# Supplementary material for: Genotype–covariate correlation and interaction disentangled by a whole-genome multivariate reaction norm model
Source: Nat Commun. 2019 May 20;10:2239. doi: 10.1038/s41467-019-10128-w (PMC6527612; doi:10.1038/s41467-019-10128-w)
Supplement: Supplementary file 4 — Supplementary Data 1 [file 41467_2019_10128_MOESM4_ESM.xlsx]

## Sheet: Supplementary data 1
	Supplementary data 1	Estimates of variance components and standard errors based on simulated data under a residual-covariate interaction (RCI) model in the absence of a genotype-covariate interaction
		var(τ0)		var(ε)		cov(τ0,ε)		var(τ1)		cov(τ0,τ1)		cov(ε,τ1)		var(α0)		var(α1)		cov(α0, α1)		var(β)		cov(α0, β)		cov(α1, β)
		Estimate	SE	Estimate	SE	Estimate	SE	Estimate	SE	Estimate	SE	Estimate	SE	Estimate	SE	Estimate	SE	Estimate	SE	Estimate	SE	Estimate	SE	Estimate	SE
TRUE		1		1		0		0.25		0.05		0		1		0		0		1		0		0
RRM	NULL	1.71515	0.00648443											2.05894	0.0101297
		0.997823	0.00545535
		1.09152	0.0054959
		2.08536	0.0066157
RRM	K=1	1.72235	0.0144961											2.0585	0.0101405	-0.0111468	0.00619137	-0.0059134	0.00564634
		0.996615	0.00609472
		1.09686	0.0065191
		2.11213	0.0154011
GCI	FULL	1.44792	0.00735493											0.952249	0.00523563	0.0989017	0.00638358
RNM	R-C model	1.00038	0.00481722					0.250705	0.00101969	0.05104	0.000814354			0.999482	0.00479459
RNM	Full	1.00081	0.00483032					0.252075	0.00316386	0.0529466	0.00273697			0.999033	0.00480358	-0.0013736	0.00288235	-0.001982	0.00274096
MRNM	R-C model	1.00083	0.0048149	1.00434	0.0038936	0.0004032	0.00322487	0.250302	0.00101783	0.0509996	0.000814171	-0.0002044	0.000734532	0.999648	0.00478997					0.992506	0.00395909	-0.0042684	0.00347415
MRNM	Full model	1.00121	0.00483082	1.00421	0.003893	0.0003244	0.00323215	0.250085	0.00319057	0.0528186	0.00273385	-0.001247	0.00249131	0.99921	0.00479961	0.0002456	0.00290707	-0.00187	0.00273736	0.992647	0.00395667	-0.0042164	0.00348081	0.001116	0.00251111
TRUE		1		1		0		1		0.05		0		1		0		0		1		0		0
RRM	NULL	4.43063	0.0119807											2.21048	0.0165295
		1.1464	0.00808728
		1.24241	0.00808775
		4.80068	0.0131043
RRM	K=1	4.47448	0.0257141											2.20989	0.0164818	-0.0277122	0.0115174	0.001326	0.00847531
		1.15204	0.00928699
		1.24644	0.00949647
		4.84081	0.0255486
GCI	FULL	2.87633	0.0138013											0.930288	0.00837609	0.191549	0.0113523
RNM	R-C model	0.99259	0.00642162					1.00377	0.00195896	0.0498304	0.00129821			1.00578	0.00637865
RNM	Full	0.992643	0.00645393					1.00061	0.00595116	0.0489252	0.00437264			1.00572	0.00641123	0.0031832	0.00550605	0.0009936	0.0043675
MRNM	R-C model	0.993185	0.0064172	1.00698	0.00386621	0.0037578	0.00355214	1.00316	0.00195669	0.0497528	0.00129756	-0.0009652	0.00105166	1.00615	0.00638062					0.990199	0.00391595	-0.0105126	0.00376813
MRNM	Full model	0.993202	0.00644979	1.00692	0.00386426	0.003659	0.00356384	0.997436	0.00596366	0.0487922	0.00437383	-0.0031894	0.00345007	1.0061	0.00641136	0.0057764	0.00552442	0.0010972	0.00436971	0.990275	0.00391365	-0.0104458	0.00377949	0.0023934	0.00347463
	Note:	No estiamte of H0 of GCI from GCTA
