# Supplementary material for: Genotype–covariate correlation and interaction disentangled by a whole-genome multivariate reaction norm model
Source: Nat Commun. 2019 May 20;10:2239. doi: 10.1038/s41467-019-10128-w (PMC6527612; doi:10.1038/s41467-019-10128-w)
Supplement: Supplementary file 5 — Supplementary Data 2 [file 41467_2019_10128_MOESM5_ESM.xlsx]

## Sheet: Supplementary data 2
	Supplementary data 2	Estimates of variance components and standard errors based on simulated data under a genotype-covariate interaction (GCI) and residual-covariate interaction (RCI) model
		var(τ0)		var(ε)		cov(τ0,ε)		var(τ1)		cov(τ0,τ1)		cov(ε,τ1)		var(α0)		var(α1)		cov(α0, α1)		var(β)		cov(α0, β)		cov(α1, β)
		Estimate	SE	Estimate	SE	Estimate	SE	Estimate	SE	Estimate	SE	Estimate	SE	Estimate	SE	Estimate	SE	Estimate	SE	Estimate	SE	Estimate	SE	Estimate	SE
TRUE		1		1		0		0.25		0.05		0		1		0.25		0.05		1		0		0
RRM	NULL	2.46551	0.00809956											2.07315	0.0124899
		1.02427	0.00654771
		1.20068	0.00663646
		3.1724	0.00897985
RRM	K=1	1.89761	0.0169342											2.09275	0.0126117	0.482914	0.00855776	0.0995378	0.0064251
		0.990405	0.00743616
		1.05635	0.00756717
		2.27151	0.0192205
GCI	FULL	1.56436	0.0120576											0.848762	0.00661105	0.584672	0.013204
RNM	R-C model	1.01095	0.00547791					0.500049	0.00133309	0.0968966	0.00104012			0.988362	0.00538447
RNM	Full	1.00535	0.0054545					0.249201	0.00420442	0.0481856	0.00307375			0.994318	0.00536764	0.250931	0.00399935	0.0504812	0.00316218
MRNM	R-C model	1.01162	0.00547937	1.00329	0.00397519	-0.0053526	0.00335385	0.499567	0.00133281	0.0968386	0.00104067	-0.0007444	0.000834689	0.988394	0.00539289					0.995111	0.0040377	0.0022248	0.00355707
MRNM	Full model	1.00613	0.00545891	1.00312	0.00397629	-0.0050622	0.00337902	0.246179	0.00421648	0.0479052	0.00307189	0.0010112	0.0028164	0.994238	0.00538012	0.253485	0.00401713	0.0507454	0.00316183	0.995292	0.00403763	0.0020456	0.00358281	-0.0018752	0.00290159
TRUE		1		1		0		1		0.05		0		1		0.25		0.05		1		0		0
RRM	NULL	5.18603	0.0136049											2.18501	0.0178554
		1.19212	0.00868375
		1.36881	0.00892373
		5.90773	0.0152534
RRM	K=1	4.67032	0.0282242											2.19995	0.0180027	0.441863	0.0133558	0.0928146	0.00888783
		1.16333	0.0102724
		1.23712	0.0103505
		5.08139	0.0283789
GCI	FULL	3.05561	0.0193773											0.832651	0.00900402	0.606269	0.0198877
RNM	R-C model	1.01424	0.00667096					1.25093	0.00224889	0.0970662	0.00139551			0.985514	0.00659246
RNM	Full	1.01097	0.00669637					1.00034	0.00677293	0.051177	0.00441327			0.988946	0.00661148	0.250709	0.0063607	0.047503	0.00446696
MRNM	R-C model	1.01491	0.00668039	1.00148	0.00399058	-0.0022676	0.00365197	1.25029	0.00224371	0.0970062	0.00139379	-0.0017124	0.00109913	0.985805	0.00660142					0.996763	0.00409109	-0.0031182	0.00390508
MRNM	Full model	1.01172	0.00670758	1.00126	0.00399219	-0.0023022	0.00366536	0.996162	0.00678806	0.0511272	0.00441293	-0.003308	0.00355564	0.989173	0.00662396	0.254237	0.00638002	0.0475378	0.0044706	0.997	0.00409186	-0.0030052	0.00392444	0.0016552	0.00371264
	Note:	No estiamte of H0 of GCI from GCTA
