# Supplementary material for: Genotype–covariate correlation and interaction disentangled by a whole-genome multivariate reaction norm model
Source: Nat Commun. 2019 May 20;10:2239. doi: 10.1038/s41467-019-10128-w (PMC6527612; doi:10.1038/s41467-019-10128-w)
Supplement: Supplementary file 6 — Supplementary Data 3 [file 41467_2019_10128_MOESM6_ESM.xlsx]

## Sheet: Supplementary data 3
	Supplementary data 3	Estimates of variance components and standard errors based on simulated data under a genotype-covariate correlation (GCC) and residual-covariate correlation and interaction (RCCI) model
		var(τ0)		var(ε)		cov(τ0,ε)		var(τ1)		cov(τ0,τ1)		cov(ε,τ1)		var(α0)		var(α1)		cov(α0, α1)		var(β)		cov(α0, β)		cov(α1, β)
		Estimate	SE	Estimate	SE	Estimate	SE	Estimate	SE	Estimate	SE	Estimate	SE	Estimate	SE	Estimate	SE	Estimate	SE	Estimate	SE	Estimate	SE	Estimate	SE
TRUE		1		1		0.3		0.25		0.05		0		1		0		0		1		0.5		0
RRM	NULL	1.71754	0.0122009											1.57073	0.0203407
		0.933205	0.0101714
		1.03184	0.0111181
		2.07705	0.0152313
RRM	K=1	1.76702	0.0246372											1.57246	0.0203898	-0.00736	0.012522	0.023805	0.0117127
		0.946665	0.0116028
		1.01913	0.0132725
		2.04804	0.0344578
GCI	FULL	1.39521	0.0152072											0.749547	0.0107193	0.0803478	0.0119105
GREML	NULL	1.49224	0.0122968											1.00905	0.011957
RNM	R-C model	0.81081	0.0297812					0.4041	0.00883253	0.05221	0.00986328			0.86765	0.0309947
RNM	Full	0.91595	0.0611299					0.60962	0.0383677	0.05382	0.0226887			0.77323	0.0543336	-0.26931	0.00910019	-0.00913	0.016921
MRNM	R-C model	1.0002	0.0110223	1.03273	0.00853566	0.318175	0.00807172	0.248629	0.00203593	0.050496	0.0017939	-0.000178	0.00155377	1.00529	0.0112223					0.96341	0.00906116	0.481599	0.00851018
MRNM	Full model	0.999785	0.0110644	1.03279	0.0085474	0.318407	0.00804163	0.248361	0.00659783	0.040833	0.00601536	0.002388	0.0055264	1.00581	0.0112966	0.000182	0.00624829	0.010164	0.0059107	0.963355	0.00906836	0.481325	0.0084647	-0.002557	0.005692
TRUE		1		1		0.3		1		0.05		0		1		0		0		1		0.5		0
RRM	NULL	4.5179	0.0241453											1.54099	0.0241085
		1.1594	0.0134343
		1.24781	0.0126847
		4.86507	0.0238719
RRM	K=1	4.50955	0.0535274											1.53625	0.0242298	-0.026576	0.02238	-0.030309	0.0181632
		1.14939	0.0171573
		1.27142	0.0161617
		4.9572	0.0524253
GCI	FULL	2.91514	0.0247688											0.677625	0.0169654	0.124114	0.0185539
GREML	NULL	3.01706	0.0182739											0.982852	0.0175453
RNM	R-C model	0.81216	0.0668715					1.14422	0.0126907	0.06809	0.0106683			0.87513	0.0672713
RNM	Full	0.86641	0.080097					1.5715	0.0598542	0.10637	0.0294311			0.84849	0.0701184	-0.47891	0.021088	-0.04358	0.0297396
MRNM	R-C model	1.00418	0.0127417	1.01096	0.0087177	0.309039	0.00819415	1.00046	0.00413769	0.049884	0.00273141	0.000497	0.00240187	0.999658	0.012789					0.984617	0.00857277	0.498969	0.00855636
MRNM	Full model	1.00606	0.012735	1.01063	0.00870263	0.309213	0.00822569	1.01022	0.0117414	0.064767	0.00930583	0.004856	0.00707607	0.997814	0.0127939	-0.009742	0.0109199	-0.015642	0.00947671	0.984965	0.00854517	0.498966	0.00855018	-0.004599	0.0075466
	Note:	No estiamte of H0 of GCI from GCTA
