# Supplementary material for: Genotype–covariate correlation and interaction disentangled by a whole-genome multivariate reaction norm model
Source: Nat Commun. 2019 May 20;10:2239. doi: 10.1038/s41467-019-10128-w (PMC6527612; doi:10.1038/s41467-019-10128-w)
Supplement: Supplementary file 7 — Supplementary Data 4 [file 41467_2019_10128_MOESM7_ESM.xlsx]

## Sheet: Supplementary data 4
	Supplementary data 4	Estimated variance components and standard errors based on simulated data under a genotype-covariate correlation and interaction (GCCI) and residual-covariate correlation and interaction model (RCCI)
		var(τ0)		var(ε)		cov(τ0,ε)		var(τ1)		cov(τ0,τ1)		cov(ε,τ1)		var(α0)		var(α1)		cov(α0, α1)		var(β)		cov(α0, β)		cov(α1, β)
		Estimate	SE	Estimate	SE	Estimate	SE	Estimate	SE	Estimate	SE	Estimate	SE	Estimate	SE	Estimate	SE	Estimate	SE	Estimate	SE	Estimate	SE	Estimate	SE
	TRUE	1		1		0.3		0.25		0.05		0		1		0.25		0.05		1		0.5		0
RRM	NULL	2.47308	0.0156903											1.54946	0.0229078
		0.968431	0.0115267
		1.15823	0.0125073
		3.20164	0.0191358
RRM	K=1	1.97991	0.0356558											1.5684	0.0231328	0.464902	0.017677	0.127884	0.0141778
		0.953768	0.0134997
		1.00148	0.0154353
		2.27832	0.043224
GCI	FULL	1.51788	0.0244443											0.650457	0.0137057	0.557391	0.0269812
GREML	NULL	1.99441	0.0145768											1.00762	0.0146408
RNM	R-C model	0.81552	0.0325027					0.66527	0.00776485	0.10382	0.0113276			0.85766	0.0332388
RNM	Full	0.8451	0.035239					0.96719	0.0129368	0.08967	0.0220214			0.83242	0.0333524	-0.32128	0.0169936	0.01049	0.0185344
MRNM	R-C model	1.00576	0.0120052	1.03287	0.00853124	0.322771	0.00826273	0.499627	0.00282538	0.101034	0.00237203	0.000217	0.00176915	1.00019	0.0119682					0.963259	0.00905052	0.477549	0.00880779
MRNM	Full model	0.997795	0.0120883	1.03289	0.00854165	0.322533	0.00831838	0.257806	0.00925945	0.04072	0.00717644	-0.000778	0.0060079	1.009	0.0121162	0.241566	0.00864862	0.062317	0.00716107	0.963238	0.00906105	0.478045	0.00886062	0.000985	0.00645045
TRUE		1		1		0.3		1		0.05		0		1		0.25		0.05		1		0.5		0
RRM	NULL	5.28483	0.0276739											1.54117	0.0247381
		1.18422	0.0138955
		1.36211	0.0137719
		5.95723	0.0283196
RRM	K=1	4.72157	0.0595861											1.54164	0.0249467	0.434965	0.026229	0.053816	0.0210425
		1.14229	0.0186619
		1.2596	0.0172684
		5.21179	0.0579421
GCI	FULL	3.05567	0.0352386											0.612636	0.0198166	0.549315	0.0395365
GREML	NULL	3.51067	0.020227											0.98894	0.0192618
RNM	R-C model	0.83525	0.0703433					1.39384	0.018278	0.11654	0.0110971			0.85034	0.0693594
RNM	Full	0.83511	0.0695774					1.78048	0.0391193	0.09042	0.029059			0.84986	0.0685561	-0.39001	0.0279859	0.02582	0.0282811
MRNM	R-C model	1.00087	0.0135982	1.01088	0.00870764	0.309386	0.00827089	1.25342	0.00482643	0.098761	0.00311269	0.001562	0.00267232	1.00062	0.0137469					0.984694	0.0085555	0.498257	0.00868099
MRNM	Full model	1.0003	0.0136002	1.01069	0.00870119	0.309661	0.00835491	1.02143	0.01348	0.066466	0.0101792	0.001332	0.00738869	1.00154	0.0138098	0.231905	0.0133438	0.033261	0.0105327	0.984894	0.00854452	0.498294	0.00869638	0.000368	0.00793523
	Note:	No estiamte of H0 of GCI from GCTA
