# Supplementary material for: Genotype–covariate correlation and interaction disentangled by a whole-genome multivariate reaction norm model
Source: Nat Commun. 2019 May 20;10:2239. doi: 10.1038/s41467-019-10128-w (PMC6527612; doi:10.1038/s41467-019-10128-w)
Supplement: Supplementary file 8 — Supplementary Data 5 [file 41467_2019_10128_MOESM8_ESM.xlsx]

## Sheet: Supplementary data 5
	Supplementary data 5	Estimated variance components and standard errors based on simulated data under a genotype-covariate correlation and interaction (GCCI) and residual-covariate correlation and interaction model (RCCI)
		var(τ0)		var(ε)		cov(τ0,ε)		var(τ1)		cov(τ0,τ1)		cov(ε,τ1)		var(α0)		var(α1)		cov(α0, α1)		var(β)		cov(α0, β)		cov(α1, β)
		Estimate	SE	Estimate	SE	Estimate	SE	Estimate	SE	Estimate	SE	Estimate	SE	Estimate	SE	Estimate	SE	Estimate	SE	Estimate	SE	Estimate	SE	Estimate	SE
	TRUE	1		1		0.3		0.25		0.05		0		1		1		0.05		1		0.5		0
RRM	NULL	5.1757	0.030553											1.69364	0.0310212
		1.12872	0.0149599
		1.2989	0.0149287
		5.89818	0.0288125
RRM	K=1	2.57126	0.0565797											1.75608	0.0334107	1.81009	0.0319071	0.09266	0.0176452
		0.855259	0.0171259
		0.920253	0.0186439
		2.98022	0.0645803
GCI	FULL	1.79305	0.0393846											0.199125	0.0150197	2.21762	0.0439521
GREML	NULL	3.53083	0.0195286											0.960324	0.0177775
RNM	R-C model	0.81552	0.0325027					0.66527	0.00776485	0.10382	0.0113276			0.85766	0.0332388
RNM	Full	0.8451	0.035239					0.96719	0.0129368	0.08967	0.0220214			0.83242	0.0333524	-0.32128	0.0169936	0.01049	0.0185344
MRNM	R-C model	1.02746	0.012831	1.02274	0.00967427	0.309174	0.00864818	1.24528	0.00416729	0.093575	0.00297526	0.00048	0.00261124	0.972718	0.0126252					0.979767	0.0096903	0.494051	0.00848463
MRNM	Full model	1.02614	0.0124228	1.02249	0.00965453	0.309269	0.00860706	0.263868	0.0160009	0.049375	0.00854833	-0.003527	0.00681684	0.974323	0.0122925	0.982137	0.016213	0.045547	0.00911776	0.980045	0.00966999	0.49474	0.00846463	0.004809	0.00716047
TRUE		1		1		0.3		1		0.05		0		1		1		0.05		1		0.5		0
RRM	NULL	7.93746	0.0500345											1.85663	0.0516335
		1.2746	0.0220535
		1.45015	0.0253293
		8.6179	0.0453588
RRM	K=1	5.3801	0.0872444											1.90474	0.0545514	1.79394	0.0414971	0.103775	0.0220646
		1.01506	0.0252792
		1.0738	0.0276126
		5.71363	0.0710196
GCI	FULL	3.22042	0.0457451											0.204996	0.0210685	2.30315	0.0514254
GREML	NULL	5.02372	0.0280969											0.988556	0.0241288
RNM	R-C model	0.83525	0.0703433					1.39384	0.018278	0.11654	0.0110971			0.85034	0.0693594
RNM	Full	0.83511	0.0695774					1.78048	0.0391193	0.09042	0.029059			0.84986	0.0685561	-0.39001	0.0279859	0.02582	0.0282811
MRNM	R-C model	1.00978	0.0153374	1.00965	0.00831022	0.297549	0.00892659	1.99603	0.00590698	0.100983	0.0042644	0.001672	0.00310121	0.9876	0.0155279					0.992104	0.00837873	0.499707	0.00882357
MRNM	Full model	1.00703	0.0153429	1.00955	0.00826741	0.297873	0.00897063	0.977756	0.0174967	0.055388	0.0122302	0.010902	0.00962396	0.989818	0.01562	1.01934	0.0175699	0.045972	0.0123172	0.992195	0.00833348	0.499722	0.0088944	-0.00982	0.00990686
	Note:	No estiamte of H0 of GCI from GCTA
