# Supplementary material for: Genotype–covariate correlation and interaction disentangled by a whole-genome multivariate reaction norm model
Source: Nat Commun. 2019 May 20;10:2239. doi: 10.1038/s41467-019-10128-w (PMC6527612; doi:10.1038/s41467-019-10128-w)
Supplement: Supplementary file 9 — Supplementary Data 6 [file 41467_2019_10128_MOESM9_ESM.xlsx]

## Sheet: SMK
Supplementary Data 6. Estimated variance components and standard errors of BMI when fitting SMK, NEU or PC1 as a covariate of interest using RR-GREML, GCI-GREML, RNM and MRNM.
Column1	Column2	Column3	Column4	Column5	Column6	Column7	Column8	Column9	Column10	Column11	Column12	Column13	Column14	Column15	Column16	Column17	Column18	Column19	Column20	Column21	Column22	Column23	Column24	Column25	Column26	Column27
BMIvsSMK
			var(τ0)		var(ε)		cov(τ0,ε)		var(τ1)		cov(τ0,τ1)		cov(ε,τ1)		var(α0)		var(α1)		cov(α0, α1)		var(β)		cov(α0, β)		cov(α1, β)
		lkh	Estimate	SE	Estimate	SE	Estimate	SE	Estimate	SE	Estimate	SE	Estimate	SE	Estimate	SE	Estimate	SE	Estimate	SE	Estimate	SE	Estimate	SE	Estimate	SE
M1	H0	-134476	16.3281	0.1789											9.6916	0.2985
			15.2753	0.2682
			18.2693	0.3408
			21.0102	0.3891
	H1	-134470	16.0431	0.214											9.7834	0.3962	0.4727	0.1397	0.2589	0.1866
			15.292	0.27
			17.9523	0.3998
			19.7445	0.6583
M2	H1		16.2962	0.204998											4.43773	0.171409	1.14552	0.228411
M3	H0	-134582	17.0467	0.1511											4.8278	0.1498
	H1	-134465	16.731	0.1769					-0.1344	0.1498	0.6565	0.1179			4.8161	0.1495	0.465	0.1213	-0.0433	0.097
M4	H0	-134582	17.0467	0.1511											4.8278	0.1498
	H1	-134474	16.7503	0.1765					0.2988	0.0992	0.6419	0.0896			4.8295	0.149
M5	H0	-134582	17.0467	0.1511											4.8278	0.1498
	H1	-134481	16.4146	0.1603											4.8691	0.1498	0.6154	0.0749	0.3332	0.069
	H3		16.1465	0.1686											4.8069	0.1739	1.3282	0.1637
M6	H0	-134481	16.4146	0.1603											4.8691	0.1498	0.6154	0.0749	0.3332	0.069
	H1	-134465	16.731	0.1769					-0.1344	0.1498	0.6565	0.1179			4.8161	0.1495	0.465	0.1213	-0.0433	0.097
M7	H0	-134474	16.7503	0.1765					0.2988	0.0992	0.6419	0.0896			4.8295	0.149
	H1	-134465	16.731	0.1769					-0.1344	0.1498	0.6565	0.1179			4.8161	0.1495	0.465	0.1213	-0.0433	0.097
M8	H0	-105418	17.0557	0.151	0.1362	0.0011	-0.1933	0.0092							4.816	0.1494					0.0189	0.0009	0.0488	0.0084
	H1	-105097	16.8109	0.1783	0.1362	0.0011	-0.3083	0.0098	0.4153	0.1569	0.4145	0.1194	0.0953	0.0086	4.6556	0.1494	0.3009	0.1226	0.0652	0.098	0.0189	0.0009	0.0364	0.0084	-0.0103	0.0077
M9	H0	-105418	17.0557	0.151	0.1362	0.0011	-0.1933	0.0092							4.816	0.1494					0.0189	0.0009	0.0488	0.0084
	H1	-105102	16.846	0.1779	0.1362	0.0011	-0.3116	0.0098	0.6998	0.1055	0.4857	0.0897	0.086	0.0052	4.646	0.1485					0.019	0.0009	0.0367	0.0084
M10	H0	-105418	17.0557	0.151	0.1362	0.0011	-0.1933	0.0092							4.816	0.1494					0.0189	0.0009	0.0488	0.0084
	H1	-105184	16.6752	0.1614	0.1357	0.0011	-0.2847	0.0097							4.7539	0.1495	0.6868	0.0752	0.4237	0.0695	0.0196	0.0009	0.0468	0.0084	0.0636	0.0046
M11	H0	-105184	16.6752	0.1614	0.1357	0.0011	-0.2847	0.0097							4.7539	0.1495	0.6868	0.0752	0.4237	0.0695	0.0196	0.0009	0.0468	0.0084	0.0636	0.0046
	H1	-105097	16.8109	0.1783	0.1362	0.0011	-0.3083	0.0098	0.4153	0.1569	0.4145	0.1194	0.0953	0.0086	4.6556	0.1494	0.3009	0.1226	0.0652	0.098	0.0189	0.0009	0.0364	0.0084	-0.0103	0.0077
M12	H0	-105102	16.846	0.1779	0.1362	0.0011	-0.3116	0.0098	0.6998	0.1055	0.4857	0.0897	0.086	0.0052	4.646	0.1485					0.019	0.0009	0.0367	0.0084
	H1	-105097	16.8109	0.1783	0.1362	0.0011	-0.3083	0.0098	0.4153	0.1569	0.4145	0.1194	0.0953	0.0086	4.6556	0.1494	0.3009	0.1226	0.0652	0.098	0.0189	0.0009	0.0364	0.0084	-0.0103	0.0077

## Sheet: NEU
Supplementary Data 6. Estimated variance components and standard errors of BMI when fitting SMK, NEU or PC1 as a covariate of interest using RR-GREML, GCI-GREML, RNM and MRNM.
Column1	Column2	Column3	Column4	Column5	Column6	Column7	Column8	Column9	Column10	Column11	Column12	Column13	Column14	Column15	Column16	Column17	Column18	Column19	Column20	Column21	Column22	Column23	Column24	Column25	Column26	Column27
BMIvsNEU
			var(τ0)		var(ε)		cov(τ0,ε)		var(τ1)		cov(τ0,τ1)		cov(ε,τ1)		var(α0)		var(α1)		cov(α0, α1)		var(β)		cov(α0, β)		cov(α1, β)
		lkh	Estimate	SE	Estimate	SE	Estimate	SE	Estimate	SE	Estimate	SE	Estimate	SE	Estimate	SE	Estimate	SE	Estimate	SE	Estimate	SE	Estimate	SE	Estimate	SE
M1	H0	-110187	15.2755	0.2225											9.749	0.3435
			16.2031	0.2537
			18.5497	0.3296
			20.5791	0.4513
	H1	-110180	15.6146	0.3001											10.605	0.4217	0.3418	0.1862	0.8044	0.2173
			16.1915	0.2537
			17.7002	0.3955
			18.5018	0.7549
M2	H1		16.6793	0.262631											4.90145	0.189637	0.13812	0.275096
M3	H0	-110279	16.7828	0.174											4.9364	0.1732
	H1	-110162	16.4466	0.2142					0.0608	0.1823	0.5386	0.1134			4.9343	0.1731	0.2768	0.1324	0.3785	0.1083
M4	H0	-110279	16.7828	0.174											4.9364	0.1732
	H1	-110169	16.5039	0.2139					0.3296	0.1297	0.8562	0.0712			4.8749	0.1716
M5	H0	-110279	16.7828	0.174											4.9364	0.1732	0.2273	0.0075
	H1	-110173	16.2868	0.1905											5.0111	0.173	0.4356	0.0916	0.794	0.0662
M6	H0	-110173	16.2868	0.1905											5.0111	0.173	0.4356	0.0916	0.794	0.0662
	H1	-110162	16.4466	0.2142					0.0608	0.1823	0.5386	0.1134			4.9343	0.1731	0.2768	0.1324	0.3785	0.1083
M7	H0	-110169	16.5039	0.2139					0.3296	0.1297	0.8562	0.0712			4.8749	0.1716
	H1	-110162	16.4466	0.2142					0.0608	0.1823	0.5386	0.1134			4.9343	0.1731	0.2768	0.1324	0.3785	0.1083
M8	H0	-199786	16.7843	0.174	8.8775	0.0828	0.3801	0.085							4.9344	0.1731					1.0764	0.0698	-0.3101	0.078
	H1	-199668	16.4452	0.2141	8.8775	0.0828	0.3502	0.0859	0.0573	0.1822	0.5352	0.1134	0.086	0.0856	4.9353	0.173	0.28	0.1323	0.3815	0.1083	1.0765	0.0698	-0.3128	0.078	-0.0232	0.0679
M9	H0	-199786	16.7843	0.174	8.8775	0.0828	0.3801	0.085							4.9344	0.1731					1.0764	0.0698	-0.3101	0.078
	H1	-199676	16.5021	0.2138	8.8775	0.0828	0.3461	0.0857	0.3297	0.1296	0.8549	0.0711	0.068	0.06	4.8759	0.1716					1.0765	0.0698	-0.3119	0.0777
M10	H0	-199786	16.7843	0.174	8.8775	0.0828	0.3801	0.085							4.9344	0.1731					1.0764	0.0698	-0.3101	0.078
	H1	-199680	16.2866	0.1904	8.8774	0.0828	0.3648	0.0859							5.0101	0.1729	0.436	0.0915	0.7929	0.0662	1.0765	0.0698	-0.3045	0.0779	0.0225	0.0478
M11	H0	-199680	16.2866	0.1904	8.8774	0.0828	0.3648	0.0859							5.0101	0.1729	0.436	0.0915	0.7929	0.0662	1.0765	0.0698	-0.3045	0.0779	0.0225	0.0478
	H1	-199668	16.4452	0.2141	8.8775	0.0828	0.3502	0.0859	0.0573	0.1822	0.5352	0.1134	0.086	0.0856	4.9353	0.173	0.28	0.1323	0.3815	0.1083	1.0765	0.0698	-0.3128	0.078	-0.0232	0.0679
M12	H0	-199676	16.5021	0.2138	8.8775	0.0828	0.3461	0.0857	0.3297	0.1296	0.8549	0.0711	0.068	0.06	4.8759	0.1716					1.0765	0.0698	-0.3119	0.0777
	H1	-199668	16.4452	0.2141	8.8775	0.0828	0.3502	0.0859	0.0573	0.1822	0.5352	0.1134	0.086	0.0856	4.9353	0.173	0.28	0.1323	0.3815	0.1083	1.0765	0.0698	-0.3128	0.078	-0.0232	0.0679

## Sheet: PC1
Supplementary Data 6. Estimated variance components and standard errors of BMI when fitting SMK, NEU or PC1 as a covariate of interest using RR-GREML, GCI-GREML, RNM and MRNM.
Column1	Column2	Column3	Column4	Column5	Column6	Column7	Column8	Column9	Column10	Column11	Column12	Column13	Column14	Column15	Column16	Column17	Column18	Column19	Column20	Column21	Column22	Column23	Column24	Column25	Column26	Column27
BMIvsPC1
			var(τ0)		var(ε)		cov(τ0,ε)		var(τ1)		cov(τ0,τ1)		cov(ε,τ1)		var(α0)		var(α1)		cov(α0, α1)		var(β)		cov(α0, β)		cov(α1, β)
		lkh	Estimate	SE	Estimate	SE	Estimate	SE	Estimate	SE	Estimate	SE	Estimate	SE	Estimate	SE	Estimate	SE	Estimate	SE	Estimate	SE	Estimate	SE	Estimate	SE
M1	H0	-110286	16.8102	0.2798											9.8677	0.3463
			16.5495	0.2759
			16.6855	0.2784
			17.1005	0.2852
	H1	-110285	17.0684	0.421											9.8706	0.3463	-0.0666	0.1447	0.1122	0.161
			16.6131	0.2871
			16.6417	0.2904
			17.0385	0.4295
M2	H1		16.8634	0.272384											4.85513	0.186248	2.2e-05	0.280777
M3	H0	-110279	16.7828	0.174											4.9364	0.1732
	H1	-110278	16.7988	0.195					0.0036	0.1497	0.0244	0.107			4.936	0.1732	-0.0195	0.1209	0.0521	0.104
M4	H0	-110279	16.7828	0.174											4.9364	0.1732
	H1	-110279	16.7994	0.195					-0.0157	0.0881	0.0677	0.0633			4.9354	0.1732
M5	H0	-110279	16.7828	0.174											4.9364	0.1732
	H1	-110278	16.7991	0.1879											4.9363	0.1732	-0.0166	0.0711	0.0712	0.0615
M6	H0	-110278	16.7991	0.1879											4.9363	0.1732	-0.0166	0.0711	0.0712	0.0615
	H1	-110278	16.7988	0.195					0.0036	0.1497	0.0244	0.107			4.936	0.1732	-0.0195	0.1209	0.0521	0.104
M7	H0	-110279	16.7994	0.195					-0.0157	0.0881	0.0677	0.0633			4.9354	0.1732
	H1	-110278	16.7988	0.195					0.0036	0.1497	0.0244	0.107			4.936	0.1732	-0.0195	0.1209	0.0521	0.104
M8	H0	-156323	16.7817	0.174	0.7703	0.0145	0.0184	0.0356							4.9376	0.1732					1.6113	0.0246	-0.0198	0.0471
	H1	-156322	16.7987	0.195	0.7704	0.0145	0.0186	0.0356	0.0031	0.1497	0.0252	0.107	-0.0323	0.0357	4.9363	0.1732	-0.0191	0.1209	0.0506	0.104	1.6111	0.0246	-0.0193	0.0471	0.0297	0.0396
M9	H0	-156323	16.7817	0.174	0.7703	0.0145	0.0184	0.0356							4.9376	0.1732					1.6113	0.0246	-0.0198	0.0471
	H1	-156322	16.7991	0.195	0.7703	0.0145	0.0188	0.0356	-0.0162	0.0881	0.0675	0.0633	-0.0096	0.0222	4.9363	0.1732					1.6113	0.0246	-0.0193	0.0471
M10	H0	-156323	16.7817	0.174	0.7703	0.0145	0.0184	0.0356							4.9376	0.1732					1.6113	0.0246	-0.0198	0.0471
	H1	-156322	16.7979	0.1879	0.7703	0.0145	0.0187	0.0356							4.9376	0.1732	-0.0164	0.0711	0.0715	0.0615	1.6113	0.0246	-0.02	0.0471	-0.0003	0.0246
M11	H0	-156322	16.7979	0.1879	0.7703	0.0145	0.0187	0.0356							4.9376	0.1732	-0.0164	0.0711	0.0715	0.0615	1.6113	0.0246	-0.02	0.0471	-0.0003	0.0246
	H1	-156322	16.7987	0.195	0.7704	0.0145	0.0186	0.0356	0.0031	0.1497	0.0252	0.107	-0.0323	0.0357	4.9363	0.1732	-0.0191	0.1209	0.0506	0.104	1.6111	0.0246	-0.0193	0.0471	0.0297	0.0396
M12	H0	-156322	16.7991	0.195	0.7703	0.0145	0.0188	0.0356	-0.0162	0.0881	0.0675	0.0633	-0.0096	0.0222	4.9363	0.1732					1.6113	0.0246	-0.0193	0.0471
	H1	-156322	16.7987	0.195	0.7704	0.0145	0.0186	0.0356	0.0031	0.1497	0.0252	0.107	-0.0323	0.0357	4.9363	0.1732	-0.0191	0.1209	0.0506	0.104	1.6111	0.0246	-0.0193	0.0471	0.0297	0.0396

## Sheet: LRT
Supplementary Data 6. Estimated variance components and standard errors of BMI when fitting SMK, NEU or PC1 as a covariate of interest using RR-GREML, GCI-GREML, RNM and MRNM.
	BMI-SMK
		LR null	LR ALT	DF	LRT	P value
	M1	-134476	-134470	2	13.8152	0.00100016
	M2	-134587	-134573	1	27.044	1.98877e-07
	M3	-134582	-134465	4	233.922	1.88933e-49
	M4	-134582	-134474	2	216.708	8.75727e-48
	M5	-134582	-134481	2	202.288	1.185e-44
	M6	-134481	-134465	2	31.6336	1.35161e-07
	M7	-134474	-134465	2	17.2132	0.000182895
	M8	-105418	-105097	6	642.054	1.96998e-135
	M9	-105418	-105102	3	633.293	6.105e-137
	M10	-105418	-105184	3	468.672	2.93463e-101
	M11	-105184	-105097	3	173.383	2.36795e-37
	M12	-105102	-105097	3	8.7616	0.0326344
	BMI-NEU
	M1	-110187	-110180	2	14.58	0.000682328
	M2	-110285	-110285	1	0.248	0.618487
	M3	-110279	-110162	4	235.098	1.05422e-49
	M4	-110279	-110169	2	219.332	2.35864e-48
	M5	-110279	-110173	2	211.556	1.1511e-46
	M6	-110173	-110162	2	23.542	7.72538e-06
	M7	-110169	-110162	2	15.7664	0.000377025
	M8	-199786	-199668	6	235.944	4.12384e-48
	M9	-199786	-199676	3	219.833	2.18226e-47
	M10	-199786	-199680	3	211.828	1.17224e-45
	M11	-199680	-199668	3	24.1156	2.36296e-05
	M12	-199676	-199668	3	16.1114	0.00107588
	BMI-PC1
	M1	-110286	-110285	2	0.7124	0.700333
	M2	-110287	-110287	1	0	1
	M3	-110279	-110278	4	1.4294	0.839069
	M4	-110279	-110279	2	1.1492	0.56293
	M5	-110279	-110278	2	1.3766	0.502429
	M6	-110278	-110278	2	0.0528	0.973945
	M7	-110279	-110278	2	0.2802	0.869271
	M8	-156323	-156322	6	2.2266	0.897723
	M9	-156323	-156322	3	1.3868	0.708632
	M10	-156323	-156322	3	1.3844	0.709195
	M11	-156322	-156322	3	0.8422	0.839349
	M12	-156322	-156322	3	0.8398	0.839926
