# Supplementary material for: Genotype–covariate correlation and interaction disentangled by a whole-genome multivariate reaction norm model
Source: Nat Commun. 2019 May 20;10:2239. doi: 10.1038/s41467-019-10128-w (PMC6527612; doi:10.1038/s41467-019-10128-w)
Supplement: Supplementary file 10 — Supplementary Data 7 [file 41467_2019_10128_MOESM10_ESM.xlsx]

## Sheet: SMK
Supplementary Data 7. Estimated variance components and standard errors of BMI when fitting SMK, NEU or PC1 as a covariate of interest based on the analysis of each individual study and the meta-analyses across the first and second groups (g1 and g2) within UKBB1.
BMIvsSMK	Column1	Column2	Column27	Column3	Column4	Column5	Column6	Column7	Column8	Column9	Column10	Column11	Column12	Column13	Column14	Column15	Column16	Column17	Column18	Column19	Column20	Column21	Column22	Column23	Column24	Column25	Column26
BMIvsSMK				var(τ0)		var(ε)		cov(τ0,ε)		var(τ1)		cov(τ0,τ1)		cov(ε,τ1)		var(α0)		var(α1)		cov(α0, α1)		var(β)		cov(α0, β)		cov(α1, β)
			LKH	Estimate	SE	Estimate	SE	Estimate	SE	Estimate	SE	Estimate	SE	Estimate	SE	Estimate	SE	Estimate	SE	Estimate	SE	Estimate	SE	Estimate	SE	Estimate	SE
M1	H0	g1	-67450.3	16.2456	0.2974											9.8029	0.5195
		g2	-67437.9	16.7629	0.2984											8.9877	0.5109
		Meta		16.5038	0.14895											9.3919	0.257582
		g1		15.1622	0.4133
		g2		15.6563	0.415
		Meta		15.4087	0.207074
		g1		18.4193	0.511
		g2		18.3176	0.5118
		Meta		18.3685	0.2557
		g1		21.3557	0.5906
		g2		21.013	0.5684
		Meta		21.1811	0.289644
M1	H1	g1	-67449.7	15.9859	0.385											9.6196	0.7163	0.2357	0.285	-0.0108	0.3614
		g2	-67433.3	16.3076	0.3854											9.2478	0.6965	0.7815	0.2795	0.482	0.353
		Meta		16.1467	0.1926											9.43109	0.353131	0.511259	0.141112	0.238497	0.178575
		g1		15.2029	0.4182
		g2		15.6688	0.419
		Meta		15.4356	0.2093
		g1		18.4354	0.6716
		g2		17.7692	0.6615
		Meta		18.0998	0.333256
		g1		21.0633	1.2687
		g2		18.8271	1.2067
		Meta		19.9172	0.618462
M2	H1	g1		16.3078	0.387072											4.52514	0.309115	1.09992	0.454953
		g2		16.3904	0.381061											3.95571	0.302921	1.49778	0.4456
		Meta		16.3495	0.192021											4.23754	0.152993	1.30091	0.225114
M3	H0	g1	-67506.5	17.0276	0.2639											4.9019	0.2611
		g2	-67475.1	17.3529	0.2637											4.487	0.2565
		Meta		17.1903	0.1319											4.69261	0.12939
M3	H1	g1	-67441.7	16.6674	0.2962					0.1201	0.2828	0.7147	0.2049			4.8887	0.2608	0.2555	0.2461	-0.0453	0.1803
		g2	-67430.5	17.0922	0.2931					-0.3884	0.2652	0.6383	0.2009			4.4773	0.256	0.6632	0.2406	-0.0871	0.1764
		Meta		16.8809	0.147321					-0.142316	0.136859	0.676123	0.10144			4.68109	0.129189	0.461654	0.121659	-0.0664285	0.0891643
M4	H0	g1	-67506.5	17.0276	0.2639											4.9019	0.2611
		g2	-67475.1	17.3529	0.2637											4.487	0.2565
		Meta		17.1903	0.1319											4.69261	0.12939
M4	H1	g1	-67442.3	16.6657	0.2954					0.3696	0.1483	0.6792	0.1301			4.897	0.2596
		g2	-67435	17.1103	0.2926					0.2395	0.1368	0.5826	0.1279			4.4947	0.2555
		Meta		16.8891	0.146997					0.301926	0.071159	0.630488	0.0644953			4.69425	0.128767
M5	H0	g1	-67506.5	17.0276	0.2639											4.9019	0.2611
		g2	-67475.1	17.3529	0.2637											4.487	0.2565
		Meta		17.1903	0.1319											4.69261	0.12939
M5	H1	g1	-67448.2	16.4386	0.2784											4.9562	0.2607	0.5507	0.1206	0.4844	0.1079
		g2	-67436	16.7701	0.2791											4.5251	0.2561	0.5654	0.1198	0.3035	0.1061
		Meta		16.6041	0.139375											4.73873	0.12919	0.558074	0.0600993	0.393189	0.0534962
M6	H0	g1	-67448.2	16.4386	0.2784											4.9562	0.2607	0.5507	0.1206	0.4844	0.1079
		g2	-67436	16.7701	0.2791											4.5251	0.2561	0.5654	0.1198	0.3035	0.1061
		Meta		16.6041	0.139375											4.73873	0.12919	0.558074	0.0600993	0.393189	0.0534962
M6	H1	g1	-67441.7	16.6674	0.2962					0.1201	0.2828	0.7147	0.2049			4.8887	0.2608	0.2555	0.2461	-0.0453	0.1803
		g2	-67430.5	17.0922	0.2931					-0.3884	0.2652	0.6383	0.2009			4.4773	0.256	0.6632	0.2406	-0.0871	0.1764
		Meta		16.8809	0.147321					-0.142316	0.136859	0.676123	0.10144			4.68109	0.129189	0.461654	0.121659	-0.0664285	0.0891643
M7	H0	g1	-67442.3	16.6657	0.2954					0.3696	0.1483	0.6792	0.1301			4.897	0.2596
		g2	-67435	17.1103	0.2926					0.2395	0.1368	0.5826	0.1279			4.4947	0.2555
		Meta		16.8891	0.146997					0.301926	0.071159	0.630488	0.0644953			4.69425	0.128767
M7	H1	g1	-67441.7	16.6674	0.2962					0.1201	0.2828	0.7147	0.2049			4.8887	0.2608	0.2555	0.2461	-0.0453	0.1803
		g2	-67430.5	17.0922	0.2931					-0.3884	0.2652	0.6383	0.2009			4.4773	0.256	0.6632	0.2406	-0.0871	0.1764
		Meta		16.8809	0.147321					-0.142316	0.136859	0.676123	0.10144			4.68109	0.129189	0.461654	0.121659	-0.0664285	0.0891643
M8	H0	g1	-52797.3	17.0404	0.2638	0.1321	0.0019	-0.1765	0.0158							4.8876	0.2608					0.0212	0.0017	0.0298	0.015
		g2	-53163.3	17.3526	0.2634	0.1359	0.0019	-0.196	0.016							4.487	0.2561					0.0211	0.0017	0.0549	0.015
		Meta		17.1966	0.1318	0.134	0.00095	-0.186189	0.00794969							4.68548	0.129214					0.02115	0.00085	0.04235	0.0075
M8	H1	g1	-52634.7	16.7085	0.2975	0.1321	0.0019	-0.2872	0.0166	0.8568	0.29	0.4162	0.2076	0.111	0.0158	4.7504	0.2622	-0.0621	0.2473	0.0963	0.1821	0.0212	0.0017	0.0147	0.0152	-0.0263	0.0146
		g2	-53005.3	17.1734	0.298	0.1359	0.0019	-0.3175	0.0167	0.2866	0.2817	0.3874	0.2057	0.109	0.0156	4.32	0.257	0.3885	0.245	0.0331	0.1793	0.0211	0.0017	0.0395	0.0151	-0.0195	0.0147
		Meta		16.9408	0.148875	0.134	0.00095	-0.302305	0.00832492							4.53304	0.129787	0.164253	0.123072	0.0644552	0.0903446	0.02115	0.00085	0.0271409	0.00757492	-0.0229116	0.00732491
M9	H0	g1	-52797.3	17.0404	0.2638	0.1321	0.0019	-0.1765	0.0158							4.8876	0.2608					0.0212	0.0017	0.0298	0.015
		g2	-53163.3	17.3526	0.2634	0.1359	0.0019	-0.196	0.016							4.487	0.2561					0.0211	0.0017	0.0549	0.015
		Meta		17.1966	0.1318	0.134	0.00095	-0.186189	0.00794969							4.68548	0.129214					0.02115	0.00085	0.04235	0.0075
M9	H1	g1	-52636.4	16.733	0.2964	0.132	0.0019	-0.2895	0.0165	0.7866	0.154	0.5108	0.1292	0.0861	0.0076	4.7353	0.2604					0.0214	0.0017	0.0162	0.0151
		g2	-53007.7	17.2025	0.2974	0.1358	0.0019	-0.3222	0.0167	0.6589	0.1521	0.4361	0.13	0.0907	0.0074	4.3209	0.2558					0.0213	0.0017	0.0404	0.015
		Meta		16.9674	0.14845	0.1339	0.00095	-0.305752	0.0082997							4.52625	0.12904					0.02135	0.00085	0.0283402	0.00752492
M10	H0	g1	-52797.3	17.0404	0.2638	0.1321	0.0019	-0.1765	0.0158							4.8876	0.2608					0.0212	0.0017	0.0298	0.015
		g2	-53163.3	17.3526	0.2634	0.1359	0.0019	-0.196	0.016							4.487	0.2561					0.0211	0.0017	0.0549	0.015
		Meta		17.1966	0.1318	0.134	0.00095	-0.186189	0.00794969							4.68548	0.129214					0.02115	0.00085	0.04235	0.0075
M10	H1	g1	-52668.7	16.6662	0.2796	0.1315	0.0019	-0.2722	0.0165							4.8444	0.2615	0.6748	0.1199	0.5236	0.1085	0.0219	0.0017	0.0261	0.0151	0.0686	0.0069
		g2	-53036.1	17.0378	0.2812	0.135	0.0019	-0.3069	0.0167							4.4107	0.2566	0.6799	0.1222	0.3782	0.1074	0.0221	0.0017	0.0509	0.015	0.0766	0.0069
		Meta		16.8515	0.140199	0.13325	0.00095	-0.289445	0.0082997							4.6255	0.129513	0.677326	0.0605195	0.45053	0.0539736	0.022	0.00085	0.0385412	0.00752492	0.0726	0.00345
M11	H0	g1	-52668.7	16.6662	0.2796	0.1315	0.0019	-0.2722	0.0165							4.8444	0.2615	0.6748	0.1199	0.5236	0.1085	0.0219	0.0017	0.0261	0.0151	0.0686	0.0069
		g2	-53036.1	17.0378	0.2812	0.135	0.0019	-0.3069	0.0167							4.4107	0.2566	0.6799	0.1222	0.3782	0.1074	0.0221	0.0017	0.0509	0.015	0.0766	0.0069
		Meta		16.8515	0.140199	0.13325	0.00095	-0.289445	0.0082997							4.6255	0.129513	0.677326	0.0605195	0.45053	0.0539736	0.022	0.00085	0.0385412	0.00752492	0.0726	0.00345
M11	H1	g1	-52634.7	16.7085	0.2975	0.1321	0.0019	-0.2872	0.0166	0.8568	0.29	0.4162	0.2076	0.111	0.0158	4.7504	0.2622	-0.0621	0.2473	0.0963	0.1821	0.0212	0.0017	0.0147	0.0152	-0.0263	0.0146
		g2	-53005.3	17.1734	0.298	0.1359	0.0019	-0.3175	0.0167	0.2866	0.2817	0.3874	0.2057	0.109	0.0156	4.32	0.257	0.3885	0.245	0.0331	0.1793	0.0211	0.0017	0.0395	0.0151	-0.0195	0.0147
		Meta		16.9408	0.148875	0.134	0.00095	-0.302305	0.00832492	0.567561	0.142895	0.401734	0.103323	0.109994	0.00784968	4.53304	0.129787	0.164253	0.123072	0.0644552	0.0903446	0.02115	0.00085	0.0271409	0.00757492	-0.0229116	0.00732491
M12	H0	g1	-52636.4	16.733	0.2964	0.132	0.0019	-0.2895	0.0165	0.7866	0.154	0.5108	0.1292	0.0861	0.0076	4.7353	0.2604					0.0214	0.0017	0.0162	0.0151
		g2	-53007.7	17.2025	0.2974	0.1358	0.0019	-0.3222	0.0167	0.6589	0.1521	0.4361	0.13	0.0907	0.0074	4.3209	0.2558					0.0213	0.0017	0.0404	0.015
		Meta		16.9674	0.14845	0.1339	0.00095	-0.305752	0.0082997	0.722354	0.0765221	0.473565	0.0647994	0.0884307	0.00374933	4.52625	0.12904					0.02135	0.00085	0.0283402	0.00752492
M12	H1	g1	-52634.7	16.7085	0.2975	0.1321	0.0019	-0.2872	0.0166	0.8568	0.29	0.4162	0.2076	0.111	0.0158	4.7504	0.2622	-0.0621	0.2473	0.0963	0.1821	0.0212	0.0017	0.0147	0.0152	-0.0263	0.0146
		g2	-53005.3	17.1734	0.298	0.1359	0.0019	-0.3175	0.0167	0.2866	0.2817	0.3874	0.2057	0.109	0.0156	4.32	0.257	0.3885	0.245	0.0331	0.1793	0.0211	0.0017	0.0395	0.0151	-0.0195	0.0147
		Meta		16.9408	0.148875	0.134	0.00095	-0.302305	0.00832492	0.567561	0.142895	0.401734	0.103323	0.109994	0.00784968	4.53304	0.129787	0.164253	0.123072	0.0644552	0.0903446	0.02115	0.00085	0.0271409	0.00757492	-0.0229116	0.00732491

## Sheet: NEUroticism
Supplementary Data 7. Estimated variance components and standard errors of BMI when fitting SMK, NEU or PC1 as a covariate of interest based on the analysis of each individual study and the meta-analyses across the first and second groups (g1 and g2) within UKBB1.
Column1	Column2	Column3	Column4	Column5	Column6	Column7	Column8	Column9	Column10	Column11	Column12	Column13	Column14	Column15	Column16	Column17	Column18	Column19	Column20	Column21	Column22	Column23	Column24	Column25	Column26	Column27	Column28
BMIvsNEU				var(τ0)		var(ε)		cov(τ0,ε)		var(τ1)		cov(τ0,τ1)		cov(ε,τ1)		var(α0)		var(α1)		cov(α0, α1)		var(β)		cov(α0, β)		cov(α1, β)
			LKH	Estimate	SE	Estimate	SE	Estimate	SE	Estimate	SE	Estimate	SE	Estimate	SE	Estimate	SE	Estimate	SE	Estimate	SE	Estimate	SE	Estimate	SE	Estimate	SE
M1	H0	g1	-55118.9	15.1525	0.3686											10.1123	0.6091
		g2	-55360.6	15.4064	0.3655											9.2053	0.6042
		Meta		15.28	0.183522											9.65697	0.30332
		g1		15.4508	0.3966
		g2		17.023	0.4156
		Meta		16.2185	0.202939
		g1		18.8177	0.5115
		g2		18.6046	0.5063
		Meta		18.7106	0.254443
		g1		19.7959	0.6571
		g2		21.7447	0.6933
		Meta		20.7442	0.337357
M1	H1	g1	-55118.4	15.0483	0.5532											10.3738	0.747	0.3502	0.377	0.3252	0.4101
		g2	-55357.5	16.0706	0.5446											10.3208	0.7665	0.218	0.3745	0.9425	0.4198
		Meta		15.5635	0.274433											10.3476	0.378312	0.28388	0.187873	0.630242	0.207447
		g1		15.4502	0.3966
		g2		16.9811	0.4157
		Meta		16.1977	0.202963
		g1		18.4457	0.6791
		g2		17.539	0.6854
		Meta		17.9944	0.341118
		g1		18.6098	1.4019
		g2		19.4363	1.4406
		Meta		19.0174	0.710493
M2	H1	g1		16.4426	0.503669											5.07351	0.343228	0.068377	0.554477
		g2		17.147	0.504572											4.66669	0.342819	0.069838	0.554229
		Meta		16.7945	0.25206											4.86997	0.171512	0.0691077	0.277176
M3	H0	g1	-55164.9	16.4956	0.3069											5.0932	0.3068
		g2	-55411.5	17.2072	0.311											4.6752	0.3051
		Meta		16.849	0.154468											4.88362	0.152974
M3	H1	g1	-55114.5	15.9514	0.3523					0.481	0.3213	0.6831	0.207			5.0831	0.3063	0.0722	0.2638	0.0645	0.201
		g2	-55342	17.1205	0.3631					-0.1092	0.3229	0.5706	0.2094			4.6815	0.3051	0.1903	0.2665	0.5304	0.2027
		Meta		16.5271	0.178809					0.186633	0.161049	0.627174	0.104097			4.88191	0.152849	0.130949	0.132572	0.296469	0.100923
M4	H0	g1	-55164.9	16.4956	0.3069											5.0932	0.3068
		g2	-55411.5	17.2072	0.311											4.6752	0.3051
		Meta		16.849	0.154468											4.88362	0.152974
M4	H1	g1	-55114.6	15.9594	0.3513					0.5525	0.1858	0.7418	0.1018			5.075	0.3048
		g2	-55345.6	17.2335	0.3615					0.0705	0.1881	1.053	0.1029			4.5683	0.3013
		Meta		16.5873	0.178164					0.312982	0.0934715	0.896564	0.0511735			4.82019	0.15152
M5	H0	g1	-55164.9	16.4956	0.3069											5.0932	0.3068
		g2	-55411.5	17.2072	0.311											4.6752	0.3051
		Meta		16.849	0.154468											4.88362	0.152974
M5	H1	g1	-55121.3	15.9077	0.3327											5.1658	0.3061	0.5238	0.1508	0.6827	0.0974
		g2	-55345.8	16.8591	0.3371											4.7967	0.3036	0.2396	0.1497	1.0009	0.0971
		Meta		16.3803	0.167443											4.98049	0.152422	0.38118	0.075124	0.842045	0.0486249
M6	H0	g1	-55121.3	15.9077	0.3327											5.1658	0.3061	0.5238	0.1508	0.6827	0.0974
		g2	-55345.8	16.8591	0.3371											4.7967	0.3036	0.2396	0.1497	1.0009	0.0971
		Meta		16.3803	0.167443											4.98049	0.152422	0.38118	0.075124	0.842045	0.0486249
M6	H1	g1	-55114.5	15.9514	0.3523					0.481	0.3213	0.6831	0.207			5.0831	0.3063	0.0722	0.2638	0.0645	0.201
		g2	-55342	17.1205	0.3631					-0.1092	0.3229	0.5706	0.2094			4.6815	0.3051	0.1903	0.2665	0.5304	0.2027
		Meta		16.5271	0.178809					0.186633	0.161049	0.627174	0.104097			4.88191	0.152849	0.130949	0.132572	0.296469	0.100923
M7	H0	g1	-55114.6	15.9594	0.3513					0.5525	0.1858	0.7418	0.1018			5.075	0.3048
		g2	-55345.6	17.2335	0.3615					0.0705	0.1881	1.053	0.1029			4.5683	0.3013
		Meta		16.5873	0.178164					0.312982	0.0934715	0.896564	0.0511735			4.82019	0.15152
M7	H1	g1	-55114.5	15.9514	0.3523					0.481	0.3213	0.6831	0.207			5.0831	0.3063	0.0722	0.2638	0.0645	0.201
		g2	-55342	17.1205	0.3631					-0.1092	0.3229	0.5706	0.2094			4.6815	0.3051	0.1903	0.2665	0.5304	0.2027
		Meta		16.5271	0.178809					0.186633	0.161049	0.627174	0.104097			4.88191	0.152849	0.130949	0.132572	0.296469	0.100923
M8	H0	g1	-99924.5	16.494	0.3069	8.8667	0.143	0.2487	0.1484							5.0949	0.3068					1.0723	0.128	-0.285	0.1406
		g2	-100222	17.2165	0.3109	8.7646	0.1426	0.7126	0.149							4.6645	0.3048					1.2066	0.1289	-0.5405	0.1404
		Meta		16.8529	0.154444	8.81558	0.0713999	0.480182	0.0743497							4.879	0.152898					1.13921	0.0642242	-0.412841	0.07025
M8	H1	g1	-99872	15.9386	0.3523	8.867	0.143	0.1825	0.1494	0.4741	0.3215	0.679	0.2071	0.2562	0.1496	5.0907	0.3064	0.0861	0.2642	0.0669	0.2011	1.0721	0.128	-0.3043	0.1406	-0.096	0.1288
		g2	-100152	17.138	0.3629	8.7634	0.1425	0.7283	0.15	-0.1274	0.3224	0.5725	0.2094	-0.0487	0.1499	4.6688	0.3048	0.2031	0.2661	0.5291	0.2027	1.2079	0.1289	-0.5346	0.1405	0.013	0.1309
		Meta		16.5294	0.178761	8.81511	0.0713748	0.454853	0.0748497	0.17377	0.160975	0.626044	0.104122	0.103903	0.0748749	4.8792	0.152799	0.14439	0.132573	0.297084	0.100948	1.13976	0.0642242	-0.419491	0.070275	-0.0419407	0.0649208
M9	H0	g1	-99924.5	16.494	0.3069	8.8667	0.143	0.2487	0.1484							5.0949	0.3068					1.0723	0.128	-0.285	0.1406
		g2	-100222	17.2165	0.3109	8.7646	0.1426	0.7126	0.149							4.6645	0.3048					1.2066	0.1289	-0.5405	0.1404
		Meta		16.8529	0.154444	8.81558	0.0713999	0.480182	0.0743497							4.879	0.152898					1.13921	0.0642242	-0.412841	0.07025
M9	H1	g1	-99872.4	15.9466	0.3513	8.8654	0.143	0.1722	0.149	0.5583	0.1858	0.738	0.1018	0.1649	0.0857	5.0836	0.3049					1.0738	0.128	-0.296	0.1402
		g2	-100156	17.2512	0.3613	8.7642	0.1426	0.7324	0.1492	0.0656	0.1879	1.0543	0.1028	-0.0326	0.0857	4.555	0.301					1.207	0.1289	-0.5416	0.1395
		Meta		16.5897	0.178115	8.81473	0.0713999	0.452112	0.07455	0.313334	0.093422	0.895377	0.0511488	0.06615	0.04285	4.8176	0.151469					1.14017	0.0642242	-0.419107	0.0699246
M10	H0	g1	-99924.5	16.494	0.3069	8.8667	0.143	0.2487	0.1484							5.0949	0.3068					1.0723	0.128	-0.285	0.1406
		g2	-100222	17.2165	0.3109	8.7646	0.1426	0.7126	0.149							4.6645	0.3048					1.2066	0.1289	-0.5405	0.1404
		Meta		16.8529	0.154444	8.81558	0.0713999	0.480182	0.0743497							4.879	0.152898					1.13921	0.0642242	-0.412841	0.07025
M10	H1	g1	-99880.2	15.8959	0.3327	8.8644	0.143	0.1999	0.1494							5.1705	0.3062	0.5314	0.1509	0.6776	0.0974	1.0748	0.1281	-0.2828	0.1404	0.0814	0.0744
		g2	-100156	16.8684	0.3369	8.7637	0.1425	0.7245	0.15							4.7854	0.3033	0.2408	0.1494	1.0007	0.097	1.2076	0.1289	-0.5348	0.14	-0.0245	0.0749
		Meta		16.3791	0.167393	8.81396	0.0713748	0.461674	0.0748497							4.97703	0.152372	0.385374	0.0750731	0.839482	0.0485998	1.14099	0.0642494	-0.40898	0.0700999	0.0286273	0.0373246
M11	H0	g1	-99880.2	15.8959	0.3327	8.8644	0.143	0.1999	0.1494							5.1705	0.3062	0.5314	0.1509	0.6776	0.0974	1.0748	0.1281	-0.2828	0.1404	0.0814	0.0744
		g2	-100156	16.8684	0.3369	8.7637	0.1425	0.7245	0.15							4.7854	0.3033	0.2408	0.1494	1.0007	0.097	1.2076	0.1289	-0.5348	0.14	-0.0245	0.0749
		Meta		16.3791	0.167393	8.81396	0.0713748	0.461674	0.0748497							4.97703	0.152372	0.385374	0.0750731	0.839482	0.0485998	1.14099	0.0642494	-0.40898	0.0700999	0.0286273	0.0373246
M11	H1	g1	-99872	15.9386	0.3523	8.867	0.143	0.1825	0.1494	0.4741	0.3215	0.679	0.2071	0.2562	0.1496	5.0907	0.3064	0.0861	0.2642	0.0669	0.2011	1.0721	0.128	-0.3043	0.1406	-0.096	0.1288
		g2	-100152	17.138	0.3629	8.7634	0.1425	0.7283	0.15	-0.1274	0.3224	0.5725	0.2094	-0.0487	0.1499	4.6688	0.3048	0.2031	0.2661	0.5291	0.2027	1.2079	0.1289	-0.5346	0.1405	0.013	0.1309
		Meta		16.5294	0.178761	8.81511	0.0713748	0.454853	0.0748497	0.17377	0.160975	0.626044	0.104122	0.103903	0.0748749	4.8792	0.152799	0.14439	0.132573	0.297084	0.100948	1.13976	0.0642242	-0.419491	0.070275	-0.0419407	0.0649208
M12	H0	g1	-99872.4	15.9466	0.3513	8.8654	0.143	0.1722	0.149	0.5583	0.1858	0.738	0.1018	0.1649	0.0857	5.0836	0.3049					1.0738	0.128	-0.296	0.1402
		g2	-100156	17.2512	0.3613	8.7642	0.1426	0.7324	0.1492	0.0656	0.1879	1.0543	0.1028	-0.0326	0.0857	4.555	0.301					1.207	0.1289	-0.5416	0.1395
		Meta		16.5897	0.178115	8.81473	0.0713999	0.452112	0.07455	0.313334	0.093422	0.895377	0.0511488	0.06615	0.04285	4.8176	0.151469					1.14017	0.0642242	-0.419107	0.0699246
M12	H1	g1	-99872	15.9386	0.3523	8.867	0.143	0.1825	0.1494	0.4741	0.3215	0.679	0.2071	0.2562	0.1496	5.0907	0.3064	0.0861	0.2642	0.0669	0.2011	1.0721	0.128	-0.3043	0.1406	-0.096	0.1288
		g2	-100152	17.138	0.3629	8.7634	0.1425	0.7283	0.15	-0.1274	0.3224	0.5725	0.2094	-0.0487	0.1499	4.6688	0.3048	0.2031	0.2661	0.5291	0.2027	1.2079	0.1289	-0.5346	0.1405	0.013	0.1309
		Meta		16.5294	0.178761	8.81511	0.0713748	0.454853	0.0748497	0.17377	0.160975	0.626044	0.104122	0.103903	0.0748749	4.8792	0.152799	0.14439	0.132573	0.297084	0.100948	1.13976	0.0642242	-0.419491	0.070275	-0.0419407	0.0649208

## Sheet: PC1
Supplementary Data 7. Estimated variance components and standard errors of BMI when fitting SMK, NEU or PC1 as a covariate of interest based on the analysis of each individual study and the meta-analyses across the first and second groups (g1 and g2) within UKBB1.
Column1	Column2	Column3	Column4	Column5	Column6	Column7	Column8	Column9	Column10	Column11	Column12	Column13	Column14	Column15	Column16	Column17	Column18	Column19	Column20	Column21	Column22	Column23	Column24	Column25	Column26	Column27	Column28
BMIvsPC1				var(τ0)		var(ε)		cov(τ0,ε)		var(τ1)		cov(τ0,τ1)		cov(ε,τ1)		var(α0)		var(α1)		cov(α0, α1)		var(β)		cov(α0, β)		cov(α1, β)
			LKH	Estimate	SE	Estimate	SE	Estimate	SE	Estimate	SE	Estimate	SE	Estimate	SE	Estimate	SE	Estimate	SE	Estimate	SE	Estimate	SE	Estimate	SE	Estimate	SE
M1	H0	g1	-55169.5	15.8299	0.4297											10.1991	0.6134
		g2	-55410.4	17.9247	0.4539											9.3343	0.6095
		Meta		16.8486	0.220734											9.76532	0.305722
		g1		16.8533	0.442
		g2		16.2526	0.4288
		Meta		16.5484	0.21765
		g1		16.363	0.4343
		g2		17.1918	0.4462
		Meta		16.7718	0.220085
		g1		16.9289	0.4476
		g2		17.476	0.4509
		Meta		17.2014	0.224622
M1	H1	g1	-55168.7	15.2207	0.7611											10.1689	0.6133	0.0217	0.2969	-0.3799	0.3029
		g2	-55409.2	18.8238	0.809											9.3074	0.6093	-0.109	0.3028	0.4598	0.3065
		Meta		16.9673	0.39216											9.73674	0.305647	-0.0430071	0.14991	0.0374698	0.152345
		g1		16.6695	0.4672
		g2		16.5235	0.4628
		Meta		16.5962	0.232495
		g1		16.5681	0.4681
		g2		16.9743	0.476
		Meta		16.7695	0.236008
		g1		17.5035	0.802
		g2		16.9305	0.7964
		Meta		17.216	0.399595
M2	H1	g1		16.2921	0.522947											5.02425	0.337943	0.274271	0.56649
		g2		17.3706	0.53531											4.5069	0.336387	2.2e-05	0.583337
		Meta		16.825	0.264528											4.76498	0.168582	0.139156	0.287395
M3	H0	g1	-55164.9	16.4956	0.3069											5.0932	0.3068
		g2	-55411.5	17.2072	0.311											4.6752	0.3051
		Meta		16.849	0.154468											4.88362	0.152974
M3	H1	g1	-55161.2	16.6462	0.3306					-0.3765	0.271	0.3813	0.1967			5.0869	0.3066	0.2329	0.2453	-0.2182	0.1958
		g2	-55409.8	17.0642	0.3373					0.3111	0.2886	-0.2615	0.2025			4.6642	0.305	-0.1593	0.2524	0.2557	0.198
		Meta		16.8531	0.166958					-0.0435129	0.139762	0.0645696	0.0997789			4.875	0.152899	0.0395975	0.1244	0.0174263	0.0984469
M4	H0	g1	-55164.9	16.4956	0.3069											5.0932	0.3068
		g2	-55411.5	17.2072	0.311											4.6752	0.3051
		Meta		16.849	0.154468											4.88362	0.152974
M4	H1	g1	-55162.3	16.6354	0.3306					-0.1471	0.1211	0.1846	0.0893			5.1016	0.3067
		g2	-55410.8	17.0553	0.3373					0.1495	0.1338	-0.032	0.0934			4.6779	0.3051
		Meta		16.8432	0.166958					-0.00618882	0.0635668	0.0787304	0.045652			4.8892	0.152949
M5	H0	g1	-55164.9	16.4956	0.3069											5.0932	0.3068
		g2	-55411.5	17.2072	0.311											4.6752	0.3051
		Meta		16.849	0.154468											4.88362	0.152974
M5	H1	g1	-55164	16.5468	0.3256											5.1039	0.3068	-0.0612	0.1093	0.1121	0.089
		g2	-55411.2	17.1291	0.332											4.6735	0.3051	0.0795	0.1174	0.0261	0.0912
		Meta		16.8351	0.164384											4.8881	0.152974	0.00663639	0.0566026	0.069625	0.0450433
M6	H0	g1	-55164	16.5468	0.3256											5.1039	0.3068	-0.0612	0.1093	0.1121	0.089
		g2	-55411.2	17.1291	0.332											4.6735	0.3051	0.0795	0.1174	0.0261	0.0912
		Meta		16.8351	0.164384											4.8881	0.152974	0.00663639	0.0566026	0.069625	0.0450433
M6	H1	g1	-55161.2	16.6462	0.3306					-0.3765	0.271	0.3813	0.1967			5.0869	0.3066	0.2329	0.2453	-0.2182	0.1958
		g2	-55409.8	17.0642	0.3373					0.3111	0.2886	-0.2615	0.2025			4.6642	0.305	-0.1593	0.2524	0.2557	0.198
		Meta		16.8531	0.166958					-0.0435129	0.139762	0.0645696	0.0997789			4.875	0.152899	0.0395975	0.1244	0.0174263	0.0984469
M7	H0	g1	-55164.9	16.4956	0.3069											5.0932	0.3068
		g2	-55411.5	17.2072	0.311											4.6752	0.3051
		Meta		16.849	0.154468											4.88362	0.152974
M7	H1	g1	-55161.2	16.6462	0.3306					-0.3765	0.271	0.3813	0.1967			5.0869	0.3066	0.2329	0.2453	-0.2182	0.1958
		g2	-55409.8	17.0642	0.3373					0.3111	0.2886	-0.2615	0.2025			4.6642	0.305	-0.1593	0.2524	0.2557	0.198
		Meta		16.8531	0.166958					-0.0435129	0.139762	0.0645696	0.0997789			4.875	0.152899	0.0395975	0.1244	0.0174263	0.0984469
M8	H0	g1	-79101.6	16.4968	0.3069	0.9383	0.0296	-0.0435	0.0675							5.0919	0.3067					1.3739	0.0385	0.0792	0.0775
		g2	-79332.8	17.2044	0.311	0.8496	0.0291	0.0723	0.0673							4.6784	0.3051					1.4835	0.039	-0.09	0.0779
		Meta		16.8483	0.154468	0.893572	0.0146739	0.0144859	0.0336999							4.88461	0.152949					1.42835	0.0193742	-0.00518224	0.0388497
M8	H1	g1	-79097.1	16.6544	0.3306	0.9384	0.0296	-0.0439	0.0674	-0.3872	0.2708	0.3789	0.1966	-0.0696	0.0666	5.0829	0.3065	0.2389	0.2452	-0.2147	0.1957	1.3738	0.0385	0.0824	0.0774	0.0451	0.0693
		g2	-79330.8	17.0583	0.3373	0.8496	0.0291	0.0732	0.0673	0.3157	0.2887	-0.2601	0.2025	0.0236	0.068	4.6698	0.305	-0.163	0.2524	0.2556	0.198	1.4835	0.039	-0.0908	0.0779	-0.0003	0.0709
		Meta		16.8543	0.166958	0.893622	0.0146739	0.0146935	0.033675	-0.0469939	0.139732	0.0641233	0.0997532	-0.0234847	0.0336464	4.87584	0.152874	0.0408576	0.124374	0.0190763	0.0984216	1.4283	0.0193742	-0.00392118	0.0388246	0.0226591	0.0350454
M9	H0	g1	-79101.6	16.4968	0.3069	0.9383	0.0296	-0.0435	0.0675							5.0919	0.3067					1.3739	0.0385	0.0792	0.0775
		g2	-79332.8	17.2044	0.311	0.8496	0.0291	0.0723	0.0673							4.6784	0.3051					1.4835	0.039	-0.09	0.0779
		Meta		16.8483	0.154468	0.893572	0.0146739	0.0144859	0.0336999							4.88461	0.152949					1.42835	0.0193742	-0.00518224	0.0388497
M9	H1	g1	-79098.4	16.6446	0.3306	0.9383	0.0296	-0.0413	0.0674	-0.1523	0.121	0.1853	0.0892	-0.03	0.0325	5.097	0.3066					1.374	0.0385	0.0805	0.0774
		g2	-79331.8	17.0495	0.3373	0.8496	0.0291	0.0724	0.0673	0.1501	0.1338	-0.0307	0.0934	0.0236	0.0338	4.6835	0.3051					1.4835	0.039	-0.091	0.0779
		Meta		16.845	0.166958	0.893572	0.0146739	0.0155922	0.033675	-0.0086956	0.0635392	0.0797841	0.0456258	-0.00372549	0.0165686	4.88974	0.152924					1.4284	0.0193742	-0.00497392	0.0388246
M10	H0	g1	-79101.6	16.4968	0.3069	0.9383	0.0296	-0.0435	0.0675							5.0919	0.3067					1.3739	0.0385	0.0792	0.0775
		g2	-79332.8	17.2044	0.311	0.8496	0.0291	0.0723	0.0673							4.6784	0.3051					1.4835	0.039	-0.09	0.0779
		Meta		16.8483	0.154468	0.893572	0.0146739	0.0144859	0.0336999							4.88461	0.152949					1.42835	0.0193742	-0.00518224	0.0388497
M10	H1	g1	-79100.5	16.5514	0.3256	0.9383	0.0296	-0.0413	0.0675							5.1007	0.3068	-0.063	0.1093	0.1129	0.089	1.3739	0.0385	0.0794	0.0775	-0.0194	0.0338
		g2	-79332.3	17.1247	0.3319	0.8497	0.0291	0.0722	0.0673							4.679	0.3051	0.0789	0.1174	0.0266	0.0912	1.4835	0.039	-0.0914	0.0779	0.0225	0.0352
		Meta		16.8353	0.16436	0.893623	0.0146739	0.0155342	0.0336999							4.88926	0.152974	0.00541495	0.0566026	0.0702768	0.0450433	1.42835	0.0193742	-0.00578018	0.0388497	0.00112493	0.0172429
M11	H0	g1	-79100.5	16.5514	0.3256	0.9383	0.0296	-0.0413	0.0675							5.1007	0.3068	-0.063	0.1093	0.1129	0.089	1.3739	0.0385	0.0794	0.0775	-0.0194	0.0338
		g2	-79332.3	17.1247	0.3319	0.8497	0.0291	0.0722	0.0673							4.679	0.3051	0.0789	0.1174	0.0266	0.0912	1.4835	0.039	-0.0914	0.0779	0.0225	0.0352
		Meta		16.8353	0.16436	0.893623	0.0146739	0.0155342	0.0336999							4.88926	0.152974	0.00541495	0.0566026	0.0702768	0.0450433	1.42835	0.0193742	-0.00578018	0.0388497	0.00112493	0.0172429
M11	H1	g1	-79097.1	16.6544	0.3306	0.9384	0.0296	-0.0439	0.0674	-0.3872	0.2708	0.3789	0.1966	-0.0696	0.0666	5.0829	0.3065	0.2389	0.2452	-0.2147	0.1957	1.3738	0.0385	0.0824	0.0774	0.0451	0.0693
		g2	-79330.8	17.0583	0.3373	0.8496	0.0291	0.0732	0.0673	0.3157	0.2887	-0.2601	0.2025	0.0236	0.068	4.6698	0.305	-0.163	0.2524	0.2556	0.198	1.4835	0.039	-0.0908	0.0779	-0.0003	0.0709
		Meta		16.8543	0.166958	0.893622	0.0146739	0.0146935	0.033675	-0.0469939	0.139732	0.0641233	0.0997532	-0.0234847	0.0336464	4.87584	0.152874	0.0408576	0.124374	0.0190763	0.0984216	1.4283	0.0193742	-0.00392118	0.0388246	0.0226591	0.0350454
M12	H0	g1	-79098.4	16.6446	0.3306	0.9383	0.0296	-0.0413	0.0674	-0.1523	0.121	0.1853	0.0892	-0.03	0.0325	5.097	0.3066					1.374	0.0385	0.0805	0.0774
		g2	-79331.8	17.0495	0.3373	0.8496	0.0291	0.0724	0.0673	0.1501	0.1338	-0.0307	0.0934	0.0236	0.0338	4.6835	0.3051					1.4835	0.039	-0.091	0.0779
		Meta		16.845	0.166958	0.893572	0.0146739	0.0155922	0.033675	-0.0086956	0.0635392	0.0797841	0.0456258	-0.00372549	0.0165686	4.88974	0.152924					1.4284	0.0193742	-0.00497392	0.0388246
M12	H1	g1	-79097.1	16.6544	0.3306	0.9384	0.0296	-0.0439	0.0674	-0.3872	0.2708	0.3789	0.1966	-0.0696	0.0666	5.0829	0.3065	0.2389	0.2452	-0.2147	0.1957	1.3738	0.0385	0.0824	0.0774	0.0451	0.0693
		g2	-79330.8	17.0583	0.3373	0.8496	0.0291	0.0732	0.0673	0.3157	0.2887	-0.2601	0.2025	0.0236	0.068	4.6698	0.305	-0.163	0.2524	0.2556	0.198	1.4835	0.039	-0.0908	0.0779	-0.0003	0.0709
		Meta		16.8543	0.166958	0.893622	0.0146739	0.0146935	0.033675	-0.0469939	0.139732	0.0641233	0.0997532	-0.0234847	0.0336464	4.87584	0.152874	0.0408576	0.124374	0.0190763	0.0984216	1.4283	0.0193742	-0.00392118	0.0388246	0.0226591	0.0350454

## Sheet: LRT
Supplementary Data 7. Estimated variance components and standard errors of BMI when fitting SMK, NEU or PC1 as a covariate of interest based on the analysis of each individual study and the meta-analyses across the first and second groups (g1 and g2) within UKBB1.
SMK		Null		Alt		df	Likelihood ratio				P value
		G1	G2	G1	G2		G1	G2	Meta	FULL	G1	G2	Meta	FULL
	M1	-67450.3	-67437.9	-67449.7	-67433.3	2	1.2646	9.1432	10.4078	13.8152	0.531368	0.0103414	0.034091	0.00100016
	M2	-67512.3	-67482.8	-67509.4	-67476.7	1	5.818	12.108	23.4811	27.044	0.015863	0.00050206	0.000101468	1.98877e-07
	M3	-67506.5	-67475.1	-67441.7	-67430.5	4	129.782	89.0248	202.795	13.8152	4.33576e-27	2.12149e-18	9.41877e-43	1.88933e-49
	M4	-67506.5	-67475.1	-67442.3	-67435	2	128.569	80.1374	208.706	27.044	1.20669e-28	3.96629e-18	5.0423e-44	8.75727e-48
	M5	-67506.5	-67475.1	-67448.2	-67436	2	116.654	78.1778	194.831	13.8152	4.66651e-26	1.05659e-17	4.85248e-41	1.185e-44
	M6	-67448.2	-67436	-67441.7	-67430.5	2	13.1282	10.847	23.9752	27.044	0.00141009	0.00441168	8.07942e-05	1.35161e-07
	M7	-67442.3	-67435	-67441.7	-67430.5	2	1.2128	8.8874	10.1002	13.8152	0.54531	0.0117524	0.0387732	0.000182895
	M8	-52797.3	-53163.3	-52634.7	-53005.3	6	325.184	315.973	603.264	27.044	3.26396e-67	3.08349e-65	3.04581e-129	1.96998e-135
	M9	-52797.3	-53163.3	-52636.4	-53007.7	3	321.863	311.247	622.486	13.8152	1.84252e-69	3.66014e-67	2.10573e-133	6.105e-137
	M10	-52797.3	-53163.3	-52668.7	-53036.1	3	257.236	254.35	501.386	27.044	1.78096e-55	7.49663e-55	3.3604e-107	2.93463e-101
	M11	-52668.7	-53036.1	-52634.7	-53005.3	3	67.9476	61.6226	122.073	13.8152	1.17395e-14	2.64555e-13	1.9267e-25	2.36795e-37
	M12	-52636.4	-53007.7	-52634.7	-53005.3	3	3.3206	4.7262	5.42001	27.044	0.344786	0.19298	0.246851	0.0326344
NEU		Null		Alt		df	Likelihood ratio				P value
		G1	G2	G1	G2		G1	G2	Meta	FULL	G1	G2	Meta	FULL
	M1	-55118.9	-55360.6	-55118.4	-55357.5	2	0.9716	6.051	7.0226	13.8152	0.615205	0.0485335	0.134699	0.000682328
	M2	-55168.3	-55417.8	-55168.3	-55417.8	1	0.016	0.016	0.424362	27.044	0.899343	0.899343	0.980434	0.618487
	M3	-55164.9	-55411.5	-55114.5	-55342	4	100.694	138.888	223.195	13.8152	7.00057e-21	4.88313e-29	3.84911e-47	1.05422e-49
	M4	-55164.9	-55411.5	-55114.6	-55345.6	2	100.533	131.785	232.318	27.044	1.47783e-22	2.41661e-29	4.18414e-49	2.35864e-48
	M5	-55164.9	-55411.5	-55121.3	-55345.8	2	87.1922	131.302	218.494	13.8152	1.16534e-19	3.07704e-29	3.95325e-46	1.1511e-46
	M6	-55121.3	-55345.8	-55114.5	-55342	2	13.5016	7.586	21.0876	27.044	0.00116994	0.0225279	0.000304253	7.72538e-06
	M7	-55114.6	-55345.6	-55114.5	-55342	2	0.1612	7.1028	7.264	13.8152	0.922563	0.0286845	0.122578	0.000377025
	M8	-99924.5	-100222	-99872	-100152	6	104.956	139.448	214.223	27.044	2.31508e-20	1.31077e-27	3.28068e-45	4.12384e-48
	M9	-99924.5	-100222	-99872.4	-100156	3	104.198	132.355	227.891	13.8152	1.94408e-22	1.6807e-28	3.75573e-48	2.18226e-47
	M10	-99924.5	-100222	-99880.2	-100156	3	88.5952	131.632	211.729	27.044	4.38797e-19	2.40658e-28	1.12849e-44	1.17224e-45
	M11	-99880.2	-100156	-99872	-100152	3	16.3608	7.8158	19.8973	13.8152	0.000956297	0.049976	0.000523257	2.36296e-05
	M12	-99872.4	-100156	-99872	-100152	3	0.7582	7.0924	5.64996	27.044	0.859437	0.0690103	0.226859	0.00107588
PC1		Null		Alt		df	Likelihood ratio				P value
		G1	G2	G1	G2		G1	G2	Meta	FULL	G1	G2	Meta	FULL
	M1	-55169.5	-55410.4	-55168.7	-55409.2	2	1.5888	2.3648	3.9536	13.8152	0.451852	0.306542	0.412322	0.700333
	M2	-55172.5	-55416	-55172.4	-55416.2	1	0.238	0	0.937914	27.044	0.625654	1	0.919059	1
	M3	-55164.9	-55411.5	-55161.2	-55409.8	4	7.424	3.331	5.69399	13.8152	0.115108	0.504036	0.223196	0.839069
	M4	-55164.9	-55411.5	-55162.3	-55410.8	2	5.2378	1.3204	6.5582	27.044	0.072883	0.516748	0.16116	0.56293
	M5	-55164.9	-55411.5	-55164	-55411.2	2	1.7914	0.5638	2.3552	13.8152	0.408322	0.754349	0.670738	0.502429
	M6	-55164	-55411.2	-55161.2	-55409.8	2	5.6326	2.7672	8.3998	27.044	0.0598269	0.250674	0.0779833	0.973945
	M7	-55164.9	-55411.5	-55161.2	-55409.8	2	7.424	3.331	10.755	13.8152	0.0244286	0.189096	0.0294599	0.869271
	M8	-79101.6	-79332.8	-79097.1	-79330.8	6	8.9978	3.9624	4.26697	27.044	0.173702	0.681765	0.371079	0.897723
	M9	-79101.6	-79332.8	-79098.4	-79331.8	3	6.3782	1.9338	5.78435	13.8152	0.0945918	0.58626	0.215842	0.708632
	M10	-79101.6	-79332.8	-79100.5	-79332.3	3	2.2352	1.0844	1.7833	27.044	0.525048	0.780841	0.775537	0.709195
	M11	-79100.5	-79332.3	-79097.1	-79330.8	3	6.7626	2.878	6.83411	13.8152	0.079862	0.41082	0.144919	0.839349
	M12	-79098.4	-79331.8	-79097.1	-79330.8	3	2.6196	2.0286	2.71562	27.044	0.454064	0.566492	0.606484	0.839926
