# Supplementary material for: Genotype–covariate correlation and interaction disentangled by a whole-genome multivariate reaction norm model
Source: Nat Commun. 2019 May 20;10:2239. doi: 10.1038/s41467-019-10128-w (PMC6527612; doi:10.1038/s41467-019-10128-w)
Supplement: Supplementary file 11 — Supplementary Data 8 [file 41467_2019_10128_MOESM11_ESM.xlsx]

## Sheet: SMK
Supplementary Data 8. Estimated variance components and standard errors of BMI when fitting SMK, NEU or PC1 as a covariate of interest based on the analysis of each individual study and the meta-analyses across UKBB1 and UKBB2.
Column1	Column2	Column3	Column4	Column5	Column6	Column7	Column8	Column9	Column10	Column11	Column12	Column13	Column14	Column15	Column16	Column17	Column18	Column19	Column20	Column21	Column22	Column23	Column24	Column25	Column26	Column27	Column28
				var(τ0)		var(ε)		cov(τ0,ε)		var(τ1)		cov(τ0,τ1)		cov(ε,τ1)		var(α0)		var(α1)		cov(α0, α1)		var(β)		cov(α0, β)		cov(α1, β)
BMIvsSMK			LKH	Estimate	SE	Estimate	SE	Estimate	SE	Estimate	SE	Estimate	SE	Estimate	SE	Estimate	SE	Estimate	SE	Estimate	SE	Estimate	SE	Estimate	SE	Estimate	SE
M1	H0	G1	-114851	15.7598	0.1848											9.3652	0.3136
		G2	-115064	16.128	0.1864											8.8939	0.3129
		G0	-134476	16.3281	0.1789											9.6916	0.2985
		Meta		16.0746	0.0611031											9.3228	0.102725
		G1		14.3447	0.2318
		G2		14.7703	0.2377
		G0		15.2753	0.2682
		Meta		14.7741	0.0816353
		G1		17.4638	0.4689
		G2		17.4387	0.468
		G0		18.2693	0.3408
		Meta		17.7845	0.138818
		G1		19.5943	0.5406
		G2		19.4553	0.5322
		G0		21.0102	0.3891
		Meta		20.1305	0.15876
M1	H1	G1	-114844	15.4932	0.2198											9.9014	0.5673	0.77	0.2316	0.6575	0.3085
		G2	-115063	16.0909	0.2212											9.4016	0.5679	0.3326	0.2253	0.4188	0.3049
		G0	-134470	16.0431	0.214											9.7834	0.3962	0.4727	0.1397	0.2589	0.1866
		Meta		15.8768	0.0727628											9.70663	0.165355	0.514287	0.0628357	0.411799	0.0841729
		G1		14.3166	0.244
		G2		14.7058	0.2501
		G0		15.292	0.27
		Meta		14.7546	0.0847424
		G1		16.6213	0.6086
		G2		16.901	0.6081
		G0		17.9523	0.3998
		Meta		17.2759	0.172746
		G1		16.9841	1.0976
		G2		18.0388	1.0917
		G0		19.7445	0.6583
		Meta		18.526	0.298851
M2	H1	G1		15.4597	0.205294											4.47133	0.185954	0.521877	0.234296
		G2		15.7706	0.20541											4.25271	0.18674	0.529577	0.233856
		G0		16.2962	0.204998											4.43773	0.171409	1.14552	0.22841
		Meta		15.8424	0.0684113											4.38883	0.060362	0.735715	0.0773854
M3	H0	G1	-114916	15.7794	0.1573											4.6777	0.1572
		G2	-115116	16.0916	0.1593											4.4657	0.157
		G0	-134582	17.0467	0.1511											4.8278	0.1498
		Meta		16.3168	0.0519403											4.65975	0.0515296
M3	H1	G1	-114854	15.3574	0.1766					0	0.1561	0.1239	0.1328			4.6666	0.1569	0.438	0.1321	-0.036	0.1034
		G2	-115069	15.6642	0.1774					0.2949	0.1572	-0.1024	0.1358			4.4534	0.1567	0.1509	0.1301	0.1178	0.1033
		G0	-134465	16.731	0.1769					-0.1344	0.1498	0.6565	0.1179			4.8161	0.1495	0.465	0.1213	-0.0433	0.097
		Meta		15.9175	0.0589887					0.0503398	0.0514323	0.245863	0.0427796			4.64806	0.0514296	0.353569	0.0425524	0.0116589	0.0337143
M4	H0	G1	-114916	15.7794	0.1573											4.6777	0.1572
		G2	-115116	16.0916	0.1593											4.4657	0.157
		G0	-134582	17.0467	0.1511											4.8278	0.1498
		Meta		16.3168	0.0519403											4.65975	0.0515296
M4	H1	G1	-114861	15.3548	0.1766					0.4377	0.0918	0.0969	0.104			4.6707	0.1567
		G2	-115070	15.671	0.1774					0.4483	0.0906	-0.0057	0.1059			4.4425	0.1564
		G0	-134474	16.7503	0.1765					0.2988	0.0992	0.6419	0.0896			4.8295	0.149
		Meta		15.9259	0.0589441					0.397614	0.0312389	0.266123	0.0330918			4.65052	0.0513165
M5	H0	G1	-114916	15.7794	0.1573											4.6777	0.1572
		G2	-115116	16.0916	0.1593											4.4657	0.157
		G0	-134582	17.0467	0.1511											4.8278	0.1498
		Meta		16.3168	0.0519403											4.65975	0.0515296
M5	H1	G1	-114855	15.3119	0.1641											4.672	0.1568	0.4805	0.0662	0.0324	0.0762
		G2	-115071	15.7617	0.1653											4.4556	0.1567	0.3428	0.0614	0.1205	0.0759
		G0	-134481	16.4146	0.1603											4.8691	0.1498	0.6154	0.0749	0.3332	0.069
		Meta		15.8342	0.0544018											4.66864	0.0514543	0.47063	0.0223496	0.167727	0.024515
M6	H0	G1	-114855	15.3119	0.1641											4.672	0.1568	0.4805	0.0662	0.0324	0.0762
		G2	-115071	15.7617	0.1653											4.4556	0.1567	0.3428	0.0614	0.1205	0.0759
		G0	-134481	16.4146	0.1603											4.8691	0.1498	0.6154	0.0749	0.3332	0.069
		Meta		15.8342	0.0544018											4.66864	0.0514543	0.47063	0.0223496	0.167727	0.024515
M6	H1	G1	-114854	15.3574	0.1766					0	0.1561	0.1239	0.1328			4.6666	0.1569	0.438	0.1321	-0.036	0.1034
		G2	-115069	15.6642	0.1774					0.2949	0.1572	-0.1024	0.1358			4.4534	0.1567	0.1509	0.1301	0.1178	0.1033
		G0	-134465	16.731	0.1769					-0.1344	0.1498	0.6565	0.1179			4.8161	0.1495	0.465	0.1213	-0.0433	0.097
		Meta		15.9175	0.0589887					0.0503398	0.0514323	0.245863	0.0427796			4.64806	0.0514296	0.353569	0.0425524	0.0116589	0.0337143
M7	H0	G1	-114861	15.3548	0.1766					0.4377	0.0918	0.0969	0.104			4.6707	0.1567
		G2	-115070	15.671	0.1774					0.4483	0.0906	-0.0057	0.1059			4.4425	0.1564
		G0	-134474	16.7503	0.1765					0.2988	0.0992	0.6419	0.0896			4.8295	0.149
		Meta		15.9259	0.0589441					0.397614	0.0312389	0.266123	0.0330918			4.65052	0.0513165
M7	H1	G1	-114854	15.3574	0.1766					0	0.1561	0.1239	0.1328			4.6666	0.1569	0.438	0.1321	-0.036	0.1034
		G2	-115069	15.6642	0.1774					0.2949	0.1572	-0.1024	0.1358			4.4534	0.1567	0.1509	0.1301	0.1178	0.1033
		G0	-134465	16.731	0.1769					-0.1344	0.1498	0.6565	0.1179			4.8161	0.1495	0.465	0.1213	-0.0433	0.097
		Meta		15.9175	0.0589887					0.0503398	0.0514323	0.245863	0.0427796			4.64806	0.0514296	0.353569	0.0425524	0.0116589	0.0337143
M8	H0	G1	-77072.4	15.7781	0.1571	0.0919	0.0008	-0.1393	0.008							4.6791	0.1569					0.0078	0.0006	0.0374	0.0071
		G2	-78153.1	16.0979	0.1591	0.0946	0.0008	-0.1586	0.0082							4.4579	0.1566					0.0084	0.0007	0.0392	0.0073
		G0	-105418	17.0557	0.151	0.1362	0.0011	-0.1933	0.0092							4.816	0.1494					0.0189	0.0009	0.0488	0.0084
		Meta		16.3214	0.0518854	0.104703	0.000293333	-0.162422	0.00281178							4.65359	0.0514069					0.0109358	0.000237736	0.0414408	0.00251966
M8	H1	G1	-76769.3	15.6437	0.1809	0.0919	0.0008	-0.2897	0.0088	0.6445	0.1709	-0.2357	0.1368	0.0847	0.0075	4.4535	0.1577	0.2769	0.1398	0.0955	0.107	0.0077	0.0006	0.0257	0.0072	-0.0044	0.0067
		G2	-77856.9	16.0491	0.1825	0.0946	0.0008	-0.3168	0.009	0.9332	0.1716	-0.4859	0.1399	0.0784	0.0077	4.2009	0.1576	0.0203	0.1386	0.2486	0.1071	0.0084	0.0007	0.0253	0.0073	0.003	0.0068
		G0	-105097	16.8109	0.1783	0.1362	0.0011	-0.3083	0.0098	0.4153	0.1569	0.4145	0.1194	0.0953	0.0086	4.6556	0.1494	0.3009	0.1226	0.0652	0.098	0.0189	0.0009	0.0364	0.0084	-0.0103	0.0077
		Meta		16.1714	0.0601833	0.104703	0.000293333	-0.304722	0.00306009	0.656775	0.0553944	-0.0755317	0.043796	0.085792	0.00263517	4.4406	0.0516002	0.203398	0.0443957	0.134283	0.0346177	0.0108962	0.000237736	0.0287867	0.00253214	-0.00364445	0.00234641
M9	H0	G1	-77072.4	15.7781	0.1571	0.0919	0.0008	-0.1393	0.008							4.6791	0.1569					0.0078	0.0006	0.0374	0.0071
		G2	-78153.1	16.0979	0.1591	0.0946	0.0008	-0.1586	0.0082							4.4579	0.1566					0.0084	0.0007	0.0392	0.0073
		G0	-105418	17.0557	0.151	0.1362	0.0011	-0.1933	0.0092							4.816	0.1494					0.0189	0.0009	0.0488	0.0084
		Meta		16.3214	0.0518854	0.104703	0.000293333	-0.162422	0.00281178							4.65359	0.0514069					0.0109358	0.000237736	0.0414408	0.00251966
M9	H1	G1	-76772	15.6571	0.1808	0.0919	0.0008	-0.2912	0.0088	0.9291	0.1018	-0.1546	0.1057	0.0805	0.004	4.4416	0.1571					0.0078	0.0006	0.0255	0.0072
		G2	-77859.8	16.0631	0.1824	0.0946	0.0008	-0.315	0.009	0.9616	0.1016	-0.2832	0.108	0.0813	0.004	4.1703	0.1568					0.0084	0.0007	0.0242	0.0073
		G0	-105102	16.846	0.1779	0.1362	0.0011	-0.3116	0.0098	0.6998	0.1055	0.4857	0.0897	0.086	0.0052	4.646	0.1485					0.019	0.0009	0.0367	0.0084
		Meta		16.1927	0.0601158	0.104703	0.000293333	-0.305662	0.00306009	0.8655	0.0343119	0.0445243	0.0334803	0.0823167	0.00144444	4.42343	0.0513428					0.0109623	0.000237736	0.0284253	0.00253214
M10	H0	G1	-77072.4	15.7781	0.1571	0.0919	0.0008	-0.1393	0.008							4.6791	0.1569					0.0078	0.0006	0.0374	0.0071
		G2	-78153.1	16.0979	0.1591	0.0946	0.0008	-0.1586	0.0082							4.4579	0.1566					0.0084	0.0007	0.0392	0.0073
		G0	-105418	17.0557	0.151	0.1362	0.0011	-0.1933	0.0092							4.816	0.1494					0.0189	0.0009	0.0488	0.0084
		Meta		16.3214	0.0518854	0.104703	0.000293333	-0.162422	0.00281178							4.65359	0.0514069					0.0109358	0.000237736	0.0414408	0.00251966
M10	H1	G1	-76837	15.6608	0.1666	0.0913	0.0008	-0.2574	0.0087							4.512	0.157	0.683	0.0704	0.0953	0.0783	0.0084	0.0006	0.0321	0.0072	0.0607	0.0035
		G2	-77917.1	16.1977	0.1687	0.094	0.0008	-0.2866	0.0089							4.2456	0.1568	0.5817	0.0668	0.1529	0.0785	0.009	0.0007	0.0312	0.0073	0.0625	0.0035
		G0	-105184	16.6752	0.1614	0.1357	0.0011	-0.2847	0.0097							4.7539	0.1495	0.6868	0.0752	0.4237	0.0695	0.0196	0.0009	0.0468	0.0084	0.0636	0.0046
		Meta		16.1831	0.0551698	0.10413	0.000293333	-0.275849	0.00302668							4.50784	0.0514511	0.648485	0.0235447	0.23212	0.0250635	0.0115623	0.000237736	0.0362191	0.00253214	0.0621512	0.00126772
M11	H0	G1	-76837	15.6608	0.1666	0.0913	0.0008	-0.2574	0.0087							4.512	0.157	0.683	0.0704	0.0953	0.0783	0.0084	0.0006	0.0321	0.0072	0.0607	0.0035
		G2	-77917.1	16.1977	0.1687	0.094	0.0008	-0.2866	0.0089							4.2456	0.1568	0.5817	0.0668	0.1529	0.0785	0.009	0.0007	0.0312	0.0073	0.0625	0.0035
		G0	-105184	16.6752	0.1614	0.1357	0.0011	-0.2847	0.0097							4.7539	0.1495	0.6868	0.0752	0.4237	0.0695	0.0196	0.0009	0.0468	0.0084	0.0636	0.0046
		Meta		16.1831	0.0551698	0.10413	0.000293333	-0.275849	0.00302668							4.50784	0.0514511	0.648485	0.0235447	0.23212	0.0250635	0.0115623	0.000237736	0.0362191	0.00253214	0.0621512	0.00126772
M11	H1	G1	-76769.3	15.6437	0.1809	0.0919	0.0008	-0.2897	0.0088	0.6445	0.1709	-0.2357	0.1368	0.0847	0.0075	4.4535	0.1577	0.2769	0.1398	0.0955	0.107	0.0077	0.0006	0.0257	0.0072	-0.0044	0.0067
		G2	-77856.9	16.0491	0.1825	0.0946	0.0008	-0.3168	0.009	0.9332	0.1716	-0.4859	0.1399	0.0784	0.0077	4.2009	0.1576	0.0203	0.1386	0.2486	0.1071	0.0084	0.0007	0.0253	0.0073	0.003	0.0068
		G0	-105097	16.8109	0.1783	0.1362	0.0011	-0.3083	0.0098	0.4153	0.1569	0.4145	0.1194	0.0953	0.0086	4.6556	0.1494	0.3009	0.1226	0.0652	0.098	0.0189	0.0009	0.0364	0.0084	-0.0103	0.0077
		Meta		16.1714	0.0601833	0.104703	0.000293333	-0.304722	0.00306009	0.656775	0.0553944	-0.0755317	0.043796	0.085792	0.00263517	4.4406	0.0516002	0.203398	0.0443957	0.134283	0.0346177	0.0108962	0.000237736	0.0287867	0.00253214	-0.00364445	0.00234641
M12	H0	G1	-76772	15.6571	0.1808	0.0919	0.0008	-0.2912	0.0088	0.9291	0.1018	-0.1546	0.1057	0.0805	0.004	4.4416	0.1571					0.0078	0.0006	0.0255	0.0072
		G2	-77859.8	16.0631	0.1824	0.0946	0.0008	-0.315	0.009	0.9616	0.1016	-0.2832	0.108	0.0813	0.004	4.1703	0.1568					0.0084	0.0007	0.0242	0.0073
		G0	-105102	16.846	0.1779	0.1362	0.0011	-0.3116	0.0098	0.6998	0.1055	0.4857	0.0897	0.086	0.0052	4.646	0.1485					0.019	0.0009	0.0367	0.0084
		Meta		16.1927	0.0601158	0.104703	0.000293333	-0.305662	0.00306009	0.8655	0.0343119	0.0445243	0.0334803	0.0823167	0.00144444	4.42343	0.0513428					0.0109623	0.000237736	0.0284253	0.00253214
M12	H1	G1	-76769.3	15.6437	0.1809	0.0919	0.0008	-0.2897	0.0088	0.6445	0.1709	-0.2357	0.1368	0.0847	0.0075	4.4535	0.1577	0.2769	0.1398	0.0955	0.107	0.0077	0.0006	0.0257	0.0072	-0.0044	0.0067
		G2	-77856.9	16.0491	0.1825	0.0946	0.0008	-0.3168	0.009	0.9332	0.1716	-0.4859	0.1399	0.0784	0.0077	4.2009	0.1576	0.0203	0.1386	0.2486	0.1071	0.0084	0.0007	0.0253	0.0073	0.003	0.0068
		G0	-105097	16.8109	0.1783	0.1362	0.0011	-0.3083	0.0098	0.4153	0.1569	0.4145	0.1194	0.0953	0.0086	4.6556	0.1494	0.3009	0.1226	0.0652	0.098	0.0189	0.0009	0.0364	0.0084	-0.0103	0.0077
		Meta		16.1714	0.0601833	0.104703	0.000293333	-0.304722	0.00306009	0.656775	0.0553944	-0.0755317	0.043796	0.085792	0.00263517	4.4406	0.0516002	0.203398	0.0443957	0.134283	0.0346177	0.0108962	0.000237736	0.0287867	0.00253214	-0.00364445	0.00234641

## Sheet: NEUroticism
Supplementary Data 8. Estimated variance components and standard errors of BMI when fitting SMK, NEU or PC1 as a covariate of interest based on the analysis of each individual study and the meta-analyses across UKBB1 and UKBB2.
Column1	Column2	Column3	Column4	Column5	Column6	Column7	Column8	Column9	Column10	Column11	Column12	Column13	Column14	Column15	Column16	Column17	Column18	Column19	Column20	Column21	Column22	Column23	Column24	Column25	Column26	Column27	Column28
				var(τ0)		var(ε)		cov(τ0,ε)		var(τ1)		cov(τ0,τ1)		cov(ε,τ1)		var(α0)		var(α1)		cov(α0, α1)		var(β)		cov(α0, β)		cov(α1, β)
BMIvsNEU			LKH	Estimate	SE	Estimate	SE	Estimate	SE	Estimate	SE	Estimate	SE	Estimate	SE	Estimate	SE	Estimate	SE	Estimate	SE	Estimate	SE	Estimate	SE	Estimate	SE
M1	H0	G1	-93866.2	13.7227	0.2256											9.2748	0.3623
		G2	-94134.6	14.5127	0.2332											8.9472	0.3643
		G0	-110187	15.2755	0.2225											9.749	0.3435
		Meta		14.5071	0.0756706											9.33198	0.118816
		G1		16.2299	0.2739
		G2		15.7686	0.2676
		G0		16.2031	0.2537
		Meta		16.0684	0.0882647
		G1		16.463	0.3248
		G2		17.356	0.3354
		G0		18.5497	0.3296
		Meta		17.4519	0.109959
		G1		19.7338	0.4711
		G2		19.0268	0.4595
		G0		20.5791	0.4513
		Meta		19.7851	0.153497
M1	H1	G1	-93863.6	13.7361	0.3129											9.7363	0.4466	0.3622	0.2026	0.4819	0.2329
		G2	-94130.7	15.1273	0.3245											9.4639	0.4439	-0.1975	0.197	0.3835	0.23
		G0	-110180	15.6146	0.3001											10.605	0.4217	0.3418	0.1862	0.8044	0.2173
		Meta		14.8336	0.10406											9.94704	0.145703	0.17038	0.0650087	0.56166	0.075509
		G1		16.2163	0.274
		G2		15.7658	0.2676
		G0		16.1915	0.2537
		Meta		16.0591	0.0882751
		G1		15.9481	0.4036
		G2		16.9969	0.4113
		G0		17.7002	0.3955
		Meta		16.8866	0.134454
		G1		18.227	0.8163
		G2		18.579	0.8127
		G0		18.5018	0.7549
		Meta		18.4379	0.264537
M2	H1	G1		15.1391	0.28381											4.48544	0.201884	0.743594	0.306736
		G2		15.9506	0.28334											4.50837	0.201198	2e-05	0.29817
		G0		16.6793	0.262631											4.90145	0.189637	0.13812	0.275096
		Meta		15.9428	0.0920773											4.63729	0.0658033	0.285526	0.0975703
M3	H0	G1	-93963.3	15.6805	0.1833											4.6836	0.1829
		G2	-94196.2	15.9525	0.1854											4.508	0.1831
		G0	-110279	16.7828	0.174											4.9364	0.1732
		Meta		16.1506	0.060254											4.71357	0.0598708
M3	H1	G1	-93843.5	15.7181	0.2242					-0.3301	0.189	0.8202	0.1196			4.6762	0.1827	0.2992	0.1429	0.2091	0.1157
		G2	-94124.1	15.9361	0.2253					0.1672	0.1883	0.5294	0.1209			4.508	0.1831	-0.1505	0.136	0.2721	0.1139
		G0	-110162	16.4466	0.2142					0.0608	0.1823	0.5386	0.1134			4.9343	0.1731	0.2768	0.1324	0.3785	0.1083
		Meta		16.0401	0.0737063					-0.032641	0.0621614	0.628122	0.0392914			4.71045	0.0598374	0.140514	0.0456544	0.288529	0.0375146
M4	H0	G1	-93963.3	15.6805	0.1833											4.6836	0.1829
		G2	-94196.2	15.9525	0.1854											4.508	0.1831
		G0	-110279	16.7828	0.174											4.9364	0.1732
		Meta		16.1506	0.060254											4.71357	0.0598708
M4	H1	G1	-93847.1	15.7508	0.2235					-0.0335	0.1282	0.9997	0.0711			4.6407	0.181
		G2	-94127.8	15.9644	0.225					0.016	0.1282	0.7575	0.072			4.4749	0.1821
		G0	-110169	16.5039	0.2139					0.3296	0.1297	0.8562	0.0712			4.8749	0.1716
		Meta		16.0796	0.073563					0.10316	0.0428987	0.871616	0.0238104			4.66767	0.0593688
M5	H0	G1	-93963.3	15.6805	0.1833											4.6836	0.1829
		G2	-94196.2	15.9525	0.1854											4.508	0.1831
		G0	-110279	16.7828	0.174											4.9364	0.1732
		Meta		16.1506	0.060254											4.71357	0.0598708
M5	H1	G1	-93867.9	15.2871	0.2007											4.8083	0.1831	0.2909	0.0931	0.8228	0.0673
		G2	-94134.7	15.8497	0.2042											4.5693	0.183	0.0519	0.0904	0.7012	0.0662
		G0	-110173	16.2868	0.1905											5.0111	0.173	0.4356	0.0916	0.794	0.0662
		Meta		15.8161	0.0660979											4.80029	0.0598576	0.258378	0.0305622	0.772392	0.0221875
M6	H0	G1	-93867.9	15.2871	0.2007											4.8083	0.1831	0.2909	0.0931	0.8228	0.0673
		G2	-94134.7	15.8497	0.2042											4.5693	0.183	0.0519	0.0904	0.7012	0.0662
		G0	-110173	16.2868	0.1905											5.0111	0.173	0.4356	0.0916	0.794	0.0662
		Meta		15.8161	0.0660979											4.80029	0.0598576	0.258378	0.0305622	0.772392	0.0221875
M6	H1	G1	-93843.5	15.7181	0.2242					-0.3301	0.189	0.8202	0.1196			4.6762	0.1827	0.2992	0.1429	0.2091	0.1157
		G2	-94124.1	15.9361	0.2253					0.1672	0.1883	0.5294	0.1209			4.508	0.1831	-0.1505	0.136	0.2721	0.1139
		G0	-110162	16.4466	0.2142					0.0608	0.1823	0.5386	0.1134			4.9343	0.1731	0.2768	0.1324	0.3785	0.1083
		Meta		16.0401	0.0737063					-0.032641	0.0621614	0.628122	0.0392914			4.71045	0.0598374	0.140514	0.0456544	0.288529	0.0375146
M7	H0	G1	-93847.1	15.7508	0.2235					-0.0335	0.1282	0.9997	0.0711			4.6407	0.181
		G2	-94127.8	15.9644	0.225					0.016	0.1282	0.7575	0.072			4.4749	0.1821
		G0	-110169	16.5039	0.2139					0.3296	0.1297	0.8562	0.0712			4.8749	0.1716
		Meta		16.0796	0.073563					0.10316	0.0428987	0.871616	0.0238104			4.66767	0.0593688
M7	H1	G1	-93843.5	15.7181	0.2242					-0.3301	0.189	0.8202	0.1196			4.6762	0.1827	0.2992	0.1429	0.2091	0.1157
		G2	-94124.1	15.9361	0.2253					0.1672	0.1883	0.5294	0.1209			4.508	0.1831	-0.1505	0.136	0.2721	0.1139
		G0	-110162	16.4466	0.2142					0.0608	0.1823	0.5386	0.1134			4.9343	0.1731	0.2768	0.1324	0.3785	0.1083
		Meta		16.0401	0.0737063					-0.032641	0.0621614	0.628122	0.0392914			4.71045	0.0598374	0.140514	0.0456544	0.288529	0.0375146
M8	H0	G1	-171347	15.6777	0.1833	8.8382	0.0926	0.302	0.0922							4.687	0.1829					1.079	0.0795	-0.0999	0.0854
		G2	-171596	15.954	0.1854	8.7453	0.0921	0.1904	0.0924							4.5063	0.1831					1.1547	0.0798	-0.0061	0.0856
		G0	-199786	16.7843	0.174	8.8775	0.0828	0.3801	0.085							4.9344	0.1731					1.0764	0.0698	-0.3101	0.078
		Meta		16.1507	0.060254	8.82237	0.0296435	0.293357	0.0299104							4.71348	0.0598588					1.10211	0.0253572	-0.144058	0.0276149
M8	H1	G1	-171226	15.7124	0.2242	8.8384	0.0926	0.3526	0.0929	-0.3152	0.189	0.8153	0.1196	-0.0603	0.0926	4.6774	0.1827	0.2917	0.1428	0.2106	0.1157	1.0788	0.0795	-0.0941	0.0853	-0.0501	0.0755
		G2	-171522	15.9322	0.2253	8.7453	0.0921	0.1675	0.0934	0.1788	0.1882	0.5224	0.1209	-0.1138	0.092	4.508	0.1831	-0.1591	0.1359	0.2775	0.1138	1.1547	0.0798	-0.0065	0.0856	0.1602	0.074
		G0	-199668	16.4452	0.2141	8.8775	0.0828	0.3502	0.0859	0.0573	0.1822	0.5352	0.1134	0.086	0.0856	4.9353	0.173	0.28	0.1323	0.3815	0.1083	1.0765	0.0698	-0.3128	0.078	-0.0232	0.0679
		Meta		16.0365	0.0736944	8.82243	0.0296435	0.291905	0.0302002	-0.0250533	0.0621389	0.62306	0.0392914	-0.0264902	0.0299842	4.71124	0.0598254	0.136334	0.045621	0.291829	0.0375038	1.10208	0.0253572	-0.143249	0.0276044	0.0279518	0.0241045
M9	H0	G1	-171347	15.6777	0.1833	8.8382	0.0926	0.302	0.0922							4.687	0.1829					1.079	0.0795	-0.0999	0.0854
		G2	-171596	15.954	0.1854	8.7453	0.0921	0.1904	0.0924							4.5063	0.1831					1.1547	0.0798	-0.0061	0.0856
		G0	-199786	16.7843	0.174	8.8775	0.0828	0.3801	0.085							4.9344	0.1731					1.0764	0.0698	-0.3101	0.078
		Meta		16.1507	0.060254	8.82237	0.0296435	0.293357	0.0299104							4.71348	0.0598588					1.10211	0.0253572	-0.144058	0.0276149
M9	H1	G1	-171229	15.7444	0.2235	8.8386	0.0926	0.3494	0.0926	-0.0259	0.1282	0.9954	0.0711	-0.104	0.062	4.6424	0.181					1.0786	0.0795	-0.0895	0.0849
		G2	-171528	15.9631	0.225	8.746	0.0921	0.1841	0.0931	0.0185	0.1282	0.7564	0.072	0.0343	0.0617	4.4728	0.1821					1.154	0.0798	-0.0203	0.0854
		G0	-199676	16.5021	0.2138	8.8775	0.0828	0.3461	0.0857	0.3297	0.1296	0.8549	0.0711	0.068	0.06	4.8759	0.1716					1.0765	0.0698	-0.3119	0.0777
		Meta		16.0766	0.0735511	8.82272	0.0296435	0.294776	0.0301124	0.10663	0.0428878	0.869371	0.0237992	0.000241407	0.0204068	4.66789	0.0593688					1.1018	0.0253572	-0.145938	0.0275041
M10	H0	G1	-171347	15.6777	0.1833	8.8382	0.0926	0.302	0.0922							4.687	0.1829					1.079	0.0795	-0.0999	0.0854
		G2	-171596	15.954	0.1854	8.7453	0.0921	0.1904	0.0924							4.5063	0.1831					1.1547	0.0798	-0.0061	0.0856
		G0	-199786	16.7843	0.174	8.8775	0.0828	0.3801	0.085							4.9344	0.1731					1.0764	0.0698	-0.3101	0.078
		Meta		16.1507	0.060254	8.82237	0.0296435	0.293357	0.0299104							4.71348	0.0598588					1.10211	0.0253572	-0.144058	0.0276149
M10	H1	G1	-171250	15.2885	0.2007	8.8381	0.0926	0.3517	0.0931							4.8086	0.1831	0.2917	0.0931	0.8227	0.0673	1.0792	0.0795	-0.0997	0.0853	-0.091	0.0506
		G2	-171533	15.8543	0.2042	8.7466	0.0921	0.143	0.0934							4.5669	0.183	0.0475	0.0904	0.7014	0.0662	1.1533	0.0798	-0.0109	0.0855	0.096	0.05
		G0	-199680	16.2866	0.1904	8.8774	0.0828	0.3648	0.0859							5.0101	0.1729	0.436	0.0915	0.7929	0.0662	1.0765	0.0698	-0.3045	0.0779	0.0225	0.0478
		Meta		15.818	0.0660859	8.82272	0.0296435	0.28878	0.0302213							4.7993	0.0598456	0.257352	0.0305511	0.772057	0.0221875	1.10177	0.0253572	-0.143566	0.0275815	0.00976038	0.016479
M11	H0	G1	-171250	15.2885	0.2007	8.8381	0.0926	0.3517	0.0931							4.8086	0.1831	0.2917	0.0931	0.8227	0.0673	1.0792	0.0795	-0.0997	0.0853	-0.091	0.0506
		G2	-171533	15.8543	0.2042	8.7466	0.0921	0.143	0.0934							4.5669	0.183	0.0475	0.0904	0.7014	0.0662	1.1533	0.0798	-0.0109	0.0855	0.096	0.05
		G0	-199680	16.2866	0.1904	8.8774	0.0828	0.3648	0.0859							5.0101	0.1729	0.436	0.0915	0.7929	0.0662	1.0765	0.0698	-0.3045	0.0779	0.0225	0.0478
		Meta		15.818	0.0660859	8.82272	0.0296435	0.28878	0.0302213							4.7993	0.0598456	0.257352	0.0305511	0.772057	0.0221875	1.10177	0.0253572	-0.143566	0.0275815	0.00976038	0.016479
M11	H1	G1	-171226	15.7124	0.2242	8.8384	0.0926	0.3526	0.0929	-0.3152	0.189	0.8153	0.1196	-0.0603	0.0926	4.6774	0.1827	0.2917	0.1428	0.2106	0.1157	1.0788	0.0795	-0.0941	0.0853	-0.0501	0.0755
		G2	-171522	15.9322	0.2253	8.7453	0.0921	0.1675	0.0934	0.1788	0.1882	0.5224	0.1209	-0.1138	0.092	4.508	0.1831	-0.1591	0.1359	0.2775	0.1138	1.1547	0.0798	-0.0065	0.0856	0.1602	0.074
		G0	-199668	16.4452	0.2141	8.8775	0.0828	0.3502	0.0859	0.0573	0.1822	0.5352	0.1134	0.086	0.0856	4.9353	0.173	0.28	0.1323	0.3815	0.1083	1.0765	0.0698	-0.3128	0.078	-0.0232	0.0679
		Meta		16.0365	0.0736944	8.82243	0.0296435	0.291905	0.0302002	-0.0250533	0.0621389	0.62306	0.0392914	-0.0264902	0.0299842	4.71124	0.0598254	0.136334	0.045621	0.291829	0.0375038	1.10208	0.0253572	-0.143249	0.0276044	0.0279518	0.0241045
M12	H0	G1	-171229	15.7444	0.2235	8.8386	0.0926	0.3494	0.0926	-0.0259	0.1282	0.9954	0.0711	-0.104	0.062	4.6424	0.181					1.0786	0.0795	-0.0895	0.0849
		G2	-171528	15.9631	0.225	8.746	0.0921	0.1841	0.0931	0.0185	0.1282	0.7564	0.072	0.0343	0.0617	4.4728	0.1821					1.154	0.0798	-0.0203	0.0854
		G0	-199676	16.5021	0.2138	8.8775	0.0828	0.3461	0.0857	0.3297	0.1296	0.8549	0.0711	0.068	0.06	4.8759	0.1716					1.0765	0.0698	-0.3119	0.0777
		Meta		16.0766	0.0735511	8.82272	0.0296435	0.294776	0.0301124	0.10663	0.0428878	0.869371	0.0237992	0.000241407	0.0204068	4.66789	0.0593688					1.1018	0.0253572	-0.145938	0.0275041
M12	H1	G1	-171226	15.7124	0.2242	8.8384	0.0926	0.3526	0.0929	-0.3152	0.189	0.8153	0.1196	-0.0603	0.0926	4.6774	0.1827	0.2917	0.1428	0.2106	0.1157	1.0788	0.0795	-0.0941	0.0853	-0.0501	0.0755
		G2	-171522	15.9322	0.2253	8.7453	0.0921	0.1675	0.0934	0.1788	0.1882	0.5224	0.1209	-0.1138	0.092	4.508	0.1831	-0.1591	0.1359	0.2775	0.1138	1.1547	0.0798	-0.0065	0.0856	0.1602	0.074
		G0	-199668	16.4452	0.2141	8.8775	0.0828	0.3502	0.0859	0.0573	0.1822	0.5352	0.1134	0.086	0.0856	4.9353	0.173	0.28	0.1323	0.3815	0.1083	1.0765	0.0698	-0.3128	0.078	-0.0232	0.0679
		Meta		16.0365	0.0736944	8.82243	0.0296435	0.291905	0.0302002	-0.0250533	0.0621389	0.62306	0.0392914	-0.0264902	0.0299842	4.71124	0.0598254	0.136334	0.045621	0.291829	0.0375038	1.10208	0.0253572	-0.143249	0.0276044	0.0279518	0.0241045

## Sheet: PC1
Supplementary Data 8. Estimated variance components and standard errors of BMI when fitting SMK, NEU or PC1 as a covariate of interest based on the analysis of each individual study and the meta-analyses across UKBB1 and UKBB2.
Column1	Column2	Column3	Column4	Column5	Column6	Column7	Column8	Column9	Column10	Column11	Column12	Column13	Column14	Column15	Column16	Column17	Column18	Column19	Column20	Column21	Column22	Column23	Column24	Column25	Column26	Column27	Column28
				var(τ0)		var(ε)		cov(τ0,ε)		var(τ1)		cov(τ0,τ1)		cov(ε,τ1)		var(α0)		var(α1)		cov(α0, α1)		var(β)		cov(α0, β)		cov(α1, β)
BMIvsPC1			LKH	Estimate	SE	Estimate	SE	Estimate	SE	Estimate	SE	Estimate	SE	Estimate	SE	Estimate	SE	Estimate	SE	Estimate	SE	Estimate	SE	Estimate	SE	Estimate	SE
M1	H0	G1	-93965	16.1294	0.2921											9.382	0.3658
		G2	-94204.2	15.9557	0.2886											9.0184	0.3663
		G0	-110286	16.8102	0.2798											9.8677	0.3463
		Meta		16.3044	0.0955797											9.43108	0.11974
		G1		14.893	0.2808
		G2		15.8013	0.2874
		G0		16.5495	0.2759
		Meta		15.7523	0.0937627
		G1		15.9555	0.2901
		G2		15.8918	0.2898
		G0		16.6855	0.2784
		Meta		16.1845	0.0953316
		G1		15.7099	0.2882
		G2		16.1676	0.295
		G0		17.1005	0.2852
		Meta		16.3299	0.0964696
M1	H1	G1	-93959.5	14.9656	0.4535											9.3775	0.3656	0.3812	0.1676	-0.4172	0.1765
		G2	-94203.4	15.6327	0.4483											9.0066	0.3662	0.0007	0.1612	-0.2236	0.1736
		G0	-110285	17.0684	0.421											9.8706	0.3463	-0.0666	0.1447	0.1122	0.161
		Meta		15.9174	0.146821											9.42671	0.119708	0.0953069	0.0524084	-0.167535	0.0566981
		G1		14.625	0.294
		G2		15.6971	0.2994
		G0		16.6131	0.2871
		Meta		15.6525	0.0978045
		G1		16.0972	0.3038
		G2		16.0065	0.3047
		G0		16.6417	0.2904
		Meta		16.2547	0.0998295
		G1		15.7421	0.4595
		G2		16.5004	0.4649
		G0		17.0385	0.4295
		Meta		16.4407	0.15025
M2	H1	G1		15.0502	0.296092											4.47226	0.19935	0.842727	0.316539
		G2		16.0515	0.29727											4.4084	0.19796	2e-05	0.310942
		G0		16.8634	0.272384											4.85513	0.186248	2.2e-05	0.280777
		Meta		16.013	0.0960378											4.58453	0.0647794	0.267941	0.100637
M3	H0	G1	-93963.3	15.6805	0.1833											4.6836	0.1829
		G2	-94196.2	15.9525	0.1854											4.508	0.1831
		G0	-110279	16.7828	0.174											4.9364	0.1732
		Meta		16.1506	0.060254											4.71357	0.0598708
M3	H1	G1	-93958.2	15.8175	0.2052					-0.3177	0.1568	0.233	0.1126			4.6749	0.1828	0.1895	0.1328	-0.2762	0.112
		G2	-94195.2	15.9165	0.2057					-0.0563	0.1599	0.1258	0.1146			4.5068	0.1831	0.094	0.1339	-0.1129	0.1123
		G0	-110278	16.7988	0.195					0.0036	0.1497	0.0244	0.107			4.936	0.1732	-0.0195	0.1209	0.0521	0.104
		Meta		16.1885	0.0672814					-0.121906	0.0517827	0.125962	0.0371019			4.71018	0.0598601	0.08456	0.0429744	-0.108218	0.0364316
M4	H0	G1	-93963.3	15.6805	0.1833											4.6836	0.1829
		G2	-94196.2	15.9525	0.1854											4.508	0.1831
		G0	-110279	16.7828	0.174											4.9364	0.1732
		Meta		16.1506	0.060254											4.71357	0.0598708
M4	H1	G1	-93962.4	15.8124	0.2052					-0.1273	0.0883	0.0032	0.0635			4.6782	0.1828
		G2	-94196	15.915	0.2057					0.0364	0.0889	0.0311	0.065			4.5094	0.1831
		G0	-110279	16.7994	0.195					-0.0157	0.0881	0.0677	0.0633			4.9354	0.1732
		Meta		16.1865	0.0672814					-0.0356804	0.0294773	0.0340582	0.0213081			4.71191	0.0598601
M5	H0	G1	-93963.3	15.6805	0.1833											4.6836	0.1829
		G2	-94196.2	15.9525	0.1854											4.508	0.1831
		G0	-110279	16.7828	0.174											4.9364	0.1732
		Meta		16.1506	0.060254											4.71357	0.0598708
M5	H1	G1	-93962.2	15.6999	0.1985											4.6787	0.1828	-0.0148	0.0743	-0.0931	0.0632
		G2	-94195.9	15.8947	0.1994											4.5089	0.1831	0.0571	0.0743	-0.0123	0.0636
		G0	-110278	16.7991	0.1879											4.9363	0.1732	-0.0166	0.0711	0.0712	0.0615
		Meta		16.1439	0.0650415											4.71222	0.0598601	0.00819469	0.0244006	-0.0106424	0.0209178
M6	H0	G1	-93962.2	15.6999	0.1985											4.6787	0.1828	-0.0148	0.0743	-0.0931	0.0632
		G2	-94195.9	15.8947	0.1994											4.5089	0.1831	0.0571	0.0743	-0.0123	0.0636
		G0	-110278	16.7991	0.1879											4.9363	0.1732	-0.0166	0.0711	0.0712	0.0615
		Meta		16.1439	0.0650415											4.71222	0.0598601	0.00819469	0.0244006	-0.0106424	0.0209178
M6	H1	G1	-93958.2	15.8175	0.2052					-0.3177	0.1568	0.233	0.1126			4.6749	0.1828	0.1895	0.1328	-0.2762	0.112
		G2	-94195.2	15.9165	0.2057					-0.0563	0.1599	0.1258	0.1146			4.5068	0.1831	0.094	0.1339	-0.1129	0.1123
		G0	-110278	16.7988	0.195					0.0036	0.1497	0.0244	0.107			4.936	0.1732	-0.0195	0.1209	0.0521	0.104
		Meta		16.1885	0.0672814					-0.121906	0.0517827	0.125962	0.0371019			4.71018	0.0598601	0.08456	0.0429744	-0.108218	0.0364316
M7	H0	G1	-93962.4	15.8124	0.2052					-0.1273	0.0883	0.0032	0.0635			4.6782	0.1828
		G2	-94196	15.915	0.2057					0.0364	0.0889	0.0311	0.065			4.5094	0.1831
		G0	-110279	16.7994	0.195					-0.0157	0.0881	0.0677	0.0633			4.9354	0.1732
		Meta		16.1865	0.0672814					-0.0356804	0.0294773	0.0340582	0.0213081			4.71191	0.0598601
M7	H1	G1	-93958.2	15.8175	0.2052					-0.3177	0.1568	0.233	0.1126			4.6749	0.1828	0.1895	0.1328	-0.2762	0.112
		G2	-94195.2	15.9165	0.2057					-0.0563	0.1599	0.1258	0.1146			4.5068	0.1831	0.094	0.1339	-0.1129	0.1123
		G0	-110278	16.7988	0.195					0.0036	0.1497	0.0244	0.107			4.936	0.1732	-0.0195	0.1209	0.0521	0.104
		Meta		16.1885	0.0672814					-0.121906	0.0517827	0.125962	0.0371019			4.71018	0.0598601	0.08456	0.0429744	-0.108218	0.0364316
M8	H0	G1	-134447	15.6792	0.1833	0.7973	0.017	0.0639	0.0395							4.6855	0.1828					1.5934	0.0271	-0.1205	0.0506
		G2	-135027	15.9535	0.1854	0.8064	0.0172	-0.0489	0.04							4.5069	0.1831					1.617	0.0274	0.0412	0.0511
		G0	-156323	16.7817	0.174	0.7703	0.0145	0.0184	0.0356							4.9376	0.1732					1.6113	0.0246	-0.0198	0.0471
		Meta		16.1501	0.060254	0.790131	0.00537841	0.0116327	0.0127541							4.71424	0.0598601					1.60733	0.00876831	-0.0329495	0.0165115
M8	H1	G1	-134440	15.8164	0.2052	0.7974	0.017	0.0637	0.0395	-0.3156	0.1568	0.2333	0.1126	-0.0543	0.0392	4.6747	0.1827	0.1887	0.1327	-0.2763	0.112	1.5932	0.0271	-0.1189	0.0506	0.0447	0.0433
		G2	-135026	15.9172	0.2057	0.8064	0.0172	-0.0489	0.04	-0.0567	0.1599	0.1268	0.1146	-0.0142	0.0399	4.5054	0.1831	0.0948	0.1339	-0.1138	0.1123	1.617	0.0274	0.0422	0.0511	0.006	0.0438
		G0	-156322	16.7987	0.195	0.7704	0.0145	0.0186	0.0356	0.0031	0.1497	0.0252	0.107	-0.0323	0.0357	4.9363	0.1732	-0.0191	0.1209	0.0506	0.104	1.6111	0.0246	-0.0193	0.0471	0.0297	0.0396
		Meta		16.1883	0.0672814	0.790199	0.00537841	0.0116397	0.0127541	-0.121515	0.0517827	0.126662	0.0371019	-0.0336691	0.0127252	4.70976	0.0598493	0.0847254	0.0429639	-0.109068	0.0364316	1.6072	0.00876831	-0.031929	0.0165115	0.026965	0.0140492
M9	H0	G1	-134447	15.6792	0.1833	0.7973	0.017	0.0639	0.0395							4.6855	0.1828					1.5934	0.0271	-0.1205	0.0506
		G2	-135027	15.9535	0.1854	0.8064	0.0172	-0.0489	0.04							4.5069	0.1831					1.617	0.0274	0.0412	0.0511
		G0	-156323	16.7817	0.174	0.7703	0.0145	0.0184	0.0356							4.9376	0.1732					1.6113	0.0246	-0.0198	0.0471
		Meta		16.1501	0.060254	0.790131	0.00537841	0.0116327	0.0127541							4.71424	0.0598601					1.60733	0.00876831	-0.0329495	0.0165115
M9	H1	G1	-134445	15.8121	0.2052	0.7973	0.017	0.0652	0.0395	-0.1266	0.0883	0.0045	0.0635	-0.0198	0.0233	4.6778	0.1828					1.5935	0.0271	-0.1187	0.0506
		G2	-135027	15.9154	0.2057	0.8064	0.0172	-0.0486	0.04	0.037	0.0889	0.0314	0.065	-0.0091	0.0237	4.5082	0.1831					1.617	0.0274	0.0418	0.0511
		G0	-156322	16.7991	0.195	0.7703	0.0145	0.0188	0.0356	-0.0162	0.0881	0.0675	0.0633	-0.0096	0.0222	4.9363	0.1732					1.6113	0.0246	-0.0193	0.0471
		Meta		16.1864	0.0672814	0.790131	0.00537841	0.0122914	0.0127541	-0.035415	0.0294773	0.0345254	0.0213081	-0.0128013	0.00768299	4.71169	0.0598601					1.60736	0.00876831	-0.0319929	0.0165115
M10	H0	G1	-134447	15.6792	0.1833	0.7973	0.017	0.0639	0.0395							4.6855	0.1828					1.5934	0.0271	-0.1205	0.0506
		G2	-135027	15.9535	0.1854	0.8064	0.0172	-0.0489	0.04							4.5069	0.1831					1.617	0.0274	0.0412	0.0511
		G0	-156323	16.7817	0.174	0.7703	0.0145	0.0184	0.0356							4.9376	0.1732					1.6113	0.0246	-0.0198	0.0471
		Meta		16.1501	0.060254	0.790131	0.00537841	0.0116327	0.0127541							4.71424	0.0598601					1.60733	0.00876831	-0.0329495	0.0165115
M10	H1	G1	-134445	15.6978	0.1985	0.7973	0.017	0.0634	0.0395							4.6801	0.1828	-0.0136	0.0743	-0.0923	0.0632	1.5935	0.0271	-0.1196	0.0506	-0.0055	0.0257
		G2	-135027	15.8948	0.1994	0.8064	0.0172	-0.0487	0.04							4.5078	0.1831	0.0579	0.0743	-0.0125	0.0636	1.617	0.0274	0.0417	0.0511	-0.0069	0.026
		G0	-156322	16.7979	0.1879	0.7703	0.0145	0.0187	0.0356							4.9376	0.1732	-0.0164	0.0711	0.0715	0.0615	1.6113	0.0246	-0.02	0.0471	-0.0003	0.0246
		Meta		16.1429	0.0650415	0.790131	0.00537841	0.0116425	0.0127541							4.71277	0.0598601	0.00892014	0.0244006	-0.0103414	0.0209178	1.60736	0.00876831	-0.0325643	0.0165115	-0.0041652	0.00847296
M11	H0	G1	-134445	15.6978	0.1985	0.7973	0.017	0.0634	0.0395							4.6801	0.1828	-0.0136	0.0743	-0.0923	0.0632	1.5935	0.0271	-0.1196	0.0506	-0.0055	0.0257
		G2	-135027	15.8948	0.1994	0.8064	0.0172	-0.0487	0.04							4.5078	0.1831	0.0579	0.0743	-0.0125	0.0636	1.617	0.0274	0.0417	0.0511	-0.0069	0.026
		G0	-156322	16.7979	0.1879	0.7703	0.0145	0.0187	0.0356							4.9376	0.1732	-0.0164	0.0711	0.0715	0.0615	1.6113	0.0246	-0.02	0.0471	-0.0003	0.0246
		Meta		16.1429	0.0650415	0.790131	0.00537841	0.0116425	0.0127541							4.71277	0.0598601	0.00892014	0.0244006	-0.0103414	0.0209178	1.60736	0.00876831	-0.0325643	0.0165115	-0.0041652	0.00847296
M11	H1	G1	-134440	15.8164	0.2052	0.7974	0.017	0.0637	0.0395	-0.3156	0.1568	0.2333	0.1126	-0.0543	0.0392	4.6747	0.1827	0.1887	0.1327	-0.2763	0.112	1.5932	0.0271	-0.1189	0.0506	0.0447	0.0433
		G2	-135026	15.9172	0.2057	0.8064	0.0172	-0.0489	0.04	-0.0567	0.1599	0.1268	0.1146	-0.0142	0.0399	4.5054	0.1831	0.0948	0.1339	-0.1138	0.1123	1.617	0.0274	0.0422	0.0511	0.006	0.0438
		G0	-156322	16.7987	0.195	0.7704	0.0145	0.0186	0.0356	0.0031	0.1497	0.0252	0.107	-0.0323	0.0357	4.9363	0.1732	-0.0191	0.1209	0.0506	0.104	1.6111	0.0246	-0.0193	0.0471	0.0297	0.0396
		Meta		16.1883	0.0672814	0.790199	0.00537841	0.0116397	0.0127541	-0.121515	0.0517827	0.126662	0.0371019	-0.0336691	0.0127252	4.70976	0.0598493	0.0847254	0.0429639	-0.109068	0.0364316	1.6072	0.00876831	-0.031929	0.0165115	0.026965	0.0140492
M12	H0	G1	-134445	15.8121	0.2052	0.7973	0.017	0.0652	0.0395	-0.1266	0.0883	0.0045	0.0635	-0.0198	0.0233	4.6778	0.1828					1.5935	0.0271	-0.1187	0.0506
		G2	-135027	15.9154	0.2057	0.8064	0.0172	-0.0486	0.04	0.037	0.0889	0.0314	0.065	-0.0091	0.0237	4.5082	0.1831					1.617	0.0274	0.0418	0.0511
		G0	-156322	16.7991	0.195	0.7703	0.0145	0.0188	0.0356	-0.0162	0.0881	0.0675	0.0633	-0.0096	0.0222	4.9363	0.1732					1.6113	0.0246	-0.0193	0.0471
		Meta		16.1864	0.0672814	0.790131	0.00537841	0.0122914	0.0127541	-0.035415	0.0294773	0.0345254	0.0213081	-0.0128013	0.00768299	4.71169	0.0598601					1.60736	0.00876831	-0.0319929	0.0165115
M12	H1	G1	-134440	15.8164	0.2052	0.7974	0.017	0.0637	0.0395	-0.3156	0.1568	0.2333	0.1126	-0.0543	0.0392	4.6747	0.1827	0.1887	0.1327	-0.2763	0.112	1.5932	0.0271	-0.1189	0.0506	0.0447	0.0433
		G2	-135026	15.9172	0.2057	0.8064	0.0172	-0.0489	0.04	-0.0567	0.1599	0.1268	0.1146	-0.0142	0.0399	4.5054	0.1831	0.0948	0.1339	-0.1138	0.1123	1.617	0.0274	0.0422	0.0511	0.006	0.0438
		G0	-156322	16.7987	0.195	0.7704	0.0145	0.0186	0.0356	0.0031	0.1497	0.0252	0.107	-0.0323	0.0357	4.9363	0.1732	-0.0191	0.1209	0.0506	0.104	1.6111	0.0246	-0.0193	0.0471	0.0297	0.0396
		Meta		16.1883	0.0672814	0.790199	0.00537841	0.0116397	0.0127541	-0.121515	0.0517827	0.126662	0.0371019	-0.0336691	0.0127252	4.70976	0.0598493	0.0847254	0.0429639	-0.109068	0.0364316	1.6072	0.00876831	-0.031929	0.0165115	0.026965	0.0140492

## Sheet: LRT
Supplementary Data 8. Estimated variance components and standard errors of BMI when fitting SMK, NEU or PC1 as a covariate of interest based on the analysis of each individual study and the meta-analyses across UKBB1 and UKBB2.
SMK		Null			Alt			df	Likelihood ratio				P value
		G1	G2	G0	G1	G2	G0		G1	G2	G0	Meta	G1	G2	G0	Meta
	M1	-114851	-115064	-134476	-114844	-115063	-134470	2	13.0238	2.4312	13.8152	29.2702	0.00148565	0.296532	0.00100016	5.40756e-05
	M2	-114913	-115112	-134587	-114910	-115109	-134573	1	5.19	5.474	27.044	46.3256	0.0227172	0.0193014	1.98877e-07	2.54997e-08
	M3	-114916	-115116	-134582	-114854	-115069	-134465	4	123.837	93.5452	233.922	425.747	8.08859e-26	2.32325e-19	1.88933e-49	8.12026e-89
	M4	-114916	-115116	-134582	-114861	-115070	-134474	2	111.117	91.0402	216.708	418.866	7.43373e-25	1.70166e-20	8.75727e-48	2.45276e-87
	M5	-114916	-115116	-134582	-114855	-115071	-134481	2	122.859	90.0572	202.288	415.204	2.09677e-27	2.78181e-20	1.185e-44	1.50388e-86
	M6	-114855	-115071	-134481	-114854	-115069	-134465	2	0.9784	3.488	31.6336	36.1	0.613117	0.17482	1.35161e-07	2.63597e-06
	M7	-114861	-115070	-134474	-114854	-115069	-134465	2	12.72	2.505	17.2132	32.4382	0.00172937	0.285789	0.000182895	1.34458e-05
	M8	-77072.4	-78153.1	-105418	-76769.3	-77856.9	-105097	6	606.129	592.521	642.054	1776.12	1.11088e-127	9.57272e-125	1.96998e-135	0
	M9	-77072.4	-78153.1	-105418	-76772	-77859.8	-105102	3	600.76	586.601	633.293	1802.78	6.89523e-130	8.09129e-127	6.105e-137	0
	M10	-77072.4	-78153.1	-105418	-76837	-77917.1	-105184	3	470.786	472.082	468.672	1394.42	1.02206e-101	5.3515e-102	2.93463e-101	3.91245e-298
	M11	-76837	-77917.1	-105184	-76769.3	-77856.9	-105097	3	135.343	120.438	173.383	415.622	3.81405e-29	6.20957e-26	2.36795e-37	1.22267e-86
	M12	-76772	-77859.8	-105102	-76769.3	-77856.9	-105097	3	5.3686	5.9194	8.7616	14.9986	0.146712	0.115598	0.0326344	0.0202675
NEU		Null			Alt			df	Likelihood ratio				P value
		G1	G2	G0	G1	G2	G0		G1	G2	G0	Meta	G1	G2	G0	Meta
	M1	-93866.2	-94134.6	-110187	-93863.6	-94130.7	-110180	2	5.1212	7.8408	14.58	27.542	0.0772584	0.0198332	0.000682328	0.000114579
	M2	-114913	-115112	-134587	-114910	-115109	-134573	1	5.19	5.474	27.044	46.3256	0.0227172	0.0193014	1.98877e-07	2.54997e-08
	M3	-93963.3	-94196.2	-110279	-93843.5	-94124.1	-110162	4	239.634	144.209	235.098	591.219	1.1123e-50	3.54289e-30	1.05422e-49	1.82749e-124
	M4	-93963.3	-94196.2	-110279	-93847.1	-94127.8	-110169	2	232.563	136.817	219.332	588.712	3.15927e-51	1.95239e-30	2.35864e-48	6.34571e-124
	M5	-93963.3	-94196.2	-110279	-93867.9	-94134.7	-110173	2	190.936	123.075	211.556	525.567	3.45829e-42	1.88193e-27	1.1511e-46	2.60644e-110
	M6	-93867.9	-94134.7	-110173	-93843.5	-94124.1	-110162	2	48.6986	21.134	23.542	93.3746	2.66216e-11	2.5752e-05	7.72538e-06	6.02462e-18
	M7	-93847.1	-94127.8	-110169	-93843.5	-94124.1	-110162	2	7.0712	7.392	15.7664	30.2296	0.0291413	0.0248226	0.000377025	3.5548e-05
	M8	-171347	-171596	-199786	-171226	-171522	-199668	6	243.161	148.884	235.944	576.503	1.18605e-49	1.33219e-29	4.12384e-48	2.7258e-121
	M9	-171347	-171596	-199786	-171229	-171528	-199676	3	235.845	136.757	219.833	577.983	7.53417e-51	1.89101e-29	2.18226e-47	1.30732e-121
	M10	-171347	-171596	-199786	-171250	-171533	-199680	3	194.541	126.06	211.828	518.286	6.37768e-42	3.81991e-27	1.17224e-45	9.66342e-109
	M11	-171250	-171533	-199680	-171226	-171522	-199668	3	48.6202	22.8238	24.1156	86.5189	1.57137e-10	4.3946e-05	2.36296e-05	1.59903e-16
	M12	-171229	-171528	-199676	-171226	-171522	-199668	3	7.3162	12.127	16.1114	29.1502	0.062474	0.00696054	0.00107588	5.69803e-05
PC1		Null			Alt			df	Likelihood ratio				P value
		G1	G2	G0	G1	G2	G0		G1	G2	G0	Meta	G1	G2	G0	Meta
	M1	-93965	-94204.2	-110286	-93959.5	-94203.4	-110285	2	11.037	1.6676	0.7124	13.417	0.00401186	0.434395	0.700333	0.0368717
	M2	-114913	-115112	-134587	-114910	-115109	-134573	1	5.19	5.474	27.044	46.3256	0.0227172	0.0193014	1.98877e-07	2.54997e-08
	M3	-93963.3	-94196.2	-110279	-93958.2	-94195.2	-110278	4	10.263	1.96	1.4294	7.58085	0.036223	0.743116	0.839069	0.270447
	M4	-93963.3	-94196.2	-110279	-93962.4	-94196	-110279	2	1.9376	0.4388	1.1492	3.5256	0.379538	0.803	0.56293	0.740561
	M5	-93963.3	-94196.2	-110279	-93962.2	-94195.9	-110278	2	2.2188	0.6338	1.3766	4.2292	0.329757	0.728404	0.502429	0.645691
	M6	-93962.2	-94195.9	-110278	-93958.2	-94195.2	-110278	2	8.0442	1.3262	0.0528	9.4232	0.0179153	0.515252	0.973945	0.151139
	M7	-93962.4	-94196	-110279	-93958.2	-94195.2	-110278	2	8.3254	1.5212	0.2802	10.1268	0.0155655	0.467386	0.869271	0.119413
	M8	-134447	-135027	-156323	-134440	-135026	-156322	6	12.1626	2.1892	2.2266	6.10275	0.0584382	0.901501	0.897723	0.411779
	M9	-134447	-135027	-156323	-134445	-135027	-156322	3	2.8244	0.6264	1.3868	2.65848	0.419499	0.890363	0.708632	0.850327
	M10	-134447	-135027	-156323	-134445	-135027	-156322	3	2.2542	0.7338	1.3844	2.27944	0.521352	0.865227	0.709195	0.89229
	M11	-134445	-135027	-156322	-134440	-135026	-156322	3	9.9084	1.4554	0.8422	8.97384	0.019361	0.692602	0.839349	0.175054
	M12	-134445	-135027	-156322	-134440	-135026	-156322	3	9.3382	1.5628	0.8398	8.52472	0.0251164	0.667854	0.839926	0.202124
