# Supplementary material for: Genotype–covariate correlation and interaction disentangled by a whole-genome multivariate reaction norm model
Source: Nat Commun. 2019 May 20;10:2239. doi: 10.1038/s41467-019-10128-w (PMC6527612; doi:10.1038/s41467-019-10128-w)
Supplement: Supplementary file 12 — Supplementary Data 9 [file 41467_2019_10128_MOESM12_ESM.xlsx]

## Sheet: Supplementary data 9
Supplementary Data 9. Estimated variance components when fixed effects have large main effects
The simulation models were specified as y = b×c + α0 + α1×c + τ0 with c = β+ ε, where b was the regression coefficient of the fixed effects with a value of 0.1 or 0.5
The proportion of the variance of main trait explained by the covariate (i.e. coefficient of determination, r2) is shown in the table below.
Note for the real data, the proportion of the BMI phenotypic variance explained by the smoking status, r2 = 0.01 and b= 0.007
The proportion of the variance of main trait explained by the covariate (i.e. coefficient of determination, r2)
b	r2
0.1	0.115083
0.5	0.373233
Simulation with the absence of G-C interaction
	phen	b	rg	var(τ0)		var(ε)		cov(τ0,ε)		var(τ1)		cov(τ0,τ1)		cov(ε,τ1)		var(α0)		var(α1)		cov(α0, α1)		var(β)		cov(α0, β)		cov(α1, β)
				Est	SE	Est	SE	Est	SE	Est	SE	Est	SE	Est	SE	Est	SE	Est	SE	Est	SE	Est	SE	Est	SE	Est	SE
TRUE				1		1		0		0		0		0		1		0		0		1		rg		0
MRNM FULL	ADJ	0.1	0	1.0628	0.0280364	0.98471	0.0197889	0.01664	0.0145968	0.00218	0.0126169	-0.01229	0.0140457	-0.00145	0.0154718	0.93876	0.0201265	-0.00057	0.00990523	0.01205	0.0141831	1.00746	0.0241774	-0.01528	0.0145572	0.00202	0.0159802
	RAW	0.1	0	1.07634	0.0260066	0.9847	0.0197911	0.11645	0.0149017	0.00217	0.0126224	-0.01249	0.0141898	-0.00145	0.0154718	0.94645	0.0175849	-0.00056	0.00990369	0.01225	0.0144373	1.00747	0.0241804	0.08705	0.0164364	0.00201	0.0159742
	ADJ	0.5	0	1.0628	0.0280364	0.98471	0.0197889	0.01664	0.0145968	0.00218	0.0126169	-0.01229	0.0140457	-0.00145	0.0154718	0.93876	0.0201265	-0.00057	0.00990523	0.01205	0.0141831	1.00746	0.0241774	-0.01528	0.0145572	0.00202	0.0159802
	RAW	0.5	0	1.32704	0.0217348	0.9847	0.0197911	0.51034	0.0178066	0.00217	0.0126129	-0.01307	0.0161516	-0.00145	0.0154718	1.17729	0.0147459	-0.00056	0.00990369	0.01306	0.0168237	1.00748	0.0241819	0.49004	0.0213105	0.00202	0.0159715
	ADJ	0.1	0.5	1.07017	0.0300919	1.01333	0.0163983	-0.24739	0.0230319	-0.00852	0.0127129	-0.0013	0.0122724	0.02737	0.0113513	0.82578	0.026721	0.0065	0.0125306	-0.00398	0.0128063	0.98467	0.0205737	0.24697	0.0228435	-0.02431	0.0106645
	RAW	0.1	0.5	1.02068	0.0237978	1.0133	0.016394	0.10755	0.0234557	-0.00853	0.01272	0.00813	0.0134941	0.02735	0.0113509	1.12088	0.0227383	0.00651	0.0125296	-0.01236	0.0132999	0.98468	0.0205742	0.59255	0.0249281	-0.02432	0.0106693
	ADJ	0.5	0.5	1.07017	0.0300919	1.01333	0.0163983	-0.24739	0.0230319	-0.00852	0.0127129	-0.0013	0.0122724	0.02737	0.0113513	0.82578	0.026721	0.0065	0.0125306	-0.00398	0.0128063	0.98467	0.0205737	0.24697	0.0228435	-0.02431	0.0106645
	RAW	0.5	0.5	1.26887	0.0309613	1.0133	0.016394	0.51287	0.0262251	-0.00853	0.01272	0.01906	0.0158687	0.02736	0.0113503	1.75245	0.0358701	0.00651	0.0125296	-0.02206	0.0148947	0.98468	0.0205742	0.98642	0.0280511	-0.02432	0.0106693
MRNM G-C	ADJ	0.1	0	1.06199	0.0269837	0.98477	0.0196458	0.0161	0.0146396							0.93992	0.0203181	0.00149	0.00436617	-0.0004	0.00219266	1.00742	0.0240417	-0.01502	0.0146195	0.00067	0.00341377
	RAW	0.1	0	1.0754	0.0250195	0.98475	0.01965	0.11594	0.0148102							0.94769	0.0178487	0.00149	0.00436617	-0.00042	0.00225846	1.00741	0.0240394	0.08735	0.0165843	0.00067	0.00341377
	ADJ	0.5	0	1.06199	0.0269837	0.98477	0.0196458	0.0161	0.0146396							0.93992	0.0203181	0.00149	0.00436617	-0.0004	0.00219266	1.00742	0.0240417	-0.01502	0.0146195	0.00067	0.00341377
	RAW	0.5	0	1.32569	0.0211211	0.98477	0.0196438	0.50984	0.0176464							1.17877	0.015616	0.00149	0.00436617	-0.00014	0.00299266	1.00743	0.0240355	0.4903	0.0213876	0.00067	0.00341377
	ADJ	0.1	0.5	1.10684	0.0437269	1.0168	0.0278402	-0.26472	0.0323925							0.7794	0.0349678	0.00132	0.00719475	-0.00496	0.00587474	0.9753	0.0315313	0.26502	0.0317683	-0.00244	0.0023947
	RAW	0.1	0.5	1.04666	0.0403729	1.01676	0.0278411	0.09764	0.0328676							1.09416	0.0399391	0.00134	0.00719296	-0.00584	0.00604472	0.97532	0.0315338	0.61404	0.0390887	-0.00242	0.00238315
	ADJ	0.5	0.5	1.10684	0.0437269	1.0168	0.0278402	-0.26472	0.0323925							0.7794	0.0349678	0.00132	0.00719475	-0.00496	0.00587474	0.9753	0.0315313	0.26502	0.0317683	-0.00244	0.0023947
	RAW	0.5	0.5	1.28748	0.0527217	1.01676	0.0278411	0.50438	0.037474							1.74142	0.0671608	0.00134	0.00719296	-0.0068	0.00633569	0.9753	0.0315313	1.00414	0.0475724	-0.00242	0.00238315
Type I error rate of detecting G-C interaciton in MRNM Full (used two tailed Wald test)
Phen	b	rg	Type I error rate (%)
ADJ	0.1	0	5
RAW	0.1	0	5
ADJ	0.5	0	5
RAW	0.5	0	5
ADJ	0.1	0.5	4
RAW	0.1	0.5	4
ADJ	0.5	0.5	4
RAW	0.5	0.5	4
Simulation with the presence of G-C interaction
				var(τ0)		var(ε)		cov(τ0,ε)		var(τ1)		cov(τ0,τ1)		cov(ε,τ1)		var(α0)		var(α1)		cov(α0, α1)		var(β)		cov(α0, β)		cov(α1, β)
	Phen	b	rg	Estimate	SE	Estimate	SE	Estimate	SE	Estimate	SE	Estimate	SE	Estimate	SE	Estimate	SE	Estimate	SE	Estimate	SE	Estimate	SE	Estimate	SE	Estimate	SE
TRUE				1		1		0		0		0		0		1		0.25		0		1		rg		0
MRNM FULL	ADJ	0.1	0	1.0401	0.0306678	0.98871	0.0313223	0.02657	0.0243175	-0.01394	0.0309381	0.00777	0.0152926	0.01957	0.00744955	0.97238	0.0238188	0.25502	0.0288407	-0.00404	0.0152736	1.0098	0.0312772	-0.02916	0.0240355	-0.01246	0.00851182
	RAW	0.1	0	1.05456	0.032132	0.98871	0.0313223	0.12494	0.0237189	-0.01394	0.0309381	0.00976	0.0153324	0.01957	0.00744955	0.97725	0.0256649	0.25502	0.0288407	-0.00522	0.014842	1.0098	0.0312772	0.07077	0.0258617	-0.01247	0.00851118
	ADJ	0.5	0	1.0401	0.0306678	0.98871	0.0313223	0.02657	0.0243175	-0.01394	0.0309381	0.00777	0.0152926	0.01957	0.00744955	0.97238	0.0238188	0.25502	0.0288407	-0.00404	0.0152736	1.0098	0.0312772	-0.02916	0.0240355	-0.01246	0.00851182
	RAW	0.5	0	1.31272	0.0473586	0.98872	0.0313206	0.52042	0.0301537	-0.01393	0.0309412	0.01758	0.0156611	0.01957	0.00744955	1.19544	0.0430836	0.25502	0.0288407	-0.01019	0.0134708	1.0098	0.0312772	0.47467	0.0298359	-0.01246	0.00851577
	ADJ	0.1	0.5	1.05844	0.0425	0.96307	0.0324823	-0.22881	0.0214925	-0.00173	0.0287583	0.0175	0.016417	0.00462	0.0101738	0.81377	0.0387747	0.26065	0.0280115	-0.01246	0.0185513	1.02049	0.0308137	0.2278	0.0208447	-0.00664	0.0122887
	RAW	0.1	0.5	1.01539	0.0438481	0.96307	0.0324823	0.10487	0.0166802	-0.00173	0.0287583	0.01881	0.0148029	0.0046	0.0101759	1.0938	0.0391289	0.26064	0.0280112	-0.01439	0.016416	1.02048	0.0308109	0.58045	0.0162601	-0.00663	0.0122862
	ADJ	0.5	0.5	1.05844	0.0425	0.96307	0.0324823	-0.22881	0.0214925	-0.00173	0.0287583	0.0175	0.016417	0.00462	0.0101738	0.81377	0.0387747	0.26065	0.0280115	-0.01246	0.0185513	1.02049	0.0308137	0.2278	0.0208447	-0.00664	0.0122887
	RAW	0.5	0.5	1.25334	0.0511033	0.96307	0.0324823	0.49011	0.0206497	-0.00173	0.0287583	0.02066	0.013868	0.00461	0.0101752	1.72142	0.0449034	0.26065	0.0280104	-0.01706	0.0151659	1.02048	0.0308109	0.98864	0.0171808	-0.00664	0.0122827
MRNMGC	ADJ	0.1	0	1.03864	0.0313448	0.98828	0.0313635	0.02519	0.024744							0.97185	0.0247468	0.24204	0.00554898	0.00414	0.00597145	1.01026	0.0313417	-0.02739	0.0245017	0.00656	0.00462712
	RAW	0.1	0	1.05285	0.0326753	0.98828	0.0313635	0.1235	0.0241461							0.97709	0.0264365	0.24204	0.00554898	0.00491	0.00593652	1.01026	0.0313417	0.0726	0.0263026	0.00656	0.00462712
	ADJ	0.5	0	1.03864	0.0313448	0.98828	0.0313635	0.02519	0.024744							0.97185	0.0247468	0.24204	0.00554898	0.00414	0.00597145	1.01026	0.0313417	-0.02739	0.0245017	0.00656	0.00462712
	RAW	0.5	0	1.30977	0.0477516	0.98828	0.0313635	0.51883	0.0305137							1.1968	0.0436721	0.24204	0.00554898	0.00752	0.00607278	1.01024	0.0313409	0.47669	0.0301661	0.00656	0.00462712
	ADJ	0.1	0.5	1.06055	0.0424691	0.96343	0.0325531	-0.22951	0.0216143							0.81189	0.0392041	0.25864	0.00553326	0.00452	0.00375839	1.02011	0.0308547	0.22843	0.020955	-0.00179	0.00534277
	RAW	0.1	0.5	1.01704	0.0440876	0.96343	0.0325531	0.1043	0.016765							1.09231	0.0395171	0.25864	0.00553326	0.00396	0.00295052	1.02011	0.0308547	0.58096	0.0163809	-0.00178	0.00533768
	ADJ	0.5	0.5	1.06055	0.0424691	0.96343	0.0325531	-0.22951	0.0216143							0.81189	0.0392041	0.25864	0.00553326	0.00452	0.00375839	1.02011	0.0308547	0.22843	0.020955	-0.00179	0.00534277
	RAW	0.5	0.5	1.25464	0.0515305	0.96344	0.0325523	0.48965	0.0206752							1.72026	0.0452893	0.25864	0.00553326	0.00326	0.00333274	1.02011	0.0308547	0.98898	0.0172833	-0.00179	0.00534277
