# Supplementary material for: Genotype–covariate correlation and interaction disentangled by a whole-genome multivariate reaction norm model
Source: Nat Commun. 2019 May 20;10:2239. doi: 10.1038/s41467-019-10128-w (PMC6527612; doi:10.1038/s41467-019-10128-w)
Supplement: Supplementary file 13 — Source Data [file 41467_2019_10128_MOESM13_ESM.zip]

Archive with 97 entries (75 files):
- data/
- data/figure4/f4_mrnm_p.txt
- data/fs16/fs16.txt
- data/fs8/fs8_res_mrnm_2.txt
- data/fs9/fs9_res_mrnm_1.txt
- data/fs9/fs9_res_rrm_2.txt
- data/fs7/fs7_res_rrm_1.txt
- data/figure5/f5_rg_ldsc_gc.txt
- data/fs17/fs17_pint_gcecec.txt
- data/fs20_fs22/fs20-fs22_res_gc_unigreml.txt
- data/figure5/f5_res_gc_unigreml.txt
- data/figure5/f5_rg_ldsc_ec.txt
- data/fs7/fs7_res_mrnm_2.txt
- data/fs10/
- data/fs11/
- data/fs14/
- data/fs15/
- data/fs16/
- data/fs17/
- data/fs19/
- data/fs9/fs20_fs22/fs20-fs22_res_rc_rnmrc_k1.txt
- data/figure4/f4_rnm_p.txt
- data/fs7/fs7_res_gci.txt
- data/fs3/fs3_res_rnmgc_k2.txt
- data/source_data_index.xlsx
- data/figure5/f5_res_ec_unigreml.txt
- data/fs7/fs7_lrt_gci.txt
- data/fs7/fs7_res_rrm_2.txt
- data/fs9/fs9_res_mrnm_2.txt
- data/figure2/f2_gci_p.txt
- data/figure3/f3_rrm_p.txt
- data/fs9/fs20_fs22/fs20-fs22_res_gc_unigreml.txt
- data/figure5/f5_res_gc_rnm21.txt
- data/fs8/fs8_res_gci.txt
- data/fs19/fs19.txt
- data/fs11/fs11_res_rrm_1.txt
- data/fs8/fs8_res_rrm_2.txt
- data/fs11/fs11_res_mrnm_1.txt
- data/fs7/fs7_lrt_rrm.txt
- data/fs17/fs17_pint_corr.txt
- data/fs5_fs6/fs5_fs6.txt
- data/fs8/fs8_res_rnm_2.txt
- data/figure3/f3_rnm_p.txt
- data/fs5_fs6/
- data/fs10/fs10_res_mrnm_1.txt
- data/fs7/fs7_res_rnm_1.txt
- data/figure2/f2_rnm_p.txt
- data/fs20_fs22/fs20-fs22_res_rc_rnmrc_k1.txt
- data/fs20_fs22/fs20-fs22_res_rc_unigreml.txt
- data/fs10/fs10_res_rrm_2.txt
- data/fs11/fs11_res_gci.txt
- data/fs20_fs22/
- data/fs9/fs20_fs22/
- data/fs7/fs7_res_mrnm_1.txt
- data/fs15/fs15_lr_20k.txt
- data/fs3/fs3_res_mrnmgc_k2.txt
- data/fs10/fs10_res_rrm_1.txt
- data/fs3/fs3_res_mvgreml.txt
- data/fs11/fs11_res_mrnm_2.txt
- data/fs10/fs10_res_gci.txt
- data/fs2/fs2.txt
- data/figure2/f2_rrm_p.txt
- data/fs15/fs15_lr_10k.txt
- data/fs11/fs11_res_rrm_2.txt
- data/fs8/fs8_res_mrnm_1.txt
- data/fs15/fs15_lr_5k.txt
- data/fs3/fs3_res_rnmgc_k1.txt
- data/fs24/fs24_res_unigreml.txt
- data/figure5/f5_res_ec_rnm21.txt
- data/fs20_fs22/fs20-fs22_res_gc_rnmgc_k1.txt
- data/fs10/fs10_res_mrnm_2.txt
- data/fs2/
- data/fs3/
- data/fs7/
- data/fs4/
- data/fs8/fs8_res_rnm_1.txt
- data/fs7/fs7_lrt_rnm.txt
- data/fs8/
- data/fs9/
- data/figure3/f3_gci_p.txt
- data/fs14/fs14.txt
- data/fs7/fs7_res_rnm_2.txt
- data/figure3/
- data/figure2/
- data/figure5/
- data/figure4/
- data/fs7/fs7_lrt_mrnm.txt
- data/fs8/fs8_res_rrm_1.txt
- data/fs17/fs17_pint_uniec.txt
- data/fs24/
- data/fs9/fs20_fs22/fs20-fs22_res_gc_rnmgc_k1.txt
- data/fs24/fs24_res_rnm2cgc.txt
- data/fs4/fs4_rnm_p.txt
- data/fs9/fs9_res_gci.txt
- data/fs9/fs9_res_rrm_1.txt
- data/fs4/fs4_mrnm_p.txt
- data/fs9/fs20_fs22/fs20-fs22_res_rc_unigreml.txt
