# Supplementary material for: Genotype–covariate correlation and interaction disentangled by a whole-genome multivariate reaction norm model
Source: Nat Commun. 2019 May 20;10:2239. doi: 10.1038/s41467-019-10128-w (PMC6527612; doi:10.1038/s41467-019-10128-w)
Supplement: Supplementary file 13 — Source Data [file 41467_2019_10128_MOESM13_ESM.zip › data/figure4/f4_mrnm_p.txt]

0.435388883573183
0.89331202829579
0.567151612128804
0.46610911379595
0.188889769151384
0.574484834199871
0.601322310216999
0.5607426504526
0.907597235473721
0.980285867544436
0.440295274449839
0.461641961318884
0.700572944432261
0.409697859415129
0.314538843915286
0.192718543481682
0.294217197327222
0.373372586166169
0.77427456126631
0.910958780274819
0.56575044407725
0.138746316959061
0.997975395783274
0.079763330383588
0.479935347027588
0.524073688953322
0.93970487350512
0.893909622169973
0.282794644726385
0.981520521434962
0.566698028718831
0.20453944975807
0.520033415043447
0.450935878515607
0.156794595246793
0.548843825855343
0.84841432450876
0.401913416447113
0.0428567254791532
0.855103110145825
0.133688368138925
0.376731083634693
0.383768000722273
0.523100337831113
0.985139977951289
0.163036768898117
0.351502561233288
0.448101196339247
0.991132431852197
0.946730374909359
0.728943117104308
0.0689673869019165
0.440839423363185
0.597169963000916
0.1646194040818
0.63907020046637
0.212076312715186
0.839925600917299
0.3170973730661
0.831022583514702
0.0359418815177468
0.297354844082785
0.241102777969191
0.291323428801042
0.272018730287345
0.505849015432455
0.866504516102189
0.698704589199864
0.594483159760636
0.823545093099681
0.477318575023804
0.767813179819924
0.905525210355638
0.0657539625341465
0.691253859100888
0.384192541039494
0.699218164420872
0.566615586164703
0.87747619300593
0.127164925754487
0.227526635466152
0.722921228702972
0.209207131911423
0.696745230654389
0.279634592735489
0.120724652791587
0.0835247866984894
0.881357098645377
0.934188722371473
0.995499125886255
0.0869500384107747
0.279405182094829
0.0991446445368726
0.123063743751967
0.557435077670262
0.517867559182486
0.794525598039461
0.0533667064828192
0.890547637504469
0.806817035375421
0.942914703012219
0.820550549701527
0.0879046091903896
0.722542514922256
0.95099917670303
0.889485291632969
0.825910428128676
0.38310167278649
0.88233649434385
0.413653273275556
0.39521600864828
0.284608118870684
0.193895966559447
0.39347904301648
0.0627807197679201
0.437379856057846
0.0765845129212949
0.524073688953322
0.884199077785552
0.187232137735569
0.283979197892977
0.911940755060538
0.681347440609542
0.744240161335139
0.0449774498434876
0.609033874489395
0.712346347203664
0.23631309666066
0.537325774849471
0.688469424641205
0.489774454350053
0.0408225693614496
0.481613063392161
0.551225226490826
0.00863461977714964
0.562463121188118
0.0427296300181364
0.163078600116318
0.159586111696181
0.771380220136844
0.0625574846239225
0.338915575219181
0.379064382938418
0.694974633929088
0.00673477642823706
0.16130275190523
0.84788775785835
0.389379616510349
0.250388489909884
0.204436063776301
0.094467285354716
0.0124316676785793
0.971337112164871
0.951866518512136
0.0288396177629139
0.374885180663634
0.972675053586757
0.389410303716066
0.04128117464602
0.162354953592223
0.914609106309275
0.0320513055997358
0.24974561648749
0.83665634480352
0.595932191305325
0.0416734359172826
0.892023247201137
0.523139245985697
0.604631823948334
0.463694005239921
0.544023133257297
0.946528916967819
0.570830795462558
0.98771126853234
0.487558119452691
0.407397193037615
0.607780230437062
0.404441518572045
0.949333387136505
0.220626260098523
0.354662559782488
0.753867869274914
0.584531656177085
0.999523257435891
0.161109626939581
0.16431015182443
0.0647499570210157
0.00826137271623465
0.113078947628525
0.0472596516497429
0.443226520636092
0.35756181363995
0.66115970788997
0.906246778681134
0.0640280792867454
0.261269828057404
0.851427343327586
0.840694237277387
0.710464546352067
0.281291364083431
0.209101559724994
0.601322310216218
0.807639608055198
0.944829929994429
0.615021984139453
0.566945406521842
0.610375797888432
0.341017618685704
0.745100912044093
0.78930097524281
0.758141357694992
0.102409361020206
0.514439348055624
0.0770125326574378
0.503123289132947
0.217979053356871
0.792348420954664
0.453053989358143
0.886846393147128
0.332302525270458
0.0307506505245883
0.350744442517556
0.0486713339243932
0.633426825909786
0.567234108989965
0.664160746831305
0.668310449463573
0.341099746594361
0.378105642564175
0.987520748302233
0.216321324614063
0.0729312084785642
0.617418840321777
0.156418739109213
0.112166179048764
0.30211737730816
0.0644568235658961
0.946971896332955
0.0907813012916635
0.406378151024602
0.222444762720796
0.265772086680128
0.302338820203837
0.426637213499535
0.224916022397505
0.302658937605313
0.275734949921484
0.728658211306471
0.640719875202731
0.784127340244453
0.340962876345145
0.479898925937534
0.369188587592563
0.38243633032417
0.849467033392
0.685505272166292
0.133607495767014
0.885825598370505
0.494156054663029
0.100976296823785
0.510340488313489
0.622361515415581
0.350071752292757
0.525711953340841
0.580917933434885
0.579116761094495
0.561520499677027
0.948015589087817
0.723015918803535
0.89063994673027
0.0821000596137719
0.431897453156484
0.793606308365474
0.444869457005312
0.354351115385759
0.524697341177935
0.920864176596985
0.48984846683079
0.21783284981589
0.534197304938711
0.816539250934794
0.578865737028376
0.179603401833658
0.859912110418934
0.593716966317754
0.516440266792883
0.833720365576513
0.682916719517029
0.646087165020907
0.151922078661297
0.824800324233471
0.375926269009828
0.736554816831138
0.00386481180422001
0.451386607576499
0.698097855399611
0.419303021316101
0.781276086216596
0.108708327073062
0.422644619698126
0.643847652664159
0.0702150694617857
0.32846873800756
0.188553955442965
0.64281898078609
0.648106533813545
0.303250717326088
0.810977843244812
0.615980026303148
0.673161286715889
0.805946040289666
0.131566573184265
0.866409892133509
0.977395344619781
0.611112488518093
0.0129137821169454
0.372987860265286
0.0679159030729094
0.564968491177197
0.542223284619395
0.297330594614254
0.955954733013921
0.800574439314083
0.702209574140704
0.465326660526388
0.529078354727838
0.348897242790259
0.228765909808406
0.569051151614355
0.663250569203943
0.134662469461524
0.869245485553788
0.427532358180289
0.347086307117881
0.269655283139798
0.719326493449559
0.945276057552934
0.861147606225868
0.331420493771429
0.948495687815454
0.220607774843467
0.803865215187056
0.131600724018904
0.333992126921876
0.992895140021695
0.0747495372251818
0.348841399346058
0.27081237932529
0.38513401687171
0.819729172345461
0.743714292693406
0.913810123847437
0.67458335737445
0.205835874943855
0.615065511218461
0.417315106418347
0.41098069363029
0.136512991887181
0.919286685487929
0.952573444173956
0.689443371098438
0.737603498517119
0.928488937911786
0.46023099433805
0.940283807063962
0.750271439427371
0.576943683125282
0.822289530438701
0.952769373791819
0.701320908566952
0.31619979952238
0.29388106970173
0.0227015537705444
0.937752571140045
0.0633534697572638
0.221645152703893
0.818956005681137
0.20445329140453
0.317431331393169
0.99805218088742
0.870000525478871
0.271929204630226
0.778715879218871
0.725906183093834
0.76420120988014
0.66379659551418
0.971784992676873
0.869009437323639
0.196802377475841
0.0628646318523403
0.47043133437313
0.751613570843779
0.129107366779326
0.280646016633461
0.187470378226373
0.00647219724378056
0.145844059235059
0.748690484448578
0.612717820932806
0.632806538056417
0.834153724798365
0.538795606040304
0.727566440716946
0.766367979190447
0.411430477353183
0.550497914302911
0.695021202137601
0.902040154772455
0.253394572262539
0.472010913264134
0.834346309213212
0.340415875127005
0.880610196231482
0.101286187683864
0.138148988384409
0.512597540689567
0.926769296498691
0.381410010372069
0.159326694060029
0.313215650242804
0.597212674836467
0.268038446382885
0.957374309994611
0.92073294142523
0.704831665400101
0.490440879418171
0.911405366478934
0.00280245689661561
0.369217911031949
0.160958038668378
0.0271633348647419
0.215741161132648
0.818182741301847
0.978072141324525
0.964074936849484
0.27512372140885
0.48873919178029
0.446104902900229
0.613673604825777
0.35662158196449
0.665117151957007
0.825765648103545
0.292898672411559
0.990910052929473
0.884617618672204
0.710558587533157
0.700432740580194
0.13324990485338
0.223789602508328
0.366178977250888
0.305131493025397
0.748307362353764
0.782532422950244
0.496246038912241
0.110438760150368
0.650894639268886
0.48748437627104
0.483148902796098
0.153192351899228
0.250388489909884
0.464438780105154
0.450935878515607
0.164043510224685
0.388000813659849
0.894323051686328
0.936415798970011
0.263414376126705
0.328998872432238
0.271996346375761
0.374054088151425
0.545907585564647
0.82948002613208
0.0735542356251464
0.519801034903009
0.852335069606963
0.296120372349143
0.862429493869946
0.0776279973454597
0.260106768008014
0.114048467408769
0.676466515390274
0.466963893696054
0.790268330931718
0.0985124233243307
0.937752571140045
0.76680148284557
0.569588777509282
0.663478050876872
0.185824382657356
0.189595189286693
0.825620863178017
0.337502432298504
0.336500069967707
0.00509444365940683
0.070947692682457
0.862382037400677
0.49815534229235
0.696046064853952
0.154883938373929
0.746727570551284
