# Supplementary material for: Genotype–covariate correlation and interaction disentangled by a whole-genome multivariate reaction norm model
Source: Nat Commun. 2019 May 20;10:2239. doi: 10.1038/s41467-019-10128-w (PMC6527612; doi:10.1038/s41467-019-10128-w)
Supplement: Supplementary file 13 — Source Data [file 41467_2019_10128_MOESM13_ESM.zip › data/fs16/fs16.txt]

id	bmi	smk4	aclsum	dit1	dit2	add	neurot	pcused[, 1]
1000019	23.7649	0	6	2	2	-1.2313	NA	-14.1607
1000063	31.9425	0	5	0	2	-2.34895	7	-12.5882
1000081	21.9479	1.09091	9	2	2	0.76819	NA	-9.29826
1000129	21.0427	0	4	1	2	-3.09118	2	-9.94475
1000137	23.2874	NA	4	0	2	-2.39857	4	-10.9322
1000248	23.3238	0	6	0	2	-3.96192	1	-14.2668
1000291	28.9993	0	7	2	1	-4.5179	4	-11.4195
1000415	20.068	1	20	0	1	7.54498	1	-11.7009
1000421	20.0438	0	5	0	1	-1.5383	NA	-14.2606
1000516	23.3025	0	21	0	2	-3.33164	5	-11.8637
1000728	27.4612	NA	10	0	2	-3.03543	3	-14.6676
1000826	33.657	NA	0	2	2	-2.43604	8	-10.8106
1000861	23.8248	NA	12	0	1	-0.955521	6	-9.62595
1000893	26.6794	0.225	15	0	2	-4.68271	0	-11.8783
1000906	22.8104	0.0545455	11	1	2	-2.46969	NA	-6.33858
1000920	30.3704	0.405	0	0	1	-5.97688	8	-12.1804
1000959	27.1527	0	8	2	2	-3.99766	2	-11.2361
1001001	30.8471	0.480769	0	1	2	-0.31602	0	-8.41283
1001013	26.782	0	4	2	1	-3.34399	4	-11.4354
1001067	21.8007	NA	6	2	1	-2.70544	NA	-13.9485
1001080	43.1049	1	0	2	3	4.07854	2	-12.5791
1001104	27.6812	NA	0	1	2	0.351175	NA	-14.7548
1001123	37.1936	0	0	1	3	-2.93092	4	-11.0789
1001140	21.7784	0	12	2	1	-4.52336	11	-15.1412
1001157	28.7579	0.537037	0	0	2	-2.655	8	-13.4528
1001185	26.0353	NA	16	0	1	1.25024	7	-8.9645
1001278	26.7986	NA	0	0	2	-4.27538	5	-14.5088
1001302	28.5965	0.243243	8	0	2	-2.88573	NA	-15.8035
1001316	32.138	0.608696	12	2	1	-5.15631	6	-10.2473
1001327	31.0913	NA	54	1	2	-4.66245	6	-10.9281
1001384	29.4099	0	3	0	2	-2.38595	NA	-12.8527
1001433	29.4277	0	4	2	3	-0.319726	8	-12.0805
1001447	29.7265	NA	0	1	2	2.41277	1	-14.9685
1001492	28.7553	0	11	0	2	0.707803	0	-12.6717
1001577	30.2361	0.855769	7	0	2	2.35107	2	-12.0712
1001594	26.7149	0	6	2	1	1.34246	4	-12.5187
1001624	24.2559	0	8	2	3	-0.631269	1	-9.09585
1001726	27.4956	NA	10	2	1	-0.54349	NA	-12.2881
1001744	32.2865	0.760417	8	0	2	-3.59214	4	-11.0692
1001811	48.8824	NA	10	1	1	-2.98667	0	-10.0367
1001860	21.8966	0	0	0	1	-5.31497	4	-11.1519
1001941	31.3495	1.4	50	1	2	1.9611	11	-13.0901
1002079	30.5864	NA	6	0	1	1.35077	NA	-12.7709
1002096	30.5575	0	7	0	2	-4.11057	0	-12.5397
1002152	44.4722	0	4	0	1	-4.06512	NA	-11.2214
1002176	25.8884	NA	10	0	2	-2.52574	1	-10.8097
1002363	29.1356	0.282609	20	1	2	0.750049	4	-12.2025
1002381	31.0547	NA	8	0	1	-2.7804	7	-8.50252
1002442	26.2643	0	11	0	1	-4.12263	NA	-13.2906
1002510	20.3326	NA	0	NA	2	1.27276	9	-13.4908
1002524	48.6769	NA	15	1	1	-0.776945	4	-11.8295
1002548	22.7585	0.528571	9	0	1	1.15074	2	-11.1703
1002621	22.3133	0	30	0	1	-1.60957	0	-15.5326
1002741	27.3437	0.948276	14	2	2	0.78409	5	-10.7743
1002806	35.0065	0	0	2	1	-2.33111	3	-11.8961
1002859	24.4329	0	6	0	2	-2.05276	6	-11.7986
1002932	24.9925	0.48	17	1	1	-4.52121	1	-9.52284
1002944	23.6996	0	12	0	2	-3.33102	1	-12.3776
1002958	35.0461	NA	0	2	2	0.272981	1	-12.0828
1003097	22.4309	0	14	0	1	-3.53442	3	-12.2844
1003121	26.0863	0	0	0	2	-3.42678	7	-10.2249
1003166	26.7605	0.5	0	0	2	1.16327	11	-14.8617
1003194	27.376	0	16	0	2	-1.56764	6	-11.6535
1003365	21.5911	0	3	0	1	-4.09851	3	-14.3512
1003440	24.7256	0	0	0	1	-0.821469	3	-12.5962
1003479	35.6173	NA	3	0	1	-5.59367	4	-11.7607
1003537	28.1675	0.381944	0	2	2	0.250844	9	-12.5891
1003553	21.4506	0	4	0	1	-3.02911	5	-11.5097
1003634	21.3995	0.3	24	2	1	-4.64447	5	-12.1532
1003667	18.4389	NA	7	0	2	-2.08688	5	-15.6898
1003916	29.5583	0.5	0	0	1	-4.14344	4	-11.5271
1004029	24.0497	0	3	0	1	-4.22241	0	-11.3298
1004086	29.7705	0.479592	14	2	2	-6.15643	3	-12.9288
1004231	30.4132	0	8	2	2	-4.19052	6	-11.4497
1004432	24.4291	0	3	0	2	-2.09458	6	-12.9878
1004627	22.8433	NA	13	2	1	-3.90245	0	-14.1982
1004673	30.934	0	3	0	1	-2.47758	NA	-12.5008
1004695	22.877	0	0	2	1	-4.44287	0	-10.183
1004759	28.5813	0.5	9	0	2	-2.55262	7	-11.8958
1004815	30.8471	0.25	6	1	3	-2.21504	8	-10.5185
1004821	31.8311	0	0	0	2	-2.13985	5	-10.1714
1004928	18.29	0.708333	11	0	1	1.62943	3	-14.1741
1004952	27.1433	1.09286	0	2	2	0.966295	11	-13.6649
1004999	35.3767	1.8	0	1	2	3.79564	4	-15.7233
1005006	18.5014	NA	11	1	2	-2.29937	1	-9.96815
1005020	25.1557	0	7	2	2	-0.611095	2	-12.7546
1005059	24.1889	0	3	0	2	-0.415019	NA	-10.3765
1005065	22.2825	NA	0	0	3	-2.20524	NA	-15.4384
1005071	29.0956	0	6	2	2	2.65247	9	-12.1309
1005212	26.4159	NA	1	0	1	-5.12952	5	-16.3805
1005241	28.7543	NA	0	1	1	-1.11365	8	-14.3249
1005342	26.4015	NA	9	0	2	-4.72487	0	-13.5867
1005452	26.6449	0	9	1	3	-1.64772	NA	-11.5716
1005476	23.8912	0	0	2	1	-4.56882	3	-14.593
1005575	25.3059	0	0	0	1	-2.68207	0	-10.5044
1005623	30.346	NA	21	0	1	-1.68831	0	-10.6114
1005739	27.4316	NA	4	2	1	-4.39195	9	-10.3255
1005750	30.7987	0	0	0	2	-0.790906	NA	-12.9223
1005816	32.0441	1.58654	42	0	1	3.73021	7	-16.0664
1005830	30	NA	0	0	2	-3.06185	0	-12.5412
1005919	33.0859	0	0	1	2	-4.04517	0	-9.10127
1006015	27.0703	NA	0	0	2	2.25988	NA	-11.5413
1006183	28.7969	0	3	1	2	-0.987871	6	-7.35966
1006206	34.2976	0	0	0	2	0.623913	5	-12.6401
1006265	21.8685	0	9	0	2	1.01248	1	-10.2387
1006288	35.6834	0.9	0	0	2	5.11356	2	-11.9778
1006326	28.7403	0	2	0	2	-4.63242	6	-11.8077
1006361	31.0256	0	46	2	2	-0.814516	4	-11.4809
1006393	41.1897	0.607143	17	1	2	-1.18332	5	-11.6146
1006446	23.902	0	2	0	1	4.48175	3	-12.4253
1006501	27.2463	1	62	0	1	-1.91475	5	-13.1771
1006580	28.5927	NA	11	2	2	-0.543135	9	-12.0294
1006612	28.1535	NA	14	0	2	-3.76622	0	-10.9861
1006637	23.486	0	15	1	2	5.42253	NA	-11.9604
1006751	26.8117	0.741848	0	2	2	0.531745	0	-13.8388
1006768	43.2692	0	0	2	2	0.219309	4	-12.7243
1006823	26.1719	0	0	0	1	-2.36183	2	-12.4671
1006831	25.5648	0.127778	26	0	1	-4.37721	1	-12.8944
1006840	28.559	0	1	2	2	-4.7297	6	-8.67322
1006857	21.3221	NA	15	0	1	-4.11067	3	-12.37
1006969	30.3553	0	8	2	2	5.32391	0	-7.51479
1007000	22.9344	NA	12	0	1	-1.68987	6	-9.86466
1007032	25.796	1.25	15	0	1	0.774742	7	-11.7505
1007149	29.1121	0.761364	7	2	2	-4.08646	3	-12.87
1007280	28.867	0.341026	20	2	2	-0.615641	10	-13.2361
1007308	30.2657	0	4	2	3	3.96076	7	-13.4369
1007343	24.5038	0.581633	28	0	1	0.972041	5	-13.4119
1007377	38.0316	0	0	2	1	-3.15539	5	-9.291
1007429	23.748	1	0	0	2	3.56087	4	-13.2107
1007453	26.1277	NA	1	2	2	-0.692379	1	-12.4032
1007506	20.8581	0.285714	7	2	2	0.706002	5	-12.9062
1007520	22.9209	0.947368	0	0	2	-2.76889	6	-12.8574
1007635	39.7503	0.92	0	1	2	4.78726	1	-13.7442
1007654	28.6505	0	15	1	3	-0.133734	0	-12.3013
1007690	18.9802	0.7375	7	1	2	-0.683538	NA	-10.5615
1007742	21.5136	0.430556	8	0	1	-3.43285	6	-11.5391
1007836	27.465	0	0	1	2	-4.41339	9	-12.8608
1007848	23.431	NA	12	0	2	-1.11572	6	-13.7072
1007869	28.1741	0	7	0	2	-3.99132	NA	-9.35934
1007985	28.472	0.283784	12	0	1	-5.6955	5	-12.5779
1008027	28.9338	NA	0	0	1	-0.27834	NA	-8.90834
1008084	29.0346	0	5	0	1	-3.1153	1	-12.6255
1008095	30.9404	1.08929	12	0	1	-4.41346	7	-11.9372
1008117	23.5863	0	7	2	2	-2.34709	8	-11.3775
1008161	27.6006	0	14	0	2	-2.76298	3	-12.2503
1008277	25.2759	NA	8	1	1	-4.28744	4	-12.4333
1008334	35.9316	0	26	2	2	-4.59088	5	-12.7366
1008345	25.7098	NA	0	0	1	0.917435	1	-13.2954
1008455	33.4795	NA	0	2	2	0.851179	4	-16.0064
1008491	25.5463	0.211538	0	0	1	-3.63516	11	-12.4157
1008581	26.9967	NA	24	0	1	-0.314735	4	-12.3851
1008620	33.6793	0.330357	9	2	2	-4.54264	8	-10.2766
1008659	20.6891	0	0	0	2	-4.06904	4	-7.25084
1008665	29.2746	1.5	0	2	2	-3.28	5	-12.9289
1008688	31.384	0.420455	0	0	1	-0.714459	0	-15.5808
1008704	27.31	0.75	10	0	1	-4.55284	9	-10.3277
1008740	25.3843	0	12	0	2	-5.00144	0	-8.70658
1008757	25.1162	0.350543	24	2	2	-2.64231	3	-13.9354
1008785	24.6044	0.178125	24	0	2	-4.69745	1	-12.5494
1008837	25.7318	NA	34	1	3	-5.88711	1	-11.9367
1008886	28.2932	0	10	1	1	-2.85383	1	-12.5385
1008938	27.7015	0	0	2	2	-1.39242	0	-14.6912
1008942	28.1374	0	8	2	2	-2.13047	3	-15.4067
1008974	20.6904	NA	6	1	2	-4.56408	7	-10.7816
1008983	31.9395	0	11	0	2	3.09359	2	-11.5931
1009010	24.0385	0	9	2	2	-0.818274	0	-12.5908
1009024	27.4811	1	20	2	2	2.87951	NA	-10.4484
1009114	21.9531	0	2	0	2	-1.48219	NA	-5.9089
1009133	24.6069	0.422222	10	0	1	-4.64716	0	-13.5144
1009159	31.4187	0	0	1	2	-3.93371	0	-7.24259
1009209	20.0159	0.25	26	0	1	-2.43893	11	-12.964
1009211	26.9939	0	2	0	1	-0.563757	10	-13.0088
1009297	27.6217	0.588235	7	0	1	-2.14946	2	-12.5729
1009312	23.9079	0.219048	6	2	1	0.181783	1	-13.8454
1009341	22.3371	NA	12	2	2	5.83562	0	-11.3151
1009386	35.371	0	0	2	2	1.79434	4	-9.68167
1009416	24.3972	0	13	0	1	-4.29012	4	-12.1032
1009427	31.5728	NA	8	0	1	-1.57547	5	-14.3443
1009430	28.1207	0	2	0	1	-5.95008	0	-8.78347
1009484	28.0026	NA	15	0	NA	-3.06438	0	-11.1005
1009617	23.7896	0	15	0	1	-3.39514	2	-12.2114
1009626	23.3425	0	0	0	3	-3.01354	1	-11.6595
1009632	30.2361	NA	0	2	NA	2.02689	1	-16.108
1009675	34.5654	NA	8	0	1	-1.4589	5	-12.2083
1009693	28.2206	NA	8	1	2	-2.03892	11	-14.3891
1009735	39.185	0.568627	0	1	2	-0.657213	3	-9.81048
1009950	29.4162	0	9	2	1	-5.03036	2	-13.8256
1009977	35.9041	0	14	0	2	3.8028	9	-10.8407
1010026	25.8948	0	7	0	2	-3.55998	2	-13.1384
1010061	27.2109	0.634146	9	0	1	-5.1984	4	-10.8696
1010093	24.684	NA	6	0	3	-3.5789	2	-12.1761
1010151	38.3767	0.985294	0	2	2	3.85507	2	-14.5178
1010195	28.2271	0	0	2	1	0.250178	2	-11.7943
1010228	33.7692	NA	0	0	1	-4.30682	0	-11.265
1010245	31.6406	0.464062	0	0	2	-1.11705	4	-11.1524
1010276	22.2063	0	10	0	1	-2.9794	1	-11.6455
1010280	24.6584	0	4	0	2	-0.0563186	2	-14.234
1010343	34.6397	0.173077	8	0	1	1.66851	6	-10.1316
1010382	29.374	0.445122	0	2	2	-1.39502	4	-14.7347
1010429	33.2735	0	7	0	1	-5.38678	6	-10.4888
1010486	32.3265	0	15	0	1	-2.04456	1	-10.8886
1010498	24.8724	NA	7	1	2	-1.6385	NA	-12.8405
1010506	27.2664	0.479167	0	2	3	-1.96362	5	-13.102
1010588	30.3997	0.0523256	8	2	2	-1.7337	1	-10.2264
1010592	20.9266	0	0	0	1	-5.38678	8	-11.2068
1010654	26.406	0	14	0	3	-0.889256	3	-11.1889
1010824	32.5498	0	0	0	2	1.38884	0	-13.0562
1010848	19.6331	NA	6	0	1	1.03195	9	-12.5775
1010996	32.0094	0.967391	0	0	2	-4.82402	4	-13.8349
1011009	23.5723	0	2	0	3	-2.24184	3	-12.5017
1011011	27.31	0	10	2	2	-3.7753	NA	-11.358
1011060	19.5008	0	0	0	1	-2.61236	0	-15.5372
1011083	28.8693	NA	3	0	2	-2.43658	9	-12.4601
1011121	35.0837	0.416667	10	2	3	-2.4784	2	-14.8438
1011139	25.2826	0	0	2	2	-0.7735	NA	-14.1276
1011232	17.6309	0	0	1	1	2.11913	3	-6.2456
1011261	33.5975	0.483696	0	2	2	-5.46772	NA	-14.8
1011289	22.913	NA	3	0	1	-0.989674	NA	-8.93919
1011347	24.656	0.179348	6	0	1	-4.72424	2	-13.6093
1011371	26.8173	0	0	0	1	-5.97688	4	-9.26129
1011423	32.5069	0	6	0	2	-3.67645	NA	-11.5982
1011440	25.3099	0.329268	0	0	3	0.440961	2	-13.3931
1011479	24.8875	NA	4	0	2	-3.29752	7	-13.0556
1011485	26.8273	1.41176	6	2	2	-0.928754	4	-14.1521
1011586	21.7944	0	12	0	1	3.10844	6	-10.571
1011652	24.0509	0.866667	40	0	1	-3.20837	4	-15.1274
1011819	22.9005	0	2	0	1	-3.5789	3	-11.7616
1011854	41.45	0	6	1	2	2.29822	7	-11.6392
1011881	33.6609	0.310345	4	0	1	-0.734376	7	-14.0861
1011949	34.1486	0.510638	5	2	2	-3.64436	5	-13.1147
1011951	31.8188	0.693548	38	0	1	-2.89429	NA	-10.6291
1011995	43.4894	0	0	2	2	-1.95723	4	-7.9601
1012082	27.125	0	12	0	2	-4.89512	5	-15.3532
1012111	26.0375	1	0	2	2	-5.1322	9	-9.31952
1012174	21.2277	0	12	0	2	-2.25397	5	-14.1219
1012197	25.6546	0.0102041	18	0	2	-4.15888	0	-11.4796
1012206	25.2305	NA	3	0	2	-2.68207	NA	-10.3798
1012220	27.906	0.89527	29	0	2	1.38169	4	-12.7228
1012292	42.016	NA	0	2	2	-2.49225	0	-12.2929
1012300	26.3656	NA	10	0	1	-4.41607	4	-12.4791
1012317	29.5559	0	3	2	2	-2.15672	3	-11.7277
1012358	33.0946	NA	0	2	1	-4.3465	6	-15.6399
1012422	21.2177	0	0	2	2	7.14384	0	-12.8425
1012435	27.6205	2	0	0	3	0.740205	6	-11.5938
1012446	30.4106	0.75	11	2	2	-5.18366	5	-12.6999
1012481	27.9794	0.971154	8	0	2	5.6002	3	-13.6834
1012490	29.976	0	0	0	2	2.27753	NA	-8.56707
1012513	32.963	0.189815	5	0	1	0.196577	0	-11.5181
1012552	24.1667	0	5	0	1	-6.07871	3	-15.2066
1012576	25.561	0.585714	15	2	1	1.59648	5	-14.5322
1012612	25.2442	1.44898	12	0	2	1.87149	0	-13.0853
1012629	34.5666	NA	8	2	2	-2.89429	NA	-14.9271
1012641	26.8441	NA	21	0	2	-4.77516	7	-11.9375
1012670	26.0283	NA	5	0	1	-1.42004	6	-11.812
1012702	32.5	1.45408	0	0	3	4.52949	NA	-12.9647
1012730	29.5619	0	3	0	2	-3.55988	2	-9.84753
1012751	22.9774	0.8375	0	2	1	-2.32298	10	-10.3621
1012795	19.428	0	1	0	2	-4.63242	7	-11.1994
1012804	20.9076	0.5	24	0	2	-1.08095	NA	-7.3315
1012818	21.0381	NA	2	0	2	-3.7229	0	-11.8345
1012823	29.8187	NA	12	1	2	1.23717	NA	-12.6624
1013054	31.0979	0	10	1	2	3.84925	11	-11.4716
1013090	36.1198	0.288889	4	1	2	-4.09671	0	-9.22973
1013105	25.8844	NA	0	0	2	-2.98674	0	-14.1699
1013164	27.2498	0.638298	3	2	1	-3.51924	NA	-11.8854
1013224	43.4714	0	0	2	3	-4.98428	2	-11.87
1013287	27.466	NA	9	2	2	-5.28818	2	-11.9168
1013331	33.9733	0.946809	0	0	2	-3.15415	2	-11.4808
1013494	35.1538	0	11	2	2	-4.49378	0	-12.6113
1013502	25.5605	NA	12	0	1	1.99681	8	-10.0577
1013568	24.9202	0.513587	0	0	1	-1.76342	NA	-15.8493
1013595	27.5468	0.565789	5	1	3	1.8025	3	-12.9888
1013642	24.5761	0	0	2	2	-3.01078	0	-14.2508
1013660	25.5674	0.716667	0	2	1	-2.02954	6	-12.7713
1013713	25.2839	0	5	0	1	-0.568233	6	-11.3184
1013752	29.1865	0	2	0	1	-2.61284	2	-10.6336
1013906	31.1964	0.319767	0	2	2	0.320117	4	-13.4495
1013959	26.4661	0	19	0	1	-6.0278	0	-11.008
1013965	24.2056	0	7	0	1	-1.60957	2	-14.48
1013971	20.3997	0	16	0	1	-1.71928	6	-12.6442
1014002	24.9403	0	0	1	1	6.50669	5	-12.6547
1014068	30.9355	0.439189	20	0	2	1.49363	3	-11.7665
1014175	30.0552	0	11	0	1	-2.06778	6	-12.1447
1014193	45.3495	0	30	2	2	-2.49253	NA	-9.43746
1014208	32.0091	0.542763	8	2	3	-0.914374	6	-12.7065
1014294	26.2336	0	6	0	2	-1.53571	6	-16.5322
1014313	22.3094	0.214286	10	0	1	4.81992	2	-12.4194
1014410	36.215	0	0	2	2	-1.98532	4	-14.2701
1014491	26.0771	0.0380435	6	0	2	-5.18311	2	-13.7277
1014590	24.6599	0	3	0	1	-4.50584	6	-11.4961
1014688	23.8227	NA	9	2	2	-4.02303	2	-13.691
1014909	25.7851	0	6	0	2	-0.335177	1	-12.9113
1014956	29.8592	0	9	1	2	-0.617443	7	-14.1819
1014960	28.2167	0.625	6	0	2	-1.61415	1	-13.5701
1015079	28.642	0.577778	6	0	2	4.06889	NA	-13.0639
1015085	30.6712	0	3	0	2	7.13836	NA	-13.1719
1015227	26.6367	1.5	0	0	3	0.646531	8	-11.6809
1015268	31.1073	0.0621622	0	0	1	-4.31273	1	-11.3596
1015319	29.8047	0.266667	17	0	2	-2.46024	NA	-10.7324
1015354	27.7145	0.701923	10	2	1	-2.06821	1	-13.4433
1015363	23.4449	NA	4	2	3	-0.541121	5	-11.7572
1015378	20.7927	0	8	0	3	-1.73958	0	-13.0355
1015425	31.343	0.436047	12	1	2	-4.1396	NA	-8.69039
1015694	25.1562	0	8	0	2	-2.88573	2	-11.9417
1016107	23.4339	NA	16	0	2	-2.98674	1	-9.37071
1016122	23.9863	2.27679	12	2	2	-4.3922	4	-11.2644
1016154	33.9974	0.712766	32	2	2	-2.73545	11	-11.8311
1016204	26.0933	0.467742	19	0	2	-1.06439	5	-10.9132
1016296	25.3902	0.210227	9	0	2	-3.16889	9	-12.6093
1016324	24.9649	0.075	8	0	1	-2.8634	0	-13.1842
1016336	25.6568	0	2	0	2	1.19522	5	-12.8265
1016372	35.2208	0.763043	0	0	1	-3.1153	12	-12.613
1016391	24.169	NA	0	0	1	-3.70547	1	-13.7435
1016432	22.2721	0	9	0	1	-2.89253	7	-10.3577
1016444	27.6854	0	0	0	1	-3.60781	3	-11.3071
1016458	25.0343	0	2	0	1	-0.132312	0	-14.1528
1016461	25.463	NA	5	0	2	-1.34851	1	-9.56739
1016509	33.202	0.68617	0	2	1	-5.2855	NA	-13.2513
1016538	23.4509	0	15	0	2	-0.848086	2	-14.2644
1016630	37.2791	NA	0	0	1	5.67194	NA	-15.6634
1016649	28.7201	NA	24	2	1	-0.692379	6	-12.5824
1016673	24.9991	0.5	20	2	2	-3.19033	NA	-12.8492
1016684	35.2424	0	4	2	2	-2.78044	5	-13.7456
1016720	22.7466	0.0102273	2	0	1	-4.5716	2	-11.5463
1016765	22.4698	0.143617	11	0	1	-1.41325	8	-11.3203
1016808	28.4585	0	16	0	2	-0.731162	3	-11.1165
1016913	19.0363	0	8	0	2	-0.537937	7	-13.6621
1016999	26.2891	NA	25	0	2	-3.6157	3	-13.1085
1017010	45.0522	1.06098	0	2	2	4.68165	6	-11.4743
1017069	31.8734	0.803571	25	2	2	0.502077	NA	-13.9598
1017087	24.2874	0	0	2	2	-3.62982	NA	-11.395
1017242	25.8152	0	0	0	1	-1.35758	NA	-8.83856
1017283	28.4166	NA	15	0	1	-4.08646	5	-10.6599
1017312	31.6055	0	0	0	3	-4.19767	NA	-11.5309
1017337	30	0	0	0	2	-2.10643	4	-11.2048
1017416	28.2807	NA	12	0	2	-5.35115	11	-13.7787
1017495	27.7397	0	6	0	2	-4.35506	NA	-11.7663
1017531	41.4336	NA	12	0	2	0.295177	10	-10.6863
1017562	26.8054	NA	14	2	2	-3.49392	9	-13.8281
1017617	29.0785	0	7	0	1	0.758115	NA	-10.1025
1017675	30.9936	0.275	19	0	1	-4.26064	5	-12.0278
1017722	23.8417	0	2	0	1	-1.23267	3	-13.1411
1017781	24.5089	0	0	2	1	1.20345	5	-11.6688
1017813	40.7492	NA	0	2	2	-3.68073	NA	-11.561
1017834	23.0177	1.45213	18	2	1	-3.87966	5	-12.5653
1017845	28.1831	NA	15	0	2	2.13382	6	-14.8446
1017867	21.0715	0	3	0	2	2.84957	5	-2.68774
1017939	25.1172	0.433333	8	0	2	7.14002	4	-11.9453
1018006	22.7528	0.551351	0	2	2	3.03937	2	-1.82906
1018088	23.8022	0.272222	35	0	1	-0.454367	0	-10.9806
1018229	25.6821	NA	9	0	1	-3.58407	1	-13.1348
1018241	31.7084	NA	0	2	3	-2.80719	5	-9.45124
1018253	23.2874	NA	0	2	1	-0.324188	2	-12.4071
1018264	33.3061	NA	18	0	2	-4.74631	0	-13.5515
1018374	40.9985	NA	2	0	2	-4.54202	2	-9.42046
1018452	26.0547	0	0	1	3	-3.04294	NA	-15.224
1018499	26.6749	0.13	6	2	2	-1.00532	3	-12.4061
1018558	20.0546	NA	0	1	1	-0.0847809	4	-12.5079
1018640	29.1738	NA	20	0	2	-2.28999	4	-8.00248
1018679	37.0038	0	0	2	2	5.38888	NA	-12.966
1018777	31.1837	0.594595	17	0	2	4.62353	7	-14.3502
1018794	25.9667	0.466667	10	2	1	-2.72762	1	-14.6556
1018895	29.8878	NA	14	0	2	3.19249	2	-12.7465
1018946	32.8422	NA	12	0	1	1.33429	NA	-15.1748
1019001	43.3319	0.690789	20	1	3	0.0592929	1	-12.5921
1019034	31.7714	1.63889	0	2	2	-4.64653	3	-14.7633
1019052	18.6548	0.75	6	0	2	3.84069	6	-11.2567
1019076	22.8104	NA	0	0	2	-1.91814	5	-13.6025
1019104	32.0839	0.135417	12	0	1	-5.38678	3	-9.72188
1019118	22.6613	0	0	0	1	-2.44748	2	-11.6722
1019131	21.6368	0.078125	10	0	1	-4.03554	0	-11.9057
1019185	30.5625	0.418269	3	0	1	-4.05921	7	-12.77
1019222	28.6424	0	5	0	2	-5.6955	0	-13.1888
1019330	28.3455	NA	0	1	2	-2.58202	2	-12.6401
1019384	28.2402	0.778846	16	2	3	-2.79246	6	-13.2022
1019395	22.9687	0	10	0	2	-2.3203	3	-11.6059
1019420	30.7438	0.857143	12	2	2	-2.82454	4	-10.9415
1019433	21.2306	0	3	2	2	-4.28483	8	-12.4088
1019447	33.9919	0	0	0	1	6.30674	NA	-13.7969
1019459	30.9074	0.698276	14	0	1	0.611233	6	-12.4429
1019577	35.1235	0.55814	25	1	2	-3.67384	2	-13.1222
1019582	20.7207	0	9	0	1	-4.7565	NA	-11.2658
1019603	21.0937	0	5	2	2	4.7823	3	-13.8065
1019648	28.1347	0	0	0	1	-1.12321	1	-12.0711
1019655	27.6457	0.162791	15	0	1	-3.67384	5	-13.0784
1019669	21.1858	0	0	1	2	6.05369	5	-11.7502
1019717	22.0855	0	0	0	1	-0.487566	4	-10.5134
1019726	30.346	NA	2	0	NA	-1.37729	NA	-13.4921
1019825	32.5327	0	0	0	1	-1.53138	NA	-9.46548
1019860	22.4314	0	8	0	2	-3.47707	1	-13.4254
1020016	29.2245	0	6	0	2	-0.584402	NA	-11.725
1020051	28.033	NA	22	0	2	-1.76906	NA	-13.8001
1020073	27.9302	0	5	0	2	-1.46079	0	-9.7995
1020095	27.2793	0	0	2	2	-1.46334	5	-10.6535
1020100	23.6521	0	5	0	1	-4.73157	3	-11.7872
1020126	20.9343	0.476351	12	0	1	-0.798899	6	-11.6593
1020158	24.3277	0	12	0	2	-5.96214	6	-11.5774
1020189	24.1635	NA	8	2	1	-1.70847	1	-10.9941
1020208	46.0517	NA	29	0	2	-1.13856	3	-12.2857
1020282	29.1276	0	0	0	1	-3.44822	2	-6.94542
1020294	23.4948	NA	9	2	2	-3.79979	NA	-10.6049
1020376	26.4378	0	6	2	1	-0.161769	NA	-14.0182
1020380	27.7391	0.440789	3	2	2	-5.20723	10	-12.5375
1020436	24.4139	0	4	0	1	0.698884	12	-12.9003
1020455	33.564	0.0641026	27	0	2	0.475394	0	-9.79053
1020472	23.7659	0.491071	19	0	3	0.360813	2	-14.9185
1020491	24.9634	NA	9	0	2	-2.2926	NA	-10.1378
1020546	26.0272	0	17	0	NA	7.73896	NA	-11.28
1020647	25.9834	NA	39	2	2	1.63909	2	-13.5022
1020692	30.05	0	0	2	1	-3.93326	0	-6.90939
1020718	23.1684	0	6	2	1	-4.47787	NA	-12.9342
1020723	25.989	0.85	18	0	2	-1.79846	5	-14.29
1020731	24.5975	0	5	0	1	-2.75952	5	-14.4846
1020864	36.5687	0	0	1	1	-2.77122	NA	-11.5126
1020898	28.8474	0.0680851	3	0	2	-2.96791	0	-11.206
1020938	23.8062	0	2	0	1	-3.79525	NA	-14.4473
1020942	26.9372	NA	5	2	2	-1.08696	8	-12.7004
1020983	30.1852	0	4	2	1	0.347263	5	-13.0697
1021023	25.1241	NA	0	0	2	-2.28204	1	-12.7087
1021031	26.4979	0.194712	6	0	2	-2.11296	NA	-10.9121
1021057	23.3518	NA	4	0	2	0.26892	0	-12.867
1021176	28.1588	0.315	0	0	2	-3.54603	NA	-11.8842
1021202	24.2989	NA	5	2	2	-1.22761	7	-12.9142
1021307	26.2284	0	1	0	2	-6.0278	4	-13.5777
1021354	26.8199	NA	3	0	1	-5.46504	2	-13.3471
1021363	25.3031	0	13	0	1	-4.77516	1	-11.2898
1021381	29.2813	NA	7	2	2	-3.12799	NA	-10.8581
1021438	24.8016	NA	0	2	1	1.05265	11	-14.3197
1021442	30.3579	0.138889	6	0	2	-2.26876	1	-4.13904
1021460	32.2518	NA	6	0	2	-3.12277	5	-13.7424
1021510	24.7051	0	3	0	1	-3.61987	NA	-10.6613
1021524	28.6979	0.194444	28	0	3	-2.47814	NA	-12.5583
1021536	32.5803	NA	0	1	2	-3.63313	0	-8.79954
1021650	25.5843	0.217391	8	2	2	-4.62036	3	-12.1346
1021705	30.3229	NA	20	0	1	-0.820935	7	-10.7314
1021712	23.486	0	6	0	2	-2.73745	2	-11.0561
1021741	28.3554	0	5	0	2	-4.22992	6	-13.1555
1021753	30.6058	NA	22	0	1	-5.87237	2	-11.3598
1021770	25.3493	0	8	0	2	-1.55476	7	-12.542
1021859	28.3443	0	0	0	2	-3.45027	NA	-8.58413
1021989	23.9919	0	12	0	2	7.66909	4	-11.2638
1021993	27.1664	0	3	2	2	-4.84546	0	-10.3083
1022013	27.674	0	16	1	2	-3.67332	5	-9.5951
1022140	34.2938	1.93478	0	1	2	-1.36768	5	-11.796
1022222	27.1404	0	2	2	1	-3.1904	4	-13.6561
1022235	40.9726	0.734375	36	2	2	0.682863	7	-16.7848
1022316	22.482	0	9	2	2	-4.07931	NA	-8.9651
1022327	22.9005	NA	12	0	3	-3.17101	4	-10.2832
1022373	23.5646	0.663043	6	1	1	4.68605	NA	-11.6789
1022420	28.2001	0.990196	19	0	1	-1.84374	1	-12.9247
1022492	32.2359	0	7	2	2	-0.839607	NA	-11.4012
1022539	29.7656	0	0	2	2	-2.80254	1	-11.99
1022550	21.9607	0.720588	0	1	3	-4.12263	12	-12.4005
1022566	25.1572	0	12	0	1	0.620404	10	-12.8412
1022636	23.1672	0.721154	10	0	2	-1.00117	NA	-13.9995
1022669	26.9929	0	5	2	1	-5.062	7	-13.5806
1022732	26.8358	0.805556	8	2	2	-5.01295	0	-14.4274
1022744	29.616	0.738636	0	2	1	6.47391	NA	-12.229
1022825	33.7612	1.07372	25	0	2	1.14775	11	-11.8704
1022856	40.1102	0.888889	10	2	3	-3.57164	11	-10.9627
1022860	21.4628	0	10	0	1	-4.28769	2	-12.9525
1022883	31.043	NA	0	0	2	-1.38296	6	-8.45187
1022912	21.9718	NA	12	0	1	0.894194	5	-10.4976
1023065	29.2311	0.714623	5	1	2	-3.0191	NA	-12.4295
1023136	24.4561	NA	27	0	2	1.57907	6	-10.1776
1023172	24.5319	0.4875	7	1	2	2.62628	2	-11.8524
1023187	30.7683	NA	0	0	2	-3.77585	6	-15.0102
1023311	24.406	NA	4	0	1	-2.10792	1	-9.13201
1023325	19.4307	0.744186	4	1	1	1.7186	NA	-14.3948
1023356	30.4705	0.435484	11	2	2	-5.47442	5	-14.5352
1023383	25.8174	0.607843	8	0	2	-2.88293	2	-12.2378
1023401	27.485	0.644444	5	0	2	-1.71814	4	-12.2167
1023428	21.4112	NA	5	0	2	1.58338	8	-14.0766
1023445	29.0188	0	3	2	1	-1.44027	NA	-13.2782
1023777	27.9794	NA	9	0	3	-4.13469	11	-12.4752
1023782	33.5353	NA	0	0	1	4.02439	9	-12.878
1023794	28.578	0	19	0	2	-3.59214	NA	-12.9699
1023851	23.1405	NA	10	0	3	1.20308	0	-12.1513
1023873	28.6678	NA	3	0	2	-3.82473	4	-10.9674
1023907	28.179	0	14	0	2	-5.36053	5	-11.2599
1023919	27.6126	0	6	0	2	-1.74474	3	-15.4036
1023981	36.2333	0.488372	20	2	2	-3.94309	8	-10.1575
1023990	26.4608	NA	3	0	2	-0.514668	8	-13.2384
1024000	29.9745	0	0	2	2	-3.96005	NA	-11.9202
1024026	22.3825	0.986111	0	0	1	5.26942	8	-10.9312
1024173	32.5437	0.5175	0	0	1	-0.653468	NA	-12.1898
1024228	25.0967	NA	5	0	2	-2.03289	11	-15.2242
1024308	22.4082	0.045	8	0	2	2.05805	0	-12.9493
1024315	28.0468	NA	0	2	2	-4.03554	8	-14.3961
1024339	24.9609	0	0	0	1	-1.05334	0	-11.4882
1024366	30.2328	NA	10	0	2	-0.540245	2	-14.8583
1024412	29.6183	1.5	23	2	2	0.508179	NA	-13.6679
1024441	27.6321	0.125	10	2	2	-1.99671	11	-11.2525
1024464	23.249	0	4	2	2	-3.42087	7	-11.6852
1024565	25.0956	0.293452	16	2	2	-5.28494	7	-12.002
1024622	49.1207	0	0	2	2	5.71339	0	-12.5083
1024663	29.3199	0.127717	0	0	1	-2.84407	4	-13.6641
1024797	31.1798	NA	9	0	2	-2.57666	5	-13.6388
1024810	22.5359	0.179167	6	0	1	2.19399	NA	-14.1157
1024855	22.8555	NA	0	2	1	-5.38678	9	-11.7176
1024872	26.2985	NA	9	2	1	6.12113	4	-11.149
1024887	19.5602	NA	3	2	1	-0.930082	0	-13.3029
1024931	28.2782	NA	0	0	1	1.90778	0	-9.14657
1025011	30.9156	0.647059	12	2	2	-1.77256	5	-13.2359
1025042	20.6523	0	0	0	2	-1.10712	5	-10.5362
1025056	28.1796	0.90625	13	1	1	8.19606	5	-12.0242
1025060	27.8953	0	5	2	2	-2.16755	11	-12.4687
1025074	26.7848	0	14	2	2	-3.92656	0	-11.2724
1025121	30.9595	NA	10	1	2	-2.40925	NA	-11.8456
1025166	26.3423	0	17	0	2	-3.91361	1	-8.62743
1025194	22.8788	0	12	2	2	-2.75442	0	-14.8724
1025226	37.1972	NA	10	2	1	-2.27472	1	-14.4362
1025244	28.1508	1.57447	12	0	1	-2.35156	NA	-13.0629
1025275	26.467	NA	18	0	2	-0.954327	3	-15.0656
1025293	32.5309	0.655556	0	0	1	-0.650026	NA	-11.4421
1025306	23.1133	NA	2	0	1	-3.18694	5	-13.7533
1025314	35.8203	0	4	0	2	-3.28073	0	-4.84182
1025333	21.3407	0.304348	0	0	1	-3.29269	8	-13.4634
1025359	33.6712	0	12	0	2	-4.49378	7	-15.5233
1025388	22.1218	0	0	0	2	-3.60819	7	-14.6486
1025392	23.8384	0	16	0	3	-1.6924	5	-12.7559
1025423	23.91	0	2	0	2	2.58876	7	-13.7682
1025462	33.7286	NA	8	2	2	-1.22783	7	-12.3655
1025485	39.5046	1	0	0	2	5.24559	9	-9.88072
1025496	32.281	0.565116	17	0	2	-0.722584	0	-13.3412
1025628	23.4906	NA	7	0	2	0.730953	0	-14.4017
1025667	28.8086	0	21	0	2	-4.03777	NA	-16.0189
1025769	26.0617	0	7	1	2	-2.4213	3	-12.4867
1025791	19.8964	0.716216	16	0	2	-4.40865	NA	-12.1036
1025846	17.8837	1.25	35	0	1	6.76763	0	-14.8151
1025881	24.2288	0	0	0	1	-2.9538	7	-12.5052
1025890	24.187	NA	0	2	1	1.36441	7	-12.1826
1025927	21.4629	NA	4	2	1	3.36144	3	-10.9714
1025984	28.947	0.583333	0	0	1	0.545872	NA	-7.59626
1025995	31.0651	NA	5	0	1	-3.62293	0	-12.7052
1026024	22.3954	0	6	0	1	0.419833	3	-9.36039
1026106	29.4029	0	2	2	2	1.68185	4	-10.3803
1026192	27.4614	NA	0	2	2	0.846418	1	-11.6827
1026297	21.9525	NA	4	0	1	-1.78434	0	-11.0619
1026341	24.295	0	0	2	1	-1.92126	2	-13.8758
1026370	26.1268	0.190476	3	0	1	-2.09493	NA	-12.918
1026473	32.807	NA	27	0	2	0.654289	2	-9.65348
1026562	40.5045	NA	0	2	2	-1.15062	NA	-9.49188
1026596	32.1978	0.604167	5	1	2	-2.58129	1	-8.93764
1026661	25.5993	0.951613	0	2	2	-4.31888	1	-11.0039
1026689	22.1785	0.148438	0	0	1	NA	0	-12.0273
1026719	29.165	NA	5	0	1	-2.20037	5	-11.7199
1026763	22.6254	NA	10	0	2	-1.93626	3	-11.8251
1026801	27.4394	0.5	14	0	2	0.517319	NA	-14.5287
1026813	23.4564	NA	26	0	1	-5.30906	2	-10.5306
1026880	25.1044	0.445946	26	0	2	-0.56554	7	-10.8631
1026915	27.1203	NA	0	0	1	-2.81925	3	-12.9127
1027098	20.669	0.4	0	0	2	7.89622	12	-13.7458
1027218	23.6491	0.285	25	0	2	2.7223	8	-14.2154
1027257	29.2357	0.403409	12	2	2	-0.918757	NA	-13.5385
1027262	25.7648	0	3	2	2	-4.79928	NA	-10.3813
1027279	31.2092	0	0	1	2	-2.69323	NA	-12.3059
1027296	23.575	NA	0	0	2	-3.71167	1	-8.83416
1027511	25.9581	0	10	0	2	4.77697	1	-10.828
1027525	30.7499	0.1775	11	2	2	-2.65733	3	-11.5575
1027556	20.8676	0	0	0	2	-2.81192	7	-14.0847
1027733	25.6885	0	0	0	3	-2.4481	6	-12.4044
1027759	26.3702	0.311224	0	0	1	3.623	6	-11.5977
1027788	25.4387	0	0	0	1	5.23844	2	-13.335
1027808	23.3598	NA	0	1	1	2.58016	0	-10.9956
1027850	31.0401	NA	0	0	1	-4.23392	11	-14.1209
1027866	24.9108	0	0	1	2	-2.5352	6	-12.995
1027877	21.3204	0	8	0	1	-0.812454	1	-11.0782
1027901	29.6605	0	1	0	2	-2.0314	NA	-11.8264
1027928	26.9999	0.157895	0	0	1	-3.81322	6	-12.1024
1027934	31.3251	0.740625	10	1	1	3.70531	11	-10.9199
1027952	33.4195	0	19	1	1	2.89486	4	-13.2608
1028078	23.5539	0	21	0	1	-4.36247	3	-12.1874
1028090	22.6052	0	13	0	2	-0.37771	3	-12.97
1028112	28.5869	0	2	2	2	-0.764781	2	-12.2337
1028170	26.2643	NA	2	2	2	-5.35517	1	-13.0577
1028236	23.9188	0	4	0	2	-5.01295	NA	-5.87642
1028272	26.5696	NA	0	0	2	-0.421619	7	-11.3809
1028530	20.7163	0	0	0	2	-3.84348	6	-12.8334
1028595	29.6807	NA	9	0	1	-5.27021	NA	-11.7224
1028660	29.1596	0.4375	13	0	2	-3.86294	8	-14.1405
1028697	43.2825	0.756098	0	2	2	0.46137	7	-15.2739
1028776	24.9036	0	11	0	2	-3.29752	4	-11.8741
1028858	26.1578	0	4	0	1	-0.846917	1	-14.0015
1028889	25.6059	0.739583	23	0	1	-4.18561	1	-12.8164
1028914	40.0854	0.982143	48	1	3	0.151753	NA	-12.9662
1028947	34.4894	0	2	2	2	0.467818	7	-9.7807
1028965	23.583	NA	0	1	1	-2.51116	6	-7.18704
1029039	26.351	NA	5	2	2	-3.15415	5	-12.0254
1029077	23.2158	0.433824	9	0	1	3.86506	0	-10.6601
1029109	30.4578	0	19	0	2	-3.985	5	-11.2846
1029111	33.9446	0	28	1	2	-4.05519	2	-9.31741
1029138	28.0305	0	22	0	1	-4.1128	1	-10.1099
1029292	27.1074	NA	5	0	2	0.813764	0	-11.8197
1029463	28.0816	NA	0	0	2	-5.41412	NA	-12.2968
1029567	26.5234	0	7	2	1	-3.56665	8	-13.6776
1029641	28.4155	0.731707	21	1	2	-2.89529	1	-15.4438
1029751	28.8288	NA	16	0	1	-3.50628	1	-10.3551
1029784	34.3524	NA	0	2	2	0.885801	NA	-13.7783
1029885	32.7186	0	2	2	3	-1.95991	7	-11.9671
1029910	25.0333	0.987179	20	0	1	4.73957	6	-14.6263
1030110	28.0864	NA	8	0	1	-1.17363	2	-12.7923
1030205	27.7767	0	0	0	2	-2.165	6	-14.4302
1030241	28.6134	NA	7	0	2	-3.99132	8	-14.6178
1030264	30.6761	0	8	2	2	-2.74683	2	-12.9927
1030383	33.4514	0	14	0	2	-1.74451	0	-12.2093
1030532	23.7654	1	0	0	1	-1.01823	NA	-12.5391
1030604	33.7495	0	12	0	3	-3.61488	5	-14.5853
1030618	30	0.518868	9	0	2	-3.37988	NA	-10.4732
1030640	25.7857	0	7	2	2	-1.71226	8	-12.7203
1030696	32.1466	1	17	0	1	-2.86403	0	-0.530281
1030708	24.4748	0	0	2	1	3.28558	5	-10.332
1030922	28.2364	0	0	0	1	-5.20723	0	-14.4592
1031039	29.0659	0	0	1	1	-4.37721	2	-11.4807
1031050	23.8144	0.203125	4	2	1	-1.94915	5	-10.5979
1031077	32.2491	0.622642	22	2	3	-0.337146	1	-10.4595
1031094	27.6951	0	3	2	1	-4.19052	2	-11.8291
1031111	26.2109	0.185185	8	2	2	1.22774	6	-11.0263
1031214	28.7891	0	4	1	1	-4.13201	9	-12.2159
1031247	35.1887	0	5	0	2	-1.46416	2	-11.4979
1031259	24.9827	0.431818	9	0	2	-5.65665	NA	-6.62
1031288	27.8867	0	0	0	2	-3.41347	7	-16.0724
1031300	35.4667	0	1	2	2	-3.76093	4	-8.85269
1031375	36.7063	NA	0	0	3	4.25913	NA	-13.2986
1031407	26.0976	NA	26	0	3	-1.59005	2	-11.4605
1031478	28.8294	0	6	0	1	-3.37256	0	-16.601
1031490	24.0983	NA	10	0	2	1.86047	5	-11.906
1031528	23.4552	0.148936	32	1	1	-0.324055	0	-12.0247
1031545	29.9148	0	0	0	2	-0.736446	NA	-14.2041
1031605	34.2686	0.197674	0	2	2	0.805528	3	-14.603
1031612	29.3724	0	0	2	2	-1.48746	NA	-13.6709
1031641	40.0317	0	0	0	2	3.19315	NA	-13.0026
1031653	31.9757	NA	0	0	2	2.47746	1	-11.1961
1031664	23.1004	0	2	1	2	-3.39935	8	-10.8301
1031686	26.7354	0	0	0	1	-3.11071	11	-10.8617
1031768	19.354	NA	6	0	1	-5.1054	8	-11.1945
1031773	28.5049	0	0	2	1	-3.60781	1	-12.7822
1031879	23.9645	0.585	19	0	2	-2.58343	3	-9.98231
1031924	27.9322	0.675	14	0	1	-2.89231	NA	-9.86723
1031991	24.0964	0.674286	20	2	2	-0.303907	5	-11.8068
1032182	28.3966	0	0	0	1	0.126201	1	-11.5525
1032194	30.8203	0	0	0	1	3.15264	NA	-12.2561
1032217	25.9688	0	0	0	2	2.67815	2	-10.3668
1032258	27.0093	NA	4	0	2	-4.54202	4	-8.13145
1032306	24.5546	NA	15	0	2	-5.1054	1	-12.6448
1032314	25.2174	0.354167	4	2	1	-1.86329	3	-14.7113
1032333	31.2567	0	12	0	2	-2.83509	0	-14.1752
1032347	25.7171	NA	7	0	2	-3.57549	NA	-12.9446
1032365	27.435	0	0	NA	1	1.19017	3	-11.9841
1032392	25.8234	0.015	4	0	3	-3.62508	0	-14.2471
1032462	28.4011	NA	34	2	3	-1.7503	7	-13.9957
1032505	30.0309	0.66	20	0	2	-0.531743	1	-12.0577
1032553	33.583	0.557143	0	0	1	0.360852	7	-11.3597
1032586	25.7506	0	0	0	2	5.43437	1	-13.2869
1032634	34.1813	NA	35	2	2	-3.42347	2	-12.1793
1032748	23.6095	0	0	0	1	-5.00357	11	-13.3558
1032791	29.4786	0.401786	15	0	3	-1.54762	1	-10.1159
1032881	29.9221	0.771429	11	2	2	-0.829607	NA	-15.3169
1032968	23.5666	NA	16	0	1	-2.17989	1	-14.8804
1033031	24.2561	0.70566	0	0	2	-3.39517	0	-11.2802
1033101	30.2985	0.426471	0	0	2	-0.0337053	NA	-10.9915
1033216	26.1797	0.838235	20	0	1	-4.39195	4	-12.3842
1033268	25.7515	0.22549	14	2	2	0.110584	9	-7.49319
1033284	28.1641	0.0240385	5	0	2	-3.38673	NA	-12.8691
1033322	23.1405	NA	2	0	2	-0.617291	4	-11.6814
1033346	27.8058	0	8	0	1	-2.80451	8	-13.7829
1033390	22.0181	0	20	2	1	0.823916	2	-12.8129
1033411	32.2399	0.8125	26	0	2	-3.24132	6	-12.2626
1033425	23.5892	NA	7	0	2	-5.23403	7	-14.4834
1033524	28.2422	0.713415	2	0	2	-2.20524	1	-13.6804
1033569	26.006	0.35	11	2	3	-2.82863	7	-11.9027
1033615	29.2495	NA	0	1	2	-3.80247	0	-11.981
1033682	32.849	0	6	1	2	-1.55394	0	-11.3997
1033786	27.3776	NA	9	0	2	1.83723	NA	-9.56146
1033859	28.9815	0.261905	20	2	2	-4.46967	0	-12.236
1033865	22.658	0.51	16	0	1	-3.05831	5	-13.7902
1033871	28.1796	NA	8	2	1	-4.36515	3	-15.3912
1033892	29.4204	NA	19	1	2	-2.30528	5	-10.4361
1033926	21.6613	0	3	0	1	4.87975	7	-12.3579
1033932	23.2674	NA	24	0	2	-3.62017	12	-15.3809
1033958	26.4441	NA	7	2	1	4.39217	3	-12.0346
1034010	24.2514	0.153409	8	2	2	-0.368991	6	-10.8945
1034069	29.1941	0	9	0	1	-4.79928	0	-10.5946
1034072	32.8648	0	30	0	2	-1.56037	0	-10.2951
1034192	27.9374	0	0	1	1	-4.07849	7	-11.5278
1034225	26.7503	0	0	2	2	-1.67928	8	-13.4586
1034256	35.2248	0	0	2	2	-4.41875	0	-14.5386
1034260	20.148	NA	3	2	1	2.49204	5	-10.8923
1034337	21.583	0	0	0	2	0.639579	4	-12.7861
1034398	31.0735	0	0	0	1	-2.63357	5	-10.8341
1034451	22.8329	NA	10	1	1	-0.851903	5	-12.4007
1034468	24.0436	0	0	0	2	-0.623167	12	-12.0296
1034600	24.5161	NA	0	1	2	-3.75103	6	-11.3545
1034617	24.6417	0.390244	13	0	2	-4.01283	3	-11.8759
1034746	23.0529	0	0	2	2	0.669579	NA	-13.0595
1034763	21.8554	0	0	0	2	-2.89047	6	-13.2581
1034781	30.3307	0	3	0	1	-4.79	1	-12.3092
1034801	32.0443	0	6	0	2	1.02114	10	-13.3432
1034876	29.8831	0	0	0	1	-1.11542	3	-13.5125
1034939	28.6111	NA	16	2	1	-3.15683	NA	-12.1429
1034966	33.4934	0.578947	11	2	2	-3.97658	0	-11.702
1035022	30.9627	NA	16	2	2	-5.18311	6	-14.9612
1035035	30.451	0	4	0	1	1.0487	2	-12.4509
1035112	25.1125	NA	7	0	2	-2.927	NA	-11.9587
1035186	29.7592	NA	7	0	2	0.403116	2	-11.919
1035198	22.3863	0.791667	0	2	2	1.05913	6	-14.4297
1035203	23.0857	1	22	0	1	2.1197	8	-11.3166
1035248	28.6365	0.986111	30	2	2	-0.727261	6	-12.9397
1035255	27.4648	NA	18	0	1	-0.847733	0	-12.9274
1035287	27.8788	NA	5	0	2	-2.94513	4	-13.7979
1035323	22.6056	NA	0	1	2	-1.83504	NA	-15.1611
1035331	26.7075	0	4	0	1	3.92989	2	-10.7155
1035415	25.1974	NA	6	2	2	-4.41875	6	-5.07795
1035439	32.3321	0.55	0	2	2	-3.21024	NA	-13.0385
1035466	38.8159	NA	0	0	1	1.77632	1	-10.4109
1035568	26.9718	0	8	0	1	-3.85599	4	-9.68019
1035573	21.6049	NA	16	0	1	-4.59561	0	-10.6693
1035609	28.3789	0.947917	26	2	2	4.78509	5	-9.20501
1035656	25.0278	0	7	1	2	-3.88074	1	-12.9696
1035776	20.0224	0	13	0	1	-2.89421	NA	-13.8911
1035826	25.1162	NA	6	2	2	-2.49074	8	-11.1732
1035893	20.7276	0.82	0	0	1	-0.541121	11	-10.5859
1035920	27.6343	0	24	0	2	-2.17438	11	-13.9451
1035933	25.5006	0	5	1	1	-3.88234	6	-12.0563
1036013	33.9433	0	0	0	2	-3.16621	2	-13.6064
1036219	23.4387	0	13	0	2	-2.08286	6	-11.8243
1036290	23.3492	NA	5	2	1	-1.13866	4	-12.9706
1036316	26.0614	0	3	2	2	-4.17355	NA	-12.8612
1036373	24.5639	NA	6	0	2	-3.70547	1	-12.1099
1036465	46.106	0.263158	6	1	2	1.07458	4	-14.4431
1036492	26.545	NA	0	2	2	-5.68344	10	-14.3648
1036508	33.3482	1	7	0	2	-4.8267	4	-12.5297
1036539	29.8616	0.737069	22	2	2	-3.97934	3	-15.3512
1036577	26.8917	NA	14	2	2	-1.66285	8	-10.7222
1036582	24.0234	0.357843	0	2	2	5.51076	NA	0.556284
1036636	24.3757	0	0	0	2	-4.66859	4	-12.105
1036648	24.8736	1.12216	38	2	2	4.66383	1	-13.0564
1036700	23.1206	NA	8	0	1	-2.23648	3	-10.7024
1036761	26.5278	NA	9	0	2	-2.57466	9	-11.7578
1036825	25.963	1.10849	9	0	1	-2.21115	6	-13.5128
1036838	26.9185	0.988636	0	NA	2	6.56257	NA	-11.8518
1036856	27.5825	0.0306122	23	0	2	-3.50119	0	-12.7381
1036986	26.2304	NA	20	0	1	-2.52589	3	-15.0988
1037016	26.4096	NA	6	2	1	-4.887	3	-14.0505
1037117	28.0859	NA	6	2	2	-2.20819	0	-10.1742
1037215	24.8241	0	3	0	2	-4.15888	NA	-13.3948
1037352	22.5959	0	3	2	2	-2.47814	6	-13.0019
1037399	28.3675	NA	8	0	2	-3.0885	NA	-12.6388
1037487	36.2036	NA	37	0	1	-2.52664	1	-11.7502
1037718	37.0939	0	0	2	2	-1.22021	NA	-12.3692
1037723	26.4461	NA	0	2	2	0.0887168	NA	-14.9869
1037731	27.9036	NA	9	0	2	-4.17355	NA	-12.0557
1037740	24.6329	1	0	0	1	0.190332	0	-11.9159
1037853	29.4293	0.711735	35	2	1	-1.91152	5	-10.9279
1037870	21.9098	0	0	2	1	-2.42399	4	-9.64592
1038058	29.9398	0.859375	0	2	1	2.09835	3	-9.69375
1038061	34.9077	0.420455	0	0	NA	-2.23238	9	-12.472
1038093	26.8519	0	16	0	1	-2.67581	2	-13.1093
1038149	29.27	0	2	2	2	-2.68983	0	-10.0472
1038168	33.1488	0	15	0	2	-1.03941	7	-12.7751
1038405	37.4562	NA	4	2	2	-3.35576	2	-10.946
1038429	32.9336	0	4	2	2	-3.41347	5	-11.2344
1038453	28.9667	NA	14	0	1	0.836441	10	-12.3858
1038498	21.8606	0	2	0	1	3.44961	NA	-13.2288
1038533	34.0761	0	4	0	1	3.44994	NA	-14.1573
1038607	23.8236	0.534574	20	2	1	-3.67466	2	-12.6784
1038619	31.7544	NA	0	0	3	-1.51599	4	-17.0949
1038622	27.3047	NA	7	0	2	-0.538906	2	-10.4406
1038663	34.1551	NA	0	2	2	2.25922	NA	-10.1383
1038678	22.1438	0	6	0	2	4.80663	2	-16.3007
1038709	36.6841	0.694444	12	2	1	-0.217203	9	-4.08793
1038760	26.436	0	11	0	2	-1.95389	NA	-11.4071
1038783	21.5571	0	0	0	2	-0.293553	9	-8.81855
1038824	31.9444	0	23	2	3	0.949508	0	-10.9344
1038872	29.7311	0.147059	33	2	2	-1.74816	9	-10.525
1038891	29.8256	NA	30	0	1	0.784054	5	-8.8996
1039005	24.4141	1	25	2	1	-2.35826	NA	-12.1813
1039053	38.55	0	16	0	2	-3.62776	1	-11.6071
1039098	28.9824	0.48913	0	2	3	-3.64436	9	-11.7213
1039119	27.2062	0.758065	22	2	2	-1.26419	3	-13.1367
1039163	26.4721	0.05	23	0	2	2.80197	2	-11.4489
1039257	35.0927	NA	0	2	2	-3.75825	12	-12.0242
1039310	26.0156	0	6	2	1	2.17148	4	-11.7868
1039336	22.2338	0.259434	0	1	1	-2.76691	10	-10.2233
1039417	22.1367	0	9	2	1	-5.16383	11	-12.8565
1039426	33.3267	NA	30	2	1	-5.95008	2	-13.3787
1039542	20.8688	NA	0	0	1	-0.89926	9	-9.83003
1039695	25.5017	0	8	0	2	-3.38926	3	-13.0789
1039866	28.559	0	10	0	2	-3.72022	3	-9.81443
1039976	33.2276	NA	0	1	2	1.90369	8	-13.3137
1040011	27.2591	0.284043	11	0	1	-2.36832	4	-9.98437
1040108	28.3092	0	6	0	2	2.58624	6	-14.0772
1040121	25.2675	NA	3	0	2	-1.716	1	-11.4999
1040139	27.5796	1	0	2	2	1.28025	3	-13.4784
1040177	25.2943	0	0	2	2	-4.34623	NA	-10.4073
1040232	23.3572	NA	4	2	2	0.623301	NA	-14.6121
1040258	29.8212	0	5	0	2	-3.08517	9	-10.7862
1040275	33.0898	1.34043	5	0	2	-1.60693	NA	-12.989
1040347	20.5263	0	5	0	1	-0.0967331	NA	-13.5811
1040392	34.5297	0	0	2	2	1.85897	6	-14.0034
1040462	28.5289	0	31	0	2	-2.37031	1	-12.1111
1040505	41.9906	0	5	0	2	-4.56764	9	-13.0604
1040628	41.4815	NA	7	0	1	-1.86785	0	-15.2302
1040652	27.2159	0	14	0	2	-3.46482	3	-9.99565
1040703	22.4986	NA	7	2	2	-5.95276	2	-10.4087
1040736	23.7253	0	8	1	1	-1.88527	NA	-12.9135
1040769	27.2109	NA	27	0	3	-0.0553326	0	-8.8091
1040807	24.3918	0	8	0	2	-0.0253908	3	-12.9143
1040822	29.3027	0.0689655	0	0	1	-2.85383	9	-11.4067
1040878	26.1551	NA	14	2	1	-4.26878	0	-10.967
1040881	31.6839	0.5	17	0	2	2.39264	3	-13.6851
1040902	27.5133	0.441964	11	2	3	-4.74899	8	-15.3624
1040951	20.9799	NA	0	0	1	7.60324	1	-12.1781
1040984	28.4408	NA	25	0	1	-5.46504	4	-11.3554
1041072	37.2889	0	11	2	2	3.137	3	-10.3053
1041091	28.8407	NA	5	1	2	-5.51328	NA	-13.711
1041114	23.3564	NA	2	0	2	-4.01142	4	-12.4396
1041147	32.4584	0	13	0	2	-4.63297	3	-13.9535
1041192	22.0937	0.185185	20	2	2	4.67689	11	-10.0574
1041209	25.2839	0.717949	12	2	2	-0.0472381	8	-14.7423
1041260	31.0494	0.0851064	8	0	1	-2.98674	2	-10.7087
1041337	25.4071	0	0	0	2	-0.324288	NA	-10.0899
1041364	28.7994	0.847826	8	0	1	-3.14477	0	-14.082
1041370	21.8916	0.320513	8	0	1	0.012285	3	-8.28537
1041386	22.2456	NA	6	0	2	-5.03036	NA	-15.2648
1041402	24.9691	0.234043	14	0	1	-3.2156	0	-11.4032
1041473	24.1635	0	0	0	NA	-2.59832	4	-12.9057
1041484	31.6404	NA	7	2	2	-3.06902	3	-12.1011
1041518	23.6742	NA	15	0	2	-1.66379	1	-12.5504
1041585	29.0785	0.611111	26	1	3	-3.75173	0	-14.5491
1041661	29.1945	0.180851	19	0	2	-2.79514	8	-11.6394
1041781	23.8408	NA	9	0	2	3.02668	0	-11.0204
1041813	24.8097	0	0	0	1	-4.95856	7	-12.38
1041828	33.1641	0	0	2	3	-2.35246	2	-15.0961
1041921	25.8219	0	8	0	2	-2.81248	NA	-10.7977
1042033	24.6643	0	24	0	2	-2.81657	5	-13.9688
1042124	19.3424	0.910714	18	2	3	-4.94997	12	-12.2132
1042212	25.6024	0	9	0	2	-3.86805	NA	-10.154
1042325	27.7015	0.467949	0	0	2	1.65626	NA	-11.1085
1042338	27.8921	0.75	10	0	2	0.395666	10	-14.9606
1042356	33.543	0	6	0	2	-6.07871	NA	-13.1579
1042428	23.9319	0	5	0	1	3.95364	0	-12.6965
1042434	25.2749	0	11	2	1	-4.51529	3	-11.7147
1042476	29.3524	1.425	18	1	2	2.04727	0	-15.9082
1042575	32.0782	0.593023	0	2	2	-0.917159	6	-4.61755
1042589	28.5927	0	7	1	2	-2.46016	2	-11.0524
1042631	25.5036	0	7	2	2	-1.75593	3	-10.0565
1042708	24.1147	1.09524	24	2	1	4.62247	11	-13.1905
1042721	23.8384	NA	4	0	1	-1.84594	2	-12.8679
1042782	29.5942	0.323529	0	NA	1	4.89355	11	-14.3889
1042794	25.1867	0	3	0	2	4.0036	NA	-11.451
1042816	28.7026	0	0	0	2	-5.23403	11	-12.1
1042884	22.5982	0.346635	6	0	2	-3.67913	0	-12.044
1042946	27.0707	NA	8	0	2	4.65956	10	-12.1408
1042963	29.2971	NA	0	1	1	7.69062	9	-15.391
1043140	26.5723	NA	0	0	3	7.15829	0	-11.1616
1043207	26.5325	NA	9	0	1	-2.96049	8	-9.28231
1043278	32.8072	0	21	0	2	-4.00488	NA	-12.5895
1043290	27.5926	0	4	0	1	-4.31163	9	-11.4299
1043330	30.6572	0.576923	30	2	2	0.105671	10	-15.3086
1043351	34.5062	0	22	2	2	-3.38552	0	-13.0819
1043384	30.7438	0	0	2	2	-0.351404	NA	-16.077
1043414	27.1005	0.587838	12	2	3	-1.4271	5	-13.0904
1043420	26.09	0	0	2	1	-0.262369	2	-10.0867
1043447	23.0344	0	4	2	1	2.35429	2	-12.4863
1043465	31.2851	0.2	0	1	2	-5.05448	2	-14.4654
1043539	26.5021	NA	8	0	1	-2.19826	3	-11.5705
1043603	24.0832	0	0	0	2	-1.10562	6	-14.2026
1043648	31.8261	NA	11	0	2	-3.60811	NA	-12.3682
1043732	21.8517	0	4	0	2	-4.44169	0	-15.5947
1043811	26.2738	NA	10	0	1	-4.05966	5	-13.1921
1043825	36.7474	NA	0	2	2	-2.98153	3	-11.9066
1043842	21.4884	0	2	2	2	-2.78568	7	-13.8343
1043860	26.0389	0	0	2	2	1.60873	NA	-14.7415
1043970	26.2346	0.377778	23	1	3	-2.98674	0	-11.5833
1044021	28.8453	0.137097	11	0	2	-5.20778	6	-13.7614
1044094	31.1592	0.0480769	7	0	2	-2.68117	2	-12.1787
1044271	25.0142	0	16	0	1	-5.15631	9	-12.5452
1044422	22.8764	0	6	0	2	-5.08451	NA	-13.5094
1044629	29.3632	0.716216	8	0	1	-3.93594	6	-12.8121
1044641	29.83	0.5	17	2	1	-2.76826	NA	-12.8135
1044702	23.3139	NA	4	0	1	-0.632309	3	-13.0851
1044716	23.0803	0	0	0	2	-4.11817	4	-11.9939
1044749	31.7187	NA	14	2	2	3.95266	2	-12.4199
1044818	29.2381	0.104167	7	0	2	-2.57114	1	-12.0998
1044840	31.5741	0	0	2	1	-2.66939	0	-9.01646
1044885	26.0251	0	0	2	2	-2.88491	7	-13.0084
1044969	23.5157	0.789474	13	2	2	-3.33102	1	-11.7092
1045161	30.3704	NA	14	0	1	-2.29473	4	-13.3624
1045221	26.7969	0	3	0	2	3.0829	8	-14.1507
1045266	26.8459	NA	5	0	1	-3.67466	5	-13.5817
1045328	20.54	0	2	0	2	-3.89305	3	-13.0067
1045352	28.3789	NA	6	0	1	-5.46504	9	-10.9932
1045380	23.9753	0.5	0	0	2	3.75443	NA	-14.246
1045410	31.7061	3	0	0	1	4.58804	NA	-15.0748
1045522	20.003	0	0	0	1	-4.56463	NA	-13.5144
1045762	28.0802	NA	12	0	2	-1.82722	8	-15.4146
1045779	22.7903	0.472826	7	0	1	5.8307	NA	-12.1488
1045785	35.1879	0.435897	7	2	2	-2.76228	3	-12.1971
1045796	31.1164	0.0511364	1	2	1	1.19662	NA	-13.7701
1045886	28.9338	NA	21	0	2	2.9891	11	-12.9885
1046057	27.4956	NA	0	0	1	-2.98674	4	-11.744
1046085	27.466	NA	0	0	2	0.655406	5	-13.575
1046101	23.7476	0	10	0	1	-2.25642	3	-11.909
1046152	25.1968	0	22	2	1	-0.695612	1	-10.1078
1046176	24.6751	1.34434	0	0	1	-3.06706	8	-16.2035
1046199	25.6502	0	17	0	1	-2.05778	8	-13.931
1046411	33.2265	NA	0	0	2	-4.08868	2	-14.6924
1046425	27.5133	NA	13	0	2	-4.18829	10	-13.3377
1046442	27.5108	0.453125	0	2	1	6.42894	2	-13.1997
1046460	39.2885	NA	14	1	2	-1.84999	2	-14.5776
1046536	30.729	0.716216	0	0	2	-2.08688	6	-11.1834
1046548	27.9904	NA	14	0	1	-2.70458	3	-13.9617
1046555	40.1491	0.236842	16	0	1	-2.52101	3	-12.8343
1046650	21.7513	0	1	2	1	-0.320756	9	-6.41912
1046677	36.0119	0	13	0	2	-2.57941	3	-9.64649
1046712	33.6109	1.06618	3	1	3	3.65479	8	-11.3158
1046753	28.9959	0	0	2	2	-5.27021	NA	-13.7825
1046900	20.5837	0	3	2	2	-2.6716	5	-9.2088
1046932	35.713	0	0	0	1	-2.13717	0	-9.75807
1047035	25.2482	NA	0	0	1	-1.76863	5	-16.1125
1047054	26.142	0	14	0	2	-0.568233	0	-10.814
1047170	23.249	0.171875	12	0	2	4.65439	3	-14.2696
1047210	22.6085	NA	34	0	1	-1.23452	0	-10.8393
1047269	26.09	0.940476	33	0	3	1.08678	7	-8.7647
1047385	26.1593	0	0	0	2	1.68938	NA	-15.0262
1047415	27.388	0.238095	0	0	1	1.30541	5	-13.8306
1047466	31.6839	NA	3	2	2	3.60596	1	-14.4258
1047516	35.3633	0.490566	3	2	2	1.58989	11	-10.2691
1047609	27.6321	0	0	0	1	1.84301	7	-12.6318
1047611	28.0859	0.892157	22	0	2	2.42133	NA	-12.3342
1047642	27.9205	0	8	0	1	-3.98417	NA	-13.1339
1047697	30.9646	NA	0	1	2	0.63533	NA	-10.5038
1047752	28.7148	0.653846	0	0	2	-1.18692	10	-16.2379
1047780	27.2562	0	5	0	2	-4.65859	0	-13.0732
1047906	24.5497	0.891892	26	2	2	-2.83928	3	-15.3685
1047933	20.7031	0	0	1	2	-0.688586	NA	-12.5313
1047947	27.9967	0	8	0	2	-1.72611	5	-10.6184
1047959	21.7923	NA	8	0	2	-3.50119	4	-11.9062
1048041	27.2793	NA	6	0	2	-4.5179	NA	-11.9647
1048064	26.1878	0.815217	18	0	2	-2.08909	6	-13.1139
1048107	22.8659	0	9	0	2	-4.43758	3	-12.8829
1048178	26.4552	NA	18	0	2	-0.942867	3	-14.2962
1048223	23.8249	0	12	0	1	-3.97934	0	-11.4718
1048262	30.8112	0	0	0	2	-2.33414	0	-10.8129
1048279	26.3186	NA	0	0	1	-1.5934	3	-13.6498
1048285	24.5089	NA	0	0	2	-3.09772	0	-16.2991
1048296	28.8068	0	10	2	1	-4.20444	0	-16.4267
1048348	21.9141	0	3	0	1	-4.54202	2	-11.4497
1048417	31.928	0	0	0	2	2.32994	NA	-14.3199
1048493	22.9138	0.2	10	0	1	3.89939	5	-13.2658
1048509	25.3516	0	0	2	2	-4.19499	1	-10.8536
1048538	24.5441	NA	7	0	1	-3.47707	NA	-12.7415
1048649	28.4408	0.436957	4	0	3	-5.20723	NA	-11.7172
1048651	27.34	1.39583	43	0	1	-1.34759	6	-13.9326
1048668	23.5036	0	8	0	2	-1.92984	NA	-12.6148
1048714	27.9012	0.440476	20	0	2	-2.68125	6	-11.839
1048765	22.4793	0	0	0	2	-2.91224	4	-12.1611
1048771	27.4083	NA	27	0	1	3.75821	2	-10.3485
1048788	28.1831	0.152174	7	0	2	-4.90657	0	-12.7089
1048821	24.1588	0	12	0	2	0.648662	3	-11.7472
1048866	30.1553	0.653846	20	0	3	1.38106	3	-12.5876
1048901	34.1869	NA	0	1	2	-1.1451	3	-10.1335
1048928	46.1816	0	24	0	1	-2.0684	NA	-12.2958
1049102	32.2472	NA	12	1	1	-2.06489	0	-13.4315
1049151	31.8342	0	9	0	3	-1.38555	3	-13.2411
1049234	25.561	0	3	1	2	-3.98149	2	-13.3609
1049280	25.5178	0.538462	24	0	2	-0.521427	3	-15.0739
1049299	26.8503	0.446809	0	2	1	1.61349	3	-13.2179
1049339	30.1234	NA	0	1	2	4.21187	NA	-13.3797
1049350	42.1326	0.780488	2	2	2	-3.42347	5	-8.76944
1049412	25.8264	0	20	0	1	-3.16889	0	-11.1761
1049470	31.1317	0	0	0	2	-1.77351	2	-13.5173
1049514	32.2195	NA	0	1	2	-4.01097	0	-12.9302
1049622	27.3465	0	16	0	1	-2.55001	NA	-14.1684
1049681	24.2767	0	0	1	2	-5.68076	NA	-15.6607
1049709	26.205	NA	2	0	2	-5.09066	4	-13.0075
1049725	26.9788	0.163043	2	2	2	-3.49913	3	-15.6071
1049774	31.4187	0.778846	3	2	1	-4.31163	5	-15.6689
1049904	19.7927	NA	5	0	1	-4.77516	8	-13.1229
1049940	21.8851	0	2	0	1	-1.32463	1	-10.152
1049985	27.0842	0	6	2	1	4.27861	9	-12.6493
1050001	24.0346	1.52	0	2	1	-3.45544	11	-11.6394
1050034	25.2408	0	4	0	1	-3.01614	2	-13.7275
1050080	22.9297	0	12	0	3	-2.65649	NA	-13.0392
1050131	41.6263	0	6	1	2	-1.96574	5	-14.5922
1050235	21.3407	0	6	2	2	-1.54286	NA	-14.9959
1050281	21.1592	0	18	0	2	4.46224	3	-12.2103
1050302	34.1422	0.164894	0	0	1	5.00945	10	-13.6062
1050330	24.4628	0.778846	14	2	1	-4.59561	0	-14.1764
1050349	24.8013	0.190476	7	0	1	-1.125	4	-13.2042
1050373	24.287	0.679487	0	2	3	0.369697	NA	-13.0006
1050433	22.8446	0	0	0	2	-4.91703	9	-8.43042
1050447	29.3695	0.178571	17	0	1	-3.07383	7	-3.50728
1050521	28.5884	NA	0	0	2	-6.06397	2	-11.1364
1050543	25.9334	0	16	1	2	-4.39872	3	-11.2245
1050550	32.9287	0.0609756	8	0	2	1.34502	3	-12.3914
1050577	24.6132	NA	3	2	2	4.02923	1	-12.7879
1050603	27.7111	0.73125	24	2	2	-2.58611	0	-13.6049
1050636	35.3231	0.25	6	2	2	-1.85389	2	-12.2743
1050717	23.3407	0.184211	15	0	2	4.29298	11	-14.1177
1050732	18.843	NA	7	0	1	-0.29656	1	-10.3517
1050758	24.0055	0.445312	20	0	2	-2.77772	NA	-13.4223
1050825	24.452	0	0	2	1	-2.84866	0	-12.1245
1050883	28.9206	NA	8	0	2	-1.10382	0	-13.1055
1050912	22.1785	0.729167	8	2	1	-1.84007	2	-10.9908
1050953	41.5398	0	0	0	2	2.73505	NA	-11.2144
1050970	25.6969	NA	14	0	1	1.03757	NA	-10.3223
1051032	29.9102	0	26	0	1	1.53461	6	-16.0844
1051130	33.0215	1.35294	10	0	2	-4.95265	0	-11.644
1051151	20.848	NA	0	2	2	-3.3705	NA	-12.1282
1051195	38.2213	NA	0	0	1	-2.91171	10	-13.0658
1051252	28.1065	0	28	2	3	-4.88245	3	-11.8863
1051267	25.528	0	0	0	2	-2.67927	1	-11.804
1051308	28.1304	0.842857	0	1	1	-4.87699	0	-8.60011
1051382	28.4919	0.533333	6	0	1	-0.807818	1	-12.3514
1051441	21.5856	0	3	0	2	-4.62251	NA	-12.3783
1051514	26.571	NA	4	0	2	0.754333	3	-13.2065
1051533	27.9036	0	6	0	3	-1.64953	4	-13.5404
1051547	39.7988	0	0	0	1	1.25474	3	-12.145
1051588	25.0636	0.41	10	2	1	-0.267397	8	-12.2581
1051622	16.6603	0	5	0	2	-2.54993	NA	-14.1309
1051663	24.0497	NA	8	1	1	-0.507703	9	-11.4952
1051681	27.3088	0.285714	12	0	2	-1.69965	1	-7.43969
1051774	22.7537	NA	3	2	1	-3.85822	0	-12.0926
1051940	25.1825	0	15	0	1	-4.22992	3	-11.3025
1051996	24.1238	1.43302	6	2	2	-2.94513	1	-12.7606
1052049	33.698	0.229167	0	0	2	-3.28	9	-15.2469
1052051	31.1891	NA	0	0	1	-0.72787	0	-13.1136
1052117	26.3545	0.328125	22	0	3	-2.40042	NA	-14.4711
1052158	22.9209	NA	27	0	2	5.06203	0	-13.3829
1052208	31.1854	0.159574	18	0	2	2.32963	NA	-11.3705
1052221	30.6365	0	0	0	1	-2.72299	8	-16.6425
1052282	23.1734	0.0625	23	0	1	-1.78082	4	-11.1103
1052301	21.8742	0.552	0	0	2	-4.92585	4	-13.0278
1052345	29.6106	0	4	2	3	-4.18829	NA	-12.891
1052380	26.1797	NA	15	0	2	-2.44684	0	-11.4142
1052410	22.2715	NA	0	0	2	-3.39935	3	-11.1369
1052469	29.3757	0	36	1	1	2.5462	7	-10.143
1052581	30.1714	0.621622	6	2	2	-0.9415	4	-12.4089
1052590	22.9081	NA	0	0	1	-4.83608	3	-14.1963
1052633	24.6755	0	0	0	2	-0.871326	9	-14.7193
1052659	29.2707	NA	29	2	NA	-5.09066	4	-14.6389
1052785	28.5382	NA	2	0	2	-5.18311	9	-12.1813
1052829	22.9334	NA	10	0	2	-2.96613	6	-16.0496
1052841	31.809	0.5	14	2	2	-3.04089	5	-14.0686
1052938	28.702	0.202381	12	0	1	-0.542833	6	-11.8586
1052942	29.6786	0.777778	26	2	2	-2.53795	6	-11.8499
1052956	35.4426	NA	40	1	3	-2.42955	1	-11.0329
1052960	29.4935	0	5	2	1	-1.99916	8	-12.3747
1053087	49.354	NA	0	2	2	-3.30001	6	-13.4234
1053114	24.3824	NA	4	0	1	-4.52058	NA	-10.5135
1053159	25.8773	NA	8	2	1	-2.04078	0	-11.5501
1053260	34.0995	0	0	2	2	0.602468	5	-9.79346
1053274	21.7649	0	7	0	2	-3.9646	6	-12.4757
1053402	29.7796	0.711538	17	2	2	-3.2183	10	-11.0384
1053473	17.7609	0	14	0	1	-3.7738	11	-13.2564
1053540	25.4268	1.5	82	1	1	9.34986	10	-14.1129
1053579	27.8376	0	0	0	2	-6.00368	6	-12.5989
1053600	25.2776	0.215426	6	2	2	-3.62714	NA	-9.3937
1053719	26.3325	0.317308	24	0	2	-3.97721	1	-11.8648
1053828	24.8163	0.9	13	0	2	-3.92629	5	-13.1508
1053899	28.944	1	13	1	2	-4.31352	8	-13.6189
1053921	28.7593	NA	25	2	2	-3.78802	2	-10.2955
1053939	34.0035	0	0	0	2	-4.44349	NA	-11.5107
1053977	27.0934	0	5	2	1	-1.35161	4	-12.9837
1054018	26.465	0.921875	25	0	1	-4.51815	3	-13.8898
1054031	22.3453	0.263514	5	0	1	4.86255	1	-11.9151
1054128	26.5832	0	19	0	1	-4.69745	4	-12.8902
1054180	25.0636	0.386364	10	0	2	1.41798	5	-11.3515
1054251	28.3391	NA	42	1	2	10.242	0	-12.5237
1054268	27.5318	NA	10	0	2	-3.61302	3	-6.37026
1054354	28.3563	0	0	0	2	-1.2969	12	-12.6976
1054390	28.6726	0	2	2	2	-1.27579	3	-13.3105
1054425	30.031	0.716667	5	2	1	0.410356	NA	-10.6358
1054460	25.2801	0	19	0	2	-0.248786	1	-11.445
1054497	27.6321	0	8	0	1	-1.3955	10	-11.4947
1054555	24.8364	0	4	0	1	4.6249	2	-12.74
1054572	29.5874	0.510638	14	0	1	5.1028	NA	-12.847
1054682	24.0166	NA	4	0	1	-2.73442	0	-10.8737
1054753	30.4687	0.705	14	1	2	-4.83154	9	-13.6409
1054764	24.9586	NA	0	2	2	-2.2241	2	-9.51066
1054926	23.4698	0.0921053	12	0	3	-0.614066	0	-10.6761
1055146	32.2979	0.96875	38	0	2	-4.81519	NA	-14.3354
1055178	31.1083	0.765957	0	0	2	0.19657	1	-12.4287
1055204	32.5969	0	0	0	2	-3.18095	1	-12.9354
1055218	31.5995	NA	13	2	3	-2.90718	NA	-10.1781
1055348	25.6606	NA	6	0	2	-1.56779	1	-12.3559
1055426	29.9237	0	7	2	2	-3.62375	1	-12.8879
1055461	24.1508	0	5	0	1	-2.55076	NA	-12.6142
1055574	24.6826	NA	9	2	2	-0.395477	3	-12.0779
1055597	30.5969	0.686275	23	1	1	-4.887	4	-12.9581
1055616	30.1289	0	9	0	1	-2.65445	0	-8.66503
1055627	30.7087	0.0990566	0	2	2	-3.14809	NA	-14.1293
1055649	29.0956	NA	25	1	3	3.97238	NA	-12.1427
1055651	36.3251	0	12	0	3	-3.57871	0	-9.85895
1055673	30.63	NA	0	0	2	-1.9678	1	-10.8626
1055695	30.4863	0.4625	3	0	2	-1.22307	4	-13.6634
1055706	24.4745	0	7	0	2	1.39078	0	-12.3126
1055714	24.1322	0.252717	10	0	1	-1.69725	2	-13.7358
1055808	25.4414	0	0	0	2	-3.20569	NA	-12.1615
1055901	21.2306	0.204082	2	2	2	-5.6955	4	-12.7456
1055934	21.3944	0	3	0	1	-4.13208	5	-12.7395
1055952	34.8304	0	5	0	2	-3.04026	8	-14.005
1056006	34.5367	0.331731	2	0	1	-4.2392	5	-6.3412
1056110	25.6005	0	8	0	2	4.3713	8	-14.1967
1056155	30.1061	NA	0	2	1	-4.49378	2	-8.30056
1056237	25.2214	0	8	2	2	-4.41607	4	-11.5844
1056253	34.2654	0.989796	10	0	1	-2.18407	0	-12.1385
1056338	28.1454	0.326087	33	2	1	-3.21713	6	-10.7454
1056356	23.3242	NA	8	0	2	-5.6687	2	-11.944
1056374	24.0928	1.37879	30	0	1	-4.11335	NA	-11.9454
1056401	33.3594	0	2	2	2	-2.01016	7	-9.79543
1056434	27.9944	0	13	2	2	NA	0	-10.4856
1056467	26.6475	0	7	0	2	-2.05953	7	-13.9331
1056476	26.0952	1.35714	10	0	3	2.72197	2	NA
1056480	30.7378	0.137755	0	0	1	2.92457	0	-13.491
1056500	37.1513	NA	0	0	1	-1.36412	6	-12.0352
1056517	28.5388	1.34659	29	0	1	-3.87565	1	-9.79141
1056561	26.7394	0.177778	0	0	2	2.64226	9	-13.6885
1056604	38.4615	0	3	2	2	2.10028	NA	-10.8002
1056618	36.6389	0	19	2	1	-0.984061	5	-13.2592
1056662	21.4623	NA	0	1	2	-4.30414	3	-12.9468
1056685	23.0215	NA	3	1	1	-4.74631	5	NA
1056715	18.1478	1.20192	0	0	2	1.53297	NA	-12.3062
1056743	26.3107	0	11	0	2	4.81797	0	-13.1211
1056782	23.8786	0	4	2	1	-3.7497	3	-13.7993
1056830	23.3784	NA	20	0	2	-3.72691	10	-10.4071
1056849	28.56	NA	8	1	1	-4.183	0	-13.5156
1056873	31.7063	0.285714	10	0	3	6.38747	1	-12.583
1056895	27.5825	0	18	0	3	-2.68684	NA	-9.9221
1056946	21.5109	0	5	0	2	-4.19917	2	-11.9366
1056978	31.1264	NA	11	0	2	-4.96203	1	-13.5423
1057038	24.6904	0	16	0	2	-1.71992	NA	-7.96295
1057056	28.6678	NA	12	0	1	-0.657659	4	-12.4743
1057097	24.1147	0	8	0	2	-0.990552	NA	-10.876
1057115	31.7084	2.16667	17	1	1	-3.97666	8	-12.8632
1057139	20.082	0	0	0	1	-0.177261	1	-14.7486
1057166	24.6904	0.615566	31	1	2	3.82447	0	-10.5958
1057177	37.8865	NA	0	1	2	-1.03585	NA	-14.0834
1057182	30.3085	0.477778	0	1	3	-4.266	1	-12.5427
1057194	23.1291	NA	3	2	2	-4.73908	NA	-13.6833
1057226	25.0694	0	16	2	2	0.06427	4	-12.4504
1057244	27.7469	NA	3	0	2	-5.78528	NA	-12.7293
1057289	30.8613	0	8	2	2	-1.70394	NA	-11.3122
1057359	26.9714	0.996094	17	0	1	-0.895988	2	-11.958
1057371	36.5884	NA	0	2	2	-5.23135	12	-13.2061
1057418	28.1826	0	23	0	2	-2.78637	2	-10.809
1057431	25.2007	0	12	0	2	-3.10146	0	-10.8832
1057440	30.9689	0.688776	28	2	2	-3.32432	2	-12.2857
1057479	34.6809	NA	3	0	2	-2.80451	0	-9.36342
1057496	26.9641	NA	25	0	2	-4.2392	3	-12.2402
1057541	22.3757	0.167442	0	0	1	1.62734	0	-11.2501
1057570	26.467	NA	13	0	1	0.0249808	11	-12.3822
1057598	26.6004	0.267857	0	0	1	-4.42813	12	-8.00513
1057628	23.5986	0.708333	9	2	2	0.697103	NA	-13.6761
1057634	24.762	0	1	2	1	-3.31681	1	-10.3364
1057645	38.926	0	0	2	2	-3.75371	11	-14.8599
1057667	23.8519	0.183036	20	2	1	3.20462	0	-12.6542
1057699	25.9107	0	0	0	1	-1.16669	6	-11.6056
1057724	22.9351	NA	4	0	2	-0.502503	NA	-10.3865
1057846	25.0343	0	0	2	1	-1.93977	NA	-12.5632
1057890	32.5436	NA	8	2	2	2.15469	NA	1.82333
1057902	33.241	0.8	0	0	2	-1.43791	4	-14.8473
1057968	23.9158	0	1	0	2	-4.18829	2	-9.20216
1057973	25.1261	0	0	2	1	-2.34189	2	-10.8897
1058094	34.1176	1	31	0	2	5.55338	8	-12.873
1058109	25.9262	0	10	0	1	-0.788165	NA	-9.84029
1058183	25.7215	0	10	2	3	-1.21864	0	-12.6659
1058271	24.1198	0.120968	6	2	1	-1.98505	7	-10.4689
1058300	29.1121	NA	26	2	2	1.98071	4	-14.8387
1058358	36.3251	NA	33	0	2	-1.44058	2	-8.25026
1058454	24.0999	0	4	0	2	-2.30473	7	-11.7721
1058481	26.0384	NA	14	2	2	-4.23409	NA	-13.0558
1058513	30.6745	0.758621	10	0	1	-4.59561	0	-10.5279
1058567	32.947	0.959184	0	0	2	1.89702	3	-13.2094
1058629	21.0727	NA	6	0	2	-2.10643	2	-13.4005
1058670	26.6698	NA	0	2	2	-5.03036	5	-10.4839
1058749	22.3183	0.206633	22	0	2	-3.47893	4	-10.4839
1058768	21.943	0.425676	36	0	1	-0.143548	4	-11.2472
1058773	20.4863	0	8	0	1	-3.09386	2	-11.4343
1058784	26.8887	0	15	0	2	-1.92323	NA	-11.179
1058879	25.2342	0	0	0	2	-0.510215	5	-14.1937
1058910	22.9026	0.488889	21	0	1	-1.24784	8	-12.6713
1058972	21.0334	0	0	2	3	1.69759	NA	-12.3946
1058987	28.5544	NA	14	2	1	0.706097	NA	-12.6267
1058991	29.9921	NA	14	0	3	-1.48945	2	-11.3772
1059046	25.1162	0.116848	0	0	2	3.73045	8	-12.1168
1059063	22.8235	0.0857143	17	1	1	-1.1429	11	-10.5394
1059141	24.6094	NA	3	2	2	-5.16837	5	-12.4194
1059170	26.4314	NA	18	0	3	-3.42438	NA	-10.6248
1059210	26.7593	0.375	8	1	2	-3.78319	4	-11.0332
1059224	27.6465	0	4	0	2	-3.53531	3	-14.1393
1059255	24.0569	NA	22	0	2	-3.86805	NA	-11.595
1059272	28.2077	0	4	1	1	-0.698918	6	-14.9194
1059323	21.5022	0	2	2	1	0.745379	10	-12.2356
1059331	28.5121	0.45	19	0	2	-3.56013	NA	-13.9565
1059421	23.7032	NA	3	0	2	-3.78505	0	-13.2569
1059477	25.2408	NA	4	2	1	-4.57696	8	-14.4794
1059494	29.3596	0	4	2	2	-2.04617	5	-14.0749
1059549	29.0337	0.734043	0	2	2	-3.00141	7	-11.5848
1059584	33.9136	0	0	2	2	-3.62375	2	-12.7364
1059656	23.3637	0.529412	12	0	2	-1.07078	0	-10.6542
1059697	23.7387	NA	14	2	2	-1.67545	8	-10.1022
1059728	28.1846	NA	0	2	2	-1.34809	5	-13.81
1059767	28.4532	0.157051	0	0	2	-4.65859	1	-14.4807
1059776	23.8694	0.75	18	0	2	4.72231	1	-12.0166
1059817	27.3826	0	8	0	2	-4.45493	NA	-13.1018
1059826	21.884	0	14	0	1	-0.909341	NA	-9.96845
1059875	27.9195	0.638298	13	0	1	-2.60193	2	-12.2977
1059920	33.2696	NA	0	0	2	-4.71013	NA	-12.7671
1060072	30.0552	2.02778	35	2	2	-2.47237	1	-12.5154
1060091	27.2023	0	8	0	1	-4.92853	0	-13.7765
1060133	32.7273	0	0	1	2	-3.92574	NA	-12.5207
1060188	21.2119	0	16	0	1	-2.96002	3	-10.2322
1060192	25.721	NA	0	0	1	-4.50584	0	-14.612
1060209	25.761	NA	22	0	1	-2.68125	4	-5.83781
1060242	24.2908	1	20	0	2	5.51076	3	-12.2104
1060256	22.8466	NA	26	0	2	-0.912022	5	-12.5612
1060283	31.6157	1.12903	16	2	2	2.43616	7	-14.3015
1060297	29.3222	0.0192308	0	2	2	-4.46493	12	-13.5675
1060337	38.8272	NA	0	2	3	-4.38927	4	-11.8516
1060341	26.4264	NA	2	0	2	-1.28722	2	-15.5141
1060353	28.6923	0	7	2	3	-4.86771	NA	-11.3874
1060364	31.8624	0	11	0	2	-3.62285	2	-11.7805
1060427	27.906	0	3	0	2	-1.57189	2	-12.7901
1060484	32.8445	0	0	2	2	-3.74825	5	-12.8165
1060562	47.3305	0.322368	14	2	2	-2.98674	NA	-15.6698
1060661	24.4861	0	14	0	1	-2.02596	4	-12.804
1060689	27.0842	NA	25	0	2	-1.51673	NA	-10.5776
1060754	26.8761	0.488889	10	0	2	-4.59624	2	-13.0881
1060876	35.5633	0.865385	7	0	1	2.02464	11	-3.01783
1060950	23.8549	0.681818	16	0	1	2.48693	NA	-10.9758
1060966	27.2498	0	4	1	2	-3.95254	2	-10.41
1060982	22.8571	0.502841	8	0	1	-3.54603	1	-13.147
1061007	25.4049	0	4	0	1	-3.93594	0	-9.70909
1061019	28.664	0	1	0	2	-0.963035	4	-13.7418
1061022	28.6098	NA	1	0	2	-3.00059	11	-14.49
1061063	25.1472	0.546	0	0	1	0.560597	7	-10.1042
1061129	27.449	NA	6	0	2	-1.59726	0	-7.3988
1061153	27.7199	NA	0	0	1	-3.39667	3	-5.71018
1061186	41.2793	0	0	1	2	1.75275	10	-14.3683
1061198	25.6147	0	11	0	2	-4.6441	NA	-12.19
1061248	24.7143	0.185185	18	2	2	-1.34679	6	-11.7716
1061287	32.8306	NA	6	0	2	-4.34103	NA	-13.3808
1061291	27.8696	0	1	2	1	-2.34359	6	-10.1942
1061362	26.9188	0	0	1	2	-4.72219	NA	-13.2714
1061450	26.5966	0	2	0	2	-2.99667	0	-12.0658
1061466	28.2451	0.986842	3	0	1	-3.04363	9	-12.7093
1061482	29.087	0	8	0	2	-2.90108	5	-12.2693
1061527	27.079	0.116489	0	0	1	-2.95734	2	-12.6211
1061551	28.5767	0.686	0	0	2	-3.35844	3	-12.2273
1061611	26.3118	0.39881	6	2	2	-3.82393	5	-6.92549
1061638	24.8332	0	14	2	2	1.52773	0	-13.1167
1061728	37.3233	0	12	0	2	-5.9474	7	-14.2158
1061745	25.9729	0.673913	0	2	2	3.70232	3	-12.8729
1061861	29.3208	0.989583	0	2	1	2.88565	0	-10.7627
1061988	NA	NA	4	2	1	-4.06234	10	-11.1571
1062005	25.8345	NA	9	1	3	3.65	12	-12.0158
1062029	26.4935	0.0227273	0	0	2	4.37139	1	-13.5601
1062086	22.8937	0	21	2	2	-4.15888	5	-10.5287
1062190	29.9247	0.197674	13	2	2	2.45158	1	-12.3036
1062279	27.8924	0.0943878	15	1	1	-4.24198	3	-12.468
1062285	29.4023	0.460784	3	0	2	-1.73342	10	-11.814
1062296	27.4506	0.492188	5	0	2	4.8008	4	-10.7786
1062324	26.8122	0.729167	0	1	3	-2.83959	10	-7.49395
1062348	19.3426	0.6	6	0	1	-5.16837	5	-10.2635
1062369	26.4611	0.147727	12	0	1	-5.7223	0	-10.4282
1062400	31.4359	0.971698	0	2	1	-3.03766	NA	-14.3035
1062417	22.5925	0	10	0	1	-0.208516	0	-12.1963
1062432	26.911	NA	21	1	2	-1.85952	NA	-12.1717
1062461	23.3553	0.3	24	0	1	-0.599126	1	-12.4636
1062475	22.7537	0	0	0	1	-1.34431	1	-13.9509
1062511	28.9662	1.23438	0	0	2	1.06958	12	-11.4811
1062651	29.4558	0.363636	12	2	3	-0.747305	2	-13.014
1062684	30.5468	0	30	0	2	0.920332	NA	-11.8329
1062706	24.0983	0.864	3	0	1	-5.30906	4	-10.2353
1062843	29.679	0.516509	0	1	2	-0.677041	5	-12.4948
1062928	25.1913	0.75	18	0	2	0.107904	NA	-12.8092
1062934	32.2831	2.73529	10	2	1	4.83165	12	-12.3408
1062976	30.7012	0	14	0	2	-0.59865	NA	-14.1049
1063102	34.256	0	7	0	2	-4.46967	9	-11.2474
1063127	25.1127	0.2	14	0	2	-0.567081	NA	-15.2823
1063173	24.6484	0	0	0	2	1.68057	NA	-11.2258
1063184	27.1972	0	0	2	1	-3.03505	10	-13.5862
1063195	23.4922	NA	0	0	1	5.61085	2	-13.0293
1063213	23.0112	0.260204	12	2	2	-3.02214	0	-12.2119
1063234	26.8388	0.465909	41	0	2	-3.50102	6	-15.3958
1063343	17.7345	0	0	0	1	1.25142	8	-12.2402
1063377	21.8144	0	0	1	2	-3.25957	11	-11.1974
1063382	30.2926	0.095625	9	1	2	-2.45562	3	-12.2531
1063486	27.5877	NA	9	1	2	1.2599	3	-13.1751
1063506	31.6337	1.53261	3	2	1	4.94387	6	-11.5927
1063514	25.1562	NA	14	0	1	3.02579	0	-10.9685
1063520	25.9708	0.645161	24	2	2	-2.82454	5	-13.6929
1063547	21.3385	0	6	0	1	-4.53058	NA	-15.9497
1063559	26.1224	0.219828	5	2	2	3.65169	2	-12.2959
1063824	24.6152	NA	4	0	1	-3.50181	1	-14.0907
1063836	30.0529	NA	7	0	2	-4.65653	12	-12.3696
1063872	29.4691	0	16	0	1	4.79417	NA	-15.8932
1063918	21.8248	NA	3	2	1	-3.42615	7	-11.569
1063979	27.5342	0.75	6	0	1	1.8092	4	-11.6852
1063985	29.5559	NA	11	0	2	-4.1128	5	-13.2976
1064006	36.1409	NA	2	0	1	-2.42659	5	-12.1498
1064014	28.7496	0	6	0	2	-2.04685	2	-10.7404
1064065	23.3196	0	3	0	1	-2.03892	6	-13.5268
1064187	28.2731	0.288889	7	2	1	-2.18129	0	-14.2694
1064212	31.0256	0	10	0	2	5.35	2	-15.394
1064264	28.3642	0.5	7	0	2	-3.24661	NA	-14.736
1064286	27.3765	3.01961	0	1	1	7.55533	4	-13.1643
1064311	30.7011	0	8	0	1	-2.24184	1	-13.6028
1064356	27.1769	0	5	0	2	-4.11603	4	-9.24688
1064383	24.2057	NA	0	0	1	-4.43758	8	-12.2689
1064413	33.2872	0	4	0	2	2.52299	NA	-14.7885
1064544	28.2477	0	4	0	1	-4.27538	NA	-13.5845
1064657	28.6134	0	0	2	2	-1.49891	NA	-12.6479
1064685	24.3359	NA	0	2	2	-0.122176	0	-15.3113
1064708	25.3666	NA	6	0	1	-2.65445	8	-13.6557
1064743	27.1875	NA	0	0	3	-2.66911	3	-11.5018
1064849	31.9347	0.075	7	2	2	-4.08868	1	-12.8876
1064981	24.3737	0	15	2	1	-4.46967	2	-13.0246
1065015	36.9233	0.66	24	0	2	-3.60302	NA	-14.7502
1065066	30.5309	0.272727	6	0	1	8.66273	1	-12.2598
1065094	34.3146	0.9625	3	0	3	4.111	5	-5.23184
1065125	38.6374	0.584559	4	2	2	-3.36988	2	-12.9938
1065160	31.2109	0	9	0	2	-2.86403	4	-14.1833
1065197	25.0636	0	4	2	2	-0.352763	0	-11.168
1065214	28.5633	0	12	0	2	-1.55133	9	-12.5636
1065247	32.236	NA	3	NA	2	-1.93089	1	-11.2228
1065259	32.1046	2.5	50	0	1	-2.72181	0	-11.3352
1065271	33.8721	0	0	1	2	-4.37999	8	-14.8621
1065288	28.6161	0.95283	10	1	2	10.0993	3	-14.5703
1065292	31.1581	0.474057	19	2	2	-4.01551	NA	-11.6209
1065300	34.3733	0.642361	11	0	2	-5.62047	NA	-10.694
1065332	34.5795	0.723404	21	2	2	-3.29279	7	-13.7765
1065375	29.883	NA	0	0	1	5.01756	1	-12.7761
1065567	25.7234	NA	12	0	2	-1.13269	0	-10.1828
1065605	27.3191	0	0	0	1	-3.84348	3	-11.888
1065612	26.2891	0	0	2	1	-2.23176	2	-13.6014
1065629	28.8835	1	5	NA	2	5.84741	NA	-12.9406
1065653	29.7268	NA	0	0	2	-3.59077	5	-11.5488
1065702	23.2708	0.863636	15	0	1	-1.28311	NA	-9.26093
1065730	28.8121	0	7	2	2	-2.45078	0	-12.002
1065768	20.8174	0	0	0	1	-2.37575	0	-14.0397
1065773	27.2874	NA	0	0	1	-5.91123	4	-9.01987
1065784	38.5231	0	0	0	2	-4.46967	1	-11.7705
1065910	29.6327	0	5	2	3	-0.641778	1	-14.7865
1065948	35.3186	NA	0	0	2	-5.56687	0	-10.7606
1065969	24.9257	0.0588235	7	2	2	-1.16173	2	-13.8016
1065987	21.6931	0.428571	0	0	1	0.460443	4	-13.4017
1065991	23.6678	NA	10	0	1	-2.82008	3	-12.0089
1066100	26.4062	0	0	0	3	-1.83464	1	-10.4233
1066215	28.179	NA	4	0	2	-3.10923	0	-13.4086
1066221	36.4583	0.494898	0	1	2	-4.62974	7	-12.2792
1066250	31.0523	0.861702	17	0	2	-1.38377	12	-14.8541
1066491	28.959	0	0	2	2	-2.17237	2	-9.37421
1066546	27.8529	0.883721	0	2	2	-2.07525	5	-13.1852
1066614	34.6693	0.544811	7	0	2	-2.96719	7	-11.3752
1066692	23.0692	0	3	0	2	-3.80463	5	-11.6567
1066731	25.2489	1.04839	8	0	2	-2.6497	7	-13.0234
1066796	23.1529	0	6	0	1	-4.00551	6	-14.2405
1066805	22.7319	0	0	2	1	0.433124	NA	-12.7891
1066853	23.5157	NA	4	2	2	-2.56207	NA	-12.0922
1066870	41.0864	NA	0	1	3	3.57636	9	-13.8979
1066911	26.5727	1.06908	16	2	2	-5.80002	2	-11.0276
1066925	28.6927	0	0	0	1	3.97462	3	-12.9637
1066960	37.6143	0.4375	0	0	1	-3.90423	6	-13.0489
1067052	25.2926	NA	29	2	2	-1.67238	3	-13.2439
1067157	24.931	0	0	0	1	1.82978	NA	-12.3843
1067254	28.5627	0.295455	10	2	2	-3.30689	0	-12.0964
1067395	22.3537	0	0	2	1	-3.37256	10	-11.0705
1067471	45.8475	0.833333	0	1	2	8.83208	6	-10.9277
1067648	22.5554	0	6	0	2	-3.3437	8	-11.9274
1067811	24.9159	0	3	2	2	-4.06234	6	-11.2696
1067838	26.9776	0	0	0	2	1.0935	1	-14.2068
1067874	27.0416	NA	2	0	1	0.209609	5	-10.393
1068062	29.7807	0	0	2	2	-3.75282	0	-13.7142
1068096	33.8025	0	6	1	2	-3.99678	0	-13.2159
1068152	25.1488	0.75	0	0	3	6.88818	11	-12.1714
1068176	28.0082	0	0	1	2	0.423655	4	-11.9302
1068202	23.9162	0.703125	15	0	1	-5.65397	2	-13.6056
1068295	27.1955	0.38	9	0	2	-3.66848	3	-12.3259
1068363	30.4367	NA	9	2	2	-3.29815	NA	-15.7683
1068378	24.9074	0.921053	6	2	1	-2.61855	NA	-13.6629
1068456	34.9197	0	28	0	2	-3.55406	0	-11.6593
1068548	26.5569	0	18	2	3	-1.81433	12	-12.5475
1068572	22.0686	0	17	2	1	0.598403	3	-10.0648
1068587	27.3154	0	13	1	2	-1.01582	0	-10.9434
1068677	37.1895	NA	6	0	2	-2.38498	NA	-13.1388
1068712	29.5062	NA	32	1	2	-4.17087	2	-11.9171
1068753	37.6542	0.858696	40	2	2	3.49924	8	-12.8205
1068820	32.9796	0	8	2	2	2.77188	4	-13.6309
1068917	29.9734	0	0	2	2	-2.30741	10	-12.6762
1068932	36.3561	0.721154	25	1	2	-2.79246	5	-11.2358
1068975	22.3338	NA	2	0	2	-6.0278	3	-12.0442
1069056	33.471	0	12	0	2	1.38081	NA	-10.8368
1069060	21.337	0.738971	11	2	3	3.2915	8	-13.3679
1069074	24.4418	0	15	2	1	3.21069	0	-14.4041
1069083	26.0197	1.5	58	0	2	2.58155	12	-13.7003
1069108	28.8678	0	0	2	2	2.86078	0	-14.2303
1069139	35.9227	0.770833	20	1	1	-0.805393	0	-11.847
1069166	28.8044	0	0	0	2	5.11625	3	-15.7678
1069200	32.5444	1.06098	0	2	2	1.9124	1	-14.8886
1069226	24.0346	0	3	2	1	-5.44092	6	-14.5339
1069244	25.2501	NA	3	1	2	-4.69745	2	-12.8544
1069258	33.3928	0	8	0	1	3.23823	4	-11.9936
1069293	26.1697	0	7	0	1	-3.15415	0	-13.1823
1069347	23.1363	0	7	0	2	-3.70485	5	-9.12552
1069404	21.8992	0.204545	10	0	NA	-2.99203	NA	-12.4072
1069462	23.3932	0.85	21	0	1	0.123951	3	-12.6982
1069479	26.3656	1.25	0	2	2	-3.97934	5	-9.59267
1069652	24.2606	0.55814	6	0	2	-1.01735	5	-11.0447
1069703	28.4801	0	0	1	2	2.99814	NA	-10.4038
1069791	30.9839	0.277778	8	0	2	0.0767189	NA	-12.2044
1069807	35.0527	2.25	27	0	2	-2.02927	NA	-12.41
1069902	30.0408	0	0	0	2	-3.85071	9	-15.0599
1069927	32.9964	0	0	0	1	-2.77787	4	-15.9349
1069949	26.7782	0.206633	4	1	3	-4.50466	3	-11.6666
1070018	29.278	0	3	2	2	-3.40535	NA	-12.4618
1070031	23.2294	NA	6	0	2	-4.98428	6	-11.9716
1070040	28.3554	NA	15	0	2	-2.8902	0	-11.9517
1070199	27.1404	0	4	0	2	-4.65859	4	-11.8218
1070202	28.3261	0.494792	18	2	2	-1.4486	1	-12.8177
1070268	32.6382	0.12037	9	0	3	-1.659	10	-12.8054
1070307	21.0164	0	9	0	1	-4.33575	NA	-13.1289
1070346	24.4389	0	0	0	2	0.36675	NA	-11.1402
1070411	23.8041	NA	0	0	2	-4.1128	2	-13.0445
1070460	21.2706	0	18	0	1	1.39892	10	-14.0735
1070548	24.7657	NA	0	0	2	-2.35645	4	-12.3826
1070650	24.1052	NA	0	0	3	-5.70756	0	-13.1516
1070677	32.098	0.346154	0	0	2	5.52873	6	-12.9578
1070712	28.4735	0.930233	1	2	1	5.83125	5	-11.6969
1070729	19.4081	0	0	0	1	-3.84125	9	-13.9098
1070786	26.9714	0	11	0	1	-1.38549	3	-11.1789
1071041	25.6558	0.492188	18	2	1	-3.4039	8	-13.3671
1071064	30.5234	0.592105	21	0	1	-1.75608	4	-12.9596
1071098	26.6631	0.324324	3	0	2	-3.26804	0	-13.077
1071119	20.4382	0	0	0	1	0.318962	NA	-11.4248
1071178	32.3148	0	2	2	1	-2.40247	1	-9.38793
1071204	27.7887	NA	0	1	1	-2.2565	10	-11.3534
1071223	26.1878	0.160714	12	0	1	-5.34579	4	-13.447
1071231	25.4797	0.196023	11	0	2	-3.12315	0	-14.0827
1071391	34.827	0	18	2	1	0.568473	5	-13.9961
1071525	27.0754	NA	4	0	3	-4.1294	6	-10.9002
1071556	21.542	NA	4	0	1	-4.09583	NA	-13.8753
1071560	29.9357	0	3	0	2	-1.14312	1	-10.5077
1071574	23.4107	0.82	14	0	1	-0.347876	NA	-12.5553
1071597	19.5797	NA	7	0	1	-0.851903	NA	-14.2437
1071602	22.5368	NA	4	0	2	-0.193554	5	-13.5531
1071649	32.5833	NA	9	2	2	1.3093	8	-12.8398
1071714	34.1401	NA	8	0	2	-4.11057	8	-11.5356
1071733	23.6312	NA	4	0	2	-1.19608	2	-11.309
1071850	29.1769	0.445312	0	2	2	-2.71251	5	-14.4918
1071877	23.3407	0	0	0	1	-2.50587	2	-11.3548
1071913	NA	NA	0	1	2	-1.47219	8	-13.7525
1071945	25.0473	0	5	1	1	1.41393	NA	-10.509
1071967	33.8582	1	3	0	2	5.20642	6	-13.2349
1071999	27.9595	0.665625	8	0	1	3.06075	5	-13.2348
1072112	23.5989	0.434211	6	0	2	-0.117573	1	-11.1168
1072129	27.8001	0	3	0	2	-3.35504	10	-13.4023
1072137	27.9585	1	9	2	3	-5.12203	0	-10.1577
1072170	25.5939	1.19318	13	0	1	-3.38524	5	-11.25
1072186	28.59	0	5	0	1	-4.79928	0	-14.0111
1072203	20.2724	NA	12	0	2	-1.0185	7	-12.1429
1072236	27.2867	1.22984	0	2	3	3.511	8	-14.3118
1072272	24.5599	0	5	0	1	-2.02075	3	-11.0977
1072385	26.5641	0	19	2	1	-1.45283	9	-11.5521
1072466	22.4931	0.75	28	0	3	1.45132	0	-10.7504
1072477	32.3148	0.408333	0	1	2	4.32496	5	-10.914
1072568	24.5869	0.761364	0	0	1	-4.5447	0	-16.9373
1072584	25.8883	NA	0	0	2	0.256521	12	-12.6765
1072609	27.3324	0.2125	6	0	2	-0.802086	7	-11.8479
1072611	29.5687	0	5	0	2	2.15283	1	-7.11571
1072625	26.3334	0	6	1	2	-3.93594	3	-16.0468
1072697	35.7812	0.238636	8	0	2	-1.13091	5	-10.0289
1072780	30.0143	0.472826	6	1	2	-1.40906	8	-12.3797
1072817	24.5975	NA	6	0	2	-4.18829	6	-7.45796
1072826	27.906	0.440217	9	0	1	-2.48957	1	-14.0861
1072861	32.4272	NA	22	0	1	-4.77311	0	-15.9231
1072889	27.0182	0	3	1	2	-2.96819	5	-12.743
1072920	21.2858	0	2	0	3	-0.333679	0	-12.8406
1072933	25.333	0.104167	0	0	2	-4.83154	5	-15.2991
1072947	25.1421	NA	0	0	2	-5.38678	5	-7.64356
1072959	34.3391	0	0	2	1	1.41158	6	-11.115
1072965	25.3099	1.55114	7	0	2	-3.72413	7	-9.7539
1072992	29.7351	NA	9	2	2	-5.83619	11	-14.1495
1073039	24.3065	0	18	0	1	-3.47707	1	-10.6087
1073043	27.6571	0.409574	17	1	2	-3.30083	1	-12.9851
1073138	26.9633	NA	0	1	2	0.72102	NA	-9.79373
1073160	24.8127	0.428571	14	0	1	-3.30808	7	-11.1145
1073233	29.3623	0.494681	0	2	2	-1.13036	NA	-12.1937
1073259	25.3941	0	6	0	1	-3.10778	1	-14.0958
1073288	28.5318	NA	13	1	2	-3.7497	1	-12.7338
1073317	41	2.15625	0	2	2	-1.56037	NA	-13.122
1073344	30.2866	NA	32	0	3	1.34381	2	-12.2617
1073358	23.552	NA	0	0	2	3.66963	8	-12.4129
1073375	29.7327	1.2358	12	2	2	-0.417014	6	-15.18
1073407	34.5752	1.25	24	2	3	-3.06705	NA	-13.4788
1073454	21.9839	0	1	0	1	-2.70536	1	-12.7551
1073513	26.8813	0	20	0	2	-3.70547	1	-12.9437
1073534	23.1856	NA	4	2	1	-4.19767	11	-11.7798
1073545	27.865	1.625	0	2	2	-4.2995	0	-11.3566
1073749	31.6387	0	0	0	1	-0.0371709	12	-12.8476
1073804	27.4286	0	0	0	2	-3.45946	1	-10.216
1073910	21.2739	0	1	0	1	-0.435997	0	-13.5546
1073948	31.6667	0	22	0	3	1.03516	6	-9.71254
1073955	20.7897	0.296875	0	0	1	-2.26649	1	-15.4295
1074067	21.9479	0	2	2	1	-4.21241	9	-12.5143
1074076	28.0003	NA	12	0	2	-5.09066	1	-12.7341
1074099	24.7495	NA	9	0	1	-0.377192	0	-10.8094
1074162	22.3133	0.493056	8	2	3	-3.07125	2	-11.4062
1074254	25.1488	NA	0	1	2	-0.886762	5	-13.1413
1074281	31.3291	0	0	2	2	-3.12262	6	-15.8535
1074373	24.5514	NA	4	0	1	-4.66245	NA	-12.1058
1074406	24.2424	0	0	0	2	-5.1054	2	-11.0298
1074459	40.5694	0	0	0	1	6.00661	2	-12.6992
1074488	40.5807	1	31	0	1	-1.12823	5	-11.1814
1074508	25.5117	0.363636	15	0	1	-5.0518	1	-15.677
1074515	28.7963	NA	11	0	2	-2.9101	1	-12.9784
1074566	29.6845	0.375	17	1	2	-0.524893	3	-14.4853
1074594	24.7598	NA	9	2	2	1.45185	1	-12.2743
1074717	33.0766	0	11	2	2	-2.4522	NA	-9.39751
1074732	25.2653	NA	8	0	2	-3.0248	NA	-13.52
1074758	23.5465	NA	9	2	2	5.64952	0	-13.5931
1074775	33.9216	1	0	0	1	-1.09034	0	-12.8268
1074789	19.7656	0	4	0	1	-0.154996	5	-13.2607
1074811	29.2571	0.738971	20	0	2	2.60558	9	-13.967
1074912	34.2575	0	0	0	2	-4.93337	NA	-12.9184
1074941	21.25	0.00892857	0	0	3	-4.57696	6	-9.30291
1074986	30.4114	0.679054	0	2	2	-1.2919	8	-12.5813
1075044	21.7982	NA	0	1	3	-4.7999	NA	-14.4031
1075245	25.7944	0	4	0	2	-2.74147	3	-13.8636
1075276	27.4145	0	8	2	1	5.43948	4	-9.32939
1075299	24.1784	0	28	0	1	-1.9778	NA	-9.3855
1075405	33.3056	0	0	2	2	-2.59832	7	-12.7307
1075441	22.1906	0.664103	2	2	1	-5.82413	10	-10.9537
1075592	32.3685	0	0	1	1	1.68385	4	-13.2018
1075654	25.9355	0.382979	7	0	2	-4.86771	7	-13.0815
1075855	27.1442	NA	9	2	1	-2.52053	2	-13.3131
1075931	29.6564	0.5	0	1	2	3.41722	3	-12.7392
1076025	23.183	NA	0	0	1	-1.80227	1	-13.5151
1076226	35.8917	0.134694	0	0	1	-2.58343	3	-11.8533
1076261	28.793	0.0456522	14	0	2	-2.37039	1	-9.61301
1076275	29.4531	0.427083	0	2	2	-3.94048	1	-14.3688
1076333	22.9141	NA	0	2	2	-0.912864	NA	-11.4621
1076347	23.9673	0	28	0	1	-2.9143	6	-14.508
1076365	21.5978	0	0	2	2	-4.52058	NA	-8.26566
1076404	21.862	0.75	19	0	2	-1.08445	4	-14.5997
1076418	24.9703	0	8	0	1	-2.24258	3	-12.0939
1076529	30.863	0.75	10	0	2	0.94513	6	-14.6593
1076537	26.6413	0.652174	0	0	1	0.166341	9	-10.7799
1076564	27.2463	0.0837209	16	2	2	-2.87963	NA	-12.6344
1076570	25.5035	0	9	1	2	-4.59561	NA	-13.741
1076613	32.2772	0	12	0	2	2.63892	3	-12.8938
1076634	29.2208	0.5	14	0	1	-0.910183	3	-13.263
1076736	28.8789	0.785714	0	0	2	0.0191606	1	-11.9575
1076822	27.4218	NA	16	1	2	-1.62075	10	-12.2277
1076846	39.2012	0	3	0	1	-1.09027	6	-11.0703
1076881	25.3966	0.17402	4	0	3	-2.15315	2	-14.6123
1076890	28.1112	0	0	2	2	-2.79246	8	-12.2006
1076916	27.3437	0	0	2	2	-1.70663	0	-12.2509
1076973	20.1172	0.725	7	2	2	0.346031	10	-10.798
1077020	26.358	0.45	0	0	2	2.74195	8	-13.9026
1077103	26.398	0	0	0	1	-3.0334	1	-13.5553
1077148	24.6334	0.136364	18	2	2	-3.62982	9	-12.4569
1077155	26.1953	0.586538	9	1	1	-2.83176	3	-13.5039
1077169	40.6014	1	0	0	1	0.8136	8	-13.419
1077191	21.9429	NA	0	0	1	-0.769203	4	-12.9325
1077237	22.5167	NA	0	0	1	-2.1519	2	-12.0444
1077264	24.3865	0.57783	6	1	3	-5.39939	10	-14.6719
1077298	22.3772	NA	20	0	2	3.62497	0	-11.8176
1077342	30.2925	0.0416667	6	1	2	-0.156974	2	-11.5598
1077383	29.127	0.471774	0	0	2	-2.67778	10	-12.6172
1077397	24.2814	NA	18	0	1	-5.44092	8	-13.2973
1077445	31.3682	0.505435	6	2	1	-5.67139	1	-9.13911
1077517	NA	NA	5	2	1	3.11453	12	-13.5636
1077685	26.5684	0	14	0	1	-1.60403	4	-13.1917
1077721	25.761	NA	7	2	1	4.21193	NA	-11.9438
1077743	15.8376	0	0	2	2	-2.41185	9	-12.0902
1077766	20.6428	NA	3	0	2	-0.191379	5	-8.40545
1077782	23.1087	0	9	0	2	-5.82413	1	-13.0491
1077895	30.8001	0.951705	7	2	2	-2.35156	4	-12.9305
1077919	31.4349	0.292683	7	0	2	-4.7999	4	-9.58707
1077935	29.9102	0	1	0	2	-3.20971	0	-10.8641
1077954	37.0312	0	0	2	2	-5.38733	3	-10.3986
1078024	31.3007	0	0	2	1	-0.0969588	3	-11.5876
1078055	31.4533	0.585366	53	0	1	1.0584	7	-12.9448
1078087	28.3264	0	9	0	2	-2.96262	1	-10.6796
1078114	22.2304	0	0	2	2	-3.91629	7	-9.76751
1078147	29.4558	NA	0	0	1	-1.8554	8	-13.6985
1078211	23.594	0	0	2	2	-1.58923	NA	-15.2009
1078238	31.0401	0.397059	0	2	2	1.28737	3	-8.94098
1078312	28.6927	NA	14	0	1	-0.151062	3	-13.3879
1078337	28.4082	0.203774	6	0	1	-1.17335	4	-1.75773
1078398	23.1291	NA	9	0	2	-4.38927	4	-11.5366
1078484	25.0247	NA	0	1	1	-5.88711	9	-12.9373
1078540	21.6761	0.157143	3	0	2	-2.92116	NA	-12.7012
1078689	29.8734	NA	0	2	2	-4.11057	6	-8.78254
1078746	36.0184	NA	0	1	2	-2.91431	NA	-12.5639
1078943	22.1436	0	6	0	1	-5.67139	0	-13.093
1078982	28.089	0	7	0	1	-4.72219	0	-13.6246
1079002	23.9574	NA	7	0	1	-4.67333	0	-13.1451
1079016	25	0	0	0	1	-2.86079	2	-11.4965
1079095	26.3059	NA	19	2	2	-2.28999	2	-12.8524
1079126	30.8532	NA	0	1	2	-3.18597	NA	-11.7612
1079175	27.6279	0	2	0	2	-2.35156	2	-11.2187
1079189	33.6653	0	0	0	3	5.49228	8	-12.9014
1079208	27.1092	NA	3	2	2	-3.5521	4	-12.1419
1079250	28.3445	1.47857	11	0	1	-0.15448	7	-11.7774
1079277	24.8	0	0	0	2	-3.93326	7	-10.0508
1079294	32.3358	0	48	1	2	4.92417	2	-12.1828
1079301	21.8328	0	15	2	1	-5.09334	0	-13.6609
1079399	35.8203	0	7	0	2	1.19669	8	-13.7398
1079424	19.2793	NA	0	0	1	3.88653	2	-10.967
1079436	24.5312	NA	0	0	2	-2.34218	4	-13.6155
1079563	32.5577	0.035	3	2	2	1.13857	NA	-13.8398
1079620	20.1532	0.475962	0	0	3	-1.8031	8	-9.47022
1079829	24.3107	0	5	2	1	-3.78505	7	-13.2437
1079864	24.579	0	12	0	1	-6.18054	2	-8.42496
1079956	27.0454	0	4	0	2	-3.71084	0	-12.0847
1080015	28.5342	NA	11	2	2	0.684152	6	-10.438
1080125	24.2215	0	0	0	1	0.230447	3	-8.91288
1080197	23.8396	NA	4	0	1	-2.60146	0	-12.5435
1080214	30.7265	0.78125	41	0	2	-3.09118	1	-13.5941
1080326	28.3443	0	16	0	2	1.51691	0	-11.3571
1080332	32.7159	0.480392	9	0	2	2.99626	NA	-14.4447
1080435	26.3994	0.660326	26	0	2	-4.4754	6	-13.2265
1080478	34.0268	0	8	0	1	-1.41615	NA	-12.5867
1080490	24.2057	NA	14	0	2	-1.56353	NA	-11.4438
1080580	30.3307	0.215116	0	2	2	1.01178	NA	-15.2847
1080702	30.4266	0.4	2	0	1	-4.71683	1	-14.8945
1080730	34.0999	0.6	0	0	2	4.15426	4	-12.4807
1080773	29.0105	0	3	0	2	-2.98935	2	-11.4047
1080831	26.7284	NA	14	0	2	-4.87494	0	-11.2519
1080896	23.9706	0	0	2	2	-3.52109	4	-11.2669
1080910	30.346	0	18	0	1	-4.23652	2	-10.6676
1080924	27.6245	NA	9	0	2	-3.04026	NA	-11.7633
1080955	37.1513	NA	13	0	2	-4.2392	NA	-12.2913
1080969	26.1246	0	0	0	2	-2.27206	3	-6.80596
1080991	25.6402	0.448276	17	0	2	-4.98428	NA	-10.9279
1081016	25.4039	1.23775	29	0	1	3.62622	11	-12.5091
1081073	27.4587	0.20122	8	0	3	-4.29235	1	-12.3338
1081095	36.2169	NA	4	0	2	-0.546923	1	-10.0195
1081126	25.462	0.228723	3	2	2	-2.11842	1	-11.4533
1081144	22.4088	0	13	1	1	-5.38678	0	-15.344
1081175	27.6989	0	9	0	2	-1.70869	1	-9.44437
1081239	24.9605	0	14	2	2	-2.52314	11	-13.2217
1081250	23.5755	NA	3	2	2	-6.20734	0	-15.4314
1081294	31.6456	NA	1	0	2	1.98419	NA	-11.6068
1081352	25.8999	0.453125	0	1	1	-1.26987	NA	-10.0769
1081403	26.3101	0	0	0	2	-1.8841	4	-13.7964
1081436	24.5224	0.702381	9	2	2	0.757893	7	-10.3567
1081448	27.7285	0	4	0	1	-4.34103	3	-12.4909
1081472	26.3958	NA	5	0	1	-3.49377	NA	-14.6277
1081519	21.8271	0	17	0	3	-2.78977	0	-11.7278
1081554	25.1126	0	0	0	2	-0.433262	4	-13.5087
1081740	28.1286	0	0	0	NA	-1.38376	0	-12.9258
1081785	19.2894	0	2	0	2	-0.83472	7	-12.9367
1081853	23.2917	0.487805	3	2	2	-3.67415	5	-12.664
1081942	27.1501	0	10	0	2	-1.59301	NA	-14.1772
1081983	23.729	NA	6	2	2	-3.2533	4	-14.3662
1081997	23.7109	NA	10	0	2	-2.46969	8	-13.2053
1082017	27.7979	0	8	0	2	0.767914	1	-13.7698
1082032	30.9677	0.133333	14	0	3	-1.42441	NA	-13.3425
1082058	26.9291	0	8	1	2	2.70827	0	-13.4624
1082089	26.5839	0	3	2	1	-5.90185	NA	-9.98132
1082127	23.518	NA	0	1	1	-1.27631	6	-10.755
1082168	21.1419	0	4	0	1	-5.7491	7	-11.4289
1082213	25.919	NA	9	2	1	-2.00212	5	-12.2763
1082234	24.9578	NA	10	2	2	-4.58088	3	-14.1588
1082245	27.435	0	2	0	1	-0.737058	4	-13.4077
1082267	25.0284	NA	18	0	2	-1.50884	2	-13.0774
1082299	22.435	0	0	2	2	-1.81595	0	-13.9087
1082308	28.5621	0.122449	11	0	1	-1.4963	4	-13.552
1082377	24.13	NA	8	0	2	-2.93582	NA	-13.0675
1082405	28.6869	0	18	0	2	7.89545	5	-13.0873
1082429	28.9726	0.916667	15	0	1	3.20687	8	-12.8364
1082565	26.8441	NA	18	2	2	1.00322	0	-13.2656
1082622	49.0234	0.755102	0	1	2	6.06426	3	-14.7479
1082678	31.7507	0	0	0	2	-3.04294	1	-13.1411
1082738	28.0379	0	19	0	2	-1.59726	6	-3.10704
1082760	35.2095	0.490741	17	2	2	0.354806	0	-13.6963
1082872	29.4296	NA	1	0	1	-1.81093	4	-13.4631
1082923	36.5398	0	0	2	3	-3.21229	NA	-11.3026
1082962	29.2187	0.517241	10	2	2	6.80631	7	-11.6884
1083070	29.7559	0	9	0	1	-0.621957	4	-13.2937
1083107	26.859	0.133594	18	0	2	0.487859	6	-13.217
1083119	24.2415	0	8	0	1	1.5938	1	-10.4649
1083146	30.0378	0.104651	4	0	3	-4.29682	4	-6.17837
1083190	28.4145	1.36765	6	0	2	-0.269497	NA	-13.5922
1083336	28.9629	0.040625	3	0	2	-3.40452	NA	-13.769
1083372	20.5235	0	8	0	2	-2.73886	8	-13.0255
1083426	31.2825	NA	19	0	2	-4.12486	NA	-11.757
1083444	27.4013	0.53125	0	0	2	-1.20085	NA	-12.4346
1083509	32.6215	0	2	2	3	3.39913	0	-12.6524
1083511	29.1769	0.736607	12	0	1	-2.65741	4	-12.2537
1083616	24.2936	0	6	0	2	0.46224	2	-12.5102
1083630	26.4062	0	0	0	2	-1.07992	5	-11.8206
1083706	24.0235	0.584906	13	0	3	1.47669	0	-14.5295
1083714	25.6971	0	6	2	1	3.77401	NA	-10.8434
1083733	20.6904	0	4	2	2	-5.82413	5	-13.4507
1083759	28.4053	NA	15	2	1	-5.12952	1	-13.5475
1083866	25.2078	NA	18	0	1	5.59199	4	-10.8868
1083967	24.4229	0	0	0	2	4.51432	0	-10.0153
1083976	30.7445	NA	27	2	2	3.59817	NA	-10.5773
1084038	31.1473	0	8	2	2	1.24606	8	-14.7217
1084056	28.0998	0	8	1	2	4.26543	1	-13.0615
1084083	26.5249	0.396226	0	1	2	1.09507	8	-13.2405
1084097	23.5636	0	14	0	2	-6.10551	NA	-12.9109
1084226	24.3827	1.63043	12	0	1	-3.40415	0	-13.9285
1084232	27.2469	NA	10	0	1	-2.49381	0	-9.822
1084261	19.8518	0.985294	35	0	2	2.66038	0	-12.5
1084388	26.7321	0.784091	0	1	2	1.84801	12	-11.5978
1084418	31.8254	0	6	0	2	3.81715	0	-12.9
1084423	34.0687	0.666667	11	0	1	-3.81533	2	-7.84541
1084570	31.3982	0	4	0	2	-2.50163	9	-14.7573
1084667	32.7811	NA	13	0	2	-3.95254	1	-10.8035
1084676	30.7726	0	20	0	1	-2.57405	1	-15.1999
1084710	21.4533	0	0	0	2	-4.09583	5	-12.5769
1084819	24.0436	0	9	0	1	1.16118	7	-11.2945
1084846	27.6564	0	8	0	2	-1.76357	NA	-11.8044
1084854	32.9599	0	5	2	2	-3.21803	8	-15.5114
1084881	26.477	NA	8	0	2	1.56204	2	-13.2905
1084949	21.8724	0	4	0	1	-3.7497	10	-13.8087
1085003	28.1239	0	14	0	2	-1.96038	1	-14.0747
1085165	25.3515	NA	6	2	2	-3.58354	10	-10.566
1085225	24.1322	NA	10	0	1	-5.03706	3	-10.5767
1085256	22.8243	0.585714	0	0	2	-4.183	4	-11.5594
1085416	24.3323	0.696023	24	0	2	-4.30888	1	-12.6296
1085557	26.1106	0	22	0	2	-2.30749	0	-13.5094
1085585	26.61	NA	0	0	1	3.82301	9	-9.21824
1085600	25.5528	0	6	0	2	-2.28858	NA	-9.86011
1085632	32.1298	0	6	2	2	-3.12066	NA	-10.4141
1085722	26.0676	0	0	2	2	-1.00181	5	-14.1249
1085790	28.75	0.705882	0	2	2	4.49353	8	-16.0343
1085813	20.5739	NA	7	2	1	-1.221	3	-13.3266
1085876	22.9218	NA	0	0	1	-4.183	3	-12.6289
1085943	25.8731	0.243243	32	0	2	-2.35565	0	-12.043
1086078	34.8879	0	0	0	1	-5.23135	0	-13.2469
1086170	29.9809	0	0	2	1	-3.60096	9	-11.6423
1086186	22.3121	0	11	0	2	-4.30682	6	-10.7768
1086203	29.2932	1	0	2	3	-3.69789	2	-10.1196
1086224	29.8468	0	0	2	2	-4.90657	9	-11.7011
1086287	21.7333	0	8	2	1	-3.95254	8	-10.9416
1086291	27.8952	0	7	0	2	-4.08172	NA	-14.0338
1086304	23.0546	0.492188	7	2	1	-0.368435	NA	-13.0042
1086362	31.0559	0	0	0	1	-0.876136	3	-12.9603
1086477	21.4628	0	17	0	1	-4.30888	0	-10.6547
1086494	26.2897	0.862745	0	0	3	-1.07407	NA	-11.3675
1086530	23.3234	0.741935	32	0	3	-4.23392	9	-12.0078
1086568	26.9303	0	7	0	1	2.86002	2	-14.0613
1086638	31.5029	0.225	13	0	1	0.363932	NA	-14.8221
1086683	27.952	0	0	0	2	-0.799251	10	-10.9006
1086713	23.75	NA	6	2	3	-2.38077	6	-13.8697
1086767	23.0861	0	4	2	2	-3.01346	6	-12
1086799	20.9751	NA	0	0	2	1.79233	NA	-10.3013
1086858	26.1774	0.953125	41	1	2	2.51297	6	-11.0446
1086875	25.8297	0	7	2	1	-3.10921	0	-9.70952
1086906	28.4053	0	0	1	2	-5.92328	6	-10.5741
1086992	24.8408	NA	0	0	2	-3.88688	1	-10.2927
1087079	30.9446	1.2551	2	2	2	-1.63641	11	-10.5092
1087113	20.3596	NA	4	0	1	-2.04685	NA	-12.5959
1087180	25.6206	0.423077	3	2	2	-4.29235	0	-12.2121
1087202	22.394	NA	8	0	2	-4.87699	2	-10.0601
1087249	28.0157	0	10	0	1	2.20565	12	-11.7868
1087268	26.6595	0.979592	18	2	2	1.90113	0	-10.4354
1087284	23.0518	0	6	0	2	-2.29624	4	-12.8055
1087346	34.3176	0	0	0	NA	-2.77787	4	-14.825
1087363	25.6994	NA	8	1	1	-3.49512	4	-13.984
1087390	25.0668	0	4	0	1	3.72172	NA	-12.2273
1087438	28.7971	NA	9	0	1	-4.45287	1	-12.4027
1087503	31.1111	0	4	2	2	-4.44287	11	-11.9541
1087548	35.796	0.712963	0	2	2	0.0627964	6	-12.555
1087591	29.656	0.183511	0	0	2	-4.90174	3	-10.4723
1087608	28.4091	0.462209	33	1	1	-4.93578	12	-13.629
1087694	23.2815	0	0	2	2	-2.29624	7	-11.168
1087753	24.7076	NA	9	0	1	-5.03974	1	-15.7942
1087770	26.4171	0.625	15	1	2	-3.49913	3	-12.2909
1087798	29.983	0.791667	21	0	2	1.99516	NA	-11.4735
1087944	34.0245	0	7	2	2	-4.0276	5	-10.8531
1087961	29.0112	0.465278	8	0	2	-4.31163	7	-15.2888
1088067	21.1522	0	0	0	2	-1.23871	10	-12.7909
1088080	30.8021	NA	24	0	1	0.554948	8	-9.56895
1088123	23.8087	0	2	0	2	-2.90705	6	-11.8313
1088157	22.2386	NA	3	0	2	-2.55404	2	-14.7894
1088185	27.0516	0.705	4	1	2	-3.85153	7	-11.7062
1088207	32.7996	0.430233	20	2	3	-4.72156	3	-11.3988
1088219	32.4142	NA	2	2	2	-2.599	NA	-12.2793
1088222	35.9559	0	6	0	2	0.954173	2	-13.8456
1088302	24.1685	0	37	2	1	-4.64653	0	-14.8474
1088316	22.1462	0	2	2	2	-1.53367	2	-13.6027
1088368	40.536	0	15	0	2	-0.269163	4	-1.60857
1088420	35.7595	NA	6	0	1	-3.87214	9	-12.9642
1088459	21.7265	NA	7	1	2	0.199861	10	-11.4139
1088465	24.1685	NA	22	0	1	-1.21961	0	-8.77017
1088471	30.6703	0	0	0	2	-4.72424	NA	-11.1009
1088488	27.2266	0.341667	7	0	1	-5.30906	NA	-12.6652
1088521	21.299	NA	6	0	2	-0.0612886	2	-14.5699
1088539	29.9725	0.988889	7	0	2	-3.88563	5	-11.0134
1088543	22.3092	0	0	0	2	-5.05448	0	-13.245
1088566	26.2054	0.872093	29	0	2	-2.90419	2	-12.3929
1088636	31.2728	0.183511	4	0	1	-3.46467	0	-14.7728
1088672	25.0908	NA	6	0	1	-2.6966	1	-13.4152
1088700	27.4106	0.27439	22	0	2	-3.41141	NA	-13.0146
1088726	25.2249	NA	9	0	1	-4.41607	1	-13.9012
1088732	22.6852	0	7	0	2	-3.40026	1	-14.1041
1088744	42.2297	0	0	2	2	-0.521322	NA	-14.1788
1088775	32.1633	0.761905	0	2	3	-3.34315	2	-12.9668
1088811	34.3695	0	0	2	2	-1.3617	NA	-14.1218
1088825	32.5609	NA	6	0	2	1.11612	2	-7.71898
1088838	24.3689	NA	4	0	2	-0.915544	11	-11.4762
1089006	27.4776	0.985294	42	0	3	-5.19249	6	-12.6166
1089020	28.7991	0	4	0	1	-0.674259	6	-10.6037
1089033	22.5181	0.265957	0	0	2	-4.16963	NA	-10.5453
1089092	31.2412	0	48	2	2	-5.0786	1	-12.6289
1089103	22.8571	NA	6	0	2	1.43276	2	-13.2732
1089110	24.4541	0	3	0	2	0.0474011	0	-11.3613
1089124	33.6088	0.723684	7	1	2	-1.34403	4	-10.4239
1089136	27.3845	0.0185185	2	2	2	-4.55284	5	-13.5438
1089172	33.3507	NA	0	1	2	-2.82008	2	-12.7013
1089253	21.1876	0.321951	11	0	1	-1.79585	4	-14.3072
1089270	25.4191	0	0	0	3	-2.27472	5	-11.8899
1089309	30.0926	0.651515	20	2	2	-4.5715	7	-10.9554
1089476	23.7716	NA	13	0	2	-3.97934	7	-11.3875
1089499	38.6939	0	0	2	2	-5.23403	4	-11.6709
1089558	23.6085	0	11	0	2	-4.69745	5	-12.7182
1089575	29.2335	0	7	1	1	-4.43758	3	-12.2752
1089631	27.0078	0	5	0	2	-4.87494	1	-13.0678
1089739	34.5143	NA	5	2	3	1.58483	7	-10.9489
1089782	28.2812	NA	0	0	2	-3.01086	1	-11.1664
1089827	28.6424	0	4	2	2	-0.204185	1	-13.515
1089830	22.0389	0	3	1	2	-4.69745	0	-13.1335
1089935	28.3531	0.404762	13	0	1	-3.88234	5	-13.0146
1089981	30.0151	NA	5	1	1	-2.88491	NA	-11.891
1090005	24.3323	NA	12	0	2	-1.35206	6	-10.2278
1090029	26.5008	NA	16	0	1	-2.3386	0	-12.1641
1090070	26.4552	0.716981	8	0	1	-0.432517	NA	-11.0564
1090098	29.9609	0	0	0	1	-3.51324	3	-12.236
1090119	24.3141	0	0	1	1	1.19367	7	-13.0404
1090122	24.0625	0.459184	0	2	2	-3.87751	4	-11.8876
1090181	23.1569	0	5	0	1	-4.09806	0	-11.7505
1090218	23.7856	0	5	0	1	-5.15631	5	-14.5333
1090296	37.9819	0.416667	35	2	2	-2.91911	4	-11.8371
1090355	28.0742	0	40	2	3	-5.64459	4	-12.2723
1090426	23.8147	0	0	0	2	-3.56211	11	-12.8557
1090458	31.2394	0.535714	0	2	2	-4.64653	3	-12.8552
1090493	25.2082	NA	12	0	2	-3.07794	3	-12.0996
1090597	NA	NA	3	1	1	-4.52058	6	-11.5999
1090673	26.8272	0	6	0	1	-2.03801	0	-10.8322
1090684	27.9522	0.789474	0	2	2	4.21023	8	-11.9372
1090706	29.3064	2.65116	29	0	1	3.05308	4	-11.6412
1090714	28.9306	0	17	0	2	3.64209	0	-12.0324
1090759	25.0784	0.84	12	0	1	-3.47707	0	-13.3374
1090808	28.845	0.413265	15	0	1	-2.47732	2	-12.7521
1090815	38.8488	0	5	0	1	-3.10324	7	-6.47813
1090850	30.2198	0.145349	15	0	2	-3.09627	1	-9.54233
1090866	33.3471	0.574074	0	2	1	-2.48964	7	-13.9216
1090894	37.0644	NA	0	2	1	2.82678	1	-12.0201
1090901	26.0494	0	2	0	2	0.581268	5	-12.6494
1090934	26.5629	NA	10	2	1	1.33312	5	-16.6471
1090952	27.5613	0	5	1	2	-0.285704	7	-12.8107
1091059	25.6097	NA	25	0	1	-5.74374	2	-7.5919
1091172	28.9209	0	15	2	2	-3.65642	3	-13.4369
1091187	46.1091	NA	6	1	2	-3.27404	4	-15.0651
1091237	24.7567	0	14	0	3	-4.29682	1	-6.84024
1091325	25.5859	NA	0	1	2	1.29325	11	-12.3103
1091342	44.0635	NA	0	0	2	-4.08315	2	-11.355
1091467	27.4656	0	4	0	1	-1.15002	5	-15.1158
1091480	32.5669	0	14	2	1	-3.14957	6	-10.8563
1091526	26.7391	1	15	0	2	0.579792	1	-11.2664
1091558	26.9136	0.591346	10	0	1	-2.5285	0	-12.5428
1091589	23.716	NA	8	0	1	-2.44282	0	-11.747
1091618	31.9723	NA	10	0	2	-2.31538	3	-14.6472
1091696	35.0199	0	40	0	1	1.33953	NA	-13.5925
1091827	32.9355	0	0	0	2	-5.84825	8	-10.1335
1091868	32.2096	0	7	0	2	-1.63226	6	-11.4663
1091873	26.9629	NA	0	0	3	-2.0768	0	-11.6462
1091954	23.9901	0.227778	7	2	1	-1.311	1	-15.0738
1092003	30.3237	0	24	2	2	-4.3197	NA	-11.9611
1092036	25.3069	NA	2	2	3	-5.63923	4	-11.1514
1092048	28.9008	0.46875	0	1	1	-2.77596	4	-13.6189
1092159	43.8577	0.391304	0	0	1	-4.39195	6	-12.4174
1092256	24.8301	0	8	0	1	-2.34563	NA	-12.5054
1092297	35.3493	0	18	0	2	-1.94439	3	-13.2395
1092305	26.4292	0	3	2	2	-6.03986	8	-13.6549
1092329	25.8131	0	0	0	2	-4.03025	3	-13.6218
1092416	26.329	NA	10	2	1	4.08031	4	-14.5176
1092540	21.6819	0	0	0	2	-3.46564	8	-11.2719
1092557	26.5723	0.5	10	1	2	-3.12066	6	-10.1819
1092693	32.7811	NA	13	2	2	-3.50538	2	-12.3873
1092707	37.8577	0.948718	3	0	1	0.3056	4	-10.7693
1092746	29.5344	NA	22	2	2	-0.464524	1	-11.5765
1092852	23.0078	0	0	2	2	-1.75617	9	-10.2313
1092982	29.3722	NA	14	2	2	-2.20614	10	-11.2336
1093084	24.315	0.0596154	7	0	2	-5.95276	12	-8.79551
1093100	22.0967	NA	0	2	1	1.62043	8	-11.9475
1093175	23.845	0	5	2	1	-3.76647	2	-11.2939
1093189	28.8672	0	22	0	1	-1.14317	3	-12.4334
1093243	27.0037	NA	0	0	1	3.51794	12	-13.3338
1093266	25.1479	0.47449	1	0	1	-2.51885	4	-14.3301
1093328	23.4586	0	3	0	1	5.37317	0	-10.7425
1093424	39.7734	0	0	2	2	-0.194014	8	-10.7218
1093436	24.9202	NA	0	0	2	2.13382	NA	-13.0573
1093469	40.2613	0.852273	0	0	3	-0.153668	5	-11.4325
1093620	28.7642	NA	5	0	2	-2.82454	0	-10.797
1093659	26.1377	0.521277	5	0	1	0.219438	0	-11.3281
1093704	27.2921	0.431818	6	0	1	-1.74213	5	-10.464
1093796	20.8209	0.440217	0	1	2	-0.211258	6	-12.2977
1093837	27.86	0	0	0	1	-3.71002	6	-14.8962
1093853	29.7669	0.6075	8	2	3	-3.27589	4	-5.88214
1093898	23.4819	NA	12	0	1	-1.85184	5	-11.8358
1094007	24.3689	0	10	0	1	3.56237	3	-9.17814
1094019	31.6048	1.0049	16	0	2	-0.888554	NA	-12.8914
1094035	26.8307	0	43	0	2	3.21886	NA	-13.7426
1094090	32.8075	0.9625	0	2	2	4.42249	8	-12.8901
1094129	34.6754	0.514286	50	2	2	4.07908	6	-10.3065
1094210	28.2822	1.02222	20	1	1	-2.4749	6	-8.87097
1094236	33.6172	0	10	0	1	-0.233108	NA	-11.0202
1094323	23.0529	0	1	0	2	-3.47439	7	-13.9316
1094331	30.2843	0.928571	8	2	2	1.93205	5	-11.1491
1094362	56.5019	0.534091	0	0	1	4.53071	9	-12.6684
1094396	24.8438	0	7	2	2	-0.517464	0	-5.80311
1094415	32.9831	NA	30	2	3	-1.24844	11	-10.1925
1094466	27.6601	0	24	1	2	-1.70854	NA	-8.52397
1094482	32.3486	0	2	0	2	-1.01863	3	-10.6336
1094502	25.6015	NA	0	0	2	5.39445	3	-8.22437
1094516	28.8462	0	35	0	1	-2.7804	3	-12.5591
1094551	27.102	0.204545	25	0	3	0.888774	6	-16.5285
1094595	28.6505	NA	0	0	1	2.20968	3	-9.83158
1094609	37.8772	0	2	0	1	-1.85293	2	-11.0537
1094642	21.1833	NA	12	2	2	1.39132	5	-13.7443
1094674	22.6326	1	7	2	2	-2.56207	6	-13.6582
1094844	26.3841	0.139535	16	2	2	2.72456	NA	-7.27581
1094858	23.4819	0	0	0	2	-2.5387	NA	-12.7847
1094875	21.2891	NA	15	0	2	-0.816978	2	-13.7819
1094889	37.892	0.156863	0	2	2	-1.78702	1	-14.9392
1094920	26.2891	NA	2	0	2	2.05449	7	-13.3578
1094933	24.2215	0.980392	17	0	2	5.70812	NA	-15.4796
1095099	24.9337	NA	6	2	1	-0.122301	6	-11.7982
1095104	27.8769	0.40625	12	0	2	-2.78568	0	-11.111
1095278	27.3959	0	9	0	2	-4.03025	11	-14.6312
1095330	24.7362	0	16	0	1	-4.5447	9	-11.0987
1095488	25.7623	0.316038	14	0	2	-6.0278	4	-11.8557
1095492	20.9502	0	0	0	2	-4.41071	5	-13.1269
1095515	27.1879	NA	3	0	3	-3.11269	NA	-8.87939
1095543	29.431	1.53333	17	0	3	4.3216	7	-11.6317
1095594	24.9459	0	17	0	2	-3.90155	5	-13.5126
1095624	27.9495	0	18	0	2	-1.13784	4	-12.1618
1095809	24.0327	NA	0	2	2	-2.17878	NA	-9.97684
1095937	31.0807	0.211538	0	0	2	-3.36772	2	-10.9096
1095941	33.0679	0	5	1	2	-4.45225	10	-16.907
1096089	26.0699	0.1875	46	0	1	-1.00709	1	-12.7022
1096102	26.4062	0	4	0	3	-3.01626	4	-6.44056
1096116	26.3856	0.692308	22	0	3	1.23295	12	-14.8091
1096127	22.5	NA	16	0	2	-3.68553	6	-11.9195
1096201	31.6931	0.448718	23	0	1	-3.90691	0	-12.9598
1096234	27.9881	0	6	0	2	2.11051	4	-10.5198
1096267	25.472	0	14	0	2	-5.1054	6	-11.6737
1096280	27.2536	0.295918	15	2	2	2.05449	NA	-14.2111
1096299	28.4106	0	6	2	2	-1.56745	6	-12.9464
1096339	25.4657	0	10	2	2	0.687724	1	-13.1771
1096382	27.3723	0.511111	0	2	1	-2.03374	6	-10.3759
1096429	23.1415	0	6	1	2	-0.690951	5	-12.7106
1096464	28.6254	0.718367	18	0	2	-2.85893	NA	-11.8717
1096486	29.2162	0	5	0	2	-2.26177	0	-11.271
1096498	30.0529	NA	0	1	2	2.17467	NA	-11.8689
1096565	25.9281	0.428571	12	0	1	-1.40311	2	-13.0766
1096619	43.1354	NA	4	0	1	-2.19762	4	-14.6382
1096756	25.0309	0	6	0	2	-3.39935	6	-10.5619
1096810	24.0238	0.10119	9	2	1	-0.183129	4	-10.9826
1096869	27.8953	1.02823	0	0	2	6.87125	10	-10.1989
1096872	20.5457	0	8	2	2	-3.95336	NA	-12.0945
1096979	39.5799	0	0	2	2	-4.08646	2	-12.7871
1096996	25.6015	0	8	2	1	-4.7214	2	-12.3896
1097008	25.8547	NA	0	2	2	0.332524	5	-11.3414
1097015	22.9761	NA	0	0	2	-2.39701	0	-9.96648
1097039	25.8541	NA	4	0	1	-3.29547	1	-12.8396
1097077	21.2503	0	16	0	1	-0.405793	3	-12.0402
1097197	27.4747	0	23	2	2	-3.53318	2	-13.4019
1097206	27.7117	NA	0	0	2	-1.87802	3	-14.4914
1097317	30.8007	1.01562	7	1	2	2.95198	10	-12.6973
1097326	26.7056	0.5	33	0	1	1.8517	4	-13.6914
1097344	31.1729	0.489796	26	0	1	-2.43336	NA	-9.50876
1097454	33.7904	0	0	0	2	-1.63773	5	-11.5878
1097490	23.0192	0	10	0	1	-2.07053	7	-13.9159
1097605	25.4196	0.531915	0	0	1	-1.18637	1	-11.3338
1097653	NA	NA	15	0	1	4.57466	7	-11.7224
1097749	33.7231	0.470588	28	0	3	-1.86123	2	-8.11937
1097751	22.7543	NA	0	0	2	-4.03286	2	-9.97519
1097862	24.8332	NA	7	0	1	-5.12952	4	-12.5106
1097910	22.3659	NA	0	0	2	-3.19781	7	-10.6131
1097924	40.7653	0.489796	10	2	1	-4.69807	6	-10.863
1098139	29.0601	NA	0	0	2	-4.22329	NA	-15.7481
1098182	27.564	NA	4	0	NA	3.59397	6	-13.8565
1098194	29.1824	0	20	0	1	-0.875065	1	-11.8756
1098244	27.1992	0	5	2	2	-2.5333	0	-11.223
1098320	22.8624	NA	0	1	2	-0.126053	1	-13.4384
1098333	30.041	0	8	2	2	1.05309	3	-11.3525
1098371	37.7605	1.01786	5	0	3	-0.23762	NA	-13.1715
[truncated: 98,559 more rows]
