# Supplementary material for: Genotype–covariate correlation and interaction disentangled by a whole-genome multivariate reaction norm model
Source: Nat Commun. 2019 May 20;10:2239. doi: 10.1038/s41467-019-10128-w (PMC6527612; doi:10.1038/s41467-019-10128-w)
Supplement: Supplementary file 13 — Source Data [file 41467_2019_10128_MOESM13_ESM.zip › data/fs8/fs8_res_mrnm_2.txt]

V1	V2	V3	V4	V5	V6	V7	V8	V9	V10	V11	V12	V13	V14	V15	V16	V17	V18	V19	V20	V21	V22	V23	V24	V25	V26	V27	V28	V29	V30	V31	V32	V33	V34	V35	V36
power	2	0.25	0.25	1	1.0592	0.1224	1.0567	0.0862	-0.0453	0.0722	0	1	0.1984	0.096	0.0563	0.0746	0	1	0	1	0.0137	0.0638	0.9889	0.1244	0.3157	0.0949	0.0114	0.0767	0.8921	0.0914	-0.0155	0.0755	0.003	0.0651	-13377.3352
power	2	0.25	0.25	2	1.0777	0.12	1.115	0.0898	-0.0242	0.0729	0	1	0.225	0.0904	0.1661	0.0712	0	1	0	1	-0.004	0.0642	0.9096	0.1215	0.275	0.0886	-0.0591	0.0727	0.8633	0.0947	0.0811	0.0759	0.0043	0.0651	-13336.2271
power	2	0.25	0.25	3	1.0151	0.1186	1.0696	0.0883	-0.0923	0.0723	0	1	0.1839	0.0883	0.0988	0.0715	0	1	0	1	-0.0567	0.0626	0.968	0.1213	0.3127	0.0875	-0.0125	0.0732	0.9485	0.0939	0.0654	0.0758	0.0301	0.0638	-13411.0825
power	2	0.25	0.25	4	0.7983	0.1203	0.9305	0.0876	-0.0179	0.0721	0	1	0.0816	0.0848	-0.0162	0.0711	0	1	0	1	0.0079	0.0619	1.2582	0.1259	0.3902	0.0847	0.095	0.0745	1.0797	0.0948	0.0327	0.0773	-0.0253	0.0642	-13403.9036
power	2	0.25	0.25	5	0.7801	0.1166	0.8689	0.0845	-0.1624	0.0699	0	1	0.2272	0.087	-0.0296	0.0704	0	1	0	1	-0.018	0.0611	1.1817	0.1213	0.2724	0.0862	0.1467	0.0732	1.0891	0.092	0.2008	0.0751	-2e-04	0.0627	-13196.1609
power	2	0.25	0.25	6	0.9531	0.1171	0.9006	0.0848	0.0782	0.0698	0	1	0.1601	0.0907	0.0169	0.0715	0	1	0	1	-0.03	0.0628	1.0509	0.12	0.3281	0.0897	0.1446	0.074	1.0543	0.0918	-0.0541	0.0744	0.049	0.0645	-13230.1778
power	2	0.25	0.25	7	1.0621	0.1179	1.0256	0.0857	0.0634	0.0708	0	1	0.2789	0.0906	0.1388	0.0722	0	1	0	1	0.1198	0.0628	0.946	0.1201	0.2122	0.0888	-0.046	0.0732	0.948	0.0914	-0.0674	0.0743	-0.1068	0.0635	-13324.6137
power	2	0.25	0.25	8	1.018	0.1187	0.943	0.0861	-0.0121	0.0714	0	1	0.3063	0.0948	0.0528	0.0741	0	1	0	1	-0.0422	0.0638	0.9417	0.1207	0.2265	0.0928	0.0679	0.0756	1.0112	0.0928	0.049	0.0754	0.0688	0.065	-13267.4012
power	2	0.25	0.25	9	0.8358	0.1187	1.0913	0.0868	0.0502	0.0713	0	1	0.3804	0.0925	-0.034	0.0722	0	1	0	1	-0.0106	0.0636	1.1609	0.1231	0.1163	0.0894	0.1703	0.0741	0.8768	0.0917	-0.0553	0.0753	0.0097	0.0637	-13285.6246
power	2	0.25	0.25	10	0.9621	0.1202	0.9322	0.0854	-0.0125	0.0715	0	1	0.3041	0.0925	0.0733	0.0736	0	1	0	1	0.0546	0.0636	0.9959	0.1235	0.2486	0.0903	0.0393	0.0751	1.0357	0.0922	-0.0452	0.0757	-0.0296	0.0649	-13342.4224
power	2	0.25	0.25	11	0.818	0.1172	1.0568	0.0887	0.1146	0.0716	0	1	0.283	0.0923	0.1079	0.072	0	1	0	1	0.0731	0.0646	1.1324	0.1212	0.2516	0.0906	-0.0287	0.0743	0.9332	0.0943	-0.0677	0.0758	-0.0772	0.0654	-13349.676
power	2	0.25	0.25	12	0.8496	0.1228	1.0844	0.0886	-0.1258	0.0732	0	1	0.1899	0.0889	0.0345	0.0716	0	1	0	1	0.0379	0.063	1.2278	0.1274	0.2914	0.0876	0.0732	0.0745	0.915	0.094	0.1246	0.0774	-0.0468	0.0643	-13439.9509
power	2	0.25	0.25	13	1.0407	0.1218	1.1414	0.0877	0.0012	0.0729	0	1	0.2938	0.0935	0.0877	0.0737	0	1	0	1	-0.1328	0.0642	0.9616	0.1239	0.2645	0.0917	0.04	0.0751	0.8221	0.092	-0.0087	0.0756	0.1376	0.0649	-13425.103
power	2	0.25	0.25	14	0.9022	0.118	1.0071	0.0864	-0.0296	0.0707	0	1	0.3293	0.0854	0.1816	0.0691	0	1	0	1	-0.0469	0.0614	1.1599	0.1218	0.1028	0.0818	-0.0902	0.0707	0.9773	0.0925	0.0064	0.0751	0.0268	0.0618	-13303.6586
power	2	0.25	0.25	15	1.0174	0.1213	0.9015	0.0884	0.097	0.0728	0	1	0.2256	0.0879	0.073	0.0721	0	1	0	1	0.0307	0.0627	1.0556	0.124	0.2306	0.0858	0.0426	0.0741	1.114	0.0961	-0.1104	0.0777	-0.0487	0.0641	-13416.395
power	2	0.25	0.25	16	1.0564	0.1243	0.9526	0.088	0.0933	0.0736	0	1	0.355	0.0916	0.0653	0.0739	0	1	0	1	-0.043	0.0641	0.9736	0.1259	0.161	0.0886	-0.0079	0.0752	1.0714	0.0951	-0.086	0.0778	0.0373	0.0651	-13509.9218
power	2	0.25	0.25	17	0.7941	0.1186	0.8698	0.084	0.0468	0.0702	0	1	0.3159	0.0909	-0.0069	0.0719	0	1	0	1	-0.0236	0.0618	1.1938	0.1234	0.2099	0.0888	0.1515	0.0742	1.0924	0.0914	-0.092	0.0754	0.01	0.063	-13289.8986
power	2	0.25	0.25	18	0.9046	0.122	1.0735	0.0898	0.065	0.0735	0	1	0.1685	0.0915	0.0694	0.073	0	1	0	1	-0.0214	0.0645	1.1028	0.1256	0.3526	0.0909	0.0538	0.0757	0.945	0.0954	-0.0867	0.0775	0.0306	0.066	-13470.2419
power	2	0.25	0.25	19	0.9111	0.1169	0.9168	0.0887	-0.0343	0.0717	0	1	0.6088	0.0913	0.0527	0.0712	0	1	0	1	-0.0801	0.064	0.9482	0.1192	-0.0348	0.0852	-0.0088	0.0714	1.1198	0.0963	0.0175	0.0762	0.1087	0.0642	-13402.0172
power	2	0.25	0.25	20	1.0777	0.1181	1.0672	0.0873	-0.1482	0.0713	0	1	0.1921	0.0922	0.0501	0.0725	0	1	0	1	-0.0445	0.0639	0.8463	0.1186	0.3598	0.0908	0.0442	0.0743	0.9021	0.0925	0.1586	0.0742	0.0231	0.0652	-13317.0235
power	2	0.25	0.25	21	0.9682	0.1202	1.106	0.0884	0.026	0.0725	0	1	0.3042	0.0877	0.1334	0.0727	0	1	0	1	-0.0247	0.0634	1.0524	0.1228	0.1956	0.0853	-0.0605	0.0744	0.8971	0.0935	-0.0232	0.076	0.0099	0.064	-13439.3297
power	2	0.25	0.25	22	0.9682	0.1158	1.0953	0.0897	-0.1085	0.0714	0	1	0.2664	0.0885	0.0537	0.0698	0	1	0	1	-0.0301	0.0632	0.947	0.1175	0.2295	0.0866	0.0376	0.0715	0.9133	0.095	0.0942	0.0746	0.0365	0.0642	-13297.1278
power	2	0.25	0.25	23	0.8436	0.1158	0.8993	0.0873	-0.0093	0.0709	0	1	0.1823	0.0891	-0.0167	0.071	0	1	0	1	0.0277	0.0623	1.0761	0.1193	0.3533	0.088	0.0977	0.0736	1.128	0.0951	0.0032	0.0756	-0.022	0.0647	-13381.6766
power	2	0.25	0.25	24	1.039	0.1192	0.9659	0.0889	-0.126	0.0721	0	1	0.0672	0.0886	0.1248	0.0709	0	1	0	1	0.0055	0.0633	0.9724	0.1213	0.4207	0.0896	-0.0383	0.0732	1.0598	0.0958	0.0998	0.0763	-0.0334	0.0654	-13429.6368
power	2	0.25	0.25	25	0.9393	0.1178	1.1973	0.0895	-0.0073	0.0723	0	1	0.2377	0.091	0.031	0.0714	0	1	0	1	-0.0491	0.0637	1.0683	0.1211	0.2373	0.0893	0.0259	0.0733	0.8041	0.0934	-0.0296	0.0755	0.0361	0.0642	-13364.8764
power	2	0.25	0.25	26	0.9344	0.1221	1.0481	0.0887	-0.0571	0.0732	0	1	0.292	0.0898	-0.0146	0.0724	0	1	0	1	-0.0129	0.0628	1.1222	0.1261	0.1791	0.0868	0.1167	0.0743	0.9601	0.0945	0.0654	0.0774	0.0282	0.0636	-13422.107
power	2	0.25	0.25	27	1.0472	0.1197	0.9739	0.0879	0.0438	0.0718	0	1	0.2054	0.0883	0.0523	0.07	0	1	0	1	0.0359	0.0627	0.9535	0.121	0.2898	0.0868	0.0174	0.072	1.0441	0.0946	-3e-04	0.0758	0.0136	0.0641	-13416.5325
power	2	0.25	0.25	28	0.9318	0.1233	1.0159	0.0904	0.1274	0.0742	0	1	0.1553	0.0868	0.1491	0.0722	0	1	0	1	0.174	0.0635	1.159	0.128	0.3256	0.0866	-0.0515	0.0744	1.0557	0.0971	-0.1188	0.079	-0.1826	0.0649	-13609.5941
power	2	0.25	0.25	29	1.0228	0.1217	1.1339	0.088	-0.1086	0.073	0	1	0.4465	0.0898	-0.011	0.073	0	1	0	1	-0.1086	0.0636	1.0333	0.1246	0.0448	0.0853	0.1051	0.0736	0.8683	0.0926	0.0847	0.0762	0.1112	0.0633	-13471.2723
power	2	0.25	0.25	30	1.2094	0.1206	1.0133	0.0864	0.0803	0.0717	0	1	0.3161	0.0885	0.0411	0.0719	0	1	0	1	0.0695	0.0629	0.8012	0.1207	0.1692	0.086	0.0666	0.0724	0.9866	0.0924	-0.1035	0.0748	-0.076	0.0634	-13382.9712
power	2	0.25	0.25	31	1.0879	0.1211	1.0573	0.0884	0.0678	0.0725	0	1	0.1293	0.0883	0.1184	0.0714	0	1	0	1	-0.0472	0.0627	0.969	0.1228	0.3346	0.0876	-0.0267	0.0735	0.9181	0.0939	-0.1198	0.0761	0.0595	0.0641	-13354.3644
power	2	0.25	0.25	32	1.0801	0.1182	0.8483	0.086	-0.0121	0.0708	0	1	0.2156	0.0889	0.1536	0.0715	0	1	0	1	0.0229	0.0625	0.9058	0.1198	0.2712	0.0878	-0.0445	0.0728	1.144	0.094	0.0296	0.0752	-0.0274	0.0644	-13306.8758
power	2	0.25	0.25	33	0.7897	0.1143	0.9936	0.0878	-0.059	0.0704	0	1	0.3063	0.0891	0.0076	0.0696	0	1	0	1	-0.0817	0.0627	1.1527	0.1183	0.2022	0.0869	0.0912	0.0717	1.0021	0.0941	0.1172	0.075	0.0672	0.0637	-13296.3151
power	2	0.25	0.25	34	0.8779	0.1151	1.0688	0.0877	0.0091	0.0709	0	1	0.2999	0.0914	0.0658	0.071	0	1	0	1	-0.0382	0.0639	1.0764	0.1189	0.2297	0.0896	0.0171	0.0725	0.9173	0.0931	0.0569	0.0747	0.0439	0.0647	-13341.4145
power	2	0.25	0.25	35	0.9512	0.1201	0.8889	0.0869	-0.0322	0.0715	0	1	0.15	0.0907	-0.0015	0.0716	0	1	0	1	0.0225	0.0632	1.063	0.1226	0.348	0.0901	0.0983	0.0743	1.1129	0.0945	0.0255	0.0763	-0.0403	0.0651	-13386.2859
power	2	0.25	0.25	36	1.0153	0.1204	1.1668	0.0898	-0.0917	0.0732	0	1	0.076	0.0933	0.0489	0.0725	0	1	0	1	0.1058	0.0643	0.948	0.1225	0.4747	0.0941	0.0785	0.0751	0.8597	0.0943	0.0715	0.0762	-0.1208	0.066	-13484.8592
power	2	0.25	0.25	37	1.2604	0.1192	1.0719	0.0869	-0.0588	0.0716	0	1	0.2742	0.0871	0.1736	0.071	0	1	0	1	-0.0129	0.062	0.7031	0.1184	0.2138	0.0851	-0.0304	0.0713	0.9362	0.0923	0.0375	0.0739	0.0504	0.0627	-13353.7069
power	2	0.25	0.25	38	1.1341	0.1168	1.1538	0.0881	0.0183	0.0714	0	1	0.0597	0.0867	-0.079	0.07	0	1	0	1	0.0517	0.0621	0.8751	0.1179	0.4118	0.0869	0.1822	0.072	0.8405	0.0925	-0.0422	0.0742	-0.0708	0.0632	-13350.9092
power	2	0.25	0.25	39	0.8478	0.1182	1.0487	0.0903	0.0596	0.0728	0	1	0.3063	0.0893	-0.063	0.0708	0	1	0	1	0.0534	0.0632	1.1096	0.1219	0.2183	0.0866	0.1877	0.073	0.9928	0.0964	-0.052	0.077	-0.0629	0.0643	-13457.3084
power	2	0.25	0.25	40	0.9062	0.1166	0.9666	0.09	-0.0932	0.072	0	1	0.2101	0.0877	0.008	0.0712	0	1	0	1	0.0019	0.0636	1.0176	0.1192	0.321	0.0866	0.1138	0.0736	1.0618	0.0971	0.0701	0.0763	-0.0187	0.0653	-13383.8184
power	2	0.25	0.25	41	1.2579	0.1211	1.1652	0.091	0.0064	0.074	0	1	0.3035	0.0909	0.0059	0.0733	0	1	0	1	0.0962	0.0646	0.7044	0.12	0.2211	0.0888	0.109	0.0739	0.8709	0.0957	0.0023	0.076	-0.084	0.0652	-13491.2491
power	2	0.25	0.25	42	0.9494	0.1155	1.0763	0.0875	-0.0281	0.0709	0	1	0.3737	0.0871	-0.1088	0.0713	0	1	0	1	0.0121	0.0625	1.0488	0.1187	0.1103	0.0837	0.1721	0.0723	0.9266	0.0929	-0.0113	0.0747	0.007	0.0625	-13373.0257
power	2	0.25	0.25	43	0.9471	0.1174	1.0713	0.0911	-0.1957	0.0728	0	1	0.2728	0.0864	0.0092	0.0685	0	1	0	1	-0.0402	0.0628	1.0369	0.1201	0.1992	0.0844	0.0648	0.0702	0.991	0.0972	0.0992	0.0766	0.0606	0.0638	-13449.69
power	2	0.25	0.25	44	0.8402	0.1142	1.0122	0.0877	-0.0418	0.0707	0	1	0.2948	0.0911	0.0197	0.0705	0	1	0	1	-0.0587	0.063	1.1035	0.1183	0.2155	0.0888	0.0555	0.0724	0.9714	0.0938	-6e-04	0.0749	0.0876	0.0642	-13280.1374
power	2	0.25	0.25	45	1.0337	0.1212	1.1597	0.0888	0.1078	0.0729	0	1	0.2848	0.0866	0.0338	0.0724	0	1	0	1	-0.0539	0.0626	0.9797	0.1235	0.1712	0.0843	0.0854	0.0738	0.854	0.0933	-0.0822	0.076	0.0281	0.0628	-13368.7698
power	2	0.25	0.25	46	0.9256	0.119	0.9695	0.0892	0.144	0.0721	0	1	0.1702	0.0891	-0.0425	0.0702	0	1	0	1	0.0139	0.0633	1.0771	0.1225	0.2975	0.0877	0.1183	0.0728	1.0489	0.0961	-0.1283	0.0767	-0.0211	0.0647	-13360.2337
power	2	0.25	0.25	47	1.0188	0.1183	0.9694	0.0882	-0.0203	0.0722	0	1	0.3054	0.0938	0.1386	0.0732	0	1	0	1	-0.0265	0.0641	0.9651	0.1213	0.2002	0.0915	-0.0566	0.0742	1.007	0.0948	0.0326	0.0762	0.0384	0.0652	-13318.5615
power	2	0.25	0.25	48	1.2505	0.1219	0.9006	0.0885	0.1153	0.0732	0	1	0.205	0.0886	0.0462	0.072	0	1	0	1	-0.0407	0.063	0.7816	0.1216	0.295	0.0875	0.043	0.073	1.1561	0.0965	-0.0941	0.077	0.0411	0.0647	-13557.2526
power	2	0.25	0.25	49	0.964	0.1222	0.9127	0.0881	-0.0448	0.0729	0	1	0.2962	0.0912	-0.1049	0.0725	0	1	0	1	0.0667	0.0639	1.0454	0.1246	0.228	0.0888	0.18	0.0745	1.0881	0.0956	0.0665	0.0775	-0.1025	0.0653	-13425.4135
power	2	0.25	0.25	50	0.8603	0.1196	1.075	0.088	0.054	0.072	0	1	0.2399	0.0883	-0.0285	0.0715	0	1	0	1	-0.0377	0.0628	1.1631	0.1238	0.23	0.0868	0.1035	0.0738	0.9152	0.0933	-0.0579	0.0762	0.009	0.0636	-13341.154
power	2	0.25	0.25	51	0.893	0.1183	1.0474	0.0871	-0.0376	0.0715	0	1	0.2643	0.0889	0.1497	0.0706	0	1	0	1	-0.0821	0.0624	1.108	0.1221	0.2127	0.0866	-0.0201	0.0725	0.911	0.0926	-0.0427	0.0756	0.0959	0.063	-13232.0095
power	2	0.25	0.25	52	1.0276	0.1172	0.9689	0.0847	0.0025	0.07	0	1	0.3012	0.0916	0.0241	0.0718	0	1	0	1	0.032	0.063	0.9314	0.1191	0.1995	0.0888	0.0542	0.0732	0.948	0.0907	-0.0128	0.0736	0.0073	0.0639	-13150.2464
power	2	0.25	0.25	53	1.0039	0.1181	1.0132	0.0903	0.0226	0.073	0	1	0.2694	0.0898	0.0109	0.0721	0	1	0	1	-4e-04	0.0639	0.9933	0.1208	0.2281	0.0878	0.0615	0.0735	1.0233	0.0968	-0.0055	0.077	0.0043	0.0649	-13461.0628
power	2	0.25	0.25	54	0.9492	0.1177	0.9719	0.0873	0.1076	0.0713	0	1	0.2358	0.0952	0.0491	0.0729	0	1	0	1	0.0179	0.0645	0.9563	0.1198	0.3369	0.0947	0.0072	0.0748	1.0216	0.0939	-0.134	0.0752	-0.052	0.0662	-13368.7633
power	2	0.25	0.25	55	0.8149	0.1199	1.16	0.0876	-0.0174	0.072	0	1	0.2121	0.0921	0.0678	0.0716	0	1	0	1	-0.017	0.0635	1.1774	0.1243	0.2915	0.0905	0.0252	0.0745	0.8264	0.0918	0.0366	0.0757	0.037	0.0643	-13348.3834
power	2	0.25	0.25	56	0.9611	0.118	0.913	0.0876	0.0033	0.0713	0	1	0.3355	0.0878	0.1385	0.0707	0	1	0	1	-0.067	0.0625	1.0303	0.1208	0.1286	0.0851	-0.0432	0.0719	1.0797	0.0949	-0.0279	0.0758	0.0644	0.0634	-13280.7204
power	2	0.25	0.25	57	0.9847	0.1205	0.8895	0.0869	0.0474	0.0716	0	1	0.2746	0.092	0.0927	0.073	0	1	0	1	-0.114	0.0636	0.9896	0.1227	0.2466	0.0896	-0.0162	0.0749	1.1152	0.0945	-0.0496	0.0762	0.1128	0.0651	-13389.8711
power	2	0.25	0.25	58	0.806	0.1172	0.7868	0.0853	0.0919	0.0702	0	1	0.4714	0.0942	-0.005	0.0732	0	1	0	1	0.0315	0.0638	1.2117	0.1218	0.0377	0.0902	0.0893	0.0746	1.1632	0.0938	-0.1432	0.076	-0.0597	0.0647	-13270.178
power	2	0.25	0.25	59	0.8764	0.1175	0.7684	0.0867	0.1592	0.0706	0	1	0.2995	0.0918	0.0861	0.0712	0	1	0	1	0.0967	0.0634	1.1196	0.1209	0.207	0.0892	-0.0167	0.0734	1.2064	0.0957	-0.169	0.0762	-0.1138	0.0653	-13286.8955
power	2	0.25	0.25	60	1.0203	0.1188	0.9847	0.0895	-0.0307	0.0724	0	1	0.1378	0.0892	0.0689	0.0702	0	1	0	1	0.0445	0.0632	0.9972	0.1205	0.3478	0.0892	0.0021	0.0725	1.0484	0.0964	0.0197	0.0764	-0.0512	0.0652	-13451.5304
power	2	0.25	0.25	61	0.8738	0.1146	0.987	0.0894	-0.0362	0.0713	0	1	0.2279	0.0888	-0.0639	0.0703	0	1	0	1	0.0207	0.0636	1.0471	0.1182	0.2888	0.0875	0.1758	0.0724	1.0301	0.0961	0.0125	0.0756	0.0036	0.0652	-13324.3551
power	2	0.25	0.25	62	0.966	0.1201	0.9312	0.0869	0.0622	0.072	0	1	0.3173	0.0916	0.0826	0.073	0	1	0	1	0.0462	0.0639	1.0471	0.1235	0.2017	0.0886	0.0427	0.0745	1.0445	0.0939	-0.1084	0.0765	-0.0496	0.0649	-13352.8609
power	2	0.25	0.25	63	1.0016	0.1187	1.0024	0.0884	-0.0638	0.072	0	1	0.1047	0.0878	0.0398	0.0714	0	1	0	1	-0.0518	0.0629	0.9915	0.121	0.3855	0.0875	0.0681	0.074	1.009	0.0948	0.024	0.0759	0.0477	0.0649	-13372.1107
power	2	0.25	0.25	64	1.1732	0.1223	1.0102	0.0873	0.085	0.0725	0	1	0.2553	0.0899	-0.0314	0.0725	0	1	0	1	0.1867	0.0628	0.894	0.1225	0.2237	0.0875	0.1472	0.0741	0.9868	0.0935	-0.0228	0.0759	-0.1574	0.0638	-13435.808
power	2	0.25	0.25	65	0.9106	0.1181	1.045	0.0887	-0.078	0.072	0	1	0.2422	0.0883	0.0812	0.0705	0	1	0	1	0.0078	0.0631	1.0641	0.1216	0.2534	0.0869	0.0168	0.0725	0.9455	0.0945	0.0909	0.0761	0.0173	0.0641	-13318.3453
power	2	0.25	0.25	66	1.2891	0.1231	1.0345	0.088	-0.0218	0.0734	0	1	0.2478	0.0886	-0.0463	0.0724	0	1	0	1	0.0758	0.0626	0.7518	0.123	0.2119	0.0867	0.1027	0.0729	0.9619	0.0939	0.0084	0.0763	-0.0505	0.0636	-13395.0099
power	2	0.25	0.25	67	1.038	0.1197	1.1575	0.0879	-0.0364	0.0721	0	1	0.2117	0.0902	0.0282	0.0727	0	1	0	1	-0.0429	0.0633	0.9883	0.1219	0.2829	0.0886	0.0879	0.0745	0.8181	0.0921	0.0753	0.0751	0.0507	0.064	-13368.1781
power	2	0.25	0.25	68	1.1149	0.1172	0.9707	0.0898	0.0449	0.0724	0	1	0.2165	0.091	0.0147	0.0718	0	1	0	1	0.1164	0.0646	0.8793	0.1183	0.2868	0.0896	0.0524	0.073	1.0572	0.0968	-0.0294	0.0762	-0.1288	0.0661	-13454.9623
power	2	0.25	0.25	69	0.9256	0.1182	0.737	0.0857	0.1038	0.0704	0	1	0.2463	0.0909	0.0018	0.0713	0	1	0	1	0.0158	0.0634	1.0309	0.1204	0.2934	0.0892	0.1231	0.0736	1.2347	0.095	-0.0773	0.0759	-0.0204	0.0656	-13288.8485
power	2	0.25	0.25	70	0.8568	0.1176	1.0154	0.0852	0.0152	0.0699	0	1	0.1365	0.0915	0.0883	0.0716	0	1	0	1	0.0155	0.0631	1.0973	0.1209	0.3824	0.0913	-0.0049	0.0748	0.9464	0.0909	-0.0026	0.074	-0.0366	0.0647	-13260.3247
power	2	0.25	0.25	71	1.0987	0.1169	0.9373	0.0855	-0.1088	0.0704	0	1	0.3224	0.0868	0.1121	0.0703	0	1	0	1	-0.1077	0.0618	0.8404	0.1178	0.1756	0.0839	0.0018	0.0711	1.0092	0.0921	0.1003	0.074	0.0884	0.0627	-13179.0652
power	2	0.25	0.25	72	0.9552	0.119	1.0472	0.0905	-0.0134	0.0732	0	1	0.26	0.0889	0.0698	0.0718	0	1	0	1	0.05	0.0636	1.0462	0.1223	0.2344	0.0871	0.0669	0.0736	1.0214	0.0968	0.0286	0.0773	-0.0352	0.0647	-13511.2361
power	2	0.25	0.25	73	1.1285	0.1222	0.9491	0.0886	0.1189	0.0732	0	1	0.2397	0.091	0.023	0.0738	0	1	0	1	0.0764	0.0642	0.9004	0.1236	0.2613	0.0893	0.0596	0.0752	1.0538	0.0956	-0.1265	0.0772	-0.0298	0.0656	-13434.7162
power	2	0.25	0.25	74	1.0031	0.12	1.0373	0.0895	-0.0118	0.0723	0	1	0.1386	0.0916	-0.0014	0.0706	0	1	0	1	0.042	0.0643	1.017	0.1212	0.3602	0.0906	0.065	0.0734	0.9817	0.0956	-0.0249	0.0762	-0.0211	0.0659	-13462.181
power	2	0.25	0.25	75	0.9912	0.1199	0.8987	0.0866	0.115	0.0719	0	1	0.4066	0.0908	0.0237	0.0739	0	1	0	1	-0.0551	0.0639	0.9753	0.122	0.1178	0.0878	0.0789	0.0749	1.0889	0.094	-0.0049	0.0763	0.0599	0.0648	-13339.2394
power	2	0.25	0.25	76	0.7848	0.1171	1.1738	0.0882	0.0061	0.0714	0	1	0.2177	0.0887	0.1324	0.0707	0	1	0	1	0.0211	0.063	1.1676	0.1214	0.3041	0.0871	-0.0337	0.0734	0.8398	0.0924	-0.027	0.0751	-0.0263	0.0637	-13394.2322
power	2	0.25	0.25	77	0.8943	0.1201	1.0813	0.088	0.1523	0.0723	0	1	0.1922	0.0891	0.1436	0.0723	0	1	0	1	-0.0726	0.0632	1.1009	0.1239	0.3188	0.0884	-0.0859	0.0747	0.9268	0.0934	-0.113	0.0761	0.0998	0.0645	-13422.3364
power	2	0.25	0.25	78	1.0136	0.1195	0.9866	0.0871	-0.0147	0.072	0	1	0.1789	0.0926	0.0878	0.0729	0	1	0	1	-0.055	0.0636	0.9693	0.1212	0.3587	0.0921	-0.0335	0.0751	0.9928	0.0934	0.0398	0.0757	0.0556	0.0654	-13383.1688
power	2	0.25	0.25	79	0.9441	0.1199	0.9399	0.0891	-0.0375	0.0728	0	1	0.0965	0.0909	0.0761	0.0716	0	1	0	1	0.0852	0.0631	1.0744	0.1233	0.4034	0.091	0.0049	0.0744	1.0987	0.0966	-0.0431	0.0774	-0.0814	0.0655	-13475.8464
power	2	0.25	0.25	80	0.9512	0.1182	0.942	0.0865	-0.1322	0.0711	0	1	0.0849	0.0925	0.0497	0.0725	0	1	0	1	-0.0366	0.0633	1.0266	0.1207	0.4411	0.0931	0.0751	0.0755	1.0232	0.0933	0.1099	0.0753	0.017	0.0656	-13289.5521
power	2	0.25	0.25	81	1.0482	0.1183	0.9726	0.0864	-0.0149	0.071	0	1	0.1377	0.0914	0.0524	0.0718	0	1	0	1	0.1172	0.0629	0.9507	0.1199	0.3662	0.0909	0.0263	0.074	0.981	0.0927	0.0398	0.0746	-0.1398	0.0649	-13293.7521
power	2	0.25	0.25	82	0.7715	0.1177	1.0923	0.0876	-0.0274	0.0717	0	1	0.4014	0.0916	0.0668	0.0722	0	1	0	1	-0.0804	0.0635	1.1822	0.1226	0.1298	0.088	0.0576	0.0741	0.8939	0.0927	0.0357	0.0757	0.057	0.0638	-13340.4621
power	2	0.25	0.25	83	1.4236	0.1225	1.0732	0.0893	-0.0139	0.0735	0	1	0.2971	0.0908	0.16	0.0728	0	1	0	1	0.049	0.0635	0.6303	0.1197	0.19	0.0879	-0.0137	0.0728	0.9797	0.0952	-0.0278	0.0757	-0.0302	0.0643	-13568.8392
power	2	0.25	0.25	84	0.9007	0.1184	1.0067	0.0906	-0.0261	0.0725	0	1	0.1905	0.0876	0.1045	0.0705	0	1	0	1	0.0089	0.0641	1.0637	0.1214	0.2955	0.0871	-0.0265	0.073	1.0467	0.0974	-0.0033	0.0769	-0.014	0.0656	-13421.2488
power	2	0.25	0.25	85	0.8529	0.1131	1.0154	0.091	1e-04	0.0713	0	1	0.3195	0.0893	0.0305	0.0695	0	1	0	1	-0.0157	0.0639	1.0301	0.116	0.1968	0.0873	0.0758	0.0712	1.0328	0.0977	-0.0281	0.0756	0.0228	0.0648	-13356.4348
power	2	0.25	0.25	86	0.9688	0.1203	0.9877	0.0878	-0.0608	0.0723	0	1	0.1168	0.0922	0.001	0.0725	0	1	0	1	-0.0204	0.0641	1.0372	0.1231	0.4022	0.0925	0.1245	0.0751	1.0089	0.0943	0.0489	0.0765	0.0228	0.066	-13399.6778
power	2	0.25	0.25	87	1.0631	0.12	0.8637	0.0891	0.0396	0.0727	0	1	0.1249	0.0899	0.044	0.0713	0	1	0	1	0.1134	0.0631	0.9786	0.1219	0.3417	0.0893	0.0394	0.0735	1.1775	0.0975	-0.0217	0.0774	-0.1151	0.0655	-13453.4574
power	2	0.25	0.25	88	1.2443	0.1236	1.0445	0.0884	-0.0998	0.0736	0	1	0.3131	0.0903	0.1279	0.074	0	1	0	1	-0.1651	0.0637	0.779	0.1239	0.1778	0.0881	-0.0361	0.0744	0.9567	0.0942	0.0826	0.0765	0.155	0.0644	-13424.5827
power	2	0.25	0.25	89	0.9523	0.1167	0.9921	0.0874	0.0967	0.071	0	1	0.2213	0.0918	0.18	0.0714	0	1	0	1	-0.0876	0.0636	0.9971	0.1195	0.3109	0.0911	-0.0436	0.0732	1.0033	0.0938	-0.1147	0.0749	0.0955	0.0651	-13344.796
power	2	0.25	0.25	90	1.1577	0.1172	0.8784	0.0872	-0.0615	0.0711	0	1	0.2202	0.0875	0.0644	0.0705	0	1	0	1	0.119	0.0625	0.7989	0.1171	0.2794	0.0859	0.0543	0.0718	1.124	0.095	-0.0435	0.0751	-0.0968	0.0641	-13314.3743
power	2	0.25	0.25	91	1.1221	0.1189	0.92	0.087	0.0371	0.0713	0	1	0.3949	0.0906	-0.061	0.0713	0	1	0	1	0.0037	0.0629	0.851	0.1193	0.1093	0.0876	0.1478	0.0718	1.0722	0.0942	-0.0267	0.0751	0.0178	0.0637	-13341.0543
power	2	0.25	0.25	92	1.0571	0.1199	1.1048	0.0884	-0.0643	0.0723	0	1	0.2589	0.0874	-0.0199	0.0714	0	1	0	1	0.0737	0.0629	0.9847	0.1223	0.2167	0.0853	0.1294	0.0727	0.864	0.0932	0.0343	0.0754	-0.0908	0.0637	-13348.2763
power	2	0.25	0.25	93	1.0871	0.1208	0.947	0.0873	0.108	0.0721	0	1	0.19	0.09	0.0425	0.0715	0	1	0	1	0.002	0.0626	0.9335	0.1221	0.3076	0.0887	0.1226	0.0735	1.0505	0.0942	-0.0676	0.0761	6e-04	0.0641	-13384.1116
power	2	0.25	0.25	94	1.0266	0.1228	0.8678	0.0864	-0.0487	0.0726	0	1	0.3889	0.0912	0.0572	0.0735	0	1	0	1	-0.025	0.0628	0.9999	0.1252	0.1197	0.0877	0.0146	0.0744	1.1463	0.0944	-0.0016	0.0772	0.0477	0.064	-13462.6289
power	2	0.25	0.25	95	0.9016	0.1184	0.9814	0.0874	-0.1292	0.0713	0	1	0.3666	0.0937	0.1026	0.0728	0	1	0	1	-0.0086	0.0646	0.9719	0.1208	0.2292	0.0921	-0.0167	0.0741	1.0192	0.0939	0.2187	0.0754	0.0256	0.0656	-13367.3437
power	2	0.25	0.25	96	0.7884	0.1194	0.9769	0.0863	-0.0478	0.0712	0	1	0.2972	0.095	0.0128	0.0735	0	1	0	1	-0.0453	0.0644	1.1896	0.1243	0.2281	0.0928	0.0917	0.0759	0.9708	0.0925	0.0021	0.076	0.0384	0.0651	-13258.2222
power	2	0.25	0.25	97	0.9472	0.1233	0.9292	0.0872	0.1095	0.0728	0	1	0.2749	0.0897	0.0511	0.0725	0	1	0	1	-0.0081	0.063	1.1652	0.1271	0.2012	0.0875	0.0498	0.0745	1.0674	0.0943	-0.186	0.0777	-0.0167	0.0643	-13465.5512
power	2	0.25	0.25	98	1.0207	0.1167	0.9994	0.0872	0.0277	0.0707	0	1	0.132	0.0907	0.0641	0.0707	0	1	0	1	0.0019	0.0631	0.9666	0.1185	0.3373	0.0901	0.0273	0.073	0.9608	0.0933	-0.0155	0.0744	-0.018	0.0646	-13222.3509
power	2	0.25	0.25	99	1.0968	0.1225	0.9185	0.0884	0.0052	0.0729	0	1	0.247	0.091	0.0688	0.0721	0	1	0	1	0.0295	0.0636	0.9431	0.1234	0.2517	0.0891	0.0543	0.0737	1.08	0.0958	-0.0092	0.077	-0.0601	0.0653	-13432.6466
power	2	0.25	0.25	100	1.2547	0.119	1.0186	0.0852	-0.1174	0.0706	0	1	0.1969	0.094	0.0073	0.0729	0	1	0	1	-0.021	0.064	0.7739	0.1188	0.2963	0.093	0.0997	0.0738	0.9075	0.0906	0.1142	0.0733	0.0256	0.0653	-13265.6083
power	2	0.25	0.25	101	0.7997	0.1167	0.9335	0.0898	-0.0949	0.0722	0	1	0.3406	0.0909	0.0899	0.0714	0	1	0	1	0.0372	0.064	1.1013	0.1203	0.1925	0.0887	-0.0168	0.0735	1.1234	0.0974	0.1023	0.0771	-0.0264	0.0654	-13411.5767
power	2	0.25	0.25	102	1.2157	0.1221	1.0549	0.0868	-0.0822	0.0722	0	1	0.1917	0.0901	0.0396	0.0727	0	1	0	1	0.0678	0.0632	0.8284	0.1221	0.2752	0.089	0.0746	0.074	0.8887	0.092	0.1052	0.075	-0.048	0.0644	-13280.117
power	2	0.25	0.25	103	0.914	0.1213	1.0031	0.0861	-0.0138	0.0717	0	1	0.3736	0.0905	0.0836	0.0727	0	1	0	1	-0.0328	0.0632	1.1926	0.1249	0.0843	0.0869	-0.0279	0.0746	0.9481	0.092	0.0494	0.0762	0.0333	0.0634	-13343.4452
power	2	0.25	0.25	104	1.0939	0.1186	0.9235	0.0862	-0.038	0.0713	0	1	0.2893	0.093	0.0975	0.0723	0	1	0	1	-0.0967	0.0631	0.8899	0.1198	0.2082	0.0913	0.0057	0.0734	1.0653	0.0933	0.0229	0.0752	0.0724	0.0643	-13326.7577
power	2	0.25	0.25	105	1.0987	0.1207	1.008	0.0873	-0.0336	0.0721	0	1	0.3684	0.0959	0.1584	0.0739	0	1	0	1	-0.0314	0.0649	0.8648	0.1205	0.1961	0.093	-0.0256	0.075	0.9909	0.0935	0.0539	0.0755	0.0294	0.0658	-13450.6848
power	2	0.25	0.25	106	1.0389	0.1214	1.0718	0.0886	-0.1674	0.0728	0	1	0.1263	0.0887	0.1302	0.0712	0	1	0	1	-0.0954	0.0629	0.9476	0.123	0.3658	0.0885	-0.0639	0.0735	0.933	0.0941	0.1534	0.0762	0.0765	0.0643	-13370.8622
power	2	0.25	0.25	107	1.108	0.1191	1.0209	0.0907	0.1419	0.0729	0	1	0.1006	0.0865	0.0716	0.07	0	1	0	1	0.0065	0.0626	0.932	0.1204	0.3297	0.0865	0.0354	0.072	1.0227	0.0972	-0.1448	0.0767	-0.0223	0.0642	-13404.5944
power	2	0.25	0.25	108	1.1139	0.1212	0.9599	0.0858	-0.14	0.0717	0	1	0.2827	0.0878	0.1147	0.0719	0	1	0	1	-0.1026	0.0618	0.9526	0.1235	0.1697	0.0854	-0.0033	0.0727	1.0174	0.0924	0.1321	0.0756	0.1265	0.0626	-13338.245
power	2	0.25	0.25	109	0.9822	0.1154	1.0644	0.0893	-0.0394	0.0713	0	1	0.1179	0.0886	0.0786	0.0699	0	1	0	1	0.0248	0.0635	0.959	0.1172	0.3742	0.0891	0.0087	0.0724	0.9471	0.095	-4e-04	0.0748	-0.0264	0.0651	-13310.0525
power	2	0.25	0.25	110	1.1491	0.1222	0.915	0.087	0.0327	0.0721	0	1	0.2167	0.0911	0.0119	0.0721	0	1	0	1	0.0765	0.0636	0.8719	0.1223	0.2798	0.09	0.1088	0.0739	1.0972	0.0944	-0.0405	0.076	-0.0554	0.0653	-13425.1484
power	2	0.25	0.25	111	1.0455	0.1193	1.0152	0.0904	-0.1447	0.0731	0	1	0.2305	0.0879	0.0889	0.0717	0	1	0	1	-0.0135	0.0634	0.9576	0.1213	0.2308	0.086	-0.0082	0.0733	1.0339	0.0971	0.0988	0.077	-0.0116	0.0647	-13432.3897
power	2	0.25	0.25	112	1.0482	0.1231	1.2708	0.0906	-0.027	0.0744	0	1	0.1783	0.0899	0.0691	0.0732	0	1	0	1	0.0246	0.0641	1.0834	0.126	0.2725	0.089	0.0288	0.0752	0.7652	0.094	0.0263	0.0771	-0.0456	0.0647	-13578.7443
power	2	0.25	0.25	113	1.0243	0.1198	0.9478	0.089	-0.0883	0.0723	0	1	0.2394	0.0899	0.1434	0.0714	0	1	0	1	0.1366	0.064	0.9307	0.1215	0.2908	0.0889	-0.0208	0.0731	1.1004	0.0964	0.0838	0.0764	-0.0872	0.0657	-13456.4231
power	2	0.25	0.25	114	1.0839	0.1203	1.0633	0.0903	-0.0144	0.0734	0	1	0.1594	0.0871	0.0389	0.0712	0	1	0	1	0.0346	0.0626	0.92	0.1218	0.32	0.0868	0.0505	0.073	0.9675	0.0962	0.0199	0.0769	-0.037	0.0638	-13436.8338
power	2	0.25	0.25	115	0.9849	0.1196	1.2486	0.089	0.1478	0.0725	0	1	0.1468	0.0951	-0.0449	0.0733	0	1	0	1	0.025	0.0645	1.0004	0.1222	0.3739	0.0947	0.1212	0.0757	0.7161	0.092	-0.1931	0.0751	-0.0508	0.0652	-13339.9994
power	2	0.25	0.25	116	1.1094	0.1214	1.0467	0.0891	-0.0017	0.0729	0	1	0.2015	0.0896	0.1404	0.072	0	1	0	1	0.0927	0.0639	0.9077	0.1227	0.2883	0.0889	-0.026	0.0735	0.9761	0.0951	-0.0399	0.0764	-0.1088	0.0651	-13449.1152
power	2	0.25	0.25	117	1.0048	0.1203	1.0848	0.0867	-0.1115	0.0718	0	1	0.4524	0.0898	0.1284	0.0724	0	1	0	1	0.0047	0.0629	0.9965	0.1227	0.0441	0.0847	-0.0305	0.0732	0.891	0.0917	0.1008	0.0751	-0.0303	0.0626	-13342.2428
power	2	0.25	0.25	118	0.9856	0.1189	0.9962	0.0872	0.0629	0.0716	0	1	0.2369	0.0899	0.1641	0.0717	0	1	0	1	0.0494	0.0628	1.0315	0.1213	0.2559	0.088	-0.11	0.0737	0.9751	0.0933	-0.0815	0.0757	-0.0642	0.064	-13333.0589
power	2	0.25	0.25	119	0.6932	0.1163	1.1475	0.0885	0.0615	0.0714	0	1	0.1335	0.0904	-0.0045	0.0707	0	1	0	1	-0.1037	0.0632	1.2548	0.1223	0.3766	0.0901	0.0994	0.0741	0.8477	0.093	-0.0026	0.0756	0.0813	0.0642	-13306.2357
power	2	0.25	0.25	120	0.9763	0.1206	1.1077	0.0887	0.0649	0.0724	0	1	0.1583	0.0915	-0.0779	0.0731	0	1	0	1	-0.0271	0.0644	1.0742	0.1232	0.3248	0.0908	0.2017	0.076	0.8681	0.0937	-0.1164	0.0761	0.0377	0.0655	-13369.192
power	2	0.25	0.25	121	1.0692	0.1208	0.9996	0.0865	0.1359	0.0717	0	1	0.2483	0.0891	0.0472	0.0718	0	1	0	1	-0.0043	0.0626	0.9845	0.1223	0.2118	0.0868	0.0451	0.0735	0.9715	0.0926	-0.1074	0.0754	-0.0053	0.0636	-13330.9594
power	2	0.25	0.25	122	1.0432	0.1169	1.0347	0.0891	-0.058	0.0717	0	1	0.2624	0.095	-0.0387	0.0719	0	1	0	1	-0.0533	0.0647	0.8665	0.1179	0.2888	0.0933	0.1297	0.0734	0.9702	0.0951	0.0836	0.075	0.0596	0.0661	-13372.216
power	2	0.25	0.25	123	1.0641	0.1142	0.9721	0.0852	-0.0486	0.0693	0	1	0.3411	0.0898	0.1021	0.0702	0	1	0	1	-0.0962	0.0621	0.818	0.1148	0.1637	0.087	0.0127	0.071	0.9853	0.0914	0.0171	0.0727	0.0923	0.0628	-13136.7679
power	2	0.25	0.25	124	1.03	0.1206	0.7777	0.085	-0.0261	0.0707	0	1	0.1985	0.0905	-0.0894	0.0719	0	1	0	1	-0.0605	0.0631	1.0206	0.1228	0.2982	0.0893	0.1614	0.0738	1.1879	0.0937	0.0363	0.0758	0.0684	0.0652	-13346.6051
power	2	0.25	0.25	125	1.0808	0.1218	1.1216	0.091	-0.0421	0.0741	0	1	0.2668	0.09	-0.0172	0.0724	0	1	0	1	0.0156	0.0639	0.9603	0.1232	0.2185	0.0877	0.0779	0.0739	0.9199	0.0962	0.0489	0.0774	-0.0399	0.0646	-13533.2131
power	2	0.25	0.25	126	0.8941	0.1197	1.1391	0.0902	0.0284	0.0731	0	1	0.283	0.0904	0.1011	0.0729	0	1	0	1	0.0442	0.0646	1.1263	0.1237	0.238	0.0885	0.0334	0.0747	0.8836	0.0951	-0.0192	0.0768	-0.0488	0.0652	-13501.9499
power	2	0.25	0.25	127	1.1692	0.1212	0.9758	0.0876	-0.199	0.0725	0	1	0.1336	0.088	-0.0964	0.0712	0	1	0	1	-0.0365	0.0625	0.8971	0.1218	0.3165	0.0873	0.2098	0.0732	1.0287	0.0943	0.1914	0.0762	0.0398	0.0641	-13389.3095
power	2	0.25	0.25	128	1.0393	0.1206	0.967	0.0878	0.0055	0.072	0	1	0.2492	0.0908	0.0347	0.0716	0	1	0	1	-0.0639	0.0638	0.9362	0.1214	0.2658	0.0888	0.0863	0.0737	1.0398	0.0946	0.0036	0.076	0.0548	0.0651	-13390.5091
power	2	0.25	0.25	129	1.168	0.1192	1.0377	0.0893	-0.0311	0.0727	0	1	0.2788	0.0916	-0.028	0.0723	0	1	0	1	0.0891	0.0641	0.8168	0.1199	0.2445	0.0904	0.1135	0.0729	0.9974	0.0955	0.0147	0.0757	-0.0826	0.0652	-13493.6881
power	2	0.25	0.25	130	0.99	0.1239	1.125	0.0872	-0.1094	0.0732	0	1	0.3824	0.0909	0.0025	0.0742	0	1	0	1	0.0347	0.0639	1.0993	0.1274	0.1326	0.0876	0.1086	0.0754	0.8486	0.0918	0.0722	0.0767	-1e-04	0.0639	-13481.6263
power	2	0.25	0.25	131	1.2388	0.1195	0.8517	0.0851	0.0748	0.0707	0	1	0.0251	0.0904	0.0332	0.0722	0	1	0	1	0.0033	0.0632	0.7767	0.1191	0.476	0.0918	0.0614	0.0741	1.1269	0.0929	-0.0367	0.0745	-0.0095	0.0658	-13348.1773
power	2	0.25	0.25	132	0.8345	0.1196	1.0922	0.0884	-0.0724	0.0722	0	1	0.1499	0.0922	-0.0268	0.0723	0	1	0	1	-0.0646	0.0636	1.1644	0.1236	0.3613	0.0915	0.1521	0.0756	0.9049	0.0936	0.0649	0.0762	0.0547	0.065	-13382.0016
power	2	0.25	0.25	133	1.1161	0.1216	0.9583	0.0876	-0.0505	0.0724	0	1	0.073	0.0911	-0.1383	0.0719	0	1	0	1	-0.0684	0.0629	0.9336	0.1228	0.3996	0.091	0.2095	0.0745	1.0224	0.0943	0.0585	0.0762	0.0673	0.065	-13356.0912
power	2	0.25	0.25	134	0.7392	0.1221	1.0535	0.0903	0.0877	0.0741	0	1	0.1326	0.089	0.0935	0.0729	0	1	0	1	0.1321	0.0634	1.3104	0.1283	0.3828	0.0894	0.0042	0.0762	0.9771	0.0964	-0.0527	0.0789	-0.1326	0.0652	-13524.3953
power	2	0.25	0.25	135	0.9449	0.1201	0.9877	0.0885	0.0502	0.0725	0	1	0.2411	0.088	0.1039	0.0703	0	1	0	1	0.0325	0.062	1.0984	0.1241	0.2188	0.0859	0.0172	0.0721	1.0087	0.095	-0.0694	0.0769	-0.0343	0.0633	-13347.6389
power	2	0.25	0.25	136	1.0141	0.1188	1.0671	0.0858	0.0713	0.0712	0	1	0.3086	0.0943	0.0507	0.0738	0	1	0	1	0.1386	0.0636	0.9465	0.1209	0.223	0.0918	0.0676	0.0753	0.868	0.0907	-0.0518	0.0744	-0.1351	0.0641	-13239.831
power	2	0.25	0.25	137	1.1305	0.1208	0.8017	0.0869	-0.0488	0.072	0	1	0.1698	0.0908	0.1344	0.0729	0	1	0	1	-0.0067	0.0634	0.9117	0.1222	0.3152	0.09	-0.0461	0.0745	1.2096	0.0957	0.047	0.0768	-0.0025	0.0655	-13421.0734
power	2	0.25	0.25	138	1.0418	0.1188	1.1549	0.0885	-0.0276	0.072	0	1	0.1577	0.0902	0.0086	0.0718	0	1	0	1	0.056	0.0634	0.941	0.1202	0.3452	0.0892	0.1167	0.074	0.832	0.0928	0.0131	0.0749	-0.0449	0.0642	-13356.022
power	2	0.25	0.25	139	0.7244	0.1139	1.0472	0.089	0.044	0.0711	0	1	0.2969	0.087	0.1101	0.0699	0	1	0	1	-0.0143	0.0626	1.248	0.1195	0.1939	0.0847	-0.0047	0.0722	0.9787	0.095	-0.1379	0.0757	-0.01	0.0636	-13360.0226
power	2	0.25	0.25	140	1.0381	0.1216	1.0725	0.089	-0.0843	0.0732	0	1	0.0612	0.0909	0.0835	0.0731	0	1	0	1	0.0455	0.0638	0.9998	0.124	0.4277	0.0909	0.0281	0.0759	0.9396	0.0946	0.0585	0.0768	-0.0688	0.0658	-13442.8374
power	2	0.25	0.25	141	0.8117	0.1202	1.0989	0.0874	0.045	0.0719	0	1	0.279	0.0905	0.0641	0.0714	0	1	0	1	-0.0287	0.0632	1.2317	0.125	0.2115	0.0879	0.0282	0.0738	0.8805	0.0923	-0.0252	0.076	0.0237	0.0637	-13382.3916
power	2	0.25	0.25	142	0.9679	0.1191	0.8804	0.0865	-9e-04	0.0712	0	1	0.2047	0.0871	0.0326	0.0708	0	1	0	1	0.0218	0.0618	1.0468	0.1217	0.267	0.0853	0.0729	0.0731	1.0804	0.094	-0.0329	0.0759	-0.0329	0.0635	-13238.7473
power	2	0.25	0.25	143	1.0068	0.1208	1.0332	0.0866	0.0622	0.0719	0	1	0.3039	0.0924	0.1153	0.0724	0	1	0	1	-0.0323	0.0634	1.0119	0.123	0.2027	0.0895	-0.0069	0.0741	0.9548	0.0923	-0.0938	0.0756	0.0445	0.0641	-13400.9676
power	2	0.25	0.25	144	1.0684	0.125	0.9491	0.0875	0.0955	0.0734	0	1	0.2517	0.0925	-0.0102	0.0749	0	1	0	1	0.0379	0.064	0.9865	0.127	0.2648	0.0913	0.091	0.0766	1.0467	0.0944	-0.0881	0.0775	-0.0485	0.0656	-13477.0418
power	2	0.25	0.25	145	1.0239	0.1204	0.9726	0.0868	0.0158	0.0716	0	1	0.3226	0.0934	0.1127	0.0727	0	1	0	1	0.0564	0.0641	0.9763	0.1221	0.1894	0.0912	0.0041	0.0741	0.9888	0.0932	-9e-04	0.0755	-0.0508	0.0652	-13315.2539
power	2	0.25	0.25	146	1.0782	0.1161	1.1357	0.0887	-0.0453	0.0715	0	1	0.2319	0.0893	0.0477	0.0704	0	1	0	1	-0.0316	0.0627	0.88	0.117	0.2614	0.0877	0.0703	0.072	0.8532	0.0933	0.0642	0.0743	0.0068	0.0633	-13310.1871
power	2	0.25	0.25	147	1.2993	0.1222	1.0018	0.0878	0.1205	0.0729	0	1	0.4488	0.09	-0.0111	0.0731	0	1	0	1	-0.1105	0.0632	0.7721	0.1221	0.0236	0.0847	0.096	0.0726	0.9933	0.094	-0.0952	0.076	0.1182	0.0632	-13446.5655
power	2	0.25	0.25	148	1.0217	0.1183	1.054	0.0887	-0.0975	0.0719	0	1	0.0568	0.0911	0.0042	0.071	0	1	0	1	-0.001	0.0635	0.9937	0.1205	0.4509	0.0921	0.115	0.0736	0.9207	0.0942	0.1081	0.0755	-0.0147	0.0653	-13359.208
power	2	0.25	0.25	149	0.9272	0.1205	0.9423	0.0866	-0.0308	0.072	0	1	0.4701	0.0936	0.1283	0.075	0	1	0	1	-0.0125	0.0641	1.0215	0.1229	0.0925	0.0891	-0.0406	0.0763	1.0449	0.0935	-0.0066	0.0762	0.0085	0.065	-13397.09
power	2	0.25	0.25	150	0.7873	0.1157	1.0404	0.0877	0.0165	0.0709	0	1	0.2776	0.0873	0.0112	0.0701	0	1	0	1	-0.0396	0.0624	1.1827	0.1207	0.1924	0.0849	0.081	0.0726	0.9363	0.0934	-0.0298	0.0752	0.0264	0.0633	-13215.3446
power	2	0.25	0.25	151	0.9402	0.1188	1.1012	0.0898	0.0239	0.0728	0	1	0.1061	0.0885	0.0532	0.0718	0	1	0	1	0.0164	0.0634	1.1041	0.1226	0.3628	0.0886	0.0674	0.0744	0.9247	0.0952	0.0156	0.0767	-0.0073	0.0647	-13434.5312
power	2	0.25	0.25	152	0.9745	0.1187	1.0519	0.0889	-0.0027	0.0721	0	1	0.2309	0.0926	0.0997	0.0721	0	1	0	1	-0.0159	0.0643	0.9766	0.1206	0.3185	0.0918	0.0074	0.0742	0.9581	0.0947	-0.0097	0.0757	0.0275	0.0657	-13428.6366
power	2	0.25	0.25	153	0.916	0.1177	1.0631	0.0876	-0.0802	0.0714	0	1	0.3344	0.0923	-0.0114	0.0716	0	1	0	1	0.1347	0.0639	1.0702	0.121	0.168	0.0896	0.1097	0.0732	0.9232	0.093	0.1135	0.0752	-0.1487	0.0643	-13342.7387
power	2	0.25	0.25	154	1.2084	0.1186	0.8888	0.0882	-0.1572	0.0718	0	1	0.275	0.0864	0.0988	0.0704	0	1	0	1	-0.1162	0.0624	0.7978	0.1183	0.1971	0.0839	0.0031	0.0712	1.1309	0.096	0.1998	0.0758	0.1506	0.0635	-13385.8569
power	2	0.25	0.25	155	0.8264	0.12	1.0784	0.0899	-0.0021	0.073	0	1	0.2237	0.0918	0.0582	0.0726	0	1	0	1	0.0665	0.0644	1.2168	0.1248	0.2824	0.0903	0.0295	0.0752	0.959	0.0956	-0.0231	0.0775	-0.0491	0.0653	-13524.8772
power	2	0.25	0.25	156	1.1416	0.1212	0.9664	0.0856	0.0863	0.0714	0	1	0.2227	0.0941	0.071	0.0734	0	1	0	1	-0.023	0.0639	0.86	0.1215	0.29	0.0934	0.0151	0.0749	0.9613	0.0917	-0.1112	0.0747	0.0104	0.0654	-13257.0856
power	2	0.25	0.25	157	0.9098	0.1163	0.9187	0.0873	0.1257	0.0709	0	1	0.3774	0.0891	0.0516	0.0706	0	1	0	1	0.0226	0.0628	1.112	0.1198	0.1008	0.0857	0.0332	0.0719	1.0636	0.0945	-0.1052	0.0757	-0.0277	0.0635	-13322.5774
power	2	0.25	0.25	158	1.0837	0.1221	0.8784	0.0875	0.0307	0.0726	0	1	0.2251	0.0907	0.1756	0.0723	0	1	0	1	0.0268	0.0627	1.0085	0.1242	0.2439	0.0889	-0.0651	0.0739	1.1332	0.0954	0.0457	0.0772	-0.0637	0.0645	-13459.3143
power	2	0.25	0.25	159	0.9008	0.1182	1.1205	0.0884	0.0223	0.072	0	1	0.1557	0.0896	0.0137	0.072	0	1	0	1	-0.0604	0.0631	1.0954	0.1224	0.346	0.0893	0.0657	0.0743	0.8599	0.0932	-0.0739	0.0757	0.0387	0.0643	-13348.971
power	2	0.25	0.25	160	1.0232	0.1213	0.9141	0.0883	-0.0236	0.0728	0	1	0.2883	0.0895	0.0037	0.0726	0	1	0	1	0.0232	0.0633	1.0247	0.1239	0.1922	0.0875	0.0849	0.074	1.1219	0.096	-0.0113	0.0774	-0.0262	0.0646	-13487.108
power	2	0.25	0.25	161	1.0307	0.1184	1.1978	0.0916	0.0204	0.073	0	1	0.0566	0.0834	-0.0372	0.0686	0	1	0	1	-0.0298	0.0622	0.9869	0.1203	0.3744	0.0836	0.1316	0.0713	0.8308	0.0959	-0.0289	0.0761	0.0308	0.0635	-13364.9351
power	2	0.25	0.25	162	1.1817	0.1206	1.0302	0.0871	-0.0721	0.072	0	1	0.4093	0.0917	0.0399	0.0725	0	1	0	1	-0.0266	0.0634	0.7918	0.1202	0.0917	0.0877	0.0495	0.0729	0.953	0.0929	-0.0022	0.0749	0.022	0.0639	-13332.7382
power	2	0.25	0.25	163	0.9311	0.1193	1.0691	0.087	0.0881	0.0716	0	1	0.3499	0.0911	0.0291	0.0717	0	1	0	1	-0.1077	0.0625	1.0417	0.122	0.1728	0.088	0.0648	0.0734	0.9332	0.0924	-0.118	0.0752	0.1239	0.063	-13406.66
power	2	0.25	0.25	164	1.0532	0.1171	0.9326	0.0876	-0.1872	0.0711	0	1	0.0852	0.0882	-0.0148	0.07	0	1	0	1	-0.0666	0.0625	0.9296	0.1183	0.416	0.0889	0.1035	0.0724	1.0889	0.0949	0.1501	0.075	0.0518	0.0648	-13395.9523
power	2	0.25	0.25	165	1.069	0.1166	1.0009	0.0885	-0.0099	0.0713	0	1	0.3252	0.0867	-0.0994	0.0699	0	1	0	1	0.0423	0.0629	0.8534	0.1174	0.1754	0.0837	0.1938	0.071	1.002	0.0949	0.004	0.0748	-0.0395	0.0637	-13298.6274
power	2	0.25	0.25	166	1.1826	0.1199	0.9031	0.0859	0.0922	0.0712	0	1	0.3525	0.0891	0.1288	0.0723	0	1	0	1	-0.0093	0.063	0.8241	0.1198	0.148	0.0861	-0.0157	0.0728	1.0814	0.0932	-0.0936	0.0749	0.0037	0.0641	-13359.184
power	2	0.25	0.25	167	1.3531	0.1222	1.0203	0.0889	0.0708	0.0731	0	1	0.3613	0.0899	0.0536	0.0723	0	1	0	1	0.0085	0.0635	0.6894	0.1198	0.1169	0.0859	0.0345	0.0724	0.9818	0.095	-0.1169	0.0757	-0.0038	0.0642	-13440.5255
power	2	0.25	0.25	168	0.9665	0.118	1.021	0.0882	-0.0011	0.0717	0	1	0.2512	0.0895	0.001	0.0709	0	1	0	1	0.1063	0.0632	1.0313	0.1203	0.2732	0.0875	0.1704	0.073	0.999	0.0944	-0.0357	0.0756	-0.1206	0.0644	-13458.5685
power	2	0.25	0.25	169	0.7846	0.1158	1.0215	0.0878	0.0072	0.0709	0	1	0.2548	0.093	0.0524	0.0726	0	1	0	1	0.031	0.0645	1.1333	0.1204	0.2994	0.0918	0.0924	0.0751	0.9677	0.0937	-0.0341	0.0753	-0.0399	0.0657	-13311.605
power	2	0.25	0.25	170	0.9851	0.1213	0.9108	0.0866	-0.008	0.0718	0	1	0.108	0.0905	-0.0175	0.0717	0	1	0	1	0.0176	0.0627	1.0636	0.1244	0.361	0.0904	0.125	0.0744	1.0519	0.0937	-0.0175	0.0764	-0.0428	0.0648	-13294.8732
power	2	0.25	0.25	171	1.1527	0.117	0.8403	0.0859	-0.0614	0.0702	0	1	0.2013	0.085	0.1701	0.0699	0	1	0	1	0.0478	0.0614	0.8207	0.117	0.2701	0.0842	-0.0867	0.0712	1.1459	0.094	0.0387	0.0743	-0.0477	0.0633	-13254.9464
power	2	0.25	0.25	172	0.9802	0.1188	0.9994	0.09	0.017	0.0728	0	1	0.3179	0.0877	0.1227	0.0712	0	1	0	1	0.0732	0.0631	1.0262	0.1216	0.1643	0.0842	-0.0341	0.0725	1.0536	0.0968	0.0533	0.077	-0.0839	0.064	-13476.5462
power	2	0.25	0.25	173	1.0704	0.1203	0.9331	0.0873	0.064	0.0719	0	1	0.0769	0.0847	0.0885	0.0695	0	1	0	1	-0.1293	0.0606	0.975	0.1223	0.3369	0.0843	0.0172	0.0719	1.0379	0.0942	-0.0779	0.0761	0.1052	0.0625	-13212.8535
power	2	0.25	0.25	174	0.9889	0.1196	1.0235	0.0897	-0.0113	0.0727	0	1	0.1795	0.0865	0.0773	0.0705	0	1	0	1	-0.0394	0.0631	1.009	0.1219	0.2959	0.0858	-0.0087	0.0726	0.9842	0.0959	-0.0387	0.0766	0.0345	0.0645	-13363.5896
power	2	0.25	0.25	175	1.1256	0.1163	0.9774	0.0875	-0.0565	0.0711	0	1	0.2417	0.0898	0.0093	0.0709	0	1	0	1	-0.0229	0.0628	0.8007	0.1166	0.2834	0.0883	0.0939	0.0719	1.0372	0.0941	0.0269	0.0745	0.0259	0.0641	-13370.8548
power	2	0.25	0.25	176	0.9555	0.1205	1.0412	0.0878	-0.1385	0.0723	0	1	0.4295	0.0908	-0.0681	0.0729	0	1	0	1	-0.1061	0.064	1.021	0.1229	0.1101	0.0871	0.1844	0.0741	0.9551	0.0936	0.1601	0.0761	0.1097	0.0644	-13413.8395
power	2	0.25	0.25	177	0.8438	0.1207	0.9732	0.087	0.142	0.0719	0	1	0.3662	0.09	0.0276	0.0712	0	1	0	1	-0.0165	0.0633	1.2073	0.1254	0.1208	0.0867	0.0803	0.0729	1.0292	0.0936	-0.1435	0.0768	-0.0047	0.0639	-13415.7848
power	2	0.25	0.25	178	0.8266	0.1203	0.853	0.0866	0.0532	0.0718	0	1	0.239	0.0898	0.1041	0.0728	0	1	0	1	-0.0147	0.0631	1.1869	0.1252	0.2856	0.0883	-0.0354	0.0752	1.1607	0.0948	-0.0628	0.0773	0.0065	0.0648	-13442.9324
power	2	0.25	0.25	179	0.8516	0.1187	0.944	0.0881	0.0608	0.0716	0	1	0.2269	0.0835	0.0329	0.0696	0	1	0	1	-0.0682	0.0618	1.191	0.1226	0.2243	0.0817	0.0644	0.0723	1.0687	0.0953	-0.1272	0.0767	0.0784	0.063	-13357.2469
power	2	0.25	0.25	180	0.7624	0.1187	1.0847	0.092	-0.0503	0.0736	0	1	0.2503	0.0885	0.1233	0.0717	0	1	0	1	0.0333	0.0645	1.2237	0.1242	0.273	0.0877	0.0108	0.0741	0.9824	0.098	0.0537	0.0782	-0.0371	0.0656	-13536.3313
power	2	0.25	0.25	181	0.8892	0.1217	1.0278	0.0894	-0.0546	0.0732	0	1	0.2276	0.0888	0.0722	0.0704	0	1	0	1	-0.0924	0.0626	1.1203	0.1248	0.2639	0.0871	0.0219	0.073	1.0055	0.0957	0.0679	0.0775	0.0703	0.064	-13460.2334
power	2	0.25	0.25	182	0.9625	0.1157	0.9829	0.0856	-0.0528	0.0698	0	1	0.2072	0.0848	0.2227	0.0705	0	1	0	1	0.0392	0.0614	1.0168	0.1186	0.2607	0.0838	-0.0847	0.0723	1.0062	0.0919	0.0188	0.0739	-0.0253	0.0624	-13256.5018
power	2	0.25	0.25	183	0.8707	0.1226	1.0806	0.0884	-0.0615	0.0731	0	1	0.3224	0.0938	0.0054	0.0745	0	1	0	1	-0.0203	0.0651	1.2088	0.1272	0.186	0.0908	0.1143	0.0767	0.9089	0.0937	0.0158	0.0773	0.0593	0.0657	-13472.9465
power	2	0.25	0.25	184	0.9076	0.1217	1.0258	0.0884	0.0171	0.0729	0	1	0.4138	0.0917	0.1609	0.0734	0	1	0	1	-0.0492	0.0648	1.123	0.1257	0.1009	0.0879	-0.0262	0.0746	0.9741	0.0944	-0.0584	0.0771	0.0491	0.0652	-13429.8954
power	2	0.25	0.25	185	1.0913	0.1218	0.9989	0.0847	-0.0227	0.0715	0	1	0.3758	0.0915	0.0614	0.0728	0	1	0	1	-0.0209	0.0624	0.9343	0.1234	0.1181	0.0878	0.057	0.0736	0.9541	0.0905	0.0135	0.0751	0.0079	0.0626	-13322.1781
power	2	0.25	0.25	186	0.8932	0.1193	0.895	0.0871	2e-04	0.0716	0	1	0.3603	0.0885	0.0314	0.0719	0	1	0	1	0.1163	0.063	1.0837	0.1222	0.1731	0.0855	0.1123	0.0738	1.0978	0.0946	-0.0646	0.0765	-0.1219	0.0642	-13366.2983
power	2	0.25	0.25	187	1.0116	0.1199	1.0493	0.0884	0.0849	0.072	0	1	0.0586	0.0915	0.0471	0.071	0	1	0	1	-0.1239	0.0635	0.9749	0.1216	0.4655	0.0917	-0.0016	0.0739	0.9385	0.0941	-0.0564	0.0755	0.1157	0.0656	-13385.3099
power	2	0.25	0.25	188	1.1482	0.1233	0.9763	0.0875	0.1304	0.0726	0	1	0.267	0.0919	3e-04	0.0723	0	1	0	1	-0.053	0.0636	0.907	0.1236	0.2126	0.0893	0.0583	0.0739	1.0402	0.0942	-0.1304	0.0763	0.0374	0.0647	-13477.0158
power	2	0.25	0.25	189	1.018	0.1186	0.9407	0.0869	-0.0142	0.0714	0	1	0.1629	0.0883	0.1184	0.0707	0	1	0	1	-0.0947	0.0623	1.0176	0.1211	0.3083	0.0873	-0.0307	0.0727	1.0524	0.0939	-0.0087	0.0757	0.1025	0.064	-13358.0367
power	2	0.25	0.25	190	0.9429	0.1221	1.0615	0.0888	-0.0641	0.0729	0	1	0.2122	0.0887	0.0415	0.0724	0	1	0	1	-0.049	0.0634	1.0503	0.1242	0.3208	0.0878	0.0671	0.0751	0.9616	0.0946	0.0536	0.0768	0.0513	0.0649	-13495.1029
power	2	0.25	0.25	191	1.0921	0.1247	0.9428	0.0877	0.0615	0.0733	0	1	0.1868	0.0954	0.0798	0.074	0	1	0	1	-0.1085	0.0649	0.9753	0.126	0.3212	0.0947	-0.0011	0.0761	1.0561	0.0947	-0.0795	0.0774	0.0863	0.0666	-13484.2439
power	2	0.25	0.25	192	0.9979	0.1194	1.1714	0.0899	0.0608	0.0725	0	1	0.1497	0.091	0.0399	0.0716	0	1	0	1	-0.0548	0.0647	0.9603	0.121	0.3839	0.0907	0.0777	0.0742	0.8287	0.0942	-0.0519	0.0754	0.0591	0.066	-13398.7921
power	2	0.25	0.25	193	0.8872	0.1216	1.0771	0.09	-0.0671	0.0737	0	1	0.2085	0.0944	0.0073	0.0747	0	1	0	1	0.0194	0.0653	1.1055	0.1254	0.3392	0.0938	0.0901	0.0772	0.9435	0.0957	0.057	0.0776	-0.0325	0.0667	-13500.469
power	2	0.25	0.25	194	1.0248	0.1217	1.1035	0.0909	-0.007	0.0739	0	1	0.1239	0.0884	-0.0198	0.0726	0	1	0	1	-0.0063	0.0644	1.0616	0.1244	0.3649	0.0882	0.124	0.0751	0.9343	0.0964	-0.0381	0.0776	0.0192	0.0657	-13580.0538
power	2	0.25	0.25	195	1.0457	0.1232	0.9299	0.0867	-0.1121	0.0729	0	1	0.4206	0.0958	0.1812	0.0755	0	1	0	1	-0.0554	0.0647	1.0152	0.1257	0.1274	0.0925	-0.0741	0.0762	1.0828	0.094	0.1544	0.0772	0.0622	0.0656	-13569.7992
power	2	0.25	0.25	196	0.7361	0.1205	1.1008	0.0886	0.1117	0.0727	0	1	0.2293	0.0927	0.0882	0.0737	0	1	0	1	0.0066	0.0645	1.2937	0.1268	0.2939	0.0923	0.0403	0.0764	0.9015	0.0937	-0.0943	0.0772	-0.0103	0.0655	-13448.632
power	2	0.25	0.25	197	0.935	0.1235	1.1106	0.0884	0.0287	0.0735	0	1	0.3356	0.0931	-0.0272	0.0744	0	1	0	1	-0.0217	0.0647	1.1105	0.1272	0.1946	0.0911	0.1365	0.0759	0.8967	0.0935	0.0129	0.0773	0.0358	0.065	-13527.5192
power	2	0.25	0.25	198	1.2203	0.1205	1.0211	0.0882	-0.0591	0.0724	0	1	0.1875	0.09	-0.0014	0.0728	0	1	0	1	-0.0265	0.0632	0.8634	0.1211	0.2562	0.0887	0.1211	0.0742	0.9944	0.0944	0.0415	0.0758	0.0462	0.0641	-13435.2878
power	2	0.25	0.25	199	0.8525	0.1204	1.0729	0.0886	-0.0299	0.0729	0	1	0.3333	0.0942	0.0712	0.0745	0	1	0	1	-0.0333	0.0649	1.1134	0.1247	0.229	0.0913	0.051	0.0768	0.9507	0.0942	0.0847	0.077	0.0579	0.0657	-13480.1156
power	2	0.25	0.25	200	1.0731	0.1197	0.9195	0.0864	-0.0339	0.0716	0	1	0.0764	0.0887	-0.0607	0.0726	0	1	0	1	0.0947	0.0625	0.9372	0.1216	0.4143	0.0882	0.1398	0.0751	1.0667	0.0935	0.028	0.0756	-0.0896	0.0648	-13341.4164
power	2	0.25	0.25	201	0.9159	0.12	1.0087	0.0885	-0.0502	0.0723	0	1	0.5435	0.0925	0.028	0.0735	0	1	0	1	0.0929	0.0652	1.0254	0.1223	0.0085	0.0878	0.0395	0.0743	1.0093	0.0949	0.0164	0.0764	-0.0873	0.0654	-13441.2521
power	2	0.25	0.25	202	1.0472	0.1168	0.9997	0.0884	0.0678	0.0715	0	1	0.3555	0.0937	0.1033	0.0725	0	1	0	1	-0.0447	0.0645	0.8709	0.1185	0.1812	0.091	-0.0085	0.0733	0.9904	0.0947	-0.0656	0.0751	0.0658	0.0652	-13315.4727
power	2	0.25	0.25	203	0.9762	0.1216	1.0029	0.0886	0.0199	0.0727	0	1	0.3071	0.0881	0.0972	0.072	0	1	0	1	0.0563	0.0632	1.016	0.1242	0.1731	0.086	-0.0567	0.0736	0.9994	0.095	-0.0037	0.0768	-0.065	0.0642	-13351.8363
power	2	0.25	0.25	204	0.8456	0.1177	0.9502	0.0853	-0.1396	0.0704	0	1	0.3343	0.0908	0.0832	0.0709	0	1	0	1	0.0091	0.0622	1.1681	0.1218	0.1424	0.0883	0.0309	0.0727	0.9985	0.0917	0.1601	0.0751	0.0081	0.0631	-13230.8702
power	2	0.25	0.25	205	0.9898	0.1196	1.0122	0.0886	0.1131	0.0719	0	1	0.0595	0.0852	-0.0285	0.0695	0	1	0	1	0.0019	0.0622	1.0596	0.1218	0.3934	0.0861	0.1242	0.0724	1.0087	0.095	-0.1253	0.0761	-0.0017	0.0639	-13410.6195
power	2	0.25	0.25	206	1.2467	0.12	1.1211	0.0881	-0.132	0.0723	0	1	0.2786	0.0902	0.0726	0.0718	0	1	0	1	-0.0512	0.0635	0.7164	0.1194	0.2116	0.0882	0.0278	0.0722	0.8533	0.0927	0.1339	0.0745	0.0729	0.064	-13288.2368
power	2	0.25	0.25	207	0.9599	0.1151	0.9209	0.0859	-0.0751	0.0702	0	1	0.2694	0.0875	-0.0086	0.0696	0	1	0	1	0.0196	0.0618	1.0032	0.1179	0.2275	0.0858	0.0978	0.0711	1.0635	0.093	0.0498	0.0746	-0.0343	0.0629	-13290.6009
power	2	0.25	0.25	208	1.0462	0.1196	0.9859	0.0865	0.0522	0.0713	0	1	0.2186	0.0898	-0.0142	0.0712	0	1	0	1	0.0531	0.0627	0.9639	0.1209	0.2713	0.088	0.1056	0.0731	0.9871	0.0927	-0.022	0.0751	-0.0571	0.064	-13327.5585
power	2	0.25	0.25	209	1.0589	0.1224	1.0967	0.0864	0.0659	0.0723	0	1	0.3484	0.0936	0.0286	0.0737	0	1	0	1	-0.0546	0.0636	0.9818	0.124	0.1585	0.0905	0.0737	0.075	0.8585	0.0911	-0.1259	0.0754	0.0414	0.0638	-13374.4508
power	2	0.25	0.25	210	1.0125	0.1185	0.937	0.089	0.0192	0.0721	0	1	0.2222	0.093	-0.0064	0.0719	0	1	0	1	0.0821	0.0643	0.9466	0.1199	0.3061	0.0922	0.1001	0.0739	1.0762	0.0963	-0.0601	0.0763	-0.0432	0.0661	-13393.3388
power	2	0.25	0.25	211	0.9151	0.1174	0.9818	0.0903	0.0523	0.0721	0	1	0.1742	0.088	0.0187	0.0696	0	1	0	1	0.0431	0.0638	1.0676	0.1206	0.3098	0.0874	0.0704	0.0719	1.0688	0.0974	-0.084	0.0766	-0.0417	0.0655	-13431.5266
power	2	0.25	0.25	212	0.9981	0.12	1.2063	0.0872	-0.0351	0.0721	0	1	0.3184	0.092	0.1164	0.0733	0	1	0	1	-0.0075	0.0635	0.9862	0.122	0.2055	0.0892	-0.0351	0.0749	0.787	0.0908	0.062	0.0747	0.014	0.0637	-13424.6865
power	2	0.25	0.25	213	1.0204	0.1198	0.9937	0.0914	-0.1281	0.0735	0	1	0.2885	0.0877	0.0834	0.071	0	1	0	1	0.0696	0.0638	0.9951	0.122	0.1918	0.0853	-0.0148	0.0724	1.0552	0.0984	0.1265	0.0777	-0.055	0.065	-13482.9329
power	2	0.25	0.25	214	1.0863	0.1208	0.8525	0.0864	-0.0227	0.0718	0	1	0.1947	0.0938	0.153	0.0734	0	1	0	1	0.051	0.0639	0.9254	0.1221	0.3412	0.093	0.007	0.0752	1.1516	0.0945	0.0315	0.0762	-0.0539	0.0661	-13438.2615
power	2	0.25	0.25	215	1.1582	0.1188	0.9523	0.0848	-0.1294	0.0707	0	1	0.1805	0.0916	0.078	0.0721	0	1	0	1	-0.0669	0.0624	0.8486	0.1196	0.3131	0.0905	0.0095	0.0734	0.9838	0.0911	0.1027	0.0742	0.0489	0.0637	-13241.3001
power	2	0.25	0.25	216	1.066	0.1209	1.0847	0.0894	-0.0395	0.0731	0	1	0.289	0.0887	-0.03	0.0716	0	1	0	1	0.0944	0.0631	0.995	0.123	0.17	0.0864	0.0983	0.073	0.9133	0.0948	-0.0077	0.0766	-0.0824	0.0637	-13404.5814
power	2	0.25	0.25	217	1.1952	0.1229	1.0857	0.0847	0.0771	0.0716	0	1	0.1907	0.0919	0.1413	0.0735	0	1	0	1	-0.0629	0.0621	0.8354	0.1233	0.3108	0.0907	-0.0497	0.0748	0.881	0.0895	-0.1104	0.0742	0.0903	0.0632	-13381.1916
power	2	0.25	0.25	218	0.9278	0.1206	1.0093	0.0867	0.0974	0.0716	0	1	0.2371	0.0912	0.1889	0.0725	0	1	0	1	-0.0177	0.0631	1.1477	0.1241	0.2535	0.0895	-0.0866	0.0747	0.9799	0.0927	-0.1215	0.076	0.0448	0.064	-13435.2973
power	2	0.25	0.25	219	1.0319	0.1184	1.1249	0.0889	-0.0226	0.0723	0	1	0.0999	0.0888	0.1137	0.0722	0	1	0	1	-0.0931	0.0635	0.9855	0.1208	0.3836	0.0887	-0.0169	0.0746	0.8779	0.0937	0.0721	0.0756	0.0901	0.0647	-13390.8181
power	2	0.25	0.25	220	1.14	0.123	0.9974	0.0837	0.0053	0.0715	0	1	0.2994	0.0912	0.0104	0.0743	0	1	0	1	-0.0221	0.0622	0.9545	0.125	0.1627	0.0885	0.0413	0.0753	0.9345	0.0893	0.0037	0.0749	0.0053	0.0628	-13307.6334
power	2	0.25	0.25	221	0.9602	0.1198	0.9881	0.0857	0.0757	0.071	0	1	0.1653	0.0891	0.1436	0.0706	0	1	0	1	-0.0761	0.0621	1.0563	0.1227	0.3023	0.0887	-0.0561	0.073	1.0069	0.092	-0.0871	0.0752	0.024	0.0633	-13333.7592
power	2	0.25	0.25	222	0.9492	0.1199	0.847	0.086	-0.0084	0.0712	0	1	0.2334	0.0905	0.0371	0.0716	0	1	0	1	-0.0189	0.063	1.0424	0.1224	0.2505	0.089	0.0623	0.0738	1.1274	0.094	0.0132	0.0761	0.0311	0.0647	-13260.3156
power	2	0.25	0.25	223	1.0509	0.1208	0.7596	0.088	0.0185	0.0724	0	1	0.3055	0.0866	-0.0754	0.0709	0	1	0	1	0.0709	0.0632	0.9916	0.1231	0.1904	0.0838	0.14	0.072	1.2712	0.0976	-0.0638	0.0779	-0.068	0.065	-13472.5269
power	2	0.25	0.25	224	0.8079	0.1182	0.9253	0.0889	0.0721	0.0719	0	1	0.1652	0.0846	0.0227	0.0689	0	1	0	1	-0.0447	0.0615	1.1903	0.1229	0.2868	0.0838	0.0614	0.0718	1.0946	0.0963	-0.1008	0.0772	0.0388	0.0631	-13310.9598
power	2	0.25	0.25	225	1.3125	0.1218	1.0238	0.089	0.0378	0.0732	0	1	0.0678	0.09	0.1166	0.0728	0	1	0	1	-0.0404	0.0635	0.7426	0.121	0.4143	0.0904	-0.0126	0.0742	0.9894	0.0952	-0.0641	0.076	0.0114	0.0655	-13472.9052
power	2	0.25	0.25	226	0.9332	0.1184	0.9309	0.0849	0.0071	0.0704	0	1	0.1544	0.0899	0.0396	0.0726	0	1	0	1	0.0768	0.0623	1.1148	0.1219	0.317	0.0891	0.0956	0.0754	1.028	0.0916	-0.0233	0.0749	-0.1009	0.0639	-13290.431
power	2	0.25	0.25	227	0.842	0.1196	0.9491	0.0875	0.0393	0.0716	0	1	0.2796	0.0938	0.0268	0.0729	0	1	0	1	-0.0522	0.0644	1.165	0.1231	0.2546	0.0915	0.0851	0.0756	1.0274	0.0943	-0.0357	0.0765	0.0646	0.0654	-13385.8634
power	2	0.25	0.25	228	0.9581	0.1178	0.9514	0.0875	-0.0952	0.0713	0	1	0.1171	0.0878	0.006	0.0707	0	1	0	1	0.0494	0.0624	1.0405	0.1209	0.3459	0.0878	0.1081	0.0731	1.0573	0.0945	0.0569	0.0757	-0.0101	0.0642	-13320.8361
power	2	0.25	0.25	229	0.9976	0.1173	1.0554	0.0874	-0.0105	0.0713	0	1	0.3691	0.092	0.169	0.0725	0	1	0	1	0.0821	0.0639	0.9482	0.12	0.1624	0.089	-0.0188	0.0732	0.9306	0.0929	-0.0326	0.0747	-0.0572	0.0645	-13327.4257
power	2	0.25	0.25	230	0.8487	0.1175	0.9497	0.0867	-0.1337	0.0709	0	1	0.2523	0.0902	0.2728	0.0717	0	1	0	1	-0.059	0.0632	1.1519	0.1216	0.2491	0.0881	-0.146	0.0739	1.0245	0.0934	0.088	0.0755	0.002	0.0646	-13296.333
power	2	0.25	0.25	231	1.0139	0.1206	1.1113	0.0889	0.0282	0.0729	0	1	0.2484	0.0947	-0.0056	0.0737	0	1	0	1	-0.0156	0.0648	0.9051	0.1223	0.3404	0.0935	0.1576	0.0756	0.9011	0.0939	-0.0711	0.0759	0.0102	0.0661	-13462.2586
power	2	0.25	0.25	232	1.051	0.1205	0.894	0.0853	-0.1148	0.0712	0	1	0.0761	0.0894	-0.1782	0.071	0	1	0	1	0.0539	0.0614	1.0423	0.1226	0.3596	0.0891	0.2549	0.074	1.0624	0.0925	0.0924	0.0757	-0.0629	0.0635	-13279.3838
power	2	0.25	0.25	233	0.9937	0.1181	1.0613	0.088	0.0944	0.0718	0	1	0.3913	0.087	0.0078	0.0712	0	1	0	1	-0.0374	0.0627	1.0342	0.1213	0.0754	0.0833	0.0747	0.0719	0.9177	0.0934	-0.0738	0.0754	0.0223	0.063	-13333.3726
power	2	0.25	0.25	234	1.1054	0.1214	0.9162	0.0875	0.0815	0.0722	0	1	0.2254	0.0883	-0.0148	0.0707	0	1	0	1	0.0396	0.0621	0.9084	0.122	0.2455	0.0864	0.1407	0.0726	1.0905	0.0949	-0.1244	0.0763	-0.0391	0.0636	-13349.8829
power	2	0.25	0.25	235	0.9579	0.1168	0.8962	0.0858	0.036	0.0703	0	1	0.3095	0.0908	0.0999	0.0716	0	1	0	1	-0.0355	0.0625	1.0081	0.1196	0.1898	0.0885	0.0123	0.0729	1.0909	0.0932	-0.0381	0.0748	0.0654	0.0638	-13292.1983
power	2	0.25	0.25	236	0.9748	0.1197	1.1353	0.0867	0.0728	0.0715	0	1	0.0087	0.092	0.0823	0.0735	0	1	0	1	0.2013	0.0638	1.0204	0.1218	0.5269	0.0943	-0.029	0.0768	0.8334	0.0911	-0.1473	0.0746	-0.2109	0.0657	-13376.2771
power	2	0.25	0.25	237	0.7436	0.1162	1.0367	0.0879	-0.0444	0.0714	0	1	0.1552	0.0911	0.1523	0.0721	0	1	0	1	-0.0163	0.0631	1.2217	0.1216	0.3611	0.0915	-0.0357	0.0751	0.9569	0.0938	0.005	0.076	-0.0233	0.0647	-13314.3839
power	2	0.25	0.25	238	0.8061	0.119	0.9306	0.0868	-0.0364	0.0712	0	1	0.183	0.0862	-0.0713	0.0704	0	1	0	1	-0.0255	0.0615	1.2112	0.1236	0.2915	0.0847	0.1678	0.0735	1.0511	0.0938	0.0502	0.0763	9e-04	0.0632	-13297.948
power	2	0.25	0.25	239	1.0364	0.1186	0.974	0.0833	0.0017	0.0694	0	1	0.2052	0.0908	-0.0345	0.0703	0	1	0	1	0.0741	0.0617	0.97	0.12	0.2662	0.0892	0.1405	0.0723	0.9652	0.0892	0.0055	0.0731	-0.0949	0.0628	-13206.3914
power	2	0.25	0.25	240	0.7012	0.1193	1.1655	0.0912	0.0337	0.0733	0	1	0.2273	0.085	0.1235	0.0706	0	1	0	1	-0.0365	0.0631	1.2886	0.1252	0.2528	0.0839	-0.0368	0.0737	0.8775	0.096	-0.0446	0.0776	0.0304	0.0639	-13433.2336
power	2	0.25	0.25	241	1.0983	0.1218	0.9279	0.0859	-0.0402	0.0717	0	1	0.3161	0.0916	0.1061	0.0735	0	1	0	1	0.0475	0.0632	0.9132	0.1231	0.2004	0.0891	0.0404	0.0746	1.0572	0.0929	0.059	0.0757	-0.0535	0.0642	-13383.3793
power	2	0.25	0.25	242	0.8978	0.1176	1.1123	0.0902	0.0457	0.0725	0	1	0.2219	0.088	0.0178	0.0698	0	1	0	1	0.1046	0.0626	1.0515	0.1206	0.2909	0.0867	0.1008	0.0721	0.9526	0.0957	-0.0504	0.0762	-0.1014	0.0638	-13473.4875
power	2	0.25	0.25	243	1.1222	0.1184	0.9232	0.0883	0.0343	0.0719	0	1	0.2668	0.0914	0.0504	0.0717	0	1	0	1	0.0135	0.064	0.8723	0.1195	0.2259	0.0893	0.0561	0.0728	1.072	0.0956	-0.0549	0.0759	-0.0053	0.0654	-13341.6266
power	2	0.25	0.25	244	1.1789	0.1225	1.1143	0.0891	0.1402	0.0735	0	1	0.1818	0.0891	0.0273	0.0731	0	1	0	1	-0.0232	0.0636	0.8389	0.1237	0.3139	0.0885	0.1043	0.0743	0.8915	0.0941	-0.1303	0.0763	0.0238	0.0647	-13423.7508
power	2	0.25	0.25	245	1.038	0.119	0.8683	0.0866	-0.0437	0.0712	0	1	0.302	0.0882	0.064	0.0714	0	1	0	1	0.057	0.0625	0.9565	0.1211	0.1664	0.0849	0.0258	0.0726	1.121	0.0945	-0.0025	0.0757	-0.0314	0.0638	-13280.9391
power	2	0.25	0.25	246	0.9456	0.1157	1.0527	0.0876	0.1037	0.0707	0	1	0.3335	0.0878	0.04	0.0702	0	1	0	1	0.0454	0.0622	0.9739	0.1177	0.1602	0.0855	0.0766	0.0718	0.9277	0.0931	-0.0694	0.0742	-0.0751	0.0629	-13213.2067
power	2	0.25	0.25	247	1.0151	0.1188	0.958	0.0893	0.0528	0.072	0	1	0.1376	0.0916	0.1391	0.0709	0	1	0	1	-0.0512	0.0643	0.9541	0.1205	0.3761	0.0915	-0.0558	0.0732	1.0411	0.0963	-0.0182	0.0762	0.056	0.0661	-13363.6608
power	2	0.25	0.25	248	0.884	0.122	1.0145	0.0874	0.1234	0.0727	0	1	0.2789	0.0942	0.0102	0.0739	0	1	0	1	-0.0339	0.0634	1.126	0.1256	0.2466	0.0922	0.1097	0.0764	0.9741	0.0934	-0.146	0.077	0.008	0.0644	-13412.2533
power	2	0.25	0.25	249	0.904	0.1184	0.9662	0.0919	-0.1076	0.0733	0	1	0.2503	0.0915	0.0132	0.0708	0	1	0	1	0.1359	0.0644	1.0626	0.1216	0.2759	0.09	0.0414	0.0729	1.1112	0.0994	0.0345	0.0781	-0.1487	0.0658	-13542.1005
power	2	0.25	0.25	250	1.0323	0.1158	0.9502	0.0883	0.0657	0.071	0	1	0.1403	0.0864	-0.0734	0.0694	0	1	0	1	0.0806	0.0624	0.9098	0.1173	0.3428	0.0861	0.158	0.0714	1.0686	0.0954	-0.0657	0.075	-0.0556	0.0641	-13307.1816
power	2	0.25	0.25	251	1.1673	0.1188	1.1379	0.0882	-0.0037	0.072	0	1	0.1911	0.0898	0.1436	0.0709	0	1	0	1	-0.0347	0.0627	0.7935	0.1187	0.3225	0.0884	-0.0334	0.0723	0.8637	0.0928	-0.0462	0.0744	0.0472	0.0638	-13389.7634
power	2	0.25	0.25	252	1.1446	0.1218	0.9947	0.0861	-0.1738	0.0719	0	1	0.2568	0.0937	0.0976	0.0737	0	1	0	1	-0.0813	0.0641	0.8648	0.1222	0.285	0.0926	0.0302	0.0751	0.9812	0.0923	0.1829	0.0751	0.0754	0.0656	-13411.287
power	2	0.25	0.25	253	0.9088	0.12	0.9794	0.0871	0.0202	0.072	0	1	0.2248	0.0906	0.0964	0.0727	0	1	0	1	-0.0071	0.0631	1.061	0.1234	0.2994	0.0898	0.0408	0.0749	1.0044	0.0936	0.0087	0.0763	-0.0221	0.0645	-13331.3907
power	2	0.25	0.25	254	1.0724	0.1199	0.9436	0.088	0.0277	0.0724	0	1	0.2618	0.0907	0.0098	0.0728	0	1	0	1	-0.0165	0.0631	0.9811	0.1223	0.2201	0.0888	0.0692	0.0739	1.0683	0.0952	-0.0928	0.0766	-0.0097	0.0645	-13451.1447
power	2	0.25	0.25	255	1.0831	0.123	1.0808	0.0875	-0.0348	0.0724	0	1	0.327	0.0894	-0.1	0.0722	0	1	0	1	0.0104	0.063	1.009	0.124	0.1272	0.0861	0.1905	0.0739	0.8927	0.0926	0.0466	0.0758	-0.0126	0.0633	-13388.5496
power	2	0.25	0.25	256	0.9798	0.1173	1.0034	0.0876	-0.0536	0.0714	0	1	0.0998	0.0867	-0.0489	0.0715	0	1	0	1	-0.0995	0.0621	1.022	0.1206	0.3731	0.0864	0.1644	0.0741	0.98	0.0938	0.0325	0.0754	0.1136	0.0638	-13287.7154
power	2	0.25	0.25	257	0.9437	0.1196	0.8315	0.0868	-0.0382	0.0715	0	1	0.2778	0.0915	0.0749	0.0724	0	1	0	1	-0.0474	0.0634	1.0571	0.1222	0.2283	0.0897	0.0393	0.0744	1.1569	0.0951	0.0561	0.0767	0.0449	0.065	-13339.3223
power	2	0.25	0.25	258	0.7179	0.115	1.0277	0.0862	0.0988	0.07	0	1	0.1087	0.092	0.0018	0.0709	0	1	0	1	-0.0735	0.063	1.2514	0.1204	0.4158	0.0921	0.1141	0.0744	0.9579	0.0919	-0.0748	0.0746	0.1005	0.0648	-13327.6308
power	2	0.25	0.25	259	1.126	0.1213	1.028	0.0866	0.0839	0.0721	0	1	0.3688	0.0922	-0.1406	0.0737	0	1	0	1	0.1103	0.0635	0.8948	0.1222	0.1392	0.0893	0.2053	0.0746	0.9294	0.0922	-0.0662	0.0754	-0.1238	0.0641	-13342.6846
power	2	0.25	0.25	260	1.2357	0.1194	0.9608	0.0875	-0.0222	0.0719	0	1	0.1136	0.0899	0.1866	0.0706	0	1	0	1	-0.0134	0.0624	0.7629	0.1193	0.3634	0.0899	-0.0762	0.0717	1.0444	0.0943	0.0362	0.0751	0.0201	0.0644	-13349.4509
power	2	0.25	0.25	261	1.069	0.124	1.0051	0.088	-0.0567	0.0733	0	1	0.2778	0.0911	0.0025	0.0734	0	1	0	1	-0.1365	0.0639	1.0307	0.1262	0.2018	0.0891	0.1028	0.0751	1.007	0.0944	0.0167	0.0773	0.1451	0.065	-13500.2716
power	2	0.25	0.25	262	0.8786	0.1154	0.9231	0.0832	0.0309	0.0689	0	1	0.1388	0.0889	0.0959	0.0712	0	1	0	1	0.0802	0.0616	1.113	0.1198	0.3242	0.0881	-0.0172	0.0737	0.9822	0.0895	-0.0731	0.0734	-0.0849	0.0634	-13081.2868
power	2	0.25	0.25	263	1.0104	0.1222	1.1058	0.089	0.108	0.0736	0	1	0.2733	0.0903	0.0669	0.073	0	1	0	1	-0.0636	0.0632	1.0311	0.1247	0.2155	0.0878	0.0101	0.0748	0.9134	0.0942	-0.1385	0.077	0.0619	0.064	-13474.8543
power	2	0.25	0.25	264	1.0759	0.1195	0.9309	0.0874	-0.0699	0.0718	0	1	0.251	0.0912	0.0241	0.0725	0	1	0	1	-0.0714	0.0635	0.9834	0.1214	0.2028	0.0894	0.0711	0.074	1.0429	0.0944	0.0898	0.0761	0.0769	0.0646	-13318.1403
power	2	0.25	0.25	265	0.8469	0.1194	1.0354	0.0869	-0.0032	0.0716	0	1	0.2491	0.0902	-0.0445	0.0719	0	1	0	1	0.07	0.063	1.1571	0.1239	0.2516	0.0888	0.1452	0.0742	0.937	0.0925	-0.0067	0.0759	-0.0274	0.0638	-13324.3541
power	2	0.25	0.25	266	1.067	0.124	0.9011	0.0864	-0.1652	0.0724	0	1	0.1943	0.0874	0.0672	0.0708	0	1	0	1	0.016	0.0614	1.0396	0.1258	0.256	0.0861	0.0607	0.0729	1.099	0.0939	0.1217	0.0769	-0.0557	0.0632	-13417.3258
power	2	0.25	0.25	267	0.9551	0.1171	0.8901	0.0884	-0.1176	0.0716	0	1	0.2854	0.0905	0.1163	0.0721	0	1	0	1	0.0043	0.0644	0.9404	0.1197	0.2809	0.0887	-0.0625	0.0735	1.1383	0.0963	0.108	0.0761	-0.0212	0.066	-13404.6838
power	2	0.25	0.25	268	1.0419	0.1191	1.0588	0.0896	-0.0761	0.0724	0	1	0.2311	0.0866	-0.0186	0.0698	0	1	0	1	0.0369	0.0627	0.9604	0.1202	0.2471	0.085	0.1262	0.0718	0.9544	0.0953	0.0762	0.0759	-0.0907	0.0639	-13383.886
power	2	0.25	0.25	269	0.9468	0.1183	1.0664	0.0847	0.0794	0.0705	0	1	0.3731	0.0915	0.1175	0.0728	0	1	0	1	0.0369	0.0626	1.0469	0.1212	0.1377	0.0874	-0.0402	0.0742	0.8823	0.0896	0.0043	0.074	-0.0059	0.0629	-13288.4855
power	2	0.25	0.25	270	1.0799	0.1204	1.1608	0.0862	0.1342	0.0717	0	1	0.2305	0.0946	-0.0708	0.0739	0	1	0	1	0.1139	0.0641	0.9224	0.1219	0.3064	0.0932	0.1914	0.0757	0.7758	0.09	-0.097	0.0742	-0.098	0.0649	-13326.3194
power	2	0.25	0.25	271	0.9756	0.1189	1.2282	0.0896	-0.0184	0.0724	0	1	0.3049	0.0886	-0.0275	0.071	0	1	0	1	0.0377	0.0634	0.9939	0.1216	0.193	0.0862	0.1278	0.0723	0.786	0.0932	-0.0415	0.0751	-0.0268	0.0636	-13402.3055
power	2	0.25	0.25	272	0.9721	0.1186	1.0031	0.0866	0.1668	0.0717	0	1	0.3688	0.0908	0.0139	0.073	0	1	0	1	-0.1116	0.0626	1.0158	0.1216	0.1455	0.0875	0.1127	0.0742	0.9742	0.0927	-0.161	0.0756	0.0896	0.0633	-13337.3454
power	2	0.25	0.25	273	1.2844	0.1183	0.945	0.0874	-0.1101	0.0715	0	1	0.2043	0.091	0.0879	0.0722	0	1	0	1	0.1235	0.0635	0.6814	0.117	0.3158	0.09	0.0274	0.0729	1.0463	0.0943	0.096	0.0745	-0.141	0.0652	-13360.6534
power	2	0.25	0.25	274	1.1936	0.1195	1.1268	0.0876	-0.0241	0.0721	0	1	0.238	0.0877	-0.0073	0.0716	0	1	0	1	0.0022	0.0622	0.8053	0.1199	0.2463	0.0858	0.0996	0.0725	0.8627	0.0923	0.0546	0.0745	-0.0375	0.063	-13355.5957
power	2	0.25	0.25	275	0.9794	0.1201	0.976	0.0868	0.0599	0.0719	0	1	0.3583	0.091	-0.1305	0.0732	0	1	0	1	0.053	0.0632	1.0765	0.1231	0.1377	0.0877	0.1919	0.0746	0.9996	0.0932	-0.059	0.0761	-0.0556	0.064	-13408.1588
power	2	0.25	0.25	276	1.2006	0.1189	0.9554	0.0859	0.0917	0.0711	0	1	0.0821	0.0895	-0.0085	0.0711	0	1	0	1	-0.0694	0.062	0.773	0.1182	0.3971	0.0898	0.1089	0.073	0.9939	0.0923	-0.1133	0.0742	0.073	0.064	-13207.2199
power	2	0.25	0.25	277	0.9889	0.1157	1.0735	0.0879	0.0262	0.0708	0	1	0.321	0.087	0.0752	0.0699	0	1	0	1	-0.0404	0.0624	0.9516	0.1172	0.1552	0.0843	-0.0249	0.0713	0.9106	0.0932	-0.0014	0.074	0.0266	0.063	-13241.7734
power	2	0.25	0.25	278	0.9826	0.123	1.0596	0.088	-0.0872	0.0732	0	1	0.2382	0.0963	-0.0118	0.0756	0	1	0	1	-0.1168	0.0652	1.0603	0.1256	0.296	0.0949	0.0853	0.0778	0.9228	0.0935	0.0802	0.077	0.1385	0.0663	-13468.1307
power	2	0.25	0.25	279	0.8995	0.1178	1.0204	0.0894	0.0595	0.072	0	1	0.1627	0.0866	0.1182	0.0695	0	1	0	1	0.0448	0.0624	1.0602	0.1213	0.3128	0.0859	-0.0622	0.072	1.0088	0.0957	-0.0279	0.0762	-0.0238	0.0639	-13344.1349
power	2	0.25	0.25	280	1.2326	0.1183	1.0539	0.0889	-1e-04	0.0721	0	1	0.1712	0.0881	0.0597	0.0703	0	1	0	1	0.0838	0.0628	0.7277	0.1175	0.3174	0.0873	0.0429	0.0714	0.9756	0.0948	-0.0221	0.0748	-0.1035	0.0641	-13394.3236
power	2	0.25	0.25	281	0.8709	0.1183	0.9451	0.0871	0.1457	0.0715	0	1	0.2966	0.0865	0.0597	0.0708	0	1	0	1	0.1273	0.0618	1.1345	0.1228	0.1832	0.0838	0.06	0.0726	1.0571	0.0941	-0.1329	0.0762	-0.1317	0.0631	-13336.6377
power	2	0.25	0.25	282	0.8694	0.1185	1.0869	0.0898	-0.0062	0.0724	0	1	0.2982	0.0898	0.1455	0.0706	0	1	0	1	-0.014	0.0636	1.1171	0.1217	0.2314	0.0875	-0.0496	0.0726	0.9531	0.0955	0.0258	0.0763	0.0072	0.0646	-13513.409
power	2	0.25	0.25	283	0.7398	0.1179	1.1675	0.0873	0.0584	0.0712	0	1	0.2171	0.0885	0.1008	0.0697	0	1	0	1	-0.0795	0.0621	1.2806	0.1235	0.2483	0.0868	-0.0185	0.0726	0.8153	0.0914	-0.0472	0.0752	0.0774	0.0628	-13309.831
power	2	0.25	0.25	284	0.9793	0.1233	0.8814	0.0884	0.1739	0.0732	0	1	0.3369	0.0922	0.1172	0.0733	0	1	0	1	-0.0039	0.0644	1.0324	0.1262	0.1758	0.0895	-0.0532	0.0747	1.1419	0.0964	-0.2285	0.0782	0.0175	0.0656	-13455.0609
power	2	0.25	0.25	285	1.1572	0.1186	0.8813	0.087	0.0312	0.0713	0	1	0.2849	0.087	0.0597	0.0708	0	1	0	1	0.1365	0.0621	0.8346	0.119	0.1768	0.0846	0.0311	0.0716	1.1092	0.0947	-0.0124	0.0753	-0.1389	0.0634	-13281.5486
power	2	0.25	0.25	286	1.1203	0.1185	1.1035	0.0885	0.0304	0.0721	0	1	0.2332	0.0912	0.0391	0.0717	0	1	0	1	0.0668	0.0635	0.8798	0.1192	0.2695	0.0892	0.0695	0.0731	0.8752	0.0934	0.0221	0.0749	-0.0699	0.0644	-13355.2889
power	2	0.25	0.25	287	1.0897	0.1209	0.9795	0.0879	-0.0321	0.0723	0	1	0.2946	0.0898	0.0285	0.073	0	1	0	1	-0.0213	0.0636	0.9447	0.122	0.1937	0.0873	0.0535	0.0744	1.0174	0.0945	0.0853	0.0762	0.0089	0.0644	-13411.3969
power	2	0.25	0.25	288	0.9664	0.121	1.0299	0.0862	0.0116	0.0718	0	1	0.2441	0.0938	0.1084	0.0735	0	1	0	1	-0.0157	0.064	1.0506	0.1237	0.2862	0.0929	-0.0359	0.0755	0.9503	0.0919	-0.0241	0.0756	0.0196	0.065	-13416.2067
power	2	0.25	0.25	289	0.9186	0.118	1.1009	0.088	-0.0492	0.0713	0	1	0.0871	0.0858	-0.0135	0.0707	0	1	0	1	0.0784	0.0632	1.1122	0.1216	0.3613	0.0864	0.096	0.0735	0.8764	0.093	-0.0145	0.0751	-0.0977	0.0645	-13278.338
power	2	0.25	0.25	290	1.1013	0.1189	1.0504	0.0898	-0.002	0.0724	0	1	0.347	0.0899	0.1615	0.0711	0	1	0	1	0.0839	0.0635	0.8612	0.1193	0.1488	0.0865	-0.0477	0.0719	0.9668	0.0958	-0.0252	0.0756	-0.106	0.0644	-13383.5754
power	2	0.25	0.25	291	0.9926	0.1182	0.9716	0.0869	0.088	0.0712	0	1	0.3441	0.089	0.1141	0.0707	0	1	0	1	0.0384	0.0626	0.9704	0.1204	0.1462	0.086	0.0062	0.0719	1.0481	0.0937	-0.0657	0.0753	-0.0246	0.0633	-13344.1351
power	2	0.25	0.25	292	1.1725	0.1209	0.9061	0.0872	-0.0117	0.0721	0	1	0.2638	0.091	0.0402	0.0725	0	1	0	1	-0.0085	0.0637	0.866	0.1215	0.2213	0.0886	0.0754	0.0737	1.0875	0.0946	0.0189	0.076	0.0258	0.065	-13382.2188
power	2	0.25	0.25	293	0.9868	0.1198	1.0218	0.09	0.01	0.0727	0	1	0.169	0.0887	0.0086	0.0699	0	1	0	1	0.0949	0.0634	1.0076	0.122	0.3391	0.0887	0.0714	0.072	1.0371	0.0966	0.0519	0.0768	-0.11	0.065	-13521.0647
power	2	0.25	0.25	294	0.9097	0.1188	1.1397	0.0898	-0.1423	0.0727	0	1	0.3384	0.0909	-0.0264	0.0719	0	1	0	1	0.0011	0.0638	1.0749	0.1218	0.1444	0.0879	0.1737	0.0738	0.8299	0.0943	0.1017	0.0761	-0.0359	0.0641	-13264.9432
power	2	0.25	0.25	295	1.1569	0.1224	1.0751	0.09	-0.0616	0.0738	0	1	0.2585	0.0895	-0.0684	0.0727	0	1	0	1	0.0767	0.064	0.9136	0.1235	0.2157	0.0874	0.1625	0.0739	0.9595	0.0957	0.0654	0.0771	-0.0567	0.0648	-13531.6956
power	2	0.25	0.25	296	0.9719	0.1226	0.8465	0.0859	-0.0448	0.0722	0	1	0.2141	0.0904	0.0207	0.0728	0	1	0	1	0.0862	0.0623	1.1025	0.1255	0.2771	0.0887	0.0524	0.0752	1.1442	0.094	0.0721	0.0773	-0.0957	0.0642	-13429.9887
power	2	0.25	0.25	297	1.0581	0.1191	0.9825	0.0874	-0.0196	0.0715	0	1	0.086	0.0898	0.0224	0.0722	0	1	0	1	-0.0058	0.0629	0.8898	0.12	0.4293	0.0903	0.0803	0.0747	1.0196	0.0939	0.0397	0.0752	0.0037	0.0651	-13331.8263
power	2	0.25	0.25	298	1.2014	0.1178	0.8548	0.0878	-0.0786	0.0713	0	1	0.1701	0.0854	0.0766	0.0695	0	1	0	1	0.0347	0.062	0.7772	0.1175	0.2951	0.0848	0.0183	0.0707	1.1703	0.0961	0.0622	0.0753	0.0031	0.0639	-13344.8619
power	2	0.25	0.25	299	1.0747	0.1166	1.0195	0.0872	-0.1156	0.0707	0	1	0.1753	0.0883	-0.0517	0.0694	0	1	0	1	0.0166	0.0623	0.8992	0.1178	0.2833	0.0871	0.1409	0.0712	0.9559	0.0931	0.0812	0.0741	0.01	0.0636	-13224.9437
power	2	0.25	0.25	300	1.3122	0.1237	0.9698	0.088	0.0914	0.073	0	1	0.2022	0.0919	0.1142	0.0724	0	1	0	1	0.093	0.0642	0.7246	0.1227	0.2911	0.0907	-0.0284	0.0732	1.0433	0.0948	-0.0692	0.0761	-0.1125	0.0657	-13465.2055
power	2	0.25	0.25	301	1.011	0.1168	0.9881	0.0851	0.0353	0.0703	0	1	0.265	0.0927	-0.1022	0.0719	0	1	0	1	0.0152	0.0625	0.9048	0.1186	0.2791	0.0913	0.1908	0.0734	0.984	0.0912	0.0413	0.0738	-0.0378	0.0637	-13290.2552
power	2	0.25	0.25	302	0.9604	0.1191	0.8857	0.0862	-0.154	0.0715	0	1	0.4058	0.0916	0.0011	0.0728	0	1	0	1	-0.0137	0.0633	1.0122	0.1222	0.1253	0.088	0.0544	0.0737	1.0919	0.0937	0.1438	0.0761	0.0146	0.0643	-13343.7115
power	2	0.25	0.25	303	1.0883	0.1154	0.9764	0.0877	0.0033	0.071	0	1	0.2403	0.0928	0.0853	0.0721	0	1	0	1	0.014	0.0638	0.8317	0.1162	0.2932	0.0916	0	0.0732	1.0055	0.0942	0.0433	0.0744	-0.0162	0.0653	-13306.6
power	2	0.25	0.25	304	1.1538	0.121	1.0682	0.0878	-0.0271	0.0722	0	1	0.088	0.0872	-0.0245	0.0712	0	1	0	1	-0.0653	0.0628	0.8985	0.1213	0.3975	0.0876	0.0979	0.0733	0.9286	0.0933	0.0085	0.0755	0.0911	0.0641	-13447.4109
power	2	0.25	0.25	305	1.0412	0.1208	0.9821	0.0857	0.1261	0.0716	0	1	0.119	0.0927	0.0072	0.0736	0	1	0	1	-0.0327	0.0635	0.9824	0.1229	0.4013	0.0923	0.0739	0.0761	0.9865	0.0919	-0.1838	0.0754	0.0524	0.0654	-13376.1495
power	2	0.25	0.25	306	1.0385	0.1192	1.1235	0.0911	-0.071	0.0736	0	1	0.2829	0.0899	-0.0236	0.0725	0	1	0	1	0.0033	0.0644	0.9591	0.1214	0.2402	0.0881	0.1498	0.0738	0.9222	0.0964	0.0804	0.0768	-0.0318	0.0653	-13545.8149
power	2	0.25	0.25	307	0.7443	0.1188	0.9219	0.0855	-0.1033	0.0709	0	1	0.3573	0.0921	0.0442	0.0725	0	1	0	1	0.0126	0.0629	1.2921	0.1252	0.1292	0.0885	0.0416	0.0746	1.0609	0.0926	0.0954	0.0762	-0.0304	0.0639	-13342.5496
power	2	0.25	0.25	308	1.0272	0.1192	1.1057	0.0881	-0.0658	0.0725	0	1	0.3703	0.0931	0.1287	0.0744	0	1	0	1	0.1379	0.0641	0.9655	0.1214	0.1549	0.0899	0.0201	0.0754	0.8921	0.0931	-0.0083	0.0755	-0.1383	0.0646	-13412.0593
power	2	0.25	0.25	309	0.9922	0.1169	1.0489	0.0871	-0.0111	0.0708	0	1	0.1374	0.0889	0.0925	0.0698	0	1	0	1	-0.0189	0.0625	0.9969	0.1195	0.3458	0.0881	0.0085	0.072	0.9327	0.0927	-0.0531	0.0744	-0.002	0.064	-13304.3713
power	2	0.25	0.25	310	0.9796	0.1196	1.0363	0.0894	-0.1367	0.0729	0	1	0.2159	0.0906	-0.0145	0.0728	0	1	0	1	0.0222	0.064	1.0082	0.1226	0.2981	0.0896	0.1587	0.0747	0.9769	0.0955	0.1487	0.0768	-0.0075	0.0653	-13415.9469
power	2	0.25	0.25	311	1.3073	0.1243	0.972	0.0894	0.0183	0.0741	0	1	0.2544	0.0897	-0.0197	0.073	0	1	0	1	0.0115	0.0636	0.7305	0.123	0.2332	0.0876	0.09	0.0739	1.0725	0.0964	-0.0423	0.0773	0.0027	0.0649	-13536.1317
power	2	0.25	0.25	312	1.2452	0.1213	0.8725	0.0893	0.0328	0.073	0	1	0.3146	0.0899	0.0068	0.0723	0	1	0	1	-0.001	0.0636	0.7196	0.1201	0.2059	0.0876	0.1336	0.0729	1.1753	0.0976	-0.0451	0.0767	0.026	0.0653	-13477.7046
power	2	0.25	0.25	313	1.0509	0.1207	0.83	0.086	0.0864	0.0721	0	1	0.1428	0.0909	-0.0518	0.0738	0	1	0	1	-0.0345	0.0629	0.9914	0.1237	0.3562	0.0905	0.1261	0.0757	1.1444	0.0942	-0.0877	0.0767	0.0382	0.0653	-13357.0003
power	2	0.25	0.25	314	0.9118	0.1182	0.9483	0.0897	-0.0639	0.0723	0	1	0.3645	0.0877	0.0376	0.0696	0	1	0	1	0.0095	0.0625	1.1132	0.1213	0.1137	0.0842	0.0624	0.0711	1.1055	0.0971	0.0158	0.0771	-0.0672	0.0635	-13481.2461
power	2	0.25	0.25	315	0.9692	0.1195	0.9322	0.0861	-0.1244	0.0712	0	1	0.2022	0.0889	0.0644	0.071	0	1	0	1	-0.0845	0.0616	1.0402	0.1221	0.2981	0.0882	0.0235	0.0731	1.0413	0.093	0.1394	0.0755	0.1332	0.0634	-13325.9162
power	2	0.25	0.25	316	1.0863	0.121	0.9613	0.0875	0.0677	0.0722	0	1	0.1152	0.0939	-0.0852	0.0735	0	1	0	1	0.0383	0.0639	0.9317	0.1227	0.3856	0.0941	0.1983	0.0758	1.0275	0.0942	-0.0977	0.0761	-0.0154	0.0659	-13375.9407
power	2	0.25	0.25	317	0.9591	0.118	0.9131	0.0888	-0.0501	0.0718	0	1	0.1481	0.0873	0.0252	0.0702	0	1	0	1	0.0207	0.0625	1.0114	0.1202	0.3437	0.0869	0.08	0.0726	1.0974	0.0963	0.0734	0.0765	-0.0156	0.0645	-13338.2091
power	2	0.25	0.25	318	1.1877	0.1222	0.9054	0.0871	-0.0863	0.0723	0	1	0.2949	0.0916	0.0898	0.0726	0	1	0	1	0.047	0.0638	0.8627	0.1227	0.1921	0.0889	-0.0247	0.0734	1.0773	0.0944	0.1227	0.0761	-0.0228	0.0654	-13401.2358
power	2	0.25	0.25	319	0.9585	0.1184	1.0427	0.0898	0.0484	0.0725	0	1	0.3578	0.0892	0.1561	0.0699	0	1	0	1	0.0729	0.063	1.0282	0.121	0.1312	0.0859	-0.0655	0.0713	0.9618	0.0957	-0.0442	0.0764	-0.0792	0.0637	-13358.9569
power	2	0.25	0.25	320	0.9766	0.1182	0.9266	0.087	0.0619	0.071	0	1	0.1817	0.0881	0.0068	0.0702	0	1	0	1	0.061	0.0625	1.0247	0.12	0.2883	0.0868	0.0621	0.0727	1.0467	0.094	-0.061	0.0754	-0.0684	0.0641	-13264.7867
power	2	0.25	0.25	321	1.3176	0.1197	1.1572	0.0885	-0.0237	0.0725	0	1	0.2748	0.0873	0.1436	0.0712	0	1	0	1	-0.0488	0.0623	0.7075	0.1186	0.1778	0.0848	-0.0886	0.0714	0.8306	0.0928	-0.005	0.0745	0.0817	0.0624	-13345.7291
power	2	0.25	0.25	322	1.1833	0.1209	1.0892	0.0906	-0.0573	0.0734	0	1	0.3031	0.0897	0.0677	0.0713	0	1	0	1	0.1016	0.064	0.887	0.1212	0.1519	0.0868	0.0062	0.0722	0.944	0.0962	0.0613	0.0765	-0.0796	0.0645	-13500.7248
power	2	0.25	0.25	323	1.0075	0.1184	1.0291	0.0869	0.1192	0.0714	0	1	0.3135	0.0923	0.1262	0.0726	0	1	0	1	-0.0072	0.0635	0.9987	0.1206	0.1895	0.0894	-0.0428	0.074	0.9332	0.0926	-0.1552	0.075	0.0256	0.0644	-13318.9303
power	2	0.25	0.25	324	1.0703	0.119	1.0646	0.0883	-0.0376	0.0719	0	1	0.2416	0.0952	-0.0017	0.0732	0	1	0	1	0.1773	0.0648	0.8362	0.1192	0.3366	0.0938	0.1072	0.075	0.9358	0.0938	-0.0255	0.0749	-0.1907	0.0661	-13395.0193
power	2	0.25	0.25	325	1.1088	0.122	1.1746	0.0885	0.1181	0.073	0	1	0.3267	0.0932	0.0397	0.074	0	1	0	1	0.064	0.0648	0.861	0.1228	0.225	0.0912	0.0706	0.0749	0.8233	0.0927	-0.0906	0.0753	-0.0636	0.0654	-13448.2439
power	2	0.25	0.25	326	1.1693	0.12	1.135	0.0883	0.0351	0.0722	0	1	0.07	0.0914	0.0661	0.0723	0	1	0	1	0.0346	0.0644	0.8667	0.1205	0.4414	0.0918	0.0437	0.0744	0.8557	0.093	-0.0933	0.0749	-0.0159	0.0659	-13446.4681
power	2	0.25	0.25	327	0.9599	0.1178	1.0105	0.0852	-0.0715	0.0704	0	1	0.209	0.091	0.0332	0.0724	0	1	0	1	0.0792	0.0626	1.0174	0.12	0.3067	0.0899	0.0329	0.0747	0.9303	0.0908	0.1304	0.0741	-0.057	0.0638	-13254.5935
power	2	0.25	0.25	328	1.0229	0.1231	0.9566	0.0886	-0.0428	0.0735	0	1	0.4411	0.0925	0.0491	0.0747	0	1	0	1	-0.1017	0.0643	0.9908	0.125	0.0769	0.0883	0.0814	0.0758	1.0622	0.0957	0.0719	0.0777	0.1098	0.065	-13464.4744
power	2	0.25	0.25	329	0.9425	0.1156	0.8599	0.0872	0.0039	0.0706	0	1	0.2053	0.0912	0.0542	0.0714	0	1	0	1	0.0661	0.0633	1.0383	0.1184	0.3133	0.0903	0.0434	0.0734	1.1374	0.0953	0.0179	0.0755	-0.0874	0.0653	-13362.7207
power	2	0.25	0.25	330	1.0289	0.1183	1.155	0.0889	0.0288	0.0726	0	1	0.2944	0.0888	0.0542	0.0717	0	1	0	1	-0.0112	0.0632	0.8911	0.1202	0.2503	0.0864	0.0218	0.0729	0.8497	0.0934	-0.0496	0.0752	0.0312	0.0639	-13385.8889
power	2	0.25	0.25	331	0.7862	0.116	0.9006	0.0865	0.058	0.0705	0	1	0.2639	0.0933	0.0096	0.0726	0	1	0	1	0.0244	0.0635	1.1423	0.1208	0.2765	0.0917	0.0968	0.0749	1.0916	0.0939	-0.0707	0.0755	-0.0454	0.0652	-13312.9151
power	2	0.25	0.25	332	1.073	0.1206	0.8702	0.0865	-0.0772	0.0718	0	1	0.2674	0.0937	0.1571	0.0743	0	1	0	1	-0.0787	0.0644	0.8867	0.1226	0.2776	0.0923	-0.0173	0.0752	1.1388	0.0944	0.0724	0.076	0.087	0.0661	-13409.6307
power	2	0.25	0.25	333	1.1595	0.1182	0.9833	0.0865	0.0372	0.0711	0	1	0.1658	0.0909	0.1026	0.0723	0	1	0	1	-0.103	0.0632	0.8412	0.1187	0.3215	0.0906	-0.0032	0.0737	0.9826	0.0928	-0.0164	0.0745	0.116	0.0646	-13287.1434
power	2	0.25	0.25	334	0.9354	0.1184	1.037	0.0849	-0.039	0.0705	0	1	0.3092	0.0922	-0.0759	0.0722	0	1	0	1	-0.0744	0.0626	1.0224	0.1215	0.2018	0.09	0.1842	0.0738	0.9039	0.0902	0.0407	0.0742	0.0567	0.0632	-13215.6724
power	2	0.25	0.25	335	0.952	0.1183	1.0112	0.0878	-0.1062	0.0717	0	1	0.3114	0.092	0.1093	0.0721	0	1	0	1	0.0155	0.0638	1.0425	0.1214	0.2174	0.0896	0.0036	0.0737	0.968	0.0939	0.1505	0.0757	-0.043	0.0647	-13369.7448
power	2	0.25	0.25	336	0.8746	0.1166	1.0577	0.0883	0.0014	0.0712	0	1	0.1113	0.0876	0.1255	0.0693	0	1	0	1	-0.0694	0.0626	1.1183	0.1203	0.3912	0.0876	-0.0448	0.0721	0.942	0.0939	-0.0216	0.0752	0.0611	0.0642	-13376.4407
power	2	0.25	0.25	337	1.144	0.122	0.8181	0.087	0.0329	0.0724	0	1	-0.006	0.0903	0.0652	0.0723	0	1	0	1	-0.0237	0.0628	0.9306	0.123	0.4772	0.0919	0.0447	0.0751	1.1861	0.0956	-0.0051	0.077	0.0362	0.0658	-13414.0876
power	2	0.25	0.25	338	1.0297	0.1229	1.0893	0.0883	-0.0919	0.073	0	1	0.1955	0.0879	0.0123	0.0724	0	1	0	1	-0.0244	0.0629	1.011	0.1254	0.2829	0.0863	0.075	0.0745	0.9053	0.0935	0.0782	0.0766	0.0331	0.0637	-13403.1561
power	2	0.25	0.25	339	1.0295	0.1217	1.0321	0.0872	0.0197	0.0723	0	1	0.1504	0.0946	0.0775	0.0738	0	1	0	1	0.0373	0.0643	0.9667	0.1235	0.3964	0.0946	0.0376	0.0761	0.9588	0.093	-0.0526	0.0759	-0.0196	0.0658	-13432.4892
power	2	0.25	0.25	340	1.0598	0.1191	0.8975	0.0871	-0.1336	0.0713	0	1	0.2376	0.0895	-0.0803	0.0707	0	1	0	1	-0.0917	0.0628	0.9602	0.12	0.2518	0.0879	0.2065	0.0727	1.1184	0.0947	0.0876	0.0757	0.0635	0.0642	-13404.4012
power	2	0.25	0.25	341	1.0458	0.1218	0.9404	0.0869	-0.0335	0.0722	0	1	0.1189	0.0927	0.0715	0.0741	0	1	0	1	-0.0852	0.0638	1.0056	0.1238	0.3833	0.0929	0.0232	0.0765	1.0351	0.0937	-0.0042	0.0765	0.0891	0.0656	-13391.2969
power	2	0.25	0.25	342	0.9286	0.12	1.2178	0.0906	-0.016	0.0733	0	1	0.3346	0.0868	0.0894	0.0715	0	1	0	1	-0.0063	0.0634	1.0618	0.1232	0.1609	0.0843	2e-04	0.0729	0.8054	0.0945	0.0116	0.0763	0.0214	0.0636	-13447.8487
power	2	0.25	0.25	343	0.9053	0.1217	1.0348	0.0871	-0.0853	0.0722	0	1	0.4764	0.0946	0.0364	0.0739	0	1	0	1	0.0691	0.0645	1.0431	0.1239	0.0776	0.0907	0.0487	0.0753	0.9699	0.093	0.1104	0.0761	-0.0668	0.0648	-13425.7194
power	2	0.25	0.25	344	1.1566	0.1201	1.0206	0.0884	-0.0527	0.0722	0	1	0.1507	0.0897	0.053	0.072	0	1	0	1	-0.0183	0.0637	0.8331	0.1202	0.3503	0.0895	0.0571	0.0738	0.9704	0.0944	-0.0078	0.0754	0.0086	0.0653	-13362.9416
power	2	0.25	0.25	345	1.1497	0.1179	0.9741	0.0858	-0.0838	0.0705	0	1	0.3516	0.0915	0.0035	0.0717	0	1	0	1	0.0232	0.0635	0.786	0.1174	0.1677	0.0887	0.099	0.0724	0.9825	0.092	0.1315	0.0737	-0.0061	0.0643	-13248.5494
power	2	0.25	0.25	346	1.0545	0.1197	1.0549	0.0894	-0.0122	0.0726	0	1	0.1339	0.0877	0.1315	0.0711	0	1	0	1	0.0136	0.0629	0.9991	0.1217	0.3279	0.0872	-0.0162	0.0732	0.9415	0.0951	0.0347	0.0763	0.0039	0.0643	-13387.8763
power	2	0.25	0.25	347	0.9406	0.1207	0.8449	0.0883	-0.0308	0.0726	0	1	0.3166	0.0908	0.1531	0.0723	0	1	0	1	-0.0758	0.0641	0.9579	0.123	0.2593	0.0886	-0.061	0.074	1.196	0.0969	0.0666	0.0774	0.0612	0.0661	-13465.4026
power	2	0.25	0.25	348	0.9276	0.1196	0.9978	0.0879	-0.0664	0.0723	0	1	0.3262	0.0901	0.1297	0.0731	0	1	0	1	-0.044	0.0634	1.0502	0.1225	0.1997	0.0877	-0.029	0.0748	1.0149	0.0944	0.0509	0.0765	0.0181	0.0643	-13425.5211
power	2	0.25	0.25	349	0.9491	0.1218	0.8588	0.0854	-0.0673	0.0716	0	1	0.3891	0.0892	0.1291	0.0723	0	1	0	1	0.0881	0.0624	1.1275	0.1256	0.086	0.0857	-0.0279	0.0735	1.1167	0.0931	0.0447	0.0767	-0.0655	0.0632	-13364.3087
power	2	0.25	0.25	350	1.0003	0.1204	1.0439	0.0888	-0.0203	0.0727	0	1	0.3262	0.087	0.0457	0.0714	0	1	0	1	0.0346	0.0626	1.0767	0.1231	0.1217	0.0837	0.0088	0.0727	0.9663	0.0947	-0.0014	0.0767	-0.0368	0.0631	-13426.4973
power	2	0.25	0.25	351	1.0717	0.1177	0.9612	0.0854	0.0542	0.0705	0	1	0.1692	0.0903	0.1026	0.0714	0	1	0	1	0.1368	0.062	0.9076	0.1195	0.3146	0.0896	0.0065	0.073	1.003	0.0918	-0.0972	0.0742	-0.1236	0.0634	-13236.8353
power	2	0.25	0.25	352	0.9796	0.1221	1.0671	0.0883	-0.0873	0.073	0	1	0.2461	0.0918	0.0903	0.0731	0	1	0	1	-0.0326	0.0634	1.0038	0.1247	0.2874	0.0905	0.0272	0.0751	0.9632	0.094	0.0497	0.0767	0.0463	0.0645	-13496.1326
power	2	0.25	0.25	353	0.8266	0.1195	1.0666	0.0899	-0.0985	0.0724	0	1	0.106	0.0883	0.0063	0.0712	0	1	0	1	0.1617	0.0635	1.1641	0.1229	0.4039	0.0887	0.0781	0.0748	0.9724	0.0958	0.1045	0.0768	-0.1527	0.0652	-13472.4401
power	2	0.25	0.25	354	1.0237	0.1183	0.9942	0.088	0.0729	0.0716	0	1	0.2896	0.0899	0.0994	0.0719	0	1	0	1	-0.0216	0.0631	0.9651	0.1199	0.1871	0.0876	-0.0189	0.0735	1.0001	0.0944	-0.0659	0.0755	0.0336	0.064	-13318.1399
power	2	0.25	0.25	355	1.0034	0.1217	1.0979	0.0899	-0.0186	0.0736	0	1	0.3367	0.0904	0.1464	0.073	0	1	0	1	0.0681	0.0638	1.011	0.1232	0.1716	0.0882	-0.0565	0.0746	0.9083	0.0952	0.0015	0.077	-0.0508	0.0643	-13446.5988
power	2	0.25	0.25	356	0.9772	0.1232	1.141	0.0877	0.011	0.0733	0	1	0.3773	0.0904	0.0705	0.0724	0	1	0	1	-0.0439	0.0629	1.0564	0.1259	0.1338	0.0876	0.0379	0.0737	0.8708	0.0924	0.0455	0.0765	0.0402	0.0634	-13495.6568
power	2	0.25	0.25	357	1.1349	0.1226	0.9377	0.0861	0.0075	0.072	0	1	0.267	0.0915	0.0266	0.0724	0	1	0	1	-0.0199	0.063	0.929	0.1236	0.2061	0.0889	0.0516	0.0738	1.0402	0.093	-0.0095	0.0759	0.0146	0.0642	-13386.3083
power	2	0.25	0.25	358	0.9024	0.1204	0.9828	0.0867	-0.088	0.072	0	1	0.3122	0.091	-0.051	0.0718	0	1	0	1	0.0292	0.0627	1.0743	0.1237	0.227	0.089	0.1275	0.0735	1.0222	0.0932	0.1239	0.0763	-0.085	0.0638	-13440.5223
power	2	0.25	0.25	359	0.9257	0.1166	1.1065	0.087	-0.0972	0.0709	0	1	0.1966	0.0874	-0.0728	0.0698	0	1	0	1	0.0244	0.0615	1.031	0.1196	0.2805	0.0862	0.1804	0.0721	0.8618	0.0917	0.0843	0.0744	0.0175	0.0623	-13215.6729
power	2	0.25	0.25	360	1.0693	0.1161	0.9935	0.0868	-0.0505	0.0709	0	1	0.2794	0.0878	0.0652	0.0697	0	1	0	1	0.1022	0.062	0.9188	0.1185	0.1764	0.0857	0.0493	0.0704	0.9877	0.093	0.0896	0.0745	-0.0846	0.0629	-13249.3142
power	2	0.25	0.25	361	1.0056	0.1221	1.0797	0.0869	0.0093	0.0726	0	1	0.1987	0.095	-0.0181	0.0741	0	1	0	1	-0.0485	0.0638	0.9938	0.1242	0.3354	0.0942	0.1472	0.0766	0.8638	0.0918	-0.0184	0.0759	-5e-04	0.0651	-13314.9883
power	2	0.25	0.25	362	1.0717	0.1219	1.025	0.088	-0.1146	0.0728	0	1	0.3642	0.0926	0.0849	0.073	0	1	0	1	-0.0402	0.0648	0.9414	0.1235	0.1884	0.0901	0.0059	0.0738	0.9699	0.094	0.1721	0.0763	0.0536	0.0656	-13495.3485
power	2	0.25	0.25	363	0.9804	0.1168	1.089	0.0877	0.0472	0.0714	0	1	0.3206	0.0878	0.0025	0.0708	0	1	0	1	0.0304	0.0621	0.9756	0.1192	0.162	0.0858	0.0984	0.072	0.9068	0.0928	-0.0561	0.0747	-0.0513	0.0627	-13299.3073
power	2	0.25	0.25	364	0.9756	0.1181	1.0587	0.0866	0.1284	0.0711	0	1	0.0927	0.0887	0.0345	0.0711	0	1	0	1	0.0208	0.0622	1.0895	0.1212	0.3585	0.0887	0.0585	0.0739	0.9136	0.092	-0.1598	0.0749	-0.0056	0.0636	-13312.9845
power	2	0.25	0.25	365	1.144	0.1179	0.8438	0.086	-0.0038	0.0705	0	1	0.1821	0.0913	-0.0459	0.0715	0	1	0	1	-0.0879	0.0626	0.8646	0.1181	0.3087	0.0896	0.1465	0.0732	1.0955	0.0938	0.0492	0.0747	0.0691	0.0645	-13239.2926
power	2	0.25	0.25	366	0.9526	0.1187	0.919	0.0885	0.0118	0.072	0	1	0.1913	0.09	0.0853	0.0719	0	1	0	1	-0.0355	0.0637	0.9782	0.1212	0.3363	0.0896	0.0145	0.074	1.0965	0.096	-0.0266	0.0765	0.0314	0.0656	-13345.315
power	2	0.25	0.25	367	0.9376	0.1171	1.0786	0.0878	-0.0917	0.0715	0	1	0.3686	0.0915	0.0391	0.0725	0	1	0	1	-0.0148	0.0636	0.9984	0.1199	0.1514	0.0889	0.0843	0.0739	0.8953	0.0929	0.0912	0.0749	0.0069	0.0641	-13276.4741
power	2	0.25	0.25	368	1.1065	0.1182	1.1242	0.0866	-0.1231	0.0713	0	1	0.2134	0.0917	0.0286	0.0731	0	1	0	1	0.0377	0.0635	0.9231	0.1199	0.2816	0.0909	0.1117	0.0744	0.8593	0.0911	0.1342	0.0741	-0.036	0.0644	-13380.6446
power	2	0.25	0.25	369	1.011	0.1219	1.0327	0.089	-0.1545	0.0732	0	1	0.2783	0.0889	0.0427	0.073	0	1	0	1	-0.0292	0.0633	1.0115	0.1241	0.2377	0.0868	0.0938	0.0747	1.0062	0.0952	0.105	0.0769	0.0049	0.0647	-13525.9973
power	2	0.25	0.25	370	0.9509	0.1187	0.9125	0.0885	0.0539	0.0719	0	1	0.1737	0.0875	0.0139	0.07	0	1	0	1	-0.0308	0.0627	1.0864	0.122	0.2748	0.0866	0.1085	0.0722	1.0879	0.096	-0.0843	0.0768	0.0357	0.0644	-13315.4399
power	2	0.25	0.25	371	1.0685	0.1235	0.9844	0.0885	0.0011	0.0736	0	1	0.2827	0.0922	0.0947	0.075	0	1	0	1	-0.097	0.0647	0.9411	0.125	0.2477	0.0908	-0.0164	0.0765	1.0438	0.0952	-0.0539	0.0775	0.0714	0.0659	-13514.6006
power	2	0.25	0.25	372	1.0518	0.1187	0.9791	0.0871	0.0882	0.0715	0	1	0.1807	0.0896	0.0256	0.0718	0	1	0	1	-0.0119	0.0632	0.9859	0.1204	0.3113	0.089	0.0841	0.0737	1.01	0.0936	-0.0969	0.0753	0.0596	0.0648	-13385.8514
power	2	0.25	0.25	373	0.9491	0.1175	0.8925	0.0872	0.0042	0.0709	0	1	0.4617	0.0904	0.1324	0.0714	0	1	0	1	-0.0109	0.0639	1.0246	0.12	0.0454	0.0862	-0.0404	0.0722	1.1056	0.0948	-0.0157	0.0756	0.0051	0.0645	-13339.1945
power	2	0.25	0.25	374	1.0465	0.1218	0.988	0.0879	0.031	0.0726	0	1	0.2204	0.0886	0.0569	0.0713	0	1	0	1	-0.0217	0.0628	0.9579	0.1237	0.2685	0.087	0.0949	0.0732	1.027	0.0945	0.0033	0.0766	-2e-04	0.0638	-13386.4089
power	2	0.25	0.25	375	1.055	0.1204	1.1049	0.0904	-0.0064	0.0734	0	1	0.3431	0.0903	0.0248	0.0722	0	1	0	1	0.0681	0.0643	0.9586	0.1221	0.1533	0.0873	0.0827	0.0733	0.9278	0.0959	0.058	0.0767	-0.0532	0.0649	-13476.0391
power	2	0.25	0.25	376	1.0888	0.1184	1.0159	0.0871	0.0236	0.0713	0	1	0.3293	0.0892	-0.0117	0.0715	0	1	0	1	0.0704	0.0631	0.8955	0.1194	0.1747	0.0859	0.0976	0.0725	0.9608	0.093	-0.0533	0.0747	-0.0792	0.0637	-13330.3906
power	2	0.25	0.25	377	0.9351	0.119	0.9789	0.0889	0.0166	0.072	0	1	0.3232	0.0886	0.0952	0.0703	0	1	0	1	0.0556	0.0635	1.0072	0.1212	0.2078	0.0861	0.0035	0.0721	1.085	0.0959	-0.0313	0.0764	-0.0619	0.0645	-13502.5032
power	2	0.25	0.25	378	0.9747	0.1209	0.9163	0.0881	-0.1365	0.0727	0	1	0.3082	0.0934	0.1447	0.0742	0	1	0	1	-0.015	0.0643	1.0314	0.1239	0.207	0.0911	-0.056	0.0757	1.0778	0.0954	0.0867	0.0773	0.0359	0.0655	-13392.0669
power	2	0.25	0.25	379	0.9054	0.1208	0.8953	0.0882	-0.053	0.0727	0	1	0.3165	0.0937	0.0757	0.074	0	1	0	1	0.0282	0.0644	1.1028	0.1243	0.2259	0.091	0.0524	0.076	1.1176	0.096	0.0526	0.0778	-0.0109	0.0658	-13460.2556
power	2	0.25	0.25	380	0.9833	0.1153	1.0773	0.0892	-0.0335	0.0716	0	1	0.1662	0.0848	-0.0429	0.0699	0	1	0	1	-0.0799	0.0614	1.0141	0.1183	0.2816	0.0834	0.1304	0.0719	0.9223	0.0946	0.027	0.0752	0.0805	0.0626	-13289.1952
power	2	0.25	0.25	381	0.8551	0.1249	1.0939	0.0884	-0.0622	0.0735	0	1	0.2544	0.0906	-0.0889	0.0743	0	1	0	1	-0.0907	0.0643	1.2268	0.1289	0.2584	0.089	0.2336	0.0772	0.9123	0.0936	0.0525	0.0778	0.0571	0.065	-13514.7791
power	2	0.25	0.25	382	0.9077	0.1195	0.9283	0.0868	0.0153	0.0714	0	1	0.1989	0.0888	0.1736	0.0713	0	1	0	1	-0.0029	0.0629	1.0997	0.1227	0.2904	0.0882	-0.1057	0.0739	1.0727	0.094	-0.0132	0.0761	-0.0129	0.0644	-13361.9953
power	2	0.25	0.25	383	1.018	0.1169	0.9736	0.0873	-0.0972	0.071	0	1	0.13	0.0917	-0.091	0.0706	0	1	0	1	-0.1052	0.0637	0.9366	0.1188	0.3735	0.0915	0.1814	0.0728	0.992	0.0936	0.0929	0.0749	0.1132	0.0654	-13237.4932
power	2	0.25	0.25	384	0.9743	0.1154	0.7941	0.0873	-0.0158	0.0704	0	1	0.3158	0.0885	0.0429	0.0704	0	1	0	1	-0.0969	0.0629	0.9707	0.1176	0.1695	0.086	0.0608	0.0717	1.212	0.0962	0.023	0.0756	0.0929	0.0645	-13255.2531
power	2	0.25	0.25	385	1.16	0.117	1.0753	0.0904	-0.0327	0.0724	0	1	0.2477	0.0876	-0.0487	0.0716	0	1	0	1	-0.0827	0.0636	0.8009	0.1173	0.2335	0.0854	0.1617	0.0725	0.9784	0.0964	0.0279	0.0754	0.097	0.0647	-13425.6422
power	2	0.25	0.25	386	0.9538	0.1187	1.1601	0.0929	-0.0053	0.074	0	1	0.1688	0.0885	0.1105	0.0717	0	1	0	1	0.0896	0.064	1.0629	0.1216	0.3114	0.0875	0.0042	0.0743	0.913	0.0981	0.0276	0.0775	-0.0847	0.0655	-13527.3741
power	2	0.25	0.25	387	1.002	0.1245	0.963	0.0916	0.0762	0.0749	0	1	0.2698	0.093	0.0681	0.0741	0	1	0	1	0.0213	0.0654	1.0135	0.1267	0.2756	0.0912	0.0405	0.0761	1.1165	0.0992	-0.0034	0.0794	-0.0165	0.067	-13655.1479
power	2	0.25	0.25	388	1.2022	0.123	1.0747	0.0854	-0.1227	0.0719	0	1	0.3686	0.0946	-0.0566	0.0752	0	1	0	1	-0.0488	0.0642	0.7533	0.1223	0.1859	0.0921	0.1191	0.0757	0.8612	0.0901	0.1314	0.0743	0.0573	0.0645	-13311.3998
power	2	0.25	0.25	389	1.0532	0.1201	0.9394	0.0874	0.0317	0.0718	0	1	0.1323	0.088	0.0678	0.0722	0	1	0	1	-0.1052	0.063	0.9576	0.1218	0.3531	0.0875	0.0191	0.0745	1.063	0.0945	-0.0168	0.0761	0.1227	0.0647	-13372.6997
power	2	0.25	0.25	390	0.9188	0.1197	0.7305	0.0869	7e-04	0.0715	0	1	0.2469	0.0968	-0.0066	0.0736	0	1	0	1	0.1344	0.0652	1.0333	0.1226	0.3265	0.0959	0.1325	0.0759	1.2726	0.0966	-0.0035	0.077	-0.1499	0.0679	-13393.5395
power	2	0.25	0.25	391	1.1213	0.1214	1.0041	0.0884	-0.1449	0.0726	0	1	0.1976	0.0874	0.0439	0.0704	0	1	0	1	-0.0541	0.0621	0.9158	0.1223	0.2419	0.0853	0.0577	0.0722	1.0138	0.0948	0.1953	0.0764	0.0583	0.0632	-13366.9821
power	2	0.25	0.25	392	0.9632	0.1175	1.0432	0.0866	0.0702	0.0707	0	1	0.379	0.0921	0.0394	0.0715	0	1	0	1	0.0551	0.063	0.9771	0.1193	0.1315	0.0886	0.076	0.0728	0.9315	0.0921	-0.1141	0.0742	-0.0376	0.0634	-13267.7551
power	2	0.25	0.25	393	0.9162	0.1176	1.0263	0.089	-0.1169	0.0717	0	1	0.2156	0.0912	-0.0379	0.0719	0	1	0	1	0.1008	0.0643	1.0712	0.12	0.3063	0.0901	0.1158	0.0744	0.9761	0.0951	0.0829	0.0758	-0.094	0.0655	-13402.9981
power	2	0.25	0.25	394	0.9504	0.1195	0.9573	0.0875	-0.016	0.0715	0	1	-0.0328	0.0873	-0.0038	0.0697	0	1	0	1	-0.0473	0.0622	1.0992	0.1226	0.4948	0.0895	0.1477	0.0733	1.0217	0.0942	0.0435	0.0759	0.0328	0.0648	-13299.1901
power	2	0.25	0.25	395	0.8626	0.1156	0.9681	0.0865	0.0725	0.0703	0	1	0.1932	0.089	-0.0422	0.0698	0	1	0	1	-0.0227	0.0621	1.0772	0.1191	0.3094	0.0877	0.1503	0.0723	1.0193	0.0931	-0.0635	0.0747	0.0049	0.0636	-13264.8564
power	2	0.25	0.25	396	1.0017	0.1206	1.0317	0.0894	0.0419	0.0731	0	1	0.2314	0.09	-0.1207	0.0722	0	1	0	1	-0.0508	0.0636	1.0516	0.1237	0.2419	0.0885	0.2367	0.0741	0.9924	0.0956	-0.01	0.077	0.0439	0.0648	-13449.5412
power	2	0.25	0.25	397	1.0401	0.1196	0.9372	0.0869	0.0514	0.0716	0	1	0.1685	0.089	-0.0473	0.0719	0	1	0	1	-0.0583	0.0627	0.9651	0.1215	0.3146	0.088	0.1313	0.074	1.0571	0.094	-0.0707	0.0758	0.0663	0.0643	-13340.6745
power	2	0.25	0.25	398	0.9869	0.1199	0.92	0.0841	0.0927	0.0706	0	1	0.2766	0.0925	0.0202	0.0731	0	1	0	1	-0.095	0.0632	1.0828	0.1235	0.1841	0.0902	0.0356	0.0748	1.0161	0.0908	-0.1053	0.075	0.0907	0.0642	-13256.2789
power	2	0.25	0.25	399	0.9539	0.1191	1.0304	0.0874	0.0357	0.0717	0	1	0.3463	0.0908	0.0772	0.0727	0	1	0	1	-0.1155	0.064	0.9724	0.1216	0.1915	0.0877	-0.0167	0.0741	0.9779	0.0933	-0.0149	0.0754	0.1197	0.0648	-13375.762
power	2	0.25	0.25	400	1.2057	0.123	0.951	0.0888	0.0686	0.0735	0	1	0.1826	0.0933	-0.0217	0.0746	0	1	0	1	0.0908	0.0649	0.7691	0.1226	0.3631	0.0929	0.1516	0.0761	1.0871	0.0961	0.0168	0.077	-0.0986	0.0666	-13505.0325
power	2	0.25	0.25	401	1.2267	0.1194	1.095	0.09	-0.0671	0.0726	0	1	0.1348	0.0875	0.0687	0.0689	0	1	0	1	-0.0582	0.0627	0.7703	0.1188	0.329	0.0874	0.0431	0.0704	0.9574	0.0956	0.1565	0.0754	0.0409	0.0641	-13444.0145
power	2	0.25	0.25	402	1.1724	0.1237	1.1376	0.0891	0.0353	0.0737	0	1	0.2211	0.0894	0.0797	0.0726	0	1	0	1	-0.0632	0.0634	0.8602	0.1242	0.2701	0.088	0.0603	0.0741	0.8957	0.094	0.0206	0.0764	0.0424	0.0642	-13507.3759
power	2	0.25	0.25	403	0.8201	0.1202	0.9863	0.0872	0.0837	0.072	0	1	0.2895	0.0928	0.0262	0.0723	0	1	0	1	0.0429	0.0634	1.1709	0.1244	0.2237	0.0899	0.0409	0.075	1.0042	0.0936	-0.1188	0.0766	0.0023	0.0646	-13363.7318
power	2	0.25	0.25	404	1.2613	0.1206	0.8554	0.0846	-0.0831	0.0711	0	1	0.2315	0.0902	0.0826	0.0726	0	1	0	1	-0.0512	0.0619	0.8025	0.1205	0.2139	0.0889	0.0244	0.0732	1.1157	0.0923	0.0174	0.0748	0.0662	0.0635	-13297.1861
power	2	0.25	0.25	405	0.8221	0.1115	1.0386	0.0888	-0.1251	0.0698	0	1	0.3206	0.0899	0.0885	0.0695	0	1	0	1	-0.0308	0.0635	1.0085	0.1143	0.2138	0.0877	-0.0069	0.0714	0.9344	0.0945	0.1404	0.0736	0.0254	0.0644	-13149.2302
power	2	0.25	0.25	406	0.8922	0.1155	0.8937	0.0852	0.0456	0.0696	0	1	0.29	0.0962	0.1287	0.0724	0	1	0	1	-0.0278	0.0645	1.0451	0.1186	0.2491	0.0946	-0.0437	0.0743	1.0575	0.0924	-0.0298	0.0741	0.0063	0.066	-13232.8679
power	2	0.25	0.25	407	0.8163	0.1178	1.0182	0.0863	-0.1224	0.0708	0	1	0.3199	0.0948	0.1304	0.0723	0	1	0	1	-0.0556	0.0634	1.0952	0.1214	0.2321	0.0927	-0.0144	0.0745	0.9793	0.0923	0.1278	0.075	0.0239	0.0644	-13335.0739
power	2	0.25	0.25	408	0.8818	0.1172	0.9264	0.0886	0.0074	0.0714	0	1	0.2173	0.0886	0.0012	0.0704	0	1	0	1	-0.0806	0.0632	1.0781	0.1202	0.3019	0.0874	0.0813	0.0728	1.0946	0.096	0.0422	0.0763	0.0607	0.0648	-13386.2488
power	2	0.25	0.25	409	1.0676	0.1214	1.0184	0.0899	0.009	0.0734	0	1	0.2606	0.0921	-0.0877	0.0727	0	1	0	1	0.0128	0.0643	0.8763	0.1221	0.2886	0.0906	0.212	0.0745	1.0141	0.0964	0.0056	0.077	0.0014	0.0656	-13458.0808
power	2	0.25	0.25	410	1.0317	0.1191	0.8704	0.0865	-0.1694	0.0713	0	1	0.3091	0.0903	0.0839	0.0716	0	1	0	1	0.0052	0.063	0.9988	0.1213	0.179	0.0878	0.0012	0.0728	1.0882	0.0941	0.2068	0.0759	-0.0032	0.0642	-13296.2201
power	2	0.25	0.25	411	1.0842	0.1204	1.0498	0.0882	0.1532	0.0722	0	1	0.2428	0.0915	0.0345	0.0717	0	1	0	1	0.0346	0.0636	0.8755	0.1209	0.2804	0.0901	0.0811	0.0735	0.9309	0.0938	-0.1952	0.0755	-0.0469	0.0647	-13333.39
power	2	0.25	0.25	412	1.1574	0.1211	1.0332	0.0876	-0.0149	0.0723	0	1	0.2311	0.0887	0.1328	0.0709	0	1	0	1	0.0166	0.0624	0.8486	0.1213	0.2612	0.0864	0.0114	0.0722	0.9767	0.0935	0.0923	0.0755	4e-04	0.0636	-13408.6238
power	2	0.25	0.25	413	1.0456	0.1221	1.0022	0.0877	-0.0183	0.0727	0	1	0.3661	0.0918	0.0302	0.0731	0	1	0	1	0.0057	0.0637	0.9994	0.1241	0.1235	0.0888	0.0823	0.0743	0.9683	0.0939	-0.0192	0.0765	0.0065	0.0644	-13371.9824
power	2	0.25	0.25	414	1.0267	0.1191	1.0872	0.0898	-0.0075	0.0726	0	1	0.124	0.0903	-0.0155	0.071	0	1	0	1	-0.0529	0.0638	0.9314	0.1209	0.3897	0.0911	0.0882	0.0732	0.949	0.0954	0.0132	0.0761	0.0949	0.0652	-13444.4699
power	2	0.25	0.25	415	1.0589	0.1169	0.9744	0.0876	0.0472	0.0712	0	1	0.2495	0.0904	0.0242	0.0713	0	1	0	1	-0.0531	0.0633	0.8563	0.1175	0.2961	0.0892	0.1178	0.0728	1.0444	0.0943	-0.0266	0.0748	0.0732	0.0648	-13383.1919
power	2	0.25	0.25	416	1.0053	0.1176	0.9975	0.0895	-0.019	0.0721	0	1	0.222	0.0899	0.0278	0.0716	0	1	0	1	0.0729	0.0639	0.9372	0.1197	0.2916	0.0883	0.1206	0.0735	1.0166	0.0961	0.0224	0.076	-0.0671	0.0654	-13340.0893
power	2	0.25	0.25	417	0.7031	0.1175	1.0047	0.0893	-0.0279	0.0721	0	1	0.5122	0.0931	0.1271	0.0721	0	1	0	1	0.0595	0.0648	1.2436	0.1228	0.0455	0.0889	0.0121	0.0736	1.0186	0.0958	0.0801	0.077	-0.0721	0.0652	-13436.7471
power	2	0.25	0.25	418	1.0513	0.1173	0.8612	0.09	-0.0156	0.072	0	1	0.1636	0.083	0.0986	0.0689	0	1	0	1	0.0649	0.0619	0.9791	0.1193	0.2633	0.0823	0.0077	0.0706	1.1814	0.0985	0.0443	0.077	-0.0819	0.0637	-13363.7844
power	2	0.25	0.25	419	0.8866	0.1224	1.0766	0.0874	-0.0639	0.0726	0	1	0.2735	0.0935	0.1809	0.0743	0	1	0	1	0.0547	0.0644	1.1661	0.1264	0.2224	0.0917	-0.0658	0.0766	0.9071	0.0926	0.0828	0.0766	-0.0527	0.0653	-13415.1298
power	2	0.25	0.25	420	0.9287	0.1177	1.0318	0.0895	0.0274	0.0721	0	1	0.1455	0.0873	0.0448	0.0705	0	1	0	1	-0.0136	0.0629	1.0283	0.1202	0.3514	0.087	0.0187	0.0731	0.9879	0.0957	-0.0394	0.0762	0.0311	0.0644	-13363.6246
power	2	0.25	0.25	421	0.9732	0.1191	1.0412	0.0873	0.0482	0.0717	0	1	0.2361	0.0851	0.0265	0.0686	0	1	0	1	0.0277	0.0615	1.0891	0.1223	0.1936	0.0832	0.0701	0.0704	0.9458	0.093	0.012	0.0756	-0.0332	0.0623	-13315.789
power	2	0.25	0.25	422	0.61	0.119	1.1273	0.0878	0.0036	0.0719	0	1	0.3766	0.0921	0.0434	0.0718	0	1	0	1	0.0024	0.0637	1.3813	0.1253	0.1503	0.0888	0.0618	0.0749	0.8509	0.0924	0.0226	0.0764	-0.0089	0.0642	-13360.1858
power	2	0.25	0.25	423	0.9795	0.1189	0.9248	0.089	0.005	0.0724	0	1	0.3776	0.0923	0.0614	0.0724	0	1	0	1	-0.0479	0.064	1.024	0.1215	0.1314	0.0895	0.0174	0.0735	1.0857	0.0964	0.0226	0.077	0.0271	0.0649	-13427.3862
power	2	0.25	0.25	424	1.0368	0.1185	0.9629	0.0876	0.0748	0.0712	0	1	0.2498	0.0938	0.0227	0.071	0	1	0	1	-0.0151	0.0637	0.873	0.1189	0.2999	0.092	0.061	0.0729	1.0456	0.0944	-0.0498	0.0749	0.0046	0.0653	-13375.4034
power	2	0.25	0.25	425	1.0436	0.1166	0.9493	0.0875	-0.1478	0.071	0	1	0.1791	0.087	0.0712	0.0699	0	1	0	1	0.0264	0.0621	0.9465	0.1187	0.2793	0.0862	0.0382	0.0716	1.0448	0.0944	0.1381	0.0751	-0.0337	0.0635	-13268.4793
power	2	0.25	0.25	426	1.0276	0.1228	0.9788	0.087	-0.0707	0.0726	0	1	0.2815	0.0933	0.0633	0.0733	0	1	0	1	-0.0133	0.0633	1.0449	0.1254	0.2077	0.0911	0.0601	0.075	1.005	0.0934	0.0254	0.0767	-0.0113	0.0645	-13423.9491
power	2	0.25	0.25	427	1.049	0.1217	1.0259	0.0911	-0.1584	0.0736	0	1	0.2947	0.0923	0.0522	0.0724	0	1	0	1	0.0616	0.0653	0.9472	0.123	0.2176	0.0899	0.0119	0.0739	1.0185	0.0976	0.1473	0.0774	-0.0712	0.0665	-13507.667
power	2	0.25	0.25	428	1.1612	0.1202	1.0205	0.0891	0.1147	0.0729	0	1	0.1782	0.089	0.1893	0.0718	0	1	0	1	0.0163	0.0626	0.8698	0.1209	0.2894	0.0884	-0.1084	0.0731	0.9829	0.0953	-0.086	0.0763	-0.0177	0.064	-13379.027
power	2	0.25	0.25	429	0.9169	0.1203	1.0227	0.0906	-0.044	0.0736	0	1	0.3125	0.088	0.1688	0.0721	0	1	0	1	0.0296	0.064	1.0772	0.1239	0.2076	0.0856	-0.0399	0.0738	1.0169	0.0971	0.0349	0.0779	-0.0271	0.0651	-13494.9779
power	2	0.25	0.25	430	1.0491	0.1222	1.0504	0.0918	-0.012	0.0744	0	1	0.1899	0.0912	-0.0756	0.0731	0	1	0	1	0.0585	0.065	1.0001	0.1241	0.3375	0.0908	0.1753	0.0752	1.0098	0.0981	-8e-04	0.0782	-0.0448	0.0667	-13637.9114
power	2	0.25	0.25	431	0.8537	0.1182	1.0158	0.0876	0.0072	0.0718	0	1	0.2397	0.0879	-0.0326	0.0721	0	1	0	1	-0.0145	0.0624	1.1907	0.1233	0.2261	0.0868	0.1617	0.0743	0.958	0.0935	-0.01	0.0763	0.0203	0.0635	-13307.0401
power	2	0.25	0.25	432	0.9372	0.118	1.0903	0.0884	-0.0011	0.0719	0	1	0.287	0.0901	0.0558	0.0715	0	1	0	1	0.019	0.0632	1.0338	0.1214	0.2067	0.0878	0.0245	0.073	0.9063	0.0936	0.0823	0.0756	-0.0098	0.0639	-13331.9817
power	2	0.25	0.25	433	0.9066	0.1193	1.103	0.089	-0.0089	0.0727	0	1	0.4185	0.0911	0.095	0.0732	0	1	0	1	0.1431	0.064	1.0418	0.1224	0.1221	0.0876	-0.0053	0.0745	0.9079	0.0941	-0.0037	0.0763	-0.1246	0.0643	-13421.058
power	2	0.25	0.25	434	0.8875	0.1194	0.9301	0.0878	-0.0588	0.072	0	1	0.2713	0.0905	0.0944	0.072	0	1	0	1	-0.0553	0.0633	1.064	0.1228	0.2622	0.0885	-0.0092	0.0741	1.0907	0.0951	0.0743	0.0767	0.0382	0.0649	-13421.3077
power	2	0.25	0.25	435	0.8727	0.1167	1.0108	0.0867	-0.0686	0.0705	0	1	0.1837	0.087	0.0384	0.0698	0	1	0	1	-0.0735	0.0621	1.0993	0.1203	0.2798	0.0858	-0.0069	0.0725	0.947	0.0926	0.1021	0.0746	0.1102	0.0635	-13189.1739
power	2	0.25	0.25	436	0.8868	0.1197	0.9562	0.087	0.0407	0.0717	0	1	0.2575	0.0908	0.0184	0.0716	0	1	0	1	-0.0088	0.0633	1.1205	0.1242	0.2518	0.089	0.0695	0.0736	1.0059	0.0936	-0.0312	0.0763	0.0159	0.0647	-13319.2286
power	2	0.25	0.25	437	1.1798	0.1202	0.9324	0.0869	0.0893	0.0715	0	1	0.2225	0.0914	0.115	0.072	0	1	0	1	0.0642	0.0634	0.7862	0.1192	0.287	0.0907	-0.0123	0.0734	1.0508	0.0939	-0.0794	0.0751	-0.0287	0.0649	-13321.7891
power	2	0.25	0.25	438	1.0263	0.1167	0.9758	0.0879	-0.0134	0.0713	0	1	0.4378	0.0952	0.0842	0.0727	0	1	0	1	-0.053	0.0647	0.8517	0.1174	0.1325	0.0923	0.0082	0.0733	1.0268	0.0945	0.0397	0.0749	0.0925	0.0654	-13347.4845
power	2	0.25	0.25	439	1.1577	0.1234	0.9036	0.0886	-0.1295	0.0729	0	1	0.1605	0.0887	0.0032	0.0707	0	1	0	1	0.0086	0.0629	0.8735	0.123	0.3068	0.0877	0.0905	0.0728	1.1003	0.0962	0.1628	0.0771	0.0233	0.0647	-13371.3779
power	2	0.25	0.25	440	0.8929	0.1189	1.0051	0.0883	0.1847	0.0721	0	1	0.3511	0.092	0.0927	0.0716	0	1	0	1	0.0574	0.0635	1.1283	0.1228	0.125	0.0896	0.0266	0.0731	0.9956	0.0946	-0.2324	0.0764	-0.0661	0.0643	-13356.6177
power	2	0.25	0.25	441	0.9301	0.1202	1.1332	0.0884	0.0603	0.0724	0	1	0.2028	0.0891	0.0225	0.072	0	1	0	1	-0.0092	0.0632	1.1119	0.1236	0.2717	0.088	0.0989	0.0745	0.8755	0.0931	-0.0343	0.0761	-0.0093	0.0637	-13413.1106
power	2	0.25	0.25	442	0.6789	0.1171	0.956	0.0874	0.0118	0.071	0	1	0.3201	0.0877	0.0266	0.0709	0	1	0	1	0.0337	0.0629	1.3183	0.1235	0.1794	0.0849	0.0813	0.0735	1.0388	0.0942	-0.0081	0.0763	-0.0202	0.0641	-13336.0797
power	2	0.25	0.25	443	0.9696	0.1189	0.8255	0.0879	-0.0751	0.072	0	1	0.3299	0.0897	-0.0449	0.0716	0	1	0	1	0.0019	0.0632	1.0042	0.1215	0.1831	0.087	0.1586	0.0729	1.2001	0.0966	0.0585	0.077	-0.0094	0.0649	-13408.2873
power	2	0.25	0.25	444	1.186	0.1219	0.9845	0.0871	-0.0168	0.0725	0	1	0.2774	0.0882	0.0734	0.0726	0	1	0	1	-0.0278	0.0624	0.8837	0.1229	0.1717	0.0859	0.0611	0.0734	1.008	0.0936	0.0322	0.0761	0.009	0.0631	-13371.8286
power	2	0.25	0.25	445	1.0014	0.1177	0.9024	0.0858	-0.0495	0.0708	0	1	0.4185	0.0918	-0.1134	0.0737	0	1	0	1	-0.0188	0.0638	0.9527	0.1201	0.1341	0.0882	0.1984	0.0744	1.0791	0.0931	0.0342	0.0751	-0.0029	0.0646	-13362.5313
power	2	0.25	0.25	446	1.1619	0.1184	0.9539	0.0876	0.0321	0.0715	0	1	0.3067	0.0898	0.0075	0.0713	0	1	0	1	0.0347	0.0627	0.8064	0.1187	0.1825	0.0871	0.0491	0.072	1.0501	0.0945	-0.0984	0.0751	-0.0555	0.0637	-13342.2106
power	2	0.25	0.25	447	1.222	0.1218	0.9069	0.0883	-0.0694	0.0727	0	1	0.1291	0.0881	0.0764	0.0719	0	1	0	1	-0.0418	0.0631	0.7798	0.1209	0.3635	0.0884	0.0419	0.0735	1.0999	0.0958	0.0402	0.0764	0.0545	0.0653	-13388.3534
power	2	0.25	0.25	448	1.0007	0.1223	1.0753	0.0872	-0.0152	0.0725	0	1	0.2848	0.0945	0.0536	0.0735	0	1	0	1	-0.0025	0.0639	1.0577	0.125	0.2124	0.0917	0.026	0.0754	0.887	0.0923	0.0547	0.0761	-0.0018	0.0645	-13385.214
power	2	0.25	0.25	449	0.9928	0.1193	0.9899	0.0887	-0.0877	0.0722	0	1	0.278	0.0866	0.0363	0.0709	0	1	0	1	-0.0869	0.063	1.0069	0.1218	0.1978	0.0844	0.0219	0.0725	1.0448	0.0955	0.099	0.0763	0.0881	0.0641	-13413.6076
power	2	0.25	0.25	450	0.893	0.1176	0.9335	0.0876	-0.0077	0.0715	0	1	0.1919	0.0872	0.1165	0.0712	0	1	0	1	-0.0174	0.0624	1.0949	0.1219	0.2885	0.0861	0.015	0.0734	1.0522	0.0947	0.0288	0.076	-0.0023	0.0642	-13273.2156
power	2	0.25	0.25	451	0.8973	0.1218	0.9645	0.0916	-0.0928	0.0741	0	1	0.279	0.0915	0.0217	0.0719	0	1	0	1	-0.0526	0.0655	1.1176	0.1257	0.2538	0.0898	0.0558	0.0739	1.0836	0.099	0.0673	0.079	0.0316	0.0668	-13554.0262
power	2	0.25	0.25	452	0.9142	0.1176	1.02	0.091	-0.0088	0.0728	0	1	0.2441	0.095	0.0375	0.0732	0	1	0	1	-0.0033	0.066	1.0073	0.1211	0.3107	0.0941	0.0577	0.075	1.0257	0.0976	0.0111	0.0768	0.0082	0.0677	-13466.1111
power	2	0.25	0.25	453	1.0392	0.1213	1.1424	0.0891	0.1122	0.0728	0	1	0.1806	0.0905	0.1196	0.0716	0	1	0	1	0.0071	0.0634	0.9775	0.1233	0.2938	0.0892	-0.0399	0.0737	0.866	0.0937	-0.1083	0.076	-0.0483	0.0644	-13401.8428
power	2	0.25	0.25	454	1.0128	0.1208	1.0817	0.0907	-0.0427	0.0733	0	1	0.2626	0.0887	0.114	0.0712	0	1	0	1	-0.0427	0.0639	1.0093	0.1223	0.2344	0.0866	0.0016	0.0731	0.9454	0.0963	0.0304	0.0769	0.0576	0.0648	-13479.6231
power	2	0.25	0.25	455	0.8797	0.1221	0.8486	0.0881	0.0858	0.0728	0	1	0.2508	0.0892	0.0708	0.072	0	1	0	1	0.0123	0.0638	1.1828	0.1274	0.2444	0.0873	0.0062	0.0739	1.1722	0.0965	-0.0865	0.0783	-0.019	0.0656	-13472.8063
power	2	0.25	0.25	456	0.9395	0.1173	1.0472	0.0866	0.1012	0.071	0	1	0.1156	0.0921	0.0489	0.0723	0	1	0	1	-0.0688	0.0631	1.0061	0.1206	0.4098	0.0929	0.0598	0.0746	0.913	0.092	-0.0624	0.0746	0.0531	0.0648	-13264.5695
power	2	0.25	0.25	457	1.1326	0.1186	0.9936	0.0878	0.0114	0.0719	0	1	0.2364	0.0915	0.0082	0.0721	0	1	0	1	0.0154	0.0635	0.8718	0.1196	0.2421	0.0894	0.056	0.0733	0.9615	0.094	0.072	0.0754	-0.0611	0.0646	-13255.1406
power	2	0.25	0.25	458	1.2768	0.1235	1.0512	0.0879	-0.1257	0.0733	0	1	0.1561	0.0897	0.1597	0.0733	0	1	0	1	-0.0258	0.0626	0.8154	0.1234	0.297	0.0888	-0.0818	0.0745	0.9384	0.0935	0.0433	0.0762	-5e-04	0.0638	-13416.6583
power	2	0.25	0.25	459	0.8698	0.1167	1.0141	0.0896	-0.0044	0.0718	0	1	0.2604	0.0915	0.0641	0.0705	0	1	0	1	0.035	0.0643	1.0185	0.1198	0.2752	0.0899	0.0038	0.0726	1.0171	0.0961	-0.0203	0.0758	-0.0309	0.0657	-13359.0278
power	2	0.25	0.25	460	1.1778	0.1173	0.9563	0.0888	0.153	0.0717	0	1	0.3166	0.0859	0.0125	0.0703	0	1	0	1	-0.0351	0.0628	0.7859	0.1171	0.1611	0.0829	0.0707	0.0708	1.0433	0.0957	-0.1365	0.0752	0.0406	0.0639	-13303.7691
power	2	0.25	0.25	461	0.9771	0.1213	0.9965	0.0881	-0.0341	0.0726	0	1	0.3171	0.0883	-0.0342	0.0712	0	1	0	1	0.0283	0.0627	1.0843	0.1237	0.1528	0.0854	0.129	0.0729	1.0025	0.0945	-0.005	0.0767	-0.0012	0.0638	-13415.2124
power	2	0.25	0.25	462	1.0187	0.1228	0.9579	0.0903	-0.0128	0.0739	0	1	0.4205	0.0939	-0.0048	0.0746	0	1	0	1	0.0236	0.0659	0.9979	0.1248	0.1013	0.09	0.1011	0.0758	1.0741	0.0975	-0.0049	0.0783	-0.054	0.0666	-13509.7541
power	2	0.25	0.25	463	1.0137	0.1199	1.1164	0.0896	0.0293	0.0727	0	1	0.4011	0.0891	-0.0092	0.0716	0	1	0	1	0.0082	0.064	0.9567	0.1213	0.1093	0.0856	0.1116	0.0728	0.9243	0.0948	-0.0676	0.0761	-0.0104	0.064	-13471.8327
power	2	0.25	0.25	464	0.9933	0.1213	1.1186	0.0893	0.092	0.073	0	1	0.1839	0.0851	0.0701	0.0707	0	1	0	1	-0.0326	0.0619	1.1183	0.1241	0.2443	0.0833	0.0346	0.0731	0.9097	0.0944	-0.0779	0.0767	0.0277	0.0628	-13470.3861
power	2	0.25	0.25	465	1.0974	0.1217	1.0147	0.0897	0.1251	0.0734	0	1	0.3302	0.0896	0.1224	0.0728	0	1	0	1	-0.0215	0.064	0.9077	0.1225	0.1615	0.087	-0.038	0.074	1.0051	0.0961	-0.0932	0.0771	0.0173	0.0648	-13432.6883
power	2	0.25	0.25	466	0.9686	0.1193	1.149	0.0898	-0.0961	0.0728	0	1	0.3317	0.0895	0.1559	0.0721	0	1	0	1	0.0442	0.0639	1.0352	0.1224	0.1735	0.0864	-0.0449	0.0734	0.8978	0.0946	0.1232	0.0763	-0.0077	0.0642	-13510.191
power	2	0.25	0.25	467	1.0979	0.1221	0.9538	0.0888	0.0082	0.0731	0	1	0.1619	0.0882	0.022	0.0716	0	1	0	1	0.0418	0.063	0.9984	0.1244	0.2801	0.0868	0.077	0.0735	1.049	0.0958	-0.0482	0.0774	-0.0553	0.0645	-13407.4436
power	2	0.25	0.25	468	0.8009	0.1166	1.0288	0.0893	-0.0174	0.0716	0	1	0.282	0.0878	0.0167	0.0708	0	1	0	1	-0.089	0.0636	1.1404	0.1209	0.2312	0.0862	0.0967	0.0729	1.0015	0.0955	-0.037	0.0761	0.0997	0.0647	-13373.5279
power	2	0.25	0.25	469	0.9782	0.1154	0.9684	0.0869	-0.0377	0.0702	0	1	0.276	0.0906	0.13	0.0698	0	1	0	1	-0.078	0.0631	0.9424	0.1168	0.2531	0.089	-0.0161	0.0715	1.0251	0.0935	0.0786	0.074	0.1001	0.0645	-13297.3484
power	2	0.25	0.25	470	1.0186	0.1164	1.0415	0.0894	-0.0036	0.0719	0	1	0.2181	0.0857	0.0815	0.069	0	1	0	1	-0.0037	0.0619	0.977	0.1187	0.2439	0.0841	0.0174	0.0705	0.9941	0.0956	-0.0195	0.0756	0.0191	0.0631	-13390.4504
power	2	0.25	0.25	471	1.0584	0.1198	1.0069	0.0873	0.0487	0.0721	0	1	0.2725	0.092	0.0145	0.0734	0	1	0	1	0.0567	0.0635	0.9218	0.1223	0.2303	0.0903	0.0602	0.0744	0.9889	0.0935	-0.0383	0.0757	-0.0783	0.0646	-13365.1195
power	2	0.25	0.25	472	0.9653	0.1209	1.0879	0.0878	-0.019	0.0722	0	1	0.0879	0.0926	0.1138	0.0738	0	1	0	1	-0.2031	0.0646	1.0513	0.124	0.4566	0.0938	0.0216	0.0765	0.8878	0.0929	0.0494	0.0758	0.1765	0.0662	-13420.6889
power	2	0.25	0.25	473	1.0209	0.1212	1.035	0.0881	0.0606	0.0724	0	1	0.2413	0.09	0.0506	0.0719	0	1	0	1	0.0321	0.0634	0.9962	0.1232	0.2595	0.0885	0.04	0.0738	0.9605	0.094	-0.0376	0.0761	-0.0477	0.0645	-13410.1457
power	2	0.25	0.25	474	1.0605	0.1175	0.9209	0.0848	-0.0971	0.0701	0	1	0.3082	0.0871	0.1063	0.0699	0	1	0	1	0.0911	0.0618	0.9041	0.1188	0.1764	0.0849	-0.0269	0.0709	1.0218	0.0915	0.0697	0.0739	-0.0777	0.0626	-13183.1242
power	2	0.25	0.25	475	0.9709	0.1183	0.8842	0.0871	-0.0246	0.0713	0	1	0.2685	0.0896	-0.0031	0.0705	0	1	0	1	-0.0252	0.0627	0.9736	0.1205	0.2381	0.0874	0.0627	0.0724	1.1211	0.0948	0.0375	0.0758	0.0187	0.0642	-13324.5142
power	2	0.25	0.25	476	1.0128	0.1231	1.0146	0.0882	0.0269	0.0733	0	1	0.4261	0.0908	0.1267	0.0735	0	1	0	1	0.1361	0.0639	1.044	0.126	0.0632	0.0869	-0.0284	0.0742	0.9925	0.0944	-0.0437	0.0773	-0.1532	0.0643	-13460.1885
power	2	0.25	0.25	477	0.9279	0.1191	1.0803	0.0898	0.0062	0.0727	0	1	0.2015	0.0863	-0.0074	0.0703	0	1	0	1	-0.0488	0.063	1.1027	0.1229	0.2749	0.0852	0.1161	0.0725	0.9195	0.0953	0.0121	0.0767	0.0539	0.0639	-13380.2059
power	2	0.25	0.25	478	1.077	0.1231	1.0057	0.0869	0.0636	0.0725	0	1	0.285	0.0882	-0.0063	0.0721	0	1	0	1	-0.0497	0.0627	1.0326	0.125	0.1724	0.0856	0.0844	0.0736	0.9749	0.093	-0.0341	0.0764	0.0834	0.0637	-13422.8988
power	2	0.25	0.25	479	1.1034	0.1257	0.9748	0.0887	0.0091	0.0742	0	1	-0.0063	0.0901	0.0757	0.0737	0	1	0	1	-0.0248	0.0632	1.0101	0.1277	0.4799	0.0916	0.0294	0.0767	1.0369	0.0955	-0.0612	0.0783	0.0364	0.0657	-13503.5023
power	2	0.25	0.25	480	0.9476	0.119	1.1858	0.0899	-0.0939	0.0729	0	1	0.2126	0.0875	-0.0224	0.0701	0	1	0	1	0.0241	0.0623	1.0544	0.1221	0.2559	0.0861	0.1266	0.0722	0.8369	0.0942	0.0651	0.0761	-0.0276	0.0631	-13407.3173
power	2	0.25	0.25	481	1.1389	0.1221	0.8702	0.0885	0.0809	0.0731	0	1	0.1844	0.0913	0.1356	0.0734	0	1	0	1	0.0291	0.064	0.9101	0.1235	0.3134	0.0903	-0.0692	0.0749	1.1695	0.0967	-0.0572	0.0775	-0.0179	0.066	-13526.3215
power	2	0.25	0.25	482	0.9295	0.1195	1.0554	0.0858	-0.1077	0.0716	0	1	0.3051	0.093	0.1548	0.0735	0	1	0	1	-0.0502	0.063	1.1262	0.1239	0.189	0.0907	-0.0765	0.0749	0.9006	0.091	0.1269	0.0755	0.0557	0.0635	-13350.5615
power	2	0.25	0.25	483	0.9737	0.12	1.0176	0.0871	0.0328	0.072	0	1	0.1858	0.0914	0.0454	0.0736	0	1	0	1	0.0884	0.0644	1.0401	0.1238	0.3428	0.0912	0.0346	0.0753	0.9745	0.0932	-0.0568	0.076	-0.0933	0.0659	-13423.8119
power	2	0.25	0.25	484	1.0629	0.1183	0.9582	0.0884	-0.0255	0.072	0	1	0.2791	0.0878	0.0551	0.0711	0	1	0	1	-0.0599	0.0621	0.9363	0.119	0.1909	0.0855	-0.0015	0.0728	1.0804	0.0956	0.0257	0.076	0.0652	0.0632	-13416.5442
power	2	0.25	0.25	485	1.0407	0.12	0.784	0.0845	0.1086	0.0707	0	1	0.0484	0.0907	0.0422	0.0712	0	1	0	1	-0.0169	0.0618	0.9784	0.1219	0.4416	0.0907	0.0892	0.0742	1.1735	0.093	-0.1488	0.0755	0.0375	0.0646	-13251.0461
power	2	0.25	0.25	486	1.0808	0.1194	0.8195	0.0864	-0.0111	0.0712	0	1	0.1713	0.0881	0.0378	0.071	0	1	0	1	-0.106	0.0624	0.9297	0.1207	0.3013	0.0869	0.0461	0.073	1.1772	0.0948	0.0746	0.076	0.0936	0.0642	-13322.5653
power	2	0.25	0.25	487	1.1124	0.1153	1.0267	0.0882	0.1216	0.0708	0	1	0.2195	0.0912	0.004	0.0705	0	1	0	1	0.0227	0.0637	0.8117	0.1153	0.2789	0.0904	0.0899	0.0718	0.9784	0.0942	-0.0893	0.074	0.0019	0.0648	-13300.3513
power	2	0.25	0.25	488	1.0271	0.1167	1.0091	0.0872	-0.1377	0.071	0	1	0.2371	0.0899	0.0106	0.0702	0	1	0	1	0.0579	0.0628	0.9834	0.1193	0.2508	0.088	0.0489	0.0716	0.96	0.0932	0.114	0.0746	-0.0449	0.064	-13318.2283
power	2	0.25	0.25	489	1.2511	0.1189	0.8743	0.0854	0.1114	0.071	0	1	0.2632	0.0908	0.1128	0.072	0	1	0	1	-0.035	0.0625	0.7388	0.1183	0.2347	0.0889	-0.0157	0.0724	1.095	0.0929	-0.1042	0.0745	0.0284	0.0642	-13297.7775
power	2	0.25	0.25	490	1.0166	0.1211	1.038	0.0869	-0.0393	0.0718	0	1	0.3022	0.0917	0.0816	0.0715	0	1	0	1	-0.0175	0.0634	0.9923	0.1231	0.187	0.0888	0.0265	0.0731	0.9155	0.0924	0.0827	0.0754	0.0026	0.0641	-13285.7324
power	2	0.25	0.25	491	1.2133	0.1181	0.9458	0.0845	0.0459	0.0706	0	1	0.5063	0.0917	0.1603	0.0738	0	1	0	1	0.0357	0.0637	0.7418	0.1184	0.0311	0.0867	-0.0162	0.0728	1.0067	0.091	-0.0871	0.0737	-0.0581	0.064	-13290.329
power	2	0.25	0.25	492	1.0303	0.1169	1.1203	0.0901	0.0389	0.0721	0	1	0.3406	0.0877	-0.1302	0.0701	0	1	0	1	0.03	0.0638	0.928	0.1182	0.178	0.0846	0.2116	0.0714	0.8993	0.0952	-0.0217	0.0752	-0.023	0.0643	-13425.1619
power	2	0.25	0.25	493	1.005	0.12	0.9723	0.0881	0.0091	0.0721	0	1	0.0898	0.0942	-0.0338	0.0728	0	1	0	1	-0.0401	0.0647	0.9964	0.1224	0.4533	0.0952	0.1753	0.0756	1.0053	0.0946	0.0098	0.076	0.0613	0.0672	-13385.6046
power	2	0.25	0.25	494	0.9972	0.1223	1.0312	0.0894	-0.114	0.0733	0	1	0.2424	0.0854	0.1214	0.072	0	1	0	1	-0.0518	0.0625	1.0724	0.1255	0.2068	0.0836	0.0115	0.0738	1.009	0.0957	0.1543	0.0776	0.0343	0.0634	-13458.8483
power	2	0.25	0.25	495	0.964	0.1213	0.9831	0.0867	0.1274	0.0715	0	1	0.2443	0.0872	0.2038	0.0706	0	1	0	1	0.0736	0.0618	1.0659	0.1233	0.226	0.085	-0.0646	0.0728	1.0244	0.0932	-0.1534	0.0758	-0.1097	0.0629	-13367.8294
power	2	0.25	0.25	496	1.1338	0.1203	1.1995	0.0911	-0.1115	0.0736	0	1	0.3142	0.0883	0.1361	0.0711	0	1	0	1	0.0505	0.0638	0.8999	0.121	0.1555	0.0861	-0.0429	0.0719	0.8307	0.0954	0.0966	0.0761	-0.0745	0.064	-13471.9411
power	2	0.25	0.25	497	1.0845	0.1202	0.9802	0.0861	-0.0451	0.0717	0	1	0.2141	0.0908	0.0175	0.074	0	1	0	1	-0.0027	0.063	0.926	0.1215	0.2811	0.0894	0.0524	0.0758	0.9819	0.0923	0.0769	0.0754	-0.0081	0.0643	-13316.2712
power	2	0.25	0.25	498	0.8306	0.115	1.1264	0.089	0.0068	0.0714	0	1	0.281	0.0845	0.1545	0.07	0	1	0	1	-0.0933	0.0617	1.1154	0.1191	0.1912	0.0822	-0.0893	0.0719	0.9102	0.0941	0.0221	0.0752	0.0987	0.0623	-13348.7578
power	2	0.25	0.25	499	1.125	0.1184	1.0491	0.0874	0.0193	0.0716	0	1	0.078	0.0899	-0.0111	0.0717	0	1	0	1	0.1007	0.0625	0.8862	0.1196	0.4036	0.0904	0.1181	0.0737	0.9226	0.0929	0.0055	0.0747	-0.1154	0.0643	-13312.8676
power	2	0.25	0.25	500	0.8834	0.1176	0.9701	0.0886	0.0151	0.0716	0	1	0.1886	0.0927	0.0144	0.0723	0	1	0	1	-0.0022	0.0642	1.1105	0.1205	0.3406	0.0918	0.0434	0.0752	0.9934	0.0952	-0.066	0.0761	-0.0326	0.0659	-13334.0997
power	2	0.25	1	1	0.689	0.1428	1.1736	0.0882	-0.034	0.0799	0	1	1.1426	0.1445	0.1464	0.101	0	1	0	1	0.0167	0.0805	1.2793	0.1487	0.1346	0.1369	-0.049	0.102	0.84	0.0924	0.003	0.0833	-0.0222	0.0801	-14471.6254
power	2	0.25	1	2	0.8452	0.1464	1.0808	0.088	0.1525	0.0805	0	1	1.2087	0.1413	0.0632	0.1013	0	1	0	1	-0.1003	0.08	1.1593	0.1498	0.0492	0.133	0.0129	0.1014	0.9273	0.0934	-0.1018	0.0841	0.129	0.0798	-14480.9124
power	2	0.25	1	3	1.1861	0.1507	0.9869	0.0871	-0.0172	0.0813	0	1	1.0023	0.1483	0.0904	0.1031	0	1	0	1	-0.0508	0.0806	0.9154	0.15	0.2418	0.1422	-0.048	0.1032	0.9925	0.0934	0.0531	0.0845	0.032	0.0816	-14492.0234
power	2	0.25	1	4	1.0048	0.1436	0.9409	0.0892	-0.0016	0.0804	0	1	0.9665	0.1505	0.0575	0.102	0	1	0	1	0.0818	0.0817	0.9682	0.145	0.3366	0.146	0.028	0.1025	1.0975	0.0966	-0.0663	0.0844	-0.0914	0.0835	-14551.4555
power	2	0.25	1	5	0.8173	0.1417	0.94	0.0865	-0.0847	0.0786	0	1	0.9311	0.1474	-0.0489	0.1013	0	1	0	1	-0.1142	0.0801	1.1383	0.145	0.3761	0.1432	0.1466	0.1029	1.0254	0.0933	0.065	0.0829	0.0941	0.0818	-14328.9901
power	2	0.25	1	6	0.9669	0.1443	0.9738	0.0864	0.0186	0.0792	0	1	1.0931	0.1462	-0.0029	0.1009	0	1	0	1	0.111	0.0797	1.0346	0.1467	0.1465	0.139	0.1017	0.101	0.9797	0.0927	0.0508	0.0828	-0.1586	0.0805	-14318.7311
power	2	0.25	1	7	0.7736	0.1433	1.0912	0.0877	-0.0287	0.0795	0	1	1.1904	0.1462	0.0011	0.1006	0	1	0	1	-0.0672	0.08	1.1676	0.1471	0.0868	0.138	0.1386	0.1015	0.895	0.0928	0.0146	0.083	0.0391	0.0799	-14362.1255
power	2	0.25	1	8	1.2922	0.1516	1.0731	0.0893	-0.0244	0.0824	0	1	1.0489	0.1453	0.1801	0.1024	0	1	0	1	0.1108	0.0806	0.7961	0.1502	0.1845	0.1376	-0.0279	0.1017	0.9797	0.0952	-0.0233	0.0849	-0.066	0.081	-14647.6294
power	2	0.25	1	9	0.9323	0.1448	1.0095	0.0906	-0.0262	0.0809	0	1	0.9546	0.144	0.1106	0.1003	0	1	0	1	-0.0938	0.0815	1.0852	0.1473	0.2293	0.1388	-0.0313	0.1012	1.0437	0.0973	-0.0315	0.085	0.0643	0.0825	-14504.9363
power	2	0.25	1	10	0.8365	0.1387	1.0161	0.091	-0.025	0.0797	0	1	0.9734	0.1456	0.1046	0.0995	0	1	0	1	0.0413	0.0816	1.0358	0.1413	0.3466	0.1418	0.0155	0.1004	1.0321	0.0976	0.0165	0.0837	-0.0294	0.0828	-14485.9945
power	2	0.25	1	11	0.9226	0.1451	0.9876	0.0878	-0.0323	0.0801	0	1	0.8742	0.147	0.0068	0.1016	0	1	0	1	-0.0409	0.081	1.0633	0.1479	0.3764	0.1434	0.1551	0.1029	1.009	0.0943	-0.0049	0.0841	0.0058	0.0825	-14388.0387
power	2	0.25	1	12	1.2652	0.148	0.8636	0.0891	0.0563	0.0814	0	1	0.8914	0.147	-0.0478	0.1025	0	1	0	1	0.0843	0.081	0.7663	0.1467	0.3493	0.1425	0.1097	0.1023	1.1776	0.0975	-0.0607	0.0852	-0.0696	0.0833	-14550.5313
power	2	0.25	1	13	1.2633	0.1492	1.0455	0.0884	-0.1376	0.0816	0	1	1.0743	0.1457	0.142	0.1037	0	1	0	1	-0.1514	0.0807	0.7548	0.1485	0.1599	0.1395	-0.04	0.1024	0.9556	0.0942	0.0979	0.0841	0.1721	0.0812	-14449.654
power	2	0.25	1	14	0.9351	0.1461	0.9869	0.0874	0.0405	0.0799	0	1	0.9276	0.1452	0.0766	0.1009	0	1	0	1	0.0038	0.08	1.0861	0.149	0.3048	0.1408	0.0368	0.1017	1.009	0.0939	-0.0773	0.0838	0.0092	0.0813	-14413.6349
power	2	0.25	1	15	1.0564	0.1424	0.8768	0.0872	-0.0155	0.0789	0	1	1.1564	0.1458	-0.0163	0.0988	0	1	0	1	0.0912	0.0801	0.9016	0.1427	0.0925	0.1377	0.1334	0.0982	1.1257	0.095	-0.0786	0.0831	-0.0915	0.081	-14379.1789
power	2	0.25	1	16	1.0778	0.1424	0.9213	0.087	0.0186	0.0787	0	1	1.2986	0.1474	-0.0192	0.1015	0	1	0	1	0.0457	0.0802	0.84	0.1425	-0.0016	0.1391	0.1013	0.0999	1.0708	0.0942	-0.0514	0.0823	0.0072	0.0806	-14373.7499
power	2	0.25	1	17	0.8752	0.1426	1.1047	0.0884	-0.0868	0.0798	0	1	0.9934	0.1471	-0.0709	0.1015	0	1	0	1	0.1185	0.081	1.0919	0.1462	0.283	0.1416	0.2011	0.1023	0.864	0.0932	0.0627	0.0827	-0.1408	0.0817	-14361.4023
power	2	0.25	1	18	1.1608	0.1481	0.9461	0.0873	0.1021	0.0807	0	1	1.1626	0.1499	-0.0049	0.1035	0	1	0	1	0.0063	0.0806	0.8405	0.1483	0.1331	0.142	0.1473	0.1025	1.0514	0.0942	-0.0738	0.0841	7e-04	0.0812	-14478.5619
power	2	0.25	1	19	1.052	0.1458	0.8716	0.0864	0.0601	0.0798	0	1	0.978	0.1448	0.0889	0.1015	0	1	0	1	-0.0963	0.0789	0.923	0.1468	0.274	0.1404	-0.0081	0.1014	1.1423	0.0943	-0.1122	0.0839	0.1201	0.0807	-14440.7441
power	2	0.25	1	20	1.1163	0.143	0.9772	0.0874	-0.1522	0.0789	0	1	1.0792	0.1465	0.0624	0.1012	0	1	0	1	0.0035	0.0809	0.7464	0.1424	0.2894	0.1422	0.0287	0.1002	1.0237	0.094	0.2252	0.0819	0.0176	0.082	-14408.8892
power	2	0.25	1	21	0.984	0.1446	0.9751	0.0863	0.0135	0.0788	0	1	1.1579	0.1529	0.0046	0.1031	0	1	0	1	-0.0383	0.082	0.9554	0.1459	0.1777	0.1455	0.0865	0.1032	0.9727	0.0925	-0.0395	0.0824	0.0262	0.0824	-14326.8824
power	2	0.25	1	22	0.9007	0.1468	0.9307	0.0872	0.084	0.0801	0	1	0.909	0.1462	-0.1034	0.1025	0	1	0	1	-0.0091	0.0801	1.1945	0.1504	0.3191	0.1408	0.2144	0.1041	1.0658	0.0943	-0.1776	0.0848	-0.0048	0.0818	-14483.167
power	2	0.25	1	23	1.1556	0.1459	0.9987	0.0872	-0.0433	0.0797	0	1	0.9746	0.1531	-0.0238	0.103	0	1	0	1	-0.0196	0.0818	0.8974	0.1462	0.2477	0.1475	0.0586	0.1028	0.9616	0.0933	0.0252	0.0828	0.0241	0.0827	-14364.9058
power	2	0.25	1	24	1.0929	0.1487	0.9183	0.0884	0.0611	0.081	0	1	1.0055	0.1486	0.1327	0.1028	0	1	0	1	0.0116	0.0812	0.9423	0.1495	0.2844	0.1435	-0.0061	0.1028	1.0802	0.0958	-0.0426	0.0849	-0.0553	0.0829	-14516.9005
power	2	0.25	1	25	1.0458	0.1468	1.0196	0.0851	-0.2213	0.079	0	1	1.011	0.1554	0.0519	0.1055	0	1	0	1	-0.0184	0.082	0.9848	0.1484	0.306	0.1505	0.0565	0.1057	0.9065	0.0905	0.1892	0.0819	0.0178	0.0829	-14356.4861
power	2	0.25	1	26	0.6718	0.1393	0.9356	0.0898	-0.0696	0.0795	0	1	0.841	0.1393	0.1353	0.0974	0	1	0	1	0.0411	0.0792	1.2229	0.144	0.3558	0.1361	-0.0397	0.0997	1.1211	0.0974	0.0979	0.0846	-0.0319	0.0812	-14353.7114
power	2	0.25	1	27	1.1374	0.1513	1.0555	0.0868	-0.0025	0.081	0	1	0.8965	0.1476	0.0666	0.1036	0	1	0	1	0.0263	0.0804	0.9259	0.1517	0.3171	0.1428	0.0586	0.1043	0.8882	0.092	0.0532	0.0837	-0.0108	0.0813	-14345.1564
power	2	0.25	1	28	0.9357	0.1458	1.0028	0.0861	0.0209	0.0793	0	1	1.0979	0.1447	0.179	0.1018	0	1	0	1	-0.0926	0.0796	1.1993	0.1491	0.0534	0.1375	-0.1027	0.102	0.9485	0.092	0.0216	0.0833	0.073	0.0795	-14340.3381
power	2	0.25	1	29	0.9903	0.1448	0.925	0.0863	-0.028	0.0796	0	1	1.2078	0.1491	0.0618	0.1032	0	1	0	1	-0.1068	0.0806	0.9911	0.1473	0.0625	0.142	0.0053	0.1022	1.0638	0.0934	0.035	0.0836	0.0815	0.0812	-14390.4378
power	2	0.25	1	30	1.1213	0.1446	1.0081	0.0873	-0.0166	0.0798	0	1	1.1104	0.1502	0.2295	0.1017	0	1	0	1	0.0173	0.0812	0.8407	0.1441	0.2013	0.1433	-0.0777	0.1011	0.9908	0.0935	0.0175	0.0828	-0.0012	0.0819	-14459.7079
power	2	0.25	1	31	1.0422	0.1438	1.0701	0.0886	-0.1795	0.0801	0	1	0.8654	0.1441	0.0098	0.1007	0	1	0	1	-0.0623	0.08	0.9088	0.1442	0.3563	0.1396	0.0741	0.1017	0.9348	0.0942	0.1892	0.0831	0.0487	0.081	-14370.4215
power	2	0.25	1	32	1.1806	0.1491	1.0198	0.0907	0.0581	0.0819	0	1	0.7452	0.1422	0.2271	0.1003	0	1	0	1	0.0636	0.0802	0.9598	0.1495	0.3752	0.1384	-0.1387	0.1011	1.0239	0.0972	-0.0362	0.0855	-0.1187	0.0816	-14543.4
power	2	0.25	1	33	1.1843	0.1487	0.96	0.0858	-0.1469	0.0798	0	1	1.0788	0.1433	0.1188	0.101	0	1	0	1	-0.1146	0.0784	0.8967	0.1493	0.095	0.136	-0.0274	0.0999	1.0172	0.0924	0.1264	0.0832	0.1529	0.0788	-14393.9371
power	2	0.25	1	34	1.0251	0.142	1.0643	0.0893	-0.0791	0.0797	0	1	0.6859	0.1419	0.0183	0.0988	0	1	0	1	0.0317	0.0802	0.9666	0.1434	0.5162	0.1404	0.0538	0.1002	0.9472	0.095	0.0117	0.0828	-0.0167	0.082	-14384.7576
power	2	0.25	1	35	0.9854	0.1478	0.9155	0.087	-0.0018	0.0799	0	1	0.9135	0.1504	0.0397	0.1029	0	1	0	1	0.1098	0.0811	1.0007	0.1497	0.3895	0.1461	0.0581	0.104	1.0966	0.0944	-0.0397	0.084	-0.0754	0.0831	-14488.252
power	2	0.25	1	36	1.0387	0.1456	1.0146	0.0905	-0.1423	0.0814	0	1	1.0354	0.1449	0.1289	0.1013	0	1	0	1	-0.0924	0.0813	0.9394	0.147	0.2398	0.1384	-0.1207	0.1013	1.0345	0.0971	0.0841	0.0849	0.0728	0.0823	-14568.0257
power	2	0.25	1	37	1.1665	0.1481	1.2698	0.0906	-0.0081	0.0828	0	1	0.9724	0.1429	0.0139	0.1031	0	1	0	1	0.0271	0.0809	0.9441	0.1492	0.1795	0.1364	0.0927	0.1027	0.7663	0.094	0.0101	0.0843	-0.0432	0.0806	-14563.642
power	2	0.25	1	38	1.157	0.1474	0.9529	0.0891	-0.044	0.0806	0	1	1.0248	0.149	0.0932	0.1019	0	1	0	1	0.0531	0.0818	0.8457	0.1476	0.2538	0.1438	0.0152	0.1012	1.0949	0.0964	0.0435	0.0841	-0.0122	0.0831	-14567.8364
power	2	0.25	1	39	1.3573	0.1497	1.0618	0.0903	0.0393	0.0826	0	1	0.9684	0.1435	0.0284	0.1023	0	1	0	1	0.0451	0.0802	0.7014	0.1472	0.2183	0.1378	0.0455	0.1013	0.9691	0.0962	0.0343	0.0849	-0.0541	0.0807	-14533.6843
power	2	0.25	1	40	1.0777	0.1471	1.2442	0.089	0.1549	0.0811	0	1	0.917	0.1523	0.0321	0.1031	0	1	0	1	0.0405	0.0819	0.9334	0.1483	0.3403	0.1473	0.0089	0.1037	0.7207	0.0921	-0.1948	0.0828	-0.0401	0.0817	-14386.2432
power	2	0.25	1	41	1.1552	0.1447	1.0474	0.0891	0.0239	0.0801	0	1	0.8888	0.1437	0.0715	0.1005	0	1	0	1	0.0831	0.0806	0.7928	0.1441	0.3653	0.1402	0.0624	0.1006	0.9754	0.0951	-0.0841	0.0828	-0.0968	0.0817	-14447.6706
power	2	0.25	1	42	1.0501	0.1458	1.0856	0.0867	-0.0936	0.0795	0	1	1.0747	0.1408	0.1986	0.0995	0	1	0	1	-0.0678	0.0787	0.9981	0.1475	0.1029	0.1326	-0.1016	0.0992	0.89	0.0918	0.0956	0.0824	0.0559	0.0785	-14365.7642
power	2	0.25	1	43	1.1545	0.1464	0.9981	0.0872	0.0655	0.0803	0	1	1.0104	0.1474	0.1853	0.1021	0	1	0	1	-0.0104	0.0801	0.881	0.1465	0.2202	0.1408	-0.1412	0.1019	0.973	0.0933	-0.0774	0.0835	-0.0033	0.0808	-14387.2259
power	2	0.25	1	44	0.878	0.1443	1.1474	0.0885	0.0997	0.0804	0	1	1.0112	0.1486	-0.0951	0.1017	0	1	0	1	-0.0845	0.0808	1.0855	0.1479	0.2705	0.1429	0.2119	0.1026	0.8478	0.093	-0.0265	0.0834	0.0489	0.0809	-14420.4077
power	2	0.25	1	45	0.8257	0.147	1.1104	0.0888	-0.0201	0.0808	0	1	0.8286	0.1473	0.0296	0.1034	0	1	0	1	-0.0058	0.0818	1.2565	0.1511	0.4088	0.1446	0.0993	0.1056	0.8652	0.0936	-0.0348	0.0844	0.0272	0.0827	-14442.3985
power	2	0.25	1	46	1	0.1441	0.9979	0.0864	0.0681	0.0793	0	1	1.1135	0.146	0.117	0.1024	0	1	0	1	0.0532	0.0795	1.0222	0.1462	0.1061	0.138	0.0112	0.1023	0.9733	0.0925	0.0065	0.0828	-0.0526	0.08	-14354.3768
power	2	0.25	1	47	0.9333	0.1414	1.0315	0.0891	0.005	0.0797	0	1	0.9401	0.1512	0.0167	0.1008	0	1	0	1	-0.0205	0.0817	0.9894	0.1439	0.3801	0.1465	0.0288	0.1016	0.9737	0.0952	0.0285	0.083	0.0183	0.0832	-14443.0515
power	2	0.25	1	48	1.0305	0.1387	0.9712	0.0852	-0.0732	0.0771	0	1	1.1604	0.1484	-0.0712	0.1002	0	1	0	1	-0.1655	0.0796	0.8188	0.1392	0.141	0.1418	0.1904	0.0993	0.9862	0.0914	0.0287	0.0802	0.1459	0.0801	-14207.5897
power	2	0.25	1	49	0.9065	0.1471	0.7781	0.085	-0.0609	0.0787	0	1	1.1849	0.1477	-0.089	0.1022	0	1	0	1	-0.056	0.0802	1.1334	0.1504	0.1015	0.1399	0.1644	0.1021	1.1875	0.0937	0.0734	0.0842	0.0549	0.0817	-14404.9271
power	2	0.25	1	50	0.965	0.1446	1.1212	0.0909	0.036	0.0813	0	1	0.9449	0.1393	-0.0774	0.0984	0	1	0	1	-0.0246	0.0796	1.0353	0.1465	0.2563	0.1337	0.1457	0.0991	0.9204	0.0962	-0.0359	0.0844	-0.0127	0.0802	-14498.7725
power	2	0.25	1	51	0.9859	0.1444	1.1385	0.0902	-0.0314	0.0811	0	1	1.2129	0.1449	0.0411	0.1014	0	1	0	1	0.0929	0.0816	0.9878	0.1463	0.0699	0.1362	0.101	0.1008	0.8842	0.0951	0.092	0.0839	-0.0679	0.0812	-14510.8812
power	2	0.25	1	52	0.9358	0.1445	0.9725	0.0876	-0.151	0.0799	0	1	0.7401	0.1432	-0.0238	0.1008	0	1	0	1	-0.1455	0.0793	1.1201	0.1474	0.4415	0.1398	0.1448	0.103	1.0322	0.0943	0.1551	0.0842	0.1373	0.081	-14408.0774
power	2	0.25	1	53	0.9081	0.1441	0.9693	0.0878	-0.0021	0.0794	0	1	1.004	0.1474	0.1085	0.1005	0	1	0	1	-0.0183	0.081	1.0445	0.1463	0.2773	0.1418	0.0222	0.1015	1.0373	0.0946	-0.0202	0.0835	0.0091	0.0822	-14426.1037
power	2	0.25	1	54	1.0517	0.1463	1.0381	0.0893	-0.003	0.081	0	1	1.2215	0.1475	-0.0921	0.1028	0	1	0	1	0.0996	0.0814	0.9466	0.1475	0.074	0.1398	0.1387	0.1018	0.9969	0.0954	0.0053	0.0842	-0.0893	0.0816	-14569.1604
power	2	0.25	1	55	1.0486	0.148	1.1251	0.0873	-0.1166	0.0807	0	1	1.2605	0.151	0.0636	0.1048	0	1	0	1	0.0254	0.0819	0.993	0.1492	0.0414	0.1429	0.0438	0.1039	0.8485	0.0918	0.085	0.0832	0.0123	0.0814	-14480.8547
power	2	0.25	1	56	1.0562	0.1456	0.8516	0.0851	0.1313	0.0783	0	1	0.7331	0.1527	0.0593	0.1025	0	1	0	1	-0.0111	0.0814	0.9376	0.1466	0.5748	0.151	0.0462	0.104	1.127	0.0929	-0.114	0.0826	0.0182	0.084	-14410.9842
power	2	0.25	1	57	0.7804	0.145	1.0924	0.0883	-0.1366	0.0803	0	1	0.9009	0.1482	0.0645	0.1017	0	1	0	1	0.0225	0.0809	1.2285	0.1497	0.3455	0.1434	0.0822	0.1036	0.9047	0.0935	0.1094	0.0839	-0.0233	0.0818	-14425.9187
power	2	0.25	1	58	0.9396	0.147	0.9606	0.0876	-0.1219	0.0803	0	1	0.8036	0.1486	-0.0195	0.1024	0	1	0	1	-0.0063	0.0806	1.0786	0.15	0.4635	0.1453	0.0866	0.1041	1.0199	0.0943	0.1127	0.0843	0.0131	0.0825	-14405.1431
power	2	0.25	1	59	0.4721	0.1455	1.0548	0.0904	0.0728	0.0816	0	1	0.8898	0.1413	-0.0015	0.1006	0	1	0	1	0.0999	0.08	1.5336	0.154	0.3675	0.1378	0.0984	0.1038	0.9758	0.0964	-0.0443	0.0868	-0.0974	0.0814	-14501.9762
power	2	0.25	1	60	1.0041	0.147	0.9859	0.0885	-0.02	0.0812	0	1	1.078	0.1481	0.1008	0.1028	0	1	0	1	-0.0466	0.081	1.0691	0.1501	0.1579	0.1414	-0.0227	0.1024	1.0106	0.095	0.0124	0.085	0.0349	0.0819	-14483.6962
power	2	0.25	1	61	0.9557	0.1405	1.0649	0.0857	0.0723	0.078	0	1	1.0832	0.1507	0.0416	0.1012	0	1	0	1	0.2044	0.0801	0.9807	0.1422	0.184	0.1443	0.0583	0.1015	0.8703	0.0907	-0.0876	0.0809	-0.222	0.0802	-14208.8644
power	2	0.25	1	62	1.0333	0.1481	0.8012	0.0869	-0.0519	0.0802	0	1	1.071	0.1504	0.0835	0.1042	0	1	0	1	-0.0708	0.0815	0.9932	0.1499	0.1876	0.144	0.0141	0.1042	1.2102	0.0957	0.0502	0.0853	0.0599	0.0831	-14477.255
power	2	0.25	1	63	1.2645	0.1448	1.1547	0.0885	-0.022	0.0803	0	1	0.827	0.1441	0.0548	0.101	0	1	0	1	0.0602	0.08	0.7732	0.1434	0.369	0.1397	0.0974	0.101	0.8322	0.0929	0.0296	0.0821	-0.0582	0.0805	-14421.7601
power	2	0.25	1	64	0.6491	0.1389	1.0456	0.089	0.0677	0.0792	0	1	0.9306	0.1438	0.1051	0.099	0	1	0	1	-0.056	0.0804	1.3036	0.1448	0.3629	0.1393	-0.0549	0.1009	0.9805	0.095	-0.1572	0.0835	-0.0071	0.0817	-14468.8027
power	2	0.25	1	65	1.038	0.1477	1.0732	0.089	-0.0829	0.0818	0	1	0.9677	0.1516	0.0159	0.1053	0	1	0	1	-0.0372	0.0823	0.9521	0.1492	0.3487	0.1463	0.0651	0.1061	0.9388	0.0946	0.0352	0.0847	-0.0019	0.0835	-14531.6627
power	2	0.25	1	66	0.9511	0.1458	1.0992	0.0874	0.0516	0.0799	0	1	1.1161	0.1472	-0.0853	0.1001	0	1	0	1	-0.0051	0.0802	1.0555	0.1479	0.1384	0.1395	0.1891	0.1005	0.8802	0.0923	-0.0176	0.0829	0.0122	0.0801	-14413.3634
power	2	0.25	1	67	0.9987	0.144	0.8808	0.0865	0.0606	0.079	0	1	1.0412	0.1464	0.0382	0.101	0	1	0	1	0.0212	0.0798	0.9353	0.1446	0.2496	0.1402	0.0662	0.1016	1.0799	0.094	-0.0726	0.0831	-0.0356	0.0813	-14282.905
power	2	0.25	1	68	1.1236	0.1442	1.0328	0.0866	0.01	0.079	0	1	1.0114	0.1458	0.1041	0.1004	0	1	0	1	-3e-04	0.0799	0.8495	0.1436	0.2334	0.1396	0.0236	0.1004	0.9553	0.0923	-0.0624	0.0818	0.0115	0.0805	-14371.2441
power	2	0.25	1	69	1.0736	0.1541	0.9468	0.0874	0.127	0.0821	0	1	0.713	0.147	0.1222	0.1057	0	1	0	1	0.1509	0.0805	1.0333	0.1555	0.5174	0.1455	-0.0224	0.1074	1.0492	0.0944	-0.1316	0.086	-0.1409	0.0829	-14509.4396
power	2	0.25	1	70	1.0261	0.1494	0.9719	0.0868	0.0177	0.0802	0	1	1.1744	0.1518	0.2375	0.1052	0	1	0	1	0.1185	0.0822	0.9803	0.1507	0.1452	0.1456	-0.1284	0.1047	0.9896	0.0931	0.0292	0.0838	-0.1256	0.083	-14416.5038
power	2	0.25	1	71	1.1728	0.1436	1.136	0.0887	-0.0289	0.0803	0	1	1.1048	0.1449	0.0417	0.1001	0	1	0	1	-0.0362	0.0801	0.8208	0.1426	0.1212	0.1377	0.078	0.0993	0.8529	0.0933	-0.0139	0.0823	0.0085	0.0798	-14394.7358
power	2	0.25	1	72	1.2884	0.1482	0.9997	0.0879	0.0374	0.0809	0	1	1.154	0.1415	0.0718	0.1016	0	1	0	1	-0.051	0.0791	0.8021	0.1476	0.0076	0.1323	0.0239	0.0997	0.9956	0.0942	0.0066	0.0839	0.0363	0.079	-14444.2558
power	2	0.25	1	73	0.7832	0.1431	1.0546	0.0887	-0.0648	0.0801	0	1	0.7516	0.1486	-0.0406	0.1014	0	1	0	1	0.0011	0.081	1.2439	0.1484	0.51	0.1457	0.1521	0.1036	0.9201	0.0943	0.0817	0.084	-0.0202	0.0826	-14405.4485
power	2	0.25	1	74	0.9374	0.1482	0.9436	0.0866	-0.0062	0.0803	0	1	1.25	0.1474	0.1349	0.1037	0	1	0	1	-0.0417	0.0803	1.0716	0.1501	0.0257	0.1377	-0.0385	0.1041	1.0435	0.0934	-0.0409	0.0843	0.0568	0.0809	-14440.5349
power	2	0.25	1	75	0.823	0.136	1.0394	0.0877	0.0517	0.0776	0	1	0.9955	0.1452	0.0257	0.099	0	1	0	1	-0.0192	0.08	1.1016	0.1401	0.2278	0.1401	0.1185	0.0996	0.9375	0.0934	-0.0621	0.0812	-0.0014	0.0808	-14221.7936
power	2	0.25	1	76	0.7906	0.1464	1.1001	0.0898	0.0262	0.0813	0	1	0.7813	0.1484	0.0894	0.103	0	1	0	1	0.0495	0.0821	1.2382	0.1512	0.4968	0.1463	0.0026	0.1053	0.9259	0.0952	0.0046	0.0852	-0.043	0.0834	-14549.4044
power	2	0.25	1	77	0.8507	0.1462	1.0522	0.0889	0.0105	0.0806	0	1	1.1616	0.1414	0.0812	0.1001	0	1	0	1	-0.0818	0.08	1.1301	0.1494	0.1005	0.134	0.0039	0.1005	0.9577	0.0947	-0.0618	0.0843	0.113	0.0803	-14446.7076
power	2	0.25	1	78	0.8129	0.1449	1.0614	0.0876	-0.1017	0.0799	0	1	1.0204	0.1478	-0.0262	0.1007	0	1	0	1	0.1778	0.0804	1.2491	0.15	0.1717	0.1412	0.0954	0.1016	0.925	0.093	0.1563	0.0839	-0.2074	0.0806	-14398.4927
power	2	0.25	1	79	1.2084	0.1423	0.8862	0.0881	-0.1468	0.0794	0	1	1.2577	0.1442	0.1347	0.0999	0	1	0	1	-0.1227	0.0799	0.7316	0.1408	0.0205	0.1352	-0.0299	0.0979	1.1337	0.096	0.226	0.0832	0.1626	0.0804	-14450.2088
power	2	0.25	1	80	0.755	0.144	1.0767	0.0899	0.0732	0.0809	0	1	0.8337	0.1492	0.1072	0.1035	0	1	0	1	-0.0044	0.0821	1.2609	0.1494	0.436	0.1458	-0.0133	0.1057	0.9608	0.0956	-0.0767	0.0852	0.0422	0.0832	-14544.1445
power	2	0.25	1	81	1.1805	0.1456	0.9659	0.0856	0.0041	0.0789	0	1	1.0366	0.147	0.0758	0.1017	0	1	0	1	-0.0344	0.0796	0.8562	0.1455	0.164	0.1408	0.0128	0.101	0.9618	0.0918	-0.0262	0.0819	5e-04	0.0804	-14248.2968
power	2	0.25	1	82	0.7542	0.1408	0.9192	0.0873	0.1102	0.0785	0	1	1.0002	0.1421	0.076	0.0988	0	1	0	1	0.055	0.0792	1.2485	0.1458	0.2049	0.1365	0.006	0.0999	1.0631	0.0945	-0.117	0.0836	-0.0567	0.0803	-14313.8118
power	2	0.25	1	83	1.0204	0.1469	0.8767	0.0875	0.0505	0.0805	0	1	0.9281	0.145	0.2658	0.1019	0	1	0	1	-0.0453	0.0793	1.0705	0.1495	0.2591	0.1396	-0.1497	0.1024	1.1351	0.0954	0.0456	0.0851	0.0062	0.0811	-14469.2234
power	2	0.25	1	84	1.1125	0.1453	1.12	0.0884	0.0263	0.0805	0	1	0.732	0.145	0.018	0.1019	0	1	0	1	-0.0426	0.0802	0.9285	0.1463	0.4848	0.1427	0.0615	0.1028	0.8605	0.0932	-0.1066	0.083	0.019	0.0813	-14415.713
power	2	0.25	1	85	0.9211	0.1491	0.914	0.0883	-0.0066	0.0813	0	1	0.9081	0.1459	0.1844	0.1031	0	1	0	1	0.1099	0.0804	1.1551	0.1531	0.295	0.1415	-0.0574	0.1041	1.122	0.096	-0.0245	0.0861	-0.1062	0.0821	-14534.365
power	2	0.25	1	86	0.8177	0.1434	1.1979	0.0916	0.0131	0.0813	0	1	0.7858	0.1398	-0.005	0.099	0	1	0	1	-0.0132	0.0806	1.1595	0.1475	0.419	0.1367	0.0787	0.1008	0.8307	0.0959	-0.0158	0.0842	0.0191	0.0815	-14453.2221
power	2	0.25	1	87	1.0737	0.1472	1.0355	0.0871	-0.0651	0.0803	0	1	1.1707	0.1476	0.078	0.1027	0	1	0	1	-0.1735	0.0803	0.9577	0.1483	0.0517	0.14	0.0525	0.102	0.9473	0.0928	3e-04	0.0833	0.1701	0.0804	-14398.7813
power	2	0.25	1	88	0.9388	0.1465	1.0696	0.087	0.1034	0.0802	0	1	1.3189	0.1499	0.1458	0.1034	0	1	0	1	-0.1838	0.0801	1.0638	0.149	-0.0074	0.1408	-0.0631	0.1027	0.9327	0.0924	-0.0895	0.0834	0.1858	0.0796	-14531.5283
power	2	0.25	1	89	0.8526	0.1422	0.9334	0.0876	-0.244	0.0791	0	1	0.9094	0.1443	-0.0251	0.0988	0	1	0	1	-0.1063	0.0794	1.1415	0.146	0.3132	0.1398	0.1351	0.1001	1.0881	0.0948	0.21	0.0836	0.0792	0.081	-14424.4345
power	2	0.25	1	90	1.1253	0.1387	0.9986	0.0885	0.0209	0.0785	0	1	0.9323	0.1341	-0.0889	0.0953	0	1	0	1	5e-04	0.0777	0.8228	0.1388	0.2015	0.1277	0.2241	0.095	1.0045	0.0949	-0.0252	0.0816	0.0058	0.0785	-14262.9388
power	2	0.25	1	91	1.1139	0.1442	0.9026	0.086	0.0252	0.0789	0	1	1.2215	0.1443	0.2234	0.1023	0	1	0	1	0.0363	0.0803	0.8889	0.1444	0.0481	0.1359	-0.1308	0.1012	1.0819	0.0933	-0.0294	0.0827	-0.0251	0.081	-14413.0767
power	2	0.25	1	92	1.3483	0.1526	1.0174	0.0888	0.0312	0.0825	0	1	1.1745	0.1471	0.0764	0.1045	0	1	0	1	0.0952	0.081	0.7404	0.1499	0.0558	0.1388	0.0042	0.103	0.9849	0.095	-0.1089	0.085	-0.099	0.0814	-14538.2767
power	2	0.25	1	93	0.9247	0.1445	1.0192	0.0882	0.0125	0.0801	0	1	1.0199	0.1475	-0.0354	0.1013	0	1	0	1	0.0729	0.0811	1.0876	0.1467	0.2962	0.1418	0.1872	0.1022	1.0009	0.0945	-0.0086	0.0838	-0.0736	0.0822	-14581.9695
power	2	0.25	1	94	0.8978	0.1452	1.0219	0.0878	-0.0228	0.0801	0	1	0.9077	0.1522	0.0134	0.1051	0	1	0	1	-0.0034	0.0823	1.0895	0.1484	0.4014	0.1487	0.1347	0.1065	0.9672	0.0938	-0.0071	0.0839	-0.0161	0.0836	-14436.0052
power	2	0.25	1	95	1.0213	0.1433	0.9109	0.0866	-0.0107	0.0787	0	1	0.7796	0.1443	-0.0092	0.0985	0	1	0	1	0.0163	0.079	0.9934	0.1449	0.3799	0.1413	0.1365	0.0996	1.0518	0.0937	-0.0324	0.0828	-0.0331	0.0808	-14243.2358
power	2	0.25	1	96	1.0869	0.1433	0.8378	0.0858	-0.0354	0.0786	0	1	1.0004	0.1372	0.1813	0.0999	0	1	0	1	0.1655	0.0779	0.9164	0.1441	0.1939	0.1314	-0.0884	0.0995	1.1486	0.0939	0.0147	0.0829	-0.169	0.0795	-14321.7059
power	2	0.25	1	97	1.0153	0.1486	0.9997	0.09	0.0576	0.082	0	1	1.2394	0.148	0.0442	0.1019	0	1	0	1	-0.0616	0.0815	1.0263	0.1499	0.0047	0.1388	0.0537	0.1013	1.0533	0.0968	0.0407	0.0859	0.0361	0.0816	-14604.2937
power	2	0.25	1	98	1.1008	0.1437	0.9364	0.0872	0.1277	0.0794	0	1	0.8633	0.139	0.0756	0.0988	0	1	0	1	-0.1869	0.0778	0.8979	0.1439	0.2708	0.1341	0.0217	0.0993	1.0343	0.0941	-0.1721	0.083	0.178	0.0793	-14221.6007
power	2	0.25	1	99	0.8803	0.1476	1.0224	0.0897	-0.0113	0.0815	0	1	0.7794	0.1443	0.0079	0.1023	0	1	0	1	0.0033	0.0815	1.1577	0.151	0.4612	0.142	0.0262	0.1042	0.9854	0.0959	-0.0283	0.0856	-0.0329	0.0833	-14488.4246
power	2	0.25	1	100	1.1688	0.1412	0.9754	0.0875	-0.0697	0.0792	0	1	0.8672	0.1452	0.0287	0.1006	0	1	0	1	-0.0068	0.0799	0.7731	0.1404	0.3985	0.1419	0.0584	0.1005	1.0393	0.0942	0.089	0.0823	-0.0197	0.0815	-14436.3738
power	2	0.25	1	101	1.0494	0.1437	1.04	0.0878	-0.0941	0.0799	0	1	1.1631	0.1459	-0.0271	0.1016	0	1	0	1	-0.2018	0.0806	0.898	0.1447	0.1403	0.1385	0.1408	0.1009	0.9563	0.0936	0.1193	0.0828	0.2028	0.0811	-14427.2333
power	2	0.25	1	102	1.0053	0.1469	0.973	0.087	0.1081	0.0801	0	1	1.1468	0.1494	0.0707	0.1012	0	1	0	1	-0.0122	0.0808	1.0995	0.1494	0.0473	0.1413	-0.0013	0.1007	1.0293	0.0936	-0.1623	0.0842	0.014	0.0811	-14483.1061
power	2	0.25	1	103	0.8055	0.1417	0.8547	0.0866	0.0176	0.0787	0	1	0.9122	0.1474	0.1264	0.1023	0	1	0	1	-0.0037	0.0804	1.1693	0.1458	0.3885	0.1432	-0.0412	0.1038	1.1589	0.0948	-0.0325	0.084	2e-04	0.0823	-14454.7563
power	2	0.25	1	104	0.6375	0.1436	0.9459	0.0882	0.0173	0.0796	0	1	0.9028	0.1399	0.0283	0.1003	0	1	0	1	-0.058	0.0798	1.3535	0.1496	0.3482	0.1357	0.0288	0.1028	1.0667	0.0953	-0.0747	0.0849	0.0636	0.0814	-14421.7766
power	2	0.25	1	105	0.9542	0.1435	1.0843	0.092	0.0049	0.0817	0	1	1.0511	0.1475	0.0698	0.1012	0	1	0	1	0.023	0.0829	0.9427	0.1453	0.3207	0.1423	0.0981	0.1014	0.9828	0.098	0.0254	0.0848	-0.0232	0.0839	-14611.5826
power	2	0.25	1	106	1.0156	0.1461	1.027	0.0894	-0.0437	0.0811	0	1	1.0602	0.1435	0.061	0.0996	0	1	0	1	-0.0806	0.0798	0.9285	0.1468	0.1974	0.1372	0.037	0.0997	1.0063	0.0957	0.0065	0.0844	0.0721	0.0806	-14487.1637
power	2	0.25	1	107	1.0275	0.1426	0.9843	0.0856	-0.0169	0.0781	0	1	0.9484	0.1358	0.3328	0.0979	0	1	0	1	-0.014	0.0774	1.0146	0.1449	0.1936	0.1301	-0.208	0.0977	1.0047	0.0918	-0.0087	0.0818	0.0179	0.0779	-14317.7384
power	2	0.25	1	108	0.863	0.1464	1.0803	0.0884	-0.0163	0.0804	0	1	1.0696	0.1494	0.0474	0.1033	0	1	0	1	-0.0425	0.0823	1.1629	0.1504	0.2362	0.143	0.0629	0.104	0.9092	0.0937	-0.023	0.0839	0.0977	0.0828	-14487.4931
power	2	0.25	1	109	1.0418	0.1471	1.0264	0.0884	0.0311	0.0807	0	1	1.1186	0.1447	0.2562	0.1025	0	1	0	1	-0.0987	0.081	1.0221	0.1491	0.0883	0.1374	-0.1331	0.1019	0.9734	0.0944	-0.0691	0.0841	0.0991	0.0813	-14436.8058
power	2	0.25	1	110	1.1272	0.1443	1.0008	0.0847	-0.0369	0.0785	0	1	1.0051	0.1445	0.1099	0.0997	0	1	0	1	0.0556	0.0782	0.8715	0.1447	0.228	0.1388	0.0301	0.0991	0.952	0.0905	0.0361	0.0815	-0.0785	0.0787	-14317.4137
power	2	0.25	1	111	1.0956	0.1465	0.8957	0.0871	0.0029	0.0801	0	1	1.1366	0.1446	-0.1056	0.1031	0	1	0	1	0.151	0.0804	0.9023	0.1468	0.1648	0.1375	0.2371	0.1027	1.097	0.0946	-0.1094	0.0841	-0.1567	0.0815	-14454.27
power	2	0.25	1	112	0.97	0.148	1.0476	0.0885	-0.0073	0.0807	0	1	0.909	0.142	0.1168	0.1001	0	1	0	1	-0.0798	0.0798	1.0528	0.1501	0.3356	0.1373	-0.0434	0.1012	0.9403	0.0942	0.0235	0.0841	0.0825	0.0809	-14427.859
power	2	0.25	1	113	1.0297	0.1478	0.9767	0.0875	0.0819	0.0801	0	1	1.0055	0.1452	0.0675	0.1006	0	1	0	1	-0.0284	0.0797	1.0147	0.1489	0.1938	0.1384	0.0191	0.1012	1.0397	0.0942	-0.0469	0.0839	-0.0022	0.0805	-14475.0186
power	2	0.25	1	114	0.9282	0.1429	0.9414	0.087	0.0276	0.0791	0	1	1.0285	0.1403	0.2761	0.1001	0	1	0	1	-0.1024	0.0793	1.1047	0.1465	0.1798	0.1338	-0.1631	0.1001	1.0516	0.0939	-0.0187	0.0834	0.1071	0.0802	-14392.7625
power	2	0.25	1	115	0.8825	0.1492	1.0614	0.0889	-0.0317	0.0816	0	1	0.8416	0.1467	0.024	0.1033	0	1	0	1	-0.1234	0.081	1.1154	0.1522	0.495	0.1432	0.0764	0.1055	0.9617	0.0946	0.0051	0.0852	0.1025	0.0827	-14598.9071
power	2	0.25	1	116	1.122	0.1489	0.9417	0.0877	-0.0173	0.0807	0	1	0.9216	0.1509	-0.0348	0.1007	0	1	0	1	-0.0016	0.081	0.9562	0.1488	0.2568	0.1461	0.1364	0.1014	1.0572	0.0947	0.0101	0.0845	-0.0235	0.0823	-14431.3091
power	2	0.25	1	117	0.8472	0.1443	1.1736	0.0899	0.0402	0.0806	0	1	0.9481	0.1473	0.0275	0.1017	0	1	0	1	-0.0336	0.0822	1.1274	0.1482	0.3319	0.1427	0.0784	0.103	0.8265	0.0942	-0.0215	0.0834	0.033	0.0828	-14447.787
power	2	0.25	1	118	0.9736	0.1497	1.0786	0.09	-0.1318	0.0826	0	1	0.986	0.1512	0.1283	0.1059	0	1	0	1	-0.0188	0.0826	1.0754	0.1531	0.2965	0.1468	-0.025	0.106	0.9419	0.0956	0.1098	0.086	-0.0198	0.0835	-14577.2645
power	2	0.25	1	119	0.7425	0.1417	1.1054	0.0909	0.0165	0.0805	0	1	1.0325	0.1452	-0.0544	0.1005	0	1	0	1	-0.0477	0.0819	1.2048	0.1464	0.2818	0.1394	0.1963	0.1018	0.9323	0.0964	-0.0695	0.0843	0.053	0.0825	-14557.4121
power	2	0.25	1	120	0.9964	0.1482	0.9284	0.0867	-0.2098	0.0804	0	1	1.228	0.1536	0.1103	0.1044	0	1	0	1	-0.0517	0.0816	1.05	0.1503	0.0808	0.1458	0.013	0.1039	1.0843	0.094	0.2474	0.0847	0.0737	0.0823	-14567.7982
power	2	0.25	1	121	0.9171	0.144	1.1005	0.0886	0.1112	0.0801	0	1	0.9171	0.1447	0.0281	0.1007	0	1	0	1	0.0658	0.0805	1.0911	0.1475	0.2964	0.1405	0.1201	0.1014	0.9018	0.0937	-0.1212	0.0834	-0.0757	0.0812	-14399.1645
power	2	0.25	1	122	1.0949	0.1517	1.1099	0.0884	0.0319	0.0824	0	1	1.16	0.1503	-0.0436	0.1061	0	1	0	1	-0.0522	0.0822	0.9578	0.1536	0.1574	0.1432	0.1592	0.1052	0.8975	0.0935	0.0253	0.0851	0.0522	0.0821	-14612.8932
power	2	0.25	1	123	1.1423	0.1499	1.0224	0.0882	-0.0557	0.0815	0	1	0.8834	0.1471	0.0406	0.1048	0	1	0	1	0.0189	0.0809	0.997	0.1515	0.2808	0.1422	0.0863	0.1053	0.9929	0.0944	0.0342	0.085	0.0127	0.0816	-14523.0589
power	2	0.25	1	124	0.7914	0.1441	1.0729	0.0886	-0.038	0.0804	0	1	1.1589	0.1468	0.0858	0.1035	0	1	0	1	0.0028	0.0815	1.1821	0.1484	0.1522	0.1392	0.0269	0.1044	0.9507	0.0942	0.0894	0.0842	0.0369	0.0818	-14495.1603
power	2	0.25	1	125	0.9976	0.1444	0.9207	0.0864	0.0026	0.0792	0	1	0.7228	0.1458	-0.0326	0.1016	0	1	0	1	0.043	0.0799	0.9482	0.146	0.5861	0.1433	0.1154	0.1034	1.0654	0.0936	0.0206	0.083	-0.0595	0.0825	-14388.5369
power	2	0.25	1	126	1.0606	0.1466	1.0097	0.0885	-0.1548	0.0806	0	1	1.2119	0.1472	0.046	0.1039	0	1	0	1	0.1689	0.082	0.9033	0.1468	0.0724	0.1403	0.0545	0.1031	1.0084	0.0949	0.1044	0.0838	-0.1845	0.0824	-14477.778
power	2	0.25	1	127	0.889	0.1392	1.0005	0.0884	0.0352	0.0785	0	1	1.2915	0.144	0.1354	0.0994	0	1	0	1	-0.0332	0.0807	1.0404	0.1421	-0.0047	0.1346	-0.0753	0.0986	0.9894	0.0947	-0.0272	0.0823	0.0724	0.0806	-14350.6959
power	2	0.25	1	128	0.9521	0.1501	1.0036	0.0886	0.0079	0.0813	0	1	1.0893	0.1418	0.0562	0.1022	0	1	0	1	-0.0479	0.0803	1.0673	0.1524	0.1391	0.1352	-0.0679	0.1025	0.9986	0.095	0.0116	0.0851	0.0459	0.0809	-14440.4746
power	2	0.25	1	129	1.0523	0.1425	0.9545	0.0853	-0.0776	0.0783	0	1	0.9567	0.1496	-0.0079	0.1014	0	1	0	1	-0.0715	0.0798	0.9208	0.1433	0.3037	0.1453	0.1326	0.1016	0.9938	0.0917	0.0679	0.0817	0.0621	0.0811	-14287.9833
power	2	0.25	1	130	0.832	0.14	1.0126	0.0886	0.0704	0.0785	0	1	0.6785	0.1364	0.0218	0.0954	0	1	0	1	0.0304	0.0779	1.1357	0.1435	0.4668	0.1334	0.1143	0.0978	1.0083	0.095	-0.0741	0.0827	-0.037	0.0796	-14323.5696
power	2	0.25	1	131	1.2629	0.1472	1.1202	0.088	-0.2101	0.0807	0	1	1.1141	0.1487	0.0621	0.102	0	1	0	1	-0.0225	0.0813	0.6782	0.1451	0.1742	0.1425	0.011	0.1007	0.8544	0.0927	0.1926	0.0823	0.0256	0.0814	-14370.8485
power	2	0.25	1	132	1.0005	0.1398	0.9195	0.0859	-0.0561	0.0781	0	1	1.1664	0.1454	-0.0601	0.0996	0	1	0	1	-0.0425	0.0794	0.9284	0.1415	0.1148	0.1383	0.1179	0.0987	1.0651	0.093	-0.0023	0.082	0.009	0.08	-14346.9573
power	2	0.25	1	133	1.0033	0.1447	0.9867	0.0865	0.061	0.0794	0	1	0.9194	0.1438	-0.077	0.1012	0	1	0	1	0.0527	0.0796	1.0085	0.1463	0.3241	0.1388	0.1605	0.102	0.9862	0.0927	-0.0514	0.083	-0.032	0.0808	-14385.8172
power	2	0.25	1	134	1.0737	0.1443	1.0958	0.0864	0.0339	0.0794	0	1	0.967	0.1465	0.0598	0.1017	0	1	0	1	-0.051	0.0795	0.901	0.1451	0.2847	0.1412	0.0953	0.1018	0.8595	0.0911	-0.077	0.0818	0.0185	0.08	-14318.0446
power	2	0.25	1	135	0.835	0.1406	0.9376	0.089	0.0025	0.0793	0	1	0.8589	0.1432	0.1688	0.0986	0	1	0	1	0.0277	0.0798	1.1139	0.1444	0.355	0.1398	-0.0297	0.0998	1.0755	0.0963	-0.0223	0.0839	0.011	0.0815	-14332.617
power	2	0.25	1	136	0.9384	0.1424	0.9806	0.0903	0.0769	0.0802	0	1	0.9655	0.146	0.0881	0.1004	0	1	0	1	0.0074	0.0819	1.03	0.1452	0.2803	0.1409	0.0174	0.1008	1.0701	0.0974	-0.1453	0.0844	-0.0182	0.0832	-14500.4677
power	2	0.25	1	137	1.1353	0.1457	1.2081	0.0872	-0.0226	0.0804	0	1	0.9485	0.1454	0.0919	0.1026	0	1	0	1	0.0862	0.0801	0.8865	0.1463	0.2997	0.14	-0.0229	0.1026	0.7851	0.0908	0.0637	0.082	-0.0675	0.0802	-14475.0825
power	2	0.25	1	138	1.1902	0.1468	0.9957	0.0915	-0.0119	0.0821	0	1	1.1313	0.1433	-0.0275	0.1012	0	1	0	1	0.034	0.0815	0.85	0.1465	0.1077	0.1356	0.066	0.1001	1.053	0.0984	0.0098	0.0854	-0.0301	0.0823	-14600.5045
power	2	0.25	1	139	1.0009	0.1473	0.8536	0.0864	0.0122	0.0798	0	1	1.0747	0.1483	0.2074	0.103	0	1	0	1	0.0445	0.0806	0.9977	0.1497	0.2249	0.1418	0.0111	0.103	1.1503	0.0945	0.0164	0.0844	-0.0412	0.0822	-14456.8222
power	2	0.25	1	140	0.9936	0.1454	0.9542	0.0848	-0.128	0.0787	0	1	0.937	0.151	0.0431	0.1022	0	1	0	1	-0.1756	0.0799	1.0127	0.1472	0.3397	0.1462	0.0451	0.1032	0.9817	0.0911	0.0984	0.0824	0.1391	0.081	-14297.4285
power	2	0.25	1	141	0.9503	0.1449	1.0858	0.0894	-0.0521	0.0806	0	1	0.918	0.147	-0.0236	0.101	0	1	0	1	0.1591	0.081	1.0707	0.1474	0.3164	0.1424	0.0838	0.102	0.9121	0.0947	-0.0164	0.0839	-0.172	0.0819	-14434.3815
power	2	0.25	1	142	1.0195	0.142	1.0834	0.0847	0.1312	0.0779	0	1	1.2388	0.1474	0.1496	0.1009	0	1	0	1	-0.1001	0.0783	0.8992	0.1428	0.0453	0.139	-0.0647	0.1	0.8835	0.0895	-0.127	0.0803	0.1216	0.0779	-14319.0287
power	2	0.25	1	143	0.8605	0.1515	1.0108	0.0867	0.0479	0.0808	0	1	1.0907	0.1508	0.0737	0.1049	0	1	0	1	0.066	0.0807	1.2637	0.1556	0.1758	0.1438	0.018	0.106	0.9782	0.0927	-0.0418	0.0852	-0.0571	0.0809	-14553.2397
power	2	0.25	1	144	0.9505	0.1453	1.125	0.0889	-0.1085	0.0805	0	1	0.7464	0.1442	0.0587	0.1012	0	1	0	1	0.021	0.0808	1.0844	0.1479	0.4547	0.1416	0.019	0.1029	0.8778	0.0938	0.1288	0.0837	-0.0209	0.0818	-14423.4672
power	2	0.25	1	145	1.2402	0.1473	0.9988	0.0837	0.0484	0.0788	0	1	0.9732	0.1459	0.0428	0.1023	0	1	0	1	-0.0393	0.0784	0.8561	0.1473	0.2032	0.1392	0.0308	0.1018	0.933	0.0893	-0.0795	0.0815	0.0349	0.079	-14292.688
power	2	0.25	1	146	0.9043	0.1434	0.9875	0.0857	0.0012	0.0783	0	1	0.6969	0.1449	0.167	0.099	0	1	0	1	0.0062	0.0789	1.0853	0.146	0.5238	0.1429	-0.1166	0.1012	1.0076	0.092	-0.0222	0.0823	-0.0747	0.0806	-14372.5047
power	2	0.25	1	147	1.1252	0.1448	0.8473	0.086	-0.0342	0.0789	0	1	0.7159	0.1492	0.1586	0.1011	0	1	0	1	-0.0444	0.0802	0.8721	0.145	0.5099	0.1466	-0.04	0.1024	1.1269	0.094	0.0487	0.083	0.0872	0.0828	-14311.7315
power	2	0.25	1	148	1.2169	0.1467	0.7609	0.0881	0.0748	0.0804	0	1	0.8716	0.1369	-0.0364	0.099	0	1	0	1	0.0657	0.0789	0.8398	0.1463	0.3012	0.1321	0.1353	0.0988	1.2698	0.0976	-0.1376	0.0853	-0.0705	0.0812	-14452.3577
power	2	0.25	1	149	0.7981	0.1429	0.9256	0.0889	0.0334	0.0797	0	1	0.8788	0.1366	-0.0216	0.0979	0	1	0	1	0.0168	0.0784	1.1808	0.1469	0.2892	0.1321	0.098	0.0995	1.0943	0.0963	-0.0952	0.0848	-0.0296	0.0799	-14343.9642
power	2	0.25	1	150	1.3403	0.1512	1.0234	0.089	0.1085	0.0823	0	1	0.9029	0.1465	0.0878	0.1044	0	1	0	1	-0.0338	0.081	0.7916	0.1501	0.2995	0.1414	-0.0018	0.1038	0.9898	0.0952	-0.0917	0.085	-0.0189	0.0822	-14576.6215
power	2	0.25	1	151	0.8955	0.1437	0.9334	0.0849	0.0186	0.0781	0	1	0.7958	0.1472	0.1381	0.1028	0	1	0	1	0.1312	0.0795	1.1725	0.1469	0.3938	0.1439	0.0216	0.1047	1.0253	0.0916	-0.0449	0.0825	-0.1431	0.0812	-14322.5308
power	2	0.25	1	152	0.7993	0.1447	0.9504	0.0876	0.0196	0.0799	0	1	1.2299	0.1543	0.1544	0.1042	0	1	0	1	-0.0118	0.0824	1.1776	0.1491	0.1374	0.1468	-0.0346	0.1044	1.026	0.0943	-0.05	0.0846	0.0376	0.0828	-14464.0762
power	2	0.25	1	153	0.9464	0.1428	0.9509	0.0875	0.0321	0.0792	0	1	0.7422	0.1423	-0.0337	0.1001	0	1	0	1	-0.0674	0.0794	1.0458	0.1455	0.4633	0.1401	0.1674	0.1016	1.0579	0.0944	-0.0391	0.0834	0.0689	0.0813	-14386.9248
power	2	0.25	1	154	1.2624	0.145	1.056	0.0874	-0.0213	0.0796	0	1	1.2006	0.1481	0.1156	0.1017	0	1	0	1	0.0666	0.0809	0.7502	0.144	0.056	0.14	0.0725	0.0997	0.9299	0.0929	-0.044	0.0818	-0.0402	0.0809	-14419.7083
power	2	0.25	1	155	0.9172	0.1471	0.9511	0.0868	-0.097	0.0798	0	1	0.9685	0.1469	0.1828	0.1025	0	1	0	1	-0.0768	0.0807	1.1344	0.15	0.2655	0.1415	-0.0639	0.1036	1.023	0.0934	0.0504	0.084	0.0313	0.0819	-14400.0775
power	2	0.25	1	156	0.9669	0.1468	1.1139	0.0889	-0.039	0.0813	0	1	0.9775	0.1542	0.1626	0.1044	0	1	0	1	0.0344	0.0824	1.0072	0.1493	0.3623	0.1496	-0.0054	0.105	0.8983	0.0939	-0.0274	0.0841	-0.027	0.0833	-14542.3489
power	2	0.25	1	157	1.081	0.1462	0.8944	0.0853	-0.138	0.0795	0	1	0.8397	0.143	-0.2483	0.1003	0	1	0	1	0.0875	0.0781	1.0088	0.148	0.3131	0.1381	0.319	0.1011	1.062	0.0925	0.0912	0.0836	-0.0758	0.0798	-14295.9556
power	2	0.25	1	158	1.0313	0.1426	1.0608	0.0879	0.1221	0.0796	0	1	0.9701	0.1421	0.0327	0.1002	0	1	0	1	-0.0282	0.0798	0.9851	0.1452	0.2064	0.1367	0.0579	0.0998	0.9182	0.0934	-0.1351	0.0826	0.0037	0.0805	-14331.1752
power	2	0.25	1	159	0.9489	0.1486	0.9144	0.0875	0.1082	0.0808	0	1	0.9011	0.1466	0.2172	0.1022	0	1	0	1	-0.0035	0.0799	1.1474	0.1518	0.3178	0.1417	-0.105	0.1033	1.0924	0.095	-0.1732	0.0855	0.0096	0.0815	-14492.5701
power	2	0.25	1	160	0.9258	0.1414	0.8981	0.0859	0.0417	0.0781	0	1	0.915	0.1483	0.1047	0.1019	0	1	0	1	-0.0811	0.0799	0.9894	0.1437	0.378	0.145	0.0199	0.1027	1.0889	0.0932	-0.0732	0.0823	0.0879	0.0818	-14331.0042
power	2	0.25	1	161	1.0076	0.1441	1.1323	0.0868	0.0659	0.0794	0	1	0.7233	0.1496	0.1458	0.104	0	1	0	1	0.2133	0.0811	0.9958	0.1456	0.5472	0.1484	-0.0511	0.1056	0.8366	0.0912	-0.1432	0.0818	-0.2256	0.0825	-14397.437
power	2	0.25	1	162	0.7213	0.1417	1.0361	0.0879	-0.0727	0.0797	0	1	1.0143	0.145	0.1562	0.102	0	1	0	1	0.0054	0.08	1.2456	0.1468	0.245	0.1401	-0.0571	0.1033	0.9575	0.0938	0.0411	0.0838	-0.0849	0.0808	-14363.5544
power	2	0.25	1	163	0.7897	0.1429	0.9321	0.0868	0.0522	0.079	0	1	0.8451	0.142	-0.1069	0.0998	0	1	0	1	-0.0404	0.0785	1.1825	0.147	0.3922	0.138	0.2157	0.1019	1.0495	0.0938	-0.0758	0.0836	0.027	0.0803	-14329.2578
power	2	0.25	1	164	1.0326	0.1447	0.974	0.0833	-0.0208	0.0775	0	1	1.0189	0.1522	-0.0869	0.1016	0	1	0	1	0.0746	0.0795	1.0139	0.1459	0.1985	0.1454	0.1346	0.1021	0.9653	0.0892	0.0517	0.0809	-0.1039	0.0801	-14296.8712
power	2	0.25	1	165	0.8436	0.1451	1.1646	0.0912	0.0674	0.0815	0	1	0.9291	0.1352	0.137	0.0997	0	1	0	1	0.0367	0.08	1.1104	0.1483	0.2942	0.1305	-0.0278	0.101	0.8784	0.0959	-0.0867	0.0846	-0.0263	0.0806	-14483.9949
power	2	0.25	1	166	1.133	0.1482	0.928	0.0859	-0.0362	0.0798	0	1	1.0425	0.1472	0.1308	0.1039	0	1	0	1	-0.005	0.0798	0.8819	0.1493	0.2279	0.1412	0.0213	0.1032	1.0571	0.0929	0.0229	0.0835	0.0353	0.0808	-14428.4678
power	2	0.25	1	167	0.9173	0.1424	1.1132	0.0902	0.0666	0.0807	0	1	1.0426	0.1477	-0.0168	0.1008	0	1	0	1	0.026	0.0812	0.9999	0.1445	0.2951	0.1423	0.1141	0.1012	0.9517	0.0957	-0.0992	0.0836	-0.0447	0.082	-14594.1462
power	2	0.25	1	168	1.1686	0.1428	0.9227	0.0883	0.0099	0.0798	0	1	1.0105	0.1447	0.0933	0.1007	0	1	0	1	0.0583	0.0805	0.8286	0.1433	0.2108	0.1386	-0.0062	0.0998	1.0725	0.0956	-0.0448	0.0834	-0.0447	0.0816	-14370.3035
power	2	0.25	1	169	1.3845	0.1518	1.1141	0.0892	0.1174	0.0824	0	1	0.6776	0.1473	0.1309	0.1046	0	1	0	1	-0.0243	0.0813	0.7195	0.1501	0.5415	0.1454	-0.0107	0.1047	0.8918	0.0942	-0.1298	0.0842	0.0185	0.0828	-14538.2222
power	2	0.25	1	170	0.9229	0.142	0.8672	0.0866	0.0525	0.0783	0	1	0.988	0.1378	0.1561	0.098	0	1	0	1	-0.0084	0.0785	1.0517	0.1448	0.2122	0.1313	-0.0834	0.0984	1.1222	0.0944	-0.0922	0.083	0.0483	0.0799	-14297.8891
power	2	0.25	1	171	0.9015	0.1383	1.054	0.0875	0.1018	0.0782	0	1	0.9427	0.1433	0.143	0.0997	0	1	0	1	0.1202	0.0794	1.003	0.1403	0.3137	0.1386	-0.0516	0.1006	0.9263	0.093	-0.0554	0.0812	-0.156	0.0805	-14276.0661
power	2	0.25	1	172	1.1475	0.1473	0.9577	0.0893	0.0471	0.0812	0	1	0.9643	0.1481	0.0516	0.1028	0	1	0	1	0.0015	0.0819	0.8995	0.1475	0.2783	0.1428	-0.0202	0.1027	1.0414	0.0962	-0.0126	0.0849	-0.0089	0.0831	-14496.4534
power	2	0.25	1	173	0.8695	0.1465	1.016	0.0874	0.0594	0.0803	0	1	1.0189	0.1514	0.1043	0.1033	0	1	0	1	0.0113	0.0806	1.0882	0.1492	0.2924	0.1455	-0.0105	0.1047	0.9724	0.0934	-0.1186	0.0841	-0.0301	0.0815	-14429.4919
power	2	0.25	1	174	0.9167	0.143	0.9676	0.0919	0.0034	0.0813	0	1	1.0985	0.1452	0.0486	0.0992	0	1	0	1	0.1034	0.0814	1.0322	0.1453	0.1532	0.1388	0.0281	0.0992	1.1097	0.0994	-0.0709	0.0858	-0.1282	0.0822	-14553.8944
power	2	0.25	1	175	1.0466	0.1419	0.9485	0.0883	0.1457	0.0792	0	1	0.7416	0.1386	-0.0235	0.0987	0	1	0	1	0.0209	0.0792	0.9153	0.1424	0.455	0.1363	0.1015	0.0999	1.0705	0.0954	-0.1032	0.0831	0.0089	0.0811	-14361.8631
power	2	0.25	1	176	1.1912	0.1459	1.1372	0.0881	0.0321	0.0808	0	1	0.8115	0.1445	0.1934	0.1022	0	1	0	1	0.0126	0.0797	0.8105	0.1454	0.4314	0.1406	-0.0764	0.1028	0.8645	0.0928	-0.0524	0.0828	0.0019	0.0808	-14463.927
power	2	0.25	1	177	1.1334	0.1474	0.9985	0.0862	-0.2012	0.0797	0	1	0.8946	0.1476	0.1448	0.1025	0	1	0	1	-0.0494	0.0806	0.894	0.147	0.4121	0.1438	-0.0242	0.1031	0.977	0.0922	0.1908	0.0826	0.0378	0.0822	-14462.5306
power	2	0.25	1	178	0.8422	0.1414	0.9793	0.0871	0.0407	0.0791	0	1	1.0285	0.1441	0.1177	0.1007	0	1	0	1	-0.0273	0.0797	1.0711	0.1449	0.2589	0.1391	0.0077	0.1012	1.0045	0.0936	-0.0012	0.0831	0.0186	0.0807	-14323.6247
power	2	0.25	1	179	1.1003	0.1442	0.9438	0.088	0.0871	0.0806	0	1	1.2403	0.1475	0.0609	0.1029	0	1	0	1	0.0044	0.0809	0.8877	0.1454	0.0661	0.1391	1e-04	0.1013	1.068	0.0951	-0.124	0.0842	-0.0348	0.0816	-14513.9763
power	2	0.25	1	180	1.0184	0.1472	1.0797	0.0875	-0.0571	0.0801	0	1	1.1502	0.1499	-0.0613	0.1024	0	1	0	1	0.0169	0.0811	1.0132	0.1477	0.1038	0.142	0.0725	0.1026	0.8938	0.0926	0.0397	0.083	-0.0278	0.0811	-14436.8706
power	2	0.25	1	181	1.1269	0.1448	0.9989	0.0876	-0.0207	0.0797	0	1	0.8576	0.1438	-0.1704	0.1007	0	1	0	1	-0.1661	0.0796	0.8829	0.1452	0.3621	0.1395	0.2548	0.1013	0.9849	0.0938	0.0012	0.0828	0.1949	0.0809	-14368.9605
power	2	0.25	1	182	0.9195	0.1471	0.827	0.0867	0.0075	0.0798	0	1	1.0028	0.1468	0.1099	0.1033	0	1	0	1	-0.156	0.0803	1.1674	0.1506	0.1869	0.1408	-0.0201	0.104	1.1619	0.0951	0.0441	0.0852	0.1147	0.0817	-14399.4149
power	2	0.25	1	183	0.8222	0.1442	1.027	0.0862	0.1117	0.0794	0	1	0.9571	0.1553	-0.1373	0.1044	0	1	0	1	-0.145	0.0815	1.1544	0.1478	0.3873	0.1508	0.2337	0.1063	0.9587	0.0919	-0.1064	0.0831	0.1615	0.0827	-14476.6972
power	2	0.25	1	184	1.155	0.1455	1.0287	0.0867	0.0773	0.08	0	1	1.3474	0.1443	-0.2041	0.102	0	1	0	1	0.0593	0.0798	0.8862	0.1457	-0.1085	0.1339	0.2649	0.1001	0.9286	0.0923	-0.1115	0.0828	-0.0674	0.0792	-14360.1626
power	2	0.25	1	185	1.2997	0.1425	0.9619	0.0875	0.0366	0.0791	0	1	0.6629	0.1452	0.3661	0.0979	0	1	0	1	-0.0489	0.0791	0.6809	0.1406	0.5406	0.1433	-0.2268	0.098	1.0432	0.0943	-0.027	0.0818	0.0876	0.0814	-14360.385
power	2	0.25	1	186	0.9164	0.1474	1.0041	0.088	-0.1076	0.0809	0	1	1.0646	0.149	-0.07	0.1042	0	1	0	1	-0.1221	0.0815	1.1611	0.1517	0.1638	0.1432	0.1496	0.1043	1.0081	0.0944	0.025	0.085	0.1275	0.0822	-14495.4767
power	2	0.25	1	187	1.0571	0.145	0.9242	0.0832	0.0364	0.0778	0	1	1.0006	0.1458	0.0629	0.1026	0	1	0	1	0.1385	0.0791	1.0047	0.1466	0.2014	0.1396	0.007	0.1027	0.981	0.0895	-0.0959	0.0815	-0.1359	0.0801	-14219.4713
power	2	0.25	1	188	1.2885	0.149	1.1036	0.089	0.1487	0.0817	0	1	1.1083	0.1382	-0.0838	0.0999	0	1	0	1	-0.0522	0.0788	0.797	0.1473	0.0258	0.1297	0.2207	0.0988	0.9158	0.0942	-0.1425	0.0839	0.0334	0.0786	-14458.9642
power	2	0.25	1	189	1.0036	0.1463	0.9305	0.0874	-0.1186	0.0799	0	1	0.8919	0.1464	-0.003	0.1014	0	1	0	1	0.0437	0.0799	1.0526	0.1484	0.2813	0.1419	0.1275	0.1024	1.0432	0.0944	0.1165	0.0842	-0.0475	0.0813	-14325.9421
power	2	0.25	1	190	0.9267	0.1485	1.0319	0.0869	-0.0561	0.0808	0	1	0.9863	0.1463	-0.0841	0.1035	0	1	0	1	0.0442	0.0799	1.1552	0.1525	0.2374	0.1406	0.1509	0.1041	0.9407	0.0926	0.0965	0.0847	-0.016	0.0805	-14436.1443
power	2	0.25	1	191	0.9589	0.1455	0.9008	0.0865	-0.0826	0.0794	0	1	0.9169	0.142	0.1794	0.0989	0	1	0	1	-0.0241	0.0783	1.0594	0.1475	0.3236	0.1379	-0.0319	0.0997	1.0993	0.094	0.029	0.0837	-0.0286	0.0802	-14422.209
power	2	0.25	1	192	1.0114	0.1403	0.8896	0.0884	-0.1454	0.0789	0	1	1.0405	0.1403	0.2658	0.0995	0	1	0	1	0.0429	0.0804	0.8544	0.1413	0.2562	0.1343	-0.1709	0.0993	1.1389	0.0963	0.1478	0.083	-0.0627	0.0818	-14376.3043
power	2	0.25	1	193	0.9957	0.1473	1.0557	0.0895	-0.0974	0.0817	0	1	1.0218	0.1482	-0.0103	0.1034	0	1	0	1	-0.0204	0.0816	1.0491	0.1494	0.2487	0.1426	0.0859	0.1039	0.9579	0.0954	0.0886	0.0851	-0.0473	0.0825	-14541.868
power	2	0.25	1	194	0.8575	0.1408	1.0666	0.0847	0.0359	0.0776	0	1	1.285	0.1439	0.2383	0.1001	0	1	0	1	8e-04	0.0785	1.0653	0.1438	-0.0106	0.1338	-0.1087	0.0998	0.8821	0.0896	-0.0087	0.0806	0.0263	0.078	-14249.7954
power	2	0.25	1	195	1.1163	0.1444	1.1589	0.0862	0.1147	0.0796	0	1	0.9336	0.154	-0.0704	0.1058	0	1	0	1	0.0939	0.0819	0.8633	0.1451	0.428	0.1501	0.21	0.1061	0.7778	0.09	-0.1021	0.0813	-0.0564	0.0825	-14381.8797
power	2	0.25	1	196	0.8143	0.145	1.2294	0.0896	-0.0066	0.0805	0	1	0.9712	0.1391	-0.0814	0.0994	0	1	0	1	0.0072	0.0795	1.175	0.1497	0.2155	0.1337	0.1798	0.1002	0.7848	0.0932	-0.0441	0.0832	0.0037	0.0794	-14415.7974
power	2	0.25	1	197	0.7873	0.1442	1.0017	0.0866	0.1741	0.0799	0	1	1.1213	0.1463	-0.0136	0.1027	0	1	0	1	-0.1699	0.0794	1.2393	0.1495	0.132	0.1389	0.1186	0.1033	0.9757	0.0926	-0.2218	0.0842	0.1352	0.0798	-14393.1952
power	2	0.25	1	198	1.3278	0.1458	0.9432	0.0872	-0.1506	0.0798	0	1	0.8529	0.1488	0.0255	0.1019	0	1	0	1	0.2321	0.0806	0.656	0.1431	0.4253	0.1451	0.079	0.1017	1.0483	0.0941	0.1473	0.0825	-0.2496	0.0825	-14426.1215
power	2	0.25	1	199	1.13	0.1488	1.1259	0.0876	-0.0095	0.0813	0	1	1.1325	0.144	0.0216	0.103	0	1	0	1	9e-04	0.0798	0.9205	0.1499	0.1185	0.136	0.041	0.1022	0.8637	0.0923	0.0514	0.0835	-0.0057	0.0796	-14475.8429
power	2	0.25	1	200	0.9269	0.1457	0.9748	0.0868	0.0805	0.0798	0	1	1.1098	0.1448	-0.0608	0.1026	0	1	0	1	0.0199	0.0795	1.1161	0.1486	0.1002	0.1378	0.1184	0.1027	1.0009	0.0933	-0.1003	0.0839	-0.0357	0.0801	-14394.0673
power	2	0.25	1	201	1.3479	0.1444	0.9559	0.0859	0.0133	0.0794	0	1	0.7208	0.1473	-4e-04	0.1016	0	1	0	1	-0.0579	0.0793	0.6445	0.1422	0.4964	0.1444	0.1018	0.1015	0.9933	0.0924	-0.0398	0.0818	0.0728	0.0814	-14283.383
power	2	0.25	1	202	0.9739	0.1408	1.074	0.0878	-0.0641	0.0789	0	1	1.0523	0.1352	0.1625	0.0972	0	1	0	1	-0.0403	0.0781	1.0093	0.1422	0.111	0.1284	-0.1238	0.0973	0.9101	0.0931	0.0981	0.0819	0.0331	0.0783	-14286.5062
power	2	0.25	1	203	0.9826	0.1461	1.0577	0.088	-0.1482	0.0805	0	1	0.8958	0.1502	0.1317	0.1039	0	1	0	1	-0.1082	0.0816	1.024	0.1481	0.4055	0.146	-0.01	0.105	0.9247	0.0935	0.1327	0.0837	0.1248	0.0827	-14452.6267
power	2	0.25	1	204	0.9211	0.1413	1.0218	0.0894	0.1049	0.0795	0	1	0.8412	0.1381	0.0711	0.0968	0	1	0	1	0.0524	0.0788	0.9945	0.1435	0.36	0.1345	-0.0139	0.0979	1.0073	0.0957	-0.1024	0.0832	-0.0301	0.0801	-14348.5305
power	2	0.25	1	205	1.336	0.1438	1.0533	0.0889	-0.0285	0.0803	0	1	1.1521	0.1449	0.0438	0.1006	0	1	0	1	0.0735	0.0807	0.6201	0.1408	0.1081	0.1377	0.0525	0.0986	0.9763	0.0948	-0.0069	0.0824	-0.1076	0.0809	-14493.8351
power	2	0.25	1	206	0.9539	0.1437	0.9473	0.0872	0.1435	0.0794	0	1	0.7638	0.1436	0.107	0.1006	0	1	0	1	0.16	0.0794	1.0054	0.1461	0.4981	0.141	0.0184	0.1021	1.0547	0.0941	-0.0909	0.0832	-0.1528	0.0818	-14388.1596
power	2	0.25	1	207	0.9728	0.142	1.0871	0.0898	0.0114	0.0803	0	1	1.1647	0.1433	0.114	0.0996	0	1	0	1	-0.0268	0.0806	0.9875	0.1437	0.104	0.1352	-0.0339	0.099	0.9529	0.0955	-0.0026	0.0833	0.0117	0.0807	-14529.067
power	2	0.25	1	208	0.8026	0.1421	1.1696	0.0873	0.0752	0.0792	0	1	1.0407	0.1399	0.0781	0.0988	0	1	0	1	-0.099	0.0786	1.1948	0.1467	0.1475	0.1336	0.0327	0.0994	0.8131	0.0914	-0.0288	0.0821	0.1045	0.0784	-14318.1932
power	2	0.25	1	209	0.8334	0.1496	0.8815	0.0885	0.0632	0.0812	0	1	0.9787	0.1502	0.1809	0.1054	0	1	0	1	-0.0145	0.0822	1.1684	0.1538	0.3231	0.1463	-0.1138	0.1066	1.1417	0.0965	-0.1293	0.0865	0.0441	0.0839	-14511.2006
power	2	0.25	1	210	1.1455	0.1419	0.8797	0.087	0.0605	0.0787	0	1	1.0866	0.1455	0.0979	0.1002	0	1	0	1	0.1855	0.0798	0.7896	0.1415	0.1527	0.1384	-0.0018	0.0995	1.1109	0.0947	0.0013	0.0824	-0.1851	0.081	-14314.0689
power	2	0.25	1	211	1.0956	0.1436	1.1037	0.0885	0.0288	0.0804	0	1	1.0178	0.1437	0.0315	0.1008	0	1	0	1	0.096	0.0798	0.9063	0.1446	0.2152	0.1374	0.1011	0.1004	0.875	0.0934	-0.0205	0.0828	-0.0906	0.0802	-14369.9396
power	2	0.25	1	212	1.1819	0.1435	0.979	0.0879	7e-04	0.0794	0	1	0.8834	0.1382	0.0574	0.0991	0	1	0	1	0.0068	0.0787	0.8299	0.143	0.2664	0.133	0.0612	0.099	1.018	0.0945	0.0832	0.0827	-0.0181	0.0796	-14328.2435
power	2	0.25	1	213	0.8905	0.1446	1.0297	0.0862	0.0124	0.079	0	1	1.1216	0.149	0.055	0.1023	0	1	0	1	-0.0017	0.0805	1.0745	0.147	0.1751	0.1426	0.0075	0.1029	0.9505	0.0919	-0.0804	0.0826	0.0251	0.0808	-14385.8148
power	2	0.25	1	214	0.8614	0.1446	1.0965	0.088	-0.0159	0.0795	0	1	0.7578	0.1464	-0.0432	0.1027	0	1	0	1	0.1751	0.0818	1.2154	0.1483	0.4656	0.1442	0.0795	0.105	0.8811	0.093	-0.0111	0.0831	-0.2068	0.083	-14425.1171
power	2	0.25	1	215	1.2904	0.1454	1.051	0.0898	-0.0302	0.0811	0	1	1.0607	0.1484	0.1418	0.1026	0	1	0	1	0.1042	0.0817	0.6553	0.1432	0.218	0.1423	-0.046	0.1011	0.9662	0.0958	0.0098	0.0831	-0.1467	0.0826	-14485.0125
power	2	0.25	1	216	1.2217	0.1427	0.9716	0.087	0.1253	0.0789	0	1	1.1229	0.1438	-0.0095	0.1007	0	1	0	1	-0.0499	0.0798	0.6942	0.1411	0.1305	0.1371	0.1392	0.0993	1.0481	0.0937	-0.0915	0.0818	0.0397	0.0804	-14378.8379
power	2	0.25	1	217	0.9314	0.1447	0.9071	0.0871	0.0593	0.0794	0	1	1.1092	0.1476	0.1163	0.1023	0	1	0	1	-0.028	0.0811	1.0663	0.1474	0.1649	0.141	-0.0353	0.1025	1.0865	0.0945	-0.0396	0.0839	0.0704	0.0821	-14405.8737
power	2	0.25	1	218	0.967	0.146	1.0185	0.09	0.0656	0.0809	0	1	0.8572	0.1454	-0.1151	0.1005	0	1	0	1	0.1079	0.081	1.0218	0.148	0.4161	0.1422	0.2107	0.1015	1.0406	0.0966	-0.0015	0.0847	-0.1424	0.0826	-14586.78
power	2	0.25	1	219	0.8148	0.1454	1.1398	0.0898	-0.1707	0.0811	0	1	1.1061	0.1442	-0.0064	0.0997	0	1	0	1	-0.0319	0.0805	1.2183	0.1494	0.0895	0.1367	0.1684	0.1006	0.8297	0.0943	0.1234	0.0844	0.0162	0.0804	-14337.3642
power	2	0.25	1	220	1.1152	0.1458	1.0743	0.09	-0.086	0.0813	0	1	0.8752	0.1442	0.021	0.103	0	1	0	1	0.0498	0.0814	0.9231	0.1465	0.3456	0.1401	0.1152	0.1033	0.9604	0.0958	0.0827	0.0843	-0.0441	0.0824	-14544.126
power	2	0.25	1	221	0.8819	0.1499	0.8478	0.086	-0.0166	0.0806	0	1	0.9906	0.1485	-0.0524	0.1033	0	1	0	1	0.0755	0.0799	1.1773	0.1536	0.2926	0.1424	0.1005	0.1048	1.1429	0.094	0.0086	0.0858	-0.0792	0.0817	-14489.4889
power	2	0.25	1	222	0.9988	0.1445	0.9819	0.0874	0.014	0.0794	0	1	0.7523	0.1457	-0.0352	0.1004	0	1	0	1	-0.0172	0.0796	0.9283	0.1456	0.5204	0.1432	0.1624	0.102	1.0202	0.0939	4e-04	0.0828	0.0093	0.0817	-14354.6267
power	2	0.25	1	223	1.26	0.1444	0.857	0.0878	-0.0363	0.0795	0	1	0.8442	0.1408	0.0263	0.0986	0	1	0	1	0.0102	0.079	0.7998	0.1431	0.3057	0.1372	0.0569	0.0981	1.1679	0.0961	-0.0121	0.0835	0.0242	0.0808	-14448.8984
power	2	0.25	1	224	1.1154	0.1413	1.0198	0.0872	-0.0199	0.0784	0	1	0.912	0.1422	0.0642	0.0974	0	1	0	1	-0.0063	0.0788	0.8606	0.1415	0.2306	0.1368	0.0559	0.0973	0.9554	0.0931	0.0083	0.0813	0.0311	0.0797	-14228.1004
power	2	0.25	1	225	1.1828	0.1502	0.9691	0.088	0.0997	0.081	0	1	0.7152	0.1486	0.138	0.1026	0	1	0	1	0.1683	0.0813	0.87	0.1505	0.5229	0.1464	-0.0931	0.1035	1.0441	0.0948	-0.0585	0.0844	-0.1835	0.0835	-14507.2662
power	2	0.25	1	226	0.9369	0.1388	0.9895	0.0852	0.0381	0.0773	0	1	0.8311	0.1521	-0.18	0.1009	0	1	0	1	-0.0122	0.08	0.9405	0.1411	0.5291	0.1501	0.2574	0.1018	0.9824	0.0912	0.0817	0.0806	-0.0303	0.0819	-14338.432
power	2	0.25	1	227	0.8502	0.1441	0.8862	0.0862	-0.1322	0.0792	0	1	1.2045	0.1418	-0.019	0.1007	0	1	0	1	-0.0287	0.0792	1.151	0.1482	0.0255	0.1329	0.0863	0.1006	1.0913	0.0937	0.1251	0.084	0.0264	0.0799	-14334.108
power	2	0.25	1	228	1.045	0.1369	0.9747	0.0877	-0.0297	0.078	0	1	0.9821	0.1426	0.0815	0.0975	0	1	0	1	0.0442	0.0791	0.862	0.1377	0.2433	0.1376	0.0328	0.097	1.0073	0.0942	0.0747	0.0812	-0.0559	0.0802	-14266.5568
power	2	0.25	1	229	0.9521	0.1465	1.0679	0.0879	-0.0548	0.0802	0	1	0.7583	0.1413	0.0148	0.1007	0	1	0	1	-0.0719	0.0798	1.1178	0.1489	0.4647	0.139	0.0476	0.1024	0.929	0.0933	0.0728	0.0838	0.091	0.081	-14492.2056
power	2	0.25	1	230	0.9925	0.1448	0.9811	0.0857	0.11	0.0791	0	1	0.9139	0.1484	-0.105	0.1028	0	1	0	1	-0.008	0.0803	0.9866	0.1469	0.3786	0.144	0.1525	0.1036	0.9876	0.0919	-0.2106	0.0826	0.039	0.0818	-14372.6712
power	2	0.25	1	231	1.0982	0.1451	1.1244	0.0911	-0.1174	0.0818	0	1	1.0337	0.1447	-0.0533	0.1015	0	1	0	1	0.007	0.0818	0.8847	0.1458	0.2485	0.1391	0.1715	0.1011	0.9212	0.0964	0.1353	0.0844	-0.0568	0.0823	-14593.2993
power	2	0.25	1	232	0.8032	0.1444	0.9242	0.0855	-0.0607	0.0788	0	1	1.256	0.1514	-0.1498	0.1038	0	1	0	1	-0.073	0.0807	1.2178	0.149	0.0302	0.1425	0.2216	0.1041	1.0584	0.0925	0.0528	0.0834	0.0386	0.0812	-14436.4629
power	2	0.25	1	233	0.9843	0.1419	1.1052	0.0881	-0.1358	0.0799	0	1	1.213	0.147	0.1228	0.1033	0	1	0	1	0.1297	0.0808	0.9654	0.1437	0.0832	0.139	0.0438	0.1027	0.8926	0.0931	0.0366	0.0825	-0.1352	0.0807	-14413.693
power	2	0.25	1	234	1.1554	0.1475	1.0472	0.0871	0.0668	0.0804	0	1	1.0855	0.1458	-0.0208	0.1019	0	1	0	1	-0.0181	0.0802	0.8923	0.1481	0.1494	0.1385	0.096	0.1012	0.9345	0.0927	-0.1458	0.0832	0.0062	0.0805	-14445.0099
power	2	0.25	1	235	1.0269	0.1434	1.0353	0.0895	-0.1192	0.0805	0	1	0.8763	0.1425	0.0869	0.1006	0	1	0	1	0.0378	0.0801	0.9634	0.1454	0.3391	0.1382	0.0798	0.101	0.978	0.0955	0.135	0.0839	-0.012	0.0813	-14416.4208
power	2	0.25	1	236	1.278	0.1513	0.972	0.0894	-0.01	0.0822	0	1	0.8043	0.1411	0.0156	0.101	0	1	0	1	-0.0152	0.0797	0.7842	0.1497	0.3756	0.1373	0.0667	0.1013	1.0726	0.0965	-0.0501	0.0855	0.0268	0.0813	-14543.5115
power	2	0.25	1	237	1.1784	0.1489	0.8725	0.0892	0.1076	0.0815	0	1	0.998	0.1526	0.177	0.1037	0	1	0	1	-0.0289	0.0823	0.7952	0.1486	0.3388	0.1474	-0.04	0.1035	1.1754	0.0975	-0.0998	0.0853	0.0657	0.0845	-14612.5653
power	2	0.25	1	238	0.9624	0.146	0.8305	0.086	0.0474	0.0799	0	1	0.585	0.144	-0.01	0.1029	0	1	0	1	-0.0804	0.0788	1.1154	0.1494	0.6031	0.143	0.112	0.1053	1.1439	0.0942	-0.0634	0.0848	0.0711	0.0819	-14340.5773
power	2	0.25	1	239	1.0062	0.1476	0.9484	0.0896	-0.045	0.0817	0	1	1.2036	0.1476	0.0108	0.1019	0	1	0	1	-0.0087	0.081	1.0274	0.1493	0.0421	0.1393	0.0809	0.1014	1.1054	0.0971	0.0018	0.0859	-0.0805	0.0817	-14590.6206
power	2	0.25	1	240	1.0311	0.1451	0.9333	0.0861	-0.1595	0.0792	0	1	0.8695	0.1401	-0.0032	0.0995	0	1	0	1	-0.0683	0.0775	0.9859	0.1466	0.3395	0.1368	0.1278	0.0999	1.0402	0.093	0.1577	0.0829	0.1132	0.0792	-14330.9961
power	2	0.25	1	241	1.0079	0.1476	0.9612	0.0875	0.0803	0.0807	0	1	0.8191	0.1511	-0.0184	0.1046	0	1	0	1	0.0276	0.0813	1.0127	0.1506	0.4441	0.1483	0.1728	0.1056	1.0277	0.0942	-0.0621	0.0845	-0.0032	0.0832	-14420.2744
power	2	0.25	1	242	0.9926	0.1463	0.9132	0.0888	-0.039	0.0805	0	1	0.9042	0.1457	0.0938	0.1004	0	1	0	1	-0.0174	0.0805	0.9944	0.1478	0.3404	0.1411	-0.0159	0.1013	1.0973	0.0964	0.0346	0.0849	0.0182	0.0823	-14437.7803
power	2	0.25	1	243	1.1925	0.1486	0.9067	0.0871	-0.0393	0.0805	0	1	0.9414	0.1495	0.1263	0.1035	0	1	0	1	0.0649	0.0811	0.8427	0.1487	0.3157	0.1443	-0.0627	0.1032	1.0759	0.0944	0.0733	0.0839	-0.0445	0.083	-14445.3702
power	2	0.25	1	244	0.7656	0.1452	1.0424	0.0897	0.0419	0.0809	0	1	1.1221	0.1451	0.2155	0.1	0	1	0	1	0.1492	0.0805	1.2452	0.1497	0.1238	0.1379	-0.1346	0.1009	0.9621	0.0957	-0.0074	0.085	-0.1642	0.0811	-14435.3374
power	2	0.25	1	245	1.122	0.1442	0.9249	0.087	0.0662	0.079	0	1	0.9577	0.145	-0.0147	0.1006	0	1	0	1	0.0532	0.0802	0.8413	0.1431	0.2622	0.1399	0.0588	0.1008	1.0486	0.094	-0.0623	0.0825	-0.0727	0.0815	-14290.9225
power	2	0.25	1	246	1.3394	0.1432	1.1566	0.0885	0.0026	0.0803	0	1	1.1672	0.1438	0.0995	0.1019	0	1	0	1	-0.0547	0.0803	0.6441	0.1411	0.0734	0.1357	-0.0427	0.0997	0.8312	0.0928	-0.0327	0.0816	0.0856	0.0797	-14398.2196
power	2	0.25	1	247	1.3975	0.148	1.0889	0.0906	-0.0526	0.0821	0	1	0.9799	0.1406	0.1886	0.1007	0	1	0	1	0.064	0.0803	0.7104	0.146	0.1447	0.1345	-0.0807	0.0989	0.9443	0.0962	0.0703	0.0842	-0.0445	0.0807	-14524.8901
power	2	0.25	1	248	1.0943	0.1439	1.0287	0.087	0.0547	0.0795	0	1	1.2257	0.1469	0.1951	0.1021	0	1	0	1	0.015	0.0802	0.9554	0.1451	-0.0278	0.1375	-0.083	0.1009	0.9336	0.0926	-0.073	0.0825	-0.0023	0.08	-14342.4928
power	2	0.25	1	249	0.9708	0.1451	1.0646	0.0883	-0.0072	0.0801	0	1	1.0711	0.1499	0.0033	0.1034	0	1	0	1	0.1764	0.0818	0.9694	0.1466	0.2769	0.1438	0.0843	0.104	0.9358	0.0938	-0.0247	0.0831	-0.2272	0.0826	-14469.7327
power	2	0.25	1	250	1.1045	0.1475	1.1759	0.0885	0.1086	0.0811	0	1	1.1864	0.1497	-0.0099	0.1038	0	1	0	1	0.0546	0.0819	0.8682	0.1485	0.1223	0.1421	0.0911	0.1028	0.822	0.0927	-0.105	0.0828	-0.0284	0.0816	-14471.2748
power	2	0.25	1	251	1.1461	0.1449	1.1375	0.0884	0.1319	0.08	0	1	0.8345	0.1459	0.0036	0.101	0	1	0	1	-0.0938	0.081	0.8884	0.1455	0.4067	0.142	0.1132	0.1013	0.8531	0.0929	-0.1642	0.0822	0.1022	0.0818	-14449.7508
power	2	0.25	1	252	1.0752	0.1432	1.0062	0.085	-0.1493	0.0783	0	1	0.9686	0.1427	0.1787	0.1008	0	1	0	1	0.1389	0.0782	0.9444	0.1441	0.2273	0.1374	-0.0954	0.1006	0.9349	0.0907	0.1988	0.0814	-0.1395	0.0789	-14260.6482
power	2	0.25	1	253	0.8644	0.1475	0.9567	0.0886	-0.0915	0.0812	0	1	1.1448	0.1475	0.1477	0.1029	0	1	0	1	-0.0793	0.0809	1.1442	0.1508	0.1221	0.14	-0.0168	0.1036	1.0622	0.0957	0.1088	0.0856	0.0886	0.0817	-14486.3942
power	2	0.25	1	254	1.0178	0.1447	0.8582	0.0872	-0.036	0.0799	0	1	0.9924	0.1506	-0.0642	0.1032	0	1	0	1	0.1959	0.0812	1.0311	0.1468	0.2887	0.1445	0.1644	0.1037	1.1392	0.0952	0.0047	0.0846	-0.224	0.083	-14496.8287
power	2	0.25	1	255	1.0573	0.1394	1.1577	0.0889	0.0701	0.0794	0	1	0.9696	0.145	0.1477	0.0988	0	1	0	1	0.054	0.0805	0.7931	0.1395	0.3516	0.1399	-0.0538	0.0989	0.8469	0.0933	-0.0815	0.0812	-0.0486	0.0812	-14362.46
power	2	0.25	1	256	0.9583	0.1413	0.9006	0.0865	0.0245	0.0784	0	1	0.9513	0.1493	-0.1516	0.1017	0	1	0	1	-0.0354	0.0803	0.9476	0.1432	0.3686	0.1443	0.2483	0.1026	1.0917	0.0939	-0.0661	0.0824	0.0307	0.0823	-14373.2614
power	2	0.25	1	257	1.1004	0.1464	0.87	0.0864	-0.0202	0.0797	0	1	1.0811	0.1504	0.186	0.105	0	1	0	1	-0.1486	0.0814	0.891	0.1474	0.2068	0.1443	-0.034	0.1043	1.1391	0.0944	-0.0173	0.0838	0.1737	0.0828	-14474.5232
power	2	0.25	1	258	1.0178	0.1437	0.9863	0.0865	0.0563	0.0792	0	1	0.9845	0.1476	0.0663	0.1024	0	1	0	1	-0.1566	0.0803	0.9667	0.1452	0.2712	0.1425	0.036	0.1026	0.9794	0.0927	-0.0066	0.0826	0.1473	0.0812	-14335.2815
power	2	0.25	1	259	1.0718	0.1456	1.0356	0.0849	-0.0273	0.0788	0	1	1.008	0.1505	-0.1159	0.1032	0	1	0	1	-0.0806	0.08	0.9209	0.1468	0.2709	0.1452	0.1949	0.1032	0.9055	0.0902	0.0684	0.0816	0.0442	0.0806	-14323.1832
power	2	0.25	1	260	1.0493	0.1428	1.0062	0.0877	-0.2058	0.0793	0	1	1.0855	0.1456	0.1141	0.1003	0	1	0	1	-0.0204	0.0798	0.965	0.1446	0.1547	0.139	0.0215	0.0996	0.9734	0.0938	0.2106	0.0827	0.0037	0.0802	-14377.9261
power	2	0.25	1	261	0.8023	0.1446	1.0581	0.0883	-0.0347	0.08	0	1	0.9502	0.1428	0.0748	0.0995	0	1	0	1	-0.0611	0.0797	1.2235	0.1488	0.2831	0.1376	0.012	0.1009	0.9416	0.0939	0.0047	0.084	0.0471	0.0805	-14445.889
power	2	0.25	1	262	1.1349	0.1522	0.8187	0.0871	0.0018	0.0814	0	1	0.7025	0.1492	0.1097	0.1048	0	1	0	1	0.02	0.0808	0.9809	0.1528	0.5251	0.1473	0.0058	0.1064	1.1854	0.0956	0.0462	0.0861	-0.0048	0.0838	-14518.5973
power	2	0.25	1	263	1.1755	0.1474	1.0897	0.0883	0.0015	0.0803	0	1	0.7549	0.1396	0.112	0.0996	0	1	0	1	-0.0489	0.0789	0.8412	0.1468	0.4272	0.136	-0.0405	0.1004	0.9049	0.0935	-0.0236	0.0829	0.0678	0.0799	-14384.1437
power	2	0.25	1	264	1.0791	0.1481	1.0326	0.0872	0.067	0.0803	0	1	0.7245	0.1493	0.0671	0.1034	0	1	0	1	0.0103	0.081	0.9655	0.1491	0.5492	0.1473	0.0298	0.1049	0.9582	0.093	-0.1133	0.0836	0.0149	0.0827	-14480.0019
power	2	0.25	1	265	0.7478	0.1435	0.8967	0.087	-0.1664	0.0788	0	1	0.7641	0.1452	0.0491	0.1006	0	1	0	1	-0.1266	0.0799	1.2775	0.148	0.4795	0.1429	0.0791	0.1032	1.1193	0.0947	0.1304	0.0841	0.0862	0.0821	-14451.0017
power	2	0.25	1	266	0.852	0.1444	0.9397	0.0869	-0.0648	0.0794	0	1	0.9382	0.1481	0.1444	0.1028	0	1	0	1	-0.0592	0.0807	1.1599	0.1481	0.3191	0.1439	-0.0034	0.104	1.0359	0.0938	0.0289	0.084	0.0769	0.0821	-14366.4142
power	2	0.25	1	267	1.0523	0.1498	1.2177	0.0906	-0.0351	0.0824	0	1	0.9376	0.1398	-0.0278	0.1013	0	1	0	1	0.0168	0.0801	0.998	0.1508	0.2646	0.1349	0.0949	0.1018	0.8055	0.0945	0.0314	0.0846	0.0049	0.0802	-14538.7431
power	2	0.25	1	268	0.9756	0.1431	1.0353	0.0871	-0.063	0.0792	0	1	1.2871	0.1479	-0.0269	0.1006	0	1	0	1	-0.0189	0.0803	0.9434	0.1446	-0.0063	0.1393	0.101	0.0997	0.9693	0.093	0.0794	0.0823	0.024	0.0802	-14402.1296
power	2	0.25	1	269	1.1533	0.1462	1.0227	0.0884	-0.0196	0.0805	0	1	1.0192	0.1459	-0.0994	0.1029	0	1	0	1	-0.1031	0.0812	0.8376	0.1458	0.2444	0.1401	0.2159	0.1028	0.9682	0.0944	-0.0281	0.0834	0.0881	0.0821	-14426.4703
power	2	0.25	1	270	1.1174	0.1413	0.9765	0.0858	-0.0625	0.078	0	1	1.0673	0.1468	-0.0364	0.0998	0	1	0	1	0.0146	0.0797	0.8405	0.1414	0.1676	0.1398	0.1264	0.0993	0.9799	0.092	0.1371	0.0811	-4e-04	0.0804	-14270.7937
power	2	0.25	1	271	0.9743	0.1445	1.0529	0.0894	-0.0365	0.0805	0	1	0.9596	0.1463	0.2487	0.1	0	1	0	1	-0.045	0.0804	1.0357	0.1466	0.2726	0.1408	-0.1236	0.1004	0.9437	0.0951	0.0524	0.0839	0.0497	0.0813	-14430.7918
power	2	0.25	1	272	1.1352	0.1435	0.8466	0.0883	0.0506	0.0802	0	1	1.07	0.1436	0.0645	0.1006	0	1	0	1	-0.0916	0.0807	0.7302	0.1426	0.2705	0.138	0.0023	0.0998	1.1941	0.0968	-0.0271	0.084	0.068	0.0827	-14496.9583
power	2	0.25	1	273	0.8896	0.1463	0.9993	0.088	-0.0024	0.0805	0	1	1.2249	0.1481	0.0917	0.104	0	1	0	1	-0.1397	0.0816	1.0486	0.1485	0.115	0.1399	0.0013	0.1045	1.0134	0.0944	-0.0167	0.0844	0.104	0.082	-14485.0342
power	2	0.25	1	274	1.1067	0.148	0.859	0.0854	-0.1048	0.0792	0	1	0.9256	0.1478	0.1438	0.1021	0	1	0	1	0.1249	0.0798	0.9896	0.1492	0.2635	0.1422	-0.0333	0.1025	1.1166	0.0931	0.0471	0.0836	-0.1074	0.0814	-14387.6058
power	2	0.25	1	275	0.7703	0.147	1.0429	0.0888	-0.0294	0.0812	0	1	1.0951	0.1428	0.2298	0.1015	0	1	0	1	0.0758	0.0799	1.2752	0.1521	0.1253	0.1354	-0.1739	0.1024	0.9673	0.0947	0.0016	0.0855	-0.0942	0.0803	-14461.3563
power	2	0.25	1	276	0.9804	0.1432	0.9622	0.0854	0.0699	0.0783	0	1	0.806	0.1469	0.0261	0.0993	0	1	0	1	0.1471	0.0785	1.0186	0.1454	0.3932	0.1435	0.0739	0.1003	1.0019	0.0918	-0.111	0.0822	-0.154	0.0799	-14271.7596
power	2	0.25	1	277	1.1596	0.1465	1.0686	0.0883	-0.134	0.0808	0	1	1.2618	0.1492	0.0833	0.1037	0	1	0	1	-0.011	0.0811	0.8063	0.1461	0.0536	0.1412	0.024	0.102	0.9616	0.094	0.0816	0.0834	0.0174	0.0809	-14566.0636
power	2	0.25	1	278	0.8005	0.1433	1.0686	0.0899	-0.1317	0.0801	0	1	0.6628	0.1391	0.0275	0.0982	0	1	0	1	0.1555	0.0792	1.183	0.147	0.533	0.1372	0.0835	0.1011	0.9703	0.0958	0.0951	0.0841	-0.1312	0.0809	-14456.7403
power	2	0.25	1	279	1.044	0.1438	0.9938	0.088	0.0645	0.0796	0	1	0.9931	0.145	0.0944	0.101	0	1	0	1	-0.0292	0.08	0.9485	0.1446	0.1994	0.1386	-0.0336	0.1015	1.0005	0.0944	-0.0656	0.0831	0.0519	0.0808	-14348.6966
power	2	0.25	1	280	0.9075	0.1443	1.1002	0.0899	0.0127	0.081	0	1	1.053	0.144	0.1125	0.1008	0	1	0	1	0.0216	0.0802	1.0976	0.146	0.1615	0.1378	-0.0108	0.1018	0.9058	0.0952	-0.0466	0.0843	-0.0095	0.0805	-14421.657
power	2	0.25	1	281	1.0912	0.1493	1.1423	0.0877	0.0675	0.0814	0	1	1.1138	0.146	0.0044	0.1016	0	1	0	1	-0.1107	0.0799	0.9338	0.1501	0.1455	0.1395	0.0541	0.1009	0.8694	0.0923	0.0072	0.0836	0.0987	0.08	-14534.6096
power	2	0.25	1	282	1.1009	0.149	0.9367	0.0861	0.0669	0.08	0	1	1.0748	0.1477	0.0563	0.1021	0	1	0	1	-0.0826	0.08	0.9435	0.1504	0.1813	0.1408	0.0141	0.1017	1.0412	0.0929	-0.0599	0.0836	0.0734	0.0811	-14443.9752
power	2	0.25	1	283	0.8583	0.1473	0.9833	0.0867	-0.0533	0.0806	0	1	1.1248	0.1456	-0.0324	0.1018	0	1	0	1	0.0329	0.0798	1.0945	0.1505	0.2104	0.1397	0.1181	0.1021	1.0216	0.0932	0.1094	0.0846	-0.1089	0.0806	-14500.4871
power	2	0.25	1	284	1.1928	0.1405	1.1083	0.087	-0.0401	0.0789	0	1	0.8151	0.1446	0.0426	0.0993	0	1	0	1	0.0541	0.0789	0.7515	0.1399	0.4083	0.1415	0.0707	0.0991	0.8599	0.0917	0.0463	0.0808	-0.0319	0.0797	-14284.7545
power	2	0.25	1	285	1.17	0.1427	0.9959	0.0868	-0.0635	0.0791	0	1	0.937	0.1483	0.0657	0.1009	0	1	0	1	0.1068	0.0804	0.8598	0.1436	0.2653	0.1436	0.0121	0.1001	0.985	0.093	0.1046	0.0821	-0.0747	0.0815	-14366.9296
power	2	0.25	1	286	1.1612	0.1523	1.0775	0.0868	-0.0616	0.082	0	1	0.8195	0.1509	0.0329	0.1066	0	1	0	1	0.0055	0.0808	0.9319	0.1534	0.4496	0.1476	0.1056	0.1075	0.8661	0.0918	0.0721	0.0846	-0.0592	0.0821	-14423.3811
power	2	0.25	1	287	1.2792	0.1503	1.0281	0.088	-0.0958	0.0815	0	1	1.2013	0.1477	-0.0663	0.1039	0	1	0	1	0.0127	0.0825	0.7234	0.1489	0.1791	0.1403	0.1599	0.1021	0.9666	0.094	0.1422	0.0839	0.0104	0.0831	-14582.5163
power	2	0.25	1	288	0.9181	0.1388	1.0892	0.0877	-0.0238	0.0786	0	1	0.9325	0.1426	0.185	0.0987	0	1	0	1	0.0411	0.079	0.9941	0.1408	0.3276	0.1387	-0.1068	0.0993	0.9066	0.0928	-0.0144	0.0814	-0.0642	0.0799	-14346.3541
power	2	0.25	1	289	0.8781	0.1431	1.0588	0.0867	0.0799	0.0793	0	1	0.8838	0.1467	-0.0112	0.1014	0	1	0	1	0.0355	0.0798	1.1994	0.1474	0.3216	0.1423	0.1006	0.1027	0.9135	0.092	-0.1371	0.0829	-0.002	0.0807	-14379.8517
power	2	0.25	1	290	1.0057	0.1445	0.8458	0.086	0.0151	0.0788	0	1	0.8954	0.1475	0.0666	0.1009	0	1	0	1	-0.0559	0.0793	1.0494	0.1461	0.3317	0.1419	0.0164	0.102	1.0934	0.0938	0.0024	0.0835	0.0339	0.0812	-14315.4879
power	2	0.25	1	291	0.9447	0.1452	0.9197	0.0885	-0.0545	0.0804	0	1	0.9515	0.1456	0.0573	0.1025	0	1	0	1	0.0112	0.0811	1.0238	0.1483	0.3099	0.1406	0.037	0.103	1.0957	0.096	0.0362	0.0848	-0.0197	0.0828	-14415.2359
power	2	0.25	1	292	0.918	0.1407	1.0822	0.0878	-0.1099	0.0791	0	1	1.1433	0.151	0.0953	0.1027	0	1	0	1	0.0133	0.0818	1.0018	0.1438	0.1661	0.1448	0.0088	0.1022	0.8915	0.0929	0.1102	0.082	-0.0192	0.0821	-14342.9997
power	2	0.25	1	293	1.0125	0.1422	1.1194	0.0865	-0.1061	0.079	0	1	0.877	0.1454	0.0801	0.1012	0	1	0	1	-0.0423	0.0795	1.0591	0.1453	0.2985	0.1407	0.0444	0.1016	0.8644	0.0912	0.1379	0.0817	0.0398	0.0801	-14379.7328
power	2	0.25	1	294	1.0766	0.1483	1.0312	0.089	-0.1499	0.0814	0	1	1.0454	0.1436	-0.0624	0.1027	0	1	0	1	-0.0522	0.0805	0.9346	0.1488	0.2415	0.1378	0.2005	0.1027	1.0079	0.0952	0.068	0.0844	0.0434	0.0816	-14589.8136
power	2	0.25	1	295	0.9145	0.1451	0.9031	0.0884	-0.0457	0.0801	0	1	0.8726	0.1444	0.0753	0.1	0	1	0	1	0.0742	0.0801	1.1386	0.1485	0.3145	0.1404	0.0366	0.1009	1.0981	0.096	0.0032	0.085	-0.071	0.0819	-14400.4551
power	2	0.25	1	296	1.0068	0.1475	0.9864	0.0885	0.0182	0.0809	0	1	0.854	0.1519	0.1926	0.105	0	1	0	1	-0.1522	0.0825	0.9844	0.1485	0.4632	0.1496	-0.0894	0.1063	1.0417	0.0952	-0.1224	0.0847	0.1085	0.0843	-14547.4149
power	2	0.25	1	297	0.8389	0.1454	0.9755	0.0871	0.0484	0.0797	0	1	0.9462	0.1436	0.004	0.1009	0	1	0	1	-0.0692	0.0797	1.2555	0.1499	0.2656	0.1386	0.1016	0.102	1.0139	0.0936	-0.0576	0.0842	0.0981	0.0809	-14445.9221
power	2	0.25	1	298	1.1596	0.145	0.8939	0.0872	-0.0812	0.0794	0	1	1.2094	0.1465	0.0926	0.103	0	1	0	1	0.0222	0.0817	0.8234	0.1446	0.0538	0.1388	0.002	0.1016	1.1041	0.0947	0.0465	0.0832	-0.0169	0.0824	-14405.1343
power	2	0.25	1	299	0.92	0.147	0.988	0.0879	-0.0214	0.0801	0	1	0.8844	0.1449	0.1691	0.1004	0	1	0	1	-0.0808	0.0801	1.0704	0.1499	0.3655	0.1409	-0.0525	0.1016	1.027	0.0945	-0.0013	0.0842	0.0482	0.0813	-14454.2507
power	2	0.25	1	300	1.0446	0.1485	1.1082	0.0905	0.0072	0.0821	0	1	0.9398	0.1473	0.0067	0.1018	0	1	0	1	0.0599	0.0816	1.0177	0.1502	0.2852	0.1418	0.0961	0.1025	0.9242	0.0958	0.0957	0.0851	-0.0466	0.0824	-14542.9181
power	2	0.25	1	301	1.1645	0.1462	1.0172	0.087	0.0072	0.08	0	1	1.2387	0.1452	-0.1046	0.1032	0	1	0	1	0.1582	0.0808	0.8329	0.1462	0.0639	0.1369	0.1972	0.1016	0.9594	0.0929	-0.032	0.0829	-0.163	0.0807	-14440.0398
power	2	0.25	1	302	0.8844	0.1464	0.9775	0.0889	0.0475	0.0806	0	1	1.052	0.1492	-0.0415	0.1026	0	1	0	1	0.0988	0.0821	1.0431	0.1488	0.2991	0.1447	0.1342	0.1032	1.0866	0.0959	-0.0366	0.0849	-0.109	0.0833	-14620.9775
power	2	0.25	1	303	1.054	0.148	0.917	0.088	-0.1543	0.0811	0	1	1.2003	0.1496	0.1673	0.1045	0	1	0	1	0.016	0.0817	0.9817	0.1503	0.0729	0.1423	-0.0788	0.1033	1.077	0.0954	0.1395	0.0853	-0.0217	0.0823	-14472.9111
power	2	0.25	1	304	0.8464	0.1461	0.8947	0.0882	-0.026	0.0809	0	1	0.9953	0.1519	0.1041	0.105	0	1	0	1	-0.0626	0.0819	1.1409	0.1497	0.3518	0.147	0.0097	0.1064	1.1183	0.0959	0.03	0.0859	0.0807	0.0837	-14516.1504
power	2	0.25	1	305	0.9776	0.1405	1.0749	0.0892	-0.0454	0.0797	0	1	1.0033	0.1373	-0.2482	0.0968	0	1	0	1	-0.0668	0.0782	1.0133	0.1427	0.1687	0.13	0.329	0.0972	0.9248	0.0947	0.0541	0.0829	0.0805	0.0786	-14331.3448
power	2	0.25	1	306	0.9082	0.1518	1.093	0.0884	-0.0632	0.0818	0	1	0.8844	0.1465	-0.0769	0.1048	0	1	0	1	-0.0337	0.0814	1.1599	0.1553	0.3758	0.1426	0.2732	0.1067	0.9134	0.0936	0.0687	0.0854	-0.0143	0.0822	-14526.5132
power	2	0.25	1	307	0.6764	0.1446	0.9281	0.0868	0.0349	0.0791	0	1	1.1359	0.1437	0.1649	0.1011	0	1	0	1	0.0349	0.0803	1.2951	0.1503	0.1338	0.1365	-0.137	0.1025	1.0729	0.094	-0.0329	0.0843	-0.0444	0.081	-14398.1666
power	2	0.25	1	308	0.979	0.143	0.9741	0.0873	-0.0354	0.0792	0	1	0.6428	0.1468	-0.0865	0.1013	0	1	0	1	-0.1184	0.0808	1.01	0.1454	0.6008	0.1457	0.1811	0.1032	0.9914	0.0936	0.0703	0.083	0.125	0.083	-14297.6967
power	2	0.25	1	309	0.8427	0.1391	0.7937	0.0873	-0.0462	0.0781	0	1	1.0657	0.1443	0.0847	0.0991	0	1	0	1	-0.064	0.0799	1.0466	0.1423	0.1986	0.1381	0.0301	0.0995	1.2125	0.0962	0.0353	0.0834	0.0781	0.0817	-14280.6131
power	2	0.25	1	310	1.2076	0.1433	1.0769	0.0905	-0.0927	0.0806	0	1	1.1434	0.1435	-0.024	0.0999	0	1	0	1	-0.0596	0.0809	0.7205	0.1416	0.1033	0.1354	0.1306	0.0988	0.9767	0.0963	0.1234	0.0828	0.0558	0.0813	-14494.0173
power	2	0.25	1	311	0.8234	0.1456	1.1606	0.0929	0.0505	0.0827	0	1	0.9809	0.1487	0.1514	0.1028	0	1	0	1	0.0742	0.0829	1.1725	0.1494	0.2942	0.143	-0.0336	0.1045	0.9124	0.0981	-0.016	0.086	-0.0759	0.0838	-14615.8592
power	2	0.25	1	312	1.1415	0.151	0.9638	0.0916	0.1419	0.0832	0	1	1.3389	0.1498	-0.0816	0.1048	0	1	0	1	0.0506	0.0833	0.8292	0.1516	0.0109	0.1408	0.1661	0.1028	1.1156	0.0991	-0.0856	0.0869	-0.0404	0.0837	-14720.2792
power	2	0.25	1	313	1.275	0.1471	1.0735	0.0854	-0.1087	0.0795	0	1	1.0467	0.151	0.0174	0.1044	0	1	0	1	-0.069	0.0807	0.7207	0.1454	0.2558	0.1453	0.0571	0.1034	0.8625	0.0902	0.167	0.0814	0.0838	0.081	-14358.5746
power	2	0.25	1	314	0.9183	0.1456	0.9424	0.0874	0.037	0.0797	0	1	0.7383	0.1382	0.2095	0.1001	0	1	0	1	-0.0839	0.0791	1.1238	0.1491	0.4431	0.1353	-0.1224	0.1018	1.0598	0.0945	-0.0122	0.0843	0.0945	0.0808	-14393.6577
power	2	0.25	1	315	0.9759	0.1406	0.733	0.087	0.036	0.0782	0	1	1.0223	0.1512	0.0633	0.1006	0	1	0	1	0.1538	0.0816	0.9623	0.1418	0.298	0.1461	0.0606	0.101	1.2698	0.0966	-0.0178	0.0834	-0.1687	0.0843	-14385.7284
power	2	0.25	1	316	1.1094	0.1462	1.0012	0.0884	-0.2079	0.0805	0	1	1.1208	0.1429	0.0942	0.1003	0	1	0	1	-0.0011	0.0794	0.8984	0.1474	0.0651	0.1349	0.0096	0.0994	1.0169	0.0949	0.239	0.0839	0.035	0.0796	-14412.1672
power	2	0.25	1	317	0.8208	0.146	1.0419	0.0866	0.0985	0.0798	0	1	1.1273	0.1483	0.1184	0.1026	0	1	0	1	0.0369	0.0799	1.1929	0.1505	0.1245	0.1405	0.0177	0.1031	0.9329	0.0921	-0.0938	0.0836	-0.0536	0.0801	-14386.3249
power	2	0.25	1	318	0.9513	0.1396	1.031	0.089	-0.0952	0.0789	0	1	0.6874	0.1427	4e-04	0.0989	0	1	0	1	0.0661	0.0802	1.0405	0.1412	0.5448	0.1413	0.1093	0.1007	0.9711	0.0951	0.0645	0.0826	-0.0816	0.082	-14395.0179
power	2	0.25	1	319	1.1299	0.1473	0.9561	0.0874	-0.0049	0.0804	0	1	0.655	0.1453	-0.0315	0.1023	0	1	0	1	-0.0282	0.0803	0.9286	0.148	0.5782	0.1443	0.1556	0.1036	1.0229	0.0942	0.0342	0.0839	0.0134	0.0827	-14417.0592
power	2	0.25	1	320	1.0504	0.1432	0.9691	0.0866	0.0228	0.0789	0	1	1.0193	0.1418	-0.1354	0.0993	0	1	0	1	-0.0296	0.0791	0.9226	0.144	0.2016	0.1354	0.216	0.0992	1.0182	0.0931	0.0051	0.0825	0.0223	0.0799	-14348.707
power	2	0.25	1	321	0.8768	0.1468	1.0319	0.0894	0.0979	0.0812	0	1	0.8525	0.1448	-0.1167	0.102	0	1	0	1	-0.0819	0.0806	1.1579	0.1509	0.3821	0.1412	0.2245	0.1036	0.9921	0.0956	-0.0939	0.0852	0.0934	0.0821	-14494.3172
power	2	0.25	1	322	0.8886	0.1457	0.9351	0.0869	0.0952	0.0798	0	1	0.9009	0.1447	0.0186	0.1033	0	1	0	1	-0.0448	0.0802	1.1269	0.1497	0.3231	0.1405	0.0755	0.1042	1.0594	0.094	-0.1078	0.0844	0.0469	0.0816	-14387.0926
power	2	0.25	1	323	1.1534	0.1469	0.9222	0.0841	0.1239	0.0786	0	1	1.0018	0.1466	0.1063	0.1022	0	1	0	1	-0.1066	0.0791	0.9484	0.1479	0.1489	0.14	-0.0825	0.1019	1.0137	0.0907	-0.1094	0.0823	0.1024	0.0798	-14268.6654
power	2	0.25	1	324	1.0597	0.1424	1.0279	0.0874	-0.0447	0.079	0	1	1.2694	0.1437	0.1352	0.1012	0	1	0	1	-0.1168	0.0807	0.8199	0.1428	0.0455	0.1353	-0.0845	0.0997	0.9805	0.0934	0.0601	0.0819	0.0946	0.0808	-14399.7067
power	2	0.25	1	325	1.1007	0.1523	0.9481	0.0888	0.0723	0.0824	0	1	0.8959	0.1515	0.0695	0.1065	0	1	0	1	0.0927	0.0826	0.9363	0.1531	0.4175	0.1475	0.0433	0.1073	1.0903	0.0961	0.0453	0.0863	-0.1015	0.0844	-14630.7859
power	2	0.25	1	326	1.0281	0.1475	1.096	0.09	-0.0735	0.0813	0	1	0.9507	0.1449	-0.0681	0.1001	0	1	0	1	0.0464	0.0808	1.0119	0.1482	0.2759	0.1396	0.1616	0.1011	0.9564	0.0956	0.1738	0.0846	-0.0415	0.0814	-14581.4172
power	2	0.25	1	327	1.0604	0.15	1.1367	0.0891	0.0789	0.082	0	1	1.0189	0.1448	0.0866	0.1033	0	1	0	1	-0.1181	0.0806	0.9692	0.1514	0.2397	0.1389	0.0767	0.1034	0.8967	0.094	-0.0061	0.0846	0.0685	0.0809	-14575.2686
power	2	0.25	1	328	0.7033	0.1464	0.988	0.0872	0.1112	0.0802	0	1	0.9064	0.1505	0.0297	0.1022	0	1	0	1	0.0597	0.0808	1.3209	0.1521	0.3586	0.1454	0.0204	0.1047	1.0024	0.0936	-0.1364	0.0848	0.0016	0.0823	-14432.002
power	2	0.25	1	329	1.27	0.1498	0.8565	0.0846	-0.1015	0.0796	0	1	0.8882	0.1472	0.2264	0.1034	0	1	0	1	-0.0673	0.0794	0.8739	0.1486	0.2713	0.1422	-0.1178	0.1033	1.1145	0.0923	-0.0049	0.0834	0.0997	0.0811	-14391.2916
power	2	0.25	1	330	0.9161	0.139	1.0353	0.0888	-0.1035	0.0787	0	1	1.0658	0.1458	0.2215	0.1003	0	1	0	1	-0.0748	0.081	0.9947	0.141	0.1947	0.1405	-0.1464	0.1003	0.9379	0.0946	0.0797	0.082	0.0406	0.0817	-14285.4264
power	2	0.25	1	331	0.9852	0.1415	0.8947	0.0852	0.0582	0.0776	0	1	1.0173	0.1532	0.1495	0.1026	0	1	0	1	0.0317	0.0814	0.9699	0.1434	0.2709	0.1479	-0.0534	0.1028	1.0563	0.0924	-0.0416	0.0816	-0.0572	0.0828	-14275.0318
power	2	0.25	1	332	0.7799	0.1415	1.0186	0.0864	-0.1158	0.0783	0	1	1.0479	0.1486	0.1095	0.1003	0	1	0	1	-0.0274	0.0798	1.1459	0.145	0.2406	0.1427	0.0069	0.1015	0.9789	0.0923	0.0743	0.0823	6e-04	0.0805	-14378.0317
power	2	0.25	1	333	0.7894	0.1449	0.9273	0.0886	0.007	0.0798	0	1	0.9389	0.1468	-0.2142	0.1007	0	1	0	1	-0.0099	0.0811	1.2069	0.1487	0.3544	0.142	0.2924	0.1026	1.0936	0.096	0.0691	0.0848	-0.0063	0.0826	-14494.3729
power	2	0.25	1	334	1.1019	0.1447	1.0181	0.0899	-0.0478	0.0808	0	1	1.0435	0.1434	-0.0693	0.1001	0	1	0	1	0.0721	0.0804	0.851	0.1445	0.2338	0.1373	0.2261	0.1	1.0144	0.0964	0.058	0.084	-0.0635	0.0812	-14472.9311
power	2	0.25	1	335	0.9994	0.145	0.8696	0.0865	-0.188	0.0792	0	1	0.924	0.1548	0.1388	0.1034	0	1	0	1	0.0295	0.0817	1.0391	0.147	0.3952	0.151	-0.0748	0.1041	1.0891	0.0941	0.2021	0.0838	-0.0206	0.0837	-14424.7176
power	2	0.25	1	336	1.0826	0.1456	1.0441	0.0882	0.1383	0.0803	0	1	0.7726	0.1438	0.131	0.1005	0	1	0	1	0.1175	0.0797	0.9587	0.1472	0.4373	0.1404	0.0018	0.1014	0.9369	0.0939	-0.1723	0.0835	-0.1378	0.0812	-14388.7981
power	2	0.25	1	337	0.9963	0.1456	1.0335	0.0876	-0.0421	0.08	0	1	1.172	0.1453	0.1473	0.1003	0	1	0	1	0.064	0.0803	0.9544	0.1468	0.1502	0.1369	0.023	0.1002	0.9764	0.0935	0.1458	0.0832	-0.0113	0.0807	-14487.6124
power	2	0.25	1	338	1.0853	0.1465	1.0029	0.0878	-0.0289	0.0802	0	1	1.1587	0.1466	0.031	0.1025	0	1	0	1	-0.0047	0.0804	0.9413	0.1472	0.0924	0.1394	0.0957	0.1018	0.9675	0.0939	-0.0314	0.0835	0.0428	0.0809	-14405.3999
power	2	0.25	1	339	0.9783	0.146	1.0878	0.0898	-0.0628	0.0811	0	1	0.6471	0.1444	-0.0302	0.1002	0	1	0	1	-0.0401	0.0807	1.0225	0.1479	0.6072	0.1436	0.0596	0.1023	0.9483	0.0954	0.0271	0.0844	0.0929	0.0825	-14532.8762
power	2	0.25	1	340	1.1428	0.1453	0.9751	0.0876	5e-04	0.08	0	1	0.9269	0.1491	-0.0579	0.1013	0	1	0	1	-0.0443	0.0809	0.787	0.1446	0.4042	0.1446	0.167	0.1015	1.0437	0.0944	0.0071	0.0831	0.0584	0.0825	-14497.5048
power	2	0.25	1	341	1.048	0.1441	0.998	0.0895	-0.0507	0.0804	0	1	1.1088	0.1453	-0.0093	0.1022	0	1	0	1	0.0699	0.0815	0.9187	0.1451	0.1431	0.1383	0.1479	0.1019	1.0161	0.0961	0.0614	0.084	-0.0834	0.0821	-14417.1013
power	2	0.25	1	342	0.8239	0.1497	1.0031	0.0893	-0.0097	0.0817	0	1	1.1605	0.1536	0.0971	0.1044	0	1	0	1	0.0682	0.0833	1.1872	0.153	0.1862	0.1474	0.0107	0.1052	1.0203	0.0958	0.0248	0.0859	-0.0745	0.0842	-14608.6529
power	2	0.25	1	343	1.1054	0.1427	0.8596	0.09	0.0214	0.0803	0	1	0.8346	0.1385	0.1569	0.0982	0	1	0	1	0.0919	0.0795	0.9469	0.1436	0.2932	0.1345	-0.0792	0.0983	1.1833	0.0985	0.0392	0.0851	-0.1127	0.0813	-14439.9917
power	2	0.25	1	344	0.8463	0.1491	1.0782	0.0874	-0.0117	0.0808	0	1	1.215	0.1524	0.1826	0.1048	0	1	0	1	0.0308	0.0822	1.1547	0.1527	0.102	0.1444	-0.0787	0.1052	0.9055	0.0926	0.0343	0.0843	-0.0163	0.0822	-14480.2293
power	2	0.25	1	345	0.8077	0.1425	1.0305	0.0895	-0.013	0.08	0	1	0.7387	0.1415	0.1279	0.0987	0	1	0	1	3e-04	0.0797	1.156	0.146	0.4619	0.1388	-0.0778	0.1012	0.9893	0.0957	-0.0087	0.0842	0.0539	0.0814	-14371.3657
power	2	0.25	1	346	0.9582	0.1432	1.0415	0.0873	0.0788	0.0795	0	1	0.966	0.1439	0.0357	0.0984	0	1	0	1	-0.0649	0.0793	1.0708	0.1458	0.2071	0.1375	0.0769	0.0989	0.9455	0.093	0.0162	0.083	0.0443	0.0798	-14348.6949
power	2	0.25	1	347	0.6433	0.1435	1.127	0.0878	-0.0323	0.0799	0	1	1.2511	0.1465	-0.0283	0.1002	0	1	0	1	0.043	0.0801	1.3324	0.1494	-1e-04	0.1375	0.1273	0.1012	0.8513	0.0924	0.0667	0.0835	-0.037	0.0798	-14357.7759
power	2	0.25	1	348	1.1202	0.1434	0.9252	0.089	-0.0467	0.0804	0	1	0.9721	0.144	-0.0371	0.1015	0	1	0	1	-0.0821	0.0805	0.9143	0.1444	0.2255	0.1392	0.1242	0.101	1.0854	0.0964	0.0403	0.0843	0.074	0.0818	-14438.7303
power	2	0.25	1	349	0.7896	0.1416	0.9625	0.0875	0.1243	0.0784	0	1	1.1549	0.1463	0.1159	0.0973	0	1	0	1	-0.0319	0.0796	1.092	0.1443	0.1459	0.1387	-0.0308	0.0981	1.046	0.0944	-0.1181	0.0826	0.0323	0.0804	-14377.6747
power	2	0.25	1	350	0.8293	0.1443	0.9503	0.0875	-0.1089	0.0794	0	1	1.1257	0.1411	0.0091	0.0986	0	1	0	1	0.0321	0.079	1.1919	0.1479	0.0549	0.1331	0.0368	0.0993	1.0437	0.0944	0.104	0.084	-0.0392	0.0795	-14341.713
power	2	0.25	1	351	1.0556	0.1506	0.9804	0.087	-0.0094	0.0811	0	1	1.0572	0.148	0.2083	0.1037	0	1	0	1	-0.0393	0.0802	1.0445	0.1524	0.1685	0.141	-0.0874	0.1037	1.0032	0.0934	-0.0418	0.0848	0.0222	0.081	-14479.2972
power	2	0.25	1	352	0.9789	0.1441	1.0196	0.0911	-0.0382	0.0811	0	1	0.8296	0.1472	0.1145	0.1021	0	1	0	1	-0.0677	0.0824	0.9828	0.1459	0.4297	0.1441	-0.0307	0.1033	1.0252	0.0977	0.0298	0.0847	0.0797	0.0842	-14505.265
power	2	0.25	1	353	1.1538	0.1451	1.0201	0.089	0.1997	0.0807	0	1	0.6364	0.1427	0.2592	0.0997	0	1	0	1	0.0702	0.079	0.8521	0.1453	0.5457	0.141	-0.1811	0.1007	0.9834	0.0952	-0.1299	0.0838	-0.0804	0.081	-14355.8275
power	2	0.25	1	354	0.923	0.1449	1.0222	0.0906	0.0099	0.0813	0	1	0.8816	0.1459	0.2664	0.1013	0	1	0	1	-0.0021	0.0818	1.0762	0.1479	0.395	0.1419	-0.1667	0.1023	1.0174	0.0971	0.0043	0.0852	-0.0091	0.0834	-14562.0253
power	2	0.25	1	355	0.9944	0.1454	1.0512	0.0918	-0.0144	0.0819	0	1	1.0469	0.1498	-0.1384	0.1031	0	1	0	1	0.0147	0.0833	0.9807	0.1475	0.2783	0.145	0.2371	0.103	1.009	0.0981	-0.0021	0.0853	-0.0187	0.0844	-14642.2354
power	2	0.25	1	356	0.8716	0.1446	1.0178	0.0876	0.0589	0.0799	0	1	0.8586	0.1465	-0.0364	0.1019	0	1	0	1	-0.0627	0.0803	1.1331	0.148	0.3834	0.1436	0.1464	0.1033	0.9559	0.0935	-0.0732	0.0836	0.1144	0.0818	-14354.6985
power	2	0.25	1	357	1.1125	0.1454	1.0933	0.0884	0.0964	0.0806	0	1	1.173	0.1493	-0.0348	0.1029	0	1	0	1	0.0648	0.0813	0.8598	0.1459	0.0992	0.1415	0.0903	0.102	0.903	0.0936	0.0091	0.0831	-0.0588	0.0812	-14429.7032
power	2	0.25	1	358	0.8422	0.1455	1.1048	0.0889	0.0681	0.0809	0	1	1.2298	0.1423	0.126	0.1018	0	1	0	1	0.1704	0.08	1.1732	0.1494	0.0106	0.1335	-0.0135	0.1016	0.9061	0.0941	-0.0615	0.0844	-0.1505	0.0797	-14469.7739
power	2	0.25	1	359	0.9935	0.1456	0.927	0.0878	-0.0436	0.0801	0	1	0.9773	0.1467	0.1319	0.1031	0	1	0	1	-0.1252	0.0808	0.9197	0.1469	0.3624	0.1424	-0.0591	0.1035	1.0941	0.0951	0.0262	0.084	0.1488	0.0826	-14497.5438
power	2	0.25	1	360	1.0961	0.143	1.0096	0.0867	-0.0826	0.0788	0	1	1.1953	0.1434	-0.0562	0.1007	0	1	0	1	-0.0115	0.0797	0.882	0.1432	0.0293	0.1349	0.0941	0.0998	0.9482	0.0926	0.1264	0.0817	0.066	0.0798	-14297.507
power	2	0.25	1	361	0.9191	0.1474	0.957	0.087	0.0097	0.08	0	1	0.9838	0.1465	-0.0093	0.1012	0	1	0	1	0.0437	0.0804	1.1544	0.1512	0.2385	0.1411	0.0763	0.1018	1.0051	0.0936	-0.0062	0.0842	-0.008	0.0816	-14387.9978
power	2	0.25	1	362	1.2527	0.1455	0.9316	0.0869	0.0861	0.0796	0	1	1.1496	0.1436	0.214	0.1007	0	1	0	1	0.1513	0.0793	0.7759	0.1442	0.0503	0.1356	-0.0681	0.099	1.0516	0.0939	-0.0842	0.0829	-0.1306	0.0797	-14370.9685
power	2	0.25	1	363	0.9338	0.1412	0.9754	0.0879	-0.0148	0.0793	0	1	1.2169	0.1508	0.2126	0.102	0	1	0	1	-0.1137	0.0817	0.9488	0.1434	0.1164	0.1442	-0.105	0.1013	1.0272	0.0945	0.04	0.083	0.1283	0.0823	-14379.4116
power	2	0.25	1	364	0.9295	0.1499	0.9044	0.0886	-0.1403	0.0813	0	1	0.8932	0.1463	-0.0238	0.1024	0	1	0	1	0.0636	0.0807	1.1119	0.1525	0.3648	0.1421	0.0806	0.104	1.0995	0.0962	0.1466	0.086	-0.0363	0.0826	-14488.6947
power	2	0.25	1	365	0.929	0.1414	1.0012	0.0883	0.1735	0.0793	0	1	1.0916	0.1487	0.1677	0.1013	0	1	0	1	0.1018	0.0814	1.0203	0.1438	0.2074	0.1437	-0.0127	0.1011	0.9998	0.0947	-0.2609	0.083	-0.0974	0.0824	-14415.544
power	2	0.25	1	366	0.9956	0.145	1.1315	0.0883	0.0868	0.0801	0	1	0.832	0.1465	-0.0026	0.1016	0	1	0	1	0.0187	0.0806	1.0137	0.1468	0.404	0.1432	0.1399	0.1029	0.8773	0.0931	-0.0272	0.083	-0.0328	0.0812	-14449.2961
power	2	0.25	1	367	0.7177	0.1441	0.9555	0.0874	0.059	0.0794	0	1	0.8873	0.147	-0.0308	0.1016	0	1	0	1	0.1049	0.081	1.2801	0.1496	0.4014	0.1428	0.1027	0.1038	1.0393	0.0942	-0.0795	0.0842	-0.0862	0.0828	-14434.5857
power	2	0.25	1	368	1.018	0.1483	0.8249	0.0879	-0.0676	0.0808	0	1	1.2806	0.1433	-0.141	0.1015	0	1	0	1	-0.1623	0.0802	1.0344	0.1501	-0.0327	0.1334	0.2286	0.1005	1.2007	0.0966	0.0195	0.0858	0.1488	0.0812	-14539.9879
power	2	0.25	1	369	1.1839	0.1489	0.9848	0.0871	-0.015	0.0809	0	1	0.9483	0.1467	-0.0032	0.1037	0	1	0	1	-0.0266	0.0804	0.8764	0.1493	0.2865	0.1414	0.1212	0.1035	1.0077	0.0935	0.0296	0.0842	0.0052	0.0813	-14464.8258
power	2	0.25	1	370	0.9185	0.1425	0.9026	0.0858	-0.0666	0.0783	0	1	0.9541	0.1514	-0.0964	0.1031	0	1	0	1	0.0105	0.081	1.0033	0.1444	0.3847	0.1475	0.1953	0.1041	1.0789	0.0931	0.0666	0.0826	-0.0184	0.0826	-14371.3272
power	2	0.25	1	371	1.1905	0.1388	0.955	0.0876	0.0723	0.0781	0	1	0.9028	0.1439	0.0233	0.0987	0	1	0	1	0.0459	0.0794	0.7271	0.1382	0.3264	0.1395	0.0653	0.098	1.049	0.0944	-0.1677	0.0813	-0.0622	0.0807	-14322.8641
power	2	0.25	1	372	1.3648	0.1495	0.9065	0.0882	-0.0597	0.0813	0	1	0.9619	0.1403	-0.0148	0.1023	0	1	0	1	-0.1098	0.0796	0.7032	0.1471	0.2127	0.1352	0.1407	0.1011	1.1004	0.0958	0.0271	0.0845	0.1088	0.0811	-14445.7068
power	2	0.25	1	373	1.0109	0.1464	1.0733	0.0872	-0.0203	0.0805	0	1	1.1914	0.1496	-0.0148	0.1041	0	1	0	1	-0.0721	0.0807	1.0501	0.1492	0.0643	0.1409	0.1052	0.1037	0.8892	0.0924	0.0412	0.0836	0.0813	0.0806	-14415.3226
power	2	0.25	1	374	1.0788	0.1447	0.99	0.0887	-0.1248	0.08	0	1	1.1065	0.1418	-0.0476	0.1006	0	1	0	1	-0.035	0.0806	0.9021	0.1457	0.1118	0.1345	0.1131	0.0999	1.0447	0.0954	0.1009	0.0835	0.0578	0.0812	-14450.3215
power	2	0.25	1	375	0.9062	0.1419	0.9341	0.0876	0.0125	0.0794	0	1	0.994	0.1423	-0.0562	0.1015	0	1	0	1	-9e-04	0.0798	1.0856	0.1458	0.2167	0.1358	0.1602	0.102	1.0515	0.0947	-0.0114	0.0836	-0.0091	0.0812	-14327.1556
power	2	0.25	1	376	0.7317	0.1446	0.9644	0.0916	-0.147	0.0813	0	1	1.055	0.1433	0.0347	0.1	0	1	0	1	-0.0201	0.0819	1.2715	0.15	0.218	0.1375	0.0871	0.1011	1.0836	0.099	0.11	0.0865	0.0238	0.083	-14546.322
power	2	0.25	1	377	0.8981	0.1412	1.0214	0.091	-0.0637	0.0801	0	1	0.9064	0.1465	-0.0416	0.1	0	1	0	1	-0.0515	0.082	1.0133	0.1438	0.3488	0.1422	0.1047	0.1011	1.0241	0.0976	0.0194	0.0838	0.0559	0.0836	-14433.1274
power	2	0.25	1	378	1.1327	0.15	1.1403	0.089	0.0911	0.0817	0	1	1.028	0.1423	0.0517	0.1023	0	1	0	1	0.0324	0.0804	0.9018	0.1508	0.1797	0.1359	0.0291	0.1018	0.8682	0.0937	-0.0862	0.084	-0.0683	0.0806	-14471.9831
power	2	0.25	1	379	0.9987	0.146	1.0797	0.0907	-0.1068	0.0815	0	1	1.0197	0.1421	0.1362	0.101	0	1	0	1	0.0317	0.0813	1.0026	0.1474	0.2426	0.1363	-0.0052	0.1013	0.9475	0.0964	0.0806	0.0847	-0.0038	0.082	-14530.5158
power	2	0.25	1	380	0.8871	0.1456	0.8493	0.0881	0.1151	0.0803	0	1	1.1156	0.1465	0.1414	0.1032	0	1	0	1	-0.0012	0.0813	1.0899	0.1498	0.1888	0.14	-0.0096	0.1032	1.1715	0.0965	-0.1178	0.0854	-0.0202	0.083	-14476.2757
power	2	0.25	1	381	0.8485	0.1409	1.051	0.0867	0.0533	0.0785	0	1	0.7611	0.1484	-0.0159	0.1009	0	1	0	1	-0.1251	0.08	1.0448	0.1441	0.5306	0.1465	0.13	0.1027	0.9089	0.092	-0.0148	0.0818	0.137	0.0816	-14266.181
power	2	0.25	1	382	0.9915	0.1408	0.9937	0.0879	-0.0179	0.079	0	1	1.1338	0.1475	-0.0623	0.0991	0	1	0	1	0.0178	0.0806	0.9502	0.1419	0.1224	0.1393	0.112	0.099	0.9614	0.094	0.0994	0.0824	-0.0581	0.0812	-14252.089
power	2	0.25	1	383	1.3147	0.147	1.0513	0.0879	-0.1683	0.0807	0	1	0.8228	0.1429	0.1759	0.1014	0	1	0	1	-0.0244	0.0792	0.7144	0.1451	0.3712	0.1391	-0.0702	0.1012	0.9382	0.0935	0.064	0.0829	0.0095	0.0803	-14380.3652
power	2	0.25	1	384	1.1345	0.1466	1.0138	0.0896	-0.0134	0.0807	0	1	0.873	0.1438	-0.0427	0.1003	0	1	0	1	-0.0273	0.0805	0.8696	0.1466	0.3127	0.1391	0.1208	0.1007	1.0174	0.0961	-0.0441	0.0838	0.041	0.0818	-14444.0122
power	2	0.25	1	385	1.0321	0.1419	0.9542	0.0887	0.2099	0.0795	0	1	1.0605	0.1432	0.1314	0.1001	0	1	0	1	-0.0839	0.0808	0.901	0.1428	0.2247	0.137	-0.0749	0.1	1.0455	0.0957	-0.1649	0.0831	0.0812	0.0821	-14392.6181
power	2	0.25	1	386	1.2005	0.1466	0.9985	0.0881	-0.0752	0.081	0	1	1.2055	0.1412	-0.053	0.101	0	1	0	1	-0.0044	0.0798	0.8259	0.1457	0.0518	0.1332	0.151	0.0993	1.0003	0.0945	0.0351	0.0838	0.0232	0.0804	-14491.204
power	2	0.25	1	387	1.0536	0.1489	0.9572	0.0902	0.0604	0.0821	0	1	1.1766	0.1514	-0.0268	0.1048	0	1	0	1	0.0397	0.0836	1.0091	0.1505	0.0959	0.1439	0.1049	0.1043	1.0748	0.0975	-0.1303	0.0863	-0.07	0.0843	-14591.5123
power	2	0.25	1	388	0.9966	0.147	1.1166	0.0896	0.0408	0.0811	0	1	1.0167	0.1406	0.005	0.1004	0	1	0	1	-0.0054	0.0799	0.973	0.1485	0.2026	0.1348	0.1181	0.1007	0.9242	0.0948	-0.084	0.0842	-2e-04	0.08	-14482.2968
power	2	0.25	1	389	1.1001	0.1499	1.1195	0.0893	0.0505	0.082	0	1	0.9953	0.1394	-0.0126	0.1014	0	1	0	1	-0.0527	0.0794	1.0446	0.1513	0.1582	0.1326	0.1086	0.1015	0.9088	0.0944	-0.0387	0.0849	0.0721	0.0795	-14563.2255
power	2	0.25	1	390	1.1262	0.1464	1.0143	0.0897	0.1104	0.0813	0	1	1.109	0.1466	0.1837	0.1026	0	1	0	1	-0.0869	0.0815	0.8805	0.1467	0.1303	0.1395	-0.1007	0.1019	1.0056	0.0962	-0.0631	0.0846	0.0782	0.082	-14481.8781
power	2	0.25	1	391	1.1965	0.147	1.1484	0.0898	-0.1275	0.0814	0	1	1.1696	0.1462	-0.0279	0.1012	0	1	0	1	0.0113	0.081	0.8367	0.1469	0.0533	0.1376	0.1238	0.0999	0.8984	0.0947	0.1386	0.0836	0.016	0.0806	-14573.9019
power	2	0.25	1	392	0.9238	0.1435	0.9543	0.0889	0.0331	0.0798	0	1	0.9071	0.1426	0.1236	0.0998	0	1	0	1	0.0038	0.08	1.0678	0.1467	0.303	0.1379	-0.0122	0.1005	1.0484	0.0959	-0.0962	0.0841	-0.0054	0.0814	-14363.6755
power	2	0.25	1	393	0.7249	0.1425	1.0275	0.0893	0.0162	0.0795	0	1	0.9679	0.1455	0.087	0.1003	0	1	0	1	-0.1408	0.0813	1.236	0.1474	0.2813	0.1413	0.0354	0.1016	1.003	0.0955	-0.0278	0.0839	0.1549	0.0823	-14444.5821
power	2	0.25	1	394	0.992	0.1441	0.9673	0.0869	-0.0231	0.0792	0	1	0.9989	0.1465	0.1541	0.1009	0	1	0	1	-0.0448	0.0802	1.0128	0.1455	0.257	0.1411	-0.0331	0.1014	1.0263	0.0935	0.1059	0.083	0.0846	0.0814	-14410.7097
power	2	0.25	1	395	1.1104	0.1444	1.0417	0.0894	0.0025	0.0809	0	1	0.8514	0.1424	0.0652	0.0998	0	1	0	1	0.1067	0.0798	0.877	0.145	0.3707	0.1384	0.0243	0.1001	0.9939	0.0956	-0.0119	0.0838	-0.0577	0.0813	-14474.8406
power	2	0.25	1	396	0.9848	0.1464	1.0073	0.0873	0.0194	0.0804	0	1	1.0606	0.1439	-0.0205	0.1026	0	1	0	1	0.0469	0.0795	1.0323	0.1498	0.1257	0.1376	0.1121	0.1022	0.9885	0.0935	-0.0241	0.0839	-0.059	0.0801	-14376.4968
power	2	0.25	1	397	1.1628	0.1441	1.0869	0.0879	-0.1053	0.0797	0	1	0.9965	0.1449	0.0244	0.1017	0	1	0	1	-0.1941	0.0805	0.8266	0.1438	0.2485	0.1396	0.1055	0.1012	0.8888	0.093	0.1094	0.082	0.1857	0.0809	-14375.4974
power	2	0.25	1	398	1.0898	0.1436	1.0346	0.0881	0.0417	0.0798	0	1	0.9664	0.1464	0.1666	0.1017	0	1	0	1	-0.0199	0.0807	0.8737	0.1444	0.3107	0.142	-0.0654	0.1014	0.9608	0.094	-0.0157	0.0827	-0.0161	0.0816	-14425.7549
power	2	0.25	1	399	0.9963	0.143	0.9225	0.0848	-0.0481	0.0779	0	1	1.018	0.1422	0.2261	0.0991	0	1	0	1	0.0435	0.0784	0.9927	0.1449	0.1653	0.1361	-0.1263	0.0989	1.0201	0.0916	0.0133	0.0818	-0.0132	0.0791	-14204.6361
power	2	0.25	1	400	0.9488	0.1457	0.8838	0.0871	0.012	0.0797	0	1	1.0209	0.1449	-0.0647	0.1006	0	1	0	1	-0.0269	0.0796	1.0178	0.1478	0.2236	0.1388	0.1269	0.1013	1.1216	0.0948	-0.0119	0.0843	0.0211	0.0811	-14394.389
power	2	0.25	1	401	0.9972	0.149	1.0135	0.0882	0.0658	0.0813	0	1	1.2129	0.1457	0.1247	0.1026	0	1	0	1	0.1474	0.0805	1.0425	0.1513	0.0224	0.1373	-0.0301	0.102	0.9936	0.0944	-0.0934	0.0849	-0.1701	0.0808	-14485.9046
power	2	0.25	1	402	0.811	0.1421	1.0834	0.0898	0.0989	0.0801	0	1	0.6312	0.14	-8e-04	0.0983	0	1	0	1	-0.0921	0.0796	1.2025	0.1468	0.5679	0.1387	0.1107	0.1008	0.9161	0.0952	-0.0822	0.084	0.09	0.0812	-14372.3938
power	2	0.25	1	403	1.0034	0.1451	1.0076	0.087	0.0786	0.0796	0	1	0.9558	0.1377	-0.0388	0.0996	0	1	0	1	-0.0309	0.0786	1.0674	0.1472	0.2047	0.1326	0.1305	0.0998	0.9729	0.093	-0.0469	0.0832	0.0562	0.0794	-14369.8552
power	2	0.25	1	404	1.1496	0.1529	0.9746	0.0887	0.0437	0.0827	0	1	0.6077	0.148	0.1092	0.1046	0	1	0	1	-0.0712	0.0814	0.9705	0.1541	0.6528	0.1471	-0.0255	0.1063	1.0372	0.0955	-0.0798	0.0864	0.0782	0.084	-14599.9503
power	2	0.25	1	405	1.1865	0.1439	1.1892	0.0899	-0.1068	0.0811	0	1	0.9135	0.1425	0.0193	0.0995	0	1	0	1	-0.1173	0.0797	0.8057	0.1429	0.292	0.1376	0.0801	0.0993	0.8332	0.0941	0.0689	0.0827	0.1011	0.0801	-14476.9976
power	2	0.25	1	406	1.071	0.1463	0.8705	0.0884	0.1127	0.0806	0	1	0.9835	0.1485	0.2525	0.1026	0	1	0	1	0.1431	0.0816	0.9397	0.1472	0.2999	0.1433	-0.168	0.1029	1.1691	0.0966	-0.0855	0.085	-0.1215	0.0835	-14557.4809
power	2	0.25	1	407	1.132	0.1453	1.0555	0.0858	-0.1117	0.0796	0	1	0.9245	0.1494	0.1611	0.1034	0	1	0	1	-0.0633	0.0802	0.9259	0.1466	0.2954	0.145	-0.0906	0.1031	0.9005	0.091	0.1178	0.0824	0.056	0.0808	-14356.2684
power	2	0.25	1	408	0.9776	0.1459	1.0164	0.0871	0.0468	0.0799	0	1	1.0975	0.1435	-0.0234	0.103	0	1	0	1	0.0903	0.0815	1.0032	0.149	0.2207	0.1373	0.1527	0.1027	0.9757	0.0931	-0.074	0.0834	-0.1135	0.0822	-14439.6814
power	2	0.25	1	409	0.9823	0.1458	0.9568	0.0884	-0.045	0.081	0	1	1.2008	0.1483	0.005	0.104	0	1	0	1	-0.0105	0.0809	1.0397	0.1471	0.0514	0.1407	0.0129	0.1037	1.082	0.0956	0.0215	0.0851	0.0303	0.0814	-14546.2948
power	2	0.25	1	410	1.2413	0.1457	0.7843	0.0845	0.0662	0.0782	0	1	0.6061	0.1472	0.0021	0.1008	0	1	0	1	-0.0023	0.0787	0.7788	0.1444	0.6163	0.1466	0.1375	0.1019	1.1732	0.093	-0.1222	0.0823	0.0212	0.082	-14285.8733
power	2	0.25	1	411	1.3307	0.147	0.82	0.0864	-0.0329	0.0797	0	1	0.9885	0.1455	-0.0613	0.1016	0	1	0	1	-0.1264	0.0797	0.7189	0.1448	0.2126	0.1387	0.1205	0.1009	1.1767	0.0948	0.0758	0.0837	0.1232	0.0812	-14421.4259
power	2	0.25	1	412	1.207	0.1432	1.0277	0.0882	0.0857	0.0795	0	1	0.9767	0.1463	0.0716	0.1007	0	1	0	1	0.0768	0.0807	0.7509	0.1419	0.2497	0.1414	0.0234	0.0999	0.9774	0.0942	-0.0282	0.0822	-0.0724	0.0815	-14383.6959
power	2	0.25	1	413	1.0505	0.1429	1.008	0.0872	-0.0996	0.079	0	1	1.0377	0.1449	-0.0753	0.0994	0	1	0	1	0.0105	0.0796	0.9464	0.1444	0.1879	0.1381	0.1197	0.0992	0.9612	0.0932	0.0793	0.0822	0.0136	0.0803	-14336.5021
power	2	0.25	1	414	1.3768	0.1448	0.875	0.0854	0.1298	0.0793	0	1	0.8989	0.1458	0.0688	0.1025	0	1	0	1	-0.07	0.0792	0.5908	0.1421	0.3538	0.1416	0.024	0.1012	1.0942	0.093	-0.1144	0.0821	0.0554	0.0812	-14317.6226
power	2	0.25	1	415	1.1742	0.1504	1.0393	0.0869	0.0095	0.0808	0	1	1.1203	0.1491	0.0148	0.1044	0	1	0	1	-0.0063	0.0813	0.8879	0.1503	0.1516	0.1421	0.0739	0.1036	0.9142	0.0924	0.032	0.0835	-0.0206	0.0817	-14435.8181
power	2	0.25	1	416	1.5007	0.1429	0.946	0.0845	0.0505	0.0783	0	1	1.266	0.144	0.1905	0.1011	0	1	0	1	0.094	0.0794	0.478	0.1392	-0.0405	0.1343	-0.0137	0.0974	1.0065	0.091	-0.0876	0.0802	-0.1502	0.0795	-14271.6601
power	2	0.25	1	417	1.1308	0.1422	1.1214	0.09	0.1243	0.08	0	1	1.0642	0.1424	-0.1094	0.0977	0	1	0	1	0.0019	0.0807	0.8227	0.1415	0.179	0.1355	0.1639	0.0971	0.8982	0.0951	-0.0862	0.0823	0.0217	0.0809	-14445.024
power	2	0.25	1	418	1.0199	0.1484	0.9734	0.088	0.0689	0.0805	0	1	0.9335	0.1558	-0.1856	0.1045	0	1	0	1	-0.1301	0.0831	0.9742	0.1498	0.4643	0.1523	0.3151	0.1056	1.0042	0.0946	-0.0357	0.0839	0.1346	0.0852	-14508.1466
power	2	0.25	1	419	1.0773	0.1468	1.0297	0.0893	-0.2013	0.081	0	1	1.1144	0.1439	0.0543	0.1036	0	1	0	1	-0.0727	0.0811	0.8976	0.1476	0.1558	0.1371	0.1131	0.1032	1.0107	0.0956	0.2598	0.0843	0.0523	0.0817	-14514.4108
power	2	0.25	1	420	0.9172	0.148	0.9802	0.0867	0.1783	0.0796	0	1	1.0585	0.1413	0.1674	0.1	0	1	0	1	0.0877	0.0784	1.0959	0.1508	0.168	0.1345	-0.024	0.1006	1.0275	0.0932	-0.1972	0.0837	-0.1144	0.0791	-14430.4456
power	2	0.25	1	421	1.1474	0.1463	1.2018	0.0912	-0.1196	0.0822	0	1	1.1784	0.145	0.2023	0.1032	0	1	0	1	0.0378	0.0821	0.8683	0.1467	0.0711	0.1373	-0.0953	0.1018	0.8282	0.0954	0.0411	0.0841	-0.0617	0.0815	-14547.5538
power	2	0.25	1	422	1.0402	0.1474	0.9792	0.086	-0.0418	0.08	0	1	0.7656	0.1454	0.0253	0.1031	0	1	0	1	-0.0039	0.0792	1.0454	0.1497	0.4153	0.1418	0.057	0.1045	0.983	0.0923	0.0728	0.0837	1e-04	0.0807	-14359.4797
power	2	0.25	1	423	1.0391	0.1424	1.1259	0.089	6e-04	0.0803	0	1	0.9803	0.1427	0.1156	0.1019	0	1	0	1	-0.0504	0.08	0.9359	0.1441	0.2803	0.1377	-0.0455	0.1016	0.9108	0.0941	0.0293	0.0829	0.0462	0.0805	-14535.9332
power	2	0.25	1	424	1.0029	0.1486	1.0488	0.0874	0.029	0.0809	0	1	0.7088	0.1464	-0.0471	0.1032	0	1	0	1	0.1596	0.0799	1.0855	0.1516	0.4935	0.1442	0.0908	0.1048	0.923	0.0929	0.0159	0.0842	-0.1837	0.0815	-14418.9786
power	2	0.25	1	425	0.7787	0.146	0.9693	0.0886	-0.0119	0.0804	0	1	0.9402	0.1523	0.1732	0.1031	0	1	0	1	0.0326	0.0821	1.2413	0.1503	0.3903	0.1479	-0.1617	0.1052	0.9943	0.0951	-0.0353	0.085	-0.079	0.0836	-14429.0188
power	2	0.25	1	426	1.06	0.1442	1.1074	0.0885	0.1237	0.0803	0	1	1.1317	0.1472	-0.113	0.1022	0	1	0	1	0.0154	0.0809	0.8885	0.1445	0.1631	0.1401	0.1966	0.1019	0.9082	0.0937	-0.0872	0.0827	-0.0011	0.0811	-14486.1821
power	2	0.25	1	427	0.9331	0.1401	1.0341	0.0874	3e-04	0.0789	0	1	1.1633	0.1484	-0.0138	0.1011	0	1	0	1	0.0775	0.0806	1.0279	0.1423	0.1404	0.1412	0.1393	0.1009	0.9505	0.0931	0.0047	0.0822	-0.0824	0.0811	-14413.5411
power	2	0.25	1	428	1.0366	0.1433	0.9327	0.0876	-0.2305	0.0794	0	1	1.0669	0.1427	0.1651	0.1004	0	1	0	1	-0.05	0.0796	0.9015	0.1438	0.1863	0.1369	-0.0647	0.1001	1.0629	0.0947	0.2059	0.0831	0.0447	0.0808	-14347.9571
power	2	0.25	1	429	0.8028	0.1417	1.1027	0.0907	0.0058	0.0807	0	1	0.9953	0.1423	0.1285	0.101	0	1	0	1	-0.0942	0.0816	1.1795	0.1461	0.2563	0.1375	0.0256	0.1019	0.9646	0.0964	0.0086	0.0845	0.0577	0.0822	-14551.1203
power	2	0.25	1	430	0.9564	0.1447	1.0627	0.0869	-0.0343	0.0799	0	1	1.1728	0.1481	0.1378	0.1031	0	1	0	1	-0.0244	0.0806	1.0146	0.147	0.0948	0.141	-0.035	0.1028	0.9173	0.0923	0.0026	0.0832	0.0664	0.0804	-14390.0728
power	2	0.25	1	431	1.2402	0.1435	0.7825	0.0856	0.0562	0.0785	0	1	1.2849	0.155	0.0398	0.1038	0	1	0	1	-0.0367	0.0816	0.7159	0.142	0.0238	0.1464	0.07	0.1018	1.1854	0.0943	-0.0757	0.0826	0.1064	0.0827	-14328.8965
power	2	0.25	1	432	1.0357	0.1505	0.8741	0.0865	0.0017	0.0808	0	1	0.671	0.1444	0.046	0.102	0	1	0	1	0.0762	0.0795	1.0539	0.1525	0.528	0.1427	0.071	0.1039	1.1126	0.0942	-0.0361	0.0852	-0.0627	0.0823	-14427.9058
power	2	0.25	1	433	1.1559	0.1483	0.944	0.0887	0.0492	0.0813	0	1	0.9967	0.1409	0.0814	0.1017	0	1	0	1	-0.2323	0.0799	0.8661	0.1489	0.2215	0.1345	-0.0033	0.1013	1.0732	0.0959	-0.0482	0.0849	0.1804	0.0812	-14455.1906
power	2	0.25	1	434	0.9638	0.146	1.0359	0.0877	0.0338	0.0802	0	1	0.9121	0.1436	0.1062	0.1001	0	1	0	1	0.0326	0.0791	1.1075	0.1486	0.2547	0.1374	0.0081	0.1012	0.9617	0.0936	-0.0558	0.0838	-0.0517	0.08	-14407.6459
power	2	0.25	1	435	1.0581	0.1446	0.9712	0.0863	0.0703	0.0794	0	1	1.291	0.147	-0.0046	0.103	0	1	0	1	0.0233	0.0803	0.8815	0.1448	0.0205	0.1382	0.1091	0.102	0.9901	0.0926	-0.0587	0.0827	-0.0305	0.0803	-14346.6372
power	2	0.25	1	436	0.9857	0.1398	1.0753	0.0875	-0.0676	0.0786	0	1	0.8455	0.1493	0.1235	0.1023	0	1	0	1	-0.1109	0.0816	0.9163	0.1409	0.4961	0.1471	0.0154	0.1033	0.8852	0.0926	0.0254	0.0813	0.1169	0.083	-14315.1617
power	2	0.25	1	437	0.9725	0.1452	0.9505	0.0888	0.073	0.0805	0	1	0.6307	0.1449	0.0209	0.1001	0	1	0	1	-0.0553	0.0801	1.0388	0.1468	0.6074	0.1439	0.0943	0.1025	1.1225	0.0963	-0.0948	0.0847	0.0917	0.0828	-14587.8097
power	2	0.25	1	438	0.8414	0.1468	0.8951	0.0878	-0.0036	0.0802	0	1	0.9225	0.1492	0.1897	0.1034	0	1	0	1	-0.1399	0.081	1.177	0.1503	0.3761	0.1449	-0.0992	0.105	1.1304	0.0956	-0.026	0.0852	0.1681	0.0829	-14557.2286
power	2	0.25	1	439	1.2081	0.1467	0.9583	0.0906	-0.0453	0.082	0	1	0.8393	0.1397	0.1171	0.0996	0	1	0	1	0.0372	0.0797	0.8208	0.1458	0.3475	0.135	-0.0307	0.1	1.0975	0.098	0.0602	0.0856	-0.0698	0.0812	-14524.7715
power	2	0.25	1	440	0.979	0.1408	1.0173	0.0875	0.0312	0.0786	0	1	1.1611	0.1503	-0.1552	0.1002	0	1	0	1	-0.0773	0.0812	0.9357	0.1426	0.1456	0.143	0.2506	0.0998	0.9374	0.0933	-0.0615	0.0818	0.0508	0.0816	-14273.7136
power	2	0.25	1	441	0.7443	0.1492	1.0717	0.0894	0.022	0.0819	0	1	1.2176	0.1506	-0.0864	0.1051	0	1	0	1	0.0922	0.0823	1.2966	0.154	0.0993	0.1427	0.1894	0.1064	0.9468	0.095	-0.0519	0.0861	-0.0958	0.0823	-14585.8079
power	2	0.25	1	442	1.0171	0.1453	0.8892	0.0865	-0.0512	0.0794	0	1	1.0113	0.1449	0.0689	0.1021	0	1	0	1	-0.026	0.0797	1.0277	0.1472	0.1855	0.1384	0.0488	0.1024	1.0691	0.0939	0.0869	0.0838	0.0355	0.0807	-14310.8554
power	2	0.25	1	443	1.0565	0.1463	0.9073	0.0876	0.0432	0.08	0	1	0.9769	0.149	0.1576	0.1016	0	1	0	1	-0.0426	0.0813	0.9312	0.1471	0.2945	0.1434	-0.0868	0.1021	1.0893	0.095	-0.0888	0.0841	0.0408	0.0829	-14409.3028
power	2	0.25	1	444	1.0721	0.1443	1.0361	0.0874	0.0121	0.0795	0	1	1.012	0.1426	0.2583	0.0991	0	1	0	1	0.0133	0.079	0.8999	0.145	0.2067	0.1364	-0.1373	0.0988	0.9369	0.093	-0.0753	0.0825	-0.0724	0.0796	-14320.0286
power	2	0.25	1	445	0.922	0.1439	1.0364	0.091	-0.096	0.0811	0	1	1.0297	0.1424	-0.0922	0.0989	0	1	0	1	-0.0742	0.0803	1.041	0.1463	0.2238	0.1364	0.1839	0.0993	1.0011	0.0973	0.1323	0.0848	0.0802	0.0812	-14489.1447
power	2	0.25	1	446	1.1579	0.142	0.836	0.0854	0.1442	0.078	0	1	0.901	0.1452	-0.0062	0.0978	0	1	0	1	-0.0158	0.0786	0.7931	0.1414	0.3236	0.1403	0.1076	0.0978	1.1328	0.0934	-0.1352	0.0819	0.0123	0.0806	-14266.2103
power	2	0.25	1	447	0.9653	0.146	0.9086	0.0877	0.0469	0.0804	0	1	0.9233	0.1496	0.0018	0.1029	0	1	0	1	-0.1827	0.0812	0.9957	0.1483	0.3832	0.1456	0.097	0.1037	1.0831	0.0951	-0.0425	0.0847	0.1798	0.083	-14419.4507
power	2	0.25	1	448	0.9657	0.1437	1.0369	0.0874	-0.0519	0.0793	0	1	0.85	0.1468	0.0366	0.1026	0	1	0	1	-0.0362	0.0811	1.0102	0.1456	0.4358	0.144	0.0663	0.1037	0.9447	0.0932	0.0795	0.0826	-0.0032	0.0825	-14392.5558
power	2	0.25	1	449	0.9401	0.1448	1.0009	0.0863	0.0402	0.0792	0	1	1.0248	0.1464	0.0503	0.1025	0	1	0	1	-0.0212	0.0802	1.0905	0.1469	0.2061	0.1402	0.0606	0.1034	0.9608	0.0923	-0.0056	0.0828	0.0373	0.081	-14362.2936
power	2	0.25	1	450	0.9966	0.146	0.8769	0.0859	0.0887	0.0798	0	1	1.0764	0.1549	-0.0277	0.104	0	1	0	1	0.0081	0.081	0.9703	0.1484	0.2501	0.1488	0.1314	0.1039	1.0974	0.0934	-0.0869	0.084	0.0114	0.0826	-14401.412
power	2	0.25	1	451	0.6835	0.1445	0.9236	0.0885	-0.028	0.0803	0	1	1.1431	0.1505	0.1582	0.1037	0	1	0	1	0.125	0.0821	1.2591	0.1496	0.2232	0.1441	-0.06	0.1051	1.0894	0.0959	0.0184	0.0854	-0.1209	0.0833	-14494.2243
power	2	0.25	1	452	0.9163	0.1416	1.1254	0.0887	0.0236	0.0797	0	1	1.181	0.1417	-0.0408	0.0999	0	1	0	1	-0.0479	0.0801	1.0395	0.144	0.082	0.1342	0.0906	0.0994	0.876	0.0935	-0.0244	0.0826	2e-04	0.0798	-14436.4998
power	2	0.25	1	453	0.9952	0.1405	0.887	0.088	-0.1165	0.0787	0	1	0.8209	0.1406	-0.001	0.0971	0	1	0	1	-0.0445	0.079	0.9596	0.1417	0.4058	0.1369	0.1718	0.0983	1.1302	0.0959	0.1588	0.0831	0.0458	0.0812	-14371.9078
power	2	0.25	1	454	1.2151	0.1418	1.0055	0.0872	-0.0382	0.0787	0	1	1.3839	0.1425	0.0428	0.0985	0	1	0	1	0.0319	0.0796	0.6864	0.1404	-0.1358	0.1315	0.0271	0.0957	0.9847	0.0933	0.106	0.0813	-0.0726	0.079	-14303.3646
power	2	0.25	1	455	0.7679	0.1427	1.0155	0.087	-0.1588	0.0792	0	1	1.0766	0.1491	0.0626	0.1034	0	1	0	1	-0.1436	0.0813	1.1972	0.1472	0.2295	0.1428	0.0585	0.1046	0.9721	0.093	0.1897	0.0833	0.1993	0.0821	-14412.8605
power	2	0.25	1	456	1.0214	0.1397	1.0489	0.089	0.0537	0.0794	0	1	1.0633	0.1448	0.1006	0.0994	0	1	0	1	-0.1219	0.0806	0.8966	0.1415	0.2343	0.1389	0.0029	0.0986	0.9534	0.0948	-0.0597	0.0823	0.1021	0.0813	-14415.1546
power	2	0.25	1	457	1.126	0.1445	0.994	0.088	0.0465	0.0794	0	1	0.9419	0.144	0.0828	0.1002	0	1	0	1	0.024	0.0804	0.8884	0.1451	0.3009	0.1389	0.0693	0.1001	1.0096	0.0945	-0.027	0.0827	0.018	0.0816	-14438.7933
power	2	0.25	1	458	0.8429	0.1413	0.8237	0.0893	0.0534	0.0801	0	1	0.9923	0.1482	0.057	0.1029	0	1	0	1	0.0034	0.0817	1.0562	0.145	0.3445	0.1434	0.0684	0.1036	1.2097	0.0981	-0.1204	0.0854	-0.0237	0.084	-14452.3669
power	2	0.25	1	459	0.8864	0.1452	0.9062	0.0876	-0.0324	0.0797	0	1	0.9286	0.1419	0.1911	0.1003	0	1	0	1	0.0135	0.079	1.1051	0.1478	0.2869	0.1366	-0.1329	0.1016	1.1	0.0951	0.0352	0.0844	0.002	0.0807	-14394.74
power	2	0.25	1	460	0.7909	0.1415	1.0668	0.0846	0.0446	0.0777	0	1	1.188	0.1451	-0.021	0.1019	0	1	0	1	-0.0174	0.0794	1.1283	0.1451	0.1076	0.1379	0.1193	0.1024	0.8804	0.0895	-0.0301	0.0812	0.0187	0.079	-14266.5854
power	2	0.25	1	461	1.2345	0.1479	1.2311	0.0891	-0.0114	0.0816	0	1	1.1089	0.1425	0.1811	0.1032	0	1	0	1	-0.0595	0.0801	0.8057	0.1478	0.1	0.1351	-0.0791	0.1017	0.7542	0.0926	-0.0315	0.0828	-0.0033	0.0794	-14430.4626
power	2	0.25	1	462	0.7009	0.1441	1.0045	0.0892	-0.1867	0.0802	0	1	0.8881	0.1521	-0.1193	0.1009	0	1	0	1	-0.1016	0.0822	1.2858	0.1496	0.4207	0.1485	0.225	0.1032	1.0108	0.0957	0.1373	0.0848	0.1243	0.0838	-14505.2329
power	2	0.25	1	463	0.832	0.1448	0.9455	0.0883	0.0912	0.0803	0	1	1.0987	0.1379	-0.0945	0.0988	0	1	0	1	0.144	0.0786	1.2031	0.1495	0.1095	0.1307	0.2183	0.099	1.0888	0.0956	-0.1115	0.0852	-0.1272	0.0793	-14487.3377
power	2	0.25	1	464	1.1804	0.1421	0.9359	0.0889	0.0482	0.08	0	1	0.886	0.1424	-0.0612	0.1	0	1	0	1	-0.0379	0.0797	0.7275	0.141	0.3758	0.1386	0.1333	0.0997	1.106	0.0964	-0.0662	0.0833	0.0533	0.0816	-14451.2621
power	2	0.25	1	465	1.1572	0.1446	1.107	0.0874	0.1198	0.0798	0	1	1.0907	0.1454	-0.0664	0.1009	0	1	0	1	-0.0216	0.0793	0.8514	0.1442	0.0972	0.1385	0.1818	0.1002	0.8713	0.0922	-0.1536	0.082	0.0483	0.0792	-14335.4673
power	2	0.25	1	466	0.997	0.144	1.102	0.0876	0.0312	0.0799	0	1	0.8063	0.1447	0.1924	0.1007	0	1	0	1	0.0734	0.0799	0.9957	0.1458	0.4655	0.141	-0.1623	0.102	0.8744	0.0925	0.0712	0.0829	-0.1143	0.0806	-14401.2032
power	2	0.25	1	467	1.0476	0.1461	0.9734	0.0878	0.0489	0.0802	0	1	0.7425	0.1421	0.0578	0.1014	0	1	0	1	-0.0759	0.0794	0.9894	0.1472	0.4541	0.1393	0.0478	0.1029	1.0176	0.0944	-0.0448	0.0841	0.0932	0.0812	-14385.2082
power	2	0.25	1	468	0.8433	0.1411	1.0657	0.0886	0.0026	0.0793	0	1	0.8948	0.1473	0.0855	0.1011	0	1	0	1	0.0182	0.0815	1.0644	0.1443	0.406	0.1437	0.0399	0.1024	0.9275	0.0941	0.0072	0.0826	-0.0339	0.0828	-14367.2171
power	2	0.25	1	469	1.159	0.1485	1.115	0.0874	-0.1646	0.0809	0	1	0.8845	0.1501	0.0035	0.1044	0	1	0	1	0.0036	0.0811	0.8731	0.1486	0.3889	0.1467	0.1269	0.1048	0.8498	0.092	0.0556	0.0832	-0.0394	0.0818	-14419.3398
power	2	0.25	1	470	0.9917	0.1441	0.7781	0.0896	0.0214	0.0805	0	1	1.0692	0.1435	0.05	0.0994	0	1	0	1	0.1042	0.0803	0.9496	0.1456	0.2077	0.1376	0.057	0.0992	1.2821	0.0992	0.0202	0.0856	-0.0834	0.0826	-14509.162
power	2	0.25	1	471	1.2559	0.1502	0.7989	0.0862	0.0867	0.0808	0	1	1.2725	0.1524	0.2664	0.1067	0	1	0	1	0.0445	0.0815	0.7538	0.1491	0.0613	0.1442	-0.1657	0.1048	1.1808	0.0948	-0.119	0.0849	-0.0246	0.0828	-14453.8261
power	2	0.25	1	472	0.776	0.1478	1.0771	0.0885	-0.0864	0.081	0	1	1.1642	0.154	-0.0484	0.1047	0	1	0	1	-0.0875	0.0825	1.2385	0.1523	0.1842	0.1465	0.146	0.1058	0.9435	0.094	0.1091	0.0849	0.0841	0.0827	-14598.9544
power	2	0.25	1	473	1.1425	0.1478	0.9658	0.0876	0.198	0.0809	0	1	1.2004	0.1485	0.031	0.1025	0	1	0	1	0.0045	0.08	0.8688	0.1481	0.0522	0.1411	0.0242	0.1011	1.0317	0.0943	-0.2433	0.0842	-0.0098	0.0805	-14454.7122
power	2	0.25	1	474	1.0955	0.147	0.9563	0.0871	0.0546	0.0798	0	1	1.0399	0.1473	-0.0576	0.1011	0	1	0	1	0.0179	0.0804	0.9217	0.1476	0.1726	0.1413	0.1579	0.1009	1.0079	0.0937	-0.0882	0.0833	0.0176	0.0812	-14321.3436
power	2	0.25	1	475	0.9999	0.1441	1.1725	0.0875	-0.039	0.0796	0	1	1.1184	0.1467	0.2767	0.1016	0	1	0	1	-0.1627	0.0803	0.9566	0.1459	0.1535	0.1398	-0.2315	0.1011	0.8175	0.0916	0.0135	0.0818	0.1734	0.0798	-14404.0365
power	2	0.25	1	476	0.8463	0.1414	1.0813	0.09	0.0312	0.0797	0	1	0.9858	0.1487	-0.0549	0.1003	0	1	0	1	-0.1134	0.0823	1.0822	0.1445	0.318	0.1444	0.1572	0.1015	0.9355	0.0956	-0.0403	0.0832	0.147	0.0832	-14441.0416
power	2	0.25	1	477	0.8721	0.1463	1.1153	0.0906	0.1658	0.0816	0	1	1.1762	0.1452	-0.0861	0.102	0	1	0	1	-0.0593	0.0816	1.1335	0.1494	0.0649	0.1375	0.1561	0.1021	0.9201	0.0959	-0.1322	0.0849	0.0664	0.0817	-14530.4109
power	2	0.25	1	478	1.056	0.1524	0.9422	0.0885	0.0201	0.0819	0	1	0.7319	0.1435	0.2163	0.1027	0	1	0	1	-0.0481	0.0806	1.08	0.155	0.4575	0.1405	-0.1465	0.1041	1.0714	0.0957	-0.0587	0.0863	0.0486	0.0827	-14536.4192
power	2	0.25	1	479	0.8479	0.1467	0.9213	0.0851	0.0887	0.0793	0	1	1.0116	0.1493	0.1679	0.104	0	1	0	1	-0.0183	0.0804	1.1847	0.1517	0.2785	0.1444	-0.0557	0.1045	1.023	0.0919	-0.1196	0.0837	-0.0158	0.0818	-14346.2647
power	2	0.25	1	480	1.0737	0.1446	1.142	0.0878	0.0224	0.0802	0	1	0.9558	0.1417	0.0501	0.0997	0	1	0	1	-0.0648	0.0791	0.9739	0.1465	0.1995	0.1363	0.0803	0.0995	0.8596	0.0924	-0.0402	0.0825	0.0481	0.0794	-14399.2415
power	2	0.25	1	481	0.9853	0.1466	0.942	0.0909	-0.1183	0.0816	0	1	0.9878	0.14	-0.0491	0.0995	0	1	0	1	0.1295	0.0802	1.0009	0.1479	0.219	0.1345	0.1437	0.1001	1.1017	0.0984	0.0818	0.086	-0.1482	0.0813	-14467.2831
power	2	0.25	1	482	0.9709	0.1427	0.857	0.0882	0.2436	0.0796	0	1	1.1168	0.1467	0.0797	0.1014	0	1	0	1	0.0629	0.0808	0.9844	0.1446	0.1935	0.1406	0.0497	0.1011	1.1639	0.0964	-0.2888	0.0842	-0.0299	0.0824	-14464.1309
power	2	0.25	1	483	1.184	0.1464	1.0025	0.0886	-0.0947	0.0805	0	1	0.9532	0.1465	0.1532	0.1013	0	1	0	1	0.0754	0.0807	0.8533	0.1457	0.2494	0.1407	-0.0799	0.1013	1.0103	0.095	0.0558	0.0837	-0.076	0.0817	-14456.2835
power	2	0.25	1	484	0.8507	0.1415	1.0597	0.088	0.0825	0.0792	0	1	1.1792	0.1465	0.0682	0.0999	0	1	0	1	0.0548	0.0802	1.0815	0.1445	0.0852	0.1393	-0.0328	0.0999	0.9272	0.0935	-0.1536	0.0826	-0.0394	0.0804	-14354.7105
power	2	0.25	1	485	1.0835	0.1451	1.1557	0.0896	0.0428	0.0812	0	1	1.0749	0.1417	-0.0707	0.1018	0	1	0	1	-0.0635	0.0807	0.9074	0.1461	0.1824	0.1348	0.2039	0.1014	0.8552	0.0942	-0.0428	0.0835	0.1128	0.0805	-14467.733
power	2	0.25	1	486	0.9282	0.1451	0.7904	0.0865	-0.0152	0.079	0	1	1.0487	0.1431	-0.1234	0.0999	0	1	0	1	0.0384	0.0793	1.0693	0.1474	0.2035	0.1365	0.2446	0.1005	1.2161	0.0954	-0.0152	0.0845	-0.0543	0.081	-14414.5842
power	2	0.25	1	487	1.2185	0.1435	1.0951	0.0875	-0.0678	0.0798	0	1	0.9714	0.1456	0.018	0.1009	0	1	0	1	0.0645	0.0799	0.7523	0.1423	0.2754	0.1403	0.0773	0.1004	0.8975	0.0926	0.0198	0.0818	-0.0213	0.0805	-14392.2827
power	2	0.25	1	488	1.1631	0.1403	0.9513	0.0858	0.0601	0.0779	0	1	1.1575	0.1486	-9e-04	0.1016	0	1	0	1	-0.0628	0.0804	0.7975	0.1402	0.1073	0.1418	0.105	0.1	1.0048	0.0924	-0.0215	0.081	0.0265	0.0809	-14292.2084
power	2	0.25	1	489	1.0012	0.1465	0.8446	0.0874	-0.0508	0.0799	0	1	1.2094	0.1522	0.0547	0.1035	0	1	0	1	-0.0225	0.0822	0.9675	0.1477	0.1299	0.1451	-2e-04	0.1029	1.1428	0.0956	-0.0579	0.0845	0.0536	0.0837	-14459.2511
power	2	0.25	1	490	1.1795	0.1451	0.9366	0.0874	0.1412	0.0798	0	1	1.0897	0.1356	-0.0746	0.0985	0	1	0	1	0.0209	0.0783	0.8543	0.1448	0.0895	0.1282	0.1639	0.0974	1.0688	0.0945	-0.0943	0.0833	0.0052	0.0789	-14408.2299
power	2	0.25	1	491	1.1706	0.1468	1.0204	0.0867	0.0079	0.0801	0	1	1.0964	0.1449	0.0938	0.1027	0	1	0	1	-0.0229	0.08	0.8728	0.1461	0.1417	0.138	0.0306	0.1022	0.9618	0.0926	0.1019	0.083	-0.0114	0.0805	-14428.2702
power	2	0.25	1	492	0.8487	0.1466	1.087	0.0887	-0.0325	0.081	0	1	1.1277	0.1468	-0.0309	0.101	0	1	0	1	0.0049	0.0804	1.1552	0.1508	0.123	0.1397	0.1494	0.1012	0.9306	0.0941	0.0041	0.0845	-0.0167	0.0805	-14484.9204
power	2	0.25	1	493	1.1659	0.1508	0.9621	0.0882	0.0495	0.0815	0	1	0.8634	0.1485	-0.0595	0.1039	0	1	0	1	-0.0704	0.0813	0.8893	0.1509	0.4249	0.1447	0.1583	0.1044	1.0413	0.095	-0.0327	0.085	0.0144	0.0831	-14540.6472
power	2	0.25	1	494	1.3141	0.1481	0.9128	0.085	-0.067	0.0794	0	1	1.0092	0.1473	0.09	0.1021	0	1	0	1	-0.0505	0.0787	0.6861	0.1456	0.2185	0.1409	-0.0184	0.1014	1.048	0.0919	0.0818	0.0823	0.1297	0.08	-14325.9747
power	2	0.25	1	495	1.0684	0.1436	1.0803	0.0875	-0.0579	0.0795	0	1	1.1242	0.1474	0.0738	0.1019	0	1	0	1	0.0883	0.0809	0.8615	0.1443	0.1856	0.1414	0.0034	0.1011	0.9283	0.0929	-0.0157	0.082	-0.081	0.0812	-14448.7548
power	2	0.25	1	496	0.9711	0.1474	1.0637	0.0886	0.044	0.0815	0	1	0.9542	0.1504	0.0578	0.1055	0	1	0	1	-0.0671	0.0817	1.1021	0.1508	0.2996	0.1458	0.0763	0.1062	0.9063	0.094	0.0309	0.0849	0.0497	0.0826	-14451.5166
power	2	0.25	1	497	0.7504	0.1449	0.9395	0.083	-0.0213	0.0774	0	1	0.9036	0.147	0.0702	0.102	0	1	0	1	0.1601	0.0787	1.3009	0.1499	0.3285	0.142	0.0661	0.1045	0.957	0.0891	-0.0062	0.0818	-0.1486	0.0801	-14184.6723
power	2	0.25	1	498	1.1079	0.1486	0.9971	0.0873	0.0016	0.0805	0	1	1.0584	0.1423	0.062	0.1021	0	1	0	1	-0.0477	0.0801	0.9492	0.1497	0.1561	0.1357	-0.0088	0.1016	0.9813	0.0935	0.0457	0.084	0.0535	0.0806	-14402.6878
power	2	0.25	1	499	1.1655	0.1505	1.0797	0.0896	-0.0374	0.0818	0	1	1.002	0.1455	0.043	0.1022	0	1	0	1	-0.1668	0.0811	0.8893	0.1498	0.2177	0.1387	0.1247	0.1024	0.9399	0.0951	0.019	0.0847	0.1437	0.0814	-14539.379
power	2	0.25	1	500	0.9592	0.1435	1.0312	0.0876	-0.0079	0.0795	0	1	1.1619	0.149	-0.0559	0.1017	0	1	0	1	0.1184	0.0813	0.9843	0.1454	0.1518	0.1424	0.1714	0.1013	0.9657	0.0935	-0.0437	0.0829	-0.1529	0.0816	-14444.2191
