# Supplementary material for: Genotype–covariate correlation and interaction disentangled by a whole-genome multivariate reaction norm model
Source: Nat Commun. 2019 May 20;10:2239. doi: 10.1038/s41467-019-10128-w (PMC6527612; doi:10.1038/s41467-019-10128-w)
Supplement: Supplementary file 13 — Source Data [file 41467_2019_10128_MOESM13_ESM.zip › data/fs9/fs9_res_mrnm_1.txt]

V1	V2	V3	V4	V5	V6	V7	V8	V9	V10	V11	V12	V13	V14	V15	V16	V17
type1	mrnm	0.25	1	0.8291	1.0393	0.2078	0	0.2164	0.0272	0	0	-0.0051	1.1165	0.9726	0.6454	-12125.8168
type1	mrnm	0.25	2	1.1107	1.0658	0.2394	0	0.2644	0.0627	0	0	0.012	0.8263	0.861	0.5123	-12211.87
type1	mrnm	0.25	3	1.099	1.1284	0.4342	0	0.2297	0.049	0	0	-3e-04	0.9758	0.8361	0.3896	-12351.0253
type1	mrnm	0.25	4	1.0094	1.0851	0.3205	0	0.2105	-0.0038	0	0	-0.0013	1.0427	0.9233	0.4659	-12409.6545
type1	mrnm	0.25	5	0.9825	0.9656	0.3846	0	0.285	0.0321	0	0	-0.003	0.9818	1.0341	0.449	-12340.3446
type1	mrnm	0.25	6	0.901	0.9807	0.2456	0	0.2186	0.0468	0	0	0.014	1.1192	0.9763	0.5418	-12228.2752
type1	mrnm	0.25	7	1.0119	0.9692	0.3266	0	0.2549	0.0277	0	0	-9e-04	0.9766	0.9784	0.4755	-12232.5234
type1	mrnm	0.25	8	0.9877	0.9908	0.3553	0	0.2531	0.0844	0	0	-0.0014	1.0268	0.9776	0.45	-12302.5125
type1	mrnm	0.25	9	1.1386	1.011	0.2697	0	0.2579	0.0649	0	0	0.0015	0.8359	0.9971	0.5615	-12332.4215
type1	mrnm	0.25	10	1.0229	1.0198	0.3058	0	0.2526	0.0589	0	0	0.0131	0.9993	0.988	0.5106	-12413.6226
type1	mrnm	0.25	11	0.9331	1.1171	0.2907	0	0.2127	0.0423	0	0	-3e-04	1.0895	0.8444	0.476	-12278.3861
type1	mrnm	0.25	12	0.9295	1.0697	0.2854	0	0.2415	0.0443	0	0	-0.003	1.0369	0.8915	0.4775	-12247.6949
type1	mrnm	0.25	13	1.2902	1.0337	0.367	0	0.2496	0.0423	0	0	0.0146	0.7254	0.9702	0.497	-12340.394
type1	mrnm	0.25	14	0.8746	1.0497	0.3184	0	0.2428	0.0541	0	0	-0.001	1.1363	0.9284	0.5074	-12275.7957
type1	mrnm	0.25	15	0.9826	1.0465	0.4187	0	0.2675	0.0612	0	0	0	0.9975	0.9723	0.3725	-12437.355
type1	mrnm	0.25	16	0.9749	1.0958	0.3674	0	0.2719	0.0461	0	0	0.0076	0.9859	0.8502	0.3729	-12326.8748
type1	mrnm	0.25	17	0.8588	1.063	0.3175	0	0.2178	0.0188	0	0	2e-04	1.127	0.939	0.4972	-12239.8554
type1	mrnm	0.25	18	1.0674	1.0642	0.3135	0	0.2378	0.0517	0	0	0.004	0.9683	0.9184	0.4893	-12369.7816
type1	mrnm	0.25	19	0.8702	0.9528	0.2892	0	0.2535	0.0694	0	0	-0.0012	1.1501	1.0283	0.4862	-12382.2721
type1	mrnm	0.25	20	0.9835	0.9397	0.2409	0	0.2528	0.0599	0	0	0.0052	1.0905	1.0467	0.609	-12391.2041
type1	mrnm	0.25	21	1.0039	0.9514	0.2466	0	0.267	0.0473	0	0	0.0134	0.9999	1.0264	0.529	-12399.8278
type1	mrnm	0.25	22	0.9731	1.0627	0.24	0	0.2483	0.0414	0	0	-0.0013	1.0955	0.9664	0.5984	-12502.5555
type1	mrnm	0.25	23	0.8387	0.7812	0.1549	0	0.2407	0.0556	0	0	0.0033	1.1445	1.2408	0.6128	-12368.2766
type1	mrnm	0.25	24	1.0112	1.1559	0.449	0	0.2633	0.0543	0	0	0.0118	1.0473	0.8448	0.3814	-12473.4969
type1	mrnm	0.25	25	0.9799	1.167	0.2399	0	0.2705	0.0671	0	0	-0.003	1.0349	0.8435	0.5532	-12498.5133
type1	mrnm	0.25	26	1.0107	0.9982	0.3245	0	0.2558	0.0621	0	0	0.0208	0.9886	0.9836	0.4922	-12318.2128
type1	mrnm	0.25	27	0.9992	1.0237	0.3358	0	0.2661	0.042	0	0	-0.0187	1.0009	1.0115	0.4731	-12488.0874
type1	mrnm	0.25	28	1.0013	0.9174	0.2134	0	0.2497	0.0536	0	0	0.0122	1.0109	1.0795	0.5475	-12426.5059
type1	mrnm	0.25	29	1.037	1.0476	0.2274	0	0.206	0.0463	0	0	0.0111	0.9984	0.938	0.5614	-12306.8117
type1	mrnm	0.25	30	1.1024	1.0757	0.373	0	0.2254	0.04	0	0	-0.0153	0.8909	0.8906	0.3591	-12324.5327
type1	mrnm	0.25	31	0.9923	1.0764	0.274	0	0.2335	0.0447	0	0	-0.0032	0.9459	0.9378	0.5128	-12281.6561
type1	mrnm	0.25	32	0.8623	0.8396	0.2248	0	0.2366	0.0234	0	0	-0.0217	1.1755	1.138	0.5872	-12301.4677
type1	mrnm	0.25	33	0.986	0.9154	0.2864	0	0.2499	0.0712	0	0	0.01	1.056	1.0973	0.5213	-12444.1113
type1	mrnm	0.25	34	1.2021	1.0909	0.4467	0	0.2898	0.0574	0	0	0.0175	0.7882	0.8842	0.3521	-12419.5934
type1	mrnm	0.25	35	0.9567	0.9402	0.274	0	0.206	0.0148	0	0	-0.0139	1.0992	1.0908	0.5477	-12384.586
type1	mrnm	0.25	36	0.9538	1.1897	0.2811	0	0.292	0.0341	0	0	-0.0114	1.0142	0.8314	0.5386	-12468.1226
type1	mrnm	0.25	37	1.066	1.1298	0.4352	0	0.2563	0.0722	0	0	0.0123	0.8991	0.8714	0.3516	-12352.7418
type1	mrnm	0.25	38	0.9243	1.0644	0.2166	0	0.262	0.0699	0	0	0.0163	1.118	0.9344	0.605	-12443.0975
type1	mrnm	0.25	39	0.9229	1.0002	0.2981	0	0.2601	0.0452	0	0	-0.0136	1.105	1.0559	0.5025	-12569.5435
type1	mrnm	0.25	40	0.9652	1.0121	0.2511	0	0.2475	0.0489	0	0	-0.0137	1.0038	1.0563	0.5384	-12481.8551
type1	mrnm	0.25	41	1.1064	1.1315	0.3101	0	0.2218	0.0289	0	0	-0.0265	0.9174	0.8728	0.461	-12417.4412
type1	mrnm	0.25	42	1.1267	0.9153	0.2732	0	0.2293	0.0469	0	0	-0.0203	0.8602	1.0939	0.5279	-12311.1607
type1	mrnm	0.25	43	0.9266	1.172	0.3251	0	0.2351	0.0441	0	0	0.0236	1.0509	0.8762	0.4623	-12435.4191
type1	mrnm	0.25	44	1.0064	0.9228	0.2755	0	0.2501	0.0687	0	0	0.0166	1.0394	1.0344	0.5704	-12269.4489
type1	mrnm	0.25	45	0.9362	1.2122	0.3284	0	0.255	0.0559	0	0	-0.0059	1.0469	0.8047	0.4628	-12420.5017
type1	mrnm	0.25	46	0.8475	0.8968	0.1617	0	0.2477	0.0441	0	0	0.0038	1.1802	1.1005	0.6435	-12375.2729
type1	mrnm	0.25	47	0.9071	1.0436	0.2945	0	0.2394	0.0242	0	0	-0.0193	1.1015	0.956	0.487	-12378.3436
type1	mrnm	0.25	48	0.9535	1.0117	0.3845	0	0.2599	0.0132	0	0	-0.033	1.0041	0.9643	0.302	-12409.1172
type1	mrnm	0.25	49	0.9315	1.059	0.3226	0	0.2434	0.0456	0	0	0.0152	1.0272	0.938	0.4048	-12371.6395
type1	mrnm	0.25	50	0.994	1.0105	0.2542	0	0.2575	0.0594	0	0	0.0158	1.0292	0.9557	0.5645	-12326.7207
type1	mrnm	0.25	51	1.0129	1.1701	0.3559	0	0.2468	0.0613	0	0	0.0109	1.075	0.8365	0.5434	-12402.9815
type1	mrnm	0.25	52	1.027	1.0835	0.3526	0	0.2382	0.0305	0	0	-0.041	0.9952	0.8548	0.4671	-12214.6619
type1	mrnm	0.25	53	0.9477	0.9888	0.2102	0	0.2644	0.0526	0	0	0.0083	1.0423	1.0825	0.6153	-12518.081
type1	mrnm	0.25	54	0.8829	0.9103	0.2293	0	0.2714	0.074	0	0	0.0158	1.0814	1.0592	0.5514	-12294.7814
type1	mrnm	0.25	55	1.0572	0.97	0.2003	0	0.2675	0.0397	0	0	-0.0356	0.9313	0.9765	0.5735	-12311.9077
type1	mrnm	0.25	56	0.9988	1.0193	0.3078	0	0.2342	0.0578	0	0	0.0163	0.9788	0.9907	0.5022	-12304.1845
type1	mrnm	0.25	57	1.0002	1.1289	0.4875	0	0.262	0.0332	0	0	0.0068	0.9877	0.845	0.3222	-12313.2903
type1	mrnm	0.25	58	1.0963	0.9362	0.4002	0	0.2497	0.0443	0	0	-0.0097	0.8928	1.0636	0.4325	-12300.9272
type1	mrnm	0.25	59	1.0516	1.086	0.5315	0	0.2343	0.0265	0	0	-0.0163	0.9847	0.8199	0.2459	-12203.0873
type1	mrnm	0.25	60	1.052	1.1515	0.4563	0	0.2631	0.0343	0	0	-0.0068	0.9372	0.8931	0.3328	-12524.0172
type1	mrnm	0.25	61	0.872	1.127	0.2998	0	0.2276	0.06	0	0	-0.0313	1.1497	0.9261	0.5094	-12453.7316
type1	mrnm	0.25	62	0.9676	1.0454	0.3665	0	0.2462	0.0422	0	0	-0.0066	1.0238	0.9372	0.4621	-12264.3099
type1	mrnm	0.25	63	1.1369	1.0339	0.431	0	0.294	0.0149	0	0	-0.0194	0.7888	0.9704	0.3672	-12378.3105
type1	mrnm	0.25	64	0.9721	1.0753	0.2948	0	0.2742	0.0934	0	0	0.0019	1.0158	0.9303	0.4949	-12438.2274
type1	mrnm	0.25	65	1.058	1.0998	0.3954	0	0.2768	0.06	0	0	0.0063	0.9646	0.9446	0.4729	-12500.3574
type1	mrnm	0.25	66	1.2265	1.1634	0.46	0	0.2436	0.0737	0	0	0.0264	0.8374	0.8443	0.3693	-12470.3312
type1	mrnm	0.25	67	1.038	1.1045	0.2158	0	0.2294	0.0395	0	0	-0.0099	0.9419	0.8275	0.5454	-12194.3859
type1	mrnm	0.25	68	0.8379	1.048	0.3055	0	0.2771	0.0272	0	0	-0.0361	1.1081	0.9836	0.4682	-12453.5156
type1	mrnm	0.25	69	0.7033	0.8907	0.1964	0	0.23	0.0497	0	0	0.008	1.2856	1.1045	0.6066	-12242.0937
type1	mrnm	0.25	70	1.1275	1.096	0.3738	0	0.2145	0.0201	0	0	-0.0079	0.8979	0.9194	0.417	-12395.5141
type1	mrnm	0.25	71	1.0256	0.9524	0.3168	0	0.224	0.0695	0	0	0.0066	0.9898	1.0196	0.4837	-12251.2445
type1	mrnm	0.25	72	1.095	1.1622	0.4118	0	0.2742	0.0689	0	0	-0.0048	0.9636	0.8331	0.3741	-12560.9381
type1	mrnm	0.25	73	0.7611	1.0919	0.2908	0	0.2731	0.0624	0	0	-0.0138	1.2284	0.9147	0.518	-12394.9817
type1	mrnm	0.25	74	0.9608	1.044	0.3091	0	0.2481	0.0582	0	0	-0.0295	1.0779	0.933	0.4812	-12387.7869
type1	mrnm	0.25	75	0.9585	1.1522	0.3833	0	0.2898	0.0702	0	0	-0.0055	1.0081	0.7986	0.3615	-12374.0884
type1	mrnm	0.25	76	1.1369	0.8959	0.1774	0	0.2541	0.0706	0	0	0.0068	0.8591	1.0742	0.5793	-12364.1712
type1	mrnm	0.25	77	1.2496	1.0283	0.3588	0	0.2494	0.041	0	0	-0.0081	0.7478	0.9605	0.4026	-12414.8611
type1	mrnm	0.25	78	0.9674	1.0506	0.3467	0	0.2573	0.0653	0	0	0.0455	1.0189	0.9325	0.467	-12309.7491
type1	mrnm	0.25	79	0.921	1.0418	0.3498	0	0.2407	0.0441	0	0	-0.0062	1.0995	0.9815	0.4566	-12424.6969
type1	mrnm	0.25	80	0.9535	1.0654	0.3329	0	0.2383	0.0444	0	0	-0.0114	1.0353	0.9149	0.4811	-12256.1842
type1	mrnm	0.25	81	1.0818	1.0972	0.3386	0	0.2251	0.028	0	0	0.0046	0.8906	0.8759	0.4103	-12286.2739
type1	mrnm	0.25	82	1.1599	1.0549	0.2998	0	0.2344	0.0573	0	0	0.0128	0.7927	0.9301	0.4704	-12273.7698
type1	mrnm	0.25	83	1.2289	1.0509	0.4291	0	0.2393	0.0789	0	0	0.006	0.7923	0.9822	0.3872	-12442.9421
type1	mrnm	0.25	84	0.8522	0.8919	0.1494	0	0.2539	0.0554	0	0	-3e-04	1.1933	1.119	0.6478	-12463.0406
type1	mrnm	0.25	85	1.1984	1.0115	0.3546	0	0.2227	0.0353	0	0	0.017	0.9028	1.0885	0.5083	-12631.6833
type1	mrnm	0.25	86	0.9887	1.023	0.3194	0	0.281	0.0585	0	0	-0.0102	0.9466	0.9561	0.4419	-12339.4691
type1	mrnm	0.25	87	0.8866	0.9394	0.2741	0	0.2271	0.0453	0	0	-0.0022	1.1783	1.1065	0.5502	-12480.2406
type1	mrnm	0.25	88	1.2455	1.0779	0.4194	0	0.223	0.063	0	0	-4e-04	0.8297	0.9133	0.4108	-12390.3105
type1	mrnm	0.25	89	0.8782	0.8591	0.2431	0	0.2803	0.0597	0	0	-0.0016	1.1331	1.1336	0.577	-12394.1591
type1	mrnm	0.25	90	0.8575	0.9631	0.2994	0	0.2471	0.0517	0	0	-0.0054	1.1509	1.0939	0.5331	-12444.0022
type1	mrnm	0.25	91	1.0626	0.9506	0.3706	0	0.2125	0.0712	0	0	-0.0087	1.0172	1.0607	0.4706	-12359.858
type1	mrnm	0.25	92	0.8671	1.0724	0.2487	0	0.2385	0.063	0	0	-0.001	1.1424	0.9302	0.5535	-12353.7626
type1	mrnm	0.25	93	1.0944	1.0403	0.3378	0	0.2345	0.0716	0	0	0.0167	0.9215	0.9631	0.4673	-12363.1888
type1	mrnm	0.25	94	0.917	1.0439	0.4111	0	0.2681	0.0741	0	0	0.0109	1.0955	0.9202	0.3869	-12345.7872
type1	mrnm	0.25	95	0.9419	0.9354	0.2724	0	0.2476	0.0504	0	0	-0.018	1.0348	1.0387	0.4989	-12289.5332
type1	mrnm	0.25	96	1.1114	1.071	0.4116	0	0.2535	0.0571	0	0	-0.0222	0.8694	0.9021	0.4031	-12266.8886
type1	mrnm	0.25	97	1.1023	0.8957	0.3369	0	0.2634	0.0989	0	0	0.0372	0.8684	1.0851	0.3891	-12394.9627
type1	mrnm	0.25	98	0.9213	0.9374	0.1941	0	0.2332	0.0477	0	0	0.0155	1.1124	1.0433	0.6344	-12292.2886
type1	mrnm	0.25	99	0.9753	1.1226	0.4618	0	0.2779	0.0272	0	0	0.0134	1.0111	0.9037	0.3287	-12503.1346
type1	mrnm	0.25	100	1.1704	1.1186	0.4771	0	0.2491	0.0633	0	0	0.0208	0.8152	0.8695	0.3479	-12302.8059
type1	mrnm	0.25	101	1.0516	0.9327	0.1566	0	0.2622	0.0542	0	0	0.0043	0.9162	1.0477	0.6056	-12350.787
type1	mrnm	0.25	102	1.1029	1.0302	0.4109	0	0.2677	0.0456	0	0	-0.0172	0.8377	0.9414	0.3793	-12263.386
type1	mrnm	0.25	103	1.0128	1.0791	0.3297	0	0.2653	0.0637	0	0	0.0417	0.9408	0.9323	0.4972	-12327.7054
type1	mrnm	0.25	104	0.9554	1.0785	0.3223	0	0.2505	0.048	0	0	-0.0062	1.0335	0.9244	0.4733	-12373.4578
type1	mrnm	0.25	105	1.0371	1.0025	0.3367	0	0.2402	0.0367	0	0	-0.0061	0.9608	1.0006	0.4625	-12349.6206
type1	mrnm	0.25	106	1.0374	1.1107	0.3215	0	0.2485	0.0324	0	0	-0.0081	0.9213	0.8657	0.4326	-12321.5909
type1	mrnm	0.25	107	1.1401	1.0601	0.3394	0	0.2291	0.0563	0	0	0.0083	0.8221	0.9292	0.3998	-12321.0406
type1	mrnm	0.25	108	1.0122	1.156	0.3609	0	0.2378	0.0635	0	0	0.0196	1.0031	0.8748	0.4396	-12450.1679
type1	mrnm	0.25	109	0.9521	0.8297	0.1429	0	0.2691	0.0539	0	0	0.0113	1.081	1.1686	0.6674	-12433.8996
type1	mrnm	0.25	110	1.2034	1.0618	0.3549	0	0.2323	0.0549	0	0	0.0044	0.8986	0.9971	0.5246	-12542.3323
type1	mrnm	0.25	111	1.0369	0.9896	0.3721	0	0.2709	0.0352	0	0	-0.0018	0.9103	0.9831	0.3919	-12314.7067
type1	mrnm	0.25	112	0.9584	0.9102	0.2334	0	0.2472	0.0581	0	0	-0.0204	1.0521	1.1608	0.5705	-12525.3359
type1	mrnm	0.25	113	1.2598	0.9947	0.4358	0	0.2297	0.0613	0	0	0.0109	0.8067	0.9928	0.4047	-12358.2827
type1	mrnm	0.25	114	0.851	0.92	0.2322	0	0.2695	0.0438	0	0	0.0013	1.1609	1.0973	0.5877	-12432.4077
type1	mrnm	0.25	115	0.7951	0.9778	0.3479	0	0.2511	0.0571	0	0	0.0102	1.226	1.0718	0.49	-12440.7693
type1	mrnm	0.25	116	1.1233	0.9396	0.3565	0	0.2182	0.068	0	0	0.0112	0.9495	1.0595	0.5194	-12291.9987
type1	mrnm	0.25	117	0.8627	1.1167	0.23	0	0.2414	0.0757	0	0	-0.0095	1.1094	0.8976	0.5841	-12301.7505
type1	mrnm	0.25	118	1.1057	1.0792	0.2928	0	0.2347	0.0642	0	0	0.0182	0.8958	0.9297	0.5331	-12329.9128
type1	mrnm	0.25	119	0.9477	1.0462	0.3243	0	0.2663	0.0698	0	0	0.018	1.0406	0.9267	0.4674	-12339.765
type1	mrnm	0.25	120	0.8865	0.9982	0.256	0	0.2319	0.0258	0	0	-0.0214	1.1155	0.9728	0.5172	-12286.0169
type1	mrnm	0.25	121	1.1131	1.1539	0.374	0	0.2513	0.0453	0	0	-0.0215	0.8598	0.8403	0.4203	-12344.3175
type1	mrnm	0.25	122	1.0446	0.9652	0.3322	0	0.2559	0.087	0	0	0.0139	0.9519	1.0192	0.3998	-12425.0455
type1	mrnm	0.25	123	0.9676	0.806	0.2154	0	0.2219	0.0639	0	0	0.0032	1.0811	1.2086	0.5855	-12386.4561
type1	mrnm	0.25	124	1.0553	1.1384	0.4412	0	0.2667	0.031	0	0	-0.0026	0.9341	0.8817	0.3751	-12436.63
type1	mrnm	0.25	125	1.1265	1.1052	0.4763	0	0.2586	0.0648	0	0	0.0199	0.8685	0.888	0.3002	-12415.946
type1	mrnm	0.25	126	0.9632	0.9693	0.2435	0	0.2477	0.0462	0	0	-0.028	1.0319	1.0548	0.5251	-12447.8171
type1	mrnm	0.25	127	1.1832	0.956	0.2522	0	0.2451	0.0494	0	0	0.0173	0.8299	1.0687	0.5898	-12390.7835
type1	mrnm	0.25	128	1.1715	0.9705	0.3197	0	0.2473	0.031	0	0	0.0145	0.7602	0.9709	0.4198	-12203.8178
type1	mrnm	0.25	129	0.9878	1.0126	0.2928	0	0.2534	0.0546	0	0	0.0202	0.9682	1.0241	0.4675	-12439.0493
type1	mrnm	0.25	130	1.3221	0.8469	0.3652	0	0.2299	0.0396	0	0	-0.0116	0.7413	1.1864	0.4525	-12481.6947
type1	mrnm	0.25	131	1.028	1.0529	0.3407	0	0.217	0.0353	0	0	0.0203	0.9833	0.9363	0.4193	-12340.1517
type1	mrnm	0.25	132	1.1154	0.9759	0.2179	0	0.2431	0.0542	0	0	-0.0188	0.8333	1.0114	0.5313	-12309.3202
type1	mrnm	0.25	133	1.1582	1.0084	0.2741	0	0.2418	0.0319	0	0	-0.0127	0.8357	1.0062	0.5285	-12383.5934
type1	mrnm	0.25	134	0.9155	1.043	0.3181	0	0.2556	0.042	0	0	-0.0141	1.046	0.9828	0.4908	-12362.7052
type1	mrnm	0.25	135	0.9503	0.7882	0.2811	0	0.2273	0.0369	0	0	-0.0033	1.0719	1.145	0.5047	-12172.0772
type1	mrnm	0.25	136	1.0951	1.0909	0.4091	0	0.2285	0.0548	0	0	-0.0119	0.9884	0.8842	0.3776	-12431.204
type1	mrnm	0.25	137	1.2635	1.157	0.3752	0	0.2342	0.0863	0	0	0.0105	0.7851	0.8417	0.3934	-12486.8554
type1	mrnm	0.25	138	1.1167	0.9795	0.3067	0	0.2652	0.0565	0	0	0.0165	0.8423	1.013	0.4807	-12344.5013
type1	mrnm	0.25	139	1.1706	1.1478	0.4515	0	0.2382	0.013	0	0	0.0134	0.8343	0.805	0.3576	-12252.8275
type1	mrnm	0.25	140	1.0612	0.9082	0.3066	0	0.2397	0.0499	0	0	0.0047	0.9856	1.0686	0.4832	-12372.7728
type1	mrnm	0.25	141	1.1497	1.1246	0.408	0	0.2377	0.0646	0	0	0.0124	0.9036	0.8275	0.4082	-12314.8498
type1	mrnm	0.25	142	0.9717	0.9031	0.2437	0	0.2259	0.0833	0	0	0.0068	1.0394	1.0622	0.5249	-12262.8526
type1	mrnm	0.25	143	0.8712	0.9217	0.3323	0	0.2841	0.03	0	0	0.0082	1.0676	1.0514	0.4615	-12275.1733
type1	mrnm	0.25	144	1.1463	0.9978	0.3894	0	0.262	0.0313	0	0	0.0124	0.8481	0.9941	0.4125	-12381.9718
type1	mrnm	0.25	145	1.062	0.9856	0.3353	0	0.2314	0.0475	0	0	0.015	0.9931	1.017	0.4732	-12413.4855
type1	mrnm	0.25	146	0.9928	1.0311	0.2734	0	0.2079	0.0141	0	0	-0.0248	1.0223	0.9463	0.4731	-12312.4995
type1	mrnm	0.25	147	0.9926	0.9055	0.2054	0	0.2539	0.0327	0	0	0.0015	0.9985	1.1114	0.627	-12348.0344
type1	mrnm	0.25	148	0.9924	1.0417	0.2571	0	0.266	0.0386	0	0	-0.0229	1.0254	0.9991	0.5783	-12497.2593
type1	mrnm	0.25	149	0.7739	0.9105	0.2263	0	0.2656	0.071	0	0	0.0107	1.1876	1.133	0.5342	-12460.1657
type1	mrnm	0.25	150	1.0512	0.8908	0.2631	0	0.2425	0.0724	0	0	-0.0068	0.9673	1.1354	0.529	-12434.5925
type1	mrnm	0.25	151	1.0037	1.0805	0.3714	0	0.2819	0.0489	0	0	0.0079	0.9199	0.909	0.3729	-12374.6353
type1	mrnm	0.25	152	1.01	0.9432	0.3486	0	0.2326	0.0524	0	0	-0.0136	1.0265	1.0669	0.4358	-12419.0702
type1	mrnm	0.25	153	0.8855	0.8613	0.149	0	0.2545	0.0564	0	0	-0.0208	1.1036	1.1597	0.6601	-12372.6011
type1	mrnm	0.25	154	1.2219	1.1085	0.41	0	0.2145	0.0488	0	0	0.0036	0.8394	0.9454	0.4488	-12449.2553
type1	mrnm	0.25	155	1.0347	0.9694	0.3325	0	0.2378	0.0363	0	0	-8e-04	0.9113	1.0488	0.4615	-12295.7447
type1	mrnm	0.25	156	0.7919	0.9904	0.2697	0	0.2626	0.0514	0	0	0.007	1.1696	1.0067	0.5114	-12331.8049
type1	mrnm	0.25	157	1.0831	1.0832	0.3509	0	0.2608	0.043	0	0	-8e-04	0.8827	0.8635	0.4346	-12246.1824
type1	mrnm	0.25	158	1.0931	0.9985	0.4024	0	0.2614	0.0541	0	0	0.0116	0.9104	1.0503	0.42	-12489.271
type1	mrnm	0.25	159	0.9696	0.9083	0.2231	0	0.2537	0.0693	0	0	0.0129	1.0241	1.0864	0.5905	-12315.3644
type1	mrnm	0.25	160	0.8714	1.0365	0.2371	0	0.2613	0.0709	0	0	0.0305	1.1097	0.9018	0.5553	-12218.7213
type1	mrnm	0.25	161	0.8219	1.0326	0.2529	0	0.2336	0.0822	0	0	-0.0199	1.2085	0.9591	0.5196	-12374.5143
type1	mrnm	0.25	162	0.938	0.9861	0.3353	0	0.2652	0.0652	0	0	0.0179	0.9776	1.0451	0.4485	-12339.7617
type1	mrnm	0.25	163	1.1588	1.1803	0.3889	0	0.2305	0.0315	0	0	-0.0109	0.8252	0.8831	0.4252	-12450.0062
type1	mrnm	0.25	164	1.0143	1.137	0.3315	0	0.223	0.0544	0	0	0.0121	1.1071	0.8796	0.4948	-12527.4192
type1	mrnm	0.25	165	0.8137	1.1809	0.1826	0	0.2539	0.0509	0	0	1e-04	1.1931	0.842	0.6077	-12468.5783
type1	mrnm	0.25	166	1.0273	1.0212	0.2799	0	0.2716	0.0493	0	0	-0.0013	0.9457	1.0489	0.5445	-12513.0786
type1	mrnm	0.25	167	1.0017	0.9774	0.2862	0	0.2781	0.0629	0	0	0.0296	1.0391	1.0525	0.5809	-12480.4585
type1	mrnm	0.25	168	1.148	1.0433	0.2961	0	0.2596	0.0569	0	0	-0.0045	0.8085	0.9153	0.486	-12261.6771
type1	mrnm	0.25	169	1.0815	0.845	0.3816	0	0.2569	0.0338	0	0	-0.0136	0.8941	1.1013	0.4187	-12195.4117
type1	mrnm	0.25	170	0.8661	0.9716	0.3395	0	0.259	0.0209	0	0	-4e-04	1.1229	1.072	0.4944	-12403.2618
type1	mrnm	0.25	171	0.8709	0.8904	0.2627	0	0.2457	0.0616	0	0	0.0099	1.1528	1.1352	0.5341	-12430.4045
type1	mrnm	0.25	172	1.1143	0.9559	0.2915	0	0.2621	0.0322	0	0	-0.0057	0.8675	1.0226	0.4817	-12361.7478
type1	mrnm	0.25	173	1.0982	0.9731	0.3709	0	0.2532	0.0545	0	0	-0.0118	0.9627	0.9996	0.476	-12349.304
type1	mrnm	0.25	174	1.0259	1.1222	0.3667	0	0.2654	0.0687	0	0	0.0095	0.954	0.8236	0.3864	-12324.7649
type1	mrnm	0.25	175	0.796	0.9692	0.2069	0	0.2534	0.0282	0	0	-0.0162	1.2235	1.0427	0.6151	-12388.0762
type1	mrnm	0.25	176	0.8402	0.9779	0.3005	0	0.2715	0.0764	0	0	0.0026	1.1388	1.0466	0.5265	-12381.4516
type1	mrnm	0.25	177	0.7838	1.1101	0.1914	0	0.3055	0.0616	0	0	0.0113	1.1597	0.8668	0.5677	-12410.7671
type1	mrnm	0.25	178	0.861	0.8306	0.2495	0	0.2453	0.0547	0	0	0.0034	1.1551	1.2149	0.5786	-12415.278
type1	mrnm	0.25	179	1.0455	0.9779	0.2787	0	0.2253	0.068	0	0	0.0079	0.9904	1.0568	0.51	-12457.3234
type1	mrnm	0.25	180	0.9935	0.9085	0.1805	0	0.2598	0.0689	0	0	0.0174	0.9816	1.0925	0.5854	-12389.0373
type1	mrnm	0.25	181	1.0089	0.971	0.2961	0	0.2039	0.0406	0	0	-0.0042	0.9441	1.049	0.5193	-12181.5408
type1	mrnm	0.25	182	1.0982	0.9232	0.3588	0	0.2638	0.0517	0	0	-1e-04	0.9257	1.0369	0.4889	-12281.7805
type1	mrnm	0.25	183	0.7435	0.9781	0.3461	0	0.2599	0.061	0	0	0.0072	1.2156	0.9789	0.4099	-12248.0586
type1	mrnm	0.25	184	1.2248	0.9884	0.3127	0	0.2183	0.0639	0	0	0.0186	0.8184	1.0035	0.5156	-12320.6788
type1	mrnm	0.25	185	1.0887	0.9715	0.3094	0	0.2225	0.0571	0	0	-0.0043	0.9611	1.0306	0.5095	-12361.3233
type1	mrnm	0.25	186	1.1283	1.1242	0.4195	0	0.2564	0.0582	0	0	-0.002	0.9225	0.9359	0.445	-12540.389
type1	mrnm	0.25	187	0.9392	1.0964	0.3017	0	0.2293	0.0419	0	0	-0.0063	1.1102	0.9038	0.5028	-12398.9816
type1	mrnm	0.25	188	1.2263	1.0601	0.399	0	0.2587	0.0438	0	0	0.0347	0.7617	0.9158	0.4319	-12298.1257
type1	mrnm	0.25	189	0.935	0.8321	0.2424	0	0.2788	0.0479	0	0	0.0351	1.0503	1.1477	0.5565	-12342.37
type1	mrnm	0.25	190	0.9657	0.9713	0.2714	0	0.2495	0.0488	0	0	-0.0209	1.0241	1.0272	0.5369	-12330.2558
type1	mrnm	0.25	191	0.8871	0.7625	0.2012	0	0.2432	0.0568	0	0	0.0206	1.1369	1.2172	0.586	-12311.8184
type1	mrnm	0.25	192	1.0969	0.8811	0.283	0	0.2431	0.0505	0	0	0.0024	0.9402	1.1096	0.5112	-12395.8207
type1	mrnm	0.25	193	0.8686	0.9915	0.1684	0	0.2584	0.051	0	0	0.0028	1.1995	0.992	0.6371	-12448.2154
type1	mrnm	0.25	194	1.1205	1.0245	0.2813	0	0.2552	0.0383	0	0	0.0047	0.8651	0.9803	0.5317	-12370.6209
type1	mrnm	0.25	195	1.0561	1.0622	0.3686	0	0.2354	0.0578	0	0	-0.0313	0.97	0.8737	0.4524	-12201.5765
type1	mrnm	0.25	196	1.1379	0.8378	0.3453	0	0.244	0.0369	0	0	0.0124	0.8532	1.216	0.5072	-12376.9857
type1	mrnm	0.25	197	1.0884	1.0809	0.3343	0	0.2327	0.0279	0	0	0.0034	0.9264	0.9697	0.4454	-12514.5817
type1	mrnm	0.25	198	0.7484	0.8763	0.1736	0	0.2895	0.0423	0	0	-0.0153	1.246	1.0708	0.6545	-12258.4693
type1	mrnm	0.25	199	0.9667	1.0757	0.2618	0	0.2449	0.0409	0	0	0.0108	1.0566	0.9001	0.544	-12342.895
type1	mrnm	0.25	200	1.0081	0.9918	0.3579	0	0.2404	0.0723	0	0	0.023	1.0616	1.0522	0.4509	-12543.8315
type1	mrnm	0.25	201	0.9057	1.0972	0.3652	0	0.2687	0.0728	0	0	0.0124	1.0943	0.9175	0.4313	-12449.4791
type1	mrnm	0.25	202	0.9499	1.0033	0.1761	0	0.2895	0.0683	0	0	0.0324	0.989	0.9598	0.6297	-12268.1351
type1	mrnm	0.25	203	1.1922	0.8782	0.2492	0	0.2151	0.0404	0	0	-6e-04	0.887	1.1199	0.6026	-12341.7184
type1	mrnm	0.25	204	0.9435	0.9494	0.3164	0	0.2922	0.0624	0	0	0.0033	1.0184	1.0273	0.4236	-12417.0839
type1	mrnm	0.25	205	0.8233	1.0264	0.2543	0	0.2452	0.0348	0	0	0.0069	1.1738	0.9751	0.5415	-12353.5799
type1	mrnm	0.25	206	0.9317	0.8803	0.1903	0	0.2292	0.0466	0	0	-0.006	1.0959	1.1273	0.6326	-12334.6879
type1	mrnm	0.25	207	1.0386	1.0388	0.3798	0	0.2381	0.0478	0	0	-0.0157	0.9558	0.9673	0.4295	-12333.0618
type1	mrnm	0.25	208	1.1351	0.9679	0.3149	0	0.2241	0.0545	0	0	0.0122	0.8513	1.0129	0.4263	-12317.7048
type1	mrnm	0.25	209	1.0401	1.0857	0.281	0	0.2489	0.0549	0	0	-0.0046	0.9018	0.9079	0.4874	-12306.6262
type1	mrnm	0.25	210	1.0763	0.9553	0.2228	0	0.2515	0.0529	0	0	-0.0057	0.9246	1.0576	0.5661	-12429.6848
type1	mrnm	0.25	211	0.9794	0.9294	0.3415	0	0.2612	0.0456	0	0	0.0261	1.019	1.046	0.4541	-12335.575
type1	mrnm	0.25	212	1.0041	0.9865	0.2688	0	0.274	0.0791	0	0	0.0098	1.0332	1.0298	0.5512	-12499.4823
type1	mrnm	0.25	213	1.0624	1.0545	0.2485	0	0.2283	0.0574	0	0	0.0123	0.9307	0.9353	0.5385	-12308.2429
type1	mrnm	0.25	214	0.9589	1.0596	0.3147	0	0.2385	0.0483	0	0	-0.0378	1.0466	0.946	0.472	-12376.1176
type1	mrnm	0.25	215	1.0858	1.0526	0.269	0	0.2474	0.0471	0	0	-0.0021	0.8862	0.964	0.5596	-12327.3149
type1	mrnm	0.25	216	1.2368	1.01	0.3966	0	0.2624	0.0567	0	0	0.0069	0.7833	0.9605	0.3779	-12410.9544
type1	mrnm	0.25	217	1.0166	1.0176	0.3618	0	0.2512	0.0597	0	0	0.0046	1.0061	0.9998	0.4474	-12440.2679
type1	mrnm	0.25	218	0.9943	1.0858	0.3213	0	0.257	0.065	0	0	-0.0046	1.0169	0.8898	0.4948	-12326.5193
type1	mrnm	0.25	219	1.1151	1.123	0.3629	0	0.2484	0.0527	0	0	0.0097	0.9203	0.8537	0.4176	-12422.9845
type1	mrnm	0.25	220	0.9237	0.9131	0.3362	0	0.2549	0.059	0	0	0.032	1.0913	1.0341	0.4288	-12305.4924
type1	mrnm	0.25	221	1.1346	0.9998	0.4038	0	0.2836	0.0511	0	0	-1e-04	0.8172	0.9851	0.3865	-12353.5652
type1	mrnm	0.25	222	1.1054	1.1433	0.3528	0	0.2626	0.066	0	0	0.0128	0.8632	0.8805	0.425	-12454.1118
type1	mrnm	0.25	223	1.0664	1.0438	0.3629	0	0.2404	0.0627	0	0	-0.0074	0.969	0.9083	0.4428	-12286.7859
type1	mrnm	0.25	224	1.2466	1.014	0.2881	0	0.2583	0.0429	0	0	0.0208	0.7901	0.9923	0.5243	-12477.9415
type1	mrnm	0.25	225	1.0919	1.2515	0.3454	0	0.2412	0.05	0	0	0.0324	0.8592	0.7513	0.4452	-12312.054
type1	mrnm	0.25	226	1.0929	0.949	0.345	0	0.2598	0.0314	0	0	-0.018	0.8428	1.059	0.406	-12369.8649
type1	mrnm	0.25	227	1.1238	1.0674	0.3731	0	0.2376	0.0163	0	0	-0.0014	0.9055	0.9578	0.4394	-12448.538
type1	mrnm	0.25	228	1.1738	1.0406	0.3606	0	0.2633	0.0535	0	0	0.0048	0.9032	1.0307	0.5296	-12595.126
type1	mrnm	0.25	229	0.9961	0.9995	0.1564	0	0.2631	0.0361	0	0	0.0139	0.9783	1.0652	0.7078	-12426.7051
type1	mrnm	0.25	230	0.9399	1.0265	0.2092	0	0.2539	0.0302	0	0	-0.0194	1.0331	1.0192	0.5957	-12430.4109
type1	mrnm	0.25	231	0.9493	1.019	0.283	0	0.277	0.0832	0	0	0.0087	1.0359	0.9945	0.5326	-12417.3019
type1	mrnm	0.25	232	1.2512	1.0359	0.3492	0	0.2398	0.0262	0	0	-0.0261	0.7926	0.9943	0.4813	-12471.9615
type1	mrnm	0.25	233	0.9049	1.1335	0.387	0	0.2603	0.0281	0	0	-0.0191	1.0683	0.8894	0.3967	-12428.6271
type1	mrnm	0.25	234	1.1493	0.9512	0.3156	0	0.2242	0.0081	0	0	-1e-04	0.7945	1.0032	0.44	-12165.9433
type1	mrnm	0.25	235	0.9384	0.8763	0.2416	0	0.2173	0.0511	0	0	-0.023	1.0473	1.1326	0.5448	-12271.6858
type1	mrnm	0.25	236	0.9719	1.0021	0.2668	0	0.1996	0.0722	0	0	-0.0066	1.0944	1.0642	0.5458	-12482.1445
type1	mrnm	0.25	237	1.1438	1.025	0.3183	0	0.2218	0.0698	0	0	-0.0037	0.8528	0.9832	0.4589	-12355.4697
type1	mrnm	0.25	238	1.0052	0.8918	0.1697	0	0.2368	0.0433	0	0	-9e-04	1.007	1.1015	0.6127	-12357.2015
type1	mrnm	0.25	239	1.021	0.9044	0.3457	0	0.2749	0.0487	0	0	0.0052	0.9682	1.123	0.4749	-12435.1385
type1	mrnm	0.25	240	0.9687	1.1469	0.3046	0	0.2352	0.081	0	0	0.0207	1.0841	0.8786	0.591	-12344.6565
type1	mrnm	0.25	241	1.0564	0.9573	0.2417	0	0.251	0.0592	0	0	-0.0172	0.9001	1.0807	0.5464	-12397.6934
type1	mrnm	0.25	242	1.0071	0.9931	0.2771	0	0.2402	0.0428	0	0	0.0031	0.9903	1.0273	0.5043	-12417.7573
type1	mrnm	0.25	243	0.9721	1.0236	0.2871	0	0.2683	0.0227	0	0	-0.0246	0.9807	0.9765	0.5141	-12338.3639
type1	mrnm	0.25	244	0.9562	0.9591	0.2756	0	0.2313	0.0487	0	0	-0.0086	1.0613	1.0567	0.529	-12373.4305
type1	mrnm	0.25	245	0.8745	0.8986	0.164	0	0.2403	0.0499	0	0	-0.0108	1.1348	1.0702	0.5995	-12314.2975
type1	mrnm	0.25	246	1.0514	0.9428	0.2841	0	0.2356	0.0199	0	0	0.006	1.0296	1.116	0.5672	-12537.1825
type1	mrnm	0.25	247	0.9644	1.072	0.2946	0	0.2334	0.0602	0	0	0.0268	1.056	0.8996	0.5327	-12259.9178
type1	mrnm	0.25	248	1.0883	1.0171	0.2949	0	0.2365	0.0637	0	0	-0.0159	0.9209	0.9809	0.5185	-12329.0416
type1	mrnm	0.25	249	1.0087	0.9617	0.3084	0	0.2481	0.0495	0	0	0.0112	1.0271	1.0289	0.5369	-12336.006
type1	mrnm	0.25	250	1.1539	1.0717	0.375	0	0.2434	0.0715	0	0	0.0347	0.8645	0.9733	0.455	-12467.4138
type1	mrnm	0.25	251	1.0404	1.0728	0.4314	0	0.248	0.0479	0	0	0.0144	0.9653	0.8982	0.371	-12311.945
type1	mrnm	0.25	252	1.1244	1.0089	0.4581	0	0.2531	0.0492	0	0	0.0066	0.9161	0.9311	0.3245	-12331.9444
type1	mrnm	0.25	253	0.8506	0.857	0.2043	0	0.2277	0.0276	0	0	-0.0146	1.1244	1.1723	0.6083	-12292.6284
type1	mrnm	0.25	254	0.8465	0.9209	0.3021	0	0.2506	0.0402	0	0	-0.0055	1.184	1.1005	0.5796	-12326.2816
type1	mrnm	0.25	255	1.1408	1.1023	0.3788	0	0.2399	0.0579	0	0	0.0352	0.8286	0.9299	0.416	-12392.6817
type1	mrnm	0.25	256	0.9875	1.1059	0.2762	0	0.288	0.034	0	0	-0.005	0.9736	0.9017	0.4746	-12497.8869
type1	mrnm	0.25	257	0.784	0.9209	0.3109	0	0.2531	0.0341	0	0	0.0054	1.1574	1.0552	0.4935	-12182.2957
type1	mrnm	0.25	258	0.9505	1.026	0.3428	0	0.2462	0.0685	0	0	0.0107	1.0266	0.98	0.4351	-12356.454
type1	mrnm	0.25	259	1.0136	1.0877	0.3905	0	0.2583	0.0549	0	0	0.0052	0.9484	0.9559	0.4099	-12429.5548
type1	mrnm	0.25	260	1.0334	1.0258	0.3368	0	0.2628	0.0538	0	0	0.0037	0.9254	1.0122	0.5207	-12344.6746
type1	mrnm	0.25	261	1.3797	1.0782	0.4598	0	0.2323	0.0435	0	0	-0.0235	0.6009	0.9207	0.3034	-12365.7318
type1	mrnm	0.25	262	0.922	0.894	0.2632	0	0.249	0.0524	0	0	0.0135	1.1087	1.1403	0.5484	-12460.9611
type1	mrnm	0.25	263	0.9439	1.0017	0.3529	0	0.2573	0.0213	0	0	-0.0246	1.0166	0.9643	0.4457	-12234.812
type1	mrnm	0.25	264	0.8616	1.0171	0.2343	0	0.2708	0.0226	0	0	-0.0082	1.1425	0.9626	0.6034	-12324.1783
type1	mrnm	0.25	265	1.097	0.9744	0.2599	0	0.225	0.0114	0	0	-0.0092	0.9207	1.0455	0.5523	-12376.6357
type1	mrnm	0.25	266	1.1665	1.0326	0.3688	0	0.2178	0.0394	0	0	8e-04	0.8439	0.948	0.4352	-12269.6819
type1	mrnm	0.25	267	0.9326	0.9426	0.2519	0	0.3011	0.0467	0	0	0.037	1.0641	1.0368	0.5728	-12401.3903
type1	mrnm	0.25	268	0.9628	0.8614	0.2866	0	0.2849	0.0659	0	0	-0.0161	1.0468	1.1102	0.5383	-12343.843
type1	mrnm	0.25	269	0.9803	0.9517	0.3215	0	0.2535	0.0735	0	0	0.0083	1.0043	1.0308	0.4533	-12328.9051
type1	mrnm	0.25	270	1.1034	1.0944	0.4808	0	0.2449	0.0716	0	0	0.0152	0.9032	0.9403	0.3342	-12429.9322
type1	mrnm	0.25	271	0.922	0.9293	0.3063	0	0.2556	0.0228	0	0	-0.0152	1.0511	1.0598	0.4646	-12333.5023
type1	mrnm	0.25	272	0.9662	0.9411	0.2514	0	0.2773	0.0403	0	0	-0.0072	0.9982	1.0076	0.5053	-12308.9624
type1	mrnm	0.25	273	1.0846	0.9348	0.2439	0	0.2325	0.0435	0	0	-0.0055	0.9677	1.0952	0.5401	-12508.1346
type1	mrnm	0.25	274	0.9989	1.035	0.3099	0	0.2286	0.0341	0	0	-0.0078	1.0437	0.9821	0.4763	-12449.2495
type1	mrnm	0.25	275	0.9622	1.1186	0.2966	0	0.258	0.0329	0	0	-0.0033	1.0535	0.948	0.4849	-12607.4799
type1	mrnm	0.25	276	1.0565	1.0509	0.3172	0	0.2565	0.0433	0	0	0.0119	0.9169	0.913	0.5015	-12240.7311
type1	mrnm	0.25	277	1.2052	1.0778	0.317	0	0.2625	0.0466	0	0	-0.0182	0.787	0.9217	0.4603	-12442.064
type1	mrnm	0.25	278	1.0652	0.9992	0.3444	0	0.2534	0.0181	0	0	0.0081	0.9206	0.9833	0.4218	-12370.889
type1	mrnm	0.25	279	1.1747	1.1176	0.4263	0	0.2548	0.0402	0	0	0.0102	0.898	0.9118	0.3864	-12580.9258
type1	mrnm	0.25	280	1.0542	1.0058	0.4118	0	0.2524	0.0463	0	0	0.0074	0.9386	0.9556	0.3619	-12306.7557
type1	mrnm	0.25	281	1.0301	1.1408	0.3559	0	0.2505	0.0548	0	0	-0.0091	0.9824	0.8797	0.4595	-12435.4971
type1	mrnm	0.25	282	0.8981	1.1484	0.3757	0	0.2588	0.0586	0	0	-0.0302	1.0611	0.8907	0.3978	-12444.1259
type1	mrnm	0.25	283	1.111	1.0657	0.3356	0	0.2529	0.0301	0	0	-0.0155	0.9309	0.9248	0.4608	-12446.782
type1	mrnm	0.25	284	0.917	1.0478	0.2505	0	0.2372	0.0439	0	0	-0.008	1.0411	0.9672	0.5651	-12278.198
type1	mrnm	0.25	285	0.9029	1.0302	0.3576	0	0.2635	0.0379	0	0	-0.0057	1.1177	0.9782	0.4494	-12444.3165
type1	mrnm	0.25	286	1.1496	1.0612	0.5207	0	0.2583	0.0465	0	0	-0.0239	0.857	0.9621	0.2876	-12455.5217
type1	mrnm	0.25	287	0.9897	0.9867	0.3308	0	0.2448	0.0633	0	0	0.0294	1.0748	1.02	0.562	-12346.9923
type1	mrnm	0.25	288	1.1078	1.1375	0.316	0	0.2633	0.0497	0	0	-0.0119	0.8637	0.894	0.4743	-12461.3556
type1	mrnm	0.25	289	1.022	1.0938	0.3928	0	0.2398	0.0475	0	0	0.0018	1.0005	0.8759	0.4222	-12299.6295
type1	mrnm	0.25	290	0.9511	1.1197	0.2966	0	0.2415	0.0659	0	0	-0.0122	1.1045	0.8784	0.5127	-12432.045
type1	mrnm	0.25	291	1.0629	0.9396	0.3168	0	0.2219	0.0467	0	0	0.0321	0.9726	1.0566	0.4957	-12326.1839
type1	mrnm	0.25	292	0.9358	0.8371	0.236	0	0.2231	0.0317	0	0	0.0132	1.0795	1.1316	0.5256	-12281.7431
type1	mrnm	0.25	293	1.0675	0.9191	0.2742	0	0.2684	0.0779	0	0	0.0062	1.0153	1.1823	0.6125	-12657.826
type1	mrnm	0.25	294	1.0641	1.0426	0.3953	0	0.2446	0.0475	0	0	-0.0044	0.9247	0.9525	0.3996	-12340.2141
type1	mrnm	0.25	295	0.9246	1.0925	0.2552	0	0.2544	0.0638	0	0	0.0033	1.1239	0.9022	0.5139	-12489.4799
type1	mrnm	0.25	296	0.9115	0.9783	0.2099	0	0.2623	0.0614	0	0	0.015	1.0628	1.0045	0.5657	-12336.5094
type1	mrnm	0.25	297	1.0581	1.0429	0.4125	0	0.2535	0.0598	0	0	-0.0036	0.9857	0.9688	0.4001	-12469.7736
type1	mrnm	0.25	298	0.9848	0.854	0.2234	0	0.2589	0.0365	0	0	-0.0116	1.0065	1.1759	0.5933	-12410.4577
type1	mrnm	0.25	299	0.9878	1.0953	0.3986	0	0.2842	0.0647	0	0	0.017	0.9523	0.8993	0.3768	-12378.4302
type1	mrnm	0.25	300	0.8928	0.9502	0.2767	0	0.2803	0.0505	0	0	-6e-04	1.0514	1.0299	0.5118	-12304.4561
type1	mrnm	0.25	301	0.999	0.9485	0.2226	0	0.2604	0.0568	0	0	-0.0039	1.0163	1.0161	0.6077	-12288.6504
type1	mrnm	0.25	302	0.9958	1.0211	0.3659	0	0.253	0.0497	0	0	-0.0055	0.9853	0.9762	0.424	-12346.351
type1	mrnm	0.25	303	0.9325	0.9208	0.3262	0	0.2439	0.0498	0	0	-0.0136	1.1261	1.0777	0.4814	-12418.2515
type1	mrnm	0.25	304	1.154	1.0597	0.379	0	0.226	0.0576	0	0	-0.0046	0.9488	0.9552	0.4769	-12452.5865
type1	mrnm	0.25	305	1.1467	1.0997	0.3806	0	0.229	0.0479	0	0	0.0105	0.8649	0.864	0.3927	-12312.1191
type1	mrnm	0.25	306	1.0736	0.9072	0.2956	0	0.2415	0.0388	0	0	-0.0023	0.8842	1.0646	0.5423	-12142.082
type1	mrnm	0.25	307	0.9816	1.0014	0.1802	0	0.2467	0.0946	0	0	6e-04	1.0743	0.9642	0.6007	-12389.6803
type1	mrnm	0.25	308	0.9306	1.0505	0.2723	0	0.2354	0.0586	0	0	0.0103	1.0326	0.9215	0.4882	-12252.5031
type1	mrnm	0.25	309	1.0666	0.7412	0.2836	0	0.2435	0.0444	0	0	0.0149	0.9292	1.2382	0.509	-12273.8991
type1	mrnm	0.25	310	0.841	0.9621	0.2433	0	0.2471	0.0308	0	0	-0.0099	1.1799	1.0598	0.5945	-12373.0881
type1	mrnm	0.25	311	1.1996	0.952	0.3441	0	0.2253	0.0372	0	0	-0.0103	0.8091	1.0512	0.4557	-12338.2621
type1	mrnm	0.25	312	1.1464	0.9977	0.398	0	0.2595	0.0542	0	0	0.0114	0.8402	0.967	0.3739	-12331.0835
type1	mrnm	0.25	313	1.2079	0.9996	0.3998	0	0.2382	0.081	0	0	0.034	0.8288	0.9895	0.4074	-12377.2294
type1	mrnm	0.25	314	0.9228	0.989	0.2183	0	0.2307	0.0647	0	0	0.0416	1.0688	0.9988	0.5571	-12300.2556
type1	mrnm	0.25	315	1.0281	0.8345	0.2398	0	0.2516	0.043	0	0	-0.0027	0.9529	1.1975	0.5766	-12374.6298
type1	mrnm	0.25	316	0.9506	1.0404	0.3479	0	0.2524	0.0762	0	0	-0.0165	1.0199	0.9691	0.4536	-12336.0977
type1	mrnm	0.25	317	0.9571	0.9794	0.2562	0	0.2607	0.0576	0	0	0.0011	1.0589	1.0199	0.5503	-12403.6521
type1	mrnm	0.25	318	0.9344	0.9733	0.2348	0	0.2524	0.0549	0	0	0.0167	1.0469	1.0733	0.5333	-12491.9764
type1	mrnm	0.25	319	0.8671	1.0293	0.3024	0	0.2376	0.062	0	0	0.0196	1.1483	0.9789	0.5046	-12356.786
type1	mrnm	0.25	320	1.1858	0.917	0.2763	0	0.2237	0.0516	0	0	-0.0056	0.8706	1.0389	0.5058	-12326.5589
type1	mrnm	0.25	321	1.0111	1.0466	0.3457	0	0.2692	0.0401	0	0	-0.0119	0.9085	0.9139	0.4165	-12238.3816
type1	mrnm	0.25	322	0.8974	1.0949	0.4225	0	0.2784	0.0465	0	0	0.0039	1.0893	0.8985	0.3824	-12393.0043
type1	mrnm	0.25	323	0.804	1.1553	0.3027	0	0.2382	0.0558	0	0	-0.0093	1.2538	0.8647	0.5606	-12393.3973
type1	mrnm	0.25	324	1.0838	1.0976	0.3988	0	0.2237	0.0357	0	0	-0.0085	1.0165	0.9388	0.4547	-12496.8213
type1	mrnm	0.25	325	0.9872	0.76	0.1721	0	0.2763	0.0176	0	0	3e-04	0.9663	1.2502	0.6154	-12373.2541
type1	mrnm	0.25	326	1.0145	1.0087	0.3309	0	0.258	0.0748	0	0	-0.0059	0.9699	1.0481	0.4659	-12498.0916
type1	mrnm	0.25	327	0.9978	1.0881	0.3615	0	0.2562	0.0449	0	0	-0.0191	1.0165	0.865	0.4318	-12311.7902
type1	mrnm	0.25	328	1.025	0.9971	0.3528	0	0.2587	0.0585	0	0	-0.0014	0.9298	1.0049	0.4074	-12373.3768
type1	mrnm	0.25	329	1.0669	1.0009	0.3674	0	0.2429	0.0352	0	0	6e-04	0.9807	1.0011	0.4577	-12409.2534
type1	mrnm	0.25	330	1.0049	0.9072	0.3029	0	0.2332	0.0544	0	0	0.0061	1.0361	1.12	0.5075	-12431.4768
type1	mrnm	0.25	331	1.0977	1.1203	0.299	0	0.2034	0.0642	0	0	0.0211	0.9539	0.8855	0.4542	-12434.7966
type1	mrnm	0.25	332	0.8277	1.0119	0.2332	0	0.255	0.0474	0	0	0.0122	1.1696	1.0245	0.6197	-12372.4704
type1	mrnm	0.25	333	0.8371	0.991	0.2959	0	0.2986	0.0585	0	0	-0.0119	1.1041	1.0188	0.5042	-12395.27
type1	mrnm	0.25	334	1.0236	0.9243	0.361	0	0.2762	0.0718	0	0	0.0094	0.9689	1.0987	0.4758	-12419.485
type1	mrnm	0.25	335	1.0793	1.044	0.3284	0	0.2154	0.0283	0	0	-0.0103	0.9433	0.9531	0.4718	-12323.3806
type1	mrnm	0.25	336	1.0198	1.2147	0.3923	0	0.2304	0.0377	0	0	-0.0239	1.019	0.7975	0.415	-12431.6484
type1	mrnm	0.25	337	0.6476	0.9254	0.2543	0	0.2776	0.0768	0	0	-0.0087	1.3612	1.0852	0.5348	-12436.376
type1	mrnm	0.25	338	0.9079	0.9875	0.3775	0	0.2578	0.07	0	0	-3e-04	1.0902	1.0085	0.4258	-12350.279
type1	mrnm	0.25	339	1.0069	1.0235	0.365	0	0.2506	0.0461	0	0	-0.0164	0.9703	0.9772	0.459	-12292.9755
type1	mrnm	0.25	340	1.0631	0.7958	0.2579	0	0.2137	0.0713	0	0	-0.0084	1.0046	1.1795	0.5383	-12308.0391
type1	mrnm	0.25	341	1.0556	1.2072	0.3832	0	0.2276	0.0592	0	0	0.0211	1.0198	0.7995	0.4429	-12444.0719
type1	mrnm	0.25	342	1.083	1.0828	0.2991	0	0.2505	0.0448	0	0	-7e-04	1.0314	0.9134	0.5389	-12524.7092
type1	mrnm	0.25	343	1.1255	0.9824	0.4475	0	0.2287	0.0605	0	0	-0.0117	0.8611	0.9948	0.3143	-12284.7017
type1	mrnm	0.25	344	0.9522	0.9639	0.3491	0	0.2644	0.0563	0	0	0.0107	1.0672	1.0476	0.3924	-12527.4795
type1	mrnm	0.25	345	0.8673	0.8463	0.127	0	0.2796	0.0248	0	0	-0.0322	1.107	1.1474	0.6641	-12370.2799
type1	mrnm	0.25	346	1.0543	0.8783	0.2634	0	0.252	0.059	0	0	-1e-04	0.9852	1.128	0.573	-12392.3957
type1	mrnm	0.25	347	0.9372	1.1912	0.266	0	0.2191	0.038	0	0	-0.0042	1.0518	0.7982	0.5163	-12286.0984
type1	mrnm	0.25	348	1.0656	1.1688	0.3492	0	0.2483	0.0664	0	0	0.0119	0.9643	0.7896	0.4375	-12355.447
type1	mrnm	0.25	349	1.2034	1.0795	0.3888	0	0.2467	0.0393	0	0	-0.0029	0.7489	0.9367	0.4266	-12319.4127
type1	mrnm	0.25	350	0.9791	0.9627	0.3012	0	0.2545	0.0445	0	0	0.0013	1.0514	1.0307	0.515	-12390.066
type1	mrnm	0.25	351	1.0032	0.9658	0.2356	0	0.2829	0.0147	0	0	0.0027	0.9971	1.0258	0.5736	-12427.0468
type1	mrnm	0.25	352	1.0189	0.9838	0.2838	0	0.2523	0.0457	0	0	-0.0122	0.9893	1.0285	0.5414	-12385.8729
type1	mrnm	0.25	353	0.9971	0.9291	0.2811	0	0.2521	0.0705	0	0	0.0104	1.0091	1.1007	0.5522	-12398.5943
type1	mrnm	0.25	354	1.0187	0.943	0.3394	0	0.25	0.0607	0	0	-0.0035	0.9928	1.0762	0.5045	-12366.0182
type1	mrnm	0.25	355	0.944	1.0715	0.3142	0	0.2471	0.0716	0	0	0.0071	1.0692	0.934	0.4561	-12435.7576
type1	mrnm	0.25	356	0.8468	0.9981	0.1776	0	0.2304	0.0631	0	0	0.0264	1.1691	1.0291	0.6404	-12368.6669
type1	mrnm	0.25	357	1.0471	0.8746	0.3369	0	0.2499	0.0458	0	0	-0.0256	0.9954	1.0862	0.4814	-12302.2059
type1	mrnm	0.25	358	0.9779	0.9906	0.2313	0	0.262	0.026	0	0	0.0052	0.9419	1.039	0.556	-12352.2131
type1	mrnm	0.25	359	1.0732	1.0493	0.424	0	0.2336	0.042	0	0	-0.001	0.8985	0.9991	0.3778	-12387.7848
type1	mrnm	0.25	360	0.9696	1.0886	0.3307	0	0.2815	0.0523	0	0	-0.0204	0.9833	0.9224	0.4538	-12421.5402
type1	mrnm	0.25	361	1.1593	1.0327	0.3696	0	0.2546	0.0437	0	0	0.0077	0.8962	0.9333	0.4937	-12320.9318
type1	mrnm	0.25	362	1.1019	0.9419	0.3421	0	0.2659	0.0661	0	0	0.0282	0.9023	1.0699	0.4619	-12440.2769
type1	mrnm	0.25	363	1.1229	1.0326	0.3104	0	0.2127	0.0594	0	0	-0.0011	0.8748	1.0115	0.5054	-12355.0772
type1	mrnm	0.25	364	0.9753	1.1077	0.2867	0	0.2661	0.0371	0	0	-0.0096	1.0519	0.8699	0.5192	-12411.5147
type1	mrnm	0.25	365	0.7831	0.925	0.1587	0	0.2641	0.0369	0	0	0.0221	1.1849	1.0824	0.6382	-12350.9463
type1	mrnm	0.25	366	0.8867	0.9811	0.2689	0	0.2233	0.0473	0	0	0.0062	1.0711	1.017	0.5343	-12201.5832
type1	mrnm	0.25	367	1.0664	1.1173	0.253	0	0.2429	0.0452	0	0	0.0124	0.966	0.8674	0.5594	-12376.9225
type1	mrnm	0.25	368	1.0222	1.0622	0.2694	0	0.2591	0.0757	0	0	-0.0118	0.963	0.9353	0.4962	-12414.2839
type1	mrnm	0.25	369	1.0266	1.0848	0.3228	0	0.265	0.0527	0	0	-0.0029	0.9741	0.9329	0.5104	-12420.7664
type1	mrnm	0.25	370	1.078	1.0425	0.357	0	0.2686	0.0473	0	0	0.0033	0.9632	0.9797	0.4865	-12487.4134
type1	mrnm	0.25	371	1.0875	0.9708	0.2663	0	0.2606	0.0393	0	0	-0.0219	0.8824	1.0329	0.5596	-12327.1457
type1	mrnm	0.25	372	1.1886	1.0695	0.3342	0	0.2902	0.0146	0	0	0.006	0.8012	0.9354	0.4559	-12502.6407
type1	mrnm	0.25	373	0.7956	1.0037	0.2692	0	0.2624	0.0402	0	0	0.0114	1.1999	1.0619	0.5622	-12491.8427
type1	mrnm	0.25	374	0.8775	0.9162	0.1586	0	0.2743	0.03	0	0	-0.0177	1.086	1.0284	0.6217	-12251.0089
type1	mrnm	0.25	375	0.8264	1.0087	0.1495	0	0.2691	0.0575	0	0	0.0167	1.1543	0.9793	0.6031	-12408.453
type1	mrnm	0.25	376	0.9407	0.9755	0.2977	0	0.2623	0.0694	0	0	-0.0078	1.065	1.0531	0.4981	-12468.2897
type1	mrnm	0.25	377	1.2526	1.1145	0.4273	0	0.2632	0.025	0	0	-0.0257	0.768	0.906	0.3758	-12517.1913
type1	mrnm	0.25	378	0.9839	0.9519	0.2094	0	0.2314	0.0421	0	0	-0.0098	0.9973	1.0162	0.5845	-12223.3345
type1	mrnm	0.25	379	0.8109	0.9129	0.1712	0	0.2497	0.0494	0	0	0.0034	1.136	1.0884	0.6702	-12193.2965
type1	mrnm	0.25	380	0.851	0.9381	0.1409	0	0.2336	0.0555	0	0	-0.0096	1.2552	1.0305	0.6759	-12392.6286
type1	mrnm	0.25	381	1.1296	1.0578	0.2684	0	0.2367	0.0727	0	0	2e-04	0.9616	0.959	0.5622	-12499.7652
type1	mrnm	0.25	382	1.1986	1.0222	0.3686	0	0.2827	0.0825	0	0	0.0095	0.7867	0.9813	0.45	-12423.661
type1	mrnm	0.25	383	0.8677	1.0133	0.2452	0	0.24	0.0647	0	0	0.0142	1.1329	0.9723	0.5407	-12314.8492
type1	mrnm	0.25	384	0.9381	1.0051	0.3099	0	0.2342	0.0545	0	0	-0.0078	1.1458	1.0364	0.5185	-12522.4854
type1	mrnm	0.25	385	1.031	1.0599	0.2424	0	0.2651	0.0633	0	0	-0.001	0.9778	0.9769	0.5374	-12545.9649
type1	mrnm	0.25	386	1.0421	1.0942	0.365	0	0.2886	0.0157	0	0	-0.0158	0.9075	0.8643	0.4362	-12293.7664
type1	mrnm	0.25	387	1.0424	0.9829	0.3439	0	0.2565	0.0723	0	0	-0.0077	0.9789	1.0576	0.4944	-12460.4459
type1	mrnm	0.25	388	1.0647	0.9726	0.2996	0	0.2361	0.038	0	0	-0.0137	0.8958	1.0514	0.4848	-12344.4705
type1	mrnm	0.25	389	1.1801	0.9991	0.4517	0	0.2556	0.0581	0	0	0.0063	0.866	1.0115	0.4317	-12369.5364
type1	mrnm	0.25	390	0.9206	0.8681	0.4699	0	0.2499	0.0585	0	0	-0.0044	1.1105	1.1253	0.3884	-12274.2159
type1	mrnm	0.25	391	1.2123	1.0726	0.4448	0	0.2389	0.045	0	0	0.0062	0.8617	0.963	0.358	-12565.696
type1	mrnm	0.25	392	1.0397	0.9332	0.2102	0	0.2472	0.0445	0	0	-0.0134	1.047	1.1066	0.6333	-12538.3543
type1	mrnm	0.25	393	0.9476	1.0782	0.3141	0	0.2583	0.0639	0	0	0.0161	1.0143	0.9378	0.468	-12384.5023
type1	mrnm	0.25	394	0.8874	0.9937	0.1446	0	0.2209	0.0299	0	0	-6e-04	1.1532	0.9836	0.6695	-12289.0191
type1	mrnm	0.25	395	0.8705	0.9068	0.2685	0	0.2562	0.0306	0	0	-0.0105	1.052	1.0612	0.5256	-12158.1419
type1	mrnm	0.25	396	1.1401	0.926	0.2104	0	0.231	0.0561	0	0	0.0297	0.8874	1.0612	0.5783	-12360.6796
type1	mrnm	0.25	397	0.9887	1.2066	0.3131	0	0.2875	0.067	0	0	-0.0134	0.9465	0.7827	0.4575	-12388.2318
type1	mrnm	0.25	398	1.03	0.9757	0.3561	0	0.2538	0.03	0	0	-0.0091	0.9866	1.0029	0.441	-12360.0913
type1	mrnm	0.25	399	0.9838	0.8761	0.2243	0	0.2573	0.0484	0	0	-0.0136	1.0202	1.1361	0.5619	-12426.1639
type1	mrnm	0.25	400	1.0686	0.9286	0.2557	0	0.2508	0.0652	0	0	0.0319	0.9306	1.0643	0.5906	-12280.1929
type1	mrnm	0.25	401	1.0168	1.0224	0.3165	0	0.2535	0.0519	0	0	-0.0067	0.9807	0.9483	0.504	-12278.1628
type1	mrnm	0.25	402	1.119	1.0046	0.317	0	0.2618	0.0457	0	0	0.0311	0.9014	1.0214	0.5109	-12469.4659
type1	mrnm	0.25	403	0.9065	0.9209	0.3292	0	0.2749	0.0668	0	0	-0.0095	1.0694	1.0753	0.5023	-12306.1213
type1	mrnm	0.25	404	0.9939	1.0878	0.3672	0	0.2546	0.0326	0	0	-0.0232	1.0292	0.9093	0.4224	-12437.601
type1	mrnm	0.25	405	1.0828	1.069	0.291	0	0.2325	0.062	0	0	-0.0031	0.9868	0.9672	0.5039	-12549.4793
type1	mrnm	0.25	406	1.1096	0.9669	0.3027	0	0.2518	0.0357	0	0	-0.025	0.8512	0.9542	0.4444	-12192.466
type1	mrnm	0.25	407	1.1236	1.1327	0.3394	0	0.2231	0.0464	0	0	0.0139	0.9095	0.8547	0.4308	-12392.5958
type1	mrnm	0.25	408	1.0084	0.9335	0.3312	0	0.2679	0.0759	0	0	0.0341	1.0388	1.0651	0.482	-12462.9697
type1	mrnm	0.25	409	0.9859	0.8762	0.2517	0	0.2552	0.0436	0	0	0	0.9791	1.0956	0.5121	-12291.0831
type1	mrnm	0.25	410	1.018	0.9879	0.2565	0	0.2057	0.0576	0	0	-0.0132	1.0871	1.0661	0.5682	-12514.14
type1	mrnm	0.25	411	1.1203	0.9249	0.3453	0	0.2504	0.0413	0	0	0.0051	0.8574	1.0908	0.4592	-12360.5844
type1	mrnm	0.25	412	0.8219	1.064	0.2443	0	0.2563	0.0775	0	0	-0.0218	1.2211	0.9416	0.5833	-12416.2695
type1	mrnm	0.25	413	0.9934	0.9664	0.2326	0	0.2123	0.0558	0	0	0.0285	1.0432	1.0356	0.5766	-12324.6259
type1	mrnm	0.25	414	0.9886	1.0166	0.3213	0	0.2495	0.0504	0	0	-0.0047	1.002	0.9551	0.4547	-12316.4148
type1	mrnm	0.25	415	1.0476	0.8445	0.2295	0	0.2318	0.0307	0	0	-0.0126	0.9515	1.1174	0.5091	-12302.689
type1	mrnm	0.25	416	0.9584	0.931	0.2571	0	0.2518	0.0236	0	0	0.0038	1.0442	1.1007	0.5317	-12457.7072
type1	mrnm	0.25	417	0.7659	0.995	0.2229	0	0.2894	0.0281	0	0	-0.0145	1.1681	1.0789	0.6056	-12468.4482
type1	mrnm	0.25	418	1.116	0.8976	0.292	0	0.2119	0.0381	0	0	0.0036	0.8872	1.0945	0.5246	-12233.4429
type1	mrnm	0.25	419	0.9562	0.9963	0.2854	0	0.2613	0.0407	0	0	-0.0012	0.9231	0.9731	0.4478	-12201.8373
type1	mrnm	0.25	420	0.9009	1.103	0.2544	0	0.2438	0.0266	0	0	0.0102	1.1228	0.91	0.5663	-12404.84
type1	mrnm	0.25	421	1.3019	1.1603	0.4361	0	0.2057	0.0558	0	0	0.0128	0.7232	0.8179	0.2871	-12383.6969
type1	mrnm	0.25	422	1.1904	0.8434	0.3233	0	0.2521	0.0568	0	0	-0.0108	0.8846	1.1516	0.4639	-12493.0505
type1	mrnm	0.25	423	1.0056	0.8795	0.3923	0	0.2366	0.0359	0	0	-0.0107	1.042	1.1114	0.4432	-12316.9891
type1	mrnm	0.25	424	1.0406	0.9586	0.3137	0	0.2695	0.0634	0	0	0.0258	0.9851	1.0595	0.5464	-12417.3459
type1	mrnm	0.25	425	0.816	0.8454	0.3428	0	0.2595	0.0721	0	0	0.0282	1.218	1.1512	0.4416	-12410.4947
type1	mrnm	0.25	426	1.0637	0.9311	0.2048	0	0.2341	0.0488	0	0	-0.0116	0.9609	1.1164	0.5906	-12489.5919
type1	mrnm	0.25	427	0.9337	1.0004	0.2883	0	0.2523	0.0491	0	0	0.0114	1.0633	1.0507	0.5633	-12414.7341
type1	mrnm	0.25	428	0.964	0.9174	0.2238	0	0.251	0.0429	0	0	-8e-04	1.0163	1.0663	0.5786	-12293.7767
type1	mrnm	0.25	429	1.036	1.1258	0.3413	0	0.2294	0.0759	0	0	0.0186	1.0944	0.9092	0.5064	-12570.2052
type1	mrnm	0.25	430	1.0806	1.0067	0.2697	0	0.2599	0.0701	0	0	0.0153	0.92	1.022	0.6201	-12343.087
type1	mrnm	0.25	431	1.0006	1.0068	0.3154	0	0.2251	0.0374	0	0	0.0029	1.0127	1.0134	0.4832	-12379.0329
type1	mrnm	0.25	432	1.0121	1.0206	0.3477	0	0.2612	0.0577	0	0	-0.0068	0.987	0.9639	0.44	-12378.8434
type1	mrnm	0.25	433	1.0043	1.0834	0.3258	0	0.2758	0.0714	0	0	0.03	0.9715	0.9011	0.5013	-12323.1862
type1	mrnm	0.25	434	0.9149	1.0237	0.3869	0	0.272	0.0337	0	0	-0.0099	1.0027	0.9903	0.3992	-12326.4119
type1	mrnm	0.25	435	0.9609	0.9549	0.3304	0	0.2468	0.0298	0	0	0.001	0.998	1.025	0.4403	-12273.1288
type1	mrnm	0.25	436	1.1623	1.0218	0.3753	0	0.2455	0.0252	0	0	-0.0068	0.8821	0.9773	0.4358	-12432.9474
type1	mrnm	0.25	437	1.2767	1.0897	0.3976	0	0.2315	0.0538	0	0	-0.0167	0.8102	0.898	0.4315	-12430.0268
type1	mrnm	0.25	438	1.2646	1.0751	0.4496	0	0.2484	0.0378	0	0	-0.0048	0.7106	0.8991	0.3666	-12261.285
type1	mrnm	0.25	439	1.0478	1.0005	0.3026	0	0.2435	0.0707	0	0	0.0032	0.9668	0.99	0.5168	-12329.3003
type1	mrnm	0.25	440	1.0483	1.0013	0.3197	0	0.2622	0.0749	0	0	-0.0046	0.9883	1.0232	0.5003	-12494.427
type1	mrnm	0.25	441	0.6561	0.9341	0.1535	0	0.2856	0.0527	0	0	0.0013	1.3094	1.0797	0.5989	-12457.8139
type1	mrnm	0.25	442	0.8746	1.0617	0.3028	0	0.2578	0.0163	0	0	-0.0216	1.0886	1.0169	0.4471	-12570.5593
type1	mrnm	0.25	443	1.0935	0.9895	0.3299	0	0.2612	0.0852	0	0	0.0087	0.8879	1.0411	0.4997	-12396.5848
type1	mrnm	0.25	444	0.8989	0.9739	0.255	0	0.253	0.0351	0	0	-0.0039	1.0483	1.0017	0.4867	-12300.3384
type1	mrnm	0.25	445	1.0095	0.933	0.2114	0	0.2454	0.0438	0	0	0.0016	0.9792	1.0542	0.5936	-12296.6327
type1	mrnm	0.25	446	0.8931	0.9858	0.1752	0	0.2507	0.042	0	0	-0.0038	1.1162	1.0215	0.5997	-12433.3819
type1	mrnm	0.25	447	1.0991	0.998	0.3809	0	0.2668	0.0556	0	0	-0.0152	0.9229	0.9905	0.4618	-12361.2281
type1	mrnm	0.25	448	0.9544	1.0136	0.2221	0	0.2319	0.0368	0	0	-0.024	1.0811	0.9764	0.5462	-12404.3322
type1	mrnm	0.25	449	1.0173	1.0368	0.3362	0	0.3035	0.0758	0	0	-0.0037	0.9234	0.9651	0.4423	-12429.249
type1	mrnm	0.25	450	0.9242	0.9512	0.2598	0	0.287	0.0444	0	0	8e-04	0.9891	1.0713	0.5766	-12302.6605
type1	mrnm	0.25	451	1.0593	0.9747	0.3084	0	0.2324	0.0434	0	0	-0.0307	1.0228	1.0422	0.4808	-12519.8683
type1	mrnm	0.25	452	1.037	1.007	0.3336	0	0.2612	0.0431	0	0	0.0103	0.9439	0.9826	0.4488	-12370.6282
type1	mrnm	0.25	453	1.0619	0.976	0.3097	0	0.2531	0.0477	0	0	-0.0073	0.895	1.0673	0.5254	-12355.2239
type1	mrnm	0.25	454	0.8783	0.8752	0.1838	0	0.2718	0.0658	0	0	0.017	1.0627	1.1315	0.5645	-12381.1641
type1	mrnm	0.25	455	1.0624	1.1103	0.4511	0	0.261	0.0712	0	0	-0.0061	0.9182	0.9385	0.3522	-12482.1228
type1	mrnm	0.25	456	1.0355	0.9837	0.2562	0	0.2467	0.0631	0	0	-0.003	0.9555	0.9798	0.5296	-12276.0642
type1	mrnm	0.25	457	1.0329	1.0069	0.3021	0	0.2548	0.0477	0	0	0.0231	0.9457	0.911	0.4324	-12244.2398
type1	mrnm	0.25	458	0.9323	0.8938	0.3066	0	0.2411	0.0197	0	0	0.0106	1.0625	1.103	0.4916	-12310.2163
type1	mrnm	0.25	459	0.9183	0.9314	0.2459	0	0.2497	0.0336	0	0	-0.0194	1.0951	1.0429	0.546	-12330.7842
type1	mrnm	0.25	460	0.9753	1.016	0.2676	0	0.2428	0.0329	0	0	-0.0043	1.0224	0.9894	0.5013	-12408.0939
type1	mrnm	0.25	461	1.093	0.9637	0.3874	0	0.2706	0.065	0	0	-0.0022	0.8866	1.0198	0.3995	-12363.0428
type1	mrnm	0.25	462	0.8129	0.8576	0.266	0	0.2752	0.0582	0	0	-0.0138	1.1858	1.191	0.5817	-12437.6524
type1	mrnm	0.25	463	1.053	1.0045	0.3082	0	0.2584	0.0849	0	0	-0.0056	0.9836	1.0207	0.4901	-12517.7231
type1	mrnm	0.25	464	1.0217	1.0669	0.3926	0	0.2607	0.0604	0	0	0.0258	0.9613	0.9618	0.4253	-12420.3693
type1	mrnm	0.25	465	0.8949	1.0725	0.2839	0	0.2841	0.0818	0	0	0.0283	1.0896	0.9237	0.4956	-12444.8636
type1	mrnm	0.25	466	1.1112	0.9979	0.4002	0	0.2277	0.0462	0	0	0.0139	0.9345	1.012	0.4031	-12408.9982
type1	mrnm	0.25	467	1.0251	1.0145	0.3604	0	0.2604	0.0327	0	0	-0.0241	0.9812	0.9563	0.4162	-12369.208
type1	mrnm	0.25	468	0.9341	1.066	0.223	0	0.2779	0.0723	0	0	-0.0096	1.0513	0.9184	0.5453	-12427.152
type1	mrnm	0.25	469	1.0777	0.8796	0.1406	0	0.2309	0.0672	0	0	0.0103	0.9541	1.0864	0.6359	-12313.5569
type1	mrnm	0.25	470	0.8758	1.1139	0.3244	0	0.2824	0.0704	0	0	0.0066	1.0914	0.833	0.5027	-12225.6528
type1	mrnm	0.25	471	1.1407	1.1236	0.4271	0	0.2238	0.0204	0	0	-0.0212	0.8689	0.8689	0.3836	-12306.4204
type1	mrnm	0.25	472	0.9585	1.0691	0.2707	0	0.2435	0.0568	0	0	0.0276	0.996	0.8933	0.4839	-12253.7294
type1	mrnm	0.25	473	0.918	1.1079	0.3395	0	0.2626	0.0328	0	0	-0.0179	1.0801	0.9343	0.5018	-12444.4774
type1	mrnm	0.25	474	0.8819	0.8671	0.2548	0	0.2568	0.044	0	0	0.0138	1.1296	1.1228	0.5841	-12300.5074
type1	mrnm	0.25	475	0.983	1.0268	0.3724	0	0.2692	0.0743	0	0	0.0448	1.0183	0.9983	0.4626	-12430.12
type1	mrnm	0.25	476	1.0082	0.9401	0.2962	0	0.2413	0.0402	0	0	-0.0125	1.0116	1.0279	0.5031	-12297.8999
type1	mrnm	0.25	477	0.8262	0.9917	0.2384	0	0.2578	0.0485	0	0	-0.0149	1.1736	1.016	0.5887	-12361.9819
type1	mrnm	0.25	478	1.2019	1.1839	0.4493	0	0.2483	0.0573	0	0	0.0189	0.746	0.7848	0.3146	-12280.5458
type1	mrnm	0.25	479	1.1757	0.9874	0.2826	0	0.2197	0.0303	0	0	-0.0058	0.8218	1.0391	0.501	-12384.0922
type1	mrnm	0.25	480	0.9306	0.9917	0.3189	0	0.2491	0.052	0	0	0.0212	1.0758	0.9924	0.4843	-12320.7347
type1	mrnm	0.25	481	1.1099	1.016	0.2908	0	0.2516	0.0366	0	0	-0.0185	0.8334	0.9572	0.469	-12277.951
type1	mrnm	0.25	482	1.0382	1.0295	0.2903	0	0.2877	0.0513	0	0	-0.0017	0.9239	0.9328	0.4737	-12369.059
type1	mrnm	0.25	483	1.1594	1.0853	0.4151	0	0.2507	0.0506	0	0	5e-04	0.8069	0.9053	0.4174	-12259.6692
type1	mrnm	0.25	484	0.9897	1.0594	0.2878	0	0.267	0.0613	0	0	-0.0201	1.0236	0.9386	0.4675	-12489.646
type1	mrnm	0.25	485	1.115	1.0784	0.3762	0	0.2463	0.0518	0	0	0.0183	0.934	0.9406	0.4244	-12501.9543
type1	mrnm	0.25	486	1.241	0.9725	0.391	0	0.265	0.0743	0	0	-0.0093	0.76	1.015	0.422	-12365.4989
type1	mrnm	0.25	487	0.8804	1.0245	0.2021	0	0.2821	0.0605	0	0	0.0166	1.066	0.9649	0.5643	-12372.4538
type1	mrnm	0.25	488	0.8481	0.9455	0.1358	0	0.2365	0.0571	0	0	-0.0083	1.1385	1.0833	0.6654	-12363.5849
type1	mrnm	0.25	489	1.0124	1.0713	0.2694	0	0.2786	0.075	0	0	0.0144	0.9141	0.9079	0.4889	-12326.6859
type1	mrnm	0.25	490	1.0146	1.0461	0.2663	0	0.2548	0.0727	0	0	0.0035	1.0402	0.9819	0.5698	-12496.6317
type1	mrnm	0.25	491	1.1387	1.075	0.3794	0	0.2581	0.0514	0	0	-0.0096	0.8901	0.9473	0.4461	-12474.5305
type1	mrnm	0.25	492	1.0075	1.0964	0.3247	0	0.2386	0.0492	0	0	-5e-04	0.9731	0.8911	0.4609	-12309.1735
type1	mrnm	0.25	493	1.1098	1.0655	0.3022	0	0.2564	0.034	0	0	-0.0115	0.8554	0.9656	0.4604	-12467.9824
type1	mrnm	0.25	494	1.1078	1.0345	0.3326	0	0.2803	0.0142	0	0	-0.0112	0.8335	0.9646	0.4641	-12363.4288
type1	mrnm	0.25	495	1.1739	1.1641	0.4143	0	0.2694	0.0646	0	0	0.0059	0.8511	0.8227	0.4152	-12413.9092
type1	mrnm	0.25	496	1.0987	1.0171	0.3739	0	0.2506	0.0633	0	0	0.0086	0.9145	0.9835	0.3847	-12453.1198
type1	mrnm	0.25	497	1.0766	0.9436	0.3068	0	0.2388	0.0348	0	0	9e-04	0.8703	1.0179	0.4458	-12230.4158
type1	mrnm	0.25	498	0.999	1.0005	0.2352	0	0.2354	0.0574	0	0	-0.0059	1.0493	1.0319	0.5331	-12529.5143
type1	mrnm	0.25	499	0.9872	1.0207	0.3096	0	0.2537	0.0279	0	0	-0.0028	1.021	0.9843	0.5147	-12375.4486
type1	mrnm	0.25	500	0.9215	0.9388	0.3396	0	0.2459	0.0365	0	0	-0.002	1.1018	1.0155	0.4672	-12259.9976
type1	mrnm	1	1	0.6966	1.0327	0.2272	0	1.0056	0.0827	0	0	-0.0114	1.2858	0.9547	0.5187	-13723.456
type1	mrnm	1	2	0.9893	1.1221	0.2535	0	0.9726	0.0591	0	0	0.0143	0.9993	0.8946	0.4984	-13814.5243
type1	mrnm	1	3	1.1278	1.0513	0.3505	0	0.9617	0.0171	0	0	0.0276	0.9108	0.9016	0.448	-13626.339
type1	mrnm	1	4	0.8259	0.9532	0.2281	0	0.9833	0.0879	0	0	0.0296	1.2028	1.0296	0.5488	-13718.8684
type1	mrnm	1	5	1.016	0.9152	0.2458	0	0.9483	0.0861	0	0	0.0306	0.9529	1.0975	0.5924	-13608.177
type1	mrnm	1	6	1.3816	1.0017	0.308	0	0.9515	0.0995	0	0	0.0345	0.6296	0.9544	0.4726	-13611.9503
type1	mrnm	1	7	0.9303	0.9735	0.2326	0	1.0126	0.0058	0	0	0.0019	0.9971	1.0292	0.5765	-13656.9158
type1	mrnm	1	8	1.0724	1.2423	0.3855	0	0.9559	0.0475	0	0	-0.012	0.9777	0.7836	0.4135	-13851.6453
type1	mrnm	1	9	0.7718	1.0601	0.3893	0	1.0677	0.0652	0	0	-0.0119	1.2696	0.8853	0.4414	-13685.8797
type1	mrnm	1	10	0.6934	0.9734	0.2171	0	1.0142	0.0723	0	0	-0.0228	1.2856	0.9956	0.5866	-13622.283
type1	mrnm	1	11	1.1463	0.9464	0.3701	0	1.0444	0.0638	0	0	0.0058	0.8291	1.0494	0.4269	-13749.6636
type1	mrnm	1	12	1.1375	0.9422	0.303	0	1.0373	0.0446	0	0	-0.0178	0.8947	1.0594	0.4883	-13858.955
type1	mrnm	1	13	0.946	1.0056	0.3146	0	1.0214	-0.0087	0	0	-0.0142	0.9697	1.0162	0.4661	-13735.1638
type1	mrnm	1	14	0.9436	1.1135	0.2072	0	1.0033	0.0709	0	0	0.02	1.0014	0.8805	0.5475	-13718.5456
type1	mrnm	1	15	1.042	1.051	0.3758	0	1.0781	0.0752	0	0	0.0491	0.8696	0.9068	0.3806	-13688.6214
type1	mrnm	1	16	1.0018	0.9934	0.3601	0	0.9397	0.0856	0	0	-0.0345	1.0469	1.0233	0.501	-13687.7172
type1	mrnm	1	17	0.7415	1.0561	0.1812	0	0.9688	0.053	0	0	0.0287	1.194	0.9516	0.5811	-13675.2695
type1	mrnm	1	18	0.9476	1.0471	0.2951	0	1.0042	0.0515	0	0	-0.0391	1.0627	1.0026	0.5397	-13872.6152
type1	mrnm	1	19	1.1248	0.9423	0.2889	0	0.9657	0.0782	0	0	0.0087	0.9542	1.0841	0.5207	-13855.7137
type1	mrnm	1	20	0.9806	0.885	0.1446	0	1.0262	0.0301	0	0	-0.0417	1.0371	1.105	0.6402	-13786.9702
type1	mrnm	1	21	1.0191	0.8183	0.2825	0	0.999	0.0705	0	0	0.0223	0.9946	1.1557	0.5335	-13647.6715
type1	mrnm	1	22	0.9876	0.983	0.386	0	1.043	0.0663	0	0	0.0058	1.0168	1.0444	0.4206	-13889.4235
type1	mrnm	1	23	1.0495	1.0136	0.28	0	1.0062	-0.0029	0	0	-0.0142	0.8468	0.9676	0.4882	-13611.6092
type1	mrnm	1	24	0.9767	1.0324	0.3425	0	0.9647	0.0686	0	0	0.0382	1.0625	0.9862	0.4049	-13841.6031
type1	mrnm	1	25	1.1665	1.1919	0.4015	0	1.0434	0.0207	0	0	0.0189	0.735	0.8134	0.4057	-13709.7924
type1	mrnm	1	26	1.0367	0.9044	0.2636	0	1.0627	0.0688	0	0	-0.0096	0.975	1.0667	0.5736	-13722.4892
type1	mrnm	1	27	1.0369	0.9969	0.3296	0	0.9896	0.0282	0	0	-0.0464	1.0798	0.9897	0.58	-13735.7104
type1	mrnm	1	28	0.9674	0.9158	0.2837	0	0.9718	0.0428	0	0	0.004	1.0863	1.0931	0.5342	-13764.8175
type1	mrnm	1	29	1.1213	1.0813	0.4399	0	1.0006	0.0126	0	0	-0.0108	0.863	0.9006	0.3281	-13746.2721
type1	mrnm	1	30	0.9169	1.0185	0.3713	0	1.0638	0.0249	0	0	-0.0507	1.0704	0.9789	0.4373	-13787.5226
type1	mrnm	1	31	0.9678	0.9417	0.3115	0	0.9784	-0.0059	0	0	0.0028	1.0264	1.0603	0.5315	-13656.542
type1	mrnm	1	32	0.8948	1.0954	0.3747	0	1.0245	0.0646	0	0	-0.0109	1.1732	0.8737	0.4643	-13745.7147
type1	mrnm	1	33	1.0685	1.033	0.3048	0	0.9393	0.0468	0	0	-0.0189	1.0066	0.9616	0.5019	-13753.1513
type1	mrnm	1	34	0.8931	1.0704	0.3728	0	1.0387	0.0416	0	0	-0.0153	1.0818	0.8805	0.4384	-13625.0439
type1	mrnm	1	35	1.1175	1.2106	0.3609	0	1.0197	0.0436	0	0	-0.0043	0.8429	0.8003	0.4291	-13785.2243
type1	mrnm	1	36	1.1031	0.9799	0.2445	0	1.0714	0.0658	0	0	0.0218	0.8806	1.0434	0.5621	-13883.058
type1	mrnm	1	37	1.0516	1.0112	0.2701	0	1.1036	0.0224	0	0	0.0259	0.9659	1.0598	0.537	-14083.4059
type1	mrnm	1	38	1.2005	1.0477	0.3217	0	1.0066	0.095	0	0	-0.0115	0.8259	0.9379	0.4912	-13741.9389
type1	mrnm	1	39	0.9784	0.969	0.4197	0	1.0061	0.0638	0	0	0.0124	0.9797	0.9808	0.3773	-13566.252
type1	mrnm	1	40	1.0648	1.0251	0.3529	0	1.0247	0.029	0	0	0.0024	0.9246	0.9658	0.4566	-13712.5223
type1	mrnm	1	41	0.9409	1.0531	0.2993	0	1.0233	0.0406	0	0	0.0272	0.9869	0.946	0.511	-13658.3886
type1	mrnm	1	42	0.9942	0.9873	0.2793	0	1.0761	0.0205	0	0	0.0125	1.0141	0.9681	0.5591	-13684.413
type1	mrnm	1	43	1.0858	0.9773	0.3526	0	0.9916	-0.0163	0	0	-0.0069	0.9567	0.985	0.4514	-13691.0753
type1	mrnm	1	44	1.0315	0.918	0.3821	0	0.9309	0.0577	0	0	-0.0584	1.109	1.0792	0.4753	-13753.1232
type1	mrnm	1	45	1.0268	1.1149	0.3174	0	0.9974	0.0449	0	0	-0.013	0.9537	0.9012	0.4959	-13751.3265
type1	mrnm	1	46	1.0141	1.1021	0.3966	0	0.9504	0.0695	0	0	-0.0079	0.975	0.9281	0.4026	-13759.8846
type1	mrnm	1	47	1.0004	0.9098	0.3868	0	0.9868	0.0348	0	0	-0.0173	1.0145	1.0755	0.4121	-13700.1234
type1	mrnm	1	48	0.7657	0.8928	0.2333	0	1.0235	0.0349	0	0	0.0433	1.2082	1.0457	0.5592	-13560.9975
type1	mrnm	1	49	1.2482	1.0508	0.3597	0	0.9207	0.0432	0	0	-0.0326	0.8627	0.9519	0.4665	-13773.1163
type1	mrnm	1	50	0.9243	0.9016	0.3226	0	1.0653	0.0504	0	0	-0.0343	1.056	1.1044	0.4693	-13822.9159
type1	mrnm	1	51	0.8553	0.9854	0.2121	0	1.0769	0.0517	0	0	0.0063	1.0694	1.0432	0.6231	-13784.1602
type1	mrnm	1	52	1.1668	0.9038	0.3768	0	0.9739	0.1192	0	0	0.0335	0.8714	1.1556	0.4801	-13844.8929
type1	mrnm	1	53	1.171	1.0542	0.5269	0	0.9921	-0.0024	0	0	-0.0174	0.8483	0.9975	0.2717	-13903.7595
type1	mrnm	1	54	1.1636	1.2269	0.4637	0	0.9524	0.0646	0	0	0.009	0.8978	0.7668	0.3401	-13770.9602
type1	mrnm	1	55	1.1102	1.0323	0.2222	0	0.9708	0.0178	0	0	0.0122	0.894	1.0136	0.6086	-13799.9831
type1	mrnm	1	56	1.0862	1.018	0.457	0	1.0095	0.0147	0	0	-0.0146	0.9663	1.002	0.388	-13838.7717
type1	mrnm	1	57	1.0445	0.9347	0.329	0	0.9367	0.0457	0	0	0.0088	1.1006	1.0831	0.5734	-13771.4709
type1	mrnm	1	58	0.9123	1.0542	0.292	0	1.0485	0.0376	0	0	-0.0022	1.0327	0.9548	0.4598	-13814.4852
type1	mrnm	1	59	0.6028	1.073	0.0682	0	0.9889	0.0529	0	0	0.006	1.4299	0.9612	0.7843	-13795.4702
type1	mrnm	1	60	1.1231	0.962	0.2642	0	0.9425	0.0476	0	0	-0.008	0.8622	0.9769	0.5189	-13506.5402
type1	mrnm	1	61	0.9757	1.1492	0.2166	0	1.0724	0.0602	0	0	0.0342	0.9968	0.9084	0.5876	-13983.8318
type1	mrnm	1	62	1.0053	1.0548	0.283	0	0.9989	0.0523	0	0	-0.0456	1.0308	0.9502	0.5255	-13795.6891
type1	mrnm	1	63	0.8295	0.9592	0.2668	0	0.9803	0.0439	0	0	-0.01	1.1973	1.0444	0.5862	-13705.7943
type1	mrnm	1	64	1.0458	0.8337	0.2099	0	0.9534	0.0662	0	0	0.0367	1.0122	1.0815	0.5964	-13511.7226
type1	mrnm	1	65	0.9042	0.9551	0.2711	0	1.0625	0.0813	0	0	0.0298	1.0218	1.0761	0.5241	-13806.6029
type1	mrnm	1	66	0.8613	0.9244	0.1932	0	0.9791	0.0228	0	0	-0.0359	1.1456	1.1078	0.6651	-13715.2577
type1	mrnm	1	67	1.091	0.9858	0.4314	0	1.0225	0.0702	0	0	0.0428	0.9772	1.033	0.4367	-13838.1581
type1	mrnm	1	68	1.0587	1.0171	0.2407	0	1.0469	0.1029	0	0	-0.0028	0.96	1.0092	0.583	-13889.3047
type1	mrnm	1	69	0.9745	1.1084	0.4303	0	0.9358	0.0109	0	0	-0.0202	1.1883	0.8932	0.4693	-13758.7377
type1	mrnm	1	70	1.0955	1.0579	0.3076	0	0.973	0.0598	0	0	0.0472	0.8945	0.9163	0.5145	-13616.6083
type1	mrnm	1	71	0.9151	1.0041	0.2814	0	0.9673	0.058	0	0	0.0166	1.1098	0.9997	0.4943	-13760.6397
type1	mrnm	1	72	1.0167	1.1654	0.392	0	1.0406	0.0135	0	0	-0.0174	0.9977	0.8684	0.4391	-13890.6339
type1	mrnm	1	73	0.8827	1.0646	0.2698	0	1.035	0.073	0	0	-0.0047	1.0343	0.9547	0.5284	-13743.5548
type1	mrnm	1	74	0.9186	0.9736	0.3429	0	1.0372	0.0098	0	0	0.0054	1.0985	1.023	0.4182	-13843.7547
type1	mrnm	1	75	0.895	0.822	0.1625	0	0.9754	0.0625	0	0	0.0115	1.0648	1.1232	0.6194	-13491.3775
type1	mrnm	1	76	1.0686	0.9505	0.2563	0	0.9854	0.0644	0	0	-0.0229	0.934	1.0149	0.5496	-13615.6615
type1	mrnm	1	77	0.8774	1.0548	0.2931	0	0.9786	0.0707	0	0	-0.0187	0.9977	0.9329	0.4279	-13597.6234
type1	mrnm	1	78	1.0008	1.043	0.2974	0	0.9848	0.0448	0	0	-0.0039	1.033	0.9594	0.5063	-13776.7328
type1	mrnm	1	79	1.1562	1.0959	0.445	0	0.9409	0.0471	0	0	-0.0025	0.8477	0.8996	0.4133	-13609.7044
type1	mrnm	1	80	0.8443	0.9576	0.2064	0	0.9848	0.0536	0	0	-0.0065	1.241	1.0892	0.693	-13843.8334
type1	mrnm	1	81	1.0346	1.1136	0.2862	0	0.9751	0.0694	0	0	0.008	0.9395	0.8351	0.5142	-13559.6667
type1	mrnm	1	82	0.9466	1.0012	0.3535	0	0.9882	0.0347	0	0	-0.0229	1.0032	1.0003	0.4213	-13699.9649
type1	mrnm	1	83	0.9593	0.9982	0.2603	0	1.0203	0.031	0	0	-0.012	0.9797	1.0148	0.5113	-13752.0551
type1	mrnm	1	84	1.1579	0.9786	0.3067	0	0.9757	0.0187	0	0	0.0119	0.8756	0.9836	0.5224	-13635.3077
type1	mrnm	1	85	0.9461	0.9288	0.3693	0	1.0759	0.0792	0	0	0.0265	1.0425	1.0525	0.4754	-13714.4875
type1	mrnm	1	86	0.9248	0.9599	0.3164	0	0.9535	0.069	0	0	-0.0064	1.072	1.0579	0.4912	-13702.7289
type1	mrnm	1	87	1.1799	1.0882	0.3697	0	0.9793	0.0388	0	0	0.0232	0.8196	0.8741	0.3825	-13681.5758
type1	mrnm	1	88	0.9565	0.9975	0.3351	0	0.9952	0.0461	0	0	-0.0221	0.9765	0.9407	0.433	-13502.0235
type1	mrnm	1	89	1.1806	1.0146	0.3761	0	1.0415	0.0818	0	0	0.0135	0.8206	0.9698	0.4469	-13741.1485
type1	mrnm	1	90	1.1387	0.9612	0.2772	0	0.9378	0.0476	0	0	-0.0199	0.8708	0.9983	0.4857	-13620.9999
type1	mrnm	1	91	1.0593	1.1093	0.2788	0	1.0563	0.0137	0	0	0.0099	0.9451	0.9094	0.5083	-13916.896
type1	mrnm	1	92	1.1404	1.1617	0.362	0	0.9514	0.1039	0	0	0.0353	0.9503	0.8436	0.4307	-13835.9052
type1	mrnm	1	93	1.058	1.0301	0.2619	0	1.0338	0.0071	0	0	-0.0306	0.8589	0.977	0.5281	-13713.1065
type1	mrnm	1	94	0.9009	0.8015	0.0758	0	0.9829	0.0651	0	0	-0.0133	1.1016	1.1836	0.717	-13667.0502
type1	mrnm	1	95	0.8998	0.9307	0.2437	0	0.966	0.0422	0	0	0.0214	1.1316	1.067	0.621	-13664.9046
type1	mrnm	1	96	1.0232	1.1236	0.441	0	0.9785	0.0528	0	0	0.0215	1.0378	0.8441	0.3676	-13710.7038
type1	mrnm	1	97	0.9281	0.9356	0.2209	0	0.9625	0.074	0	0	-0.0315	1.0822	1.0252	0.581	-13571.3147
type1	mrnm	1	98	0.9038	0.8553	0.3618	0	0.9957	0.024	0	0	0.0117	1.0536	1.0936	0.4269	-13510.5302
type1	mrnm	1	99	1.0145	1.0819	0.2244	0	1.0157	0.092	0	0	0.0441	0.9813	0.8988	0.5649	-13750.4629
type1	mrnm	1	100	1.2445	1.0469	0.4515	0	1.0273	0.0652	0	0	-0.0052	0.7226	0.902	0.3547	-13615.9766
type1	mrnm	1	101	0.7707	0.9182	0.2593	0	1.018	0.0517	0	0	-0.0164	1.1498	1.0364	0.536	-13514.3673
type1	mrnm	1	102	0.6816	1.1313	0.3346	0	1.0051	0.0567	0	0	-0.0133	1.1949	0.8234	0.3654	-13560.9908
type1	mrnm	1	103	1.0232	1.0724	0.2848	0	0.9572	0.0452	0	0	0.013	1.0271	0.9444	0.4849	-13838.1129
type1	mrnm	1	104	1.1168	1.2242	0.3883	0	0.9542	0.0469	0	0	0.0048	0.9055	0.7604	0.4203	-13697.6019
type1	mrnm	1	105	0.7913	0.9936	0.215	0	1.0369	0.0617	0	0	-0.0054	1.2542	1.0638	0.6443	-13922.77
type1	mrnm	1	106	0.9831	1.1077	0.2989	0	0.9484	0.0595	0	0	0.0167	1.0227	0.856	0.4906	-13623.7358
type1	mrnm	1	107	0.983	0.9795	0.363	0	0.953	0.0292	0	0	-0.0323	1.0106	1.033	0.4242	-13712.8958
type1	mrnm	1	108	0.9288	1.091	0.1333	0	1.0217	0.0108	0	0	0.0014	1.0568	0.9279	0.6193	-13856.1857
type1	mrnm	1	109	1.1097	0.9777	0.3069	0	0.9597	0.0333	0	0	0.0471	0.9469	0.9965	0.5083	-13685.4744
type1	mrnm	1	110	0.9005	1.0017	0.4195	0	1.0674	0.0873	0	0	0.0371	1.1259	0.9851	0.4226	-13764.1572
type1	mrnm	1	111	1.1334	0.9384	0.2504	0	0.936	0.0422	0	0	-0.0025	0.9102	1.0795	0.5696	-13744.0879
type1	mrnm	1	112	1.0627	1.1725	0.3805	0	0.9785	0.0606	0	0	-0.0061	0.9474	0.7879	0.3691	-13696.0314
type1	mrnm	1	113	1.1357	0.9612	0.3306	0	0.9323	0.0298	0	0	-9e-04	0.8546	0.9873	0.46	-13515.1229
type1	mrnm	1	114	0.9928	1.0613	0.3017	0	1.0492	0.0611	0	0	-0.0043	1.0001	0.9179	0.5183	-13726.048
type1	mrnm	1	115	1.1369	0.9951	0.3735	0	0.9454	0.0301	0	0	0.0047	0.8863	0.9481	0.3958	-13596.541
type1	mrnm	1	116	0.9204	1.1634	0.3386	0	1.0336	0.0319	0	0	-0.0019	1.0789	0.8579	0.4397	-13874.5025
type1	mrnm	1	117	1.208	1.0966	0.3475	0	0.9517	0.135	0	0	0.0241	0.8591	0.9075	0.4586	-13781.7749
type1	mrnm	1	118	1.0693	1.066	0.2313	0	1.0099	0.0153	0	0	-0.0171	0.8887	0.9605	0.5319	-13818.0226
type1	mrnm	1	119	0.9389	0.7815	0.1329	0	0.9691	0.0566	0	0	0.0174	1.0503	1.1905	0.6721	-13574.6242
type1	mrnm	1	120	1.0208	0.8941	0.2324	0	1.0168	0.0401	0	0	0.0112	0.9517	1.1215	0.5891	-13752.4061
type1	mrnm	1	121	1.1071	1.1127	0.4331	0	0.9805	0.023	0	0	0.0268	0.9281	0.8619	0.3855	-13686.6387
type1	mrnm	1	122	0.8899	0.9814	0.1916	0	0.9734	0.0505	0	0	-0.0194	1.1412	0.9839	0.6198	-13611.1198
type1	mrnm	1	123	0.7758	0.8974	0.3203	0	1.0539	0.0212	0	0	-0.0117	1.1228	1.0684	0.4468	-13591.9016
type1	mrnm	1	124	0.8082	1.1464	0.2821	0	1.0165	0.0669	0	0	0.0422	1.2195	0.8252	0.5097	-13748.9975
type1	mrnm	1	125	1.2804	1.0025	0.4664	0	1.0093	0.0946	0	0	-0.0109	0.7012	0.9671	0.2879	-13718.4223
type1	mrnm	1	126	0.9917	0.959	0.3208	0	1.0029	0.0336	0	0	0.001	0.9764	1.1045	0.4563	-13893.7614
type1	mrnm	1	127	1.0462	0.8989	0.2654	0	0.9546	0.0218	0	0	-0.0276	0.9918	1.0786	0.5361	-13656.92
type1	mrnm	1	128	0.8609	0.9534	0.2416	0	1.016	0.0322	0	0	0.0236	1.1057	1.0295	0.5595	-13657.3235
type1	mrnm	1	129	0.8184	1.1049	0.1812	0	1.0289	0.0433	0	0	-0.0272	1.1086	0.9181	0.5571	-13821.13
type1	mrnm	1	130	1.0705	0.7218	0.1212	0	1.0389	0.0361	0	0	-0.0106	0.826	1.3366	0.7088	-13749.5911
type1	mrnm	1	131	0.9467	0.9942	0.2232	0	1.0383	0.0296	0	0	-0.0232	0.9706	1.0342	0.5908	-13747.9431
type1	mrnm	1	132	0.907	0.9637	0.254	0	0.9561	0.0359	0	0	-0.014	1.0183	1.0154	0.4419	-13616.5582
type1	mrnm	1	133	0.8819	0.8714	0.3167	0	1.0224	0.0729	0	0	-0.0252	1.1592	1.1546	0.5106	-13838.9137
type1	mrnm	1	134	0.9382	0.9762	0.2102	0	0.991	0.0712	0	0	-0.0187	1.1349	1.0562	0.6524	-13834.8837
type1	mrnm	1	135	1.0923	1.0638	0.2951	0	0.9748	0.0507	0	0	-0.0178	0.8779	0.9662	0.4973	-13759.9864
type1	mrnm	1	136	0.8562	0.9152	0.2603	0	0.94	0.0542	0	0	-8e-04	1.1971	1.1074	0.5523	-13769.73
type1	mrnm	1	137	0.9893	1.1459	0.3333	0	1.0238	0.0416	0	0	-0.0196	0.9966	0.8342	0.4132	-13768.0632
type1	mrnm	1	138	1.0627	1.0099	0.3651	0	0.9971	0.0077	0	0	-0.0144	0.99	0.997	0.4733	-13772.7306
type1	mrnm	1	139	0.8616	1.1492	0.3317	0	0.9837	0.0459	0	0	-0.0011	1.2083	0.8303	0.5135	-13712.8826
type1	mrnm	1	140	1.1255	0.9246	0.2935	0	0.953	0.0569	0	0	0.0134	0.8383	1.0676	0.4778	-13624.7071
type1	mrnm	1	141	1.0301	0.9971	0.3563	0	0.9955	0.0584	0	0	-0.0108	0.9878	1.0583	0.4232	-13924.7492
type1	mrnm	1	142	0.7175	0.9859	0.2979	0	1.0987	0.0285	0	0	0.0226	1.2193	1.0326	0.4637	-13866.4447
type1	mrnm	1	143	1.0276	0.9611	0.385	0	1.0667	0.0795	0	0	-8e-04	0.9452	1.0266	0.4583	-13706.2246
type1	mrnm	1	144	0.872	1.1032	0.296	0	1.0124	0.0707	0	0	0.03	1.0906	0.9589	0.4856	-13888.8744
type1	mrnm	1	145	0.9036	0.9729	0.1631	0	0.9722	0.0526	0	0	0.0131	1.0879	1.0784	0.6691	-13779.6439
type1	mrnm	1	146	0.9628	0.9027	0.1472	0	1.0318	0.0647	0	0	0.0056	1.0246	1.1015	0.5979	-13805.5655
type1	mrnm	1	147	0.9587	0.9955	0.2886	0	1.0429	0.0725	0	0	0.0153	1.0301	1.0188	0.5131	-13829.7868
type1	mrnm	1	148	1.2851	1.131	0.4071	0	0.9936	0.0767	0	0	-0.0435	0.8261	0.8662	0.449	-13842.6485
type1	mrnm	1	149	0.9424	0.9393	0.3012	0	0.9819	0.0242	0	0	0.003	1.0019	1.0915	0.4879	-13738.5295
type1	mrnm	1	150	1.0916	1.0289	0.3158	0	0.9361	0.0535	0	0	0.0093	0.9625	0.9531	0.5151	-13654.4783
type1	mrnm	1	151	1.1301	0.7016	0.1589	0	0.9908	0.0975	0	0	0.0221	0.8661	1.3084	0.6503	-13700.7926
type1	mrnm	1	152	0.946	1.1312	0.4073	0	0.986	-0.0081	0	0	-0.0304	1.0218	0.8594	0.3432	-13711.0204
type1	mrnm	1	153	0.9817	0.9408	0.2891	0	1.0242	0.0749	0	0	0.0014	1.0797	0.988	0.5327	-13630.7595
type1	mrnm	1	154	0.8402	0.8003	0.0277	0	0.9537	0.0386	0	0	-0.0012	1.1904	1.187	0.8234	-13572.7629
type1	mrnm	1	155	0.8577	1.0074	0.2006	0	0.9784	0.0719	0	0	0.0052	1.109	0.9727	0.5937	-13610.5148
type1	mrnm	1	156	1.1625	1.0657	0.5114	0	0.9217	0.0479	0	0	-0.0199	0.9311	0.9279	0.3401	-13696.0025
type1	mrnm	1	157	1.0183	0.8938	0.2997	0	1.0282	0.0445	0	0	0.0079	0.8633	1.0543	0.4075	-13569.9816
type1	mrnm	1	158	1.035	1.0409	0.267	0	0.9483	0.0548	0	0	-0.0197	1.0544	0.9896	0.5456	-13866.9444
type1	mrnm	1	159	1.1971	1.033	0.3895	0	0.9597	0.0275	0	0	0.0065	0.8528	1.0312	0.4647	-13867.1363
type1	mrnm	1	160	0.8889	1.0309	0.3097	0	0.9848	0.0557	0	0	0.0042	1.0759	0.974	0.4449	-13731.5803
type1	mrnm	1	161	1.0643	0.965	0.3023	0	1.0365	0.0428	0	0	0.0086	0.9625	0.9862	0.496	-13681.481
type1	mrnm	1	162	0.7884	0.8538	0.1424	0	0.923	0.0283	0	0	-0.0308	1.2112	1.1411	0.5916	-13657.9836
type1	mrnm	1	163	1.0729	0.9336	0.3434	0	0.9759	0.0443	0	0	-0.0068	0.9746	1.089	0.4205	-13870.4381
type1	mrnm	1	164	0.9399	0.9661	0.3762	0	1.0123	0.0906	0	0	-0.0153	1.0412	1.0791	0.4524	-13816.4351
type1	mrnm	1	165	0.7942	1.1938	0.3549	0	1.0069	0.0621	0	0	0.0059	1.1955	0.7938	0.475	-13676.4665
type1	mrnm	1	166	0.8638	1.037	0.2902	0	1.0247	0.0881	0	0	-0.0095	1.167	0.9531	0.4732	-13821.1744
type1	mrnm	1	167	1.0403	0.9849	0.352	0	0.9661	0.1221	0	0	0.0236	0.8719	1.0151	0.3876	-13647.1967
type1	mrnm	1	168	0.9994	1.0209	0.2203	0	0.9289	0.0402	0	0	-0.0015	1.1042	0.9665	0.6113	-13711.9196
type1	mrnm	1	169	0.9048	0.992	0.1287	0	1.0484	0.0359	0	0	0.0152	1.0446	0.9916	0.575	-13784.9046
type1	mrnm	1	170	1.1856	1.056	0.45	0	0.9877	0.0326	0	0	-0.0343	0.8973	0.9864	0.405	-13907.4844
type1	mrnm	1	171	0.9926	1.0583	0.2825	0	1.0171	0.0536	0	0	0.0124	0.8768	0.9263	0.5174	-13548.5644
type1	mrnm	1	172	1.1064	0.9511	0.3734	0	0.9456	0.0269	0	0	0.0097	0.884	1.0565	0.4096	-13687.1636
type1	mrnm	1	173	1.1662	0.9563	0.2787	0	0.9956	0.1277	0	0	0.0259	0.9718	1.0563	0.643	-13796.6456
type1	mrnm	1	174	0.8123	0.9619	0.1891	0	0.9957	0.0405	0	0	0.0172	1.1575	1.0308	0.6033	-13656.8153
type1	mrnm	1	175	1.1111	1.0837	0.3372	0	0.995	0.0387	0	0	0.012	0.9282	0.865	0.4236	-13702.3225
type1	mrnm	1	176	0.9061	0.8794	0.2841	0	1.0147	0.0292	0	0	9e-04	1.0249	1.1063	0.4392	-13688.3174
type1	mrnm	1	177	1.0743	1.0548	0.2729	0	0.9195	0.0973	0	0	0.0511	0.8851	0.9804	0.4957	-13710.1706
type1	mrnm	1	178	0.7451	0.9524	0.2358	0	1.0396	0.1051	0	0	0.0036	1.2109	1.0301	0.5646	-13652.8098
type1	mrnm	1	179	1.0702	0.8895	0.2179	0	1.0061	0.0616	0	0	0.0055	0.913	1.0658	0.561	-13617.2785
type1	mrnm	1	180	0.6474	0.9621	0.2113	0	1.0168	0.0183	0	0	0.0272	1.342	0.9935	0.5651	-13642.286
type1	mrnm	1	181	1.1668	1.1528	0.3299	0	1.0667	0.0925	0	0	0.0072	0.7525	0.862	0.3928	-13851.8967
type1	mrnm	1	182	1.2211	0.9077	0.3695	0	0.9156	0.0494	0	0	0.0241	0.855	1.1069	0.4592	-13728.7243
type1	mrnm	1	183	1.2596	0.9935	0.253	0	0.9969	-6e-04	0	0	-0.0067	0.6719	1.0128	0.5017	-13723.519
type1	mrnm	1	184	0.8611	0.9	0.3706	0	1.0207	0.0459	0	0	0.015	1.2795	1.0667	0.4354	-13817.1528
type1	mrnm	1	185	1.0365	0.8733	0.223	0	1.0395	0.0696	0	0	0.0149	0.876	1.0964	0.5631	-13588.7958
type1	mrnm	1	186	1.1845	1.0149	0.3774	0	0.9787	0.0627	0	0	0.0349	0.8663	0.9796	0.4063	-13785.6325
type1	mrnm	1	187	0.9255	0.9326	0.2758	0	1.1028	0.0332	0	0	0.0139	1.0237	1.0925	0.528	-13873.925
type1	mrnm	1	188	1.1339	0.8295	0.2152	0	0.9704	0.0991	0	0	0.0109	0.9466	1.1411	0.6556	-13628.6439
type1	mrnm	1	189	0.9097	0.9453	0.2418	0	0.9554	0.0178	0	0	0.02	1.0394	1.0222	0.495	-13583.5782
type1	mrnm	1	190	1.0795	0.8593	0.1803	0	1.032	0.0285	0	0	0.0051	0.8303	1.169	0.6136	-13738.3003
type1	mrnm	1	191	1.2387	0.9336	0.3226	0	0.9255	0.0812	0	0	0.0374	0.7091	1.0666	0.484	-13543.9942
type1	mrnm	1	192	1.1123	0.9006	0.1801	0	0.9622	0.0558	0	0	-0.0035	0.8387	1.0654	0.6238	-13523.0399
type1	mrnm	1	193	1.0156	1.0573	0.4392	0	0.98	0.0617	0	0	-0.0249	0.9645	0.9625	0.3585	-13736.8686
type1	mrnm	1	194	1.3583	1.0308	0.3963	0	0.9954	0.0738	0	0	-0.0367	0.6065	0.9516	0.3639	-13697.7535
type1	mrnm	1	195	1.111	1.1054	0.3393	0	0.9348	0.0782	0	0	0.032	0.9603	0.8598	0.4724	-13643.9538
type1	mrnm	1	196	0.9667	1.0591	0.3232	0	0.9664	0.0815	0	0	0.0265	1.0314	0.9419	0.5124	-13675.2839
type1	mrnm	1	197	0.7822	0.9242	0.2951	0	1.0556	0.0437	0	0	-0.0072	1.158	1.0895	0.4905	-13758.2065
type1	mrnm	1	198	1.1625	1.0164	0.293	0	1.0054	0.023	0	0	-0.0293	0.7107	0.9961	0.4401	-13689.6304
type1	mrnm	1	199	0.9752	0.8838	0.311	0	1.0632	0.0677	0	0	-0.0034	1.0234	1.1193	0.4905	-13800.7499
type1	mrnm	1	200	1.0126	0.9594	0.4025	0	0.9997	0.0614	0	0	-0.0095	0.9646	1.0044	0.3584	-13644.296
type1	mrnm	1	201	1.0668	1.0755	0.4363	0	0.9973	-0.0242	0	0	-0.0115	0.9077	0.906	0.3166	-13717.6483
type1	mrnm	1	202	1.2421	0.9996	0.3391	0	1.0388	0.1123	0	0	0.0143	0.8828	1.0355	0.5497	-13966.3482
type1	mrnm	1	203	1.1445	1.0046	0.2902	0	0.9655	-0.0077	0	0	-0.0251	0.8861	1.0146	0.5045	-13804.5569
type1	mrnm	1	204	0.9533	1.1018	0.2968	0	0.9531	0.0236	0	0	0.0341	1.0814	0.9054	0.4051	-13843.051
type1	mrnm	1	205	1.1039	0.9128	0.3716	0	0.9719	0.0691	0	0	-0.0064	0.8687	1.0934	0.4071	-13698.6062
type1	mrnm	1	206	1.0398	0.8467	0.1619	0	0.9774	0.0401	0	0	-0.013	0.9692	1.1294	0.6217	-13661.9235
type1	mrnm	1	207	1.1083	1.0326	0.2897	0	1.005	0.0534	0	0	-0.0071	0.9258	0.9702	0.4877	-13820.9554
type1	mrnm	1	208	0.8019	0.8533	0.2746	0	0.9729	0.0773	0	0	-0.0169	1.2095	1.1408	0.4813	-13708.3181
type1	mrnm	1	209	1.195	1.0866	0.2804	0	0.9204	0.044	0	0	-0.0079	0.8351	0.8731	0.5384	-13569.1129
type1	mrnm	1	210	1.1524	1.0279	0.5014	0	1.017	0.011	0	0	0.0019	0.8756	0.9898	0.3488	-13791.7556
type1	mrnm	1	211	1.1136	1.1443	0.4571	0	0.999	0.1351	0	0	0.0482	0.9005	0.8955	0.367	-13840.15
type1	mrnm	1	212	0.9931	0.9883	0.2052	0	0.954	0.03	0	0	0.0204	0.9789	0.9883	0.5428	-13631.4577
type1	mrnm	1	213	0.8772	1.0575	0.2227	0	1.0124	0.0491	0	0	0.006	1.1928	0.9717	0.6363	-13858.3734
type1	mrnm	1	214	0.9633	1.14	0.351	0	1.0006	0.015	0	0	0.0415	1.1033	0.8921	0.4773	-13896.6674
type1	mrnm	1	215	0.9356	0.8187	0.093	0	0.9257	0.0348	0	0	-0.0131	1.0966	1.1339	0.6356	-13605.551
type1	mrnm	1	216	0.9542	1.0054	0.3463	0	0.9972	0.0469	0	0	0.0463	1.0957	1.0067	0.4912	-13808.7517
type1	mrnm	1	217	1.0042	0.925	0.3815	0	0.9732	0.0543	0	0	0.0068	1.0851	1.0569	0.4363	-13744.9668
type1	mrnm	1	218	1.3583	1.0572	0.2631	0	0.9868	0.0468	0	0	-0.0119	0.677	0.9021	0.4783	-13754.677
type1	mrnm	1	219	1.0144	1.0946	0.4065	0	0.9851	0.0026	0	0	-0.0374	1.0524	0.9164	0.4572	-13774.0911
type1	mrnm	1	220	1.2632	1.1016	0.3805	0	0.9885	0.0533	0	0	-0.0241	0.695	0.9105	0.3686	-13767.7635
type1	mrnm	1	221	0.9807	1.0795	0.3534	0	1.0422	0.1103	0	0	0.0051	0.9924	0.9121	0.4202	-13758.7207
type1	mrnm	1	222	0.8577	1.0487	0.3146	0	1.023	0.0325	0	0	0.0222	0.9535	0.9054	0.3944	-13491.7728
type1	mrnm	1	223	1.069	1.0391	0.2949	0	1.0019	0.0587	0	0	-2e-04	0.933	0.9643	0.4488	-13814.335
type1	mrnm	1	224	1.0164	1.092	0.3133	0	0.9063	0.0369	0	0	-0.025	1.0609	0.8766	0.4706	-13673.3418
type1	mrnm	1	225	0.9194	1.0155	0.4059	0	1.0738	0.0287	0	0	0.0143	1.1209	0.9922	0.4124	-13897.5551
type1	mrnm	1	226	1.0574	1.0008	0.2219	0	0.9937	0.0603	0	0	0.0082	0.8208	0.9782	0.5094	-13599.8915
type1	mrnm	1	227	0.9064	0.9667	0.362	0	0.9044	0.0451	0	0	-0.0356	1.199	0.9867	0.4664	-13581.7022
type1	mrnm	1	228	1.067	0.9831	0.2566	0	0.9798	0.1123	0	0	0.0286	1.0554	1.0601	0.6321	-13898.6852
type1	mrnm	1	229	0.9103	1.0147	0.2976	0	1.0078	0.033	0	0	-0.0343	1.0864	1.0039	0.4567	-13837.3544
type1	mrnm	1	230	1.1688	1.009	0.424	0	1.0026	0.0844	0	0	0.0348	0.9261	0.9995	0.3638	-13904.3371
type1	mrnm	1	231	0.8835	0.9367	0.2643	0	0.989	0.046	0	0	0.0332	1.0978	1.0568	0.5479	-13655.8816
type1	mrnm	1	232	1.0775	1.0121	0.274	0	1.0043	0.0788	0	0	0.0071	0.9591	0.9963	0.4999	-13847.9311
type1	mrnm	1	233	0.616	1.0152	0.2411	0	0.9808	0.0738	0	0	-0.0215	1.5041	0.9468	0.6024	-13716.5552
type1	mrnm	1	234	0.86	0.9017	0.2996	0	0.9946	0.0319	0	0	-0.0056	1.1527	1.0893	0.5394	-13654.348
type1	mrnm	1	235	1.1563	1.0649	0.3855	0	1.005	0.0489	0	0	-0.0237	0.8334	0.9321	0.4402	-13706.286
type1	mrnm	1	236	1.0512	1.0716	0.2727	0	0.976	0.0282	0	0	-0.0156	0.9172	0.8927	0.5131	-13615.5842
type1	mrnm	1	237	0.9573	0.9249	0.2441	0	1.0546	0.034	0	0	-0.023	1.0301	1.106	0.595	-13824.3346
type1	mrnm	1	238	0.7823	0.9213	0.2725	0	0.9858	0.0564	0	0	0.0036	1.2525	1.118	0.607	-13750.2497
type1	mrnm	1	239	0.8842	0.8432	0.2686	0	1.0375	0.1275	0	0	0.0505	1.0624	1.1053	0.5288	-13550.6795
type1	mrnm	1	240	1.0778	0.9229	0.2368	0	0.9882	0.0207	0	0	0.0167	0.8696	1.0727	0.4846	-13735.7523
type1	mrnm	1	241	0.8931	0.9922	0.3252	0	1.0567	0.0654	0	0	0.0196	1.0272	0.9942	0.4873	-13654.705
type1	mrnm	1	242	1.1256	1.0234	0.5244	0	1.0359	0.027	0	0	-0.0091	0.8673	0.9954	0.3174	-13791.8339
type1	mrnm	1	243	0.9861	0.9409	0.2563	0	1.0368	0.051	0	0	-0.0141	1.0993	1.0758	0.5945	-13879.3654
type1	mrnm	1	244	1.051	1.0773	0.3449	0	0.9529	0.0474	0	0	0.0076	0.9099	0.8679	0.414	-13542.0423
type1	mrnm	1	245	1.1739	1.0669	0.5122	0	0.9692	0.1113	0	0	0.0328	0.9405	0.9764	0.3306	-13917.3478
type1	mrnm	1	246	1.1298	1.0559	0.3171	0	0.9628	-0.0069	0	0	-0.0136	0.8978	0.9719	0.4647	-13835.7608
type1	mrnm	1	247	0.9897	1.0061	0.387	0	0.9724	0.0206	0	0	-0.0111	1.0074	1.0016	0.4313	-13698.3513
type1	mrnm	1	248	1.0642	1.0937	0.2432	0	0.9895	0.0594	0	0	-0.0255	0.9181	0.8769	0.5561	-13651.2652
type1	mrnm	1	249	1.0672	0.805	0.3042	0	0.9619	0.1078	0	0	0.0181	0.9106	1.1647	0.4695	-13567.2464
type1	mrnm	1	250	1.0946	1.107	0.3763	0	0.9679	0.0122	0	0	0.0017	0.9495	0.8676	0.4287	-13699.3432
type1	mrnm	1	251	0.9629	0.991	0.199	0	1.0197	0.04	0	0	0.005	1.0122	0.9808	0.5576	-13703.4237
type1	mrnm	1	252	1.0402	1.0476	0.2408	0	1.0039	0.0738	0	0	0.0359	0.9753	0.9478	0.532	-13800.4506
type1	mrnm	1	253	1.0445	0.9754	0.3534	0	1.0479	0.062	0	0	0.0102	0.934	1.0007	0.4111	-13753.0156
type1	mrnm	1	254	0.9186	1.1303	0.3176	0	0.9935	0.0393	0	0	-0.0272	1.1458	0.8627	0.4939	-13798.8883
type1	mrnm	1	255	0.9788	1.0815	0.3103	0	1.0312	0.026	0	0	-0.0202	1.0289	0.9679	0.5118	-13912.1623
type1	mrnm	1	256	1.0018	0.9392	0.2748	0	1.044	0.0439	0	0	-0.0299	0.9186	1.0785	0.4876	-13791.4226
type1	mrnm	1	257	0.8542	0.8702	0.1502	0	0.9987	0.031	0	0	-0.0226	1.2157	1.11	0.7328	-13654.3337
type1	mrnm	1	258	0.9837	1.0199	0.2628	0	1.008	0.1082	0	0	0.0474	0.9439	1.0034	0.4799	-13757.0466
type1	mrnm	1	259	1.1009	0.9887	0.2224	0	1.0111	0.0543	0	0	0.0165	0.821	0.9595	0.5209	-13571.0078
type1	mrnm	1	260	1.1326	0.8891	0.3286	0	0.9831	0.0766	0	0	-0.0023	0.835	1.1168	0.4682	-13672.6955
type1	mrnm	1	261	0.7825	1.0646	0.2779	0	1.0746	0.0716	0	0	0.005	1.1653	0.9093	0.4708	-13733.9551
type1	mrnm	1	262	1.1661	1.1601	0.4222	0	1.011	0.0503	0	0	0.0366	0.7493	0.8835	0.3473	-13817.0959
type1	mrnm	1	263	1.16	1.0662	0.2842	0	0.9464	0.0813	0	0	0.004	0.921	0.9545	0.4999	-13856.3351
type1	mrnm	1	264	1.0235	0.8181	0.2991	0	1.0436	0.0694	0	0	0.0191	1.0418	1.1797	0.597	-13747.042
type1	mrnm	1	265	0.8679	0.9598	0.3066	0	0.9802	0.0518	0	0	-0.042	1.1708	1.0419	0.549	-13688.0876
type1	mrnm	1	266	1.2124	0.9847	0.3699	0	0.9681	0.0569	0	0	0.0074	0.8116	1.0327	0.4305	-13777.5145
type1	mrnm	1	267	1.067	1.0087	0.3279	0	0.9376	0.0316	0	0	-0.0495	0.8906	1.0106	0.404	-13715.4793
type1	mrnm	1	268	0.9004	1.1018	0.3494	0	0.9731	0.095	0	0	-0.0219	1.0831	0.899	0.4564	-13679.5291
type1	mrnm	1	269	0.6911	1.0161	0.2137	0	1.0987	0.0923	0	0	-0.0146	1.2501	0.9669	0.5218	-13799.0575
type1	mrnm	1	270	0.7724	0.9064	0.2429	0	1.0123	0.0641	0	0	0.012	1.1766	1.0519	0.4694	-13644.7314
type1	mrnm	1	271	1.1193	1.2088	0.3233	0	1.0456	0.0842	0	0	0.0202	0.8356	0.7889	0.4905	-13743.8203
type1	mrnm	1	272	0.9332	1.1614	0.3033	0	1.0518	0.045	0	0	-0.0037	1.0476	0.8568	0.5155	-13833.0477
type1	mrnm	1	273	1.0355	1.1543	0.3634	0	1.0098	0.0908	0	0	-0.012	0.991	0.8583	0.5036	-13770.0252
type1	mrnm	1	274	1.2035	1.0033	0.3193	0	0.9998	0.0446	0	0	-0.0115	0.7198	0.9492	0.454	-13544.2264
type1	mrnm	1	275	1.1288	1.0964	0.3688	0	0.9656	0.0388	0	0	-0.0179	0.8161	0.8819	0.3706	-13651.6498
type1	mrnm	1	276	1.1109	1.0605	0.3098	0	1	0.0651	0	0	0.0646	0.9228	0.9491	0.4725	-13846.5777
type1	mrnm	1	277	0.9117	1.0124	0.2553	0	0.9568	0.0472	0	0	8e-04	1.1163	0.9763	0.5172	-13718.262
type1	mrnm	1	278	1.145	1.0925	0.3388	0	0.9931	0.0527	0	0	0.0213	0.8557	0.9484	0.476	-13855.9534
type1	mrnm	1	279	0.8732	0.9588	0.1749	0	0.961	0.0069	0	0	-0.0162	1.1141	1.0348	0.5849	-13690.3543
type1	mrnm	1	280	0.9367	1.0397	0.3435	0	0.9825	0.0667	0	0	0.0309	1.0267	0.9759	0.4229	-13754.8257
type1	mrnm	1	281	0.903	0.7891	0.2485	0	1.0081	0.0489	0	0	-0.0179	1.1574	1.2565	0.6386	-13826.8848
type1	mrnm	1	282	0.9198	1.1198	0.3427	0	1.0134	0.0358	0	0	-0.0119	1.0234	0.832	0.478	-13547.6842
type1	mrnm	1	283	1.0011	1.0977	0.3113	0	0.9381	0.0142	0	0	0.0029	1.0855	0.9334	0.5718	-13771.758
type1	mrnm	1	284	1.034	0.8905	0.2681	0	1.0279	0.0797	0	0	-0.0104	0.876	1.0736	0.4866	-13603.5951
type1	mrnm	1	285	1.058	1.0432	0.3472	0	1.0738	0.0394	0	0	-0.0235	0.9394	0.9488	0.4726	-13807.2705
type1	mrnm	1	286	0.76	1.1271	0.2594	0	0.9827	0.0216	0	0	0.0266	1.2369	0.862	0.5533	-13683.5241
type1	mrnm	1	287	1.177	1.0508	0.4149	0	0.9234	0.0123	0	0	0.0115	0.9074	0.9314	0.3495	-13750.9246
type1	mrnm	1	288	0.9415	0.9605	0.4448	0	1.0025	0.0396	0	0	0.011	1.1244	1.0304	0.4178	-13732.1713
type1	mrnm	1	289	1.0268	1.0705	0.3659	0	1.0797	0.066	0	0	0.0051	0.9782	0.9471	0.4449	-13900.8883
type1	mrnm	1	290	0.895	0.9488	0.2132	0	1.014	0.1056	0	0	0.0589	1.035	1.05	0.5562	-13680.3512
type1	mrnm	1	291	0.9706	1.105	0.3979	0	0.9366	0.0943	0	0	0.0596	1.0613	0.8811	0.4157	-13638.8927
type1	mrnm	1	292	0.9703	1.0519	0.3352	0	0.9814	0.0423	0	0	0.0254	1.0499	0.9347	0.4691	-13717.6365
type1	mrnm	1	293	1.0452	1.0535	0.1903	0	0.9651	0.0954	0	0	-0.0173	1.0023	0.9712	0.5934	-13850.85
type1	mrnm	1	294	0.9996	0.9933	0.2391	0	0.9875	0.0931	0	0	0.0255	0.9863	1.0201	0.5314	-13771.5619
type1	mrnm	1	295	1.3466	1	0.4067	0	0.9803	0.0194	0	0	0.019	0.6756	0.9763	0.3739	-13721.8539
type1	mrnm	1	296	0.9608	1.0856	0.2406	0	0.9412	0.0485	0	0	0.0276	1.0393	0.9442	0.5808	-13737.4702
type1	mrnm	1	297	1.0213	0.8627	0.195	0	1.0361	0.059	0	0	-0.0512	0.8994	1.1417	0.5619	-13712.1235
type1	mrnm	1	298	0.8502	1.0584	0.115	0	0.9966	0.0568	0	0	-0.0098	1.0892	0.9421	0.6146	-13728.0466
type1	mrnm	1	299	0.9349	1.0064	0.2729	0	0.9943	0.0757	0	0	0.0142	1.1094	1.0368	0.5883	-13830.0424
type1	mrnm	1	300	1.2388	1.1739	0.4658	0	1.0684	0.1004	0	0	0.007	0.8546	0.8257	0.3986	-13923.2523
type1	mrnm	1	301	0.8585	1.0471	0.3628	0	1.0585	0.1041	0	0	0.0243	1.1378	0.9455	0.4443	-13781
type1	mrnm	1	302	1.1232	0.9805	0.1929	0	0.9906	0.0369	0	0	-0.0184	0.8615	1.0119	0.5378	-13751.56
type1	mrnm	1	303	1.0576	0.9181	0.1988	0	1.0137	0.0538	0	0	0.0106	0.9143	1.0849	0.6048	-13712.3145
type1	mrnm	1	304	1.0835	1.1371	0.4519	0	0.9183	0.0532	0	0	-0.0221	0.9761	0.8488	0.3987	-13637.9713
type1	mrnm	1	305	1.2408	0.9935	0.3687	0	1.0225	0.0939	0	0	0.0187	0.766	1.035	0.4089	-13873.4159
type1	mrnm	1	306	1.0186	0.9996	0.2881	0	0.9684	0.0469	0	0	-0.0199	0.9865	1.0581	0.4926	-13874.5258
type1	mrnm	1	307	1.2384	1.1582	0.5015	0	1.0182	0.0589	0	0	-0.0413	0.8672	0.8792	0.3355	-13978.014
type1	mrnm	1	308	0.9679	1.1083	0.1919	0	1.0451	0.0333	0	0	0.0186	0.9994	0.9034	0.5673	-13830.1649
type1	mrnm	1	309	1.051	0.8844	0.2809	0	0.9613	0.0483	0	0	-0.0319	0.9154	1.1168	0.4936	-13650.6501
type1	mrnm	1	310	1.0576	0.8321	0.2779	0	0.9962	0.0871	0	0	-0.033	0.9349	1.1541	0.5521	-13635.6095
type1	mrnm	1	311	1.0197	0.9889	0.2751	0	0.9156	0.0374	0	0	0.033	1.0341	1.0272	0.5439	-13732.8925
type1	mrnm	1	312	0.9161	0.9588	0.1618	0	0.9633	0.0367	0	0	-0.0393	1.1048	1.0761	0.6175	-13817.0206
type1	mrnm	1	313	0.8136	0.9898	0.2002	0	1.0257	0.049	0	0	-0.0212	1.0853	0.9986	0.5282	-13665.9443
type1	mrnm	1	314	0.9	1.0176	0.332	0	0.9418	0.0136	0	0	-0.0188	1.1538	0.9872	0.5391	-13658.4858
type1	mrnm	1	315	1.0941	1.0269	0.3971	0	0.9992	0.0317	0	0	0	0.818	0.9773	0.37	-13685.4054
type1	mrnm	1	316	0.9661	0.9864	0.4173	0	1.0907	0.0621	0	0	0.0083	0.9499	0.9992	0.3263	-13745.8795
type1	mrnm	1	317	1.0023	0.9499	0.2686	0	1.0598	0.0585	0	0	-0.0056	0.9154	1.0386	0.5185	-13682.2265
type1	mrnm	1	318	1.0879	0.9371	0.387	0	0.9645	0.0374	0	0	-0.0202	0.9044	1.0582	0.4083	-13673.3957
type1	mrnm	1	319	1.1793	0.9969	0.3294	0	0.9798	0.0615	0	0	0.0262	0.799	1.0131	0.4761	-13712.5134
type1	mrnm	1	320	0.9625	1.0025	0.2416	0	0.9761	0.032	0	0	0.0059	1.0253	0.9794	0.6044	-13589.3515
type1	mrnm	1	321	0.9463	1.0912	0.3436	0	0.9872	0.0762	0	0	0.0235	1.0997	0.9066	0.4821	-13758.5078
type1	mrnm	1	322	0.9024	1.0766	0.3541	0	1.0597	0.1107	0	0	0.0179	1.0717	0.8881	0.4775	-13659.0745
type1	mrnm	1	323	0.9011	0.9823	0.2448	0	0.9403	0.0696	0	0	0.0054	1.083	1.0237	0.5396	-13653.4215
type1	mrnm	1	324	1.152	1.1	0.4593	0	1.006	0.027	0	0	-0.023	0.8512	0.9114	0.3776	-13752.0086
type1	mrnm	1	325	1.0902	0.8788	0.2836	0	0.9949	0.0334	0	0	-0.0042	0.9557	1.1035	0.5573	-13705.6004
type1	mrnm	1	326	0.99	1.0377	0.2776	0	1.0113	0.0211	0	0	0.0026	0.9858	0.9444	0.5659	-13638.0631
type1	mrnm	1	327	0.9522	1.0034	0.2122	0	0.9553	0.0518	0	0	0.0101	1.1217	1.0091	0.5605	-13834.1667
type1	mrnm	1	328	0.7004	1.0054	0.3477	0	1.0339	0.1287	0	0	0.0228	1.2538	0.9694	0.424	-13670.8208
type1	mrnm	1	329	0.9131	0.8106	0.2352	0	1.0483	0.0771	0	0	0.0036	1.092	1.1881	0.5914	-13748.5097
type1	mrnm	1	330	1.0822	1.1222	0.3272	0	0.9794	0.0219	0	0	-0.0152	0.9444	0.8562	0.4418	-13758.7421
type1	mrnm	1	331	0.9685	0.9021	0.3091	0	0.9687	0.0351	0	0	0.0161	1.1252	1.1912	0.5542	-13985.918
type1	mrnm	1	332	1.0658	1.2334	0.367	0	0.9148	0.0735	0	0	0.0123	0.9844	0.7653	0.4143	-13743.2821
type1	mrnm	1	333	1.0377	1.0441	0.425	0	0.9689	0.061	0	0	0.0191	0.9733	0.928	0.3391	-13688.4006
type1	mrnm	1	334	1.0223	0.9667	0.2283	0	0.9568	0.1001	0	0	0.016	0.8718	1.0196	0.5062	-13566.4072
type1	mrnm	1	335	1.3453	1.0481	0.391	0	0.9731	0.057	0	0	-0.0036	0.6724	0.9258	0.4352	-13642.5662
type1	mrnm	1	336	0.8903	1.0646	0.1736	0	0.9727	0.077	0	0	0.0277	1.2039	0.9261	0.6064	-13823.1831
type1	mrnm	1	337	1.0482	1.1115	0.2573	0	1.0228	0.0278	0	0	-0.0319	0.9878	0.9391	0.5668	-13956.626
type1	mrnm	1	338	1.1643	1.0468	0.391	0	0.9524	0.0328	0	0	-0.0186	0.8573	0.9175	0.4277	-13610.4864
type1	mrnm	1	339	1.2372	0.8534	0.454	0	1.003	0.0749	0	0	-0.0018	0.7496	1.1377	0.3272	-13696.839
type1	mrnm	1	340	1.1473	0.9403	0.3365	0	1.0168	0.0675	0	0	0.0238	0.7108	1.0646	0.3633	-13682.5771
type1	mrnm	1	341	1.1711	0.9938	0.2835	0	0.9726	0.0023	0	0	-0.0354	0.8699	0.9932	0.4647	-13786.3
type1	mrnm	1	342	0.801	1.2001	0.1474	0	1.017	0.0183	0	0	0.0139	1.2034	0.7367	0.6112	-13664.8202
type1	mrnm	1	343	0.8978	0.8906	0.2523	0	0.9778	0.0558	0	0	0.0102	1.1229	1.078	0.5859	-13593.288
type1	mrnm	1	344	0.9206	0.9588	0.2368	0	0.9169	0.0468	0	0	-0.024	1.1059	1.0768	0.5623	-13755.2816
type1	mrnm	1	345	1.0274	0.9227	0.2951	0	1.001	0.0085	0	0	-0.0432	0.9827	1.0737	0.5226	-13725.1418
type1	mrnm	1	346	0.9671	1.0345	0.2222	0	1.0742	0.0452	0	0	-0.0207	1.0302	0.9869	0.6277	-13837.6375
type1	mrnm	1	347	1.0567	1.0282	0.3418	0	0.9459	0.1115	0	0	-0.012	0.998	0.9585	0.4414	-13735.7501
type1	mrnm	1	348	0.9916	0.9006	0.3189	0	0.9367	0.0186	0	0	0.0026	1.0556	1.095	0.5005	-13680.3982
type1	mrnm	1	349	0.7502	0.9602	0.3098	0	1.0946	0.0261	0	0	-0.0273	1.1238	1.0436	0.4638	-13721.264
type1	mrnm	1	350	1.3673	1.1129	0.4732	0	0.9805	0.0831	0	0	0.0017	0.6844	0.9014	0.3509	-13813.8985
type1	mrnm	1	351	1.1242	1.1616	0.4235	0	0.9667	0.035	0	0	-0.024	0.8818	0.8103	0.3717	-13665.9208
type1	mrnm	1	352	1.0254	1.0848	0.3596	0	1.0345	-0.0033	0	0	0.0334	0.9265	0.9146	0.4091	-13782.9268
type1	mrnm	1	353	0.8945	0.8251	0.2371	0	0.9738	0.0913	0	0	-0.0062	1.1062	1.1306	0.5442	-13580.5404
type1	mrnm	1	354	1.1068	1.1588	0.5251	0	1.0296	0.0884	0	0	0.0047	0.8424	0.8449	0.3199	-13682.1856
type1	mrnm	1	355	1.0415	0.9181	0.2759	0	0.9994	0.0367	0	0	0.0059	0.8873	1.0301	0.5072	-13510.4903
type1	mrnm	1	356	0.9677	0.9153	0.3361	0	0.9815	0.0208	0	0	-0.0017	1.0015	1.0367	0.3879	-13619.3515
type1	mrnm	1	357	0.9039	1.0138	0.2544	0	1.0639	0.0402	0	0	-0.0039	1.0104	1.0058	0.5319	-13789.5624
type1	mrnm	1	358	0.7427	0.8862	0.2631	0	0.9594	-0.0104	0	0	-0.0263	1.2398	1.0695	0.5592	-13492.6215
type1	mrnm	1	359	1.0791	1.0568	0.348	0	1.0791	0.0101	0	0	-0.0091	0.9115	0.9434	0.4452	-13862.6397
type1	mrnm	1	360	0.8862	0.9922	0.2481	0	1.0214	0.057	0	0	0.0024	1.1322	1.0061	0.6307	-13699.2244
type1	mrnm	1	361	1.4261	1.0655	0.4852	0	0.9461	0.1029	0	0	0.0282	0.6116	0.8937	0.3405	-13599.854
type1	mrnm	1	362	1.1175	1.1841	0.4113	0	1.0019	0.0921	0	0	0.0054	0.8769	0.8555	0.4375	-13816.0465
type1	mrnm	1	363	1.1727	0.9808	0.4165	0	0.9901	0.0455	0	0	-0.0105	0.8473	1.0667	0.4335	-13828.9731
type1	mrnm	1	364	0.8703	1.0631	0.3196	0	1.0272	0.1166	0	0	0.0164	1.139	0.9082	0.4628	-13723.6814
type1	mrnm	1	365	0.9688	1.0976	0.2444	0	0.9467	0.0211	0	0	-0.0452	0.9746	0.8674	0.5016	-13560.3432
type1	mrnm	1	366	0.8216	1.0745	0.2893	0	1.0167	0.0474	0	0	-0.0167	1.1488	0.9275	0.4869	-13770.0133
type1	mrnm	1	367	1.0048	0.9072	0.1879	0	0.9993	0.0344	0	0	-0.0534	0.9316	1.0984	0.5512	-13706.9067
type1	mrnm	1	368	0.897	1.027	0.2526	0	1.031	0.0414	0	0	-0.0222	0.9854	0.9924	0.5171	-13714.5891
type1	mrnm	1	369	0.877	0.9841	0.1676	0	0.9699	0.047	0	0	-0.0348	1.1332	1.0552	0.6183	-13841.1736
type1	mrnm	1	370	0.8379	0.8738	0.175	0	1.034	0.042	0	0	-7e-04	1.1044	1.0419	0.5837	-13490.928
type1	mrnm	1	371	0.8255	0.9315	0.2089	0	0.9223	0.0874	0	0	-0.0229	1.2283	1.0808	0.6379	-13677.9811
type1	mrnm	1	372	0.8466	0.8827	0.2264	0	1.0772	0.0735	0	0	0.0303	1.1355	1.1187	0.5955	-13776.8801
type1	mrnm	1	373	0.7997	0.929	0.1859	0	0.9995	0.0365	0	0	-0.0523	1.1968	1.0943	0.5986	-13786.1739
type1	mrnm	1	374	0.9704	1.0728	0.3684	0	1.0194	0.0648	0	0	-0.0132	1.0391	0.9451	0.4532	-13816.1118
type1	mrnm	1	375	0.923	1.0185	0.1867	0	1.0024	0.0408	0	0	0.0104	0.9993	0.9414	0.5637	-13579.6238
type1	mrnm	1	376	1.1663	0.9573	0.4196	0	0.9793	0.0423	0	0	-0.0217	0.8209	1.0981	0.3921	-13838.5312
type1	mrnm	1	377	1.0781	0.8651	0.3463	0	1.0789	-0.0132	0	0	-0.012	0.9521	1.1384	0.5049	-13807.8355
type1	mrnm	1	378	1.4195	0.975	0.4369	0	0.9664	0.0509	0	0	-0.0085	0.6507	1.0265	0.3534	-13811.8814
type1	mrnm	1	379	0.8759	0.9324	0.2691	0	1.0654	0.074	0	0	0.0157	1.0444	1.0506	0.4825	-13697.188
type1	mrnm	1	380	1.1927	0.9889	0.29	0	1.0115	0.1016	0	0	-0.0204	0.8548	1.0248	0.5105	-13864.5104
type1	mrnm	1	381	0.7243	0.8747	0.2038	0	0.9619	-0.0044	0	0	0.0064	1.3079	1.1787	0.6377	-13789.7439
type1	mrnm	1	382	0.8686	0.9825	0.2543	0	0.9779	0.0115	0	0	0.0049	1.1931	1.0309	0.5606	-13798.3411
type1	mrnm	1	383	0.8253	1.0552	0.2897	0	0.9208	0.0113	0	0	0.013	1.1635	0.909	0.4743	-13548.2179
type1	mrnm	1	384	1.1126	1.0436	0.3553	0	1.0183	0.045	0	0	0.0078	0.8052	0.9754	0.3796	-13768.5412
type1	mrnm	1	385	0.8663	0.8333	0.1934	0	1.0176	0.0274	0	0	-0.0093	1.186	1.1508	0.6211	-13735.5041
type1	mrnm	1	386	0.9775	0.9405	0.3392	0	0.9425	0.0408	0	0	-0.0182	1.089	1.0385	0.4553	-13697.0977
type1	mrnm	1	387	1.0493	1.0415	0.4593	0	0.972	0.0615	0	0	-0.0364	0.9931	0.8974	0.3215	-13618.6502
type1	mrnm	1	388	0.8464	1.1339	0.3427	0	1.0449	0.1251	0	0	0.0173	1.1206	0.8691	0.3475	-13859.804
type1	mrnm	1	389	0.944	0.9617	0.2378	0	0.9973	0.0296	0	0	-0.0147	1.0277	1.0112	0.5741	-13618.8915
type1	mrnm	1	390	0.9849	0.9072	0.3904	0	1.023	0.0473	0	0	-0.0018	0.9971	1.1388	0.4384	-13811.3001
type1	mrnm	1	391	0.9363	0.8867	0.2303	0	1.0348	0.0202	0	0	-0.012	1.1111	1.1352	0.6559	-13798.2747
type1	mrnm	1	392	0.9744	0.8588	0.1645	0	0.9644	0.0749	0	0	0.0285	1.0062	1.1243	0.5806	-13658.0133
type1	mrnm	1	393	0.9899	0.9	0.2138	0	1.0675	0.1096	0	0	-0.0147	1.0083	1.0529	0.4867	-13794.7442
type1	mrnm	1	394	1.1679	1.0122	0.2963	0	1.0019	0.0352	0	0	0.0092	0.7998	0.9979	0.5066	-13735.7362
type1	mrnm	1	395	1.1599	0.9093	0.1971	0	1.0632	0.0092	0	0	0.0018	0.8356	1.0894	0.6308	-13783.8989
type1	mrnm	1	396	1.0896	1.0311	0.3339	0	1.0301	0.0708	0	0	0.0033	0.8777	0.9639	0.4835	-13706.4218
type1	mrnm	1	397	0.9785	1.1183	0.3769	0	0.9737	0.0581	0	0	0.0054	1.0721	0.8939	0.4096	-13833.7692
type1	mrnm	1	398	0.8131	0.9202	0.1156	0	0.9765	0.0631	0	0	0.0035	1.2169	1.1077	0.6058	-13880.5708
type1	mrnm	1	399	0.9144	0.9793	0.3193	0	1.0426	0.0563	0	0	-0.0302	1.1254	1.0064	0.5559	-13733.4195
type1	mrnm	1	400	0.8542	0.9923	0.1377	0	0.9779	0.0367	0	0	0.0211	1.0937	0.9922	0.5987	-13664.0953
type1	mrnm	1	401	0.921	0.9697	0.3466	0	1.0623	0.0266	0	0	0.0266	1.1065	1.0493	0.4833	-13872.4539
type1	mrnm	1	402	0.8498	0.9694	0.2365	0	1.0454	0.0295	0	0	-0.0416	1.1106	1.0174	0.5295	-13744.4493
type1	mrnm	1	403	1.1635	0.9838	0.3691	0	0.9484	0.014	0	0	3e-04	0.8427	1.0199	0.3504	-13783.1445
type1	mrnm	1	404	0.8911	0.9476	0.359	0	1.0474	0.0557	0	0	-0.0018	1.1105	1.0677	0.5136	-13755.8733
type1	mrnm	1	405	1.2164	0.9557	0.3318	0	0.9885	0.0638	0	0	0.0203	0.8169	1.0877	0.5482	-13797.7672
type1	mrnm	1	406	1.0261	1.0074	0.1966	0	0.9225	0.0738	0	0	0.013	1.0004	0.998	0.5908	-13709.748
type1	mrnm	1	407	0.813	1.0585	0.3557	0	1.0411	0.0277	0	0	0.0038	1.1668	0.8861	0.4988	-13552.5457
type1	mrnm	1	408	1.2651	1.1765	0.3999	0	0.9414	0.0801	0	0	0.0384	0.8088	0.8475	0.394	-13859.6997
type1	mrnm	1	409	0.9085	0.9398	0.3093	0	1.0369	0.0783	0	0	-0.05	1.0934	1.0101	0.4548	-13668.5934
type1	mrnm	1	410	1.0999	1.0785	0.4773	0	0.9612	0.0083	0	0	0.0106	0.9869	0.8771	0.3351	-13678.5032
type1	mrnm	1	411	1.0916	0.894	0.2659	0	1.0299	0.0553	0	0	-0.043	0.9515	1.1565	0.5796	-13911.6408
type1	mrnm	1	412	1.2044	1.0128	0.3743	0	1.0463	0.0521	0	0	-0.0062	0.7191	0.9908	0.3697	-13788.57
type1	mrnm	1	413	1.0462	1.0569	0.3212	0	1.0205	0.0632	0	0	-0.0027	0.9927	0.9387	0.4891	-13785.3474
type1	mrnm	1	414	1.0883	0.999	0.3017	0	1.01	0.0765	0	0	0.0175	0.9217	0.9754	0.4696	-13742.2708
type1	mrnm	1	415	0.8408	1.0128	0.3193	0	1.04	0.0449	0	0	-0.0236	1.1143	0.9545	0.4165	-13728.8405
type1	mrnm	1	416	1.0946	1.0414	0.2418	0	1.0747	0.0539	0	0	0.029	0.8452	1.0048	0.5294	-13924.408
type1	mrnm	1	417	0.8053	1.0997	0.369	0	0.9569	0.0609	0	0	0.0073	1.1865	0.9648	0.4837	-13785.6746
type1	mrnm	1	418	0.989	0.926	0.2137	0	1.0451	0.0953	0	0	-0.019	0.9993	1.0466	0.6227	-13654.8758
type1	mrnm	1	419	1.1436	1.1561	0.3996	0	0.9837	0.0433	0	0	-0.035	0.914	0.8171	0.4556	-13687.9579
type1	mrnm	1	420	0.8733	0.9732	0.2465	0	1.0453	0.0622	0	0	0.035	1.1175	1.0312	0.5702	-13791.2777
type1	mrnm	1	421	1.1135	1.0807	0.3709	0	0.9699	0.1106	0	0	-0.0195	1.0368	0.9111	0.4659	-13840.8898
type1	mrnm	1	422	1.0383	1.0072	0.3106	0	0.9358	0.0113	0	0	-0.005	0.9704	1.0254	0.4821	-13751.212
type1	mrnm	1	423	1.1005	0.9833	0.303	0	1.0181	0.0732	0	0	-0.0071	0.9233	1.0766	0.4776	-13962.8612
type1	mrnm	1	424	1.0658	1.0085	0.4317	0	1.0062	0.0992	0	0	0.0359	0.9172	0.9787	0.3891	-13655.3495
type1	mrnm	1	425	0.5584	0.9305	0.1806	0	0.9997	-0.0428	0	0	-0.0493	1.4007	1.0447	0.6465	-13548.6826
type1	mrnm	1	426	1.054	1.1196	0.2435	0	0.9775	0.0662	0	0	-0.0192	0.9669	0.8837	0.6177	-13688.9189
type1	mrnm	1	427	0.9389	0.9318	0.2521	0	0.9443	0.0177	0	0	0.0014	1.0678	1.0809	0.565	-13679.1432
type1	mrnm	1	428	1.1739	1.1048	0.3689	0	0.9947	0.0453	0	0	0.0341	0.914	0.9234	0.4827	-13891.2114
type1	mrnm	1	429	0.9041	0.9329	0.2958	0	0.9657	0.0428	0	0	-0.0157	1.169	1.1024	0.5477	-13823.977
type1	mrnm	1	430	1.0894	0.8803	0.2067	0	0.9503	0.0627	0	0	0.0492	0.8442	1.1188	0.4993	-13662.9372
type1	mrnm	1	431	1.0614	1.075	0.3304	0	1.0314	0.0801	0	0	-0.0359	0.9185	0.9543	0.4584	-13861.146
type1	mrnm	1	432	0.8453	0.7836	0.2297	0	1.031	0.0909	0	0	0.0039	1.0968	1.2185	0.5349	-13715.1359
type1	mrnm	1	433	0.9787	1.0383	0.2157	0	1.0431	0.0727	0	0	0.0436	0.9866	0.9606	0.6093	-13732.2507
type1	mrnm	1	434	0.7404	1.0338	0.2495	0	0.9918	0.0624	0	0	-0.0114	1.3353	0.9357	0.5928	-13688.9522
type1	mrnm	1	435	1.0977	0.8923	0.1568	0	0.9709	0.0549	0	0	-0.0129	0.9624	1.1238	0.6767	-13773.0449
type1	mrnm	1	436	1.1494	0.9392	0.307	0	1.0038	0.0648	0	0	-0.0149	0.7924	1.0547	0.4992	-13633.6299
type1	mrnm	1	437	0.8334	1.0677	0.3124	0	0.9577	9e-04	0	0	-0.0402	1.1728	0.8594	0.4211	-13582.7034
type1	mrnm	1	438	1.0588	0.861	0.2647	0	0.9654	0.1055	0	0	0.0427	0.9498	1.1225	0.5566	-13624.0482
type1	mrnm	1	439	1.0902	1.1555	0.3951	0	0.946	0.0656	0	0	0.012	1.0054	0.8226	0.4508	-13708.7251
type1	mrnm	1	440	1.1672	1.0476	0.3699	0	0.9785	0.0065	0	0	-0.011	0.8415	0.9738	0.4404	-13782.0701
type1	mrnm	1	441	1.2061	1.0551	0.3319	0	0.9472	0.0628	0	0	-0.0011	0.6926	0.9542	0.3885	-13642.9121
type1	mrnm	1	442	1.3003	0.9199	0.3214	0	0.9744	0.0511	0	0	-0.0029	0.6895	1.0513	0.4308	-13674.5556
type1	mrnm	1	443	0.9507	1.0341	0.1429	0	0.9722	0.0902	0	0	-0.014	1.0571	1.0029	0.6581	-13802.72
type1	mrnm	1	444	0.7264	0.8952	0.2121	0	1.0683	0.0599	0	0	-0.0125	1.2741	1.1062	0.6548	-13721.5634
type1	mrnm	1	445	0.9169	1.087	0.1743	0	0.9978	0.0275	0	0	-0.036	1.0365	0.931	0.63	-13718.3589
type1	mrnm	1	446	0.979	1.073	0.3379	0	0.9827	0.0632	0	0	0.0237	1.05	0.9291	0.51	-13696.8756
type1	mrnm	1	447	1.0126	1.0539	0.2786	0	0.9947	0.0112	0	0	-0.0233	1.016	0.9198	0.53	-13706.5775
type1	mrnm	1	448	1.0325	0.9171	0.2759	0	0.9438	0.0271	0	0	-0.0377	1.0131	1.0648	0.5261	-13657.2438
type1	mrnm	1	449	1.094	1.049	0.3086	0	1.0228	0.0232	0	0	-0.0099	0.928	0.9369	0.4376	-13842.4873
type1	mrnm	1	450	0.9181	1.0049	0.4314	0	1.0668	0.051	0	0	0.0189	0.9928	1.0161	0.3312	-13803.9952
type1	mrnm	1	451	0.9343	1.0784	0.3403	0	1.0543	0.0307	0	0	-0.0522	1.0417	0.9479	0.4128	-13904.0006
type1	mrnm	1	452	0.7889	1.0367	0.2561	0	0.9441	0.0469	0	0	1e-04	1.2403	1.0223	0.5238	-13873.0175
type1	mrnm	1	453	1.0923	0.9803	0.314	0	1.0134	0.0634	0	0	0.0053	0.8317	1.0333	0.4505	-13716.9066
type1	mrnm	1	454	0.8752	0.9672	0.2098	0	1.0429	0.0215	0	0	-0.0283	1.1329	1.0574	0.6424	-13823.4273
type1	mrnm	1	455	0.7247	1.105	0.218	0	0.9835	0.0885	0	0	-0.0118	1.2453	0.9351	0.568	-13777.4697
type1	mrnm	1	456	1.3072	0.91	0.411	0	0.9959	0.1091	0	0	-0.0111	0.7036	1.019	0.4022	-13529.4649
type1	mrnm	1	457	1.1501	0.9289	0.3917	0	1.0188	0.0956	0	0	-0.01	0.9125	1.0807	0.4815	-13791.4492
type1	mrnm	1	458	1.1232	1.1538	0.4507	0	1.0916	0.062	0	0	0.0573	0.9047	0.8678	0.3957	-13921.968
type1	mrnm	1	459	0.9906	0.913	0.3481	0	1.0214	0.0746	0	0	0.0172	1.0077	1.1309	0.4991	-13827.1939
type1	mrnm	1	460	0.9168	0.9277	0.3406	0	0.9624	0.0471	0	0	-0.0181	1.0407	1.0653	0.3813	-13673.6814
type1	mrnm	1	461	0.9617	1.0122	0.3093	0	0.9961	0.0728	0	0	-0.007	0.9562	0.9882	0.4102	-13718.0187
type1	mrnm	1	462	0.9663	0.8059	0.2935	0	1.0133	0.0647	0	0	0.0261	1.0132	1.1749	0.5605	-13599.9086
type1	mrnm	1	463	1.0842	0.9986	0.3528	0	0.9789	0.0294	0	0	0.0064	0.8647	1.0362	0.4547	-13729.2731
type1	mrnm	1	464	0.8784	1.1032	0.2214	0	1.0803	0.1029	0	0	0.0155	0.9714	0.8495	0.4976	-13626.2064
type1	mrnm	1	465	1.0953	1.0847	0.4018	0	1.0312	0.047	0	0	0.0213	0.8868	0.9075	0.4432	-13694.54
type1	mrnm	1	466	0.9575	0.8513	0.2085	0	1.0379	0.1065	0	0	0.0352	1.0856	1.1749	0.6844	-13784.1099
type1	mrnm	1	467	1.0644	1.0926	0.393	0	1.0515	0.05	0	0	0.0011	0.8618	0.9275	0.3779	-13823.5294
type1	mrnm	1	468	1.0424	0.9659	0.2773	0	1.0414	0.011	0	0	0.0231	0.908	1.0526	0.491	-13807.0946
type1	mrnm	1	469	0.9552	1.2261	0.4549	0	1.0777	0.0329	0	0	0.0045	0.9765	0.8258	0.3637	-13888.9824
type1	mrnm	1	470	1.0353	1.0541	0.2601	0	1.0585	0.0012	0	0	-0.0065	0.9225	1.0014	0.5602	-13910.7256
type1	mrnm	1	471	1.1179	0.995	0.3916	0	0.9846	0.1032	0	0	-0.0269	0.8304	1.0548	0.3432	-13828.3226
type1	mrnm	1	472	1.076	1.0096	0.3105	0	0.9895	-0.0259	0	0	-0.0345	0.981	0.9548	0.4907	-13706.435
type1	mrnm	1	473	1.064	0.9169	0.2699	0	1.0001	0.0608	0	0	0.0264	1.0162	1.0857	0.5542	-13834.6689
type1	mrnm	1	474	0.926	1.0223	0.2936	0	1.0609	0.0911	0	0	-0.0042	1.1036	1.0024	0.4685	-13956.0783
type1	mrnm	1	475	1.0939	1.1307	0.3979	0	1.0058	0.0692	0	0	0.0234	0.9535	0.8931	0.4161	-13892.0967
type1	mrnm	1	476	0.997	1.1732	0.4172	0	1.0294	0.0664	0	0	0.022	0.9929	0.8202	0.3801	-13773.0401
type1	mrnm	1	477	1.0514	1.029	0.2926	0	1.0134	0.0321	0	0	-0.0035	0.9249	0.9747	0.5025	-13750.1129
type1	mrnm	1	478	0.8972	0.9577	0.1942	0	0.9544	0.063	0	0	0.0083	1.0591	1.0534	0.6065	-13653.919
type1	mrnm	1	479	0.9998	1.0803	0.337	0	1.0235	0.0496	0	0	0.0152	1.0144	0.8764	0.434	-13715.2283
type1	mrnm	1	480	0.8146	0.9007	0.1254	0	0.9687	0.0361	0	0	0.0068	1.2971	1.094	0.7646	-13705.4103
type1	mrnm	1	481	1.1378	1.027	0.301	0	1.0698	0.0881	0	0	0.025	0.792	0.9758	0.4476	-13812.9234
type1	mrnm	1	482	0.942	1.0549	0.346	0	0.9654	0.0486	0	0	0.0034	1.1115	0.9711	0.5128	-13756.8032
type1	mrnm	1	483	0.7105	0.8715	0.236	0	1.0249	0.0242	0	0	-0.0026	1.2589	1.188	0.6423	-13764.5384
type1	mrnm	1	484	0.8224	1.0917	0.2684	0	1.0084	0.033	0	0	-0.0188	1.1509	0.9248	0.5306	-13756.3856
type1	mrnm	1	485	0.9134	0.9862	0.3654	0	0.9822	0.0542	0	0	0.0058	1.0097	1.0127	0.352	-13695.1782
type1	mrnm	1	486	1.3916	1.0873	0.4469	0	1.013	0.0447	0	0	-0.0233	0.6321	0.9146	0.3879	-13777.1215
type1	mrnm	1	487	0.8894	0.9293	0.3262	0	0.9868	0.0892	0	0	0.0139	1.0785	1.0577	0.457	-13639.5304
type1	mrnm	1	488	1.0329	1.0452	0.2992	0	1.0429	0.0696	0	0	0.0229	0.9233	0.9489	0.4977	-13749.998
type1	mrnm	1	489	1.1635	1.1123	0.3079	0	1.0354	0.0354	0	0	-0.0242	0.7868	0.9184	0.4535	-13866.4618
type1	mrnm	1	490	1.2609	1.0294	0.3209	0	0.9913	0.0301	0	0	0.0045	0.7779	0.9746	0.472	-13801.8911
type1	mrnm	1	491	1.1616	1.0796	0.3003	0	0.9953	0.0551	0	0	-0.009	0.7956	0.9344	0.4942	-13738.5217
type1	mrnm	1	492	0.7869	0.9745	0.2212	0	1.0107	0.0534	0	0	-0.0348	1.221	1.028	0.5726	-13766.7378
type1	mrnm	1	493	1.2123	0.7801	0.2297	0	0.951	0.0202	0	0	0.0024	0.8056	1.2201	0.5311	-13714.8492
type1	mrnm	1	494	1.2436	0.9587	0.2918	0	0.905	0.0605	0	0	0.0469	0.7833	1.0563	0.4989	-13693.186
type1	mrnm	1	495	1.1186	1.0713	0.3966	0	1.0582	0.0555	0	0	0.0029	0.8297	0.9013	0.4033	-13696.3927
type1	mrnm	1	496	1.2353	1.131	0.5285	0	0.958	0.0766	0	0	-0.0038	0.7883	0.8921	0.2658	-13792.2653
type1	mrnm	1	497	1.0095	0.9552	0.2425	0	1.0293	-0.0116	0	0	-0.019	1.0701	1.0435	0.6433	-13781.5404
type1	mrnm	1	498	0.9162	0.9052	0.2578	0	0.9673	0.0344	0	0	-0.0111	1.1009	1.0575	0.4614	-13670.5812
type1	mrnm	1	499	0.8795	0.8557	0.2572	0	0.9714	0.09	0	0	0.0128	1.0938	1.1682	0.6019	-13632.212
type1	mrnm	1	500	0.9332	0.9922	0.2874	0	0.9975	0.048	0	0	-0.0053	0.9909	0.9644	0.4676	-13554.5119
