# Supplementary material for: Genotype–covariate correlation and interaction disentangled by a whole-genome multivariate reaction norm model
Source: Nat Commun. 2019 May 20;10:2239. doi: 10.1038/s41467-019-10128-w (PMC6527612; doi:10.1038/s41467-019-10128-w)
Supplement: Supplementary file 13 — Source Data [file 41467_2019_10128_MOESM13_ESM.zip › data/fs9/fs9_res_rrm_2.txt]

V1	V2	V3	V4	V5	V6	V7	V8	V9	V10	V11	V12
type1	rrm	0.25	1	1.7166	0.8574	0.8123	1.7236	1.6335	-0.0123	0.0713	-6182.0399
type1	rrm	0.25	2	1.8696	1.1145	1.0935	1.9066	1.2206	0.1045	0.1055	-6384.1527
type1	rrm	0.25	3	1.6219	0.9383	1.0473	1.9471	1.5893	0.0459	-0.0297	-6434.6228
type1	rrm	0.25	4	2.1254	1.0268	0.9635	1.7766	1.7049	-0.1352	0.0815	-6427.9075
type1	rrm	0.25	5	1.948	0.8922	0.9336	2.0994	1.5562	-0.0202	0.0281	-6405.4239
type1	rrm	0.25	6	1.9846	1.0299	0.8889	1.61	1.6648	-0.0381	0.1929	-6365.4977
type1	rrm	0.25	7	1.7271	0.7985	1.0563	2.4323	1.5956	-0.0994	-0.1448	-6396.3875
type1	rrm	0.25	8	1.4197	0.8178	1.0792	2.2413	1.6043	0.0286	-0.0834	-6401.3373
type1	rrm	0.25	9	1.5765	0.9644	1.419	2.8854	1.0328	-0.0602	-0.2534	-6350.0031
type1	rrm	0.25	10	1.6682	0.9859	0.9635	1.9512	1.6242	0.0437	0.0584	-6453.789
type1	rrm	0.25	11	2.0329	1.0325	0.8732	1.9728	1.7489	-0.2046	0.1322	-6364.9233
type1	rrm	0.25	12	1.6549	0.8498	0.9567	2.049	1.7055	-0.0657	-0.0496	-6346.885
type1	rrm	0.25	13	2.2968	1.2283	1.2335	2.1758	1.0052	-0.034	0.0921	-6413.6604
type1	rrm	0.25	14	1.913	0.8297	0.9171	2.5605	1.7618	-0.2885	-0.0665	-6350.3195
type1	rrm	0.25	15	1.5313	0.8181	0.9879	1.9542	1.6018	0.1349	0.0015	-6422.1523
type1	rrm	0.25	16	2.2256	1.0474	0.8268	1.8094	1.6885	-0.088	0.2281	-6452.8914
type1	rrm	0.25	17	1.8671	0.936	0.8813	2.0113	1.7655	-0.1718	0.0148	-6332.4718
type1	rrm	0.25	18	1.9686	1.0518	1.1215	2.2835	1.4468	-0.1277	0.0066	-6438.725
type1	rrm	0.25	19	1.6628	0.9451	0.7177	1.1659	1.8964	0.221	0.2989	-6463.038
type1	rrm	0.25	20	1.9339	0.9451	0.8805	1.8305	1.719	0.0245	0.1811	-6490.1513
type1	rrm	0.25	21	2.4306	1.1251	0.8785	1.8044	1.5652	-0.0843	0.2991	-6489.5103
type1	rrm	0.25	22	1.8829	1.0834	0.9106	1.6474	1.5634	0.1437	0.1777	-6518.2219
type1	rrm	0.25	23	1.3278	0.8345	0.9379	1.8523	1.7306	0.1336	-0.0327	-6406.4994
type1	rrm	0.25	24	1.5815	0.8465	0.9491	2.0415	1.8665	0.0379	-0.0112	-6565.2169
type1	rrm	0.25	25	1.8541	1.0959	0.925	2.0596	1.4881	0.0513	0.1148	-6485.0239
type1	rrm	0.25	26	2.2389	1.0556	0.9174	1.9512	1.5476	-0.0955	0.2226	-6429.4474
type1	rrm	0.25	27	2.2179	1.0492	1.0292	2.3746	1.4666	-0.1669	0.0482	-6474.3737
type1	rrm	0.25	28	1.9281	0.939	1.146	2.2191	1.5008	-0.0577	2e-04	-6483.6969
type1	rrm	0.25	29	1.7268	1.0867	1.098	1.8797	1.419	0.0255	0.047	-6383.0877
type1	rrm	0.25	30	1.4675	1.0063	1.0932	1.5283	1.4905	0.2092	0.08	-6404.7234
type1	rrm	0.25	31	1.2917	0.8793	1.0572	2.043	1.4454	0.1504	-0.0982	-6329.0638
type1	rrm	0.25	32	1.4254	0.7621	0.9727	1.8967	1.7933	0.0466	-0.0933	-6385.9215
type1	rrm	0.25	33	1.3166	0.8294	1.0075	1.9958	1.7362	0.1542	-0.0698	-6513.2015
type1	rrm	0.25	34	2.0256	1.1043	1.1451	2.2529	1.3211	-0.0073	0.0684	-6524.3465
type1	rrm	0.25	35	1.7412	1.0176	0.8606	1.256	1.7012	0.1539	0.1612	-6402.6132
type1	rrm	0.25	36	1.7057	0.92	1.0438	2.0441	1.4646	0.1306	-0.0367	-6482.3858
type1	rrm	0.25	37	1.5001	0.9171	1.0949	2.6844	1.5339	-0.1416	-0.18	-6376.8653
type1	rrm	0.25	38	1.5808	0.9384	1.0297	2.0547	1.5599	0.1143	-0.0067	-6500.9223
type1	rrm	0.25	39	1.6736	0.8977	0.8682	1.8607	1.7859	0.0918	0.0813	-6518.2241
type1	rrm	0.25	40	1.8783	1.0737	0.9863	2.0071	1.4945	-0.0133	0.097	-6428.4711
type1	rrm	0.25	41	1.9575	1.1045	1.0819	1.7254	1.4139	0.0293	0.1325	-6412.1347
type1	rrm	0.25	42	2.0635	1.079	1.138	1.7699	1.2644	0.0279	0.1648	-6350.4108
type1	rrm	0.25	43	1.4603	0.8524	1.0167	1.7505	1.6844	0.1183	-0.0335	-6414.9875
type1	rrm	0.25	44	1.6837	0.99	0.9537	1.4627	1.5112	0.2218	0.1935	-6406.8427
type1	rrm	0.25	45	1.8908	0.939	0.9597	2.0984	1.5897	-0.0342	0.0628	-6432.8272
type1	rrm	0.25	46	1.5496	0.82	0.9512	1.8616	1.7254	0.0769	-5e-04	-6414.8161
type1	rrm	0.25	47	1.9773	0.9837	0.6634	1.5068	1.8655	0.0113	0.2346	-6409.4255
type1	rrm	0.25	48	1.8096	0.9224	0.7538	1.3318	1.8513	0.1593	0.2008	-6475.8494
type1	rrm	0.25	49	2.0735	0.867	0.9567	2.1428	1.7702	-0.2037	0.0624	-6416.1531
type1	rrm	0.25	50	1.9745	1.0821	0.9792	1.9445	1.5412	-0.0298	0.1465	-6458.3961
type1	rrm	0.25	51	1.8104	0.9426	1.0053	2.0854	1.6208	-0.0532	0.0476	-6428.8675
type1	rrm	0.25	52	1.7891	0.8479	1.0977	2.1665	1.5646	-0.0938	-0.0519	-6354.686
type1	rrm	0.25	53	1.9389	0.9206	1.191	2.5534	1.4174	-0.1452	-0.1002	-6442.3239
type1	rrm	0.25	54	1.6337	0.8754	0.8911	2.0056	1.7421	0.0171	0.0652	-6425.1586
type1	rrm	0.25	55	1.8295	1.0797	1.209	2.0609	1.2236	0.1015	0.0276	-6465.3178
type1	rrm	0.25	56	1.6414	1.013	0.9461	1.407	1.4998	0.1975	0.1972	-6341.3101
type1	rrm	0.25	57	1.7457	0.8059	0.8978	2.4496	1.7885	-0.1867	-0.1318	-6381.4447
type1	rrm	0.25	58	1.7675	0.9104	1.1432	2.7378	1.4504	-0.203	-0.1706	-6371.2846
type1	rrm	0.25	59	1.846	0.8761	1.0285	1.788	1.7421	-0.0662	0.0338	-6402.6891
type1	rrm	0.25	60	2.0917	1.0267	0.9063	2.1473	1.6041	-0.0999	0.1135	-6468.719
type1	rrm	0.25	61	1.5591	0.8029	1.0325	2.255	1.7516	-0.0838	-0.0914	-6412.2155
type1	rrm	0.25	62	1.7796	0.9206	0.8934	2.0417	1.6525	-0.0575	0.0355	-6355.1466
type1	rrm	0.25	63	2.2266	1.1482	1.1516	2.6766	1.1676	-0.1557	-0.0573	-6462.0504
type1	rrm	0.25	64	1.6605	0.9654	1.1529	2.7842	1.549	-0.1628	-0.1167	-6503.4544
type1	rrm	0.25	65	1.6731	0.9009	1.0143	2.1805	1.5294	0.072	-0.0451	-6473.7056
type1	rrm	0.25	66	1.4619	0.9712	1.185	2.2489	1.4225	0.1128	-0.0794	-6506.9257
type1	rrm	0.25	67	1.846	1.017	1.031	1.7675	1.402	0.0616	0.1203	-6342.8335
type1	rrm	0.25	68	1.2918	0.599	1.033	2.2119	1.8613	0.0529	-0.2541	-6454.9595
type1	rrm	0.25	69	1.6783	0.8128	0.6294	1.5783	2.0942	-0.0452	0.1864	-6334.7802
type1	rrm	0.25	70	2.0516	1.0442	1.2036	2.3311	1.4252	-0.2279	-0.0431	-6383.2973
type1	rrm	0.25	71	1.6426	0.9372	0.9973	1.8293	1.5569	0.0529	0.0918	-6346.9609
type1	rrm	0.25	72	1.6102	0.9589	1.1125	2.2607	1.5742	0.0725	-0.0528	-6593.9497
type1	rrm	0.25	73	1.4268	0.6656	1.0379	2.4192	1.8466	-0.0676	-0.1862	-6449.7559
type1	rrm	0.25	74	1.5863	0.7792	1.1408	2.3822	1.7371	-0.1115	-0.1408	-6463.2602
type1	rrm	0.25	75	1.9261	0.8464	1.0947	2.3833	1.6844	-0.1573	-0.017	-6491.0139
type1	rrm	0.25	76	1.7423	1.0818	1.232	2.2011	1.2222	0.0858	-4e-04	-6473.4803
type1	rrm	0.25	77	1.7394	1.125	1.2841	2.3188	1.1506	0.0485	-0.0842	-6463.2907
type1	rrm	0.25	78	1.5915	0.9009	1.093	2.1898	1.4752	0.0247	-0.0652	-6388.387
type1	rrm	0.25	79	1.3987	0.8171	0.9419	1.8526	1.7955	0.1	-0.0383	-6438.7818
type1	rrm	0.25	80	1.503	0.916	1.0715	1.8104	1.5091	0.0875	-0.0303	-6328.9963
type1	rrm	0.25	81	1.5864	1.0416	1.1155	2.1004	1.3916	0.017	-0.0836	-6365.5849
type1	rrm	0.25	82	1.8997	1.1902	1.0834	2.1045	1.18	-0.0125	0.0734	-6319.801
type1	rrm	0.25	83	1.5507	1.0121	1.1733	2.258	1.3457	0.0849	-0.0475	-6459.0877
type1	rrm	0.25	84	1.566	0.8307	0.9452	1.8639	1.7707	0.0973	0.021	-6483.9011
type1	rrm	0.25	85	1.6059	0.9606	1.2378	2.4467	1.4703	-0.0119	-0.1802	-6541.6974
type1	rrm	0.25	86	2.0261	1.0243	1.0077	2.026	1.445	-0.0126	0.1195	-6430.915
type1	rrm	0.25	87	1.6927	0.8313	0.8259	1.5599	1.9094	0.096	0.131	-6473.3507
type1	rrm	0.25	88	1.903	1.1032	1.1634	1.6681	1.2829	0.1456	0.194	-6438.6097
type1	rrm	0.25	89	1.4877	0.8352	1.0217	1.918	1.6314	0.1686	-0.0187	-6487.9145
type1	rrm	0.25	90	1.6783	0.7241	0.9502	2.0087	1.8425	-0.0341	-0.0031	-6417.8636
type1	rrm	0.25	91	1.6617	0.9929	1.0256	1.5218	1.5747	0.1193	0.1946	-6380.4633
type1	rrm	0.25	92	1.7839	0.8537	1.0239	2.4138	1.7226	-0.2006	-0.0483	-6398.6556
type1	rrm	0.25	93	1.617	0.8548	1.1996	2.344	1.4826	-0.0435	-0.1053	-6402.8726
type1	rrm	0.25	94	1.6612	0.8195	0.9426	2.159	1.8841	-0.1075	9e-04	-6452.9824
type1	rrm	0.25	95	2.3926	0.9545	1.1339	2.7341	1.4967	-0.426	-0.0092	-6368.9477
type1	rrm	0.25	96	1.6329	1.1023	1.0669	2.0854	1.3602	0.0226	0.0291	-6355.5767
type1	rrm	0.25	97	1.7286	1.0387	1.1351	2.2921	1.4296	0.0279	0.0507	-6517.8991
type1	rrm	0.25	98	1.5394	0.9396	1.1018	1.8982	1.4803	0.0972	0.0017	-6385.6643
type1	rrm	0.25	99	2.1673	0.8308	0.8638	1.9673	1.864	-0.1112	0.1033	-6508.9241
type1	rrm	0.25	100	2.0521	1.0064	1.1889	2.8751	1.364	-0.3334	-0.1033	-6357.8927
type1	rrm	0.25	101	1.9475	0.9947	1.2059	2.4963	1.4258	-0.1766	-0.0587	-6442.2447
type1	rrm	0.25	102	1.7469	0.9669	1.1055	2.5721	1.3444	-0.1158	-0.1247	-6336.6704
type1	rrm	0.25	103	1.365	0.8755	1.0968	2.2807	1.3397	0.1281	-0.1367	-6340.051
type1	rrm	0.25	104	1.4186	0.765	1.0851	2.3346	1.6962	-0.0408	-0.1617	-6406.1382
type1	rrm	0.25	105	1.7498	0.9936	1.0359	1.9388	1.4279	0.043	0.0165	-6363.2158
type1	rrm	0.25	106	1.6363	0.9038	1.0044	1.8614	1.536	0.0918	0.0187	-6380.4333
type1	rrm	0.25	107	1.9041	1.0219	1.0966	2.4882	1.3777	-0.1733	-0.0446	-6344.1316
type1	rrm	0.25	108	1.177	0.8708	0.9425	1.9032	1.6859	0.2193	-0.0687	-6458.5688
type1	rrm	0.25	109	1.8521	0.8881	1.0346	2.4659	1.7348	-0.17	-0.0686	-6515.3521
type1	rrm	0.25	110	2.0288	1.1324	1.1812	2.4051	1.3319	-0.1195	0.0141	-6489.1418
type1	rrm	0.25	111	1.9634	0.9936	0.9662	1.8372	1.4901	0.0537	0.1159	-6428.3272
type1	rrm	0.25	112	2.1385	1.066	1.007	1.7456	1.5575	-0.011	0.2362	-6487.6508
type1	rrm	0.25	113	1.7606	1.0796	1.2233	2.1053	1.1665	0.1062	0.0383	-6419.7428
type1	rrm	0.25	114	1.775	0.8559	0.9114	1.8376	1.7683	0.0663	0.072	-6504.8637
type1	rrm	0.25	115	1.2228	0.6204	0.9664	2.3883	2.02	-0.0762	-0.234	-6440.0331
type1	rrm	0.25	116	1.6822	1.0419	1.006	1.5133	1.4497	0.1531	0.1838	-6344.0726
type1	rrm	0.25	117	2.137	0.9195	0.8855	2.3095	1.6728	-0.2721	0.1261	-6312.5252
type1	rrm	0.25	118	1.6121	1.0422	1.1111	2.2505	1.276	0.0447	-0.0588	-6359.994
type1	rrm	0.25	119	1.2265	0.7883	0.9852	2.2464	1.7283	0.0679	-0.1473	-6424.1263
type1	rrm	0.25	120	2.007	0.8519	1.0111	2.1974	1.7178	-0.2209	-0.0065	-6371.3041
type1	rrm	0.25	121	1.9523	1.1191	1.0342	1.7705	1.3498	0.0565	0.1489	-6389.606
type1	rrm	0.25	122	1.8908	1.0248	1.0221	2.0736	1.6784	-0.061	0.1456	-6532.6185
type1	rrm	0.25	123	1.1124	0.7901	1.0762	2.1606	1.7243	0.1083	-0.159	-6448.0268
type1	rrm	0.25	124	1.9072	0.8796	0.9568	1.8309	1.6097	0.0592	0.0844	-6446.1837
type1	rrm	0.25	125	1.8264	0.8463	1.0179	2.4103	1.7052	-0.1518	-0.0473	-6453.1726
type1	rrm	0.25	126	1.8396	0.8643	1.11	2.1616	1.5961	-0.0546	0.0017	-6457.4742
type1	rrm	0.25	127	1.8489	1.0645	1.0269	1.9442	1.3899	0.0429	0.0474	-6400.7915
type1	rrm	0.25	128	2.0056	1.1425	1.0423	1.9386	1.257	0.0194	0.0887	-6363.0375
type1	rrm	0.25	129	1.3729	0.8153	1.1355	2.5836	1.5575	-0.0075	-0.2589	-6455.5814
type1	rrm	0.25	130	1.8669	1.137	1.329	2.5145	1.1361	-0.0316	-0.0959	-6495.9787
type1	rrm	0.25	131	1.2237	0.7933	1.0976	1.9955	1.6806	0.1036	-0.1565	-6406.8995
type1	rrm	0.25	132	2.1415	1.1395	1.0235	2.179	1.4196	-0.1666	0.1323	-6384.025
type1	rrm	0.25	133	2.144	1.1083	1.2659	2.2177	1.1918	-0.0843	0.0341	-6424.9663
type1	rrm	0.25	134	1.8292	0.7894	0.842	1.931	1.839	-0.0713	0.0805	-6374.2184
type1	rrm	0.25	135	1.5989	0.7996	0.9185	1.8077	1.7874	0.0053	0.0253	-6349.928
type1	rrm	0.25	136	1.9891	0.9684	1.0904	1.9954	1.7029	-0.1135	0.0881	-6511.9532
type1	rrm	0.25	137	1.6645	1.1257	1.2967	2.2493	1.2151	0.056	0.032	-6468.5799
type1	rrm	0.25	138	1.458	0.9021	1.1777	2.2389	1.3749	0.0994	-0.1135	-6411.6661
type1	rrm	0.25	139	2.0028	1.1074	1.0768	1.9113	1.3302	-0.0081	0.0195	-6381.9127
type1	rrm	0.25	140	1.9208	0.988	0.935	1.8622	1.7106	-0.0176	0.1209	-6497.2128
type1	rrm	0.25	141	1.5679	0.9803	1.1437	2.1645	1.4249	0.0396	-0.0522	-6417.0936
type1	rrm	0.25	142	1.1272	0.7979	1.0799	2.1451	1.7235	0.0528	-0.1465	-6383.9146
type1	rrm	0.25	143	1.9089	0.8378	0.9164	1.8856	1.6938	-0.0042	0.0486	-6416.8816
type1	rrm	0.25	144	1.6649	1.1431	0.8805	1.5089	1.4487	0.2573	0.149	-6454.4767
type1	rrm	0.25	145	1.7492	0.9812	1.1607	2.1038	1.5303	-0.0216	-0.0377	-6483.9922
type1	rrm	0.25	146	1.4204	0.8838	0.8689	1.5207	1.8196	0.1268	0.0012	-6383.6649
type1	rrm	0.25	147	1.7134	1.0785	1.0177	1.8588	1.3744	0.1261	0.0276	-6414.8608
type1	rrm	0.25	148	1.96	0.9503	1.1965	2.5265	1.4861	-0.152	-0.1138	-6510.7506
type1	rrm	0.25	149	1.0179	0.6061	0.8582	2.1154	2.0531	0.1101	-0.1688	-6459.2407
type1	rrm	0.25	150	1.7081	0.9404	1.0861	1.9251	1.629	0.0415	0.0771	-6497.1872
type1	rrm	0.25	151	1.5666	0.8102	1.0765	2.4143	1.5825	-0.0186	-0.1353	-6436.9705
type1	rrm	0.25	152	1.2094	0.765	1.0977	2.2867	1.7361	0.0527	-0.2046	-6469.263
type1	rrm	0.25	153	1.6443	0.8499	1.0416	2.1339	1.6806	-0.0289	-0.0085	-6436.4972
type1	rrm	0.25	154	2.2368	1.1325	1.2464	2.5407	1.3116	-0.2997	0.001	-6405.9112
type1	rrm	0.25	155	1.918	1.0058	0.79	1.4407	1.6167	0.1011	0.2311	-6349.5273
type1	rrm	0.25	156	1.3793	0.7586	0.8385	1.8596	1.9036	0.0874	-0.0361	-6423.6372
type1	rrm	0.25	157	1.6812	0.9333	0.985	2.1862	1.5419	-0.032	-0.0527	-6368.5026
type1	rrm	0.25	158	1.9278	0.9394	0.9583	2.3727	1.7065	-0.1445	-0.0028	-6503.1667
type1	rrm	0.25	159	1.7314	0.9317	1.0402	2.2761	1.4655	-0.0144	-0.005	-6396.8981
type1	rrm	0.25	160	1.493	0.6835	0.8044	2.125	2.0521	-0.0958	-0.0323	-6390.45
type1	rrm	0.25	161	1.491	0.8329	0.8127	1.8498	2.0352	-0.0391	0.0906	-6426.5677
type1	rrm	0.25	162	1.7198	0.7818	1.0597	2.4103	1.6457	-0.1444	-0.0865	-6362.6485
type1	rrm	0.25	163	1.4515	0.9796	0.8521	1.5808	1.5302	0.2438	0.0492	-6357.4004
type1	rrm	0.25	164	1.8692	0.9858	1.0015	1.9585	1.836	-0.124	0.0694	-6517.4922
type1	rrm	0.25	165	0.7495	0.6734	0.9926	1.8681	1.7469	0.379	-0.2193	-6462.0946
type1	rrm	0.25	166	2.1058	0.9337	1.079	2.3981	1.4777	-0.1257	0.021	-6466.3508
type1	rrm	0.25	167	2.2524	0.8953	0.8921	2.4467	1.9111	-0.3082	0.0559	-6549.3759
type1	rrm	0.25	168	1.2027	0.9657	1.1174	1.9453	1.2431	0.354	-0.0626	-6415.896
type1	rrm	0.25	169	1.9767	0.9215	0.9549	1.8135	1.5746	-0.032	0.1138	-6346.1922
type1	rrm	0.25	170	1.8571	0.8007	0.8336	1.4483	1.8755	0.0449	0.1422	-6392.67
type1	rrm	0.25	171	1.2427	0.5572	0.7443	1.6107	2.3237	0.0897	0.0303	-6472.4672
type1	rrm	0.25	172	2.2816	1.1095	1.134	2.3686	1.383	-0.2193	0.0465	-6451.7736
type1	rrm	0.25	173	2.3148	0.965	0.9772	2.1197	1.7506	-0.2449	0.196	-6480.9239
type1	rrm	0.25	174	2.128	1.0652	0.9064	1.6904	1.5953	0.0136	0.2874	-6469.3647
type1	rrm	0.25	175	1.9358	0.7827	0.7028	1.6391	2.0393	-0.0518	0.1355	-6425.4356
type1	rrm	0.25	176	1.2703	0.8048	0.8239	1.3493	1.7863	0.3357	0.1309	-6421.5338
type1	rrm	0.25	177	1.5464	0.7326	1.0435	2.4792	1.7519	-0.0264	-0.1506	-6520.3921
type1	rrm	0.25	178	1.2025	0.6777	0.7988	1.6959	2.1992	0.0764	4e-04	-6463.8968
type1	rrm	0.25	179	1.9038	1.0196	0.813	1.659	1.8467	-0.0421	0.238	-6447.8637
type1	rrm	0.25	180	1.8799	1.005	1.1634	2.5581	1.4678	-0.1558	-0.0511	-6479.8966
type1	rrm	0.25	181	1.9941	0.9576	1.0509	1.9429	1.4288	-0.1289	0.0834	-6222.2619
type1	rrm	0.25	182	1.0909	0.8254	0.9849	1.7877	1.6653	0.2927	-0.0504	-6456.4204
type1	rrm	0.25	183	0.9781	0.4869	0.7213	1.6809	2.3592	0.1097	-0.1047	-6413.1116
type1	rrm	0.25	184	1.7881	1.1119	1.0756	1.7376	1.2482	0.1613	0.147	-6377.4946
type1	rrm	0.25	185	1.082	0.8208	1.0298	1.6876	1.7394	0.2451	-0.0708	-6446.3861
type1	rrm	0.25	186	1.6263	0.9528	1.0665	1.7473	1.4267	0.2308	0.0578	-6470.3578
type1	rrm	0.25	187	1.4742	0.8309	0.8639	1.7239	1.929	0.0689	0.0408	-6458.2734
type1	rrm	0.25	188	2.4993	1.2795	1.0049	2.149	1.1496	-0.1391	0.1894	-6373.2579
type1	rrm	0.25	189	2.0031	0.9515	0.9289	2.0003	1.6585	-0.06	0.0951	-6457.5461
type1	rrm	0.25	190	1.957	0.9838	1.1131	2.3152	1.4954	-0.1738	0.0035	-6389.3982
type1	rrm	0.25	191	1.9128	0.8506	0.8358	2.0766	1.9708	-0.1912	0.0868	-6443.6132
type1	rrm	0.25	192	1.3833	0.9157	1.1872	2.5402	1.4258	0.034	-0.2296	-6465.4629
type1	rrm	0.25	193	1.6677	1.0413	0.7662	1.5129	1.7657	0.2222	0.1698	-6558.9646
type1	rrm	0.25	194	1.9563	1.0778	1.1919	2.6966	1.2755	-0.185	-0.1265	-6417.551
type1	rrm	0.25	195	1.5303	1.0429	0.7424	1.3611	1.6495	0.2274	0.2271	-6352.7991
type1	rrm	0.25	196	1.5926	1.0346	1.0886	2.2924	1.3471	0.0253	-0.0808	-6388.0906
type1	rrm	0.25	197	2.3609	1.1288	1.0345	1.8653	1.537	-0.1465	0.1825	-6478.5775
type1	rrm	0.25	198	1.7557	0.8054	0.8184	1.9615	1.8876	-0.0267	0.0608	-6449.849
type1	rrm	0.25	199	2.3745	1.0285	0.9219	1.9343	1.6842	-0.2009	0.2214	-6447.3226
type1	rrm	0.25	200	1.8093	0.946	0.9542	2.1072	1.8293	-0.0871	0.0664	-6538.8135
type1	rrm	0.25	201	1.632	0.8958	0.8003	1.7398	1.7756	0.1325	0.1345	-6464.5477
type1	rrm	0.25	202	2.1075	1.0038	1.0035	1.9977	1.428	-0.0128	0.1479	-6421.9883
type1	rrm	0.25	203	1.338	0.9491	1.2552	2.394	1.3833	0.0409	-0.2077	-6425.6984
type1	rrm	0.25	204	2.6011	0.9733	0.811	2.1373	1.9402	-0.3349	0.2712	-6547.3521
type1	rrm	0.25	205	1.6055	0.8963	0.8237	1.8209	1.8932	-0.0182	0.0386	-6416.9679
type1	rrm	0.25	206	2.0079	1.0086	1.2154	2.5054	1.4589	-0.2504	-0.0417	-6414.4503
type1	rrm	0.25	207	2.1922	1.013	1.0308	2.5775	1.5107	-0.3221	0.0212	-6362.1606
type1	rrm	0.25	208	1.8969	1.1943	1.0203	1.8764	1.3854	0.0059	0.1415	-6403.5147
type1	rrm	0.25	209	1.9768	1.1396	1.0016	2.0498	1.2799	0.004	0.1251	-6362.418
type1	rrm	0.25	210	1.8406	1.1232	1.1042	2.424	1.3642	-0.0785	-0.0275	-6460.5995
type1	rrm	0.25	211	1.8862	0.8396	0.8791	1.6772	1.8648	0.0099	0.1532	-6471.9632
type1	rrm	0.25	212	2.206	1.0844	1.0675	2.3133	1.5251	-0.1415	0.143	-6558.2916
type1	rrm	0.25	213	1.9393	1.0356	1.0191	2.0334	1.4421	-0.059	0.1097	-6356.8727
type1	rrm	0.25	214	1.2179	0.7371	1.1198	1.9507	1.6741	0.1673	-0.146	-6441.6289
type1	rrm	0.25	215	2.2213	1.2282	1.1444	2.1642	1.1227	-0.0915	0.149	-6361.5395
type1	rrm	0.25	216	1.5029	0.9406	1.0251	1.6861	1.5106	0.2829	0.0538	-6509.4357
type1	rrm	0.25	217	1.4103	0.8506	1.089	2.3338	1.6594	0.0098	-0.1266	-6478.8263
type1	rrm	0.25	218	1.8706	0.8667	0.8667	2.0786	1.8274	-0.0891	0.0752	-6461.3913
type1	rrm	0.25	219	1.5329	0.9891	1.1228	1.8106	1.4933	0.1815	-0.0104	-6506.5679
type1	rrm	0.25	220	1.5245	0.8475	0.9781	2.4928	1.8637	-0.1696	-0.1542	-6464.4565
type1	rrm	0.25	221	1.998	0.9707	0.9848	2.2417	1.58	-0.093	0.0464	-6471.6804
type1	rrm	0.25	222	1.8199	0.9149	0.8657	1.7744	1.7225	0.0729	0.1517	-6472.4628
type1	rrm	0.25	223	1.8471	0.9146	1.0826	2.1418	1.5878	-0.0888	0.0171	-6418.4169
type1	rrm	0.25	224	2.0763	1.2101	1.2071	2.2232	1.1129	0.0422	0.0593	-6511.495
type1	rrm	0.25	225	1.0593	0.9293	1.1212	1.8296	1.2882	0.3444	-0.1179	-6339.3588
type1	rrm	0.25	226	1.841	0.9565	1.1413	2.5315	1.417	-0.145	-0.126	-6397.3394
type1	rrm	0.25	227	2.0647	1.1052	0.9852	1.5596	1.4196	0.105	0.1743	-6441.9901
type1	rrm	0.25	228	1.7168	0.9185	1.167	2.3807	1.4724	-0.0116	-0.1039	-6501.1944
type1	rrm	0.25	229	2.1267	1.0193	1.2082	2.5308	1.2545	-0.1548	-0.0502	-6416.1226
type1	rrm	0.25	230	1.7024	0.8666	1.0332	2.0139	1.5586	0.0555	-0.0317	-6427.2307
type1	rrm	0.25	231	1.6588	0.8135	1.1337	2.4263	1.6553	-0.0984	-0.0789	-6463.0479
type1	rrm	0.25	232	1.8986	1.1534	1.0936	1.8624	1.2752	0.1348	0.0967	-6485.4413
type1	rrm	0.25	233	1.1575	0.588	0.9426	2.4176	1.9428	-0.0055	-0.319	-6421.9656
type1	rrm	0.25	234	1.6492	0.8774	1.2844	2.3095	1.3171	-0.0528	-0.1883	-6314.525
type1	rrm	0.25	235	1.5533	0.8608	0.8312	1.6149	1.793	0.0738	0.1189	-6337.1942
type1	rrm	0.25	236	1.7367	0.9814	1.0335	1.9803	1.6933	-0.0868	0.0953	-6414.0241
type1	rrm	0.25	237	1.7397	0.9601	1.1632	1.9648	1.4293	-9e-04	0.0629	-6355.1173
type1	rrm	0.25	238	2.0043	1.0869	1.0552	1.9862	1.5208	-0.075	0.1409	-6453.9326
type1	rrm	0.25	239	1.6353	0.8537	0.9926	1.8079	1.5322	0.1835	0.0204	-6434.7009
type1	rrm	0.25	240	1.5104	0.8933	0.9415	1.6707	1.6995	0.1138	0.0913	-6388.0639
type1	rrm	0.25	241	1.7587	0.9966	1.0312	1.5643	1.3969	0.2084	0.1746	-6402.197
type1	rrm	0.25	242	2.0854	0.9752	0.903	1.9284	1.7281	-0.1384	0.1388	-6421.9353
type1	rrm	0.25	243	2.1954	1.0203	0.8782	2.1666	1.706	-0.2366	0.1166	-6414.0446
type1	rrm	0.25	244	1.7672	0.9141	1.0394	2.4621	1.6946	-0.2077	-0.093	-6422.5065
type1	rrm	0.25	245	1.4618	0.7317	0.8299	1.5985	2.052	0.092	0.0745	-6466.806
type1	rrm	0.25	246	1.9508	1.052	0.9938	2.1035	1.582	-0.0509	-0.0033	-6512.5866
type1	rrm	0.25	247	1.6051	0.8813	1.1008	2.5121	1.5826	-0.1603	-0.1419	-6361.8354
type1	rrm	0.25	248	1.8807	1.0499	1.1157	2.13	1.3449	-0.0275	0.054	-6387.1306
type1	rrm	0.25	249	1.8415	1.0381	0.8206	1.2742	1.5776	0.2422	0.2899	-6432.823
type1	rrm	0.25	250	1.8137	1.0183	1.2195	2.3255	1.384	-0.064	-0.0124	-6454.7569
type1	rrm	0.25	251	1.4472	0.7754	1.1395	2.0547	1.6287	0.0384	-0.0937	-6392.5383
type1	rrm	0.25	252	2.0126	1.0069	0.9374	1.6211	1.6324	0.0605	0.2016	-6486.2796
type1	rrm	0.25	253	1.679	0.9125	0.8194	1.6487	1.7596	0.0128	0.0848	-6317.2645
type1	rrm	0.25	254	1.6642	0.7711	0.7987	1.8713	1.8493	0.0227	0.0451	-6387.5801
type1	rrm	0.25	255	1.8653	1.0977	0.9991	1.9509	1.3867	0.0143	0.1107	-6369.0013
type1	rrm	0.25	256	1.8241	0.8504	0.779	1.7478	1.9862	0.0494	0.1176	-6574.8988
type1	rrm	0.25	257	1.7123	0.6501	0.7389	2.2795	2.1223	-0.2587	-0.0788	-6329.5578
type1	rrm	0.25	258	1.675	0.8991	1.0408	2.2929	1.6377	-0.0905	-0.0313	-6417.1086
type1	rrm	0.25	259	1.6849	0.8627	1.0166	1.8685	1.5359	0.1107	0.0604	-6402.1176
type1	rrm	0.25	260	1.879	0.8729	1.0624	2.1768	1.4621	-0.0514	0.0164	-6347.8477
type1	rrm	0.25	261	1.9633	1.1375	1.2271	2.1644	1.154	-0.0156	0.0303	-6390.5863
type1	rrm	0.25	262	1.4051	0.8683	0.6123	1.3164	2.0725	0.2386	0.1657	-6499.2558
type1	rrm	0.25	263	2.0093	0.9428	0.9415	1.8885	1.6564	-0.1022	0.0817	-6372.2628
type1	rrm	0.25	264	1.82	0.829	0.8285	1.946	1.8288	-0.0173	0.0228	-6451.6592
type1	rrm	0.25	265	1.8954	1.0803	1.2021	2.2985	1.2766	-0.0927	-0.0998	-6382.2684
type1	rrm	0.25	266	2.3233	1.0801	0.983	2.0247	1.4965	-0.2241	0.1803	-6336.5237
type1	rrm	0.25	267	2.0094	0.87	0.8396	1.8712	1.8061	0.0137	0.1535	-6529.8578
type1	rrm	0.25	268	1.8679	0.9874	0.9993	2.522	1.5611	-0.1235	-0.0094	-6480.2255
type1	rrm	0.25	269	1.7312	0.9603	0.8605	1.8891	1.6917	0.0068	0.1461	-6391.9292
type1	rrm	0.25	270	2.147	1.0564	0.8846	2.125	1.6223	-0.1357	0.1945	-6450.4064
type1	rrm	0.25	271	1.8005	0.9181	0.8932	1.9351	1.675	-0.0262	0.0136	-6386.3265
type1	rrm	0.25	272	1.5557	0.7034	1.08	2.1996	1.7215	0.0246	-0.1396	-6472.4319
type1	rrm	0.25	273	1.7425	1.0176	1.1779	2.4149	1.4898	-0.0937	-0.0784	-6493.5087
type1	rrm	0.25	274	1.662	0.8511	0.9879	2.0653	1.847	-0.0967	-0.0625	-6452.1351
type1	rrm	0.25	275	1.4124	0.7584	1.0718	2.1514	1.7278	0.087	-0.1755	-6514.0936
type1	rrm	0.25	276	2.0646	1.0422	1.0819	2.1608	1.3166	-0.0741	0.0359	-6364.0194
type1	rrm	0.25	277	1.6592	0.9602	1.0887	1.8208	1.476	0.178	0.0443	-6500.2691
type1	rrm	0.25	278	2.0876	0.9019	1.0322	2.2454	1.6051	-0.1801	-0.0493	-6412.8333
type1	rrm	0.25	279	1.4716	0.9951	1.0389	2.0143	1.5576	0.1993	-0.0749	-6586.9396
type1	rrm	0.25	280	1.6518	0.8351	1.2182	2.4428	1.5278	-0.0892	-0.1661	-6434.9769
type1	rrm	0.25	281	1.5504	0.9057	1.1129	2.1598	1.499	0.0532	-0.0682	-6432.6001
type1	rrm	0.25	282	1.7295	0.7842	0.9519	2.2695	1.8373	-0.1334	-0.0425	-6435.457
type1	rrm	0.25	283	1.7079	1.1097	0.9482	1.6713	1.4849	0.1885	0.1161	-6491.3336
type1	rrm	0.25	284	1.2898	0.8561	1.0539	2.0444	1.4856	0.1195	-0.1336	-6314.7569
type1	rrm	0.25	285	1.5159	0.8063	0.8938	1.9044	1.8627	0.0827	-0.017	-6501.1779
type1	rrm	0.25	286	1.0252	0.7229	1.1254	2.3145	1.6923	0.1322	-0.2641	-6466.0048
type1	rrm	0.25	287	1.2566	0.7885	1.0019	1.9884	1.642	0.1713	-0.0661	-6407.6155
type1	rrm	0.25	288	2.1332	1.1221	1.0825	1.979	1.2557	0.0435	0.1379	-6456.2851
type1	rrm	0.25	289	1.9539	1.0171	0.9185	2.0089	1.6258	-0.0896	0.1029	-6408.5612
type1	rrm	0.25	290	1.6123	0.7806	1.1151	2.4303	1.8092	-0.174	-0.1026	-6456.211
type1	rrm	0.25	291	1.8263	0.9668	1.0125	2.0142	1.6208	-0.0899	0.0251	-6386.4721
type1	rrm	0.25	292	1.6074	0.9706	0.771	1.443	1.8006	0.1282	0.1374	-6399.7
type1	rrm	0.25	293	1.7597	0.8216	1.2744	2.8289	1.5493	-0.1403	-0.1432	-6567.7119
type1	rrm	0.25	294	1.7455	0.9297	0.9564	2.0057	1.6466	-0.0336	0.0408	-6394.4251
type1	rrm	0.25	295	1.8106	0.9035	1.0082	2.3866	1.814	-0.1621	-0.0531	-6541.5784
type1	rrm	0.25	296	1.299	0.8047	0.9394	2.1291	1.7131	0.096	-0.1255	-6418.4968
type1	rrm	0.25	297	1.6167	0.8992	1.1412	2.2413	1.5635	0.0186	-0.0617	-6503.8387
type1	rrm	0.25	298	1.4655	0.8678	1.1186	2.2818	1.5006	0.0579	-0.1811	-6438.4785
type1	rrm	0.25	299	1.9888	0.9102	1.019	2.6526	1.6082	-0.2479	-0.0914	-6431.4584
type1	rrm	0.25	300	2.1787	0.8903	1.0183	2.4056	1.6379	-0.2604	0.0479	-6407.73
type1	rrm	0.25	301	1.677	0.8941	1.0098	2.1323	1.6104	-0.025	-0.0147	-6403.9003
type1	rrm	0.25	302	1.7376	0.8393	0.9216	2.2167	1.762	-0.0946	-0.0232	-6419.2406
type1	rrm	0.25	303	1.7564	0.9052	0.7788	1.6919	1.9227	0.0479	0.141	-6507.6499
type1	rrm	0.25	304	1.4036	0.893	1.1813	2.0328	1.5635	0.1249	-0.0722	-6503.436
type1	rrm	0.25	305	1.9828	1.0442	1.1525	2.5259	1.4462	-0.2438	-0.0417	-6396.6509
type1	rrm	0.25	306	2.142	1.1342	0.8356	1.6392	1.3941	-0.0025	0.2552	-6273.8347
type1	rrm	0.25	307	0.7951	0.873	1.1267	1.764	1.5628	0.434	-0.0721	-6517.1439
type1	rrm	0.25	308	1.8316	0.8474	0.8727	1.6886	1.8278	-0.062	0.1396	-6339.0555
type1	rrm	0.25	309	1.8187	0.9419	0.9828	2.0007	1.6418	-0.0462	0.0334	-6421.4464
type1	rrm	0.25	310	1.6797	0.8008	0.9482	1.9842	1.7453	-0.0173	-0.0395	-6396.6151
type1	rrm	0.25	311	1.4642	1.1525	1.1956	2.2239	1.1587	0.1267	-0.117	-6403.9717
type1	rrm	0.25	312	1.9303	0.9561	1.2215	2.3121	1.3706	-0.0665	-0.0341	-6448.541
type1	rrm	0.25	313	1.3743	0.9888	1.2443	2.0638	1.2963	0.1795	-0.0751	-6432.0226
type1	rrm	0.25	314	1.8007	0.9748	0.8923	2.0219	1.7498	-0.1487	0.0786	-6349.3055
type1	rrm	0.25	315	1.7881	0.9102	1.1046	2.2886	1.4931	-0.0596	-0.0466	-6416.1905
type1	rrm	0.25	316	1.561	0.895	0.92	2.183	1.66	-0.0283	0.0123	-6362.4301
type1	rrm	0.25	317	1.3425	0.8451	0.9227	1.5446	1.6587	0.2959	0.0411	-6440.681
type1	rrm	0.25	318	1.3982	0.778	1.1194	2.26	1.6031	0.0744	-0.1654	-6461.8298
type1	rrm	0.25	319	1.2472	0.7675	0.9517	2.1925	1.8789	0.0024	-0.1301	-6428.8979
type1	rrm	0.25	320	1.7272	1.0567	1.0102	1.6926	1.5252	0.1307	0.1269	-6472.2389
type1	rrm	0.25	321	1.935	0.9356	1.0262	2.0949	1.5203	-0.0866	0.0375	-6362.9892
type1	rrm	0.25	322	1.5123	0.7434	0.5323	1.4813	2.3046	0.1171	0.1559	-6526.6072
type1	rrm	0.25	323	1.4192	0.6868	0.9831	2.3961	1.9587	-0.147	-0.1693	-6417.9311
type1	rrm	0.25	324	1.4741	0.8198	0.7172	1.3274	2.0729	0.1643	0.1013	-6474.0662
type1	rrm	0.25	325	1.3701	0.9165	1.0817	2.1303	1.418	0.1895	-0.1835	-6449.4611
type1	rrm	0.25	326	1.8816	1.0296	1.07	2.3086	1.4337	-0.054	0.0419	-6452.2825
type1	rrm	0.25	327	1.2921	0.7631	1.0441	2.0241	1.7147	0.1186	-0.1152	-6441.6887
type1	rrm	0.25	328	0.8563	0.6593	1.1701	1.7404	1.575	0.4035	-0.1765	-6424.4388
type1	rrm	0.25	329	1.7804	1.0122	0.9329	1.74	1.6116	0.0828	0.1	-6460.0903
type1	rrm	0.25	330	1.962	0.9613	0.9499	1.9552	1.7031	-0.0802	0.1157	-6454.304
type1	rrm	0.25	331	1.7159	0.9781	1.2185	2.3912	1.5008	-0.1333	-0.0583	-6432.6979
type1	rrm	0.25	332	1.4001	0.7918	0.9648	2.2772	1.7366	-0.0078	-0.1388	-6404.9041
type1	rrm	0.25	333	1.6562	0.716	0.7803	2.1604	2.0865	-0.0718	0.0281	-6517.1446
type1	rrm	0.25	334	1.5412	0.9581	0.9385	2.0286	1.5413	0.1245	0.0365	-6434.6013
type1	rrm	0.25	335	1.9748	1.0047	1.1966	2.2515	1.4251	-0.168	-0.0358	-6379.4292
type1	rrm	0.25	336	1.5766	0.9101	1.0362	1.7031	1.6537	0.1199	0.0418	-6454.869
type1	rrm	0.25	337	1.5714	0.6491	0.6349	1.6028	2.24	0.0817	0.1286	-6497.6598
type1	rrm	0.25	338	1.4952	0.7914	0.8263	1.8435	1.9059	0.0577	0.0513	-6430.0481
type1	rrm	0.25	339	1.7922	0.809	0.9397	2.0326	1.741	-0.0757	0.0238	-6373.8076
type1	rrm	0.25	340	1.7231	0.9224	1.1568	2.1226	1.6025	-0.0895	-0.0108	-6420.0105
type1	rrm	0.25	341	1.3285	0.9012	0.9668	1.7624	1.7494	0.1442	-0.0051	-6454.3664
type1	rrm	0.25	342	1.9043	0.9323	1.2403	2.6417	1.603	-0.1993	-0.1087	-6576.7883
type1	rrm	0.25	343	2.0567	0.9288	0.9006	1.8795	1.7824	-0.168	0.1763	-6372.4413
type1	rrm	0.25	344	1.5681	0.8773	0.7649	1.8407	2.05	0.0375	0.0543	-6561.2197
type1	rrm	0.25	345	1.8275	0.8184	0.9822	2.1607	1.6855	-0.0076	-0.0406	-6495.1048
type1	rrm	0.25	346	1.7023	1.0083	1.066	2	1.4735	0.0814	0.047	-6470.5516
type1	rrm	0.25	347	1.3308	0.7862	0.9407	1.7785	1.7505	0.1051	-0.0493	-6342.6794
type1	rrm	0.25	348	2.0332	1.0913	1.0129	2.15	1.571	-0.1159	0.127	-6490.6763
type1	rrm	0.25	349	1.4746	1.0045	1.1586	2.2516	1.1939	0.1089	-0.1579	-6329.6731
type1	rrm	0.25	350	1.5614	0.8342	0.983	1.8586	1.6985	0.1188	0.0017	-6471.166
type1	rrm	0.25	351	1.5683	0.8695	1.1434	2.1292	1.5516	0.0899	-0.1622	-6516.0894
type1	rrm	0.25	352	1.6157	0.8344	1.062	2.0872	1.5822	0.0403	-0.0367	-6418.2752
type1	rrm	0.25	353	1.4382	0.8604	1.0357	1.8866	1.6314	0.1202	0.0011	-6422.2413
type1	rrm	0.25	354	1.8868	0.9778	0.9535	2.2159	1.6686	-0.1277	0.0636	-6439.2542
type1	rrm	0.25	355	1.5251	0.7257	1.1189	2.4306	1.7782	-0.096	-0.1592	-6471.6622
type1	rrm	0.25	356	1.4039	0.7767	1.1267	2.6202	1.681	-0.1434	-0.2052	-6384.9771
type1	rrm	0.25	357	1.827	0.9201	1.0193	2.2151	1.6847	-0.1036	-0.0231	-6471.2113
type1	rrm	0.25	358	1.3479	0.8911	0.8683	1.4886	1.5433	0.333	0.0134	-6370.6355
type1	rrm	0.25	359	1.9152	0.8807	1.05	2.0478	1.5675	-0.0948	0.0353	-6350.9288
type1	rrm	0.25	360	2.1054	0.8585	1.1227	2.9199	1.6705	-0.3677	-0.1394	-6493.5149
type1	rrm	0.25	361	1.7212	1.0426	1.1609	2.3142	1.3293	-0.008	-0.0677	-6428.9714
type1	rrm	0.25	362	1.8827	1.0266	0.948	2.233	1.5784	-0.0616	0.064	-6471.5299
type1	rrm	0.25	363	1.6377	1.0413	1.0091	1.7184	1.3852	0.1312	0.1111	-6323.5118
type1	rrm	0.25	364	2.0513	0.8967	0.8843	1.9713	1.9827	-0.1953	0.1137	-6511.5311
type1	rrm	0.25	365	1.7815	0.9069	0.8598	1.6123	1.7098	0.0787	0.1209	-6398.817
type1	rrm	0.25	366	1.5983	0.8506	0.8856	1.7059	1.684	0.0538	0.0616	-6296.6651
type1	rrm	0.25	367	2.1183	0.9712	1.0719	2.2744	1.5902	-0.1958	0.0254	-6456.882
type1	rrm	0.25	368	1.4758	0.8482	1.1616	2.3643	1.492	0.019	-0.101	-6418.2657
type1	rrm	0.25	369	1.5126	0.8404	1.0325	2.2257	1.5825	0.0655	-0.0823	-6447.3704
type1	rrm	0.25	370	1.9354	0.8991	0.9801	2.1411	1.7404	-0.0866	0.048	-6514.7647
type1	rrm	0.25	371	1.6186	1.0622	1.1781	2.36	1.1448	0.1026	-0.1139	-6407.5649
type1	rrm	0.25	372	2.2434	1.144	1.0428	1.9479	1.4278	0.018	0.1524	-6585.0269
type1	rrm	0.25	373	1.7631	0.7776	0.8402	1.8653	1.9641	-0.0601	0.0559	-6440.5767
type1	rrm	0.25	374	1.5852	0.9402	0.9239	2.1222	1.6672	-0.0079	-0.0919	-6418.4042
type1	rrm	0.25	375	1.6465	0.9434	0.8872	1.9137	1.7071	0.0669	0.0417	-6470.7117
type1	rrm	0.25	376	1.4755	0.7622	0.9662	2.0589	1.7359	0.0917	-0.0348	-6456.7997
type1	rrm	0.25	377	1.9037	1.0044	1.1711	2.1343	1.4432	0.0053	-0.0181	-6526.4311
type1	rrm	0.25	378	1.3872	0.8111	1.047	1.9984	1.6454	0.0515	-0.0613	-6351.9803
type1	rrm	0.25	379	1.2503	0.7844	0.9745	1.893	1.562	0.1633	-0.0958	-6283.5707
type1	rrm	0.25	380	1.3588	0.8867	0.9335	1.6468	1.8519	0.1651	0.0459	-6507.1661
type1	rrm	0.25	381	1.7891	1.0342	1.1546	1.9039	1.3589	0.1503	0.1086	-6510.239
type1	rrm	0.25	382	2.2085	1.1277	1.1497	2.2891	1.205	-0.0375	0.1173	-6481.5367
type1	rrm	0.25	383	0.9259	0.7973	0.8936	1.6237	1.6748	0.3705	-0.0601	-6381.7495
type1	rrm	0.25	384	1.432	0.8648	0.9387	1.8853	1.8539	0.0694	0.0073	-6492.5108
type1	rrm	0.25	385	2.0504	1.0267	1.1214	2.1759	1.4495	-0.044	0.0754	-6518.0252
type1	rrm	0.25	386	1.804	0.8324	1.1008	2.3168	1.4989	-0.0339	-0.1372	-6426.2813
type1	rrm	0.25	387	1.8775	0.998	1.119	2.1695	1.4588	-0.054	0.0775	-6430.5752
type1	rrm	0.25	388	2.0103	1.003	1.0011	1.8344	1.5023	-0.0286	0.1403	-6375.9677
type1	rrm	0.25	389	1.6669	1.0247	1.1269	2.1124	1.2988	0.0924	-0.026	-6409.1713
type1	rrm	0.25	390	2.1023	0.6955	0.7116	2.026	2.1839	-0.2967	0.1716	-6382.3514
type1	rrm	0.25	391	1.7881	1.0631	1.0758	2.2677	1.4894	-0.0052	-0.0204	-6535.8246
type1	rrm	0.25	392	2.4254	1.0279	0.9524	2.1953	1.7559	-0.2496	0.1824	-6566.505
type1	rrm	0.25	393	1.3513	0.8225	0.9019	1.9624	1.7025	0.1627	-0.0244	-6436.7601
type1	rrm	0.25	394	1.6648	0.9701	0.8317	1.4737	1.7778	0.1055	0.1504	-6415.2452
type1	rrm	0.25	395	1.9316	0.9173	0.5992	1.7066	1.8587	-0.0806	0.1742	-6272.5688
type1	rrm	0.25	396	1.9389	1.2369	1.0337	1.8093	1.2699	0.1083	0.1922	-6450.7517
type1	rrm	0.25	397	2.4703	1.1359	1.01	2.2471	1.4184	-0.2106	0.2011	-6456.7298
type1	rrm	0.25	398	2.2753	1.0124	0.946	2.5271	1.6783	-0.324	0.0197	-6468.2482
type1	rrm	0.25	399	1.3949	0.8744	0.867	1.8551	1.88	0.1111	-0.0098	-6510.4788
type1	rrm	0.25	400	1.8478	1.0422	0.9756	1.8704	1.4309	0.0651	0.1121	-6393.2485
type1	rrm	0.25	401	1.6392	0.8461	1.0401	2.137	1.5638	-0.0046	-0.0629	-6370.8569
type1	rrm	0.25	402	1.7698	1.2137	0.8952	1.9005	1.3765	0.1652	0.1049	-6494.1526
type1	rrm	0.25	403	1.5819	0.7948	0.8825	1.9863	1.7101	0.0784	0.0146	-6405.2892
type1	rrm	0.25	404	2.05	0.9254	0.8579	1.6796	1.8335	-0.0319	0.1842	-6489.3386
type1	rrm	0.25	405	2.1827	1.0947	1.0012	2.0026	1.6546	-0.1311	0.1855	-6538.0113
type1	rrm	0.25	406	1.5973	1.0968	1.0069	1.5952	1.3217	0.2397	0.092	-6378.2585
type1	rrm	0.25	407	1.7317	1.1129	1.1138	2.4112	1.4383	-0.1086	-0.0672	-6442.7151
type1	rrm	0.25	408	1.3895	0.865	0.8368	1.3199	1.8798	0.306	0.1558	-6533.4619
type1	rrm	0.25	409	2.1163	1.0147	0.926	1.7152	1.6039	-0.0383	0.1913	-6411.562
type1	rrm	0.25	410	1.1759	0.9385	1.1534	2.225	1.6025	0.074	-0.1719	-6468.831
type1	rrm	0.25	411	1.9567	1.0521	0.9985	2.0619	1.364	0.0011	0.063	-6383.1436
type1	rrm	0.25	412	1.7062	0.69	0.8391	2.153	2.1766	-0.1842	0.0424	-6484.9263
type1	rrm	0.25	413	1.7369	0.929	0.9041	1.7028	1.7432	-0.0134	0.1188	-6361.1576
type1	rrm	0.25	414	1.603	0.8273	0.9739	1.9074	1.6649	0.0639	0.0234	-6397.9596
type1	rrm	0.25	415	1.6245	0.948	1.1258	2.0907	1.5219	0.0229	-0.0845	-6449.6808
type1	rrm	0.25	416	1.9031	0.9777	0.9019	1.9868	1.633	0.0045	0.0622	-6475.682
type1	rrm	0.25	417	1.7597	0.8191	0.866	2.1265	1.7541	-0.0284	-0.0587	-6432.268
type1	rrm	0.25	418	1.7911	1.0821	1.0431	2.0118	1.3391	-0.0069	0.0369	-6315.9801
type1	rrm	0.25	419	1.3576	0.8405	0.9967	1.8379	1.512	0.1871	-0.0352	-6330.6542
type1	rrm	0.25	420	2.0504	1.0556	0.9464	1.7773	1.585	-0.0277	0.1435	-6441.6882
type1	rrm	0.25	421	1.808	1.1701	1.3109	2.4114	1.2452	-0.1112	-0.0565	-6437.8053
type1	rrm	0.25	422	1.7284	1.1601	1.0725	1.7227	1.4423	0.1931	0.1458	-6571.2029
type1	rrm	0.25	423	1.7519	0.6779	0.9543	2.1291	1.936	-0.1296	-0.0596	-6426.951
type1	rrm	0.25	424	1.6025	0.93	1.1252	2.329	1.398	0.079	-0.0877	-6473.2617
type1	rrm	0.25	425	1.8247	0.8257	0.7494	2.1609	2.112	-0.2096	0.0499	-6475.1724
type1	rrm	0.25	426	1.7209	1.0812	0.9943	1.6062	1.3697	0.2384	0.1467	-6446.3554
type1	rrm	0.25	427	1.8976	0.9605	0.8837	2.1905	1.6407	-0.1268	0.0544	-6368.0724
type1	rrm	0.25	428	1.0758	0.7577	1.0513	1.6294	1.6011	0.3241	-0.115	-6386.2875
type1	rrm	0.25	429	2.258	1.1255	0.9577	1.8549	1.7157	-0.1291	0.2749	-6554.094
type1	rrm	0.25	430	1.8418	1.0782	1.1217	2.1121	1.1684	0.0695	0.0654	-6353.3313
type1	rrm	0.25	431	1.3193	0.8723	1.0814	2.1546	1.5399	0.0744	-0.1488	-6377.0701
type1	rrm	0.25	432	1.8454	0.9108	0.8435	1.6621	1.8059	0.0494	0.1817	-6469.8249
type1	rrm	0.25	433	1.6502	0.9859	0.9036	1.5509	1.5237	0.2375	0.1693	-6428.3162
type1	rrm	0.25	434	2.0009	0.8037	0.8926	2.0426	1.6853	-0.1156	0.0305	-6328.0214
type1	rrm	0.25	435	1.6002	0.8135	0.9747	2.1035	1.6877	-0.0361	-0.1076	-6360.9594
type1	rrm	0.25	436	1.9224	1.1389	1.0456	1.9291	1.4088	0.0567	0.0747	-6501.3488
type1	rrm	0.25	437	1.8248	1.0272	1.4697	2.6678	1.185	-0.104	-0.1691	-6499.2377
type1	rrm	0.25	438	1.6673	1.0056	1.1989	2.2042	1.2709	0.0506	-0.073	-6395.8228
type1	rrm	0.25	439	1.7021	1.0127	0.9658	2.0228	1.4907	0.0166	0.0657	-6361.5537
type1	rrm	0.25	440	1.388	0.8938	1.0295	2.3588	1.6939	0.0509	-0.0768	-6540.9427
type1	rrm	0.25	441	1.2779	0.6927	0.6772	1.7338	2.1139	0.1864	0.0026	-6511.4849
type1	rrm	0.25	442	1.3101	0.6477	0.7621	1.9058	2.1604	0.0787	-0.1131	-6516.7167
type1	rrm	0.25	443	1.7491	0.9676	1.0978	2.1675	1.4001	0.0092	0.0379	-6387.4461
type1	rrm	0.25	444	1.1208	0.7386	0.9967	1.642	1.6907	0.2838	-0.0949	-6393.5
type1	rrm	0.25	445	1.5095	0.9973	1.0011	1.5519	1.3794	0.2796	0.0813	-6372.4596
type1	rrm	0.25	446	2.3596	0.9434	0.962	2.0899	1.7699	-0.2476	0.1429	-6486.9032
type1	rrm	0.25	447	1.683	0.9254	1.1157	1.8646	1.4536	0.1347	0.0318	-6448.513
type1	rrm	0.25	448	1.671	0.8695	1.067	1.9391	1.6925	0.0116	0.0061	-6464.0764
type1	rrm	0.25	449	2.326	0.9341	0.9379	1.9004	1.5871	-0.0209	0.2749	-6500.6367
type1	rrm	0.25	450	1.5201	0.8001	0.8033	1.9784	1.7082	0.0854	-4e-04	-6348.2039
type1	rrm	0.25	451	2.1104	1.1027	0.9767	1.8314	1.657	-0.0549	0.2119	-6539.7634
type1	rrm	0.25	452	1.8871	1.0119	1.0432	1.7637	1.4836	0.0567	0.0984	-6425.8737
type1	rrm	0.25	453	1.6147	0.9973	1.0366	2.1089	1.3732	0.0807	-0.0394	-6375.6911
type1	rrm	0.25	454	1.9454	0.9686	0.8414	1.7008	1.6376	0.0845	0.2258	-6447.2168
type1	rrm	0.25	455	2.1212	0.9731	0.894	1.8283	1.7304	-0.0931	0.2402	-6442.2364
type1	rrm	0.25	456	1.5478	0.8879	1.03	2.092	1.6009	0.0155	-0.0332	-6392.7978
type1	rrm	0.25	457	2.1202	1.0505	0.9489	1.9339	1.5995	-0.1057	0.1337	-6434.9059
type1	rrm	0.25	458	1.7439	0.8068	0.7966	1.5394	1.8237	0.0688	0.1306	-6354.3589
type1	rrm	0.25	459	1.6271	0.8742	1.0906	1.9501	1.6802	0.004	-0.0471	-6450.6035
type1	rrm	0.25	460	1.6816	0.8091	1.1219	2.2932	1.7483	-0.1245	-0.1355	-6469.8739
type1	rrm	0.25	461	2.2032	0.9999	1.0302	1.8613	1.4322	6e-04	0.2198	-6434.899
type1	rrm	0.25	462	1.6432	0.7981	0.8037	1.6187	1.9139	0.112	0.1511	-6466.1655
type1	rrm	0.25	463	1.409	0.8421	1.1165	2.1469	1.549	0.1505	-0.03	-6494.0315
type1	rrm	0.25	464	1.5315	0.8444	0.9326	2.1909	1.761	-0.0115	-0.0499	-6445.4036
type1	rrm	0.25	465	1.9681	0.9803	0.8452	1.8416	1.7897	-0.0035	0.2203	-6527.382
type1	rrm	0.25	466	1.7772	0.9684	0.9903	1.9803	1.6501	-0.0194	0.0614	-6454.29
type1	rrm	0.25	467	1.664	0.7871	1.0161	2.2494	1.8157	-0.0877	-0.0907	-6481.0525
type1	rrm	0.25	468	1.6267	0.8816	1.1399	2.6399	1.5312	-0.0801	-0.1359	-6484.7675
type1	rrm	0.25	469	1.9451	1.0984	1.3823	2.6341	1.2157	-0.1877	-0.088	-6444.4119
type1	rrm	0.25	470	1.8762	0.7913	0.8175	2.0533	1.845	-0.1117	0.0988	-6371.983
type1	rrm	0.25	471	1.5492	0.9998	0.9908	1.6726	1.4334	0.1918	0.0201	-6366.2411
type1	rrm	0.25	472	1.9179	1.0629	0.9587	1.9332	1.4733	-0.0246	0.1185	-6367.3667
type1	rrm	0.25	473	1.5579	0.8407	0.9679	1.8824	1.6504	0.1162	-0.0342	-6433.6147
type1	rrm	0.25	474	1.4375	0.8346	0.8921	2.0159	1.6552	0.1107	-0.0597	-6388.7301
type1	rrm	0.25	475	1.6759	0.8273	1.1432	2.4938	1.6242	-0.1173	-0.0997	-6457.4019
type1	rrm	0.25	476	1.9184	1.0626	0.8665	1.4782	1.5389	0.1314	0.2401	-6404.1304
type1	rrm	0.25	477	1.0973	0.6184	0.8087	1.7067	1.9008	0.2482	-0.0542	-6369.3336
type1	rrm	0.25	478	1.6638	0.9894	1.0414	1.8765	1.3705	0.1246	0.0598	-6358.9735
type1	rrm	0.25	479	1.6994	0.961	1.1818	2.0584	1.3204	0.0514	-0.065	-6367.4333
type1	rrm	0.25	480	1.7288	0.8675	1.0303	2.0593	1.6421	-0.0238	-0.016	-6423.0301
type1	rrm	0.25	481	1.9376	0.9546	0.9559	1.8475	1.6946	-0.0763	0.1114	-6407.6934
type1	rrm	0.25	482	2.0567	1.0082	0.9203	1.8989	1.5859	0.0308	0.1525	-6513.4642
type1	rrm	0.25	483	1.6931	0.9746	1.1474	2.2725	1.2596	0.0145	-0.0633	-6329.2759
type1	rrm	0.25	484	1.5935	0.9077	1.0085	2.1407	1.6999	0.0659	0.02	-6559.0815
type1	rrm	0.25	485	1.5663	0.9962	1.0693	1.7795	1.5111	0.1999	0.0182	-6519.8425
type1	rrm	0.25	486	2.3517	1.1936	1.2427	2.3289	1.1766	-0.1516	0.1577	-6463.6197
type1	rrm	0.25	487	1.6575	0.7258	1.0102	2.0043	1.7693	0.0421	0.006	-6470.6398
type1	rrm	0.25	488	1.609	0.8444	1.0572	2.0741	1.5999	-0.008	-0.0267	-6369.4647
type1	rrm	0.25	489	1.8952	0.914	1.0083	2.3193	1.5764	-0.1111	0.0477	-6413.9089
type1	rrm	0.25	490	1.9663	0.9923	0.9764	1.859	1.5793	0.0355	0.1757	-6486.1665
type1	rrm	0.25	491	1.8141	1.0106	1.2033	2.3068	1.348	-6e-04	-0.0119	-6483.5924
type1	rrm	0.25	492	1.7731	0.9655	1.0185	2.0201	1.4797	-1e-04	0.0289	-6364.0094
type1	rrm	0.25	493	1.6208	0.9918	1.062	2.1287	1.4543	0.0758	-0.0655	-6458.099
type1	rrm	0.25	494	1.1799	0.8404	1.2182	2.3386	1.3264	0.2172	-0.3459	-6441.9141
type1	rrm	0.25	495	1.616	1.0016	1.055	2.3106	1.5256	0.0278	-0.0577	-6515.477
type1	rrm	0.25	496	1.8824	0.9759	1.0317	2.5411	1.7546	-0.243	-0.0639	-6521.3344
type1	rrm	0.25	497	1.4372	0.9888	0.9363	1.5084	1.4007	0.2828	0.0625	-6315.5708
type1	rrm	0.25	498	2.2686	1.0319	0.9993	2.4454	1.6937	-0.3073	0.1049	-6502.6467
type1	rrm	0.25	499	2.0359	1.0182	0.9458	1.9275	1.5548	-0.0364	0.0901	-6433.6814
type1	rrm	0.25	500	1.8017	0.8753	0.9583	2.2669	1.7694	-0.1743	-0.0729	-6409.6354
type1	rrm	1	1	3.9595	0.7661	1.1807	5.7889	2.1287	-0.2489	-0.3234	-7972.5961
type1	rrm	1	2	4.817	1.1585	1.4706	5.0841	1.4562	-0.1637	0.012	-7964.3392
type1	rrm	1	3	4.1632	1.2616	1.287	4.4833	1.2608	0.2404	-0.1314	-7868.0019
type1	rrm	1	4	4.1982	0.9827	1.1647	4.1637	1.8087	0.2301	0.1283	-7954.7451
type1	rrm	1	5	3.6144	0.8774	1.5395	5.4048	1.3046	0.0776	-0.3697	-7778.9846
type1	rrm	1	6	4.6247	1.5178	1.5534	4.7503	0.9173	0.0047	0.1207	-7862.2047
type1	rrm	1	7	4.9714	1.1774	1.1561	4.7867	1.4995	-0.1532	0.0366	-7841.4673
type1	rrm	1	8	4.1719	1.1774	1.2187	4.2513	1.591	0.202	0.0453	-7936.0644
type1	rrm	1	9	4.1925	0.8844	0.9	4.3868	2.188	0.0936	0.1255	-7964.4167
type1	rrm	1	10	4.6132	0.8453	1.1088	4.9382	2.0379	-0.2513	0.0155	-7886.6035
type1	rrm	1	11	4.9102	1.3596	1.1947	5.063	1.4083	-0.0594	0.1571	-7983.9707
type1	rrm	1	12	4.8964	1.2254	1.3826	5.363	1.5032	-0.1213	-0.0484	-8074.4309
type1	rrm	1	13	4.8913	1.2634	1.0776	4.5415	1.4149	0.113	0.1188	-7913.3823
type1	rrm	1	14	4.1565	1.1054	0.9812	4.6938	1.7583	0.1134	0.0161	-7905.2301
type1	rrm	1	15	4.1101	1.0664	1.3354	4.8627	1.4726	0.2376	-0.136	-7981.5731
type1	rrm	1	16	4.0684	1.0211	1.3447	5.0276	1.5945	0.0013	-0.099	-7900.7055
type1	rrm	1	17	5.0335	1.0595	1.1906	5.0725	1.8216	-0.4275	0.0182	-7873.9266
type1	rrm	1	18	5.0553	1.3171	1.2761	5.6482	1.5164	-0.3311	0.0638	-8009.305
type1	rrm	1	19	4.5831	1.3353	1.335	4.9417	1.4486	0.0417	0.1091	-8051.2488
type1	rrm	1	20	4.8278	1.225	1.4042	5.2082	1.3415	-0.0611	-0.0092	-7988.3543
type1	rrm	1	21	4.6135	1.2022	1.3794	4.7835	1.3408	-0.0617	0.0058	-7858.5712
type1	rrm	1	22	4.8842	1.229	1.2072	4.6172	1.6523	0.0163	0.217	-8046.0888
type1	rrm	1	23	4.7543	1.2866	1.1618	4.0379	1.2155	0.2484	0.1273	-7821.8119
type1	rrm	1	24	4.1849	0.983	1.3327	5.0463	1.8169	-0.064	-0.1823	-7994.9426
type1	rrm	1	25	3.9608	1.2988	1.2264	4.5467	1.1487	0.4473	-0.1221	-7897.6024
type1	rrm	1	26	5.2123	1.3062	1.2671	4.806	1.4003	-0.0558	0.2501	-7995.4728
type1	rrm	1	27	4.3215	1.1662	1.479	5.799	1.5035	-0.2486	-0.2651	-7983.8434
type1	rrm	1	28	5.1408	1.2586	0.9964	3.8166	1.8148	-0.0253	0.3755	-7943.9429
type1	rrm	1	29	4.8023	1.2302	1.3445	4.9506	1.5055	-0.1591	-0.0153	-7953.3899
type1	rrm	1	30	4.8742	1.1356	1.1855	5.1462	1.6564	-0.1329	-0.0211	-7988.9069
type1	rrm	1	31	4.9137	1.1136	1.1768	4.9683	1.7915	-0.3132	-0.0714	-7914.6128
type1	rrm	1	32	4.4178	1.2337	1.065	4.5158	1.7944	0.0644	0.2157	-8004.1276
type1	rrm	1	33	4.5063	1.2515	1.3294	4.8249	1.5341	-0.0787	-0.0289	-7955.1187
type1	rrm	1	34	4.4655	1.0604	1.1076	4.5989	1.6929	0.126	0.0268	-7949.933
type1	rrm	1	35	3.7989	1.1016	1.5701	5.3549	1.2056	0.192	-0.3284	-7942.7717
type1	rrm	1	36	4.3187	1.1709	1.3551	4.9662	1.3314	0.2977	-0.0555	-8041.7256
type1	rrm	1	37	6.2621	1.3936	1.4178	6.2359	1.485	-0.5673	-0.0102	-8225.9752
type1	rrm	1	38	3.7235	1.19	1.4866	4.8213	1.1078	0.344	-0.1677	-7882.2628
type1	rrm	1	39	3.8182	0.6947	1.0769	4.2941	2.0187	0.2293	-0.1134	-7865.9308
type1	rrm	1	40	3.6928	0.9077	1.3435	5.0049	1.5289	0.28	-0.3169	-7926.4968
type1	rrm	1	41	4.9179	1.2494	1.4009	5.8858	1.2658	-0.3735	-0.1881	-7874.1295
type1	rrm	1	42	3.6454	0.8625	1.5325	5.4463	1.4701	0.2216	-0.4241	-7981.4351
type1	rrm	1	43	4.3936	1.2442	1.0966	4.8014	1.6827	-0.0441	0.0061	-7932.8693
type1	rrm	1	44	4.2442	1.0205	1.3814	5.6834	1.7164	-0.2452	-0.2455	-7970.0087
type1	rrm	1	45	4.7423	1.1906	1.3339	5.623	1.4153	-0.2777	-0.1319	-7897.8031
type1	rrm	1	46	3.4892	0.9795	1.2958	4.2913	1.5337	0.4258	-0.0944	-7879.5598
type1	rrm	1	47	4.2217	0.9306	1.2998	4.7635	1.5986	0.056	-0.1503	-7859.8687
type1	rrm	1	48	3.6396	0.8339	1.1304	4.8948	1.9074	0.1196	-0.2873	-7890.7603
type1	rrm	1	49	4.7353	1.4574	1.3062	4.7913	1.3445	-0.0886	0.152	-7948.074
type1	rrm	1	50	4.5727	0.9373	1.3801	5.9372	1.7719	-0.2992	-0.2844	-8025.5072
type1	rrm	1	51	3.5074	0.7815	1.4259	5.4943	1.5117	0.3101	-0.4225	-7958.653
type1	rrm	1	52	5.1157	1.3199	1.3535	4.9722	1.3525	-0.1722	0.1914	-7948.3797
type1	rrm	1	53	5.1523	1.1948	1.2356	4.8966	1.5974	-0.1772	-0.023	-7979.6849
type1	rrm	1	54	4.2845	1.143	1.306	4.908	1.5358	0.0302	-0.0695	-7943.3936
type1	rrm	1	55	4.7232	1.313	1.6164	5.8449	1.0374	-0.2193	-0.3124	-7927.5876
type1	rrm	1	56	3.6783	0.9873	1.1364	4.8896	1.8088	0.2214	-0.1692	-7976.3037
type1	rrm	1	57	3.5893	1.1658	1.1283	4.4765	1.6669	0.2628	-0.1043	-7910.9712
type1	rrm	1	58	4.9448	1.0162	1.1511	4.5416	1.7205	0.0018	0.124	-7950.9376
type1	rrm	1	59	4.2604	0.9593	1.178	5.0923	1.8617	-0.0603	-0.1761	-7964.0445
type1	rrm	1	60	4.0057	1.239	1.3662	4.9659	1.2715	0.0118	-0.1015	-7800.82
type1	rrm	1	61	4.2926	1.1221	1.5648	5.6656	1.2075	0.131	-0.2858	-8042.9377
type1	rrm	1	62	4.8318	1.332	1.0731	4.1355	1.4965	0.2374	0.3254	-7994.8981
type1	rrm	1	63	4.3924	1.0426	1.0618	4.6026	1.8461	-0.0433	0.0206	-7890.5445
type1	rrm	1	64	4.1626	1.1775	1.4436	5.3371	1.4028	-0.1467	-0.2146	-7875.1112
type1	rrm	1	65	4.3377	0.9098	1.1811	4.604	1.6919	0.1938	-0.0707	-7934.512
type1	rrm	1	66	5.2444	1.1487	1.1994	5.2039	1.6431	-0.4506	0.0396	-7853.5612
type1	rrm	1	67	4.6135	1.227	1.4971	6.1578	1.4892	-0.2833	-0.1709	-8091.5425
type1	rrm	1	68	5.3424	1.3272	1.3939	5.0513	1.302	-0.1027	0.1771	-8035.5215
type1	rrm	1	69	4.8726	1.2808	0.7766	3.6581	1.9303	0.1628	0.4546	-7974.3076
type1	rrm	1	70	4.3732	1.375	1.225	4.0912	1.2446	0.225	0.152	-7840.6089
type1	rrm	1	71	4.7885	1.1468	1.0774	4.5394	1.7619	-0.0435	0.1927	-7949.0224
type1	rrm	1	72	5.1298	1.3337	1.2148	4.9721	1.494	-0.0769	0.0598	-8046.0239
type1	rrm	1	73	4.0545	0.888	1.3717	5.7143	1.6148	-0.0815	-0.2819	-7919.9934
type1	rrm	1	74	4.7142	1.2484	1.0687	4.5637	1.7504	0.0611	0.0754	-8046.7329
type1	rrm	1	75	4.6169	1.3399	1.2063	5.2475	1.3989	-0.25	0.0718	-7826.446
type1	rrm	1	76	4.018	1.2074	1.3487	5.0004	1.2706	0.1783	-0.0174	-7893.2852
type1	rrm	1	77	4.5411	1.1025	1.1699	5.18	1.6412	-0.2643	0.0172	-7814.8568
type1	rrm	1	78	3.6535	0.9871	1.3747	4.7013	1.5436	0.3251	-0.2267	-7959.3818
type1	rrm	1	79	4.314	1.2371	1.1741	4.2625	1.3529	0.1604	0.1534	-7792.7838
type1	rrm	1	80	5.9172	1.2338	1.2047	5.4069	1.7638	-0.6331	0.1537	-7993.5192
type1	rrm	1	81	4.3554	1.0384	1.2214	4.877	1.5542	-0.0856	-0.0376	-7793.2656
type1	rrm	1	82	4.4696	1.0598	1.3066	4.8585	1.6223	-0.0755	-0.0459	-7909.6664
type1	rrm	1	83	4.331	1.1483	1.119	4.89	1.5373	0.0956	0.0089	-7905.6145
type1	rrm	1	84	5.3272	1.4417	1.341	4.9563	1.27	-0.2796	0.113	-7916.0062
type1	rrm	1	85	4.8714	1.2232	1.0654	4.8683	1.6273	0.0047	0.191	-7995.6506
type1	rrm	1	86	3.4347	0.8209	1.3035	4.8641	1.7057	0.2012	-0.3218	-7854.8966
type1	rrm	1	87	4.8059	1.2779	1.4118	4.6356	1.3935	-0.0879	0.0044	-7931.8166
type1	rrm	1	88	4.9451	1.0717	1.2828	5.1536	1.5456	-0.3514	-0.0305	-7802.0259
type1	rrm	1	89	4.3379	0.9641	1.6428	5.9052	1.2976	-0.1318	-0.3523	-7933.5751
type1	rrm	1	90	4.0396	1.3083	1.2783	3.8504	1.2609	0.3612	0.1031	-7835.4246
type1	rrm	1	91	5.4503	1.3841	1.2336	4.7378	1.5632	-0.1085	0.1358	-8111.0656
type1	rrm	1	92	4.7477	1.3429	1.2058	4.4632	1.528	0.036	0.2467	-7988.4734
type1	rrm	1	93	4.9917	1.2761	1.4102	5.5031	1.2062	-0.1609	-0.0959	-7944.7286
type1	rrm	1	94	5.2338	1.3389	1.4493	5.4915	1.3087	-0.382	0.0194	-7946.8707
type1	rrm	1	95	4.5263	1.2519	1.0824	4.0056	1.5668	0.1789	0.1744	-7896.5579
type1	rrm	1	96	4.953	1.163	1.114	5.2049	1.8331	-0.3784	0.0348	-7936.0326
type1	rrm	1	97	3.743	0.8863	1.3477	5.4194	1.6582	-0.0585	-0.2686	-7847.2534
type1	rrm	1	98	4.6755	1.0438	1.0684	5.0573	1.8417	-0.3295	-0.0135	-7823.9504
type1	rrm	1	99	4.8554	1.3735	1.3699	5.164	1.3563	-0.1588	0.1142	-7981.4576
type1	rrm	1	100	4.2617	1.1902	1.5952	5.924	1.0141	-0.0263	-0.2946	-7904.6352
type1	rrm	1	101	4.2556	0.8471	0.8799	4.7004	2.0708	-0.0534	0.0923	-7831.3645
type1	rrm	1	102	4.1732	0.9046	0.975	4.7424	1.9552	-0.0684	0.0107	-7819.1548
type1	rrm	1	103	3.8774	1.025	1.2875	3.9294	1.6497	0.4433	0.0139	-7985.1971
type1	rrm	1	104	4.6094	1.143	1.2897	4.8606	1.6823	-0.205	0.0364	-7915.8926
type1	rrm	1	105	5.5472	1.0434	1.0986	4.9948	2.0845	-0.3661	0.1502	-8094.2645
type1	rrm	1	106	4.425	1.0983	1.0951	4.55	1.7796	-0.0905	0.0811	-7857.307
type1	rrm	1	107	4.3831	1.1103	1.1841	5.1751	1.7298	-0.1869	-0.0964	-7909.2672
type1	rrm	1	108	4.9309	1.2339	1.3232	5.575	1.5775	-0.2932	-0.1355	-8028.0662
type1	rrm	1	109	5.1252	1.329	1.1409	4.2824	1.6022	-0.1376	0.2415	-7920.834
type1	rrm	1	110	4.0219	0.8088	1.1243	5.0224	1.9833	0.0745	-0.1456	-7977.7385
type1	rrm	1	111	4.2122	1.3137	1.4572	5.0277	1.265	0.0406	-0.1178	-7944.1063
type1	rrm	1	112	4.5657	1.3303	1.1871	4.3634	1.5575	0.0539	0.1492	-7961.5713
type1	rrm	1	113	4.6472	1.2439	1.4552	5.1607	1.2623	-0.2464	-0.1472	-7814.5622
type1	rrm	1	114	4.518	0.9815	1.28	5.6143	1.6564	-0.2291	-0.159	-7915.1408
type1	rrm	1	115	4.0846	1.1545	1.3344	4.228	1.5059	0.1337	-0.0525	-7863.4883
type1	rrm	1	116	4.9618	1.219	0.8869	3.8064	1.9256	0.1606	0.326	-8035.7512
type1	rrm	1	117	4.5478	1.1994	1.0983	4.5038	1.8385	-0.0597	0.2564	-7968.4226
type1	rrm	1	118	4.8602	0.9621	1.1687	5.1952	1.9158	-0.1967	-0.0617	-8021.9474
type1	rrm	1	119	4.6224	1.1035	1.3282	5.1873	1.4649	-0.1026	-0.097	-7910.3234
type1	rrm	1	120	4.5641	0.9792	1.0891	4.7066	2.0254	-0.0795	0.0103	-8005.9775
type1	rrm	1	121	4.9763	1.2143	1.2784	5.4976	1.5262	-0.3579	-0.071	-7919.4098
type1	rrm	1	122	4.0765	1.0025	1.3191	4.9896	1.5137	0.0193	-0.1063	-7839.9534
type1	rrm	1	123	4.5292	0.9489	1.1552	5.4774	1.7951	-0.3687	-0.189	-7812.6122
type1	rrm	1	124	5.252	1.2915	0.8717	4.4997	1.9329	-0.2208	0.396	-7978.1061
type1	rrm	1	125	4.265	1.1466	1.1976	4.8295	1.692	0.1257	0.1009	-8031.1671
type1	rrm	1	126	4.9682	1.2301	1.402	5.3987	1.4033	-0.1596	-0.1197	-8022.3296
type1	rrm	1	127	4.5958	1.1416	1.2219	4.7225	1.6503	-0.041	0.0191	-7950.652
type1	rrm	1	128	5.1004	1.2419	0.95	4.2919	1.7581	-0.1208	0.2216	-7895.4203
type1	rrm	1	129	4.6551	0.9943	1.0971	4.2343	1.8531	0.1274	0.1424	-7981.8037
type1	rrm	1	130	5.0145	1.1569	1.4114	5.2315	1.2869	-0.2061	-0.1175	-7868.9973
type1	rrm	1	131	5.2542	1.2727	1.2148	5.2429	1.4924	-0.2541	0.034	-7969.0577
type1	rrm	1	132	4.5012	0.906	1.0547	4.619	2.0848	-0.2437	0.0479	-7854.2812
type1	rrm	1	133	4.2363	0.8501	1.1459	4.9669	2.1653	-0.0728	-0.0894	-8046.0199
type1	rrm	1	134	4.2613	1.1686	1.234	3.77	1.4974	0.5007	0.1408	-8011.3046
type1	rrm	1	135	4.9475	1.3123	1.3628	5.0608	1.2433	-0.1555	0.0887	-7885.352
type1	rrm	1	136	4.5067	1.0527	0.9728	3.9916	2.0618	-0.0039	0.2419	-7924.4829
type1	rrm	1	137	5.4196	1.3999	0.9214	4.0802	1.7078	0.016	0.5312	-8027.0648
type1	rrm	1	138	4.9168	1.4493	1.0823	4.7795	1.4615	-0.0731	0.2055	-7953.0891
type1	rrm	1	139	4.0451	1.0408	1.0113	4.2307	1.8804	0.2476	0.1815	-7953.371
type1	rrm	1	140	4.652	0.9808	1.1592	5.2695	2.0344	-0.4264	-0.0722	-7922.8625
type1	rrm	1	141	4.6895	0.9209	1.2112	5.3214	2.0647	-0.1893	-0.0775	-8105.3516
type1	rrm	1	142	4.9134	1.1834	0.9044	4.9172	1.9622	-0.1321	0.1267	-8033.4754
type1	rrm	1	143	4.5719	1.119	1.3023	5.2686	1.4423	0.0306	-0.0458	-7981.2754
type1	rrm	1	144	4.9229	0.923	0.9885	4.8965	2.1673	-0.2378	0.1166	-8002.8083
type1	rrm	1	145	3.9752	0.8716	0.8644	4.4451	2.2012	0.1234	-0.0045	-7947.4471
type1	rrm	1	146	4.548	1.2614	1.4051	4.5226	1.209	0.3064	-0.0083	-8007.6571
type1	rrm	1	147	4.3332	1.1583	1.1956	5.6296	1.7816	-0.1487	-0.0491	-8052.5764
type1	rrm	1	148	5.0221	1.4251	1.2318	4.3571	1.3441	0.1329	0.3047	-8021.5197
type1	rrm	1	149	3.7929	0.9438	1.1808	4.4614	1.7093	0.2281	-0.1464	-7872.5006
type1	rrm	1	150	4.0255	0.9769	1.3352	5.0674	1.6887	-0.0377	-0.2014	-7912.0031
type1	rrm	1	151	4.4583	1.4369	1.5102	4.525	0.9634	0.2937	0.1456	-7959.9079
type1	rrm	1	152	4.9375	1.1905	0.7089	3.9996	2.1268	-0.0401	0.3095	-7957.1079
type1	rrm	1	153	2.9274	0.6172	0.9405	3.821	2.2736	0.6151	-0.1341	-7945.0768
type1	rrm	1	154	4.1785	1.0372	1.2328	4.7662	1.626	8e-04	-0.1457	-7856.6815
type1	rrm	1	155	3.4476	0.9739	1.2205	4.1285	1.5294	0.4138	-0.0418	-7796.687
type1	rrm	1	156	4.6043	1.2781	1.3726	5.2779	1.4951	-0.2896	-0.0533	-7917.4966
type1	rrm	1	157	4.6348	1.1714	1.1663	5.1035	1.6275	-0.2024	-0.0604	-7888.2994
type1	rrm	1	158	3.4863	1.0537	1.5753	4.8293	1.3855	0.3863	-0.2587	-8017.5426
type1	rrm	1	159	4.9478	1.2925	1.2919	4.9767	1.5008	-0.1866	0.0128	-7968.8581
type1	rrm	1	160	4.2565	0.8981	0.9811	4.4336	2.1025	0.0311	0.0176	-7939.9914
type1	rrm	1	161	3.8197	0.8227	1.0283	3.9378	2.0848	0.3679	-0.0918	-7980.1587
type1	rrm	1	162	3.9892	1.0058	0.9615	4.3123	1.9708	0.102	0.0212	-7882.3305
type1	rrm	1	163	3.4185	1.0418	1.4877	4.7297	1.5448	0.3893	-0.3102	-8044.2858
type1	rrm	1	164	4.3589	1.1994	1.0908	4.3572	1.6288	0.2812	0.3122	-8001.4175
type1	rrm	1	165	4.3797	0.9719	1.076	5.2803	1.9831	-0.1873	-0.1164	-7964.224
type1	rrm	1	166	4.4924	0.9762	1.1336	5.3531	1.9988	-0.2168	-0.0422	-8011.259
type1	rrm	1	167	3.4069	0.8629	1.2806	5.0076	1.6915	0.1835	-0.1708	-7856.5319
type1	rrm	1	168	4.632	1.1913	1.3064	4.3316	1.6516	-0.0524	0.1176	-7941.2641
type1	rrm	1	169	5.0428	1.2026	1.2002	4.9474	1.6476	-0.1586	0.0629	-8002.3235
type1	rrm	1	170	4.3894	1.2612	1.1315	4.2674	1.5722	0.321	0.1593	-8041.0303
type1	rrm	1	171	4.7257	1.3509	1.046	4.4403	1.2641	0.1418	0.2448	-7819.589
type1	rrm	1	172	4.1803	1.0156	1.2217	4.7044	1.7384	-0.045	-0.1786	-7869.0018
type1	rrm	1	173	3.7889	1.2321	1.6375	5.887	1.183	0.1101	-0.2644	-8046.6429
type1	rrm	1	174	4.5684	1.0722	0.9065	4.577	1.9062	-0.0635	0.0805	-7881.5999
type1	rrm	1	175	5.2352	1.3064	1.0177	4.3957	1.7631	-0.2119	0.2942	-7939.2404
type1	rrm	1	176	3.7725	0.6816	1.0755	4.5588	2.146	0.1408	-0.2951	-7920.1192
type1	rrm	1	177	4.4092	1.3063	1.1121	4.1825	1.4805	0.04	0.2993	-7793.2859
type1	rrm	1	178	3.9611	0.8856	1.0632	4.2962	1.8323	0.3505	0.0892	-7938.6165
type1	rrm	1	179	4.6959	0.9842	0.8913	4.8312	2.2592	-0.2762	0.1089	-7968.8182
type1	rrm	1	180	4.3144	0.7284	0.9943	4.3657	2.2898	-0.0415	-0.1482	-7928.3284
type1	rrm	1	181	4.5365	0.86	1.0355	4.8262	2.2247	0.0082	-0.0302	-8114.5327
type1	rrm	1	182	4.3697	1.2243	1.1987	3.8443	1.6169	0.2763	0.1797	-7977.7083
type1	rrm	1	183	4.3977	1.4143	1.4822	5.0373	0.9499	0.1452	-0.0563	-7911.364
type1	rrm	1	184	4.4765	1.0274	1.0137	4.5659	2.2373	-0.0207	0.1433	-8114.6833
type1	rrm	1	185	4.2454	0.9831	1.1525	4.545	1.5731	0.2355	-0.0076	-7887.1428
type1	rrm	1	186	4.1722	1.1589	1.5016	5.3961	1.4254	-0.0075	-0.2486	-8013.4534
type1	rrm	1	187	4.5945	1.0699	0.9809	4.5864	1.8026	0.2529	0.0556	-8062.6788
type1	rrm	1	188	4.5808	1.2945	1.303	5.1453	1.4887	-0.1705	0.0862	-7938.1166
type1	rrm	1	189	4.2964	1.0163	1.0593	4.4938	1.8837	-0.0969	0.029	-7829.8853
type1	rrm	1	190	4.7489	1.1677	1.3266	5.1529	1.3052	-0.0534	-0.0627	-7889.2322
type1	rrm	1	191	4.701	1.3567	1.4308	4.9461	1.0183	-0.0854	-0.0212	-7785.0629
type1	rrm	1	192	4.4153	1.2548	1.3274	4.6265	1.2617	0.0069	0.0329	-7797.1058
type1	rrm	1	193	3.9294	1.0028	1.0253	4.4804	1.8518	0.2016	0.0136	-7921.4423
type1	rrm	1	194	4.3684	1.3348	1.561	5.2399	1.0498	-0.004	-0.0124	-7896.8425
type1	rrm	1	195	3.88	1.0237	1.12	4.4939	1.9177	0.0586	0.0909	-7906.669
type1	rrm	1	196	4.2234	1.2697	1.1876	4.1004	1.416	0.2697	0.2092	-7884.0222
type1	rrm	1	197	3.0163	0.6422	1.0021	4.3214	2.0428	0.6481	-0.1921	-7964.2875
type1	rrm	1	198	5.6764	1.2537	1.2182	4.9795	1.5093	-0.4744	0.1611	-7849.9847
type1	rrm	1	199	5.0134	1.2211	1.2212	5.5185	1.5709	-0.1954	0.1132	-8032.132
type1	rrm	1	200	4.1421	1.0616	1.3986	5.1277	1.5	0.0213	-0.1409	-7933.8661
type1	rrm	1	201	4.6478	1.253	0.9261	3.6826	1.7188	0.2877	0.2506	-7955.7594
type1	rrm	1	202	5.4072	1.4512	1.7026	5.4	1.0341	-0.1434	0.102	-8111.7613
type1	rrm	1	203	4.9684	1.4127	1.2309	4.6978	1.4898	-0.1338	0.1744	-7979.1017
type1	rrm	1	204	4.3232	1.1123	1.0957	3.9796	1.9139	0.1345	0.0453	-7980.7985
type1	rrm	1	205	3.4846	0.875	1.3211	4.7454	1.6521	0.2512	-0.2476	-7878.9347
type1	rrm	1	206	4.2471	1.2602	1.2864	4.5531	1.3691	0.1899	-0.0421	-7929.8833
type1	rrm	1	207	3.6533	1.2459	1.3058	4.7278	1.3599	0.5047	-0.0088	-8051.7606
type1	rrm	1	208	3.7502	0.8308	1.2754	5.7134	2.0289	-0.2452	-0.3899	-7943.4408
type1	rrm	1	209	3.7132	0.8401	0.9483	4.3861	2.3221	-0.0109	-0.0733	-7899.2062
type1	rrm	1	210	4.45	0.9512	1.1161	4.2004	1.9143	0.2144	0.0181	-8025.8925
type1	rrm	1	211	3.9275	1.0338	1.053	4.542	1.7204	0.3456	0.1013	-7967.4623
type1	rrm	1	212	5.3714	1.3764	1.2056	4.6026	1.4698	-0.3486	0.167	-7847.1296
type1	rrm	1	213	4.7141	1.1774	1.0049	4.9353	1.8231	-0.0176	0.1711	-8036.0798
type1	rrm	1	214	5.5134	1.3478	1.09	4.6305	1.7357	-0.1926	0.1781	-8072.7904
type1	rrm	1	215	3.9653	1.1549	1.1145	4.1949	1.7192	0.1468	0.0917	-7873.0194
type1	rrm	1	216	4.2974	1.0179	0.8599	3.909	2.2209	0.1488	0.1677	-8006.1721
type1	rrm	1	217	4.7407	1.1549	1.122	4.498	1.9127	-0.1279	0.1135	-7996.9474
type1	rrm	1	218	4.7449	1.4282	1.4788	4.4107	1.1604	0.1569	0.1596	-8002.6467
type1	rrm	1	219	4.8333	1.1387	1.0293	4.5494	1.8963	-0.0438	0.1129	-8017.5898
type1	rrm	1	220	5.0425	1.4053	1.4496	5.0873	1.1361	-0.1866	0.1111	-7902.7478
type1	rrm	1	221	3.9656	0.7717	1.12	5.7122	2.1366	-0.1993	-0.1701	-7967.9307
type1	rrm	1	222	5.2453	1.2984	0.9429	3.7612	1.4721	-0.0188	0.4253	-7738.8661
type1	rrm	1	223	4.7508	1.1083	1.5012	6.1997	1.4667	-0.3427	-0.2977	-8023.5446
type1	rrm	1	224	3.5244	0.9302	1.3965	4.5628	1.651	0.1921	-0.2551	-7875.0048
type1	rrm	1	225	4.7101	1.013	1.262	4.7558	1.7739	0.1246	-0.1638	-8111.8648
type1	rrm	1	226	4.4327	1.1518	1.3588	5.3465	1.4193	-0.2214	-0.0557	-7830.3222
type1	rrm	1	227	3.9614	0.982	1.0855	4.5459	1.9816	-0.0466	-0.0625	-7870.5079
type1	rrm	1	228	4.1156	1.1819	1.3328	4.3828	1.4909	0.3534	0.1469	-8034.0917
type1	rrm	1	229	4.2258	0.9401	0.6974	3.5752	2.5007	0.219	0.1771	-8038.7151
type1	rrm	1	230	3.8262	0.9519	1.2384	5.1702	1.9264	0.0983	-0.2334	-8070.1438
type1	rrm	1	231	4.8937	0.8919	0.7297	4.0307	2.525	-0.1968	0.2773	-7960.1065
type1	rrm	1	232	4.9373	1.1905	1.413	5.2212	1.3916	-0.1221	-0.0656	-7991.1246
type1	rrm	1	233	3.583	0.7888	0.8953	4.2204	2.4573	0.0927	0.0454	-7945.3495
type1	rrm	1	234	3.7317	0.7563	1.0336	5.1076	2.1074	-0.0449	-0.2343	-7872.5587
type1	rrm	1	235	3.8732	1.1454	1.3905	5.1938	1.2955	0.2126	-0.1395	-7933.4724
type1	rrm	1	236	4.9458	1.2681	1.2892	4.8473	1.4397	-0.2369	0.0716	-7861.9777
type1	rrm	1	237	4.9214	1.0431	0.8967	4.9	2.1317	-0.1529	0.1438	-8051.3312
type1	rrm	1	238	4.3261	0.6408	0.6684	4.6554	2.8812	-0.3329	-0.0128	-7946.8402
type1	rrm	1	239	4.0559	0.8397	1.1726	4.8412	1.7976	0.0874	-0.0545	-7882.1704
type1	rrm	1	240	3.3716	0.9055	1.3005	5.0962	1.7383	0.1619	-0.3617	-7917.6113
type1	rrm	1	241	3.5622	0.8821	1.2066	5.6657	1.6431	0.1251	-0.306	-7899.7953
type1	rrm	1	242	4.7547	1.0704	1.0362	4.5686	1.7802	0.0263	0.1244	-7953.7073
type1	rrm	1	243	4.7029	1.142	1.3415	4.3673	1.6184	0.2507	0.1092	-8127.1031
type1	rrm	1	244	4.5587	1.2844	1.4288	4.726	1.2956	-0.1837	-0.0268	-7791.7697
type1	rrm	1	245	4.3789	1.0714	1.3344	5.4254	1.8919	-0.2699	-0.1221	-8040.645
type1	rrm	1	246	4.0089	1.2105	1.5466	4.7762	1.1867	0.3095	-0.257	-7990.2497
type1	rrm	1	247	4.4073	1.1474	1.113	4.6169	1.7386	-0.0102	0.0208	-7927.416
type1	rrm	1	248	4.0817	1.1837	1.4717	5.1255	1.2182	0.1937	-0.1544	-7955.9181
type1	rrm	1	249	3.7626	0.8729	0.7548	3.8752	2.3734	0.2092	0.2749	-7914.2899
type1	rrm	1	250	3.8053	0.9373	1.3462	4.2816	1.6204	0.3134	-0.2026	-7918.3414
type1	rrm	1	251	4.4219	1.0627	1.2807	5.1263	1.7372	-0.1082	-0.0708	-7985.8528
type1	rrm	1	252	4.0156	1.1513	1.4385	5.3754	1.4695	0.0695	-0.1519	-8024.1011
type1	rrm	1	253	4.9221	1.2275	1.1757	4.4556	1.5418	0.0749	0.149	-7988.6804
type1	rrm	1	254	5.1014	1.2269	1.01	4.8738	1.8808	-0.3163	0.2222	-7957.3599
type1	rrm	1	255	4.8848	1.1211	0.9207	3.873	1.8387	0.2491	0.2269	-8009.4415
type1	rrm	1	256	4.7342	0.8645	1.1492	4.9768	2.0386	-0.1098	-0.0981	-8039.9525
type1	rrm	1	257	4.3929	1.0133	1.2454	5.0146	1.667	-0.0441	-0.1418	-7924.8676
type1	rrm	1	258	4.4483	1.1976	1.274	5.2124	1.4624	-0.0322	-0.0151	-7946.5543
type1	rrm	1	259	5.1925	1.3832	1.1745	4.4661	1.2841	-0.0242	0.2278	-7885.3138
type1	rrm	1	260	4.4002	1.2393	1.2054	5.2664	1.4675	-0.051	0.0075	-7923.738
type1	rrm	1	261	4.6292	0.9257	0.8301	4.3145	2.2299	0.1014	0.186	-8045.0232
type1	rrm	1	262	4.6858	1.3564	1.2373	4.3949	1.1921	0.2996	0.2155	-7958.7239
type1	rrm	1	263	4.4722	0.9549	1.0824	4.9928	2.3629	-0.3192	0.0378	-8060.5056
type1	rrm	1	264	4.3851	1.0939	0.8499	4.5477	1.9698	0.1235	0.2377	-7984.4306
type1	rrm	1	265	4.3542	1.0801	1.0322	4.4216	1.782	0.109	0.1393	-7918.9504
type1	rrm	1	266	5.3517	1.378	1.4518	5.7552	1.3521	-0.532	0.0339	-7958.2556
type1	rrm	1	267	4.328	1.0513	1.3051	4.9979	1.6944	-0.1675	-0.0718	-7888.3697
type1	rrm	1	268	4.301	0.9723	0.9046	4.5818	2.013	-0.0416	0.1248	-7865.3097
type1	rrm	1	269	4.0145	0.7672	1.2217	5.3404	1.919	0.0473	-0.1807	-7993.4898
type1	rrm	1	270	4.1023	0.8751	1.0083	4.9322	2.1792	-0.1307	-0.0443	-7935.8811
type1	rrm	1	271	5.0762	1.3653	1.2471	5.1415	1.4054	-0.2092	0.2406	-7949.9188
type1	rrm	1	272	4.7513	0.8884	1.1739	5.6549	1.9933	-0.3605	-0.1415	-7985.7503
type1	rrm	1	273	4.5737	1.1349	1.3228	5.2305	1.6233	-0.1596	0.0156	-7975.7174
type1	rrm	1	274	4.4246	1.1332	1.3449	5.2259	1.4388	-0.1606	-0.0867	-7849.1368
type1	rrm	1	275	5.0912	1.2021	1.352	5.0686	1.5566	-0.3143	0.0406	-7941.0163
type1	rrm	1	276	4.8195	1.143	1.2556	5.0243	1.7143	-0.2035	0.0324	-7985.2532
type1	rrm	1	277	3.9062	0.9279	1.2271	4.9736	1.7695	0.0467	-0.2598	-7909.3208
type1	rrm	1	278	4.8	1.3834	1.3171	4.8037	1.2529	-0.0318	0.1145	-7918.4119
type1	rrm	1	279	4.4505	0.9199	0.6242	3.2465	2.4709	0.2182	0.3012	-7959.4213
type1	rrm	1	280	4.3999	1.1588	0.9351	3.855	1.7713	0.2407	0.2259	-7904.488
type1	rrm	1	281	4.7713	0.8526	1.3007	5.4593	1.9815	-0.2713	-0.1955	-8049.4034
type1	rrm	1	282	4.6426	0.9741	1.2108	5.0798	1.7266	-0.2596	-0.0689	-7834.097
type1	rrm	1	283	4.5514	1.1557	1.4135	5.2983	1.445	-0.1798	-0.1823	-7918.9275
type1	rrm	1	284	4.1723	0.9637	1.2044	4.8003	1.5992	0.0963	-0.0493	-7856.1399
type1	rrm	1	285	4.8812	1.1154	1.2556	5.2976	1.6238	-0.1167	-0.0655	-8030.3665
type1	rrm	1	286	4.5408	1.0653	0.8834	3.9571	2.0203	0.0724	0.1431	-7918.3102
type1	rrm	1	287	4.5395	1.3157	1.3894	4.7646	1.5057	-0.1257	-2e-04	-7959.5852
type1	rrm	1	288	5.3075	1.1237	1.0348	4.7425	2.0348	-0.4032	0.2004	-7969.2692
type1	rrm	1	289	4.6947	1.1612	0.8347	4.3472	1.9303	0.2462	0.2837	-8083.7811
type1	rrm	1	290	4.181	0.9316	1.3972	5.4294	1.5772	-0.0507	-0.2734	-7929.4486
type1	rrm	1	291	3.8922	0.9547	1.2321	4.6381	1.723	0.1078	-0.0648	-7873.1347
type1	rrm	1	292	4.6561	1.046	1.0681	5.0999	2.0469	-0.2763	0.0253	-7990.4196
type1	rrm	1	293	3.634	1.0496	1.5184	5.1318	1.5149	0.1821	-0.2652	-8010.6177
type1	rrm	1	294	4.5988	0.9938	1.4505	5.3372	1.5828	-0.1623	-0.1501	-7965.7777
type1	rrm	1	295	4.9164	1.4498	1.2614	4.2253	1.2916	0.0987	0.2269	-7955.3363
type1	rrm	1	296	4.6492	1.2781	1.2257	5.0785	1.4543	-0.2323	-0.0074	-7836.7832
type1	rrm	1	297	4.3925	1.0629	1.3515	5.3748	1.5127	-0.0336	-0.0566	-7963.1477
type1	rrm	1	298	4.4148	0.7122	1.3735	5.2759	2.0952	-0.3243	-0.2934	-7957.1784
type1	rrm	1	299	4.1015	0.9985	1.2471	5.3466	1.6556	-0.0416	-0.1413	-7915.4842
type1	rrm	1	300	4.2825	1.1564	1.4957	5.5352	1.4689	0.0253	-0.2099	-8096.1709
type1	rrm	1	301	3.9953	0.9241	1.0017	4.4546	2.0021	0.2233	0.0439	-7984.4763
type1	rrm	1	302	5.3333	1.2034	1.188	5.1866	1.8233	-0.5204	0.0696	-7952.2382
type1	rrm	1	303	4.1381	1.0517	1.4705	5.5888	1.4702	-0.0697	-0.334	-7962.6292
type1	rrm	1	304	4.9197	1.2933	1.1855	4.8851	1.6044	-0.3443	0.1563	-7853.3234
type1	rrm	1	305	4.057	1.1684	1.5108	5.4235	1.3416	0.118	-0.2109	-8036.2961
type1	rrm	1	306	4.634	1.1372	1.0446	5.1213	1.9694	-0.2698	0.1028	-7976.3172
type1	rrm	1	307	4.2582	1.0641	1.5368	6.2983	1.7335	-0.2947	-0.3839	-8140.3641
type1	rrm	1	308	3.9571	0.9691	1.2964	5.2849	1.6454	0.1344	-0.2301	-8000.8169
type1	rrm	1	309	4.0146	1.1083	1.2398	4.6989	1.577	0.118	-0.0363	-7899.443
type1	rrm	1	310	3.6825	0.9625	1.4393	5.689	1.5737	-0.0327	-0.2698	-7924.4206
type1	rrm	1	311	4.9449	1.1398	1.1175	4.8634	1.8244	-0.3814	0.1159	-7861.0994
type1	rrm	1	312	4.3808	0.9898	1.1083	4.5498	1.8525	0.1014	0.0069	-7977.5782
type1	rrm	1	313	4.0345	0.8746	1.1916	4.2482	1.7971	0.2876	-0.0602	-7940.0145
type1	rrm	1	314	4.2333	0.9955	0.9714	3.9965	1.9286	0.1077	0.0626	-7848.6945
type1	rrm	1	315	4.0345	0.9911	1.0323	4.2993	1.7254	0.2628	0.0138	-7870.7728
type1	rrm	1	316	5.0961	1.0943	0.7329	4.4866	2.1268	-0.1402	0.3142	-7963.9573
type1	rrm	1	317	5.2642	1.0946	1.3548	5.1316	1.495	-0.2285	0.076	-7945.0192
type1	rrm	1	318	4.37	1.0205	1.3298	5.2876	1.7411	-0.2732	-0.2151	-7901.5403
type1	rrm	1	319	4.9041	0.8958	1.0071	5.5598	2.3325	-0.5714	-0.0948	-7986.6413
type1	rrm	1	320	4.4053	0.8554	0.9861	4.5812	2.1817	-0.1919	0.0639	-7868.892
type1	rrm	1	321	4.2314	1.0435	1.0445	4.3334	1.8528	0.1698	0.0564	-7957.2635
type1	rrm	1	322	3.8559	0.8502	1.2673	5.4829	1.8714	-0.0587	-0.2489	-7955.4426
type1	rrm	1	323	3.6714	0.92	1.1948	4.8858	1.7696	0.0585	-0.2591	-7842.0576
type1	rrm	1	324	4.9798	1.4273	1.0186	4.5825	1.5132	-0.0908	0.2778	-7910.4512
type1	rrm	1	325	4.3644	1.2764	1.2821	4.8318	1.3123	0.1713	0.0485	-7952.0056
type1	rrm	1	326	4.4517	1.136	1.1872	4.759	1.5723	0.0056	-0.0328	-7897.6183
type1	rrm	1	327	3.6775	0.7364	0.5258	4.2061	3.0571	0.0161	0.0898	-8067.2773
type1	rrm	1	328	3.8287	0.6456	0.9753	5.1939	2.3253	-0.0949	-0.1292	-7917.0039
type1	rrm	1	329	4.5712	0.9248	1.3721	5.8897	1.8222	-0.4038	-0.2207	-7970.0021
type1	rrm	1	330	4.2395	1.2186	1.1364	4.3647	1.6214	0.1796	0.0792	-7953.5923
type1	rrm	1	331	5.8396	1.324	0.9648	4.8834	2.0941	-0.5876	0.368	-8052.4525
type1	rrm	1	332	4.6644	1.171	1.2371	4.1444	1.6366	0.007	0.1385	-7905.3069
type1	rrm	1	333	4.2087	0.8805	0.9826	4.0051	2.1286	0.1728	0.1138	-7958.9604
type1	rrm	1	334	4.2421	1.1459	1.2793	4.4072	1.32	0.1288	0.1549	-7764.3386
type1	rrm	1	335	3.8473	1.0668	1.4608	5.3617	1.4156	0.0646	-0.2632	-7931.36
type1	rrm	1	336	4.2965	1.0101	1.0002	4.7236	2.2257	-0.1536	0.0837	-8003.5933
type1	rrm	1	337	5.0418	1.3039	1.0754	4.6596	1.755	-0.0657	0.2107	-8066.9271
type1	rrm	1	338	4.1039	0.9963	1.2175	4.591	1.6456	0.0702	-0.0376	-7843.1882
type1	rrm	1	339	4.7272	1.3737	1.2557	5.0443	1.2956	0.0207	0.1313	-7970.8026
type1	rrm	1	340	4.5336	1.2002	1.304	4.5553	1.2175	0.1872	-0.0027	-7862.3444
type1	rrm	1	341	3.9176	1.0297	1.0612	4.206	1.9508	0.226	-0.0695	-7979.9824
type1	rrm	1	342	4.4489	1.167	1.0542	4.5587	1.7873	0.0235	0.0483	-7957.9143
type1	rrm	1	343	4.0032	1.0215	1.0609	4.3342	1.7635	0.1779	-0.0175	-7867.0071
type1	rrm	1	344	3.6804	0.9771	1.2972	4.4276	1.6027	0.2621	-0.116	-7872.1188
type1	rrm	1	345	4.1796	0.8252	0.9656	4.4216	2.2595	0.0294	-0.0796	-7977.8458
type1	rrm	1	346	5.4602	1.2851	1.1719	4.7991	1.5368	-0.1456	0.2396	-8010.7445
type1	rrm	1	347	3.2512	0.9938	1.2499	5.1905	1.7812	0.1219	-0.232	-7921.9248
type1	rrm	1	348	3.4381	1.0449	0.9853	3.6999	1.7112	0.5255	0.0306	-7834.6515
type1	rrm	1	349	4.7883	0.8858	0.975	4.6954	1.9019	0.0444	-0.0382	-7947.7094
type1	rrm	1	350	3.7817	1.0544	1.6511	5.2936	1.2751	0.1462	-0.2028	-7949.6996
type1	rrm	1	351	4.4182	1.1485	1.1293	4.3444	1.649	0.0771	0.127	-7892.7625
type1	rrm	1	352	4.8013	1.2994	1.0781	4.3734	1.5948	0.0659	0.1612	-7970.0482
type1	rrm	1	353	4.2509	0.9609	1.0785	4.3425	1.8859	0.0565	0.0767	-7881.6437
type1	rrm	1	354	4.1851	0.9352	0.9687	4.7869	1.9703	0.0115	6e-04	-7904.0268
type1	rrm	1	355	4.838	1.0781	1.4535	5.5594	1.3228	-0.3287	-0.2326	-7816.4522
type1	rrm	1	356	4.978	1.0111	0.8248	4.3893	2.2956	-0.3051	0.2116	-7927.0162
type1	rrm	1	357	6.0026	1.3436	0.9975	4.6494	1.6348	-0.3006	0.4336	-7977.0334
type1	rrm	1	358	4.028	0.9938	0.8065	3.92	2.0094	0.0938	0.0988	-7758.8161
type1	rrm	1	359	5.3508	1.504	0.9419	3.8794	1.6087	0.1848	0.5198	-8090.5668
type1	rrm	1	360	4.305	0.8678	1.1657	4.9984	1.8386	0.046	-0.0996	-7961.6899
type1	rrm	1	361	4.7265	1.4397	1.3704	4.4645	1.103	-0.0209	0.1795	-7811.1959
type1	rrm	1	362	4.8228	1.2748	1.461	5.0342	1.2485	-0.0364	0.0709	-7967.4051
type1	rrm	1	363	4.9036	1.0958	1.1905	5.4364	1.8928	-0.3596	0.0073	-8019.455
type1	rrm	1	364	3.5158	0.7203	0.9991	5.1262	2.3747	0.01	-0.1824	-7998.6267
type1	rrm	1	365	4.5591	1.2338	0.9442	4.5632	1.7189	-0.1978	0.1848	-7761.1759
type1	rrm	1	366	4.2686	1.0794	0.6461	4.2927	2.2748	0.0631	0.3239	-7961.4262
type1	rrm	1	367	3.5986	0.9791	1.1087	3.8939	1.5803	0.6094	-0.0216	-7897.5208
type1	rrm	1	368	4.4597	1.152	1.0692	4.3565	1.5568	0.2201	0.1626	-7912.4295
type1	rrm	1	369	2.9695	0.7869	1.2641	4.592	1.7515	0.497	-0.3109	-7918.8298
type1	rrm	1	370	4.3894	0.9826	1.1527	4.4838	1.7406	0.0709	-0.0135	-7897.2316
type1	rrm	1	371	3.8982	0.9578	1.1621	4.9484	1.9557	-0.1363	-0.1046	-7873.6827
type1	rrm	1	372	4.0547	0.9068	0.9222	4.4652	2.1105	0.2354	-0.0192	-8025.9961
type1	rrm	1	373	4.6705	0.5239	0.6913	4.8514	3.0645	-0.3835	-0.0155	-8066.1834
type1	rrm	1	374	3.936	0.9149	1.1725	4.4427	1.7961	0.3024	-0.063	-7975.8331
type1	rrm	1	375	4.1885	1.0419	1.2166	4.4244	1.582	0.1188	-0.0698	-7846.0254
type1	rrm	1	376	4.4083	1.1103	1.5905	5.0821	1.3272	-0.0752	-0.2082	-7913.0489
type1	rrm	1	377	5.65	1.2876	1.2434	5.7661	1.6227	-0.4612	-0.0193	-8081.6385
type1	rrm	1	378	4.4618	1.5334	1.4368	4.5698	1.0103	0.3498	0.0776	-8047.4595
type1	rrm	1	379	4.6136	1.0025	1.1389	5.4825	1.8868	-0.3342	-0.0908	-7924.707
type1	rrm	1	380	3.7212	1.145	1.2996	5.0312	1.5118	0.3521	-0.0863	-8057.8689
type1	rrm	1	381	4.2034	1.1077	0.8048	4.0974	1.9814	0.1732	0.2096	-7907.9836
type1	rrm	1	382	4.8988	1.0233	1.1162	5.1145	2.0723	-0.4107	0.0198	-7972.056
type1	rrm	1	383	4.2159	0.674	0.5939	4.4743	2.9	-0.3653	0.0648	-7864.5691
type1	rrm	1	384	4.5645	1.0379	1.3692	5.4566	1.5561	-0.2241	-0.1795	-7909.0788
type1	rrm	1	385	5.0244	1.2129	1.0524	4.3601	1.7264	0.1463	0.2443	-8081.0652
type1	rrm	1	386	3.2594	0.8139	0.9781	4.6238	2.2837	0.1692	-0.1756	-7957.5802
type1	rrm	1	387	3.728	0.6609	0.5605	4.0087	2.926	0.0279	0.0871	-7959.5138
type1	rrm	1	388	3.8497	0.716	1.1821	5.005	2.0126	0.1895	-0.2053	-8019.6098
type1	rrm	1	389	4.2162	1.0296	0.9528	4.3288	1.8708	0.0883	0.0186	-7861.5591
type1	rrm	1	390	4.7339	1.2243	1.0424	4.1418	1.6489	0.1797	0.214	-7975.1261
type1	rrm	1	391	4.7829	1.1331	1.1809	4.7819	1.5678	0.0841	0.057	-7999.1138
type1	rrm	1	392	4.5104	1.0936	1.4643	5.6116	1.5456	-0.3157	-0.2258	-7928.7419
type1	rrm	1	393	4.0311	1.09	1.385	5.7159	1.6026	0.0316	-0.1478	-8079.7633
type1	rrm	1	394	4.0481	1.1539	1.3457	5.1995	1.3542	0.1126	-0.1241	-7918.9304
type1	rrm	1	395	5.2291	1.6618	1.3639	5.3018	0.9174	-0.0728	0.1828	-7988.1102
type1	rrm	1	396	5.0283	1.0466	0.9034	4.572	2.1833	-0.2193	0.1823	-8008.8713
type1	rrm	1	397	4.5911	0.955	1.3032	4.8101	1.9721	-0.174	-0.0387	-8016.1786
type1	rrm	1	398	4.1303	1.1025	1.2206	4.4924	1.7025	0.2638	-0.0019	-8044.4771
type1	rrm	1	399	4.8457	0.9921	1.1921	4.8693	1.9027	-0.1658	-0.0279	-8002.7315
type1	rrm	1	400	4.2836	1.0434	1.3587	4.9224	1.5352	-0.0895	-0.2029	-7845.9141
type1	rrm	1	401	4.647	1.0253	0.8997	4.4404	2.1242	0.1272	0.1262	-8101.2577
type1	rrm	1	402	4.9167	1.0983	1.0322	4.5354	1.8984	-0.0558	0.1582	-8004.0994
type1	rrm	1	403	4.8573	1.3823	1.1655	4.1499	1.4937	0.0476	0.2572	-7945.8954
type1	rrm	1	404	4.7398	1.0357	1.1908	5.1485	1.6847	-0.0988	2e-04	-7961.9069
type1	rrm	1	405	3.9619	1.1913	1.0996	4.513	1.415	0.3644	0.0214	-7894.3779
type1	rrm	1	406	3.7934	1.0441	1.3415	5.0349	1.6085	0.0263	-0.1342	-7890.6421
type1	rrm	1	407	3.8872	0.8022	1.1421	5.0262	1.8155	0.0157	-0.2587	-7820.8742
type1	rrm	1	408	4.5198	1.1292	1.5764	5.4335	1.5482	-0.2989	-0.218	-7978.7395
type1	rrm	1	409	3.9672	0.9586	1.0531	4.9839	1.9013	0.0475	-0.057	-7930.7757
type1	rrm	1	410	4.9319	1.318	0.9353	3.3462	1.7316	0.2271	0.4579	-7945.9106
type1	rrm	1	411	4.6041	1.106	1.2587	5.7984	1.8182	-0.2985	-0.1437	-8059.4927
type1	rrm	1	412	5.7065	1.1166	1.1476	5.6832	2.0875	-0.7083	0.074	-8069.641
type1	rrm	1	413	4.9107	1.2148	1.2171	5.3367	1.6913	-0.2618	0.0208	-8015.7054
type1	rrm	1	414	4.7171	1.1124	1.19	5.2039	1.8531	-0.2333	0.0462	-8015.0769
type1	rrm	1	415	4.699	0.8123	0.925	4.944	2.2869	-0.2692	0.0238	-7944.3746
type1	rrm	1	416	5.4802	1.3769	1.2603	5.4285	1.2771	-0.0909	0.2113	-8072.921
type1	rrm	1	417	3.9157	0.9086	1.0395	4.6475	1.9148	0.0822	-0.064	-7869.3453
type1	rrm	1	418	4.8588	0.9314	1.0141	5.014	2.0962	-0.2117	0.1487	-7998.3071
type1	rrm	1	419	3.8662	0.9147	1.1801	4.9439	1.9525	0.0496	-0.0877	-7976.7341
type1	rrm	1	420	3.9051	0.9641	1.3676	5.5051	1.6276	0.0694	-0.282	-8005.2414
type1	rrm	1	421	3.776	1.0794	1.376	5.0432	1.6916	0.169	-0.0605	-8059.0623
type1	rrm	1	422	4.899	1.2264	1.1054	4.3136	1.6895	-0.1004	0.1774	-7902.1819
type1	rrm	1	423	4.574	1.1825	1.3212	5.2269	1.5035	0.0132	-0.0582	-8040.6246
type1	rrm	1	424	4.4565	1.1423	1.041	4.744	1.6326	0.0734	0.1138	-7907.6664
type1	rrm	1	425	4.5367	0.9448	0.7525	4.3597	2.1325	-0.0474	0.003	-7852.3744
type1	rrm	1	426	5.1678	1.2308	1.3001	5.0362	1.3878	-0.3125	0.0709	-7835.5504
type1	rrm	1	427	4.1984	1.0739	0.9279	3.7845	1.7649	0.3666	0.1877	-7893.9798
type1	rrm	1	428	5.4547	1.3494	1.402	5.4202	1.4313	-0.4244	0.0305	-8004.8691
type1	rrm	1	429	3.7492	0.819	1.0273	4.7157	2.2618	0.0082	-0.1574	-7965.7128
type1	rrm	1	430	4.7391	0.9464	1.0773	4.7208	2.1032	-0.3218	0.0561	-7901.2095
type1	rrm	1	431	4.5466	1.0448	0.9136	4.2649	2.0894	0.0874	0.2447	-8022.7935
type1	rrm	1	432	3.8073	0.9222	1.1491	5.1922	1.8491	0.0539	-0.0753	-7933.4854
type1	rrm	1	433	5.0108	1.3705	1.474	6.3812	1.2029	-0.4724	-0.1291	-7956.715
type1	rrm	1	434	4.7095	0.895	1.0337	4.2375	2.0996	-0.0434	0.1334	-7951.4105
type1	rrm	1	435	4.2392	1.3511	1.1217	4.4814	1.5261	0.2131	0.1855	-7986.5448
type1	rrm	1	436	4.7724	1.3463	1.3017	5.1884	1.1746	-0.1288	0.0651	-7838.6476
type1	rrm	1	437	3.5193	0.8283	0.8498	4.0969	2.268	0.1892	-0.1055	-7867.1703
type1	rrm	1	438	4.7013	1.1094	1.249	5.5694	1.7661	-0.4887	0.029	-7871.6195
type1	rrm	1	439	4.0587	1.1633	1.2759	4.6361	1.5099	0.1841	0.0089	-7940.6935
type1	rrm	1	440	3.9364	0.8994	1.267	5.3296	1.8438	-0.0528	-0.3093	-7957.8908
type1	rrm	1	441	4.1731	0.9957	0.8685	4.1308	2.0391	0.0905	0.1609	-7866.9235
type1	rrm	1	442	4.0604	1.3168	1.6503	5.7814	1.0103	-0.0041	-0.2364	-7945.3181
type1	rrm	1	443	4.2512	1.2055	1.312	4.9002	1.4256	0.0836	0.0666	-7932.5902
type1	rrm	1	444	4.8275	0.7409	0.8395	5.4936	2.4725	-0.4213	-0.028	-7991.6017
type1	rrm	1	445	4.6287	1.2624	1.1831	4.3559	1.3898	0.179	0.1516	-7918.3773
type1	rrm	1	446	5.3508	1.1729	1.3108	5.5357	1.5742	-0.5523	-0.0941	-7883.8977
type1	rrm	1	447	4.2802	1.1021	1.2284	3.8141	1.5828	0.3501	0.1027	-7942.1265
type1	rrm	1	448	4.4688	1.0721	0.9154	3.787	2.0897	0.0636	0.2443	-7929.011
type1	rrm	1	449	5.0261	1.3406	1.1237	4.3297	1.6581	0.102	0.2745	-8098.4294
type1	rrm	1	450	4.9707	0.8831	1.0995	5.179	1.9954	-0.2903	0.038	-7950.5506
type1	rrm	1	451	5.1144	1.0848	1.0812	4.9551	1.9325	-0.1699	0.1476	-8065.9551
type1	rrm	1	452	3.9901	0.9775	0.9426	4.3475	2.0423	0.1517	-3e-04	-7943.0529
type1	rrm	1	453	4.1921	1.1371	1.1466	4.7912	1.4879	0.1799	-0.0378	-7901.8048
type1	rrm	1	454	5.0766	0.8499	0.9191	5.436	2.5559	-0.5588	-0.0287	-8072.9368
type1	rrm	1	455	4.6673	0.8177	1.2164	5.3487	1.958	-0.2709	-0.0664	-7940.1992
type1	rrm	1	456	4.2496	1.4272	1.4672	5.0384	0.9901	0.0882	0.0908	-7862.8496
type1	rrm	1	457	4.4987	1.1354	1.5151	5.7828	1.4285	-0.1982	-0.1934	-8002.3588
type1	rrm	1	458	5.5892	1.3105	1.0018	4.6772	1.7682	-0.1496	0.3884	-8078.943
type1	rrm	1	459	4.9536	1.039	1.3849	5.7612	1.7114	-0.3926	-0.1296	-8013.5349
type1	rrm	1	460	3.7222	0.9071	1.0928	4.1077	1.8938	0.3413	-0.0879	-7929.7016
type1	rrm	1	461	4.2777	0.9737	1.2277	5.0525	1.6425	0.0067	-0.0939	-7900.7227
type1	rrm	1	462	3.6839	0.996	0.9717	3.5985	1.708	0.6023	0.0581	-7879.8274
type1	rrm	1	463	4.9206	1.1304	1.1944	5.0113	1.6655	-0.2611	-0.0214	-7899.7123
type1	rrm	1	464	4.1076	0.9546	1.2607	4.4944	1.5083	0.2639	9e-04	-7867.5464
type1	rrm	1	465	4.0062	1.0716	1.172	5.0982	1.5085	0.1515	-0.1501	-7895.1056
type1	rrm	1	466	4.0125	1.081	1.3234	4.7819	1.5212	0.2342	-0.0259	-7978.3967
type1	rrm	1	467	4.8896	1.2734	1.3859	5.1377	1.3717	-0.0996	0.0903	-7994.4187
type1	rrm	1	468	4.6051	1.1602	1.0931	4.6247	1.7477	0.1052	0.0968	-8038.2988
type1	rrm	1	469	5.7899	1.138	0.8817	4.7478	2.1162	-0.4678	0.2892	-7991.7458
type1	rrm	1	470	4.7231	1.0267	1.2293	4.7246	1.7121	0.0649	-0.0824	-8027.3333
type1	rrm	1	471	4.7589	1.14	1.0795	5.1308	1.8692	-0.2115	0.2035	-7989.4497
type1	rrm	1	472	5.1289	1.3443	1.1255	4.0501	1.5963	-0.0228	0.194	-7953.9708
type1	rrm	1	473	4.2557	1.0791	1.4471	5.8533	1.6423	-0.1883	-0.2528	-8050.4675
type1	rrm	1	474	4.83	1.1398	1.3714	6.1392	1.7192	-0.334	-0.0295	-8127.3208
type1	rrm	1	475	4.5602	1.0174	1.3442	5.1474	1.7776	-0.0895	-0.0678	-8055.002
type1	rrm	1	476	4.5013	0.8607	1.1949	4.5466	1.9583	0.02	0.0161	-7981.7619
type1	rrm	1	477	4.455	1.058	1.3014	5.334	1.6053	-0.0775	-0.1347	-7974.5535
type1	rrm	1	478	3.7743	1.0465	1.2106	4.582	1.5325	0.1765	-0.0795	-7806.598
type1	rrm	1	479	4.6942	1.1892	1.2642	5.6972	1.6722	-0.3209	-0.0834	-7996.9666
type1	rrm	1	480	4.0528	1.0424	1.1388	5.0991	1.9131	-0.0868	-0.1241	-7963.6697
type1	rrm	1	481	5.4711	1.3889	1.1279	4.5859	1.4414	-0.1293	0.4407	-7951.8955
type1	rrm	1	482	4.9777	1.0434	1.1796	4.7107	1.7679	-0.1613	0.0257	-7938.2797
type1	rrm	1	483	4.228	0.8	0.8045	3.8947	2.0965	0.3017	-0.015	-7887.657
type1	rrm	1	484	4.2783	0.9775	1.2036	4.8575	1.7014	0.1248	-0.1341	-7974.327
type1	rrm	1	485	4.2951	0.9911	0.9768	4.1866	1.9484	0.1027	0.1442	-7898.7959
type1	rrm	1	486	5.6036	1.3763	1.0643	4.792	1.7005	-0.3996	0.2764	-7959.603
type1	rrm	1	487	4.9056	0.9712	1.2298	5.0675	1.7712	-0.2763	-0.0678	-7900.6695
type1	rrm	1	488	4.968	1.205	1.0356	4.2016	1.7283	0.0899	0.3114	-7998.2881
type1	rrm	1	489	4.7272	1.3061	1.2408	5.2721	1.5223	-0.0954	0.0079	-8033.6388
type1	rrm	1	490	5.1941	1.3251	1.2611	4.938	1.5054	-0.1796	0.1205	-8010.852
type1	rrm	1	491	4.7187	1.2824	1.5122	5.6625	1.2137	-0.1976	-0.1166	-7957.5041
type1	rrm	1	492	5.0564	1.155	0.9809	4.3282	1.8474	-0.0542	0.2615	-7965.062
type1	rrm	1	493	5.2957	1.4272	1.7624	5.7011	0.973	-0.4819	-0.1872	-7907.6112
type1	rrm	1	494	3.6621	1.277	1.4962	4.7145	1.0298	0.3283	-0.2185	-7843.349
type1	rrm	1	495	4.0633	0.9213	1.5142	5.2569	1.4641	0.0872	-0.3068	-7950.7406
type1	rrm	1	496	4.4356	1.2327	0.9134	4.1192	1.7943	0.1697	0.342	-7940.7631
type1	rrm	1	497	4.9739	1.0528	0.9175	4.3596	2.2336	-0.1428	0.1157	-8053.6295
type1	rrm	1	498	4.4089	1.1144	0.9184	3.7145	1.9183	0.2456	0.2288	-7946.0417
type1	rrm	1	499	4.4033	1.0381	1.1285	5.0701	1.747	-0.1841	0.0327	-7842.8577
type1	rrm	1	500	4.3099	0.9817	1.0717	4.9924	1.9439	-0.1893	-0.0042	-7879.3941
