# Supplementary material for: Genotype–covariate correlation and interaction disentangled by a whole-genome multivariate reaction norm model
Source: Nat Commun. 2019 May 20;10:2239. doi: 10.1038/s41467-019-10128-w (PMC6527612; doi:10.1038/s41467-019-10128-w)
Supplement: Supplementary file 13 — Source Data [file 41467_2019_10128_MOESM13_ESM.zip › data/fs7/fs7_res_rrm_1.txt]

V1	V2	V3	V4	V5	V6	V7	V8	V9	V10	V11	V12	V13	V14	V15	V16
type1	1	0	0.25	1	1.6696	0.1293	0.9469	0.1158	1.0615	0.119	1.8711	0.1356	1.9976	0.2205	-6704.1821
type1	1	0	0.25	2	1.6753	0.1329	1.0139	0.1187	0.9993	0.1185	1.9789	0.14	2.0895	0.2242	-6811.3694
type1	1	0	0.25	3	1.7271	0.1358	0.937	0.1209	1.0692	0.1227	1.9234	0.1411	2.255	0.2292	-6926.8698
type1	1	0	0.25	4	1.5425	0.1292	0.937	0.1163	1.0819	0.1208	2.0077	0.1395	2.1574	0.2222	-6824.8204
type1	1	0	0.25	5	1.8732	0.1377	1.0422	0.1193	1.1514	0.122	2.2805	0.1462	1.8823	0.2267	-6898.1365
type1	1	0	0.25	6	1.7593	0.1306	1.0661	0.1131	1.1411	0.1142	2.1495	0.1389	1.7528	0.213	-6731.8264
type1	1	0	0.25	7	1.7685	0.1339	0.9426	0.1169	1.0254	0.1192	2.0797	0.1415	2.139	0.2223	-6887.7198
type1	1	0	0.25	8	1.8371	0.1331	1.0095	0.1163	0.9869	0.1169	2.0268	0.1388	2.0086	0.2192	-6812.9092
type1	1	0	0.25	9	1.7989	0.1337	0.9112	0.1144	1.2161	0.1196	2.0824	0.1389	1.9992	0.2182	-6865.2488
type1	1	0	0.25	10	1.7161	0.1319	0.9851	0.1171	1.1095	0.1207	2.0052	0.1367	2.0155	0.2212	-6815.5047
type1	1	0	0.25	11	1.7948	0.1391	0.7809	0.1191	0.904	0.12	1.8501	0.1404	2.3783	0.2304	-6868.6233
type1	1	0	0.25	12	2.0094	0.1413	1.0701	0.1214	1.1782	0.1228	2.0551	0.1415	1.9223	0.2282	-6928.4409
type1	1	0	0.25	13	1.6228	0.1319	1.0017	0.1193	1.0483	0.1196	1.976	0.1404	2.1177	0.2249	-6829.6095
type1	1	0	0.25	14	1.5931	0.1348	0.9738	0.1221	1.1279	0.1239	1.9613	0.1431	2.1987	0.2321	-6894.9965
type1	1	0	0.25	15	1.6047	0.1294	0.8195	0.1137	0.9834	0.1167	1.707	0.1339	2.2837	0.2192	-6746.1059
type1	1	0	0.25	16	1.6311	0.1315	1.0399	0.1217	1.0213	0.1191	2.0348	0.1426	2.115	0.2263	-6853.3966
type1	1	0	0.25	17	1.4737	0.1288	0.9122	0.1175	0.9583	0.1171	2.0989	0.142	2.2693	0.2219	-6842.4182
type1	1	0	0.25	18	1.4666	0.1289	0.8343	0.1146	0.9114	0.1174	1.8757	0.1378	2.3459	0.2217	-6772.3426
type1	1	0	0.25	19	1.6681	0.1345	0.8501	0.1192	0.9568	0.1215	1.9427	0.143	2.341	0.2296	-6885.593
type1	1	0	0.25	20	1.7243	0.1313	1.0382	0.1198	1.1312	0.1204	2.071	0.1411	2.0402	0.2226	-6890.1391
type1	1	0	0.25	21	1.8076	0.1371	0.99	0.1197	1.1726	0.1234	2.0981	0.1438	1.987	0.2288	-6883.4601
type1	1	0	0.25	22	1.7882	0.1367	0.9594	0.1188	0.9964	0.1198	2.0238	0.1426	2.1184	0.2272	-6857.3396
type1	1	0	0.25	23	1.5269	0.1268	1.0118	0.116	0.9044	0.1145	1.9491	0.1372	2.1056	0.2178	-6716.5155
type1	1	0	0.25	24	1.809	0.1326	0.9832	0.1161	1.162	0.1184	2.375	0.1453	1.8013	0.2196	-6820.4594
type1	1	0	0.25	25	1.796	0.1353	1.1432	0.1224	1.0668	0.1205	2.1199	0.1421	1.9509	0.2263	-6882.8547
type1	1	0	0.25	26	1.5897	0.1318	1.0633	0.1199	0.9662	0.1189	2.0926	0.1431	2.128	0.2254	-6850.858
type1	1	0	0.25	27	1.5785	0.1319	0.8969	0.1165	1.0285	0.1208	1.9287	0.1398	2.2073	0.2253	-6807.9535
type1	1	0	0.25	28	1.7271	0.1294	1.1498	0.1192	1.2551	0.1204	2.2246	0.1419	1.7289	0.2199	-6815.8259
type1	1	0	0.25	29	1.629	0.1319	0.8366	0.1152	1.1071	0.119	2.0617	0.1406	2.1359	0.2217	-6818.3638
type1	1	0	0.25	30	1.8887	0.1344	1.2085	0.1185	1.2742	0.1205	2.2489	0.1414	1.6242	0.2199	-6837.9722
type1	1	0	0.25	31	1.4811	0.1282	0.8498	0.1165	1.1317	0.1239	2.0618	0.1438	2.2087	0.2262	-6836.1762
type1	1	0	0.25	32	2.1387	0.1387	1.1809	0.119	1.2489	0.1189	2.2335	0.1412	1.5934	0.2196	-6868.1921
type1	1	0	0.25	33	1.8693	0.1375	1.0467	0.1191	1.2325	0.1218	2.2908	0.146	1.8013	0.2259	-6878.8837
type1	1	0	0.25	34	1.7962	0.1356	1.0188	0.1198	1.1445	0.1239	2.2074	0.1439	1.9597	0.2274	-6893.4418
type1	1	0	0.25	35	1.4363	0.1349	0.7416	0.119	0.8774	0.1212	1.9881	0.1439	2.5742	0.2325	-6901.7675
type1	1	0	0.25	36	1.61	0.1325	0.9425	0.1173	1.0227	0.1186	2.1895	0.1445	2.1087	0.2241	-6842.8136
type1	1	0	0.25	37	1.5121	0.1281	0.7273	0.1134	1.0188	0.1179	1.8669	0.1355	2.2631	0.2198	-6719.5373
type1	1	0	0.25	38	1.8784	0.1341	1.1121	0.1181	1.1203	0.1185	2.413	0.1469	1.7614	0.2208	-6868.0541
type1	1	0	0.25	39	1.7039	0.1329	1.0455	0.1194	1.1505	0.1205	2.0288	0.1395	1.9738	0.2237	-6834.0267
type1	1	0	0.25	40	1.7222	0.1357	1.1811	0.1238	1.0366	0.1213	2.0519	0.142	2.075	0.2284	-6929.0846
type1	1	0	0.25	41	1.864	0.1332	1.0586	0.1183	1.0669	0.1176	2.0518	0.1389	1.934	0.2197	-6834.4108
type1	1	0	0.25	42	1.6704	0.1341	1.0031	0.1193	0.9769	0.1185	2.2626	0.1467	2.0877	0.2257	-6876.3145
type1	1	0	0.25	43	1.6395	0.1312	1.021	0.1198	1.2355	0.1225	2.206	0.1432	1.8967	0.225	-6833.5346
type1	1	0	0.25	44	1.7303	0.1341	0.985	0.1192	1.0052	0.1197	1.9867	0.1408	2.0973	0.226	-6827.4685
type1	1	0	0.25	45	1.5008	0.1325	0.9155	0.1191	0.9238	0.1208	2.1326	0.1456	2.349	0.2285	-6905.0249
type1	1	0	0.25	46	1.7913	0.1335	1.018	0.1176	1.2627	0.1226	2.3406	0.1466	1.8121	0.2235	-6873.8987
type1	1	0	0.25	47	1.8253	0.1348	1.0592	0.1194	1.075	0.1197	2.2975	0.1458	1.885	0.2244	-6862.479
type1	1	0	0.25	48	1.5496	0.1281	0.9183	0.1149	0.8874	0.1129	1.9506	0.1366	2.194	0.2165	-6740.0793
type1	1	0	0.25	49	1.7413	0.1367	0.9339	0.1205	0.9373	0.119	1.956	0.1413	2.3225	0.2274	-6929.9501
type1	1	0	0.25	50	1.6005	0.1345	0.9808	0.1217	0.9131	0.1214	2	0.1423	2.3094	0.2304	-6897.1747
type1	1	0	0.25	51	2.0201	0.1365	1.1322	0.1186	1.1828	0.1183	2.1955	0.1418	1.7284	0.2199	-6865.2354
type1	1	0	0.25	52	1.8602	0.1359	1.0228	0.1191	1.0884	0.1193	2.2091	0.1434	2.0089	0.2229	-6927.1343
type1	1	0	0.25	53	1.5174	0.1349	0.8064	0.12	1.0174	0.1241	1.9978	0.1458	2.3644	0.2346	-6873.6323
type1	1	0	0.25	54	1.5307	0.1328	0.9662	0.1212	0.9134	0.1211	1.8327	0.1405	2.4075	0.2299	-6886.7131
type1	1	0	0.25	55	1.6429	0.1335	1.0374	0.1203	0.993	0.1207	1.957	0.1403	2.1873	0.2267	-6872.2426
type1	1	0	0.25	56	1.6443	0.1303	1.0011	0.1177	0.9965	0.1172	2.0613	0.1392	2.0462	0.2205	-6786.6144
type1	1	0	0.25	57	1.6861	0.1312	1.0477	0.1178	1.0476	0.118	1.9115	0.1356	2.0247	0.2203	-6783.8068
type1	1	0	0.25	58	1.6561	0.1357	0.9967	0.1226	1.0559	0.1224	2.1349	0.1458	2.1676	0.2314	-6925.2604
type1	1	0	0.25	59	1.6728	0.1319	1.0119	0.1195	1.2369	0.1239	2.2983	0.1464	1.9322	0.226	-6893.9381
type1	1	0	0.25	60	1.9038	0.1373	1.1422	0.1192	1.1032	0.1197	2.0555	0.1391	1.9123	0.2223	-6887.0936
type1	1	0	0.25	61	1.8689	0.1397	0.9235	0.1204	1.1854	0.1241	2.0236	0.1437	2.1746	0.2299	-6988.2906
type1	1	0	0.25	62	1.7463	0.1325	0.9876	0.1168	1.2047	0.1224	2.2323	0.1443	1.8464	0.2237	-6812.4947
type1	1	0	0.25	63	1.6246	0.1332	0.8919	0.1178	1.016	0.1197	2.1002	0.145	2.2867	0.2254	-6923.8947
type1	1	0	0.25	64	1.4976	0.1272	0.9845	0.1167	1.0615	0.1185	2.2469	0.1441	2.1028	0.2198	-6851.4375
type1	1	0	0.25	65	1.6618	0.1339	0.9405	0.1208	1.1398	0.1229	2.0186	0.1418	2.1345	0.2286	-6879.573
type1	1	0	0.25	66	1.8663	0.1337	1.1356	0.1192	1.2553	0.123	2.1487	0.1406	1.7674	0.2225	-6862.7831
type1	1	0	0.25	67	1.5487	0.1312	0.7767	0.1155	1.0333	0.1187	1.7934	0.1369	2.2898	0.224	-6760.1506
type1	1	0	0.25	68	1.8547	0.1325	1.1488	0.1169	1.1884	0.1182	2.1142	0.1384	1.7857	0.2167	-6838.2683
type1	1	0	0.25	69	1.7289	0.1331	1.06	0.1207	1.1938	0.1231	2.1183	0.1431	1.9575	0.2265	-6883.2119
type1	1	0	0.25	70	1.7794	0.1353	1.0976	0.1219	1.079	0.1212	1.9718	0.1411	2.0279	0.2277	-6873.1897
type1	1	0	0.25	71	1.531	0.1303	0.8841	0.1174	0.8746	0.1173	1.734	0.1355	2.3794	0.2236	-6781.4827
type1	1	0	0.25	72	1.4847	0.134	0.6793	0.1188	0.7327	0.1196	1.6596	0.139	2.7879	0.2319	-6879.581
type1	1	0	0.25	73	1.8756	0.1335	1.094	0.118	1.2751	0.1212	2.2531	0.1432	1.7224	0.221	-6853.5781
type1	1	0	0.25	74	1.5987	0.129	0.8827	0.116	1.1195	0.1209	2.2874	0.1468	2.0737	0.2226	-6855.0562
type1	1	0	0.25	75	1.6538	0.132	1.0588	0.1187	1.0988	0.1196	2.3178	0.1454	1.9498	0.2227	-6867.1227
type1	1	0	0.25	76	1.6794	0.1346	1.0184	0.1229	1.2269	0.1259	2.181	0.1474	2.0369	0.2322	-6936.3586
type1	1	0	0.25	77	1.5204	0.1308	0.9554	0.1202	0.9657	0.1187	1.8874	0.1382	2.294	0.2253	-6836.9319
type1	1	0	0.25	78	1.5225	0.133	0.833	0.1191	0.908	0.121	1.9815	0.1443	2.4566	0.23	-6901.5179
type1	1	0	0.25	79	1.6876	0.1298	1.0213	0.1166	1.2929	0.1219	2.0842	0.1391	1.8408	0.22	-6797.4228
type1	1	0	0.25	80	1.7369	0.1311	1.1517	0.1186	1.0463	0.1178	1.9927	0.1367	1.9003	0.2195	-6781.222
type1	1	0	0.25	81	1.6339	0.1314	1.0992	0.1193	0.9746	0.1179	2.2229	0.1425	2.0133	0.2221	-6840.5536
type1	1	0	0.25	82	1.8013	0.1365	1.1321	0.1212	1.1155	0.1201	2.0767	0.1412	1.954	0.2253	-6890.9611
type1	1	0	0.25	83	1.6843	0.1362	1.0127	0.1213	1.0486	0.1229	2.0373	0.1443	2.1887	0.2306	-6925.0903
type1	1	0	0.25	84	1.7558	0.1368	0.9276	0.1184	0.967	0.1192	1.9396	0.1397	2.2107	0.2263	-6860.1293
type1	1	0	0.25	85	2.1494	0.1394	1.2715	0.1221	1.3789	0.1238	2.4265	0.1469	1.4621	0.2248	-6933.4274
type1	1	0	0.25	86	1.6298	0.1333	0.8302	0.1178	1.0416	0.1218	1.9793	0.1434	2.3082	0.2278	-6887.8517
type1	1	0	0.25	87	1.7745	0.1345	0.8492	0.1155	1.1694	0.1196	1.9156	0.1366	2.0845	0.2213	-6817.9566
type1	1	0	0.25	88	1.5919	0.1326	0.8985	0.118	0.9647	0.1194	2.0574	0.142	2.2464	0.2256	-6851.8371
type1	1	0	0.25	89	1.4922	0.1326	0.891	0.12	0.9551	0.123	2.129	0.1478	2.34	0.2322	-6897.4362
type1	1	0	0.25	90	1.7943	0.1353	1.1311	0.1209	1.1461	0.1195	2.1303	0.1439	1.9044	0.2251	-6882.2701
type1	1	0	0.25	91	1.8122	0.1331	1.1739	0.1208	1.3911	0.1243	2.3789	0.1458	1.5933	0.2244	-6861.5337
type1	1	0	0.25	92	1.5335	0.1331	0.9339	0.1209	0.914	0.1204	1.8903	0.1411	2.4177	0.2292	-6898.7112
type1	1	0	0.25	93	1.7105	0.1358	0.9725	0.1224	1.0607	0.122	1.9703	0.1431	2.1945	0.2308	-6905.0433
type1	1	0	0.25	94	1.7376	0.1345	0.9284	0.1192	1.0594	0.1207	2.1427	0.1439	2.1272	0.2262	-6895.9898
type1	1	0	0.25	95	1.9221	0.1381	1.0951	0.1203	1.1737	0.1219	2.0511	0.1413	1.9358	0.2257	-6918.6393
type1	1	0	0.25	96	1.6478	0.1316	1.0238	0.1203	1.0991	0.1211	2.115	0.1434	2.0466	0.2258	-6860.9775
type1	1	0	0.25	97	1.6804	0.1346	1.0318	0.1201	0.9765	0.1196	2.0123	0.142	2.1723	0.2266	-6880.9773
type1	1	0	0.25	98	1.9497	0.1404	1.0239	0.12	1.1823	0.1226	2.1367	0.1425	1.9352	0.2273	-6923.8088
type1	1	0	0.25	99	1.7702	0.1354	0.9211	0.1169	0.9528	0.1186	2.0902	0.1422	2.1637	0.2237	-6866.2166
type1	1	0	0.25	100	1.8527	0.1368	0.9579	0.1199	1.1845	0.1239	2.1817	0.1446	1.9863	0.2282	-6912.2342
type1	1	0	0.25	101	1.7668	0.1342	0.9374	0.1187	1.0397	0.1219	1.9665	0.1408	2.1293	0.2266	-6850.2371
type1	1	0	0.25	102	1.7551	0.1363	0.9118	0.1158	1.1216	0.1215	2.0553	0.1396	2.0835	0.2236	-6863.7403
type1	1	0	0.25	103	1.8515	0.1401	0.8614	0.1196	1.0554	0.1218	2.198	0.1477	2.1931	0.2306	-6961.8434
type1	1	0	0.25	104	1.8341	0.137	1.013	0.119	1.0573	0.1203	1.9277	0.1386	2.0791	0.2251	-6866.5485
type1	1	0	0.25	105	1.7683	0.134	0.9564	0.1176	1.0771	0.1205	2.1139	0.1407	1.9887	0.2239	-6818.2748
type1	1	0	0.25	106	1.7948	0.1322	1.0794	0.1177	1.1194	0.1181	2.2203	0.1428	1.818	0.2203	-6810.4102
type1	1	0	0.25	107	1.5434	0.1302	0.8839	0.115	0.9528	0.1179	2.0107	0.1408	2.2214	0.2222	-6790.6742
type1	1	0	0.25	108	1.9536	0.1376	1.1105	0.119	1.2659	0.1232	2.2606	0.145	1.793	0.2244	-6936.2902
type1	1	0	0.25	109	1.8205	0.1352	1.0557	0.1177	1.135	0.1207	2.0239	0.1378	1.8929	0.2224	-6810.7912
type1	1	0	0.25	110	1.8141	0.1361	0.9247	0.1179	1.1377	0.1218	2.3807	0.1488	1.9544	0.2262	-6896.3975
type1	1	0	0.25	111	1.7134	0.13	0.9107	0.1158	0.9849	0.1173	2.0136	0.1396	2.1238	0.2196	-6805.3595
type1	1	0	0.25	112	1.6455	0.1359	0.9546	0.1213	1.0153	0.1239	1.8055	0.14	2.365	0.2316	-6926.3062
type1	1	0	0.25	113	1.818	0.1355	1.0762	0.1202	1.1838	0.1211	1.9712	0.1385	1.9077	0.2247	-6835.2683
type1	1	0	0.25	114	1.6861	0.1359	0.893	0.1205	1.1775	0.1239	2.124	0.1446	2.1532	0.23	-6925.6083
type1	1	0	0.25	115	1.7763	0.1357	1.0824	0.1202	1.0516	0.1186	2.0185	0.1396	2.0459	0.2238	-6880.367
type1	1	0	0.25	116	1.7353	0.1325	0.9839	0.1184	1.0344	0.1184	2.3512	0.147	1.9895	0.223	-6869.2802
type1	1	0	0.25	117	1.5486	0.1314	0.8683	0.1192	1.0779	0.1217	2.1815	0.1472	2.2956	0.2274	-6942.7589
type1	1	0	0.25	118	1.6171	0.1335	0.9939	0.1193	1.0399	0.1211	2.1209	0.1462	2.2128	0.2274	-6931.6291
type1	1	0	0.25	119	1.617	0.1298	0.9922	0.1176	1.1534	0.1206	1.9023	0.1359	2.0593	0.221	-6803.4714
type1	1	0	0.25	120	1.6436	0.1321	0.9901	0.1177	1.0206	0.1193	2.041	0.1404	2.041	0.224	-6782.4092
type1	1	0	0.25	121	1.6504	0.1309	1.1249	0.1201	1.3234	0.1238	2.2159	0.1437	1.8327	0.224	-6879.0927
type1	1	0	0.25	122	1.5173	0.131	0.843	0.1157	1.0463	0.1215	1.9335	0.1407	2.3554	0.2246	-6877.7567
type1	1	0	0.25	123	1.4767	0.1325	0.8183	0.1185	1.0098	0.1223	1.9264	0.1422	2.4302	0.2296	-6887.8541
type1	1	0	0.25	124	1.6956	0.1349	0.9365	0.1205	0.9642	0.1217	2.1142	0.1467	2.2877	0.2295	-6949.8268
type1	1	0	0.25	125	1.797	0.1305	1.0676	0.1163	1.2703	0.1194	2.0769	0.1363	1.7906	0.2159	-6808.8662
type1	1	0	0.25	126	1.5219	0.1348	0.7944	0.1183	0.8453	0.1204	1.8833	0.1432	2.4898	0.2317	-6850.2824
type1	1	0	0.25	127	1.7093	0.1388	1.013	0.1255	1.1693	0.1276	1.8853	0.1433	2.2418	0.2373	-6975.9302
type1	1	0	0.25	128	1.735	0.1359	0.8989	0.1204	1.0641	0.1235	1.878	0.1399	2.2372	0.2301	-6882.9048
type1	1	0	0.25	129	1.6506	0.1321	1.0674	0.1209	1.0789	0.1199	2.0736	0.1415	2.0682	0.2247	-6876.055
type1	1	0	0.25	130	1.8324	0.1382	0.9773	0.1212	1.1358	0.1227	2.2392	0.1469	2.0595	0.2294	-6962.5281
type1	1	0	0.25	131	1.6521	0.1315	0.9639	0.1179	1.0057	0.1191	2.1014	0.1424	2.1002	0.2236	-6827.9469
type1	1	0	0.25	132	1.6167	0.1303	1.1778	0.1216	1.201	0.1224	2.1467	0.1419	1.9151	0.2241	-6877.6838
type1	1	0	0.25	133	1.9427	0.1409	1.0417	0.1209	1.1251	0.124	2.2641	0.1474	1.9715	0.2305	-6967.8602
type1	1	0	0.25	134	1.9561	0.1326	1.1847	0.1181	1.3448	0.1197	2.0169	0.1346	1.5889	0.2162	-6781.6668
type1	1	0	0.25	135	1.5969	0.128	0.9845	0.115	0.9852	0.1162	2.046	0.1373	2.0614	0.2166	-6763.7965
type1	1	0	0.25	136	1.8182	0.1342	1.1996	0.1215	1.1272	0.1191	2.0651	0.1393	1.821	0.2228	-6831.7616
type1	1	0	0.25	137	1.6761	0.1343	1.0753	0.1209	1.0756	0.1205	1.9816	0.1385	2.0817	0.2253	-6868.7341
type1	1	0	0.25	138	1.4398	0.1272	0.8329	0.1145	0.8805	0.1164	1.8578	0.1385	2.318	0.2215	-6721.7648
type1	1	0	0.25	139	1.7716	0.1343	1.1214	0.1201	1.0971	0.1185	2.0171	0.1388	1.9941	0.2221	-6878.7372
type1	1	0	0.25	140	1.5904	0.1325	0.8452	0.1176	0.8941	0.1166	2.0232	0.1416	2.286	0.2246	-6812.948
type1	1	0	0.25	141	1.7985	0.1326	1.0871	0.1189	1.2355	0.1212	2.0791	0.1386	1.7683	0.2217	-6787.8109
type1	1	0	0.25	142	1.4081	0.1267	0.9664	0.1177	0.8648	0.1147	2.0432	0.141	2.2732	0.2206	-6786.9243
type1	1	0	0.25	143	1.9389	0.1402	1.0942	0.1215	1.1674	0.1232	2.1262	0.1434	1.9521	0.2285	-6955.1886
type1	1	0	0.25	144	1.7277	0.1302	0.9459	0.1161	1.1246	0.1179	1.9018	0.1353	2.0732	0.2174	-6817.4901
type1	1	0	0.25	145	1.7916	0.1349	1.0716	0.1204	1.0507	0.1193	2.146	0.1444	2.0394	0.2249	-6913.6974
type1	1	0	0.25	146	1.8985	0.1361	1.1288	0.1201	1.1941	0.1218	2.3686	0.1478	1.7647	0.2253	-6905.9667
type1	1	0	0.25	147	1.8605	0.1335	1.1789	0.1202	1.1723	0.1182	2.1545	0.1392	1.751	0.2197	-6833.654
type1	1	0	0.25	148	1.9514	0.1393	1.0537	0.1207	1.2552	0.1243	2.0715	0.1418	1.8858	0.2278	-6914.3849
type1	1	0	0.25	149	1.7984	0.1345	1.1223	0.1193	1.0896	0.1191	2.0394	0.139	1.9213	0.2222	-6838.9153
type1	1	0	0.25	150	1.6474	0.1355	0.9393	0.1219	1.121	0.1258	2.2677	0.1479	2.1342	0.2328	-6937.9122
type1	1	0	0.25	151	1.8028	0.1321	0.9827	0.117	1.3823	0.1249	2.3929	0.1467	1.792	0.2223	-6910.5466
type1	1	0	0.25	152	1.5123	0.132	0.9081	0.1183	0.9355	0.1209	1.7665	0.1387	2.3807	0.2281	-6824.694
type1	1	0	0.25	153	1.8433	0.1353	1.0866	0.1202	1.2105	0.1219	2.4194	0.1502	1.8023	0.2261	-6916.4948
type1	1	0	0.25	154	1.8682	0.1381	1.0593	0.1215	1.2815	0.1245	2.224	0.1462	1.9247	0.2286	-6974.2998
type1	1	0	0.25	155	1.7691	0.1395	1.0224	0.1234	1.0738	0.1258	2.2131	0.1488	2.2025	0.2347	-7028.4561
type1	1	0	0.25	156	1.7082	0.1337	1.2301	0.1245	1.2211	0.1238	2.1436	0.1431	1.8715	0.2283	-6909.2668
type1	1	0	0.25	157	1.6524	0.1287	0.7377	0.1102	1.0369	0.1148	1.8386	0.1336	2.2077	0.2134	-6730.9757
type1	1	0	0.25	158	1.9006	0.1383	1.1293	0.1219	1.25	0.1258	2.265	0.1483	1.8662	0.2302	-6974.1635
type1	1	0	0.25	159	1.9364	0.139	1.016	0.1203	0.9775	0.1196	2.2899	0.1477	1.9668	0.228	-6890.1162
type1	1	0	0.25	160	1.762	0.1325	1.2055	0.1204	1.2944	0.1235	2.3652	0.1449	1.6633	0.2236	-6864.0122
type1	1	0	0.25	161	1.622	0.1324	0.9687	0.12	1.0968	0.1223	1.9381	0.1401	2.1281	0.2275	-6831.3609
type1	1	0	0.25	162	1.5111	0.13	1.0318	0.1198	1.1149	0.1214	2.3676	0.1484	2.0097	0.2261	-6867.7291
type1	1	0	0.25	163	2.0466	0.1394	1.2885	0.1246	1.2433	0.1217	2.3718	0.1468	1.6927	0.2259	-6997.18
type1	1	0	0.25	164	1.5389	0.1258	0.924	0.1129	1.0629	0.1171	1.8918	0.135	2.0444	0.2159	-6689.2084
type1	1	0	0.25	165	1.7934	0.1338	1.1167	0.1204	1.263	0.1234	2.3585	0.1483	1.7724	0.2261	-6897.7793
type1	1	0	0.25	166	1.6977	0.1392	0.8469	0.1215	0.9357	0.1239	2.1847	0.1506	2.4194	0.2358	-7009.122
type1	1	0	0.25	167	1.8614	0.1377	1.1202	0.1207	1.1655	0.1224	2.3041	0.1466	1.8561	0.2271	-6924.4619
type1	1	0	0.25	168	1.6616	0.1308	0.9514	0.1157	1.0436	0.1169	2.0036	0.1383	2.0518	0.2192	-6777.6341
type1	1	0	0.25	169	1.7866	0.1346	1.1034	0.121	1.1312	0.1211	2.0701	0.1419	1.9512	0.2257	-6876.2273
type1	1	0	0.25	170	2.0258	0.1376	1.1463	0.1192	1.174	0.1197	2.3814	0.1461	1.6675	0.2224	-6879.6566
type1	1	0	0.25	171	1.6763	0.1327	0.9212	0.1173	1.0544	0.1193	1.9902	0.1399	2.0997	0.2237	-6804.465
type1	1	0	0.25	172	1.8635	0.1373	0.9889	0.1176	1.0748	0.1188	1.9674	0.1399	2.064	0.2235	-6874.1626
type1	1	0	0.25	173	1.7669	0.1341	0.9555	0.1188	1.0236	0.1203	2.0995	0.1428	2.1456	0.2247	-6903.0482
type1	1	0	0.25	174	1.7654	0.131	1.1722	0.1215	1.1532	0.1202	1.9887	0.1383	1.8962	0.2219	-6844.3838
type1	1	0	0.25	175	1.6224	0.1317	0.9352	0.1185	1.0452	0.1205	1.9467	0.1392	2.1506	0.2252	-6812.4386
type1	1	0	0.25	176	1.8067	0.132	1.1388	0.1188	1.2054	0.12	2.386	0.1455	1.7541	0.2202	-6881.8371
type1	1	0	0.25	177	1.5972	0.1337	0.8915	0.1166	1.1308	0.1224	2.0142	0.1414	2.1387	0.2264	-6831.9669
type1	1	0	0.25	178	1.5758	0.1336	0.7466	0.1163	0.8057	0.1201	1.9572	0.144	2.5377	0.2288	-6884.0977
type1	1	0	0.25	179	1.4696	0.1313	0.89	0.1192	1.0087	0.1231	1.807	0.1392	2.4067	0.2292	-6864.9247
type1	1	0	0.25	180	1.6784	0.1347	0.9323	0.1182	1.1359	0.1213	2.1766	0.1444	2.1005	0.2258	-6901.6447
type1	1	0	0.25	181	1.8649	0.1363	1.1454	0.1221	1.0815	0.1203	2.0398	0.1398	1.9252	0.2255	-6870.4512
type1	1	0	0.25	182	1.691	0.1355	1.0473	0.1222	1.1527	0.1237	1.9383	0.1398	2.1821	0.2285	-6952.6994
type1	1	0	0.25	183	1.6346	0.1337	0.9767	0.1202	0.9472	0.1192	1.9431	0.1412	2.3165	0.2265	-6910.3927
type1	1	0	0.25	184	1.5085	0.1286	0.9228	0.1154	0.9853	0.1174	1.9193	0.1376	2.2504	0.2199	-6804.8958
type1	1	0	0.25	185	1.8208	0.1395	0.9773	0.1218	1.0963	0.1242	2.1351	0.1453	2.1147	0.2321	-6951.0334
type1	1	0	0.25	186	1.8297	0.1339	1.1198	0.1202	1.2048	0.1232	2.1661	0.1433	1.837	0.2251	-6876.9691
type1	1	0	0.25	187	1.6751	0.1312	0.94	0.1156	1.0981	0.1184	2.1612	0.1433	2.0471	0.2204	-6844.7498
type1	1	0	0.25	188	1.6801	0.1311	1.1058	0.1183	1.0558	0.1186	2.0913	0.1401	1.9563	0.2211	-6817
type1	1	0	0.25	189	1.6542	0.1329	1.0381	0.1212	1.0892	0.121	2.0651	0.1443	2.0758	0.2278	-6871.6066
type1	1	0	0.25	190	1.8835	0.1364	1.0605	0.1195	1.1155	0.1206	1.905	0.1354	1.9436	0.2233	-6824.586
type1	1	0	0.25	191	1.704	0.1326	0.9451	0.1178	1.0926	0.1203	2.2491	0.1449	1.9731	0.2243	-6825.7874
type1	1	0	0.25	192	1.6746	0.1321	1.0028	0.1174	1.0528	0.1182	2.1151	0.1418	2.059	0.2217	-6849.0282
type1	1	0	0.25	193	1.7918	0.1356	0.9952	0.1193	1.1829	0.1228	2.2202	0.1447	1.9376	0.2267	-6885.3494
type1	1	0	0.25	194	1.5885	0.1287	1.1689	0.12	1.1075	0.1185	2.0271	0.1394	1.9021	0.2213	-6776.3335
type1	1	0	0.25	195	1.9892	0.1359	1.1479	0.1189	1.2262	0.1204	2.107	0.1403	1.688	0.2216	-6825.365
type1	1	0	0.25	196	1.6219	0.1308	0.9492	0.1184	0.9608	0.1195	1.9882	0.1405	2.2087	0.2245	-6835.8881
type1	1	0	0.25	197	1.6422	0.1334	0.9874	0.1194	1.0005	0.1209	2.0351	0.1435	2.2155	0.2273	-6896.7986
type1	1	0	0.25	198	1.4454	0.1275	0.9166	0.115	1.0927	0.1192	1.8059	0.1364	2.2034	0.2211	-6756.0569
type1	1	0	0.25	199	1.6322	0.1315	1.0462	0.1202	1.0631	0.1197	2.0848	0.1421	2.0992	0.2244	-6878.7231
type1	1	0	0.25	200	1.8297	0.1325	1.1214	0.1196	1.2567	0.1214	2.1796	0.1421	1.7993	0.2217	-6876.9408
type1	1	0	0.25	201	1.9603	0.1341	1.0117	0.1163	1.2644	0.1201	2.2586	0.1425	1.7943	0.2181	-6891.2349
type1	1	0	0.25	202	1.7906	0.1357	1.2153	0.1223	1.0727	0.1192	2.2769	0.1454	1.8696	0.2252	-6902.6258
type1	1	0	0.25	203	1.3988	0.1311	0.8846	0.1203	0.9231	0.1234	1.9263	0.1426	2.4764	0.2318	-6886.3618
type1	1	0	0.25	204	1.7108	0.134	0.8113	0.1153	0.9148	0.1183	2.053	0.14	2.3042	0.2222	-6868.1623
type1	1	0	0.25	205	1.7408	0.1343	1.0012	0.118	1.1148	0.12	2.2017	0.1438	1.9542	0.224	-6847.6181
type1	1	0	0.25	206	1.6841	0.1337	0.8186	0.1164	1.0384	0.1207	2.0149	0.1423	2.2339	0.2257	-6855.9586
type1	1	0	0.25	207	1.8755	0.1332	1.1812	0.1184	1.336	0.122	2.3354	0.143	1.5683	0.2204	-6832.432
type1	1	0	0.25	208	1.8629	0.1372	1.0754	0.1215	1.1959	0.1255	2.0782	0.1433	1.9817	0.2296	-6941.0938
type1	1	0	0.25	209	1.6204	0.1334	0.8889	0.1201	1.0428	0.1204	2.2058	0.1462	2.1417	0.2285	-6858.6882
type1	1	0	0.25	210	1.6528	0.1367	0.8973	0.1214	1.0229	0.1232	2.0863	0.1453	2.2757	0.2326	-6927.1024
type1	1	0	0.25	211	1.6469	0.1348	0.9065	0.1181	0.9646	0.1206	1.839	0.1384	2.3438	0.2267	-6878.4601
type1	1	0	0.25	212	1.6095	0.1339	1.1025	0.1237	0.9321	0.1183	2.0818	0.1438	2.2161	0.2279	-6919.0699
type1	1	0	0.25	213	1.4296	0.1305	0.8834	0.1194	0.8937	0.1202	1.9194	0.1409	2.3645	0.229	-6800.8677
type1	1	0	0.25	214	1.5041	0.1301	0.8722	0.1198	0.9104	0.1199	1.8915	0.1405	2.3842	0.2277	-6835.5159
type1	1	0	0.25	215	1.6514	0.1355	0.8625	0.1209	1.0448	0.1225	2.0785	0.1464	2.2357	0.2324	-6888.9956
type1	1	0	0.25	216	1.7209	0.1341	0.9996	0.12	0.9667	0.1196	1.9402	0.1389	2.1842	0.2255	-6862.3462
type1	1	0	0.25	217	1.7579	0.1332	1.0516	0.1194	1.097	0.1208	2.1512	0.1417	1.9897	0.2233	-6879.9345
type1	1	0	0.25	218	1.7904	0.135	0.883	0.1165	1.0773	0.1201	2.2191	0.1445	2.0558	0.2238	-6869.8167
type1	1	0	0.25	219	1.8397	0.1358	1.0613	0.1199	1.1471	0.122	2.05	0.141	1.9802	0.2253	-6896.5864
type1	1	0	0.25	220	1.351	0.127	0.7248	0.1143	1.0042	0.1195	1.9803	0.1406	2.4363	0.2226	-6816.474
type1	1	0	0.25	221	1.6483	0.1327	0.9019	0.1178	1.013	0.1198	2.0614	0.1417	2.1997	0.2247	-6861.6634
type1	1	0	0.25	222	1.9072	0.1381	1.0506	0.1195	1.2241	0.1232	2.2956	0.1479	1.9105	0.2269	-6969.1858
type1	1	0	0.25	223	1.7996	0.1343	1.1477	0.1215	1.2488	0.1239	2.1897	0.144	1.7569	0.2273	-6847.5893
type1	1	0	0.25	224	1.8438	0.1371	1.0087	0.1216	1.2089	0.1247	2.3028	0.1484	1.9377	0.2303	-6943.7744
type1	1	0	0.25	225	1.7504	0.1312	1.1696	0.1189	1.3721	0.1219	2.2206	0.1406	1.6737	0.2197	-6841.6663
type1	1	0	0.25	226	1.9191	0.1337	1.1841	0.12	1.2963	0.1206	2.3585	0.143	1.6143	0.2198	-6871.8108
type1	1	0	0.25	227	1.8307	0.135	0.9388	0.1186	1.0548	0.1206	1.9767	0.1396	2.1332	0.2243	-6884.1641
type1	1	0	0.25	228	1.6564	0.1335	1.1103	0.121	1.0568	0.1207	1.9031	0.139	2.1534	0.2256	-6896.0026
type1	1	0	0.25	229	1.7015	0.1365	0.928	0.1224	1.0692	0.1235	2.1102	0.1446	2.2394	0.2314	-6958.6235
type1	1	0	0.25	230	1.8509	0.1366	1.0079	0.1194	1.3335	0.1252	2.1104	0.1427	1.8614	0.2272	-6886.9143
type1	1	0	0.25	231	2.0156	0.1372	1.0667	0.1169	1.1998	0.1189	2.1065	0.1386	1.7295	0.2195	-6814.0418
type1	1	0	0.25	232	1.6768	0.138	0.8599	0.1192	1.0047	0.1227	1.971	0.1432	2.349	0.2313	-6928.1358
type1	1	0	0.25	233	1.6868	0.1368	1.0165	0.1214	1.0677	0.1225	2.0405	0.1433	2.177	0.2301	-6928.7493
type1	1	0	0.25	234	1.6102	0.1326	1.0108	0.1211	1.0529	0.1215	2.0778	0.1436	2.1341	0.2282	-6873.8373
type1	1	0	0.25	235	1.6792	0.1312	1.0357	0.1198	1.356	0.1251	2.0925	0.1418	1.8599	0.2256	-6843.924
type1	1	0	0.25	236	1.8092	0.1356	1.0503	0.1218	1.1545	0.1252	2.0829	0.1424	2.007	0.2293	-6913.8882
type1	1	0	0.25	237	1.6112	0.1311	0.9079	0.1152	1.0301	0.1207	1.8609	0.1366	2.2411	0.2218	-6828.7303
type1	1	0	0.25	238	1.5019	0.1339	0.739	0.1181	0.8677	0.1201	1.9947	0.1429	2.506	0.2299	-6871.7484
type1	1	0	0.25	239	1.7498	0.1374	1.0258	0.1199	1.0492	0.1204	2.0492	0.1427	2.1036	0.2276	-6896.009
type1	1	0	0.25	240	1.723	0.1336	1.0643	0.1192	1.169	0.1215	2.1924	0.1434	1.9136	0.2245	-6862.6824
type1	1	0	0.25	241	1.5242	0.13	1.0357	0.1215	1.1433	0.1219	2.0129	0.1422	2.141	0.2269	-6879.2928
type1	1	0	0.25	242	1.554	0.1308	0.9019	0.1167	1.1379	0.1212	2.1102	0.142	2.0923	0.224	-6819.337
type1	1	0	0.25	243	1.7541	0.1342	1.0547	0.1207	1.1832	0.1225	2.2528	0.1444	1.9552	0.2255	-6922.5365
type1	1	0	0.25	244	1.7617	0.1354	0.8823	0.1187	1.1091	0.122	2.1742	0.1452	2.1228	0.2272	-6909.4703
type1	1	0	0.25	245	1.614	0.1347	0.8824	0.1185	0.999	0.1205	1.9969	0.1451	2.2475	0.2296	-6850.1426
type1	1	0	0.25	246	1.9837	0.1384	0.9381	0.1167	1.1501	0.1219	2.2839	0.1478	1.9007	0.2256	-6897.1257
type1	1	0	0.25	247	1.7137	0.1344	0.8166	0.1174	1.1093	0.1228	2.2232	0.147	2.1805	0.2274	-6916.8827
type1	1	0	0.25	248	2.0818	0.1387	1.2359	0.1227	1.3644	0.1234	2.1835	0.1425	1.5405	0.2258	-6872.7446
type1	1	0	0.25	249	1.542	0.1307	0.8865	0.1161	0.8784	0.1174	1.9277	0.1398	2.3336	0.2231	-6814.6541
type1	1	0	0.25	250	2.1078	0.1395	1.266	0.1236	1.4089	0.1261	2.3023	0.1447	1.5729	0.2267	-6973.1467
type1	1	0	0.25	251	1.5504	0.1291	0.875	0.1157	0.9267	0.1166	2.0796	0.1409	2.2318	0.2205	-6804.8437
type1	1	0	0.25	252	1.5643	0.133	0.8131	0.1182	1.0867	0.1226	1.937	0.1405	2.316	0.2279	-6869.5841
type1	1	0	0.25	253	1.5357	0.128	0.8105	0.1129	0.9513	0.117	1.9053	0.1387	2.3322	0.2187	-6802.1768
type1	1	0	0.25	254	1.6305	0.1351	0.7741	0.1189	0.8633	0.1197	1.9903	0.1452	2.4569	0.2306	-6892.9123
type1	1	0	0.25	255	1.5478	0.1351	0.7876	0.119	0.8551	0.121	2.0135	0.1438	2.4774	0.2314	-6889.4467
type1	1	0	0.25	256	1.5296	0.1283	0.992	0.1199	1.1201	0.1199	1.9931	0.139	2.0746	0.2232	-6797.3533
type1	1	0	0.25	257	1.3442	0.1284	0.897	0.1197	0.8327	0.1192	1.6932	0.1369	2.5369	0.228	-6804.4138
type1	1	0	0.25	258	1.8129	0.1314	1.0561	0.117	1.1371	0.1172	2.4545	0.1479	1.7874	0.2186	-6857.7714
type1	1	0	0.25	259	1.8799	0.1366	1.1637	0.1227	1.2291	0.1242	2.2251	0.1443	1.8391	0.2277	-6943.0212
type1	1	0	0.25	260	1.8156	0.1397	1.0671	0.1222	1.1463	0.1247	2.0584	0.1432	2.0184	0.232	-6920.743
type1	1	0	0.25	261	1.6232	0.1313	0.9128	0.1182	1.1001	0.1206	1.9198	0.1378	2.1754	0.2237	-6835.9518
type1	1	0	0.25	262	1.6522	0.1331	0.9757	0.1186	1.0527	0.1196	2.0198	0.1394	2.0801	0.2244	-6815.7075
type1	1	0	0.25	263	1.6269	0.133	0.8411	0.1171	0.8924	0.1184	1.9008	0.139	2.3817	0.2246	-6855.6264
type1	1	0	0.25	264	1.6786	0.1324	0.7014	0.1135	1.0075	0.1187	1.9861	0.1392	2.2958	0.2213	-6818.7173
type1	1	0	0.25	265	1.7247	0.1331	1.0871	0.1185	1.2715	0.1235	2.1267	0.1417	1.8478	0.2242	-6850.59
type1	1	0	0.25	266	1.6653	0.1333	0.9485	0.1181	0.9301	0.1182	2.1301	0.144	2.1777	0.2249	-6855.3513
type1	1	0	0.25	267	1.3576	0.1239	0.9331	0.1156	1.0845	0.1196	2.0483	0.1407	2.1428	0.2202	-6757.2898
type1	1	0	0.25	268	1.7214	0.1352	0.9854	0.1187	0.9759	0.1197	2.1373	0.1446	2.1255	0.2265	-6876.6115
type1	1	0	0.25	269	1.4583	0.1268	0.9749	0.1175	1.0186	0.1202	2.1953	0.144	2.1187	0.223	-6810.6064
type1	1	0	0.25	270	1.599	0.1356	1.033	0.1226	1.1366	0.1282	2.2366	0.1502	2.1517	0.2358	-6974.1911
type1	1	0	0.25	271	1.5557	0.1294	0.9214	0.1149	0.8113	0.1131	1.8361	0.1366	2.2982	0.2187	-6749.6217
type1	1	0	0.25	272	1.8096	0.1342	1.0202	0.1187	1.146	0.1206	1.9925	0.1389	1.9749	0.223	-6845.6136
type1	1	0	0.25	273	1.8398	0.1347	1.1269	0.1201	1.2059	0.1212	2.187	0.1423	1.8116	0.2234	-6871.9921
type1	1	0	0.25	274	1.8989	0.1347	1.208	0.1205	1.2237	0.1205	2.1472	0.1415	1.7233	0.2223	-6860.1562
type1	1	0	0.25	275	1.8117	0.1354	1.0373	0.1201	0.9618	0.1196	1.9919	0.1401	2.1317	0.2253	-6884.5507
type1	1	0	0.25	276	1.7613	0.1337	0.9225	0.1169	1.176	0.1218	2.0219	0.1397	2.0631	0.2228	-6869.269
type1	1	0	0.25	277	1.7896	0.135	1.0922	0.1217	1.0753	0.1213	2.1139	0.1435	2.0818	0.2261	-6953.8048
type1	1	0	0.25	278	1.6199	0.1322	1.0925	0.1215	0.9729	0.1185	1.952	0.1393	2.1001	0.2255	-6814.6498
type1	1	0	0.25	279	1.6679	0.1336	0.9323	0.1197	1.0328	0.1214	2.0418	0.1444	2.2893	0.2273	-6949.1146
type1	1	0	0.25	280	1.8814	0.1349	1.1074	0.1187	1.1217	0.1192	2.0358	0.1385	1.856	0.2215	-6825.4484
type1	1	0	0.25	281	2.0027	0.1359	1.0832	0.1165	1.267	0.1217	2.2553	0.1424	1.6661	0.2203	-6846.2465
type1	1	0	0.25	282	1.9438	0.1364	1.1478	0.1201	1.3017	0.1233	2.246	0.1438	1.7205	0.2241	-6909.4525
type1	1	0	0.25	283	1.5633	0.127	0.8087	0.1124	1.0531	0.1179	2.1963	0.1407	2.0643	0.217	-6743.3755
type1	1	0	0.25	284	1.924	0.1379	1.0166	0.1214	1.0613	0.122	2.0794	0.1429	2.0893	0.2277	-6952.0022
type1	1	0	0.25	285	1.7979	0.132	1.0978	0.1176	1.382	0.1243	2.2259	0.1401	1.7197	0.2201	-6863.9112
type1	1	0	0.25	286	1.479	0.1352	0.7563	0.1209	0.8797	0.1225	1.942	0.1452	2.678	0.2344	-6983.8957
type1	1	0	0.25	287	1.8368	0.1353	1.0083	0.1173	1.2413	0.1229	2.2425	0.1459	1.8757	0.2246	-6893.3959
type1	1	0	0.25	288	1.6437	0.134	0.7983	0.1163	0.8298	0.1175	2.005	0.1434	2.4074	0.2259	-6861.7865
type1	1	0	0.25	289	1.6766	0.1293	0.9769	0.1161	1.1605	0.1204	2.1922	0.1435	1.9769	0.2202	-6847.9082
type1	1	0	0.25	290	1.7177	0.1318	0.9733	0.1163	1.1292	0.119	1.9433	0.1364	2.0265	0.2196	-6807.8106
type1	1	0	0.25	291	1.5933	0.1338	0.8883	0.12	0.8914	0.1206	2.0416	0.1447	2.3811	0.2298	-6906.7499
type1	1	0	0.25	292	1.5438	0.1359	0.6536	0.1191	0.9281	0.123	1.759	0.1404	2.6486	0.2336	-6903.2583
type1	1	0	0.25	293	2.0661	0.1419	1.08	0.1215	1.1093	0.1229	2.2962	0.1476	1.9629	0.2286	-7019.4743
type1	1	0	0.25	294	1.7789	0.1369	1.0713	0.1195	1.1477	0.1213	1.8329	0.1372	2.0578	0.2256	-6868.822
type1	1	0	0.25	295	1.5502	0.1285	0.9538	0.1172	0.9874	0.1189	2.1781	0.1454	2.1932	0.2226	-6869.2978
type1	1	0	0.25	296	1.5811	0.1308	0.6597	0.1124	0.8905	0.1154	1.9819	0.1399	2.4265	0.2197	-6807.9918
type1	1	0	0.25	297	1.5997	0.1321	0.8537	0.1178	0.9941	0.1195	2.0219	0.1421	2.2428	0.2259	-6833.4912
type1	1	0	0.25	298	1.9248	0.1385	1.1322	0.1215	1.3784	0.1262	2.1869	0.1443	1.7847	0.2282	-6956.2678
type1	1	0	0.25	299	1.8996	0.133	1.1732	0.12	1.1882	0.1193	2.0645	0.1369	1.7661	0.2189	-6834.4827
type1	1	0	0.25	300	1.6604	0.1349	0.8481	0.1188	0.929	0.1194	1.9268	0.1399	2.2982	0.2277	-6834.0109
type1	1	0	0.25	301	1.6739	0.1307	1.0205	0.1192	1.08	0.1191	1.9586	0.1378	2.0095	0.2224	-6785.4493
type1	1	0	0.25	302	1.7712	0.1344	1.1296	0.1199	1.0576	0.1191	2.059	0.1406	2.0004	0.2231	-6881.8317
type1	1	0	0.25	303	1.8443	0.1385	0.9819	0.1208	1.0855	0.1229	2.0684	0.1431	2.133	0.229	-6949.2642
type1	1	0	0.25	304	1.7356	0.1366	0.8833	0.1176	1.0384	0.1212	2.1065	0.1434	2.189	0.2268	-6898.6121
type1	1	0	0.25	305	1.887	0.1326	1.1387	0.1168	1.2814	0.1209	2.2732	0.1402	1.5764	0.2183	-6779.6679
type1	1	0	0.25	306	1.6104	0.1313	0.9713	0.1187	1.0003	0.1187	2.0303	0.1403	2.1532	0.2236	-6832.1522
type1	1	0	0.25	307	1.6993	0.1325	1.0557	0.1198	0.9838	0.1185	2.1519	0.143	2.0466	0.224	-6851.7131
type1	1	0	0.25	308	1.4571	0.1279	0.6745	0.1118	1.0018	0.1187	1.7177	0.1345	2.4528	0.2202	-6760.6148
type1	1	0	0.25	309	1.5487	0.1291	1.0138	0.1186	1.0524	0.1201	1.9487	0.1385	2.1106	0.2233	-6797.1817
type1	1	0	0.25	310	2.0759	0.1413	1.2436	0.1247	1.2535	0.1245	2.4525	0.1497	1.6086	0.2307	-6954.3045
type1	1	0	0.25	311	1.6328	0.1336	0.9609	0.1189	1.0845	0.1221	2.1775	0.1458	2.1423	0.2274	-6907.5214
type1	1	0	0.25	312	1.7212	0.133	0.964	0.1175	1.1719	0.1229	2.1703	0.1439	1.9861	0.2251	-6862.441
type1	1	0	0.25	313	1.7997	0.1344	1.1099	0.1199	1.0814	0.1177	2.1393	0.141	1.9463	0.2214	-6878.432
type1	1	0	0.25	314	1.5031	0.1254	0.987	0.115	1.1181	0.1171	1.9593	0.1358	1.9952	0.2162	-6715.0478
type1	1	0	0.25	315	1.6623	0.1367	0.7784	0.1198	0.9044	0.1211	2.0321	0.1456	2.4254	0.2322	-6913.2477
type1	1	0	0.25	316	1.3953	0.128	0.9697	0.1194	0.9086	0.1197	2.0282	0.1415	2.277	0.2261	-6802.4941
type1	1	0	0.25	317	1.6849	0.1301	1.0275	0.1156	1.1917	0.1187	2.0541	0.1377	1.8686	0.2178	-6767.3752
type1	1	0	0.25	318	1.7185	0.1364	1.1112	0.1237	1.1679	0.1242	2.038	0.1428	2.064	0.2306	-6943.4295
type1	1	0	0.25	319	1.7034	0.1307	1.0582	0.1166	1.0677	0.1158	2.0969	0.1397	1.9296	0.2177	-6791.0317
type1	1	0	0.25	320	1.6901	0.1335	1.0034	0.1201	1.175	0.1246	2.0694	0.1417	2.0281	0.2278	-6872.1555
type1	1	0	0.25	321	1.7052	0.1344	0.7957	0.1148	0.9954	0.1198	1.9372	0.1393	2.2816	0.2236	-6844.2496
type1	1	0	0.25	322	1.7371	0.1308	1.1084	0.1183	1.2077	0.1199	2.2306	0.143	1.8402	0.22	-6862.6578
type1	1	0	0.25	323	1.9006	0.1386	1.1438	0.1229	1.3231	0.1256	2.0768	0.1424	1.825	0.2297	-6926.0806
type1	1	0	0.25	324	1.8656	0.1338	1.1438	0.12	1.2379	0.1204	2.0575	0.139	1.7481	0.2219	-6816.3209
type1	1	0	0.25	325	1.7292	0.1342	1.008	0.12	1.1277	0.1205	2.1703	0.1437	1.9387	0.2263	-6832.1469
type1	1	0	0.25	326	1.6897	0.1344	0.9598	0.1203	1.0697	0.1218	2.151	0.1465	2.17	0.2286	-6932.1041
type1	1	0	0.25	327	1.9919	0.1347	1.2467	0.1191	1.3198	0.1199	2.3107	0.1427	1.534	0.2185	-6862.854
type1	1	0	0.25	328	1.7238	0.1309	1.1057	0.1186	1.1446	0.1202	2.2526	0.1426	1.8349	0.2212	-6831.4041
type1	1	0	0.25	329	1.7723	0.1339	1.1637	0.1222	1.2132	0.1228	2.2229	0.1446	1.878	0.226	-6927.1022
type1	1	0	0.25	330	1.4808	0.1342	0.7224	0.1188	1.0099	0.1241	1.9504	0.1441	2.5016	0.2331	-6901.9795
type1	1	0	0.25	331	1.7999	0.1335	0.9843	0.1188	1.2016	0.1229	2.2767	0.1462	1.9495	0.2249	-6915.6173
type1	1	0	0.25	332	1.5407	0.1302	0.8047	0.1167	1.0181	0.1198	2.1023	0.1429	2.2593	0.2245	-6835.6035
type1	1	0	0.25	333	1.6465	0.1332	0.9208	0.119	1.0072	0.1204	2.3088	0.1482	2.1778	0.2265	-6921.4695
type1	1	0	0.25	334	1.5166	0.133	0.871	0.1208	1.0022	0.1224	2.0845	0.1464	2.3191	0.232	-6889.721
type1	1	0	0.25	335	1.5645	0.1327	0.8733	0.1179	1.0549	0.1206	2.0204	0.1427	2.1965	0.2274	-6823.1909
type1	1	0	0.25	336	1.8112	0.137	1.0514	0.1226	1.151	0.1241	2.0147	0.1419	2.0497	0.2299	-6923.3099
type1	1	0	0.25	337	1.8609	0.1341	1.1348	0.1202	1.3677	0.1237	2.4555	0.1484	1.6279	0.2243	-6897.149
type1	1	0	0.25	338	1.5648	0.1308	0.7866	0.1157	0.9309	0.1176	2.0592	0.1426	2.3388	0.223	-6841.9167
type1	1	0	0.25	339	1.9089	0.1341	1.0093	0.1153	1.34	0.1222	2.1322	0.1404	1.7634	0.2194	-6844.9358
type1	1	0	0.25	340	1.6281	0.1287	1.1474	0.1186	1.1308	0.1192	2.0839	0.1388	1.8768	0.2195	-6790.5208
type1	1	0	0.25	341	1.9078	0.1373	1.2061	0.1231	1.2381	0.1223	2.1678	0.1426	1.7864	0.2263	-6920.4357
type1	1	0	0.25	342	1.6559	0.1289	1.0826	0.117	1.1627	0.119	2.3439	0.1446	1.8194	0.219	-6819.5236
type1	1	0	0.25	343	1.8565	0.1362	1.0011	0.1181	1.1291	0.1196	1.9579	0.1385	2.0028	0.2229	-6854.3095
type1	1	0	0.25	344	1.6392	0.1314	1.0136	0.1187	0.9737	0.1179	2.0963	0.1401	2.0809	0.2224	-6816.0113
type1	1	0	0.25	345	1.7348	0.1372	0.7942	0.1194	0.9	0.1214	2.0279	0.1459	2.3906	0.2318	-6916.019
type1	1	0	0.25	346	1.4767	0.1308	1.0077	0.1195	1.0414	0.1218	1.8818	0.1391	2.267	0.2267	-6856.7132
type1	1	0	0.25	347	1.7888	0.1313	1.198	0.1208	1.2221	0.1203	2.1447	0.1404	1.7449	0.2211	-6832.4989
type1	1	0	0.25	348	1.7096	0.1316	1.0658	0.1188	1.084	0.1185	2.2623	0.1436	1.9153	0.2213	-6842.2238
type1	1	0	0.25	349	1.8032	0.1321	1.0992	0.1191	1.1591	0.1188	2.2364	0.1433	1.7826	0.2211	-6819.2635
type1	1	0	0.25	350	1.8926	0.1368	1.0925	0.1215	1.1168	0.1221	2.1266	0.1449	1.9197	0.2282	-6894.1294
type1	1	0	0.25	351	1.9013	0.1358	1.1805	0.12	1.2066	0.1218	2.3802	0.1472	1.7439	0.2237	-6924.5039
type1	1	0	0.25	352	1.7898	0.1341	1.0243	0.1184	1.1259	0.1203	2.1618	0.1418	1.98	0.2224	-6886.957
type1	1	0	0.25	353	1.7155	0.134	1.0727	0.1222	1.031	0.1213	2.0085	0.1404	2.0903	0.2274	-6875.4755
type1	1	0	0.25	354	1.9325	0.1358	1.0823	0.1179	1.147	0.1195	2.2374	0.1424	1.8585	0.2203	-6904.5932
type1	1	0	0.25	355	1.8008	0.137	1.0159	0.1184	1.0825	0.1211	2.0899	0.1423	2.0711	0.2254	-6911.7655
type1	1	0	0.25	356	1.5371	0.1309	1.0309	0.1203	1.1806	0.1226	2.369	0.1489	2.0612	0.2262	-6942.5353
type1	1	0	0.25	357	1.7057	0.1341	0.8515	0.1193	0.9423	0.118	1.8954	0.1389	2.2867	0.2257	-6838.6593
type1	1	0	0.25	358	1.7307	0.1339	1.0944	0.1214	1.0652	0.1208	1.8549	0.1371	2.1385	0.2249	-6892.1368
type1	1	0	0.25	359	1.4867	0.1337	0.7853	0.1209	0.908	0.1232	2.1064	0.1484	2.5215	0.2343	-6948.8209
type1	1	0	0.25	360	1.837	0.1375	1.1117	0.1211	1.1741	0.1241	2.0967	0.1422	1.9773	0.2278	-6942.0692
type1	1	0	0.25	361	1.7636	0.1344	1.0765	0.1203	1.196	0.1221	2.1525	0.1419	1.8764	0.2253	-6855.2954
type1	1	0	0.25	362	1.692	0.137	0.9985	0.1236	1.0759	0.1243	2.0332	0.1448	2.2363	0.2334	-6965.5546
type1	1	0	0.25	363	1.6605	0.1356	0.9145	0.1203	0.9809	0.1221	1.9766	0.1434	2.3081	0.2306	-6910.0438
type1	1	0	0.25	364	1.8762	0.1382	1.1123	0.1215	1.2935	0.125	2.2116	0.1451	1.7555	0.2295	-6882.0067
type1	1	0	0.25	365	1.7105	0.1308	0.9721	0.1152	1.1736	0.12	2.0183	0.1377	1.9501	0.2189	-6791.2161
type1	1	0	0.25	366	1.4826	0.1305	1.0138	0.1215	0.9987	0.1219	1.862	0.1391	2.3271	0.228	-6880.0189
type1	1	0	0.25	367	1.6782	0.1336	0.8022	0.1159	0.8952	0.1182	1.8557	0.1375	2.3727	0.2235	-6835.3698
type1	1	0	0.25	368	1.5612	0.1316	0.8549	0.1175	0.9839	0.1196	1.8597	0.1393	2.3351	0.2254	-6834.5788
type1	1	0	0.25	369	1.832	0.1343	1.1942	0.1215	1.3967	0.126	2.3774	0.1479	1.6966	0.2262	-6954.1528
type1	1	0	0.25	370	2.1602	0.1439	1.1711	0.1223	1.3688	0.1273	2.3438	0.1478	1.6398	0.2309	-6988.7987
type1	1	0	0.25	371	1.8223	0.1389	1.0153	0.1224	1.0801	0.1236	2.0051	0.1432	2.1318	0.2318	-6935.4105
type1	1	0	0.25	372	1.7114	0.1321	1.1111	0.1208	1.2767	0.123	2.3636	0.148	1.7439	0.2262	-6853.0294
type1	1	0	0.25	373	1.5144	0.1335	0.8671	0.1211	0.8935	0.1207	2.2322	0.1491	2.3607	0.2319	-6909.9436
type1	1	0	0.25	374	1.6877	0.1369	0.8858	0.1213	0.9491	0.1214	1.7804	0.1382	2.3629	0.2311	-6871.0047
type1	1	0	0.25	375	1.714	0.1326	1.0179	0.1181	1.1328	0.1196	1.9641	0.1363	1.9782	0.2214	-6800.2147
type1	1	0	0.25	376	1.6171	0.1293	0.916	0.1143	0.9815	0.1164	1.9036	0.1358	2.1074	0.2183	-6727.4059
type1	1	0	0.25	377	1.7205	0.1358	1.0258	0.1208	1.1452	0.1227	2.041	0.1414	2.0366	0.2282	-6877.5454
type1	1	0	0.25	378	1.4298	0.1285	0.8939	0.1185	1.0033	0.1206	1.9746	0.1413	2.3116	0.2257	-6832.5096
type1	1	0	0.25	379	1.5489	0.135	0.9147	0.1195	1.0423	0.1234	1.8699	0.1423	2.3291	0.2319	-6881.7621
type1	1	0	0.25	380	1.6471	0.1297	1.0404	0.1178	1.1798	0.1194	2.1863	0.1414	1.862	0.2205	-6789.8308
type1	1	0	0.25	381	1.7793	0.1366	1.0225	0.1215	1.0605	0.1216	2.2025	0.1471	2.0541	0.2296	-6918.5549
type1	1	0	0.25	382	1.9045	0.1385	1.1487	0.1214	1.0606	0.1209	2.2406	0.146	1.9625	0.2267	-6961.602
type1	1	0	0.25	383	1.8134	0.1367	1.0794	0.122	1.167	0.1231	2.317	0.1491	1.9763	0.2289	-6979.7624
type1	1	0	0.25	384	1.5324	0.132	0.8218	0.1178	0.9301	0.1197	1.9181	0.1399	2.3393	0.2269	-6806.0067
type1	1	0	0.25	385	1.6714	0.1312	1.0865	0.1179	1.3539	0.1228	1.9972	0.1375	1.813	0.2215	-6800.1928
type1	1	0	0.25	386	1.8143	0.1348	0.9505	0.1191	1.1607	0.1223	2.1677	0.1429	1.9821	0.2254	-6878.6871
type1	1	0	0.25	387	1.7666	0.1356	0.9767	0.1202	1.1356	0.1215	2.1436	0.1446	2.1073	0.2265	-6947.0287
type1	1	0	0.25	388	1.6617	0.1298	1.0802	0.117	1.0647	0.117	2.0074	0.1367	1.9503	0.2179	-6772.9803
type1	1	0	0.25	389	1.6549	0.1348	1.0252	0.1227	1.1016	0.1239	2.1594	0.1456	2.1098	0.2312	-6923.4554
type1	1	0	0.25	390	1.6283	0.1288	1.2028	0.1197	1.3175	0.1223	2.3435	0.1439	1.7292	0.2205	-6865.8495
type1	1	0	0.25	391	1.7734	0.1347	0.8774	0.1183	1.0802	0.1217	2.1714	0.144	2.1243	0.2259	-6898.6635
type1	1	0	0.25	392	1.9268	0.1381	1.041	0.1202	1.1212	0.1219	2.1664	0.144	1.9307	0.2271	-6903.1716
type1	1	0	0.25	393	1.7659	0.1321	0.8938	0.1145	1.0561	0.1183	2.0212	0.1391	2.0619	0.2193	-6803.6048
type1	1	0	0.25	394	1.6742	0.137	0.895	0.1205	0.9859	0.1222	2.1146	0.1465	2.3366	0.2313	-6968.1
type1	1	0	0.25	395	1.8336	0.1338	1.0833	0.1197	1.012	0.118	1.9679	0.1387	1.975	0.2224	-6814.43
type1	1	0	0.25	396	1.2576	0.1308	0.761	0.1184	0.8591	0.1214	1.8615	0.1435	2.6491	0.2326	-6856.1136
type1	1	0	0.25	397	1.7256	0.1324	1.0878	0.1191	1.2373	0.1208	1.9822	0.1379	1.9072	0.2219	-6835.3302
type1	1	0	0.25	398	1.816	0.135	1.0177	0.1201	1.0762	0.12	2.1922	0.1441	1.9972	0.225	-6891.7457
type1	1	0	0.25	399	1.6697	0.1318	1.0303	0.1175	0.9481	0.1169	2.1797	0.1445	2.074	0.2221	-6841.3381
type1	1	0	0.25	400	1.9099	0.1378	1.2114	0.1228	1.3363	0.1263	2.3755	0.1476	1.682	0.229	-6952.1502
type1	1	0	0.25	401	1.8232	0.1335	1.0415	0.1162	1.2093	0.1222	2.0525	0.1394	1.846	0.2218	-6812.1895
type1	1	0	0.25	402	1.6186	0.1382	0.9159	0.1232	0.9393	0.1228	2.0831	0.1478	2.4424	0.2353	-7003.8359
type1	1	0	0.25	403	1.6257	0.136	0.7699	0.1174	1.0939	0.1242	1.955	0.1424	2.296	0.2308	-6863.3313
type1	1	0	0.25	404	1.8995	0.1372	1.1262	0.1213	1.2153	0.1223	2.0961	0.1406	1.8585	0.2253	-6901.8851
type1	1	0	0.25	405	1.8439	0.1354	1.0175	0.1183	1.1996	0.1233	1.9811	0.1387	1.9822	0.2244	-6880.5709
type1	1	0	0.25	406	1.393	0.1273	0.9152	0.1172	0.9542	0.1186	1.9631	0.1402	2.2461	0.2239	-6755.6069
type1	1	0	0.25	407	1.5238	0.1301	0.9415	0.118	1.055	0.1196	2.0477	0.1416	2.207	0.2235	-6856.5326
type1	1	0	0.25	408	1.5888	0.1304	1.0226	0.1204	1.0716	0.1198	2.071	0.1428	2.1525	0.2245	-6891.1251
type1	1	0	0.25	409	1.6292	0.1285	1.0132	0.1159	1.0198	0.1165	2.3173	0.1432	1.9011	0.218	-6764.4847
type1	1	0	0.25	410	1.6964	0.1329	0.9387	0.1172	1.1971	0.1212	2.2605	0.1451	1.9954	0.2232	-6885.3048
type1	1	0	0.25	411	1.6353	0.1367	1.0143	0.1246	1.0285	0.1244	2.0999	0.1456	2.2675	0.2343	-6974.3616
type1	1	0	0.25	412	1.9966	0.1388	1.1421	0.1227	1.3087	0.1264	2.3462	0.1478	1.7773	0.2291	-6996.4572
type1	1	0	0.25	413	1.7907	0.1329	1.0212	0.1182	1.21	0.1213	1.9427	0.1375	1.9869	0.2217	-6860.472
type1	1	0	0.25	414	1.818	0.135	1.1625	0.1227	1.2107	0.1237	2.103	0.1417	1.8521	0.2273	-6886.6679
type1	1	0	0.25	415	1.4469	0.1291	0.7948	0.1174	0.965	0.1196	2.0494	0.1437	2.3103	0.2267	-6796.0917
type1	1	0	0.25	416	1.6238	0.1333	0.8135	0.1161	0.8527	0.1176	2.0283	0.1442	2.352	0.226	-6839.6299
type1	1	0	0.25	417	1.5767	0.1377	0.9189	0.1237	0.9823	0.1244	1.9028	0.1459	2.4434	0.2378	-6958.4404
type1	1	0	0.25	418	1.597	0.1321	0.6816	0.1135	0.9165	0.1167	1.684	0.1346	2.4685	0.2219	-6775.58
type1	1	0	0.25	419	1.6416	0.1306	1.1104	0.1183	1.221	0.1211	2.1083	0.1397	1.8562	0.2214	-6810.8095
type1	1	0	0.25	420	1.7062	0.1321	1.1032	0.1203	1.0102	0.1181	1.8969	0.1364	1.9877	0.223	-6766.586
type1	1	0	0.25	421	1.7444	0.1338	0.9084	0.117	1.0071	0.1183	1.9743	0.1392	2.1514	0.2227	-6833.0785
type1	1	0	0.25	422	1.67	0.1327	0.9446	0.1175	0.9504	0.1179	1.7852	0.1356	2.2181	0.223	-6789.0632
type1	1	0	0.25	423	1.6714	0.1347	0.8139	0.1169	0.9298	0.1182	1.9358	0.1416	2.3353	0.2261	-6851.3843
type1	1	0	0.25	424	1.724	0.1332	0.9415	0.117	0.931	0.1157	1.9953	0.1398	2.1802	0.221	-6834.2513
type1	1	0	0.25	425	1.6763	0.1336	1.0128	0.1182	1.0142	0.119	2.0291	0.1404	2.0605	0.2242	-6812.1007
type1	1	0	0.25	426	1.7118	0.1352	0.9541	0.1193	1.0449	0.1201	1.8922	0.1389	2.2227	0.2258	-6886.4965
type1	1	0	0.25	427	1.582	0.1345	0.9805	0.1234	0.9709	0.1229	2.2095	0.1491	2.3063	0.233	-6974.2005
type1	1	0	0.25	428	1.8097	0.1347	1.0438	0.1197	1.0827	0.1202	1.858	0.1353	2.0324	0.2234	-6827.9518
type1	1	0	0.25	429	1.8105	0.1302	1.3537	0.1201	1.3307	0.1193	2.2556	0.1397	1.4906	0.2166	-6804.3982
type1	1	0	0.25	430	1.6785	0.1303	1.1565	0.1206	1.0671	0.1189	1.9663	0.137	1.9295	0.2216	-6785.8389
type1	1	0	0.25	431	1.7374	0.135	0.8336	0.1167	1.0969	0.1212	2.0025	0.1411	2.1996	0.2252	-6877.6144
type1	1	0	0.25	432	1.7138	0.1342	0.9824	0.1184	1.1153	0.121	1.9983	0.1406	2.0833	0.225	-6863.1692
type1	1	0	0.25	433	1.5462	0.1277	0.9291	0.1152	1.0981	0.1188	2.2064	0.1439	2.0611	0.2196	-6817.3357
type1	1	0	0.25	434	1.9782	0.1373	1.1322	0.119	1.2056	0.1202	2.2563	0.1425	1.723	0.2219	-6876.205
type1	1	0	0.25	435	1.5655	0.1324	0.8873	0.1196	0.9523	0.1198	1.9371	0.1402	2.2988	0.2273	-6834.2436
type1	1	0	0.25	436	1.7772	0.132	0.9362	0.1156	1.0929	0.1189	2.2599	0.1436	2.0066	0.2193	-6873.9745
type1	1	0	0.25	437	1.589	0.1326	0.8862	0.1194	1.0687	0.1219	2.0803	0.1435	2.2205	0.2279	-6878.8516
type1	1	0	0.25	438	1.8042	0.1369	0.8696	0.1175	1.0877	0.1218	2.2406	0.1475	2.1524	0.2269	-6947.908
type1	1	0	0.25	439	1.6414	0.1322	0.9668	0.119	1.0268	0.1194	2.1207	0.144	2.0764	0.2257	-6823.5528
type1	1	0	0.25	440	1.7649	0.1342	0.911	0.1164	0.8334	0.1169	2.0689	0.1427	2.2617	0.2228	-6868.5199
type1	1	0	0.25	441	1.4788	0.1316	0.9275	0.1206	0.8813	0.1191	1.8539	0.1387	2.3908	0.228	-6831.8549
type1	1	0	0.25	442	1.8458	0.1373	1.0174	0.122	1.0503	0.1211	2.1987	0.1457	2.0342	0.2288	-6918.1528
type1	1	0	0.25	443	1.7563	0.1311	1.1325	0.1183	1.167	0.1193	1.9787	0.1362	1.8159	0.2196	-6767.5436
type1	1	0	0.25	444	1.4567	0.1347	0.6238	0.1173	0.8366	0.1208	1.8491	0.142	2.7261	0.2317	-6902.9755
type1	1	0	0.25	445	1.7503	0.133	1.0115	0.1185	1.1125	0.1198	1.9676	0.1373	2.016	0.2221	-6829.3986
type1	1	0	0.25	446	1.7645	0.1342	0.9544	0.1197	1.106	0.1214	2.2181	0.1459	1.977	0.2273	-6850.8166
type1	1	0	0.25	447	1.9625	0.139	1.0856	0.1218	1.1898	0.1225	2.2369	0.1449	1.8231	0.2279	-6909.183
type1	1	0	0.25	448	1.4458	0.1283	0.8151	0.116	0.8816	0.1175	1.9305	0.1398	2.5093	0.2219	-6877.9157
type1	1	0	0.25	449	1.8776	0.1333	1.2177	0.1209	1.268	0.1215	2.4408	0.1455	1.6036	0.2218	-6876.3988
type1	1	0	0.25	450	1.6757	0.1329	0.9874	0.1192	1.114	0.1216	2.072	0.1419	2.0963	0.2254	-6883.5131
type1	1	0	0.25	451	1.8204	0.1358	1.2352	0.1216	1.2543	0.124	2.1312	0.1415	1.7618	0.2262	-6882.161
type1	1	0	0.25	452	1.7619	0.1331	1.209	0.1212	1.2832	0.1213	2.2567	0.142	1.7258	0.2222	-6874.5543
type1	1	0	0.25	453	1.9174	0.1331	1.0426	0.1146	1.2102	0.1191	2.213	0.1385	1.7807	0.2151	-6845.3092
type1	1	0	0.25	454	1.7665	0.1363	1.0328	0.1224	1.0661	0.1217	2.1317	0.1439	2.0738	0.2291	-6915.0649
type1	1	0	0.25	455	1.6374	0.1366	0.9584	0.1226	1.1126	0.1257	2.0961	0.1453	2.2265	0.2337	-6956.2189
type1	1	0	0.25	456	1.7035	0.1343	0.894	0.1178	1.0799	0.1208	2.0506	0.1426	2.1283	0.2262	-6850.9526
type1	1	0	0.25	457	1.6906	0.1302	1.0658	0.1186	1.2455	0.1219	2.0705	0.1378	1.8656	0.2207	-6813.5401
type1	1	0	0.25	458	1.7933	0.1344	1.0203	0.1178	1.0855	0.1202	2.1214	0.1423	1.995	0.2234	-6867.2293
type1	1	0	0.25	459	1.5994	0.1312	0.9355	0.1174	1.0716	0.1203	1.9768	0.1389	2.0972	0.224	-6786.2395
type1	1	0	0.25	460	1.7165	0.1333	1.1016	0.121	1.1425	0.1216	1.9941	0.1401	2.0595	0.2248	-6911.1699
type1	1	0	0.25	461	1.6759	0.1327	1.1035	0.1197	0.955	0.1176	2.0273	0.1388	2.0707	0.2224	-6832.0146
type1	1	0	0.25	462	1.7094	0.1377	0.987	0.124	1.0706	0.1234	2.2522	0.1513	2.212	0.2345	-7009.4064
type1	1	0	0.25	463	1.6956	0.133	0.9068	0.1162	1.038	0.1196	2.033	0.1397	2.1339	0.2224	-6834.8049
type1	1	0	0.25	464	1.8113	0.1332	1.1072	0.1212	1.2258	0.1229	2.1844	0.1435	1.8973	0.2247	-6922.9498
type1	1	0	0.25	465	1.8129	0.1368	0.9616	0.1203	1.1177	0.1225	2.0735	0.143	2.0923	0.2281	-6916.3492
type1	1	0	0.25	466	1.6081	0.1326	1.0482	0.1207	1.1491	0.1216	2.1833	0.1452	1.9811	0.2273	-6852.5972
type1	1	0	0.25	467	1.7837	0.1315	0.9913	0.1154	1.1106	0.1181	2.1278	0.1407	1.9532	0.2182	-6833.1213
type1	1	0	0.25	468	1.8308	0.1326	1.1919	0.1194	1.2899	0.1222	2.153	0.1404	1.6824	0.2214	-6830.8819
type1	1	0	0.25	469	1.8431	0.135	1.1804	0.1201	1.2393	0.1236	2.1053	0.1392	1.7822	0.2237	-6865.801
type1	1	0	0.25	470	1.8936	0.1341	1.2551	0.1215	1.2579	0.1213	2.3216	0.1452	1.6175	0.2232	-6870.0683
type1	1	0	0.25	471	1.922	0.1366	1.2228	0.1221	1.2776	0.1238	2.2664	0.1433	1.6616	0.2258	-6889.6335
type1	1	0	0.25	472	1.6353	0.1298	1.0189	0.1195	0.9747	0.1184	1.9055	0.137	2.1192	0.2226	-6787.5633
type1	1	0	0.25	473	2.1169	0.1448	1.0529	0.1213	1.0671	0.121	2.1236	0.1424	1.9533	0.2284	-6946.5877
type1	1	0	0.25	474	1.6461	0.1319	0.8433	0.1143	1.037	0.1186	1.8645	0.1362	2.2224	0.2205	-6800.3899
type1	1	0	0.25	475	1.7598	0.1348	1.0839	0.1205	1.2412	0.1244	2.3723	0.1473	1.8431	0.2271	-6916.4196
type1	1	0	0.25	476	1.6373	0.1345	0.8538	0.1181	1.0446	0.1213	2.0978	0.1444	2.2519	0.2276	-6897.1591
type1	1	0	0.25	477	1.6498	0.1372	0.7795	0.1178	0.9369	0.1209	1.9057	0.1425	2.4219	0.2307	-6884.5141
type1	1	0	0.25	478	1.6484	0.1252	1.1129	0.1159	1.2261	0.1153	2.2651	0.1395	1.6717	0.2121	-6726.2808
type1	1	0	0.25	479	1.6292	0.1327	1.0283	0.1198	1.0639	0.1196	1.9968	0.1395	2.1252	0.2242	-6862.5112
type1	1	0	0.25	480	1.6529	0.1324	0.896	0.1168	1.0873	0.1213	2.0768	0.1426	2.0983	0.2251	-6823.8451
type1	1	0	0.25	481	1.7712	0.1378	0.9316	0.1194	1.0468	0.1218	2.0432	0.1427	2.1595	0.2288	-6896.9964
type1	1	0	0.25	482	1.5868	0.1307	0.8679	0.1161	0.9627	0.1191	1.9896	0.1413	2.2375	0.2239	-6808.3501
type1	1	0	0.25	483	1.9683	0.1408	1.1292	0.1224	1.0443	0.1218	2.1373	0.1432	2.0099	0.2281	-6969.2766
type1	1	0	0.25	484	1.8398	0.135	1.097	0.1192	1.1131	0.1201	2.1561	0.1414	1.8218	0.2238	-6814.6124
type1	1	0	0.25	485	1.6005	0.1313	1.0047	0.1198	0.977	0.119	2.0539	0.1416	2.1687	0.2247	-6851.535
type1	1	0	0.25	486	1.5825	0.1319	1.0163	0.1209	0.9387	0.1176	2.0113	0.1419	2.1937	0.2259	-6838.4343
type1	1	0	0.25	487	1.6713	0.131	1.0881	0.1195	1.0766	0.1205	2.1483	0.142	1.9599	0.2233	-6835.1166
type1	1	0	0.25	488	1.8143	0.1365	1.0826	0.123	1.2622	0.1261	2.0716	0.1427	1.9708	0.2301	-6946.6353
type1	1	0	0.25	489	1.8035	0.1311	1.0356	0.1155	1.2	0.1178	2.2194	0.1404	1.7834	0.2163	-6803.0228
type1	1	0	0.25	490	1.4131	0.1306	0.9554	0.122	1.0503	0.1238	1.9711	0.1429	2.3911	0.2307	-6929.9773
type1	1	0	0.25	491	1.8334	0.1353	0.8631	0.1157	1.0508	0.1196	2.3309	0.1472	2.0932	0.2227	-6920.5459
type1	1	0	0.25	492	1.773	0.131	1.2072	0.1197	1.2408	0.1197	2.2445	0.1431	1.6853	0.2205	-6825.8382
type1	1	0	0.25	493	1.7075	0.1349	0.9341	0.1188	1.0946	0.1228	2.0157	0.1438	2.183	0.2283	-6906.5853
type1	1	0	0.25	494	1.7376	0.1321	1.0184	0.1176	1.1344	0.1192	2.0711	0.1401	1.9258	0.2215	-6803.7263
type1	1	0	0.25	495	1.9334	0.1358	1.1966	0.1213	1.2068	0.1206	2.1701	0.1407	1.779	0.2221	-6906.2843
type1	1	0	0.25	496	1.7307	0.1336	1.1058	0.1218	1.1723	0.1229	2.0261	0.1405	1.9893	0.2263	-6890.3097
type1	1	0	0.25	497	1.7074	0.1367	0.9993	0.1234	1.1191	0.1256	1.9238	0.141	2.1485	0.2334	-6894.332
type1	1	0	0.25	498	1.8928	0.1377	1.1947	0.1243	1.1995	0.1249	2.1109	0.1415	1.8755	0.2291	-6939.9653
type1	1	0	0.25	499	1.7324	0.1343	1.1296	0.1211	1.1008	0.1205	2.0916	0.1414	1.9244	0.2256	-6843.0777
type1	1	0	0.25	500	1.7743	0.1315	0.9691	0.115	1.1315	0.1184	2.0182	0.1349	1.8686	0.2174	-6732.2825
type1	1	0	1	1	4.7715	0.2338	1.3419	0.16	1.5109	0.1617	5.1065	0.2449	1.8068	0.3065	-8363.5613
type1	1	0	1	2	4.3329	0.2264	1.1004	0.1564	1.2246	0.1554	4.7221	0.2354	2.367	0.3015	-8320.6871
type1	1	0	1	3	4.093	0.2234	0.7705	0.1483	0.9022	0.1517	4.6866	0.2419	2.9479	0.299	-8320.5948
type1	1	0	1	4	4.1191	0.2148	1.0969	0.147	1.3205	0.1515	4.5613	0.2268	2.2438	0.2857	-8228.343
type1	1	0	1	5	4.5481	0.2249	1.2984	0.1499	1.2849	0.1506	4.4296	0.2221	1.975	0.2873	-8202.7812
type1	1	0	1	6	4.8085	0.2274	1.4594	0.1511	1.3493	0.15	5.1715	0.2351	1.588	0.2838	-8243.6536
type1	1	0	1	7	4.5682	0.2313	1.2312	0.1534	1.1878	0.1524	4.601	0.2305	2.1086	0.2968	-8240.0725
type1	1	0	1	8	4.3892	0.2285	1.111	0.1537	1.153	0.1552	4.6553	0.2345	2.3772	0.3004	-8301.3102
type1	1	0	1	9	4.4551	0.2274	1.0626	0.1492	1.1763	0.1503	4.7396	0.2341	2.2826	0.2917	-8263.8283
type1	1	0	1	10	5.1087	0.2411	1.4185	0.1584	1.4767	0.159	5.3294	0.2481	1.6795	0.3018	-8400.3209
type1	1	0	1	11	3.973	0.2173	0.8289	0.1494	1.1347	0.1539	4.5825	0.2361	2.6212	0.2986	-8224.5809
type1	1	0	1	12	4.6638	0.2327	1.0809	0.1522	1.3288	0.1538	4.3759	0.2254	2.2913	0.2951	-8310.2922
type1	1	0	1	13	4.4308	0.224	1.1924	0.1517	1.2155	0.1528	4.73	0.2321	2.1263	0.2932	-8243.2688
type1	1	0	1	14	4.2299	0.2283	0.9966	0.1567	1.0702	0.1588	4.8576	0.2466	2.6694	0.3102	-8381.2015
type1	1	0	1	15	4.8923	0.23	1.6142	0.158	1.7673	0.1587	5.301	0.2434	1.2754	0.2952	-8338.4442
type1	1	0	1	16	4.3804	0.2173	1.2259	0.1472	1.5008	0.1522	5.0557	0.2363	1.9265	0.2822	-8302.6436
type1	1	0	1	17	4.311	0.2284	0.9775	0.154	0.9958	0.1548	4.5937	0.2364	2.6256	0.3041	-8294.0505
type1	1	0	1	18	4.4599	0.2315	1.1534	0.1592	1.2354	0.1593	4.5588	0.2347	2.324	0.3091	-8318.8491
type1	1	0	1	19	4.5056	0.2318	0.9167	0.154	1.1358	0.1557	4.6569	0.2361	2.5608	0.3027	-8330.6864
type1	1	0	1	20	4.7259	0.2351	1.1597	0.1544	1.2982	0.1556	4.728	0.2355	2.1733	0.2997	-8335.4376
type1	1	0	1	21	4.1938	0.2187	1.1326	0.1526	1.1506	0.1529	4.7088	0.2333	2.2024	0.2958	-8189.9605
type1	1	0	1	22	4.5698	0.2342	1.2574	0.1578	1.1177	0.1564	4.6322	0.234	2.2964	0.3046	-8327.7741
type1	1	0	1	23	5.2571	0.2408	1.4475	0.1538	1.6061	0.157	5.1218	0.2362	1.4213	0.2924	-8315.662
type1	1	0	1	24	4.3928	0.2189	1.1824	0.1456	1.265	0.149	4.8295	0.2297	1.9469	0.282	-8169.6742
type1	1	0	1	25	4.3452	0.2276	1.0451	0.1538	1.0958	0.1538	4.7927	0.2378	2.4044	0.3009	-8280.0259
type1	1	0	1	26	4.6713	0.2368	0.9188	0.1517	1.0672	0.1559	4.3686	0.2303	2.5375	0.3032	-8272.2426
type1	1	0	1	27	4.8543	0.2356	1.2854	0.1523	1.4549	0.1573	4.9419	0.2358	1.8797	0.2948	-8345.4553
type1	1	0	1	28	4.3944	0.2236	1.0035	0.1505	1.1451	0.1508	4.9582	0.2406	2.2689	0.2937	-8241.5024
type1	1	0	1	29	4.9925	0.2406	1.3617	0.1562	1.3473	0.1558	4.7918	0.2348	1.9575	0.2984	-8373.534
type1	1	0	1	30	4.871	0.2361	1.0671	0.1499	1.2052	0.153	4.5528	0.2257	2.1253	0.293	-8227.5808
type1	1	0	1	31	3.8786	0.2116	0.9287	0.1464	1.0481	0.1467	4.5745	0.2319	2.572	0.2875	-8188.9173
type1	1	0	1	32	4.2503	0.219	1.2285	0.15	1.2581	0.1514	5.1445	0.2427	1.9712	0.2909	-8223.6099
type1	1	0	1	33	4.2019	0.2267	0.8796	0.1492	1.0057	0.1518	4.9035	0.2443	2.8249	0.2968	-8391.7403
type1	1	0	1	34	4.7262	0.2322	1.2682	0.1526	1.3331	0.1549	4.6164	0.2269	1.9752	0.2936	-8269.762
type1	1	0	1	35	4.8125	0.2404	1.0088	0.1537	1.1865	0.1563	5.2981	0.2523	2.304	0.3034	-8396.1576
type1	1	0	1	36	4.2389	0.216	0.9588	0.1433	1.023	0.1454	4.7099	0.2302	2.3406	0.2812	-8147.0105
type1	1	0	1	37	4.5578	0.2282	1.3021	0.1551	1.4297	0.1588	4.7742	0.2354	1.9863	0.2995	-8325.245
type1	1	0	1	38	4.7483	0.2315	1.3704	0.157	1.5321	0.1578	4.6483	0.2298	1.7892	0.2984	-8297.7394
type1	1	0	1	39	4.8289	0.2384	1.1269	0.1545	1.2124	0.1539	4.8139	0.2364	2.2391	0.2987	-8352.5158
type1	1	0	1	40	4.3183	0.2199	1.1748	0.1464	1.1933	0.1464	4.7718	0.232	2.1757	0.2824	-8241.501
type1	1	0	1	41	4.1543	0.2214	0.9472	0.1475	0.8917	0.1455	4.8665	0.2418	2.8247	0.2885	-8360.271
type1	1	0	1	42	3.6488	0.2138	0.4583	0.1357	0.827	0.1465	4.3434	0.2348	3.7332	0.2833	-8441.7494
type1	1	0	1	43	4.3679	0.2294	1.0645	0.1524	1.0073	0.1517	4.7729	0.2417	2.7008	0.2981	-8409.4469
type1	1	0	1	44	4.3353	0.2216	0.9702	0.1443	1.166	0.1473	4.158	0.2161	2.5476	0.2811	-8249.6298
type1	1	0	1	45	4.5193	0.2302	1.1842	0.1545	1.2239	0.1563	4.7409	0.2358	2.0733	0.3023	-8230.6903
type1	1	0	1	46	4.3067	0.2202	1.1861	0.151	1.4052	0.155	4.8098	0.234	2.0505	0.2923	-8265.8852
type1	1	0	1	47	4.0788	0.2234	0.8038	0.1461	0.9185	0.1502	4.3212	0.2305	3.0305	0.2938	-8325.8454
type1	1	0	1	48	4.4638	0.2342	1.0421	0.1563	1.1508	0.1578	4.6184	0.2368	2.5601	0.307	-8375.3748
type1	1	0	1	49	4.552	0.2319	1.074	0.1554	1.0959	0.156	4.9882	0.2461	2.4671	0.3035	-8388.1243
type1	1	0	1	50	4.9155	0.2336	1.1638	0.1484	1.4444	0.1529	4.6483	0.2241	1.8505	0.2865	-8236.1595
type1	1	0	1	51	3.8885	0.218	0.9581	0.1516	0.9054	0.1529	4.6521	0.2397	2.6965	0.3023	-8224.6122
type1	1	0	1	52	4.2593	0.2268	0.908	0.1521	1.1611	0.1559	4.2684	0.2263	2.6293	0.3013	-8271.284
type1	1	0	1	53	4.5444	0.2352	1.0831	0.1594	1.1912	0.162	4.5678	0.2356	2.4263	0.3129	-8342.2801
type1	1	0	1	54	4.1106	0.2165	1.1971	0.1531	1.2817	0.1528	5.1576	0.2442	2.1243	0.294	-8281.042
type1	1	0	1	55	4.6674	0.236	1.0273	0.1551	1.3406	0.1596	5.2196	0.2504	2.2878	0.3052	-8421.0787
type1	1	0	1	56	4.002	0.2124	0.9095	0.1405	0.9669	0.1427	4.515	0.2292	2.7797	0.2766	-8272.9187
type1	1	0	1	57	4.5829	0.2286	1.3422	0.1549	1.3679	0.1565	4.7445	0.2321	2.0112	0.2961	-8329.9711
type1	1	0	1	58	4.6175	0.2354	1.0442	0.152	1.0752	0.1529	4.7628	0.2378	2.5448	0.2979	-8385.2792
type1	1	0	1	59	4.3868	0.2234	1.2006	0.153	1.3693	0.1542	4.2447	0.2201	2.094	0.2942	-8202.1279
type1	1	0	1	60	4.4588	0.2234	1.1971	0.1507	1.1671	0.1504	4.7599	0.2319	2.1021	0.2899	-8221.3933
type1	1	0	1	61	4.8119	0.2329	1.2526	0.1507	1.2603	0.1512	4.6516	0.2264	1.8626	0.2901	-8190.8785
type1	1	0	1	62	4.2124	0.2239	1.0987	0.1522	1.0056	0.1517	4.4764	0.2308	2.6652	0.296	-8332.4126
type1	1	0	1	63	4.1058	0.2157	1.0659	0.149	1.1281	0.15	4.5191	0.2292	2.2749	0.2911	-8147.171
type1	1	0	1	64	4.3322	0.2294	0.9677	0.1498	0.9249	0.1464	4.2069	0.2235	2.8413	0.2917	-8317.457
type1	1	0	1	65	4.4505	0.2252	1.1868	0.151	1.1996	0.1502	4.8938	0.2373	2.069	0.2919	-8232.0436
type1	1	0	1	66	4.357	0.2199	1.0482	0.1455	1.1708	0.1488	4.5664	0.2252	2.2791	0.2832	-8209.8692
type1	1	0	1	67	4.12	0.2165	1.1274	0.1499	1.0687	0.1486	4.6908	0.2318	2.2568	0.2902	-8167.9083
type1	1	0	1	68	4.6519	0.2315	1.1783	0.1524	1.3063	0.1539	4.6944	0.2322	2.1832	0.2942	-8334.5519
type1	1	0	1	69	4.5056	0.2255	0.9974	0.1451	1.2374	0.1488	4.2855	0.221	2.525	0.2821	-8324.7808
type1	1	0	1	70	4.253	0.2232	0.7881	0.142	0.9536	0.1434	4.4765	0.2298	2.9033	0.2816	-8318.7634
type1	1	0	1	71	4.5621	0.2304	1.0183	0.149	1.1791	0.1515	4.715	0.2342	2.2451	0.2939	-8238.9168
type1	1	0	1	72	4.4665	0.221	1.5096	0.1566	1.3378	0.1499	4.8305	0.2303	1.7759	0.2887	-8251.3928
type1	1	0	1	73	4.8342	0.2296	1.3162	0.1537	1.5422	0.1564	4.9303	0.2334	1.6281	0.2931	-8251.017
type1	1	0	1	74	4.9264	0.2368	1.4421	0.158	1.3873	0.1587	4.9092	0.2364	1.7709	0.3012	-8330.3862
type1	1	0	1	75	4.0063	0.218	1.2138	0.1558	1.3233	0.1604	5.0594	0.2441	2.2039	0.3039	-8313.3196
type1	1	0	1	76	4.3939	0.22	1.1727	0.1481	1.5343	0.1561	5.2508	0.2429	1.9192	0.288	-8319.7932
type1	1	0	1	77	4.0772	0.2256	0.8372	0.1507	0.888	0.1541	4.1061	0.2266	2.8995	0.3043	-8222.6556
type1	1	0	1	78	4.5851	0.2301	1.2138	0.1545	1.3177	0.1547	5.2964	0.2506	2.1139	0.2978	-8396.7769
type1	1	0	1	79	4.9591	0.2397	1.4128	0.1607	1.5031	0.1621	4.9531	0.239	1.8285	0.306	-8406.7489
type1	1	0	1	80	4.3292	0.2346	0.9726	0.1568	0.9066	0.1571	4.9161	0.247	2.8755	0.3104	-8438.5146
type1	1	0	1	81	4.4495	0.226	1.418	0.1586	1.4755	0.1595	4.9658	0.2403	1.8742	0.3024	-8341.4523
type1	1	0	1	82	4.5048	0.225	1.0581	0.1472	1.2973	0.1497	4.548	0.2257	2.0882	0.2868	-8180.9669
type1	1	0	1	83	4.4968	0.2304	1.0239	0.1521	1.2532	0.1562	5.1445	0.249	2.4015	0.2993	-8408.4596
type1	1	0	1	84	4.6709	0.2327	1.1888	0.1555	1.0591	0.1541	5.125	0.2471	2.1898	0.3017	-8310.0852
type1	1	0	1	85	4.4215	0.2225	1.4597	0.1567	1.5591	0.1601	5.0696	0.2369	1.6604	0.2978	-8287.6566
type1	1	0	1	86	4.6458	0.2316	1.1476	0.1533	1.2055	0.1554	4.4293	0.2268	2.187	0.2988	-8240.0652
type1	1	0	1	87	4.0948	0.2179	1.2321	0.1556	1.4076	0.1579	5.4217	0.2527	2.0037	0.3009	-8315.035
type1	1	0	1	88	5.0404	0.2384	1.6136	0.1609	1.6415	0.1584	5.3789	0.2467	1.4958	0.299	-8442.3916
type1	1	0	1	89	4.0403	0.2154	0.9048	0.1435	1.0665	0.1477	4.324	0.2221	2.4575	0.2855	-8110.8
type1	1	0	1	90	4.9068	0.2392	1.1398	0.1519	1.2925	0.1543	5.1477	0.2459	2.113	0.2965	-8384.7758
type1	1	0	1	91	4.1438	0.2266	0.8381	0.1516	0.9765	0.156	5.1839	0.2561	2.9715	0.3042	-8469.5281
type1	1	0	1	92	4.8273	0.2321	1.445	0.1564	1.4279	0.157	5.2481	0.2429	1.7645	0.2957	-8380.7444
type1	1	0	1	93	4.3515	0.2175	1.3028	0.1518	1.3288	0.151	5.0569	0.2389	1.8944	0.2884	-8245.4005
type1	1	0	1	94	4.5982	0.2277	1.2871	0.1544	1.3002	0.1538	4.4952	0.2259	2.0524	0.2943	-8265.3141
type1	1	0	1	95	4.4361	0.2222	1.385	0.1541	1.2952	0.1535	5.3562	0.2472	1.9003	0.2928	-8326.953
type1	1	0	1	96	4.2795	0.2193	1.2113	0.1529	1.2835	0.1543	4.8962	0.2372	2.0109	0.2955	-8215.8965
type1	1	0	1	97	5.0284	0.2413	1.2008	0.1535	1.2429	0.1528	4.6521	0.2318	2.0838	0.2961	-8317.0897
type1	1	0	1	98	4.3919	0.2205	1.1248	0.1494	1.1674	0.1514	4.7197	0.2324	2.1877	0.2899	-8220.9833
type1	1	0	1	99	3.9371	0.2173	1.0506	0.153	0.9035	0.1511	4.2902	0.228	2.7709	0.2982	-8251.7301
type1	1	0	1	100	4.3703	0.2288	0.9739	0.152	1.1762	0.1563	4.5712	0.2349	2.5358	0.3014	-8321.9855
type1	1	0	1	101	4.5651	0.2252	1.2974	0.1514	1.226	0.1493	5.1456	0.2401	1.964	0.2877	-8288.1436
type1	1	0	1	102	4.2277	0.2183	1.1757	0.1485	1.4264	0.154	4.7772	0.2308	1.8966	0.29	-8166.423
type1	1	0	1	103	4.4221	0.2274	0.8821	0.1474	0.976	0.1514	4.8482	0.2426	2.5768	0.2955	-8276.248
type1	1	0	1	104	4.1611	0.2213	0.9911	0.1525	1.2479	0.1576	4.5625	0.2338	2.4775	0.3009	-8289.3939
type1	1	0	1	105	4.2933	0.2254	1.0028	0.1505	1.1585	0.1528	4.9504	0.2429	2.4465	0.2965	-8324.8786
type1	1	0	1	106	4.1002	0.214	1.415	0.1543	1.2907	0.153	4.7602	0.2303	1.965	0.2914	-8222.5667
type1	1	0	1	107	4.3461	0.229	1.1916	0.1563	1.2351	0.1548	4.5013	0.23	2.3726	0.3008	-8331.6007
type1	1	0	1	108	4.4081	0.2289	1.2294	0.1563	1.2317	0.1571	4.7402	0.2382	2.3206	0.303	-8365.9738
type1	1	0	1	109	4.4181	0.2265	1.1531	0.1503	1.2509	0.1519	4.6513	0.2312	2.3366	0.2908	-8339.1973
type1	1	0	1	110	4.155	0.2279	1.0542	0.1602	1.1589	0.1608	4.9918	0.2492	2.5186	0.3147	-8367.4936
type1	1	0	1	111	4.7103	0.2348	1.1387	0.1529	1.362	0.1575	4.9275	0.242	2.2439	0.299	-8416.694
type1	1	0	1	112	3.9879	0.2133	1.2116	0.1529	1.2616	0.1529	4.9463	0.2415	2.1279	0.2954	-8227.2788
type1	1	0	1	113	4.2068	0.2196	1.2104	0.1528	1.1671	0.1531	4.7021	0.2331	2.1907	0.2956	-8223.3869
type1	1	0	1	114	4.2611	0.2252	0.9262	0.151	0.8693	0.1485	4.1877	0.2263	2.8345	0.2961	-8260.1819
type1	1	0	1	115	4.2054	0.2143	1.2954	0.1505	1.4462	0.1537	4.5023	0.2206	1.8381	0.2874	-8143.6731
type1	1	0	1	116	4.3743	0.2176	1.4239	0.1545	1.4944	0.1563	5.3573	0.2448	1.5934	0.2932	-8246.5304
type1	1	0	1	117	4.4237	0.2252	1.1897	0.1525	1.3191	0.1543	4.8086	0.2351	2.0518	0.2956	-8254.3523
type1	1	0	1	118	4.6684	0.2275	1.177	0.1497	1.4054	0.1544	4.9992	0.2387	2.0323	0.2898	-8341.7325
type1	1	0	1	119	4.2881	0.217	1.207	0.1508	1.256	0.1504	4.5531	0.2262	1.9721	0.2894	-8127.8073
type1	1	0	1	120	4.7435	0.2227	1.477	0.1487	1.5829	0.1515	4.9178	0.2282	1.3209	0.2815	-8148.1562
type1	1	0	1	121	4.287	0.2277	0.91	0.1533	1.0343	0.1552	4.5753	0.2353	2.6149	0.3042	-8268.8333
type1	1	0	1	122	4.5453	0.2306	1.1837	0.1493	1.1879	0.153	4.774	0.236	2.3006	0.2928	-8347.5844
type1	1	0	1	123	4.0171	0.2127	1.1537	0.1502	1.3604	0.1533	4.3888	0.2234	2.1049	0.2912	-8145.247
type1	1	0	1	124	4.3396	0.2261	1.2113	0.1572	1.2147	0.1562	4.64	0.2336	2.3049	0.3022	-8316.7891
type1	1	0	1	125	4.5779	0.2252	1.101	0.149	1.3111	0.1505	4.6789	0.2292	2.1174	0.287	-8254.0755
type1	1	0	1	126	4.5815	0.2309	0.9847	0.1467	1.0962	0.1488	4.8208	0.2378	2.5128	0.2884	-8355.3011
type1	1	0	1	127	4.39	0.22	1.2922	0.1513	1.3009	0.151	5.0262	0.2368	1.8842	0.2887	-8225.9942
type1	1	0	1	128	3.8797	0.2164	0.9727	0.1516	1.0579	0.1551	4.6167	0.2347	2.5995	0.3006	-8232.9997
type1	1	0	1	129	4.573	0.2236	1.1738	0.1487	1.2801	0.1503	4.9184	0.2336	1.9729	0.286	-8230.6164
type1	1	0	1	130	4.7365	0.2276	1.2578	0.1501	1.3645	0.1516	5.1937	0.2402	1.8393	0.2869	-8295.9833
type1	1	0	1	131	4.6153	0.2281	1.0719	0.1496	1.2811	0.1531	4.8272	0.2361	2.0953	0.2929	-8247.0361
type1	1	0	1	132	4.4917	0.2235	1.1809	0.1522	1.4703	0.156	4.7039	0.2286	1.8933	0.2932	-8217.5568
type1	1	0	1	133	4.6384	0.239	1.0125	0.1566	1.1625	0.1603	4.4778	0.2342	2.592	0.3099	-8389.8206
type1	1	0	1	134	4.3141	0.2223	1.2512	0.1551	1.2622	0.1527	4.8539	0.2355	2.0709	0.2959	-8255.8174
type1	1	0	1	135	4.5964	0.2343	1.0119	0.1535	1.1841	0.156	4.6975	0.2364	2.4093	0.3022	-8329.909
type1	1	0	1	136	4.436	0.2328	0.9342	0.1524	1.0609	0.1555	4.3568	0.2302	2.6529	0.3033	-8299.2387
type1	1	0	1	137	4.6217	0.229	1.3573	0.1564	1.3042	0.1541	4.9784	0.2381	1.885	0.297	-8286.0058
type1	1	0	1	138	4.2766	0.2254	0.9288	0.1503	1.095	0.1538	4.5757	0.2318	2.4238	0.2989	-8195.3333
type1	1	0	1	139	4.057	0.2212	0.9858	0.1546	1.1251	0.1558	4.4001	0.2314	2.5698	0.3041	-8245.6002
type1	1	0	1	140	4.7394	0.239	1.0433	0.1546	1.1095	0.1554	5.1305	0.2507	2.5283	0.3032	-8463.0491
type1	1	0	1	141	4.4276	0.2284	1.192	0.155	1.0855	0.1542	4.7448	0.2361	2.3214	0.3004	-8296.8268
type1	1	0	1	142	4.3483	0.2281	0.943	0.1501	1.0429	0.1542	4.7802	0.2392	2.6209	0.2985	-8330.8499
type1	1	0	1	143	4.3884	0.2207	1.2059	0.1502	1.3544	0.1542	5.136	0.2405	1.8856	0.2914	-8228.6507
type1	1	0	1	144	4.6407	0.2304	1.2489	0.1525	1.2745	0.1551	4.8607	0.2371	2.0194	0.2965	-8287.466
type1	1	0	1	145	3.8879	0.2194	0.7571	0.1518	0.9819	0.1542	4.9068	0.2457	2.8497	0.3037	-8291.5301
type1	1	0	1	146	4.6636	0.2262	1.37	0.1535	1.43	0.1541	5.0674	0.238	1.6862	0.2922	-8254.7893
type1	1	0	1	147	4.2074	0.2181	1.3662	0.156	1.3718	0.1557	5.2706	0.247	1.9526	0.2967	-8326.2175
type1	1	0	1	148	4.4665	0.227	1.4653	0.1593	1.5365	0.1628	4.7163	0.2335	1.7053	0.3063	-8256.8372
type1	1	0	1	149	4.7748	0.2363	1.1186	0.1548	1.3175	0.1572	5.2806	0.2496	2.1228	0.3017	-8389.8018
type1	1	0	1	150	4.774	0.2313	1.4545	0.1576	1.6611	0.1601	5.0997	0.2385	1.6037	0.298	-8357.9947
type1	1	0	1	151	4.4829	0.2233	1.4001	0.1547	1.4392	0.1545	5.2774	0.2428	1.7222	0.2928	-8291.8446
type1	1	0	1	152	4.5002	0.2318	0.8051	0.1485	1.0284	0.1525	4.2343	0.2238	2.7015	0.2965	-8247.546
type1	1	0	1	153	4.6451	0.231	1.2214	0.1546	1.3178	0.1571	4.4313	0.2268	2.1267	0.2991	-8282.4983
type1	1	0	1	154	4.7126	0.2355	1.0825	0.155	1.2614	0.1572	5.3485	0.2517	2.3111	0.3011	-8452.1742
type1	1	0	1	155	4.8257	0.2291	1.323	0.1538	1.7437	0.1621	5.3112	0.2446	1.5147	0.2964	-8325.7736
type1	1	0	1	156	4.7779	0.2299	1.1917	0.1474	1.2489	0.1478	4.6896	0.2268	1.8377	0.2847	-8146.5864
type1	1	0	1	157	4.3054	0.2247	1.0872	0.1524	1.2821	0.1565	5.0317	0.2431	2.178	0.2998	-8279.0747
type1	1	0	1	158	4.3684	0.2245	1.2676	0.1538	1.2855	0.1534	4.9354	0.2396	2.194	0.2946	-8359.0999
type1	1	0	1	159	4.7122	0.2345	1.362	0.1613	1.3799	0.1604	5.0524	0.2444	1.9068	0.3084	-8356.0912
type1	1	0	1	160	4.0509	0.2153	1.1428	0.1524	1.4008	0.1569	4.6496	0.2332	2.1973	0.2964	-8254.8473
type1	1	0	1	161	4.431	0.2254	1.1909	0.153	1.4972	0.1594	4.9038	0.2362	1.9746	0.2978	-8297.5435
type1	1	0	1	162	4.3008	0.2244	1.0483	0.1484	1.151	0.1545	4.365	0.2254	2.5045	0.2933	-8281.9345
type1	1	0	1	163	4.41	0.2333	0.9972	0.1586	1.0846	0.1578	4.9031	0.2464	2.6995	0.3101	-8438.7088
type1	1	0	1	164	4.4872	0.2293	1.2173	0.1533	1.1629	0.152	4.7588	0.2344	2.1241	0.2967	-8244.5705
type1	1	0	1	165	4.5708	0.2318	1.161	0.1544	1.1671	0.1552	4.7447	0.236	2.2652	0.3003	-8311.0544
type1	1	0	1	166	4.371	0.2292	1.0603	0.1569	1.235	0.1592	4.3782	0.2311	2.4419	0.3077	-8299.4994
type1	1	0	1	167	4.2951	0.2197	1.196	0.1502	1.2816	0.1518	4.7274	0.229	1.9742	0.29	-8164.3893
type1	1	0	1	168	4.4554	0.2254	1.3169	0.1563	1.3382	0.1564	5.2236	0.2452	2.0173	0.2979	-8363.642
type1	1	0	1	169	4.0664	0.2242	0.9177	0.1581	1.0974	0.1581	5.0336	0.2495	2.6193	0.3113	-8331.2784
type1	1	0	1	170	4.3829	0.2257	1.2394	0.1558	1.2327	0.1543	4.9068	0.2421	2.0797	0.3011	-8263.7289
type1	1	0	1	171	4.6547	0.2256	1.1088	0.1467	1.3264	0.1511	5.233	0.245	1.8958	0.2872	-8239.1274
type1	1	0	1	172	4.2099	0.2215	1.0272	0.1532	1.3183	0.158	5.0399	0.2444	2.2673	0.3012	-8300.3181
type1	1	0	1	173	4.9729	0.2389	1.4878	0.1619	1.5053	0.1596	4.752	0.2331	1.7255	0.3043	-8353.1429
type1	1	0	1	174	4.3399	0.2284	0.7729	0.1463	0.8146	0.1493	4.4436	0.234	2.9359	0.2956	-8282.2922
type1	1	0	1	175	4.6814	0.2263	1.5119	0.1578	1.6763	0.1599	5.2172	0.2408	1.5114	0.2966	-8340.6879
type1	1	0	1	176	3.8614	0.21	0.9434	0.1439	1.0074	0.1458	4.7479	0.2327	2.4913	0.2834	-8157.8399
type1	1	0	1	177	4.5186	0.2265	1.1586	0.1525	1.3793	0.1567	4.7464	0.233	2.045	0.2964	-8266.9937
type1	1	0	1	178	4.0333	0.2109	1.0044	0.1428	1.1802	0.1482	4.6364	0.2296	2.2769	0.2817	-8149.0917
type1	1	0	1	179	4.224	0.2217	1.0047	0.1511	1.122	0.1524	4.8424	0.2407	2.4629	0.2964	-8292.5802
type1	1	0	1	180	4.0831	0.2224	0.9914	0.152	1.0076	0.1519	4.919	0.2418	2.573	0.2988	-8287.6094
type1	1	0	1	181	4.3703	0.2286	1.14	0.16	1.3261	0.1588	4.9098	0.2431	2.2129	0.309	-8329.5378
type1	1	0	1	182	4.1631	0.2245	0.9645	0.1516	0.9651	0.1526	4.0817	0.2216	2.7937	0.2987	-8258.7644
type1	1	0	1	183	4.6662	0.227	1.3348	0.1516	1.4269	0.1519	5.266	0.2439	1.6995	0.2897	-8276.5082
type1	1	0	1	184	4.5339	0.2362	1.1873	0.1589	1.1859	0.1593	4.9922	0.2451	2.3929	0.3091	-8427.9003
type1	1	0	1	185	4.6645	0.2311	1.3298	0.157	1.519	0.1612	4.9249	0.2379	1.7895	0.303	-8307.0387
type1	1	0	1	186	4.195	0.2202	1.0817	0.1522	1.3428	0.1538	4.652	0.2303	2.167	0.2951	-8216.6673
type1	1	0	1	187	4.5013	0.2309	1.021	0.1503	1.1119	0.1519	4.4766	0.2279	2.4689	0.2947	-8286.9341
type1	1	0	1	188	4.2626	0.2218	0.9942	0.1489	1.0018	0.1499	4.2964	0.2234	2.4575	0.2926	-8155.9062
type1	1	0	1	189	4.1006	0.2185	0.7757	0.1457	1.0986	0.149	4.7007	0.2327	2.52	0.2898	-8171.1281
type1	1	0	1	190	4.4967	0.2231	1.1889	0.1499	1.3986	0.1544	4.925	0.235	1.9433	0.2902	-8256.5499
type1	1	0	1	191	4.6789	0.2333	1.2088	0.1527	1.1603	0.153	5.2056	0.2475	2.0501	0.298	-8298.3961
type1	1	0	1	192	4.0678	0.2161	0.9627	0.147	1.1521	0.151	4.7209	0.2337	2.4052	0.29	-8209.926
type1	1	0	1	193	4.2423	0.2248	1.1599	0.1541	0.994	0.1531	4.7963	0.2406	2.5039	0.3003	-8320.8228
type1	1	0	1	194	4.1851	0.2149	1.1918	0.1517	1.2708	0.153	5.0973	0.2403	1.9964	0.2918	-8208.7687
type1	1	0	1	195	4.6461	0.2358	1.1394	0.1586	1.31	0.1629	5.2535	0.2535	2.2185	0.3116	-8421.9698
type1	1	0	1	196	4.716	0.2341	1.1822	0.1495	1.0257	0.1471	4.6303	0.231	2.2268	0.2899	-8244.4883
type1	1	0	1	197	4.5333	0.2292	1.1971	0.1562	1.3298	0.1581	4.6276	0.2328	2.1646	0.302	-8311.4696
type1	1	0	1	198	4.7363	0.2248	1.3904	0.1507	1.5368	0.1532	5.0029	0.2329	1.5806	0.2854	-8250.127
type1	1	0	1	199	4.4289	0.223	1.27	0.1503	1.3545	0.152	4.49	0.2256	2.0445	0.2889	-8246.667
type1	1	0	1	200	4.3234	0.2281	0.8475	0.1483	0.8681	0.1493	4.7854	0.2398	2.8099	0.295	-8317.6152
type1	1	0	1	201	4.6496	0.2291	1.2385	0.1541	1.4532	0.1576	4.7511	0.2312	1.922	0.2965	-8284.9143
type1	1	0	1	202	4.6366	0.2349	1.1807	0.1563	1.122	0.1555	4.7532	0.2367	2.4065	0.3016	-8387.2554
type1	1	0	1	203	4.2557	0.2237	1.2118	0.155	1.0427	0.1518	4.2895	0.2244	2.4683	0.297	-8263.7404
type1	1	0	1	204	4.4413	0.2244	1.2966	0.1555	1.4289	0.1576	5.1791	0.2471	2.0124	0.2987	-8378.9923
type1	1	0	1	205	4.3176	0.2244	1.0775	0.1494	1.0215	0.1483	4.321	0.2237	2.5072	0.2901	-8238.7739
type1	1	0	1	206	4.886	0.2309	1.407	0.1529	1.5526	0.1561	5.1237	0.2374	1.5335	0.2913	-8280.7331
type1	1	0	1	207	4.5447	0.2274	1.3799	0.1552	1.452	0.1579	5.2078	0.2446	1.8733	0.2974	-8369.5492
type1	1	0	1	208	4.0359	0.2184	0.9704	0.1518	1.0608	0.1549	5.1205	0.2472	2.4676	0.3004	-8264.6625
type1	1	0	1	209	3.974	0.2143	0.8691	0.1443	1.0153	0.1473	4.5651	0.2318	2.8427	0.2843	-8311.7381
type1	1	0	1	210	4.6732	0.2331	1.2019	0.1531	1.4932	0.1583	4.8251	0.2329	2.0664	0.2959	-8376.9186
type1	1	0	1	211	4.0958	0.2297	0.7702	0.1549	0.8553	0.1561	4.4916	0.241	3.1996	0.3112	-8404.5236
type1	1	0	1	212	4.3901	0.2235	1.2146	0.151	1.4127	0.156	4.8516	0.2358	2.0114	0.294	-8280.3695
type1	1	0	1	213	4.3836	0.2248	1.1226	0.1525	1.183	0.1556	4.9481	0.2425	2.2568	0.2989	-8297.701
type1	1	0	1	214	4.285	0.2165	1.3868	0.1563	1.5176	0.1573	5.1157	0.2417	1.7582	0.296	-8277.8662
type1	1	0	1	215	3.964	0.2141	1.0806	0.1492	1.2575	0.1536	4.4772	0.2277	2.3484	0.2925	-8212.7541
type1	1	0	1	216	4.2931	0.222	1.1032	0.1509	1.1763	0.1549	4.8984	0.2396	2.254	0.2965	-8262.7509
type1	1	0	1	217	4.5666	0.2295	1.0505	0.1517	1.2897	0.1565	4.5844	0.2298	2.2319	0.2975	-8269.3662
type1	1	0	1	218	4.7917	0.2305	1.4373	0.1575	1.4532	0.1576	5.4936	0.2523	1.7461	0.2981	-8408.0525
type1	1	0	1	219	4.4183	0.2246	1.1272	0.1491	1.2267	0.1503	4.3708	0.2227	2.1985	0.2893	-8199.5612
type1	1	0	1	220	4.1843	0.2173	1.0339	0.1488	1.1655	0.1521	5.0867	0.2461	2.4017	0.2916	-8318.589
type1	1	0	1	221	4.1648	0.219	0.7787	0.1441	0.9897	0.1463	4.693	0.2343	2.6064	0.287	-8186.495
type1	1	0	1	222	4.2504	0.2228	1.0759	0.1522	1.2055	0.1532	4.6984	0.2363	2.2942	0.2979	-8246.7124
type1	1	0	1	223	4.8413	0.2312	1.4303	0.1551	1.7605	0.1609	5.0526	0.2376	1.4888	0.2962	-8327.1082
type1	1	0	1	224	4.7775	0.2335	1.2589	0.1555	1.2562	0.1545	4.6879	0.2308	2.0379	0.2972	-8288.4944
type1	1	0	1	225	4.7965	0.2355	1.1085	0.153	1.324	0.1562	4.8608	0.2359	2.0825	0.2982	-8307.1146
type1	1	0	1	226	4.3249	0.2204	1.3	0.1524	1.1895	0.1494	4.6192	0.2282	2.0636	0.2898	-8206.1769
type1	1	0	1	227	4.1531	0.221	0.9722	0.1477	1.0132	0.1471	4.2953	0.2237	2.5639	0.2895	-8191.4332
type1	1	0	1	228	4.2074	0.224	0.9263	0.1502	1.0565	0.1524	4.6318	0.2342	2.6437	0.2963	-8295.5415
type1	1	0	1	229	4.1107	0.2267	0.6354	0.1428	0.7373	0.1479	4.4864	0.2364	3.3536	0.2925	-8384.8476
type1	1	0	1	230	4.6698	0.2258	1.2455	0.1509	1.463	0.1539	4.9306	0.2319	1.6642	0.2898	-8181.9491
type1	1	0	1	231	4.0435	0.2208	1.0232	0.1518	0.8915	0.1498	4.3687	0.2304	2.7992	0.297	-8282.0667
type1	1	0	1	232	4.3051	0.2259	1.0071	0.1528	1.0061	0.152	4.4821	0.2316	2.5564	0.2991	-8254.5155
type1	1	0	1	233	4.3577	0.2251	0.9886	0.1508	1.3142	0.1566	4.3722	0.2257	2.3361	0.2975	-8239.3799
type1	1	0	1	234	3.8598	0.2168	0.951	0.1531	1.0084	0.1542	4.5843	0.2356	2.7207	0.302	-8260.8108
type1	1	0	1	235	4.5783	0.2281	1.2343	0.1527	1.275	0.1524	5.0436	0.2398	2.0617	0.2928	-8322.3069
type1	1	0	1	236	4.0088	0.2169	1.0713	0.1528	1.2099	0.1557	4.9585	0.2431	2.2772	0.3005	-8235.1641
type1	1	0	1	237	4.2148	0.2185	1.0372	0.1482	1.2424	0.1512	4.6876	0.2306	2.145	0.2902	-8154.8875
type1	1	0	1	238	4.5728	0.2234	1.2634	0.1473	1.1881	0.144	4.9968	0.2343	1.9806	0.2787	-8246.2156
type1	1	0	1	239	4.2816	0.2209	1.0894	0.1513	1.2368	0.1518	4.6287	0.2293	2.1601	0.293	-8185.7253
type1	1	0	1	240	4.5136	0.2354	1.0775	0.1591	1.0978	0.158	4.8294	0.245	2.5501	0.3109	-8404.1291
type1	1	0	1	241	4.1773	0.2141	1.2765	0.1504	1.1939	0.1513	5.0254	0.2374	1.9248	0.2895	-8159.8129
type1	1	0	1	242	4.7969	0.2279	1.206	0.147	1.3819	0.1486	4.5496	0.2215	1.7947	0.2816	-8163.702
type1	1	0	1	243	4.281	0.2251	1.3366	0.1584	1.3749	0.1603	5.007	0.2427	2.0429	0.3056	-8337.3126
type1	1	0	1	244	4.2038	0.2121	1.4128	0.1494	1.3574	0.1475	5.0155	0.2338	1.6707	0.2817	-8146.1222
type1	1	0	1	245	4.6431	0.2259	1.1901	0.1502	1.4887	0.1559	4.6106	0.2247	1.8432	0.29	-8210.943
type1	1	0	1	246	4.2715	0.227	0.817	0.1471	0.9323	0.1499	4.5314	0.2329	2.8687	0.2936	-8315.4675
type1	1	0	1	247	4.9035	0.2323	1.282	0.1527	1.3448	0.153	5.0454	0.2391	1.8483	0.2915	-8307.1803
type1	1	0	1	248	4.6653	0.227	1.6033	0.1597	1.647	0.1603	4.8585	0.2326	1.4847	0.2992	-8292.4982
type1	1	0	1	249	4.5539	0.2217	1.3134	0.1503	1.4198	0.1499	4.6236	0.2233	1.7294	0.2845	-8161.2144
type1	1	0	1	250	4.4851	0.2276	1.2921	0.1549	1.3737	0.1549	4.8893	0.2373	2.0021	0.2971	-8313.9877
type1	1	0	1	251	4.6827	0.2284	1.3311	0.1558	1.4557	0.1578	5.3384	0.2505	1.8518	0.2985	-8381.9548
type1	1	0	1	252	4.4116	0.2191	1.4062	0.1521	1.6102	0.1559	4.9691	0.2356	1.6596	0.2898	-8267.4781
type1	1	0	1	253	4.1878	0.2153	1.2231	0.1512	1.3704	0.1537	5.0239	0.2368	1.9032	0.2908	-8199.9989
type1	1	0	1	254	4.3208	0.2224	1.1969	0.1533	1.3662	0.1547	4.763	0.2333	2.2204	0.2936	-8340.9542
type1	1	0	1	255	4.5535	0.2388	1.0342	0.1607	1.2101	0.1635	4.826	0.2478	2.6023	0.3176	-8462.4349
type1	1	0	1	256	4.2403	0.2243	0.8679	0.1503	1.1161	0.1559	4.8997	0.243	2.6303	0.2996	-8332.8337
type1	1	0	1	257	4.2014	0.2201	1.1808	0.1547	1.2133	0.1547	4.8561	0.2386	2.2222	0.2987	-8270.3832
type1	1	0	1	258	4.3107	0.2212	1.1529	0.1519	1.1521	0.1513	5.3195	0.2484	2.1635	0.293	-8289.3674
type1	1	0	1	259	4.2921	0.227	1.0228	0.1553	1.2966	0.1592	4.8839	0.2416	2.3177	0.3059	-8307.5601
type1	1	0	1	260	4.433	0.2208	1.2237	0.1503	1.4176	0.1524	5.0013	0.2364	1.8232	0.2891	-8214.0867
type1	1	0	1	261	4.388	0.2269	1.0758	0.1542	1.1848	0.1564	4.6444	0.2337	2.3541	0.3013	-8285.2656
type1	1	0	1	262	4.3695	0.2213	1.2238	0.1505	1.4795	0.1561	5.455	0.2505	1.9376	0.2918	-8356.3906
type1	1	0	1	263	3.582	0.211	0.5581	0.1416	0.6976	0.1447	4.4267	0.235	3.3863	0.2894	-8256.347
type1	1	0	1	264	4.7865	0.2277	1.2598	0.1504	1.6823	0.1569	5.0124	0.2343	1.6028	0.2888	-8270.7693
type1	1	0	1	265	3.9639	0.2062	1.2231	0.148	1.3321	0.1489	4.6031	0.2235	1.9507	0.2817	-8103.7542
type1	1	0	1	266	4.2911	0.2249	1.1984	0.1564	1.2336	0.1559	4.7887	0.2362	2.1917	0.3018	-8273.9794
type1	1	0	1	267	4.3917	0.2222	1.2575	0.152	1.2404	0.1507	5.1758	0.2437	2.1462	0.2894	-8351.6557
type1	1	0	1	268	4.9799	0.238	1.2605	0.152	1.3807	0.1537	4.6772	0.2299	1.9117	0.2926	-8300.8475
type1	1	0	1	269	4.711	0.232	1.2115	0.1518	1.1761	0.1533	4.9454	0.2352	2.0469	0.2937	-8270.5407
type1	1	0	1	270	4.3079	0.2253	0.8951	0.15	1.0642	0.1527	4.5558	0.233	2.5262	0.2978	-8226.6009
type1	1	0	1	271	4.2893	0.2261	1.1716	0.157	1.2363	0.16	4.7821	0.2405	2.3498	0.3068	-8346.781
type1	1	0	1	272	4.5465	0.2198	1.464	0.1532	1.5137	0.1536	4.9805	0.232	1.5256	0.2877	-8205.5592
type1	1	0	1	273	3.997	0.2142	0.9861	0.1469	1.081	0.1477	4.8011	0.2341	2.3967	0.2873	-8186.583
type1	1	0	1	274	4.1578	0.2135	1.2754	0.1495	1.2932	0.1488	4.8236	0.2318	2.0064	0.2843	-8211.1152
type1	1	0	1	275	4.4278	0.2232	1.1789	0.1539	1.263	0.1545	4.6689	0.2332	2.0648	0.2974	-8212.8884
type1	1	0	1	276	4.229	0.2203	1.4015	0.1572	1.3803	0.1583	5.1055	0.2439	1.9237	0.3009	-8307.471
type1	1	0	1	277	4.3174	0.2229	0.9852	0.1446	1.1405	0.1485	4.681	0.2325	2.5553	0.2842	-8331.6268
type1	1	0	1	278	4.519	0.2276	1.2049	0.1548	1.2529	0.1556	4.7638	0.2335	2.0935	0.2984	-8265.6484
type1	1	0	1	279	4.996	0.236	1.3224	0.1513	1.4258	0.1522	5.0537	0.2365	1.7701	0.2882	-8330.1255
type1	1	0	1	280	4.3077	0.2234	1.0672	0.1456	1.13	0.1491	4.9109	0.2379	2.298	0.2874	-8257.0447
type1	1	0	1	281	4.4509	0.2324	1.2683	0.1623	1.2932	0.1617	5.3446	0.2552	2.3071	0.3117	-8494.1545
type1	1	0	1	282	3.898	0.2064	1.0422	0.1454	1.0775	0.1428	4.6292	0.2277	2.2698	0.2795	-8093.6822
type1	1	0	1	283	5.1664	0.2457	1.4335	0.1603	1.294	0.1586	4.5929	0.2314	2.0093	0.3042	-8401.4086
type1	1	0	1	284	4.567	0.2369	1.0066	0.1578	1.1475	0.1603	5.1229	0.2523	2.5101	0.3122	-8425.5991
type1	1	0	1	285	4.4139	0.2276	1.156	0.154	1.2221	0.1561	4.7661	0.2359	2.2764	0.2996	-8314.632
type1	1	0	1	286	4.5	0.2264	1.2389	0.1513	1.3438	0.1518	4.6619	0.2291	2.067	0.29	-8281.9413
type1	1	0	1	287	4.5839	0.2348	1.2569	0.16	1.2891	0.1608	5.0115	0.2455	2.2232	0.3094	-8418.2259
type1	1	0	1	288	4.3527	0.2275	1.0852	0.1539	1.1465	0.1561	4.73	0.2375	2.4631	0.3013	-8339.4917
type1	1	0	1	289	5.0095	0.237	1.4465	0.156	1.6092	0.158	5.0753	0.2378	1.5232	0.2964	-8325.9961
type1	1	0	1	290	4.0441	0.2177	0.819	0.142	1.0083	0.1475	4.4651	0.2287	2.8307	0.2842	-8278.0527
type1	1	0	1	291	3.9997	0.2194	1.0286	0.1531	1.058	0.1562	4.6144	0.2356	2.6214	0.302	-8288.1968
type1	1	0	1	292	4.4805	0.2276	1.0643	0.1516	1.1514	0.153	4.5702	0.2307	2.3312	0.2958	-8258.3446
type1	1	0	1	293	4.3831	0.2216	1.1931	0.1516	1.2897	0.152	4.6452	0.2307	2.0949	0.2915	-8234.8433
type1	1	0	1	294	4.877	0.2398	1.4522	0.1621	1.5584	0.1636	5.3512	0.2515	1.8126	0.3093	-8482.0169
type1	1	0	1	295	4.2091	0.2259	1.1197	0.1557	1.2292	0.1596	4.9239	0.2423	2.2909	0.3069	-8300.0266
type1	1	0	1	296	4.6997	0.2339	1.0799	0.1534	1.2291	0.1561	4.7801	0.2355	2.2103	0.2998	-8298.7274
type1	1	0	1	297	4.2805	0.2238	1.1537	0.1548	1.3947	0.1583	5.3771	0.2531	2.087	0.3022	-8347.9503
type1	1	0	1	298	4.8797	0.2357	1.3226	0.1574	1.387	0.1587	5.4749	0.2527	1.8777	0.3015	-8416.4492
type1	1	0	1	299	4.6049	0.2305	1.1353	0.1524	1.2537	0.154	4.3777	0.2245	2.2379	0.2955	-8266.5208
type1	1	0	1	300	4.8928	0.237	1.164	0.1533	1.3025	0.154	4.5121	0.2261	2.0977	0.2952	-8289.642
type1	1	0	1	301	4.2153	0.2207	1.0455	0.1491	1.0215	0.1495	4.192	0.2201	2.486	0.2911	-8175.7041
type1	1	0	1	302	4.501	0.226	1.1985	0.1523	1.3917	0.1552	4.7973	0.2326	1.9801	0.2943	-8258.6348
type1	1	0	1	303	4.3722	0.2256	1.2364	0.1561	1.2278	0.156	4.9159	0.2396	2.1764	0.3007	-8312.0024
type1	1	0	1	304	4.7513	0.2331	1.3093	0.1544	1.458	0.1585	4.7229	0.2328	1.8388	0.2992	-8283.491
type1	1	0	1	305	4.4637	0.2249	1.3379	0.158	1.4213	0.1569	4.7975	0.2342	1.897	0.2997	-8276.7457
type1	1	0	1	306	4.7973	0.2366	1.1573	0.1547	1.2093	0.1547	5.0058	0.244	2.1516	0.3009	-8341.3397
type1	1	0	1	307	4.3563	0.2326	1.0429	0.1556	1.0404	0.1568	4.9341	0.2461	2.6317	0.3072	-8400.3697
type1	1	0	1	308	4.7621	0.234	1.2799	0.1567	1.4314	0.1589	5.6581	0.2601	1.9685	0.3017	-8471.0043
type1	1	0	1	309	4.5268	0.2302	1.0567	0.1522	1.211	0.1555	4.491	0.2277	2.2808	0.2984	-8246.0639
type1	1	0	1	310	4.4259	0.2219	1.2318	0.1524	1.4594	0.1531	4.7464	0.2295	1.873	0.2908	-8219.9257
type1	1	0	1	311	4.5614	0.2299	1.2825	0.1568	1.3397	0.157	4.8362	0.2351	2.0123	0.3003	-8306.5629
type1	1	0	1	312	4.6282	0.2327	0.9784	0.1506	1.1903	0.1536	5.1218	0.2481	2.5444	0.2953	-8457.2363
type1	1	0	1	313	4.8049	0.2368	1.2545	0.1561	1.2489	0.1557	4.7278	0.2328	2.1162	0.2995	-8336.5354
type1	1	0	1	314	4.2432	0.2267	1.1973	0.1607	1.2266	0.161	4.6774	0.2377	2.3371	0.3116	-8322.6297
type1	1	0	1	315	4.2137	0.2204	1.0688	0.1484	1.2809	0.152	5.0113	0.2399	2.2367	0.2904	-8283.593
type1	1	0	1	316	4.3633	0.2303	1.0714	0.1585	1.0896	0.1577	4.9302	0.2435	2.4759	0.3085	-8350.174
type1	1	0	1	317	4.4365	0.223	1.205	0.1496	1.2128	0.1504	4.8701	0.2357	2.0745	0.2892	-8241.8394
type1	1	0	1	318	4.4868	0.229	0.9113	0.1469	0.9866	0.1468	4.657	0.2335	2.5843	0.2889	-8278.3102
type1	1	0	1	319	4.1385	0.2227	0.9138	0.1479	0.944	0.1482	4.768	0.2397	2.9288	0.2908	-8405.2668
type1	1	0	1	320	4.3739	0.2215	1.2965	0.1532	1.1664	0.151	4.4992	0.2275	2.0834	0.2928	-8194.7143
type1	1	0	1	321	4.0811	0.22	1.1412	0.1554	1.2104	0.1575	4.8969	0.2424	2.2914	0.304	-8275.4604
type1	1	0	1	322	4.528	0.2256	1.1237	0.1491	1.4485	0.1537	4.5132	0.2255	1.9902	0.2902	-8212.3111
type1	1	0	1	323	4.7987	0.2275	1.5426	0.1556	1.4282	0.1539	5.2701	0.2407	1.5792	0.2902	-8318.7405
type1	1	0	1	324	4.4984	0.2223	1.3354	0.149	1.2304	0.1485	5.0659	0.2381	1.8312	0.2856	-8209.3212
type1	1	0	1	325	4.3208	0.22	1.4485	0.1567	1.5109	0.1587	5.119	0.2412	1.7727	0.2975	-8314.6254
type1	1	0	1	326	4.6414	0.2262	1.3347	0.1516	1.3764	0.1556	4.72	0.2313	1.9223	0.2918	-8288.502
type1	1	0	1	327	4.208	0.2337	0.7202	0.1496	0.5829	0.1447	4.1927	0.2341	3.6827	0.2978	-8495.4578
type1	1	0	1	328	4.2027	0.2229	0.9437	0.1489	1.2379	0.1541	4.4254	0.2277	2.4865	0.2949	-8255.057
type1	1	0	1	329	4.6702	0.2338	1.2453	0.1585	1.3624	0.1584	4.6957	0.2331	2.0615	0.3039	-8322.0209
type1	1	0	1	330	4.3025	0.2236	0.9696	0.1493	1.2388	0.1554	4.3152	0.225	2.4082	0.2962	-8223.0242
type1	1	0	1	331	4.2167	0.223	0.9724	0.1507	1.0632	0.1511	4.6855	0.2363	2.5026	0.2962	-8251.5387
type1	1	0	1	332	4.2687	0.2291	1.0176	0.156	1.0759	0.1558	4.7691	0.2417	2.6388	0.3059	-8369.0326
type1	1	0	1	333	4.4943	0.2304	1.0759	0.1548	1.2308	0.1556	4.8104	0.2404	2.3398	0.3021	-8338.8608
type1	1	0	1	334	4.4359	0.2209	1.0846	0.1475	1.1665	0.149	4.9877	0.2349	1.9576	0.287	-8122.9186
type1	1	0	1	335	4.6867	0.2276	1.278	0.1503	1.4472	0.1525	5.0669	0.2381	1.9324	0.2865	-8360.0034
type1	1	0	1	336	4.2971	0.2216	1.3008	0.1566	1.1873	0.1556	5.009	0.2406	2.1131	0.2994	-8288.6012
type1	1	0	1	337	4.4424	0.2241	1.1442	0.1519	1.3838	0.157	5.2155	0.2454	2.0653	0.2955	-8332.3209
type1	1	0	1	338	4.6879	0.2278	1.114	0.1463	1.352	0.1502	4.6741	0.2282	2.0706	0.2838	-8267.0944
type1	1	0	1	339	4.4534	0.2347	1.0167	0.157	1.2028	0.1601	4.7677	0.2395	2.4805	0.3096	-8364.7825
type1	1	0	1	340	4.1676	0.2215	0.9057	0.1501	1.2257	0.1544	4.8507	0.2388	2.4462	0.2968	-8273.0407
type1	1	0	1	341	4.541	0.2337	0.966	0.1505	1.0385	0.1531	5.0376	0.2465	2.4904	0.2997	-8338.0608
type1	1	0	1	342	4.0299	0.2266	1.0543	0.1616	1.0958	0.1611	4.8075	0.2489	2.7346	0.3178	-8406.8476
type1	1	0	1	343	3.7865	0.2096	0.6934	0.1401	0.9796	0.1433	4.06	0.2189	2.8837	0.2806	-8131
type1	1	0	1	344	4.4256	0.2188	1.3692	0.1496	1.5608	0.1534	5.0597	0.2344	1.6647	0.2847	-8252.6761
type1	1	0	1	345	4.6463	0.2263	1.3143	0.1502	1.2661	0.1503	4.4749	0.2228	1.8852	0.2875	-8175.6626
type1	1	0	1	346	4.3674	0.2263	1.0578	0.1523	1.1509	0.1536	4.5253	0.2305	2.3407	0.2983	-8234.8132
type1	1	0	1	347	4.3567	0.2246	1.052	0.1507	1.1617	0.1523	4.502	0.2296	2.3436	0.2949	-8232.6152
type1	1	0	1	348	4.313	0.2245	1.2124	0.1566	1.1993	0.1546	4.6806	0.2346	2.1697	0.3015	-8240.7239
type1	1	0	1	349	4.0632	0.2155	1.0604	0.1487	0.9832	0.1464	4.6819	0.2349	2.5668	0.2877	-8262.8962
type1	1	0	1	350	4.8906	0.2335	1.3569	0.153	1.4178	0.1536	4.9361	0.234	1.7178	0.2915	-8277.9347
type1	1	0	1	351	4.6737	0.2351	1.063	0.153	1.2442	0.1554	4.7578	0.2372	2.325	0.2995	-8351.1823
type1	1	0	1	352	4.1292	0.2218	1.0798	0.1546	1.1543	0.1571	5.2758	0.252	2.3915	0.3033	-8345.3951
type1	1	0	1	353	4.9139	0.233	1.2763	0.1523	1.4175	0.1561	4.3784	0.2207	1.8564	0.2927	-8231.7122
type1	1	0	1	354	4.5069	0.2157	1.5444	0.1495	1.6287	0.1517	4.9277	0.2271	1.3394	0.2795	-8166.2829
type1	1	0	1	355	4.2418	0.2194	1.2699	0.1527	1.2478	0.1525	4.4496	0.2234	2.0503	0.2926	-8168.6505
type1	1	0	1	356	4.0943	0.2211	0.8493	0.1464	1.0754	0.1503	4.5852	0.2345	2.7567	0.2919	-8304.6689
type1	1	0	1	357	4.4193	0.2286	1.1363	0.1538	1.2661	0.1547	4.5144	0.2292	2.2467	0.2987	-8269.0345
type1	1	0	1	358	4.3104	0.2233	0.8757	0.1461	1.1509	0.1518	4.7201	0.2364	2.6501	0.2899	-8344.4599
type1	1	0	1	359	4.407	0.2146	1.3793	0.1464	1.4183	0.147	5.0809	0.2319	1.647	0.2755	-8190.5857
type1	1	0	1	360	4.1986	0.2254	0.9379	0.1527	0.9706	0.1522	4.4662	0.2329	2.7472	0.3005	-8294.0463
type1	1	0	1	361	4.1508	0.2148	1.2695	0.151	1.2603	0.1515	5.1367	0.2407	1.9876	0.2894	-8231.6371
type1	1	0	1	362	3.9678	0.2176	0.8496	0.1499	1.0864	0.1515	4.8329	0.2404	2.5666	0.2972	-8222.4864
type1	1	0	1	363	4.549	0.2345	0.9155	0.1523	1.0012	0.1527	5.166	0.2507	2.5948	0.3012	-8377.1983
type1	1	0	1	364	4.2161	0.2229	0.9757	0.152	1.0886	0.1527	4.61	0.2341	2.4769	0.2984	-8237.4904
type1	1	0	1	365	4.3835	0.2198	1.0276	0.1447	1.0034	0.147	4.8783	0.2359	2.2296	0.2846	-8156.2912
type1	1	0	1	366	4.221	0.2192	1.1744	0.1527	1.1007	0.1512	4.7738	0.2346	2.2555	0.294	-8230.496
type1	1	0	1	367	4.7234	0.2333	1.34	0.1597	1.3295	0.1601	5.4167	0.2536	1.9603	0.3062	-8411.1254
type1	1	0	1	368	4.3341	0.2296	0.9475	0.1506	0.9706	0.1517	4.2188	0.2252	2.7791	0.2978	-8297.1662
type1	1	0	1	369	4.1351	0.2271	0.8922	0.1545	1.0686	0.1578	4.5211	0.2364	2.8348	0.3073	-8357.8769
type1	1	0	1	370	3.9548	0.2161	0.9459	0.1485	1.0615	0.1506	4.522	0.2289	2.5344	0.2927	-8186.35
type1	1	0	1	371	4.5622	0.2237	1.226	0.152	1.5068	0.1549	5.1458	0.2405	1.7211	0.2923	-8237.6363
type1	1	0	1	372	4.507	0.2247	1.3007	0.1545	1.3442	0.1561	5.0319	0.2401	1.9558	0.2963	-8306.6771
type1	1	0	1	373	3.54	0.216	0.5299	0.1425	0.5787	0.1447	4.1184	0.2325	3.9385	0.2927	-8430.2536
type1	1	0	1	374	4.9164	0.2342	1.41	0.1541	1.4504	0.1557	5.461	0.2471	1.648	0.2934	-8358.7362
type1	1	0	1	375	4.3485	0.2274	1.0209	0.1535	1.0989	0.1539	4.4961	0.2313	2.5674	0.2997	-8312.5258
type1	1	0	1	376	4.1766	0.223	1.172	0.1555	1.2897	0.1596	4.6689	0.2348	2.2054	0.3049	-8254.2658
type1	1	0	1	377	4.5391	0.2288	1.3095	0.1573	1.4481	0.1559	4.9082	0.2362	1.92	0.2986	-8318.0404
type1	1	0	1	378	4.4421	0.2255	1.126	0.1497	1.3004	0.1528	4.8135	0.2323	2.1358	0.2907	-8269.5418
type1	1	0	1	379	4.0925	0.2189	1.0936	0.1528	1.1727	0.1523	4.8879	0.2383	2.3317	0.2958	-8263.1018
type1	1	0	1	380	4.4661	0.2287	1.0945	0.1535	1.3199	0.1582	4.9613	0.2425	2.3011	0.3007	-8378.3632
type1	1	0	1	381	4.3691	0.2259	1.1748	0.1549	1.1609	0.1534	4.5907	0.2312	2.299	0.2983	-8274.9234
type1	1	0	1	382	4.0884	0.2138	1.1379	0.1493	1.3628	0.1537	4.5773	0.2259	2.1573	0.2885	-8211.9866
type1	1	0	1	383	4.194	0.2165	1.2177	0.1509	1.4185	0.1549	5.0103	0.2393	2.0038	0.2918	-8270.3202
type1	1	0	1	384	4.48	0.2172	1.3445	0.1479	1.5675	0.1523	5.0001	0.2297	1.4947	0.2817	-8150.7086
type1	1	0	1	385	4.5697	0.2281	1.3036	0.1554	1.3603	0.156	4.8777	0.2378	2.0433	0.2973	-8347.3812
type1	1	0	1	386	4.3814	0.2205	1.3882	0.1526	1.2629	0.1522	4.8673	0.2322	1.9143	0.2898	-8239.5076
type1	1	0	1	387	4.2906	0.2197	1.1677	0.1502	1.3337	0.1514	5.2226	0.2458	2.1332	0.2892	-8334.6124
type1	1	0	1	388	4.4322	0.2273	1.0575	0.1522	1.1913	0.1546	4.8275	0.2367	2.2887	0.2977	-8280.7578
type1	1	0	1	389	4.0417	0.2182	0.8911	0.148	1.044	0.1504	4.4517	0.2304	2.8332	0.2912	-8320.795
type1	1	0	1	390	4.3633	0.2324	0.973	0.1571	1.0959	0.1577	4.775	0.2412	2.6362	0.3087	-8373.8196
type1	1	0	1	391	4.4323	0.2287	1.2382	0.1564	1.2706	0.1567	5.2525	0.2501	2.1405	0.3025	-8370.8628
type1	1	0	1	392	4.2728	0.2242	1.0909	0.1543	1.1884	0.1557	4.6223	0.236	2.4286	0.3013	-8310.0179
type1	1	0	1	393	4.4764	0.224	1.2681	0.1525	1.4528	0.1551	4.3482	0.222	2.118	0.2909	-8306.4741
type1	1	0	1	394	4.495	0.224	1.1934	0.1485	1.3084	0.1531	4.6266	0.2279	2.0846	0.2884	-8252.3642
type1	1	0	1	395	4.2186	0.2192	1.1817	0.1517	1.2754	0.1546	4.8065	0.2372	2.0821	0.2963	-8214.6774
type1	1	0	1	396	4.6809	0.2309	1.5082	0.1589	1.4908	0.159	5.1545	0.241	1.7157	0.2999	-8366.8202
type1	1	0	1	397	4.9056	0.2387	1.1741	0.155	1.1549	0.1546	4.4171	0.2271	2.3044	0.299	-8331.799
type1	1	0	1	398	4.9434	0.237	1.4329	0.1572	1.4514	0.1574	4.9877	0.2368	1.7039	0.2987	-8331.539
type1	1	0	1	399	4.63	0.2319	0.8755	0.1454	1.1129	0.1494	4.4066	0.2256	2.4978	0.2886	-8249.7019
type1	1	0	1	400	4.4744	0.2246	1.4224	0.1583	1.5459	0.1624	5.3042	0.2465	1.6838	0.3032	-8324.6247
type1	1	0	1	401	4.2806	0.2238	0.9789	0.1527	1.3282	0.1577	4.8228	0.2384	2.2702	0.301	-8263.7362
type1	1	0	1	402	4.4341	0.2302	0.9987	0.1533	1.194	0.1556	4.5333	0.2333	2.3638	0.3029	-8251.4977
type1	1	0	1	403	3.9888	0.2102	1.2164	0.1502	1.3867	0.1516	5.2057	0.2432	1.9676	0.2881	-8230.1322
type1	1	0	1	404	4.3105	0.2276	1.221	0.1561	1.1661	0.1539	4.759	0.236	2.2522	0.3012	-8287.0049
type1	1	0	1	405	4.3724	0.2294	1.0947	0.1577	1.1677	0.1596	4.7268	0.2392	2.384	0.3092	-8312.5312
type1	1	0	1	406	4.4453	0.2254	1.2403	0.1504	1.2059	0.1512	4.7408	0.2318	2.1459	0.2902	-8273.5993
type1	1	0	1	407	4.4773	0.2293	0.9069	0.1484	1.0858	0.1532	4.6563	0.2343	2.4357	0.2965	-8234.4139
type1	1	0	1	408	4.5473	0.2299	1.2309	0.1549	1.1931	0.1558	4.9836	0.2411	2.1342	0.3001	-8312.5304
type1	1	0	1	409	4.3266	0.2214	1.3019	0.154	1.2699	0.1526	4.9383	0.2354	1.9619	0.2936	-8235.4622
type1	1	0	1	410	4.01	0.2209	0.7838	0.1495	0.8349	0.1491	4.4147	0.232	2.94	0.2975	-8239.0163
type1	1	0	1	411	4.2238	0.2209	1.2083	0.1542	1.1132	0.1498	4.7567	0.2357	2.2974	0.2944	-8269.507
type1	1	0	1	412	4.2418	0.2165	1.3084	0.1522	1.2289	0.1525	4.9304	0.2369	2.086	0.2905	-8272.7193
type1	1	0	1	413	4.162	0.2226	1.0341	0.154	1.2001	0.1568	4.4765	0.2324	2.5654	0.3019	-8321.7603
type1	1	0	1	414	4.6854	0.2295	1.2182	0.152	1.4135	0.1553	5.0646	0.2396	1.9001	0.2936	-8303.958
type1	1	0	1	415	4.0658	0.2276	0.8957	0.1573	1.1365	0.1608	4.4461	0.2356	2.7809	0.3133	-8333.1082
type1	1	0	1	416	4.6596	0.2331	1.1026	0.1528	1.3565	0.1571	5.4657	0.2555	2.1065	0.2999	-8397.4985
type1	1	0	1	417	4.3444	0.2193	1.2207	0.1506	1.3438	0.1507	5.0175	0.2388	1.8991	0.2893	-8212.5239
type1	1	0	1	418	4.8168	0.2371	1.253	0.1564	1.3594	0.1612	4.7838	0.2386	2.0629	0.3056	-8362.0415
type1	1	0	1	419	4.4817	0.2221	1.5286	0.1568	1.372	0.154	4.6867	0.2301	1.7912	0.2938	-8260.2073
type1	1	0	1	420	4.7123	0.227	1.2526	0.1479	1.348	0.1509	5.0379	0.2351	1.8495	0.2843	-8265.2738
type1	1	0	1	421	4.3248	0.2249	1.1149	0.1531	1.2574	0.1559	4.5069	0.2292	2.3215	0.2983	-8279.7874
type1	1	0	1	422	4.4027	0.2279	1.1114	0.1569	1.3007	0.1599	4.4617	0.228	2.259	0.3053	-8267.2459
type1	1	0	1	423	5.0115	0.2399	1.4321	0.1593	1.4341	0.1598	5.1173	0.2424	1.9033	0.3018	-8459.9374
type1	1	0	1	424	4.1045	0.2184	1.1937	0.1547	1.116	0.1538	4.6895	0.2357	2.2784	0.2998	-8223.5608
type1	1	0	1	425	4.4809	0.2231	1.2475	0.1507	1.3289	0.1529	4.6481	0.2254	1.8403	0.2902	-8149.865
type1	1	0	1	426	4.5325	0.2259	1.3555	0.1555	1.4357	0.1552	4.6174	0.2285	1.8844	0.2953	-8265.2286
type1	1	0	1	427	4.583	0.2291	1.1211	0.1513	1.2247	0.1531	4.53	0.228	2.1368	0.2947	-8215.6963
type1	1	0	1	428	4.4551	0.2209	1.3488	0.1495	1.468	0.1514	4.8506	0.2304	1.8966	0.2833	-8306.011
type1	1	0	1	429	4.5277	0.2343	0.9975	0.1559	1.3368	0.1616	4.9655	0.2472	2.5035	0.3079	-8459.8809
type1	1	0	1	430	4.1731	0.2203	1.0804	0.154	1.0288	0.1518	5.1596	0.2495	2.3869	0.2993	-8282.9136
type1	1	0	1	431	4.6215	0.2278	1.2271	0.1527	1.3242	0.1543	4.7303	0.2303	2.0421	0.2927	-8286.8581
type1	1	0	1	432	3.9675	0.2189	0.8947	0.1489	1.1473	0.1531	4.5318	0.2341	2.6483	0.2969	-8263.3442
type1	1	0	1	433	4.4266	0.2257	1.1057	0.151	1.3446	0.1563	5.3551	0.2495	2.1159	0.2958	-8345.4976
type1	1	0	1	434	4.8365	0.2371	1.1548	0.1521	1.1328	0.1538	4.5541	0.2285	2.2652	0.2959	-8306.0214
type1	1	0	1	435	4.2776	0.2152	1.3176	0.1496	1.4648	0.1541	4.9171	0.2316	1.7203	0.2871	-8175.7256
type1	1	0	1	436	4.8869	0.2315	1.3097	0.1495	1.3561	0.1516	4.9207	0.2323	1.8457	0.2854	-8300.0753
type1	1	0	1	437	4.128	0.2161	1.1873	0.1499	1.1142	0.1467	4.8669	0.2341	2.2246	0.286	-8222.4747
type1	1	0	1	438	4.3142	0.2179	1.2382	0.1498	1.4878	0.1539	4.752	0.2317	1.8672	0.2892	-8211.978
type1	1	0	1	439	4.5056	0.2226	1.1831	0.1508	1.3799	0.1551	4.6333	0.2268	1.9429	0.2913	-8201.5222
type1	1	0	1	440	4.8128	0.2313	1.3737	0.1535	1.3463	0.1524	4.9079	0.2341	1.7578	0.2916	-8260.6948
type1	1	0	1	441	4.3428	0.2222	0.9419	0.1418	1.002	0.1439	4.9235	0.237	2.4936	0.2797	-8265.5813
type1	1	0	1	442	4.8772	0.2323	1.4214	0.1545	1.5426	0.1583	5.0133	0.2365	1.6698	0.2946	-8337.8159
type1	1	0	1	443	4.7802	0.2345	1.2372	0.1572	1.2798	0.1565	5.2511	0.25	2.1689	0.3011	-8444.9417
type1	1	0	1	444	4.7012	0.2262	1.3995	0.1538	1.538	0.1564	5.3337	0.2445	1.5898	0.2928	-8304.0567
type1	1	0	1	445	4.5112	0.23	1.4118	0.1609	1.3465	0.1603	5.6194	0.2587	1.8401	0.3085	-8376.4851
type1	1	0	1	446	4.9958	0.238	1.3191	0.1549	1.4281	0.1573	5.258	0.2452	1.7944	0.2976	-8373.5798
type1	1	0	1	447	4.3994	0.2229	1.2502	0.1533	1.2623	0.1547	4.9095	0.2375	2.0686	0.2954	-8277.3894
type1	1	0	1	448	4.7304	0.2373	1.0046	0.15	1.1463	0.153	4.254	0.2232	2.5192	0.2952	-8319.7366
type1	1	0	1	449	4.2488	0.2265	1.0685	0.1532	1.1288	0.1564	4.3144	0.2263	2.5399	0.3014	-8283.0216
type1	1	0	1	450	4.5289	0.2249	1.2818	0.1526	1.2197	0.1489	5.0265	0.2364	1.8856	0.2896	-8212.0567
type1	1	0	1	451	4.7514	0.2319	1.0285	0.144	1.1203	0.1455	4.7032	0.2306	2.3844	0.2803	-8323.2363
type1	1	0	1	452	4.5985	0.2299	1.1522	0.1515	1.2492	0.1532	4.9815	0.2388	2.1735	0.2932	-8332.0126
type1	1	0	1	453	4.2831	0.2214	0.9991	0.1441	1.133	0.1473	4.5912	0.2295	2.5119	0.2828	-8291.8428
type1	1	0	1	454	4.601	0.231	1.2629	0.1562	1.3889	0.1611	5.1871	0.2484	2.0422	0.3042	-8393.3169
type1	1	0	1	455	4.8312	0.2368	1.1868	0.1546	1.4514	0.1603	4.7606	0.2352	2.042	0.3015	-8357.1351
type1	1	0	1	456	4.3012	0.2119	1.3162	0.1455	1.5003	0.1494	5.2105	0.2348	1.6247	0.2765	-8185.6208
type1	1	0	1	457	4.0467	0.2194	1.0454	0.1515	1.0514	0.151	4.1786	0.2215	2.5332	0.2957	-8182.7233
type1	1	0	1	458	4.5046	0.2301	1.185	0.155	1.4633	0.1617	4.9864	0.2422	2.0007	0.3047	-8321.3253
type1	1	0	1	459	4.7087	0.238	0.904	0.1479	1.0274	0.1499	4.1915	0.2246	2.7781	0.2929	-8355.2556
type1	1	0	1	460	4.1985	0.2237	1.0238	0.1528	1.1545	0.1545	4.373	0.229	2.5748	0.2993	-8294.7135
type1	1	0	1	461	4.3794	0.2253	1.037	0.1514	1.1296	0.152	4.6636	0.2326	2.3025	0.2957	-8220.59
type1	1	0	1	462	4.2862	0.2168	1.2748	0.1497	1.3323	0.1513	4.7639	0.2278	1.9248	0.2857	-8195.083
type1	1	0	1	463	4.4089	0.2287	1.0761	0.1545	1.1808	0.1547	4.9587	0.2442	2.3713	0.3015	-8344.6109
type1	1	0	1	464	4.4121	0.2178	1.3617	0.1501	1.3885	0.1509	5.3046	0.2415	1.6983	0.2849	-8234.3764
type1	1	0	1	465	4.3971	0.2283	0.8957	0.15	1.0972	0.1531	4.3868	0.2277	2.5351	0.2977	-8232.37
type1	1	0	1	466	4.4169	0.2266	1.2597	0.1581	1.1903	0.1556	5.3484	0.2501	2.1026	0.3023	-8337.9352
type1	1	0	1	467	4.1871	0.2237	0.8755	0.1522	1.0893	0.1562	4.7283	0.2388	2.5852	0.3028	-8266.88
type1	1	0	1	468	4.379	0.231	0.9885	0.1545	1.0002	0.1553	4.5111	0.234	2.6943	0.3043	-8334.8581
type1	1	0	1	469	4.1755	0.2203	1.0627	0.1506	1.1269	0.1524	4.5284	0.2271	2.3768	0.2937	-8214.8544
type1	1	0	1	470	4.6491	0.2271	1.2323	0.1506	1.1174	0.1494	4.9993	0.2375	2.036	0.2888	-8246.4516
type1	1	0	1	471	4.3933	0.2285	0.9553	0.1522	1.3329	0.1573	4.5722	0.2325	2.3875	0.3005	-8297.755
type1	1	0	1	472	4.2481	0.2236	0.967	0.1501	1.1386	0.1514	4.4398	0.2277	2.3728	0.2957	-8174.8677
type1	1	0	1	473	4.7913	0.2387	0.9993	0.1525	1.2182	0.154	4.8168	0.2394	2.4316	0.2985	-8397.9038
type1	1	0	1	474	4.3592	0.2305	0.8781	0.1537	0.8722	0.1534	4.6903	0.2406	2.7938	0.3049	-8314.9465
type1	1	0	1	475	4.3404	0.2294	1.1183	0.1564	1.1652	0.1578	4.8473	0.2455	2.5615	0.3063	-8426.8417
type1	1	0	1	476	4.608	0.2317	0.8548	0.1455	1.0369	0.1483	4.7749	0.2357	2.4733	0.2897	-8250.8917
type1	1	0	1	477	4.453	0.2275	1.291	0.1565	1.3209	0.1582	4.7718	0.2362	2.0808	0.3021	-8311.2289
type1	1	0	1	478	4.0707	0.2103	1.3148	0.1491	1.4135	0.1525	4.6688	0.2265	1.8555	0.2856	-8151.8448
type1	1	0	1	479	4.4772	0.2242	1.1384	0.1475	1.3447	0.1542	4.6176	0.2296	2.0788	0.2899	-8235.8427
type1	1	0	1	480	4.3124	0.2234	1.0897	0.1526	1.2854	0.1566	4.6692	0.2341	2.2421	0.2989	-8261.4061
type1	1	0	1	481	4.4991	0.2236	1.3285	0.1533	1.4161	0.1543	4.9005	0.2354	1.9021	0.292	-8295.8782
type1	1	0	1	482	4.579	0.2325	1.1089	0.1577	1.3947	0.1607	5.0739	0.245	2.1655	0.3066	-8376.4155
type1	1	0	1	483	4.8834	0.2404	1.0419	0.1527	1.2644	0.1554	4.8222	0.2372	2.2109	0.2997	-8331.6472
type1	1	0	1	484	4.8888	0.234	1.4018	0.1554	1.4536	0.156	5.3357	0.2469	1.689	0.296	-8355.9731
type1	1	0	1	485	4.2113	0.2209	1.0035	0.1501	1.0555	0.1477	4.5307	0.23	2.5316	0.2904	-8251.9765
type1	1	0	1	486	4.8941	0.2363	1.3605	0.156	1.5664	0.1576	5.2384	0.2445	1.7293	0.2977	-8390.8226
type1	1	0	1	487	4.3807	0.2299	0.6551	0.1444	0.8581	0.1473	4.1119	0.2235	2.8696	0.2931	-8165.3289
type1	1	0	1	488	4.0054	0.2141	1.0392	0.1458	1.1592	0.1479	4.5557	0.2282	2.3781	0.2853	-8193.5304
type1	1	0	1	489	4.8771	0.2359	1.5256	0.1599	1.4368	0.1577	5.0957	0.2414	1.6467	0.302	-8337.9949
type1	1	0	1	490	4.8146	0.2342	1.1757	0.1505	1.2187	0.1518	4.5911	0.2273	2.1125	0.2911	-8269.7361
type1	1	0	1	491	4.7087	0.2351	1.2901	0.1577	1.2714	0.1568	4.6242	0.2328	2.208	0.3018	-8376.2944
type1	1	0	1	492	4.4689	0.2246	1.1242	0.1489	1.1869	0.1514	5.1055	0.2434	2.2197	0.29	-8317.6051
type1	1	0	1	493	4.3785	0.2265	1.4596	0.158	1.2051	0.1531	4.7018	0.2321	1.9589	0.2991	-8240.1282
type1	1	0	1	494	4.498	0.2297	1.0733	0.1539	1.1035	0.1527	4.9766	0.2433	2.4715	0.2979	-8382.7912
type1	1	0	1	495	4.5341	0.2241	1.3324	0.1527	1.3989	0.1534	4.5196	0.224	1.823	0.2912	-8191.8852
type1	1	0	1	496	4.1279	0.2234	0.9724	0.1516	0.9952	0.1505	4.7055	0.237	2.7145	0.2966	-8325.7713
type1	1	0	1	497	4.5704	0.2286	1.1988	0.1511	1.1712	0.1548	4.5256	0.2279	2.1572	0.2954	-8234.7186
type1	1	0	1	498	4.1336	0.2209	1.0977	0.156	1.1382	0.1548	4.933	0.2416	2.3253	0.3023	-8261.7111
type1	1	0	1	499	4.5667	0.2286	1.1905	0.1525	1.2056	0.1515	4.6892	0.2331	2.1735	0.2937	-8279.9456
type1	1	0	1	500	4.4447	0.2308	0.8587	0.1478	0.9645	0.1508	5.0466	0.2483	2.8068	0.2947	-8417.1946
