# Supplementary material for: Genotype–covariate correlation and interaction disentangled by a whole-genome multivariate reaction norm model
Source: Nat Commun. 2019 May 20;10:2239. doi: 10.1038/s41467-019-10128-w (PMC6527612; doi:10.1038/s41467-019-10128-w)
Supplement: Supplementary file 13 — Source Data [file 41467_2019_10128_MOESM13_ESM.zip › data/figure5/f5_rg_ldsc_gc.txt]

alpha1	idx	ref	rg	se.rg	z	p	h2_obs	h2_obs_se	h2_int	h2_int_se	gcov_int	gcov_int_se	h2.1	se.h2.1	h2.2	se.h2.2	vp	va	va.1	ve	ve.1
1	0.25	1	own	0.0871	0.125	0.6968	0.4859	0.4657	0.0735	1.0128	0.0087	0.0114	0.0057	0.4118	0.0749	0.4657	0.0735	2.5	1.0295	0.9314	1.4705	1.0686
2	0.25	2	own	-0.0755	0.1321	-0.5715	0.5676	0.4987	0.081	1.0065	0.0079	0.0218	0.006	0.3675	0.0735	0.4987	0.081	2.5	0.91875	0.9974	1.58125	1.0026
3	0.25	3	own	0.0396	0.16	0.2477	0.8043	0.3246	0.0821	1.0252	0.0091	0.0235	0.006	0.3486	0.0778	0.3246	0.0821	2.5	0.8715	0.6492	1.6285	1.3508
4	0.25	4	own	0.0564	0.1446	0.3899	0.6966	0.4796	0.0849	1.0043	0.0091	0.0041	0.0059	0.3261	0.0717	0.4796	0.0849	2.5	0.81525	0.9592	1.68475	1.0408
5	0.25	5	own	0.0366	0.1231	0.2974	0.7661	0.4251	0.075	1.009	0.0081	0.0237	0.0057	0.3628	0.0746	0.4251	0.075	2.5	0.907	0.8502	1.593	1.1498
6	0.25	6	own	0.0137	0.1427	0.0961	0.9234	0.5691	0.0751	1.0016	0.0075	-0.0062	0.005	0.183	0.0693	0.5691	0.0751	2.5	0.4575	1.1382	2.0425	0.8618
7	0.25	7	own	0.2492	0.1259	1.9805	0.0476	0.6285	0.0821	0.9876	0.0086	-0.0084	0.0057	0.2453	0.0737	0.6285	0.0821	2.5	0.61325	1.257	1.88675	0.743
8	0.25	8	own	-0.0358	0.1148	-0.3118	0.7552	0.5058	0.0746	1.0024	0.0089	0.0036	0.0059	0.4603	0.0702	0.5058	0.0746	2.5	1.15075	1.0116	1.34925	0.9884
9	0.25	9	own	-0.2003	0.1087	-1.8431	0.0653	0.4225	0.0788	1.0113	0.0088	-3e-04	0.0053	0.5093	0.0759	0.4225	0.0788	2.5	1.27325	0.845	1.22675	1.155
10	0.25	10	own	0.0515	0.1158	0.4443	0.6568	0.5192	0.0881	0.993	0.0095	-0.0012	0.0057	0.4044	0.0758	0.5192	0.0881	2.5	1.011	1.0384	1.489	0.9616
11	0.25	11	own	0.1922	0.1335	1.4396	0.15	0.4706	0.0757	1.001	0.0079	0.0271	0.0058	0.3812	0.0671	0.4706	0.0757	2.5	0.953	0.9412	1.547	1.0588
12	0.25	12	own	0.0987	0.1132	0.8721	0.3831	0.5014	0.0877	1.0023	0.0092	0.0018	0.0062	0.4494	0.0752	0.5014	0.0877	2.5	1.1235	1.0028	1.3765	0.9972
13	0.25	13	own	0.0618	0.1261	0.4906	0.6237	0.4265	0.0663	1.0109	0.0078	-0.024	0.0059	0.5243	0.0907	0.4265	0.0663	2.5	1.31075	0.853	1.18925	1.147
14	0.25	14	own	-0.084	0.1437	-0.5848	0.5587	0.3636	0.0809	1.0207	0.0088	-0.0119	0.006	0.3351	0.073	0.3636	0.0809	2.5	0.83775	0.7272	1.66225	1.2728
15	0.25	15	own	-0.0278	0.1094	-0.2543	0.7992	0.5587	0.0851	0.9958	0.0085	-0.0166	0.0054	0.401	0.0818	0.5587	0.0851	2.5	1.0025	1.1174	1.4975	0.8826
16	0.25	16	own	-0.0341	0.1181	-0.2888	0.7727	0.4428	0.0811	1.0016	0.0083	0.007	0.0056	0.459	0.0713	0.4428	0.0811	2.5	1.1475	0.8856	1.3525	1.1144
17	0.25	17	own	0.0273	0.1756	0.1552	0.8767	0.347	0.0681	1.0267	0.0074	0.0181	0.0058	0.2134	0.0667	0.347	0.0681	2.5	0.5335	0.694	1.9665	1.306
18	0.25	18	own	-0.348	0.1151	-3.0241	0.0025	0.5455	0.0781	1.0118	0.0086	-0.0199	0.006	0.4124	0.0804	0.5455	0.0781	2.5	1.031	1.091	1.469	0.909
19	0.25	19	own	0.06	0.0943	0.6366	0.5244	0.5621	0.0751	0.9921	0.008	-0.0137	0.0056	0.4897	0.0805	0.5621	0.0751	2.5	1.22425	1.1242	1.27575	0.8758
20	0.25	20	own	0.1008	0.1506	0.6696	0.5031	0.3676	0.0761	1.0247	0.0082	-0.0087	0.0061	0.4018	0.0748	0.3676	0.0761	2.5	1.0045	0.7352	1.4955	1.2648
21	0.25	21	own	-0.308	0.1476	-2.0874	0.0368	0.4799	0.0738	1.0058	0.0083	-0.0081	0.006	0.3025	0.0734	0.4799	0.0738	2.5	0.75625	0.9598	1.74375	1.0402
22	0.25	22	own	-0.0718	0.1347	-0.5332	0.5939	0.5885	0.0683	0.9973	0.0082	0.0018	0.0053	0.2626	0.0727	0.5885	0.0683	2.5	0.6565	1.177	1.8435	0.823
23	0.25	23	own	0.0983	0.0974	1.0089	0.313	0.5838	0.0767	0.9889	0.0081	-0.0046	0.0054	0.4504	0.0676	0.5838	0.0767	2.5	1.126	1.1676	1.374	0.8324
24	0.25	24	own	0.1561	0.1289	1.2106	0.2261	0.5191	0.0773	1.0055	0.008	-0.0291	0.0055	0.3316	0.0728	0.5191	0.0773	2.5	0.829	1.0382	1.671	0.9618
25	0.25	25	own	0.0987	0.1235	0.7991	0.4242	0.48	0.0664	1.0067	0.0078	0.0049	0.0057	0.4025	0.0788	0.48	0.0664	2.5	1.00625	0.96	1.49375	1.04
26	0.25	26	own	0.1519	0.1242	1.2224	0.2216	0.4744	0.0705	0.9952	0.0077	0.0269	0.006	0.3615	0.0783	0.4744	0.0705	2.5	0.90375	0.9488	1.59625	1.0512
27	0.25	27	own	-0.0701	0.1484	-0.4725	0.6366	0.4994	0.0676	0.9975	0.0078	-0.009	0.0058	0.2396	0.0694	0.4994	0.0676	2.5	0.599	0.9988	1.901	1.0012
28	0.25	28	own	0.2946	0.1218	2.4194	0.0155	0.4426	0.0758	1.0016	0.0087	0.0262	0.006	0.4855	0.0811	0.4426	0.0758	2.5	1.21375	0.8852	1.28625	1.1148
29	0.25	29	own	0.1703	0.1443	1.1806	0.2378	0.4154	0.0707	1.0074	0.0077	0.023	0.0059	0.3101	0.0724	0.4154	0.0707	2.5	0.77525	0.8308	1.72475	1.1692
30	0.25	30	own	0.087	0.119	0.7312	0.4646	0.546	0.0722	0.9958	0.0073	-0.0029	0.0061	0.3689	0.0806	0.546	0.0722	2.5	0.92225	1.092	1.57775	0.908
31	0.25	31	own	-0.0631	0.1144	-0.5512	0.5815	0.5414	0.0706	0.9974	0.0075	0.0066	0.0059	0.4741	0.0808	0.5414	0.0706	2.5	1.18525	1.0828	1.31475	0.9172
32	0.25	32	own	-0.2127	0.1416	-1.502	0.1331	0.418	0.0768	1.0144	0.0084	-0.0097	0.0058	0.306	0.067	0.418	0.0768	2.5	0.765	0.836	1.735	1.164
33	0.25	33	own	-0.0271	0.1367	-0.1981	0.843	0.3338	0.0711	1.0241	0.0085	0.0024	0.0054	0.4129	0.0737	0.3338	0.0711	2.5	1.03225	0.6676	1.46775	1.3324
34	0.25	34	own	-0.0409	0.1097	-0.3729	0.7092	0.5003	0.0819	1.0068	0.0085	0.0324	0.0054	0.4512	0.0724	0.5003	0.0819	2.5	1.128	1.0006	1.372	0.9994
35	0.25	35	own	0.0054	0.1153	0.0471	0.9624	0.5347	0.0831	0.9967	0.0081	-0.0069	0.0061	0.4495	0.0733	0.5347	0.0831	2.5	1.12375	1.0694	1.37625	0.9306
36	0.25	36	own	0.2087	0.116	1.7994	0.0719	0.463	0.0724	1.0152	0.0076	-0.0105	0.0057	0.4028	0.069	0.463	0.0724	2.5	1.007	0.926	1.493	1.074
37	0.25	37	own	0.1012	0.1435	0.7055	0.4805	0.4525	0.0744	1.0064	0.0076	-0.0017	0.0057	0.2985	0.0834	0.4525	0.0744	2.5	0.74625	0.905	1.75375	1.095
38	0.25	38	own	0.0266	0.1159	0.2291	0.8188	0.3817	0.0698	1.0223	0.0083	0.0037	0.0051	0.4574	0.0772	0.3817	0.0698	2.5	1.1435	0.7634	1.3565	1.2366
39	0.25	39	own	-0.2005	0.1617	-1.2399	0.215	0.3968	0.0721	1.0206	0.0079	0.0114	0.0055	0.2296	0.0695	0.3968	0.0721	2.5	0.574	0.7936	1.926	1.2064
40	0.25	40	own	-0.0715	0.1332	-0.5369	0.5913	0.4702	0.0736	1.0067	0.0078	-0.0091	0.0059	0.2932	0.0717	0.4702	0.0736	2.5	0.733	0.9404	1.767	1.0596
41	0.25	41	own	0.062	0.1185	0.5226	0.6012	0.4213	0.0724	1.0029	0.0084	-0.0111	0.0057	0.4599	0.0739	0.4213	0.0724	2.5	1.14975	0.8426	1.35025	1.1574
42	0.25	42	own	0.0273	0.1172	0.233	0.8158	0.6101	0.0772	0.9977	0.0084	-0.0107	0.006	0.333	0.0823	0.6101	0.0772	2.5	0.8325	1.2202	1.6675	0.7798
43	0.25	43	own	-0.1217	0.1269	-0.9591	0.3375	0.483	0.0807	1.0091	0.0091	-7e-04	0.0055	0.2992	0.0701	0.483	0.0807	2.5	0.748	0.966	1.752	1.034
44	0.25	44	own	-0.2269	0.146	-1.5543	0.1201	0.4309	0.081	1.018	0.0082	-0.0251	0.0056	0.2837	0.0636	0.4309	0.081	2.5	0.70925	0.8618	1.79075	1.1382
45	0.25	45	own	-0.1093	0.1024	-1.0676	0.2857	0.6036	0.0763	0.995	0.0086	0.0203	0.0057	0.4003	0.0718	0.6036	0.0763	2.5	1.00075	1.2072	1.49925	0.7928
46	0.25	46	own	0.0489	0.137	0.3572	0.7209	0.3376	0.0738	1.022	0.0081	-0.04	0.0052	0.4033	0.0754	0.3376	0.0738	2.5	1.00825	0.6752	1.49175	1.3248
47	0.25	47	own	0.1248	0.1385	0.901	0.3676	0.4775	0.0732	1.004	0.0084	-0.0121	0.0057	0.3489	0.0755	0.4775	0.0732	2.5	0.87225	0.955	1.62775	1.045
48	0.25	48	own	-0.2315	0.1347	-1.7191	0.0856	0.4655	0.0818	1.0061	0.0088	8e-04	0.0061	0.3576	0.0654	0.4655	0.0818	2.5	0.894	0.931	1.606	1.069
49	0.25	49	own	0.0387	0.1214	0.3183	0.7502	0.5272	0.0777	1.0016	0.0079	-0.0111	0.0061	0.4105	0.0811	0.5272	0.0777	2.5	1.02625	1.0544	1.47375	0.9456
50	0.25	50	own	0.0979	0.1539	0.6362	0.5246	0.4238	0.0676	1.0071	0.0078	0.0102	0.006	0.3243	0.071	0.4238	0.0676	2.5	0.81075	0.8476	1.68925	1.1524
51	0.25	51	own	0.1402	0.1341	1.0454	0.2958	0.4745	0.0797	1.0073	0.0086	-0.0043	0.0057	0.3293	0.0714	0.4745	0.0797	2.5	0.82325	0.949	1.67675	1.051
52	0.25	52	own	0.1004	0.1205	0.8338	0.4044	0.542	0.0724	1.0002	0.0081	0.0057	0.0061	0.3604	0.0754	0.542	0.0724	2.5	0.901	1.084	1.599	0.916
53	0.25	53	own	-0.091	0.1488	-0.6114	0.5409	0.4564	0.0812	1.0133	0.0096	0.0111	0.0062	0.3049	0.0671	0.4564	0.0812	2.5	0.76225	0.9128	1.73775	1.0872
54	0.25	54	own	-0.1605	0.1055	-1.5208	0.1283	0.4597	0.0662	1.0055	0.0074	0.008	0.0055	0.5282	0.0769	0.4597	0.0662	2.5	1.3205	0.9194	1.1795	1.0806
55	0.25	55	own	0.1121	0.1086	1.0324	0.3019	0.6326	0.084	0.9867	0.0084	-0.0056	0.0058	0.4287	0.0826	0.6326	0.084	2.5	1.07175	1.2652	1.42825	0.7348
56	0.25	56	own	-0.0729	0.18	-0.4047	0.6857	0.5813	0.0889	1.0154	0.0095	-0.0102	0.0068	0.3604	0.089	0.5813	0.0889	2.5	0.901	1.1626	1.599	0.8374
57	0.25	57	own	-0.0764	0.1705	-0.4478	0.6543	0.4828	0.0789	1.0138	0.0082	0.0183	0.0064	0.397	0.0889	0.4828	0.0789	2.5	0.9925	0.9656	1.5075	1.0344
58	0.25	58	own	-0.0916	0.1055	-0.8681	0.3853	0.5784	0.0695	0.9992	0.008	-0.0104	0.0058	0.5165	0.0731	0.5784	0.0695	2.5	1.29125	1.1568	1.20875	0.8432
59	0.25	59	own	-0.0856	0.1266	-0.6766	0.4986	0.446	0.0721	0.999	0.008	-0.0232	0.0053	0.3591	0.0778	0.446	0.0721	2.5	0.89775	0.892	1.60225	1.108
60	0.25	60	own	0.0553	0.1156	0.4784	0.6323	0.5076	0.0767	0.9945	0.0083	0.0011	0.0054	0.3853	0.0716	0.5076	0.0767	2.5	0.96325	1.0152	1.53675	0.9848
61	0.25	61	own	0.112	0.1423	0.7867	0.4315	0.4246	0.0716	1.0071	0.0081	4e-04	0.0062	0.3416	0.0655	0.4246	0.0716	2.5	0.854	0.8492	1.646	1.1508
62	0.25	62	own	-0.1849	0.1022	-1.8085	0.0705	0.4725	0.0783	1.0014	0.0092	-4e-04	0.0052	0.5038	0.0947	0.4725	0.0783	2.5	1.2595	0.945	1.2405	1.055
63	0.25	63	own	-0.0132	0.1369	-0.0968	0.9229	0.5004	0.0827	1.0037	0.0083	0.0213	0.0061	0.2849	0.0841	0.5004	0.0827	2.5	0.71225	1.0008	1.78775	0.9992
64	0.25	64	own	-0.1519	0.1267	-1.1996	0.2303	0.4882	0.0708	1.0194	0.0076	-0.0038	0.0069	0.57	0.0798	0.4882	0.0708	2.5	1.425	0.9764	1.075	1.0236
65	0.25	65	own	0.1484	0.133	1.1158	0.2645	0.4919	0.0831	1.015	0.0088	-0.0183	0.0062	0.3802	0.0777	0.4919	0.0831	2.5	0.9505	0.9838	1.5495	1.0162
66	0.25	66	own	-0.0247	0.1237	-0.1998	0.8416	0.4612	0.0772	1.0039	0.0076	-0.0118	0.0055	0.4015	0.0752	0.4612	0.0772	2.5	1.00375	0.9224	1.49625	1.0776
67	0.25	67	own	0.2314	0.1251	1.85	0.0643	0.4396	0.0778	1.0009	0.0086	-0.0197	0.0061	0.3999	0.0785	0.4396	0.0778	2.5	0.99975	0.8792	1.50025	1.1208
68	0.25	68	own	0.1	0.1421	0.7041	0.4814	0.4328	0.0758	1.0114	0.0083	-0.0079	0.0057	0.3507	0.0698	0.4328	0.0758	2.5	0.87675	0.8656	1.62325	1.1344
69	0.25	69	own	0.085	0.1165	0.7297	0.4656	0.4539	0.0718	1.0056	0.0079	0.0195	0.0057	0.4554	0.0726	0.4539	0.0718	2.5	1.1385	0.9078	1.3615	1.0922
70	0.25	70	own	-0.0616	0.1214	-0.5076	0.6118	0.442	0.0744	1.0112	0.0078	-0.0163	0.0057	0.4426	0.0749	0.442	0.0744	2.5	1.1065	0.884	1.3935	1.116
71	0.25	71	own	0.1758	0.1523	1.1538	0.2486	0.4529	0.0697	1.0028	0.0074	-0.0106	0.0055	0.2676	0.074	0.4529	0.0697	2.5	0.669	0.9058	1.831	1.0942
72	0.25	72	own	0.1125	0.1454	0.7737	0.4391	0.3265	0.0776	1.0153	0.0083	-0.0116	0.0057	0.353	0.071	0.3265	0.0776	2.5	0.8825	0.653	1.6175	1.347
73	0.25	73	own	0.002	0.1205	0.0162	0.9871	0.4163	0.0757	0.9974	0.0079	-3e-04	0.0058	0.4449	0.0771	0.4163	0.0757	2.5	1.11225	0.8326	1.38775	1.1674
74	0.25	74	own	-0.0476	0.1186	-0.4011	0.6884	0.4911	0.0686	0.9924	0.0082	-0.0083	0.0055	0.4107	0.0739	0.4911	0.0686	2.5	1.02675	0.9822	1.47325	1.0178
75	0.25	75	own	-0.0512	0.1388	-0.3684	0.7125	0.3592	0.067	1.014	0.0076	0.0126	0.0054	0.3141	0.0677	0.3592	0.067	2.5	0.78525	0.7184	1.71475	1.2816
76	0.25	76	own	-0.1881	0.1066	-1.7637	0.0778	0.6064	0.081	0.9872	0.0084	0.0082	0.006	0.4306	0.0714	0.6064	0.081	2.5	1.0765	1.2128	1.4235	0.7872
77	0.25	77	own	0.1802	0.1353	1.3317	0.183	0.6098	0.0824	1.0018	0.0087	-0.0125	0.0057	0.2964	0.0682	0.6098	0.0824	2.5	0.741	1.2196	1.759	0.7804
78	0.25	78	own	0.0724	0.1205	0.6003	0.5483	0.4835	0.0748	1	0.0088	-0.0155	0.006	0.4386	0.087	0.4835	0.0748	2.5	1.0965	0.967	1.4035	1.033
79	0.25	79	own	-0.1459	0.1864	-0.7826	0.4339	0.51	0.0755	1.0117	0.0078	0.0021	0.0059	0.144	0.0685	0.51	0.0755	2.5	0.36	1.02	2.14	0.98
80	0.25	80	own	0.1702	0.1173	1.4513	0.1467	0.5648	0.0761	0.9992	0.0086	-0.0075	0.0063	0.4159	0.0897	0.5648	0.0761	2.5	1.03975	1.1296	1.46025	0.8704
81	0.25	81	own	-0.2181	0.1292	-1.6889	0.0912	0.4813	0.0805	1.003	0.0086	0.0179	0.005	0.3602	0.0714	0.4813	0.0805	2.5	0.9005	0.9626	1.5995	1.0374
82	0.25	82	own	0.0957	0.1306	0.7328	0.4637	0.506	0.0767	1.0049	0.0082	0.0017	0.0065	0.3553	0.0767	0.506	0.0767	2.5	0.88825	1.012	1.61175	0.988
83	0.25	83	own	-0.049	0.1356	-0.3614	0.7178	0.4767	0.0694	1.0031	0.0084	-0.0156	0.0052	0.3015	0.0716	0.4767	0.0694	2.5	0.75375	0.9534	1.74625	1.0466
84	0.25	84	own	-0.0963	0.1345	-0.7157	0.4742	0.4818	0.0824	1.0142	0.009	-0.0073	0.0055	0.313	0.0685	0.4818	0.0824	2.5	0.7825	0.9636	1.7175	1.0364
85	0.25	85	own	0.0312	0.128	0.2437	0.8075	0.4904	0.0792	1.0135	0.0086	-0.0103	0.0057	0.3299	0.0725	0.4904	0.0792	2.5	0.82475	0.9808	1.67525	1.0192
86	0.25	86	own	-0.014	0.1213	-0.1157	0.9079	0.5458	0.0768	0.9899	0.0084	-0.0158	0.0059	0.3686	0.0602	0.5458	0.0768	2.5	0.9215	1.0916	1.5785	0.9084
87	0.25	87	own	-0.0171	0.1314	-0.1298	0.8967	0.4669	0.0854	1.0045	0.0082	-0.0292	0.0059	0.3304	0.0724	0.4669	0.0854	2.5	0.826	0.9338	1.674	1.0662
88	0.25	88	own	-0.0159	0.1308	-0.1216	0.9032	0.4231	0.0801	1.0109	0.0091	-0.008	0.0061	0.4921	0.0766	0.4231	0.0801	2.5	1.23025	0.8462	1.26975	1.1538
89	0.25	89	own	0.1272	0.166	0.7659	0.4437	0.4745	0.0824	1.0158	0.0087	-0.0091	0.0055	0.2477	0.0688	0.4745	0.0824	2.5	0.61925	0.949	1.88075	1.051
90	0.25	90	own	-0.084	0.1195	-0.7031	0.482	0.5712	0.0774	0.9935	0.0087	-0.0255	0.0064	0.4782	0.0757	0.5712	0.0774	2.5	1.1955	1.1424	1.3045	0.8576
91	0.25	91	own	0.1409	0.1296	1.087	0.2771	0.5129	0.0673	0.998	0.0078	0.011	0.0059	0.3201	0.0756	0.5129	0.0673	2.5	0.80025	1.0258	1.69975	0.9742
92	0.25	92	own	-0.0067	0.1035	-0.0646	0.9485	0.4794	0.0823	1.0033	0.0081	0.0181	0.0052	0.4826	0.0719	0.4794	0.0823	2.5	1.2065	0.9588	1.2935	1.0412
93	0.25	93	own	0.0079	0.1137	0.0697	0.9444	0.5369	0.0745	0.9942	0.0075	0.009	0.0061	0.4464	0.0731	0.5369	0.0745	2.5	1.116	1.0738	1.384	0.9262
94	0.25	94	own	0.0621	0.1024	0.6063	0.5443	0.5447	0.0827	1.0034	0.0089	0.0104	0.0055	0.4701	0.075	0.5447	0.0827	2.5	1.17525	1.0894	1.32475	0.9106
95	0.25	95	own	0.0391	0.142	0.2751	0.7832	0.2209	0.0685	1.0267	0.0074	0.023	0.0055	0.4973	0.0746	0.2209	0.0685	2.5	1.24325	0.4418	1.25675	1.5582
96	0.25	96	own	0.1615	0.1472	1.0971	0.2726	0.5135	0.0754	0.9981	0.008	-0.0075	0.006	0.2947	0.0712	0.5135	0.0754	2.5	0.73675	1.027	1.76325	0.973
97	0.25	97	own	0.3016	0.171	1.7642	0.0777	0.3049	0.0741	1.0086	0.0081	2e-04	0.0052	0.2784	0.0696	0.3049	0.0741	2.5	0.696	0.6098	1.804	1.3902
98	0.25	98	own	0.0958	0.1197	0.8007	0.4233	0.4389	0.0769	1.0069	0.0076	0.0281	0.0057	0.3856	0.0684	0.4389	0.0769	2.5	0.964	0.8778	1.536	1.1222
99	0.25	99	own	0.1187	0.1432	0.8293	0.4069	0.3573	0.0748	1.0188	0.0085	-8e-04	0.0056	0.3492	0.0739	0.3573	0.0748	2.5	0.873	0.7146	1.627	1.2854
100	0.25	100	own	0.1014	0.1143	0.8872	0.375	0.6041	0.0819	0.9869	0.0093	-0.0151	0.0053	0.3436	0.0752	0.6041	0.0819	2.5	0.859	1.2082	1.641	0.7918
101	0.5	1	own	-0.1031	0.1874	-0.5503	0.5821	0.4034	0.081	1.0161	0.0081	0.0016	0.0057	0.1751	0.0661	0.4034	0.081	3	0.5253	0.8068	2.4747	1.1932
102	0.5	2	own	-0.0226	0.1679	-0.1349	0.8927	0.4923	0.0813	0.9964	0.0088	-0.0088	0.0068	0.3342	0.0758	0.4923	0.0813	3	1.0026	0.9846	1.9974	1.0154
103	0.5	3	own	-0.0861	0.2165	-0.3977	0.6909	0.395	0.0732	1.017	0.0079	0.0106	0.0064	0.2023	0.062	0.395	0.0732	3	0.6069	0.79	2.3931	1.21
104	0.5	4	own	-0.0214	0.1452	-0.1475	0.8828	0.3703	0.0716	1.0106	0.0076	0.0074	0.0052	0.3204	0.0728	0.3703	0.0716	3	0.9612	0.7406	2.0388	1.2594
105	0.5	5	own	-0.1341	0.1278	-1.0494	0.294	0.4168	0.0729	1.006	0.0093	0.0025	0.0055	0.3938	0.0748	0.4168	0.0729	3	1.1814	0.8336	1.8186	1.1664
106	0.5	6	own	-0.0369	0.1132	-0.3257	0.7446	0.4328	0.0769	1.01	0.0074	1e-04	0.0058	0.4416	0.0683	0.4328	0.0769	3	1.3248	0.8656	1.6752	1.1344
107	0.5	7	own	-0.0023	0.1218	-0.0193	0.9846	0.5658	0.0773	1.006	0.008	0.0014	0.0054	0.3363	0.0757	0.5658	0.0773	3	1.0089	1.1316	1.9911	0.8684
108	0.5	8	own	0.1295	0.1183	1.0949	0.2735	0.4608	0.0732	1.013	0.008	-0.0115	0.0058	0.4108	0.074	0.4608	0.0732	3	1.2324	0.9216	1.7676	1.0784
109	0.5	9	own	0.0885	0.1789	0.495	0.6206	0.4929	0.0832	1.0066	0.0085	0.0481	0.0061	0.1852	0.0713	0.4929	0.0832	3	0.5556	0.9858	2.4444	1.0142
110	0.5	10	own	0.0713	0.158	0.4509	0.6521	0.3274	0.0764	1.0271	0.0088	-0.0119	0.005	0.2476	0.0681	0.3274	0.0764	3	0.7428	0.6548	2.2572	1.3452
111	0.5	11	own	-0.0783	0.1548	-0.5057	0.613	0.412	0.0808	1.0241	0.0084	4e-04	0.0058	0.3143	0.0871	0.412	0.0808	3	0.9429	0.824	2.0571	1.176
112	0.5	12	own	0.0398	0.1514	0.2626	0.7928	0.4757	0.0673	1.0019	0.0073	-0.0258	0.0055	0.2331	0.0709	0.4757	0.0673	3	0.6993	0.9514	2.3007	1.0486
113	0.5	13	own	0.069	0.1458	0.4729	0.6362	0.4306	0.0681	1.0062	0.0081	-0.0164	0.0056	0.3101	0.0694	0.4306	0.0681	3	0.9303	0.8612	2.0697	1.1388
114	0.5	14	own	0.0463	0.1549	0.2987	0.7652	0.6054	0.0785	0.9943	0.0083	0.0078	0.0062	0.2726	0.0728	0.6054	0.0785	3	0.8178	1.2108	2.1822	0.7892
115	0.5	15	own	0.3078	0.254	1.2115	0.2257	0.4238	0.0702	1.0063	0.0075	-0.0041	0.0061	0.1532	0.0726	0.4238	0.0702	3	0.4596	0.8476	2.5404	1.1524
116	0.5	16	own	0.1924	0.1678	1.1461	0.2517	0.3723	0.0734	1.0154	0.0081	0.0065	0.0052	0.2258	0.0689	0.3723	0.0734	3	0.6774	0.7446	2.3226	1.2554
117	0.5	17	own	0.0289	0.1293	0.2232	0.8234	0.3965	0.0796	1.0135	0.0082	0.0151	0.0053	0.3679	0.0712	0.3965	0.0796	3	1.1037	0.793	1.8963	1.207
118	0.5	18	own	-0.3571	0.1561	-2.2881	0.0221	0.4866	0.0714	1.0042	0.0075	0.0029	0.006	0.237	0.0808	0.4866	0.0714	3	0.711	0.9732	2.289	1.0268
119	0.5	19	own	-0.0377	0.1679	-0.2247	0.8222	0.3408	0.0721	1.0132	0.0083	-0.0022	0.0063	0.3278	0.0718	0.3408	0.0721	3	0.9834	0.6816	2.0166	1.3184
120	0.5	20	own	0.2091	0.1298	1.6112	0.1071	0.4517	0.0718	1.0199	0.0077	0.0336	0.0059	0.3706	0.071	0.4517	0.0718	3	1.1118	0.9034	1.8882	1.0966
121	0.5	21	own	-0.2565	0.1374	-1.8673	0.0619	0.4491	0.0735	1.0013	0.0085	-0.0048	0.0052	0.2835	0.0694	0.4491	0.0735	3	0.8505	0.8982	2.1495	1.1018
122	0.5	22	own	0.0676	0.1861	0.363	0.7166	0.3331	0.0789	1.0113	0.008	-0.0342	0.0059	0.2881	0.0684	0.3331	0.0789	3	0.8643	0.6662	2.1357	1.3338
123	0.5	23	own	-0.1574	0.1288	-1.2222	0.2216	0.4997	0.0781	1.0001	0.0088	-0.0097	0.0057	0.3584	0.0764	0.4997	0.0781	3	1.0752	0.9994	1.9248	1.0006
124	0.5	24	own	-5e-04	0.1385	-0.0038	0.997	0.4379	0.0729	1.0024	0.0072	-3.0042e-07	0.0059	0.3206	0.0694	0.4379	0.0729	3	0.9618	0.8758	2.0382	1.1242
125	0.5	25	own	-0.1593	0.1338	-1.1905	0.2339	0.5458	0.0822	1.0041	0.0086	0.0054	0.0062	0.3726	0.0718	0.5458	0.0822	3	1.1178	1.0916	1.8822	0.9084
126	0.5	26	own	-0.1772	0.1536	-1.1536	0.2487	0.5338	0.068	0.9954	0.0079	0.007	0.0061	0.2154	0.0692	0.5338	0.068	3	0.6462	1.0676	2.3538	0.9324
127	0.5	27	own	-0.1228	0.1556	-0.7891	0.43	0.5263	0.0792	1.0008	0.0086	0.01	0.0067	0.3047	0.0713	0.5263	0.0792	3	0.9141	1.0526	2.0859	0.9474
128	0.5	28	own	-0.2946	0.2202	-1.3381	0.1809	0.535	0.0858	1.0013	0.0093	-0.0114	0.0082	0.2778	0.1097	0.535	0.0858	3	0.8334	1.07	2.1666	0.93
129	0.5	29	own	0.0996	0.1146	0.869	0.3848	0.595	0.0991	0.9895	0.009	-0.0184	0.0055	0.3297	0.0738	0.595	0.0991	3	0.9891	1.19	2.0109	0.81
130	0.5	30	own	0.0824	0.1316	0.626	0.5313	0.403	0.0706	1.0017	0.0081	-0.0029	0.0058	0.4061	0.0763	0.403	0.0706	3	1.2183	0.806	1.7817	1.194
131	0.5	31	own	0.1127	0.1283	0.8785	0.3797	0.4768	0.0733	1.0014	0.0082	-0.0041	0.0057	0.3737	0.0657	0.4768	0.0733	3	1.1211	0.9536	1.8789	1.0464
132	0.5	32	own	-0.1237	0.1739	-0.7115	0.4768	0.4697	0.0769	1.013	0.0083	0.0028	0.0057	0.1887	0.0688	0.4697	0.0769	3	0.5661	0.9394	2.4339	1.0606
133	0.5	33	own	0.0648	0.1418	0.4569	0.6478	0.4141	0.0697	1.0121	0.0088	-0.0017	0.0059	0.3061	0.0837	0.4141	0.0697	3	0.9183	0.8282	2.0817	1.1718
134	0.5	34	own	-0.1568	0.136	-1.1528	0.249	0.412	0.0835	1.0148	0.0091	-0.0038	0.006	0.3969	0.077	0.412	0.0835	3	1.1907	0.824	1.8093	1.176
135	0.5	35	own	-0.0585	0.1122	-0.5214	0.6021	0.559	0.0764	1.0029	0.0083	0.0235	0.0055	0.403	0.075	0.559	0.0764	3	1.209	1.118	1.791	0.882
136	0.5	36	own	0.073	0.1321	0.5526	0.5805	0.5601	0.0748	0.9919	0.0084	-0.0177	0.0058	0.3315	0.0713	0.5601	0.0748	3	0.9945	1.1202	2.0055	0.8798
137	0.5	37	own	-0.0106	0.1387	-0.0763	0.9392	0.5761	0.0771	0.9892	0.0086	-0.0096	0.006	0.2199	0.0686	0.5761	0.0771	3	0.6597	1.1522	2.3403	0.8478
138	0.5	38	own	-0.005	0.2033	-0.0248	0.9802	0.4458	0.0809	1.0147	0.0085	0.0024	0.006	0.1836	0.0759	0.4458	0.0809	3	0.5508	0.8916	2.4492	1.1084
139	0.5	39	own	0.1054	0.1352	0.7795	0.4357	0.4538	0.0809	1.0082	0.0083	0.0184	0.0056	0.3448	0.0758	0.4538	0.0809	3	1.0344	0.9076	1.9656	1.0924
140	0.5	40	own	0.129	0.1258	1.0256	0.3051	0.4963	0.072	0.9993	0.0082	0.012	0.0059	0.3722	0.0708	0.4963	0.072	3	1.1166	0.9926	1.8834	1.0074
141	0.5	41	own	-0.1346	0.1342	-1.0035	0.3156	0.5699	0.0783	0.9997	0.0073	0.0075	0.0057	0.3054	0.0688	0.5699	0.0783	3	0.9162	1.1398	2.0838	0.8602
142	0.5	42	own	0.0203	0.1178	0.1724	0.8631	0.5075	0.0703	0.9913	0.0081	-2e-04	0.0055	0.3092	0.0815	0.5075	0.0703	3	0.9276	1.015	2.0724	0.985
143	0.5	43	own	-0.0372	0.1754	-0.2122	0.8319	0.4168	0.0735	1.0041	0.0083	0.0085	0.0059	0.2135	0.0688	0.4168	0.0735	3	0.6405	0.8336	2.3595	1.1664
144	0.5	44	own	-0.0297	0.1382	-0.2151	0.8297	0.4418	0.0762	0.9962	0.0075	0.0013	0.0057	0.3216	0.0812	0.4418	0.0762	3	0.9648	0.8836	2.0352	1.1164
145	0.5	45	own	0.2882	0.163	1.7682	0.077	0.4343	0.0742	1.0057	0.0083	-0.0082	0.0062	0.2818	0.0807	0.4343	0.0742	3	0.8454	0.8686	2.1546	1.1314
146	0.5	46	own	-0.1	0.1649	-0.6064	0.5443	0.4156	0.0797	1.0075	0.0086	-3e-04	0.0068	0.3003	0.0618	0.4156	0.0797	3	0.9009	0.8312	2.0991	1.1688
147	0.5	47	own	0.0997	0.2073	0.481	0.6305	0.2914	0.0748	1.018	0.0078	0.0101	0.0051	0.1936	0.0701	0.2914	0.0748	3	0.5808	0.5828	2.4192	1.4172
148	0.5	48	own	0.1757	0.1234	1.4239	0.1545	0.4328	0.0785	1.0084	0.0086	0.0022	0.0054	0.3891	0.1008	0.4328	0.0785	3	1.1673	0.8656	1.8327	1.1344
149	0.5	49	own	0.2147	0.1357	1.5825	0.1135	0.3652	0.0736	1.0165	0.0087	-0.019	0.0052	0.3535	0.078	0.3652	0.0736	3	1.0605	0.7304	1.9395	1.2696
150	0.5	50	own	0.086	0.1062	0.8095	0.4182	0.5146	0.0698	1.0185	0.0081	-0.0189	0.0055	0.432	0.071	0.5146	0.0698	3	1.296	1.0292	1.704	0.9708
151	0.5	51	own	0.1053	0.1051	1.0017	0.3165	0.5312	0.0726	1.0069	0.0085	0.0143	0.0054	0.4112	0.0687	0.5312	0.0726	3	1.2336	1.0624	1.7664	0.9376
152	0.5	52	own	0.0526	0.2512	0.2096	0.834	0.3719	0.1238	1.0195	0.0121	0.0163	0.0071	0.3459	0.0691	0.3719	0.1238	3	1.0377	0.7438	1.9623	1.2562
153	0.5	53	own	0.001	0.1664	0.0059	0.9953	0.5057	0.0865	0.999	0.0091	-0.0199	0.0057	0.2174	0.0695	0.5057	0.0865	3	0.6522	1.0114	2.3478	0.9886
154	0.5	54	own	-0.0424	0.1032	-0.4109	0.6811	0.603	0.0798	0.9887	0.0085	-0.0157	0.0059	0.4651	0.0625	0.603	0.0798	3	1.3953	1.206	1.6047	0.794
155	0.5	55	own	0.0977	0.1229	0.7951	0.4266	0.5348	0.0845	0.9917	0.0084	-4e-04	0.0056	0.3188	0.0661	0.5348	0.0845	3	0.9564	1.0696	2.0436	0.9304
156	0.5	56	own	-0.0865	0.1398	-0.6187	0.5361	0.5078	0.0696	0.9929	0.0075	0.0108	0.0057	0.2402	0.0667	0.5078	0.0696	3	0.7206	1.0156	2.2794	0.9844
157	0.5	57	own	0.1348	0.1175	1.1473	0.2513	0.467	0.0798	1.014	0.0089	-0.0346	0.0056	0.417	0.0685	0.467	0.0798	3	1.251	0.934	1.749	1.066
158	0.5	58	own	-0.1187	0.1482	-0.8009	0.4232	0.3381	0.074	1.013	0.0078	-0.0099	0.0054	0.2857	0.0684	0.3381	0.074	3	0.8571	0.6762	2.1429	1.3238
159	0.5	59	own	-0.016	0.1235	-0.1295	0.8969	0.5969	0.0921	0.9857	0.0094	0.017	0.0058	0.3366	0.0717	0.5969	0.0921	3	1.0098	1.1938	1.9902	0.8062
160	0.5	60	own	-0.0827	0.1489	-0.5554	0.5787	0.4631	0.0792	1.0004	0.008	0.0012	0.0061	0.4116	0.0734	0.4631	0.0792	3	1.2348	0.9262	1.7652	1.0738
161	0.5	61	own	-0.0777	0.1612	-0.4817	0.63	0.5614	0.0756	1.0007	0.0083	0.0235	0.0059	0.1639	0.0722	0.5614	0.0756	3	0.4917	1.1228	2.5083	0.8772
162	0.5	62	own	-0.0133	0.1207	-0.11	0.9124	0.5766	0.077	1.0024	0.0081	-0.0164	0.0053	0.3241	0.0782	0.5766	0.077	3	0.9723	1.1532	2.0277	0.8468
163	0.5	63	own	-0.0289	0.1402	-0.2058	0.8369	0.4438	0.079	1.0114	0.0087	4e-04	0.0059	0.3064	0.0691	0.4438	0.079	3	0.9192	0.8876	2.0808	1.1124
164	0.5	64	own	0.2254	0.1282	1.7578	0.0788	0.4584	0.0679	1.0148	0.0079	0.0176	0.0061	0.3881	0.0734	0.4584	0.0679	3	1.1643	0.9168	1.8357	1.0832
165	0.5	65	own	0.0016	0.1343	0.0119	0.9905	0.4376	0.0692	1.0149	0.0074	0.0103	0.0058	0.3374	0.0785	0.4376	0.0692	3	1.0122	0.8752	1.9878	1.1248
166	0.5	66	own	-0.0434	0.1261	-0.3439	0.7309	0.5194	0.0724	1.0011	0.0084	0.0252	0.0057	0.3616	0.0719	0.5194	0.0724	3	1.0848	1.0388	1.9152	0.9612
167	0.5	67	own	-0.0442	0.1347	-0.3282	0.7428	0.5455	0.077	0.9981	0.0079	-0.0265	0.0051	0.2445	0.0742	0.5455	0.077	3	0.7335	1.091	2.2665	0.909
168	0.5	68	own	0.0793	0.1056	0.7508	0.4528	0.5341	0.0822	1.0088	0.0087	0.0208	0.0063	0.4901	0.0758	0.5341	0.0822	3	1.4703	1.0682	1.5297	0.9318
169	0.5	69	own	0.253	0.1784	1.4181	0.1561	0.3158	0.0792	1.0349	0.0092	0.004	0.0058	0.2541	0.0766	0.3158	0.0792	3	0.7623	0.6316	2.2377	1.3684
170	0.5	70	own	-0.1513	0.1201	-1.2596	0.2078	0.5568	0.0817	0.9989	0.0081	-0.0043	0.0054	0.3399	0.0716	0.5568	0.0817	3	1.0197	1.1136	1.9803	0.8864
171	0.5	71	own	0.122	0.162	0.753	0.4514	0.4835	0.0759	1.0049	0.0084	0.0173	0.0059	0.2358	0.0705	0.4835	0.0759	3	0.7074	0.967	2.2926	1.033
172	0.5	72	own	0.149	0.1201	1.2408	0.2147	0.4851	0.0762	1.0137	0.0083	-0.0109	0.0058	0.3686	0.0758	0.4851	0.0762	3	1.1058	0.9702	1.8942	1.0298
173	0.5	73	own	0.0264	0.1205	0.2194	0.8263	0.5056	0.077	1.0001	0.0084	0.0088	0.0053	0.4029	0.0837	0.5056	0.077	3	1.2087	1.0112	1.7913	0.9888
174	0.5	74	own	0.3156	0.1658	1.9032	0.057	0.47	0.0731	1.0147	0.0076	-0.0047	0.0057	0.2303	0.0737	0.47	0.0731	3	0.6909	0.94	2.3091	1.06
175	0.5	75	own	-0.1587	0.1324	-1.1982	0.2308	0.4482	0.0772	1.0024	0.0084	-0.0025	0.0056	0.3564	0.0807	0.4482	0.0772	3	1.0692	0.8964	1.9308	1.1036
176	0.5	76	own	-0.287	0.1508	-1.9032	0.057	0.4391	0.0805	1.0077	0.0082	-0.0043	0.0055	0.3012	0.071	0.4391	0.0805	3	0.9036	0.8782	2.0964	1.1218
177	0.5	77	own	-0.0511	0.1394	-0.3669	0.7137	0.4247	0.0687	1.0139	0.008	-0.0148	0.006	0.3199	0.071	0.4247	0.0687	3	0.9597	0.8494	2.0403	1.1506
178	0.5	78	own	0.1429	0.1159	1.2333	0.2175	0.5315	0.0741	1.0003	0.0078	2e-04	0.0055	0.4224	0.0658	0.5315	0.0741	3	1.2672	1.063	1.7328	0.937
179	0.5	79	own	-0.0107	0.1402	-0.0766	0.9389	0.4567	0.0767	0.9957	0.0086	0.025	0.0052	0.2377	0.0728	0.4567	0.0767	3	0.7131	0.9134	2.2869	1.0866
180	0.5	80	own	0.0606	0.1346	0.4502	0.6525	0.4619	0.0693	1.0143	0.0079	-0.0052	0.0055	0.289	0.0704	0.4619	0.0693	3	0.867	0.9238	2.133	1.0762
181	0.5	81	own	0.0998	0.1592	0.6265	0.531	0.4984	0.0783	1.0023	0.0082	0.0023	0.0053	0.2004	0.0693	0.4984	0.0783	3	0.6012	0.9968	2.3988	1.0032
182	0.5	82	own	0.1158	0.1499	0.7723	0.4399	0.352	0.0734	1.0111	0.0081	-0.0078	0.0057	0.3332	0.064	0.352	0.0734	3	0.9996	0.704	2.0004	1.296
183	0.5	83	own	0.066	0.1398	0.4722	0.6368	0.4619	0.0753	1.0044	0.0076	-0.0069	0.0063	0.3953	0.0772	0.4619	0.0753	3	1.1859	0.9238	1.8141	1.0762
184	0.5	84	own	-0.0162	0.1164	-0.1393	0.8892	0.6199	0.1051	0.984	0.0101	-0.026	0.0057	0.3845	0.0702	0.6199	0.1051	3	1.1535	1.2398	1.8465	0.7602
185	0.5	85	own	-0.1053	0.118	-0.8923	0.3722	0.5686	0.0753	0.9953	0.0084	-0.0105	0.0057	0.3731	0.0676	0.5686	0.0753	3	1.1193	1.1372	1.8807	0.8628
186	0.5	86	own	0.0207	0.1718	0.1208	0.9039	0.4137	0.0681	1.0052	0.0074	-0.0012	0.0061	0.259	0.0756	0.4137	0.0681	3	0.777	0.8274	2.223	1.1726
187	0.5	87	own	0.1037	0.1323	0.7839	0.4331	0.4215	0.0774	1.0137	0.0089	-0.0077	0.0059	0.4011	0.0763	0.4215	0.0774	3	1.2033	0.843	1.7967	1.157
188	0.5	88	own	0.1212	0.1125	1.078	0.281	0.5124	0.07	1.0038	0.0088	-0.0119	0.0058	0.435	0.0719	0.5124	0.07	3	1.305	1.0248	1.695	0.9752
189	0.5	89	own	0.0347	0.1093	0.3173	0.751	0.4986	0.0779	1.005	0.0088	-0.0217	0.0058	0.4064	0.0827	0.4986	0.0779	3	1.2192	0.9972	1.7808	1.0028
190	0.5	90	own	-0.391	0.1901	-2.0567	0.0397	0.4887	0.086	1.0115	0.0088	0.0321	0.0059	0.2149	0.0639	0.4887	0.086	3	0.6447	0.9774	2.3553	1.0226
191	0.5	91	own	-0.131	0.1385	-0.9464	0.344	0.4589	0.0702	1.0057	0.0082	0.0025	0.0058	0.3361	0.075	0.4589	0.0702	3	1.0083	0.9178	1.9917	1.0822
192	0.5	92	own	-0.0835	0.1738	-0.4803	0.631	0.3905	0.0718	1.0129	0.0081	0.0143	0.0057	0.2412	0.0644	0.3905	0.0718	3	0.7236	0.781	2.2764	1.219
193	0.5	93	own	-0.1436	0.1837	-0.7818	0.4343	0.583	0.079	1.005	0.0087	0.0052	0.0064	0.1562	0.0678	0.583	0.079	3	0.4686	1.166	2.5314	0.834
194	0.5	94	own	0.1198	0.1388	0.8634	0.3879	0.5271	0.0764	1.0015	0.008	-0.0068	0.006	0.2817	0.0862	0.5271	0.0764	3	0.8451	1.0542	2.1549	0.9458
195	0.5	95	own	0.0462	0.1674	0.2761	0.7825	0.4041	0.078	1.0025	0.0082	-0.0121	0.0062	0.2572	0.0737	0.4041	0.078	3	0.7716	0.8082	2.2284	1.1918
196	0.5	96	own	-0.1832	0.1064	-1.7213	0.0852	0.5839	0.0762	0.9927	0.0084	-0.0096	0.0052	0.3034	0.067	0.5839	0.0762	3	0.9102	1.1678	2.0898	0.8322
197	0.5	97	own	0.0148	0.1274	0.1166	0.9072	0.5124	0.0703	1.0068	0.0076	-0.0143	0.0057	0.3418	0.0745	0.5124	0.0703	3	1.0254	1.0248	1.9746	0.9752
198	0.5	98	own	-0.05	0.1174	-0.4258	0.6703	0.5037	0.0791	1.0042	0.0083	-0.0206	0.0061	0.405	0.1015	0.5037	0.0791	3	1.215	1.0074	1.785	0.9926
199	0.5	99	own	0.0096	0.127	0.0753	0.9399	0.5081	0.0715	0.9997	0.0078	-0.0127	0.0059	0.3352	0.0743	0.5081	0.0715	3	1.0056	1.0162	1.9944	0.9838
200	0.5	100	own	0.0526	0.1288	0.4083	0.6831	0.4775	0.0803	0.999	0.009	0.0222	0.0058	0.3255	0.076	0.4775	0.0803	3	0.9765	0.955	2.0235	1.045
201	0.75	1	own	0.0792	0.2473	0.3204	0.7486	0.5691	0.0751	1.0016	0.0075	-0.0079	0.0049	0.0593	0.0667	0.5691	0.0751	3.5	0.20755	1.1382	3.29245	0.8618
202	0.75	2	own	0.3277	0.1877	1.7459	0.0808	0.6285	0.0821	0.9876	0.0086	0.0024	0.0059	0.13	0.0723	0.6285	0.0821	3.5	0.455	1.257	3.045	0.743
203	0.75	3	own	-0.0179	0.1321	-0.1354	0.8923	0.5058	0.0746	1.0024	0.0089	0.0016	0.0059	0.3371	0.0689	0.5058	0.0746	3.5	1.17985	1.0116	2.32015	0.9884
204	0.75	4	own	-0.3056	0.1331	-2.2952	0.0217	0.4225	0.0788	1.0113	0.0088	0.003	0.0053	0.3586	0.0699	0.4225	0.0788	3.5	1.2551	0.845	2.2449	1.155
205	0.75	5	own	0.0701	0.1431	0.4902	0.624	0.5192	0.0881	0.993	0.0095	-0.0027	0.0055	0.264	0.0754	0.5192	0.0881	3.5	0.924	1.0384	2.576	0.9616
206	0.75	6	own	0.2209	0.143	1.5452	0.1223	0.4706	0.0757	1.001	0.0079	0.0229	0.0057	0.3078	0.0682	0.4706	0.0757	3.5	1.0773	0.9412	2.4227	1.0588
207	0.75	7	own	0.1427	0.1271	1.1232	0.2614	0.5014	0.0877	1.0023	0.0092	-0.0095	0.0059	0.3586	0.0736	0.5014	0.0877	3.5	1.2551	1.0028	2.2449	0.9972
208	0.75	8	own	0.0844	0.1437	0.5875	0.5569	0.4265	0.0663	1.0109	0.0078	-0.0256	0.0059	0.396	0.0862	0.4265	0.0663	3.5	1.386	0.853	2.114	1.147
209	0.75	9	own	-0.0305	0.1718	-0.1773	0.8593	0.3636	0.0809	1.0207	0.0088	-0.0089	0.0059	0.2133	0.0678	0.3636	0.0809	3.5	0.74655	0.7272	2.75345	1.2728
210	0.75	10	own	-0.0454	0.1326	-0.3419	0.7324	0.5587	0.0851	0.9958	0.0085	-0.018	0.0054	0.2611	0.0754	0.5587	0.0851	3.5	0.91385	1.1174	2.58615	0.8826
211	0.75	11	own	-0.0426	0.1249	-0.3414	0.7328	0.4428	0.0811	1.0016	0.0083	0.0053	0.0057	0.376	0.0669	0.4428	0.0811	3.5	1.316	0.8856	2.184	1.1144
212	0.75	12	own	0.1776	0.2551	0.6961	0.4864	0.347	0.0681	1.0267	0.0074	0.012	0.0059	0.0961	0.0648	0.347	0.0681	3.5	0.33635	0.694	3.16365	1.306
213	0.75	13	own	-0.3636	0.1277	-2.8463	0.0044	0.5455	0.0781	1.0118	0.0086	-0.0191	0.0062	0.3284	0.0767	0.5455	0.0781	3.5	1.1494	1.091	2.3506	0.909
214	0.75	14	own	0.1016	0.1097	0.9261	0.3544	0.5621	0.0751	0.9921	0.008	-0.0126	0.0055	0.3416	0.0774	0.5621	0.0751	3.5	1.1956	1.1242	2.3044	0.8758
215	0.75	15	own	0.1065	0.1869	0.5695	0.569	0.3676	0.0761	1.0247	0.0082	-0.0079	0.006	0.2541	0.0746	0.3676	0.0761	3.5	0.88935	0.7352	2.61065	1.2648
216	0.75	16	own	-0.3859	0.1803	-2.1406	0.0323	0.4799	0.0738	1.0058	0.0083	-0.0131	0.0059	0.1965	0.0702	0.4799	0.0738	3.5	0.68775	0.9598	2.81225	1.0402
217	0.75	17	own	-0.1386	0.1735	-0.7987	0.4245	0.5885	0.0683	0.9973	0.0082	0.0088	0.0053	0.1722	0.0716	0.5885	0.0683	3.5	0.6027	1.177	2.8973	0.823
218	0.75	18	own	0.0729	0.1181	0.6174	0.537	0.5838	0.0767	0.9889	0.0081	-0.0136	0.0056	0.3209	0.0675	0.5838	0.0767	3.5	1.12315	1.1676	2.37685	0.8324
219	0.75	19	own	0.1804	0.1462	1.2339	0.2172	0.5191	0.0773	1.0055	0.008	-0.0363	0.0054	0.2375	0.0665	0.5191	0.0773	3.5	0.83125	1.0382	2.66875	0.9618
220	0.75	20	own	0.149	0.1493	0.9985	0.3181	0.48	0.0664	1.0067	0.0078	0.0068	0.0057	0.274	0.0732	0.48	0.0664	3.5	0.959	0.96	2.541	1.04
221	0.75	21	own	0.2045	0.1545	1.3232	0.1858	0.4744	0.0705	0.9952	0.0077	0.028	0.0057	0.2275	0.0723	0.4744	0.0705	3.5	0.79625	0.9488	2.70375	1.0512
222	0.75	22	own	-0.117	0.1869	-0.6257	0.5315	0.4994	0.0676	0.9975	0.0078	-0.0054	0.0059	0.1454	0.0688	0.4994	0.0676	3.5	0.5089	0.9988	2.9911	1.0012
223	0.75	23	own	0.3185	0.1402	2.2712	0.0231	0.4426	0.0758	1.0016	0.0087	0.0236	0.0059	0.3355	0.0773	0.4426	0.0758	3.5	1.17425	0.8852	2.32575	1.1148
224	0.75	24	own	0.17	0.1737	0.9789	0.3276	0.4154	0.0707	1.0074	0.0077	0.0318	0.0059	0.2181	0.0685	0.4154	0.0707	3.5	0.76335	0.8308	2.73665	1.1692
225	0.75	25	own	0.066	0.1446	0.4565	0.6481	0.546	0.0722	0.9958	0.0073	-0.0051	0.006	0.242	0.0776	0.546	0.0722	3.5	0.847	1.092	2.653	0.908
226	0.75	26	own	-0.0951	0.1321	-0.7201	0.4715	0.5414	0.0706	0.9974	0.0075	0.0075	0.0061	0.3872	0.0799	0.5414	0.0706	3.5	1.3552	1.0828	2.1448	0.9172
227	0.75	27	own	-0.206	0.1748	-1.1787	0.2385	0.418	0.0768	1.0144	0.0084	-0.0109	0.0059	0.2117	0.0648	0.418	0.0768	3.5	0.74095	0.836	2.75905	1.164
228	0.75	28	own	-0.0362	0.1636	-0.2216	0.8247	0.3338	0.0711	1.0241	0.0085	0.0018	0.0054	0.2694	0.0697	0.3338	0.0711	3.5	0.9429	0.6676	2.5571	1.3324
229	0.75	29	own	-0.1197	0.1293	-0.9261	0.3544	0.5003	0.0819	1.0068	0.0085	0.0295	0.0056	0.3232	0.0663	0.5003	0.0819	3.5	1.1312	1.0006	2.3688	0.9994
230	0.75	30	own	0.0361	0.124	0.2912	0.7709	0.5347	0.0831	0.9967	0.0081	-0.004	0.0058	0.3481	0.0697	0.5347	0.0831	3.5	1.21835	1.0694	2.28165	0.9306
231	0.75	31	own	0.2577	0.1465	1.759	0.0786	0.463	0.0724	1.0152	0.0076	0.0011	0.0058	0.2586	0.0686	0.463	0.0724	3.5	0.9051	0.926	2.5949	1.074
232	0.75	32	own	0.1486	0.1755	0.8466	0.3972	0.4525	0.0744	1.0064	0.0076	0.0017	0.0055	0.1962	0.0821	0.4525	0.0744	3.5	0.6867	0.905	2.8133	1.095
233	0.75	33	own	0.0706	0.1362	0.5185	0.6041	0.3817	0.0698	1.0223	0.0083	0.002	0.0052	0.3316	0.0813	0.3817	0.0698	3.5	1.1606	0.7634	2.3394	1.2366
234	0.75	34	own	-0.3616	0.2622	-1.3789	0.1679	0.3968	0.0721	1.0206	0.0079	0.0163	0.0055	0.1008	0.0681	0.3968	0.0721	3.5	0.3528	0.7936	3.1472	1.2064
235	0.75	35	own	-0.0994	0.1496	-0.6645	0.5064	0.4702	0.0736	1.0067	0.0078	-0.0145	0.0058	0.2304	0.0716	0.4702	0.0736	3.5	0.8064	0.9404	2.6936	1.0596
236	0.75	36	own	0.0064	0.1403	0.0455	0.9637	0.4213	0.0724	1.0029	0.0084	-0.0108	0.0056	0.3096	0.0704	0.4213	0.0724	3.5	1.0836	0.8426	2.4164	1.1574
237	0.75	37	own	0.1218	0.1346	0.9054	0.3653	0.6101	0.0772	0.9977	0.0084	-0.0148	0.0058	0.2378	0.0805	0.6101	0.0772	3.5	0.8323	1.2202	2.6677	0.7798
238	0.75	38	own	-0.1122	0.1539	-0.7293	0.4658	0.483	0.0807	1.0091	0.0091	-0.007	0.0054	0.1879	0.0682	0.483	0.0807	3.5	0.65765	0.966	2.84235	1.034
239	0.75	39	own	-0.2825	0.1846	-1.5303	0.1259	0.4309	0.081	1.018	0.0082	-0.0217	0.0057	0.1768	0.0615	0.4309	0.081	3.5	0.6188	0.8618	2.8812	1.1382
240	0.75	40	own	-0.147	0.1223	-1.2014	0.2296	0.6036	0.0763	0.995	0.0086	0.02	0.0057	0.2819	0.068	0.6036	0.0763	3.5	0.98665	1.2072	2.51335	0.7928
241	0.75	41	own	0.1063	0.1562	0.6806	0.4961	0.3376	0.0738	1.022	0.0081	-0.0465	0.0052	0.3275	0.0745	0.3376	0.0738	3.5	1.14625	0.6752	2.35375	1.3248
242	0.75	42	own	0.1323	0.1556	0.8503	0.3951	0.4775	0.0732	1.004	0.0084	-0.0118	0.0058	0.2806	0.0715	0.4775	0.0732	3.5	0.9821	0.955	2.5179	1.045
243	0.75	43	own	-0.2414	0.1597	-1.5117	0.1306	0.4655	0.0818	1.0061	0.0088	0.0013	0.0061	0.2622	0.0615	0.4655	0.0818	3.5	0.9177	0.931	2.5823	1.069
244	0.75	44	own	0.0154	0.1366	0.113	0.9101	0.5272	0.0777	1.0016	0.0079	-0.0157	0.006	0.3238	0.0785	0.5272	0.0777	3.5	1.1333	1.0544	2.3667	0.9456
245	0.75	45	own	0.1025	0.2123	0.4828	0.6292	0.4238	0.0676	1.0071	0.0078	0.0136	0.0059	0.1597	0.0688	0.4238	0.0676	3.5	0.55895	0.8476	2.94105	1.1524
246	0.75	46	own	0.1741	0.1734	1.0039	0.3154	0.4745	0.0797	1.0073	0.0086	-0.0074	0.0057	0.2094	0.0721	0.4745	0.0797	3.5	0.7329	0.949	2.7671	1.051
247	0.75	47	own	0.1529	0.1365	1.1198	0.2628	0.542	0.0724	1.0002	0.0081	-0.0072	0.006	0.264	0.0702	0.542	0.0724	3.5	0.924	1.084	2.576	0.916
248	0.75	48	own	-0.0994	0.1887	-0.5265	0.5986	0.4564	0.0812	1.0133	0.0096	0.0124	0.0061	0.1779	0.0655	0.4564	0.0812	3.5	0.62265	0.9128	2.87735	1.0872
249	0.75	49	own	-0.1525	0.1203	-1.2677	0.2049	0.4597	0.0662	1.0055	0.0074	0.0117	0.0055	0.3919	0.073	0.4597	0.0662	3.5	1.37165	0.9194	2.12835	1.0806
250	0.75	50	own	0.1979	0.1352	1.4636	0.1433	0.6326	0.084	0.9867	0.0084	0.0014	0.0057	0.2962	0.0783	0.6326	0.084	3.5	1.0367	1.2652	2.4633	0.7348
251	0.75	51	own	-0.0775	0.1785	-0.4345	0.664	0.5813	0.0889	1.0154	0.0095	-0.0085	0.0063	0.2634	0.0748	0.5813	0.0889	3.5	0.9219	1.1626	2.5781	0.8374
252	0.75	52	own	-0.0463	0.1973	-0.2344	0.8147	0.4828	0.0789	1.0138	0.0082	0.02	0.0063	0.2758	0.0813	0.4828	0.0789	3.5	0.9653	0.9656	2.5347	1.0344
253	0.75	53	own	-0.0871	0.1174	-0.742	0.4581	0.5784	0.0695	0.9992	0.008	-0.0108	0.0057	0.393	0.073	0.5784	0.0695	3.5	1.3755	1.1568	2.1245	0.8432
254	0.75	54	own	-0.1074	0.1487	-0.7224	0.4701	0.446	0.0721	0.999	0.008	-0.023	0.0053	0.2537	0.0756	0.446	0.0721	3.5	0.88795	0.892	2.61205	1.108
255	0.75	55	own	0.0655	0.1367	0.4791	0.6319	0.5076	0.0767	0.9945	0.0083	0.0013	0.0054	0.2593	0.0664	0.5076	0.0767	3.5	0.90755	1.0152	2.59245	0.9848
256	0.75	56	own	0.129	0.1679	0.7682	0.4424	0.4246	0.0716	1.0071	0.0081	-0.005	0.0059	0.2373	0.0653	0.4246	0.0716	3.5	0.83055	0.8492	2.66945	1.1508
257	0.75	57	own	-0.248	0.1259	-1.9697	0.0489	0.4725	0.0783	1.0014	0.0092	0.01	0.0051	0.3348	0.0764	0.4725	0.0783	3.5	1.1718	0.945	2.3282	1.055
258	0.75	58	own	0.0372	0.1803	0.2065	0.8364	0.5004	0.0827	1.0037	0.0083	0.0203	0.006	0.1584	0.0797	0.5004	0.0827	3.5	0.5544	1.0008	2.9456	0.9992
259	0.75	59	own	-0.1355	0.1399	-0.9686	0.3327	0.4882	0.0708	1.0194	0.0076	-0.0042	0.0067	0.4272	0.0768	0.4882	0.0708	3.5	1.4952	0.9764	2.0048	1.0236
260	0.75	60	own	0.1684	0.1617	1.0414	0.2977	0.4919	0.0831	1.015	0.0088	-0.0147	0.0062	0.2753	0.074	0.4919	0.0831	3.5	0.96355	0.9838	2.53645	1.0162
261	0.75	61	own	-0.0089	0.1377	-0.0644	0.9486	0.4612	0.0772	1.0039	0.0076	-0.0037	0.0054	0.3155	0.0736	0.4612	0.0772	3.5	1.10425	0.9224	2.39575	1.0776
262	0.75	62	own	0.1951	0.1381	1.4127	0.1578	0.4396	0.0778	1.0009	0.0086	-0.0179	0.0058	0.3105	0.0731	0.4396	0.0778	3.5	1.08675	0.8792	2.41325	1.1208
263	0.75	63	own	0.1783	0.1678	1.0628	0.2879	0.4328	0.0758	1.0114	0.0083	-0.0097	0.0057	0.2351	0.0657	0.4328	0.0758	3.5	0.82285	0.8656	2.67715	1.1344
264	0.75	64	own	0.1446	0.1231	1.175	0.24	0.4539	0.0718	1.0056	0.0079	0.0213	0.0056	0.3827	0.0731	0.4539	0.0718	3.5	1.33945	0.9078	2.16055	1.0922
265	0.75	65	own	-0.0526	0.1337	-0.3933	0.6941	0.442	0.0744	1.0112	0.0078	-0.0167	0.0056	0.3427	0.0704	0.442	0.0744	3.5	1.19945	0.884	2.30055	1.116
266	0.75	66	own	0.174	0.178	0.9775	0.3283	0.4529	0.0697	1.0028	0.0074	-0.0074	0.0056	0.1928	0.0724	0.4529	0.0697	3.5	0.6748	0.9058	2.8252	1.0942
267	0.75	67	own	0.1143	0.1678	0.681	0.4959	0.3265	0.0776	1.0153	0.0083	-0.0126	0.0058	0.251	0.0654	0.3265	0.0776	3.5	0.8785	0.653	2.6215	1.347
268	0.75	68	own	0.0265	0.1319	0.2006	0.841	0.4163	0.0757	0.9974	0.0079	-0.0012	0.0058	0.3556	0.0738	0.4163	0.0757	3.5	1.2446	0.8326	2.2554	1.1674
269	0.75	69	own	-0.0822	0.143	-0.5746	0.5656	0.4911	0.0686	0.9924	0.0082	-0.0111	0.0056	0.2846	0.0704	0.4911	0.0686	3.5	0.9961	0.9822	2.5039	1.0178
270	0.75	70	own	-0.078	0.1585	-0.4922	0.6226	0.3592	0.067	1.014	0.0076	0.011	0.0053	0.2338	0.0641	0.3592	0.067	3.5	0.8183	0.7184	2.6817	1.2816
271	0.75	71	own	-0.2305	0.1271	-1.8132	0.0698	0.6064	0.081	0.9872	0.0084	0.0097	0.0058	0.2839	0.0687	0.6064	0.081	3.5	0.99365	1.2128	2.50635	0.7872
272	0.75	72	own	0.1667	0.1555	1.0722	0.2836	0.6098	0.0824	1.0018	0.0087	-0.0154	0.0056	0.2116	0.0677	0.6098	0.0824	3.5	0.7406	1.2196	2.7594	0.7804
273	0.75	73	own	0.0518	0.1383	0.3748	0.7078	0.4835	0.0748	1	0.0088	-0.0103	0.0059	0.3014	0.0837	0.4835	0.0748	3.5	1.0549	0.967	2.4451	1.033
274	0.75	74	own	-0.2718	0.3159	-0.8604	0.3896	0.51	0.0755	1.0117	0.0078	0.0066	0.0057	0.056	0.0693	0.51	0.0755	3.5	0.196	1.02	3.304	0.98
275	0.75	75	own	0.139	0.1463	0.9497	0.3423	0.5648	0.0761	0.9992	0.0086	-0.0096	0.0061	0.2482	0.0774	0.5648	0.0761	3.5	0.8687	1.1296	2.6313	0.8704
276	0.75	76	own	-0.26	0.1624	-1.6005	0.1095	0.4813	0.0805	1.003	0.0086	0.0133	0.0052	0.2637	0.0686	0.4813	0.0805	3.5	0.92295	0.9626	2.57705	1.0374
277	0.75	77	own	0.1079	0.1475	0.732	0.4642	0.506	0.0767	1.0049	0.0082	-3e-04	0.0065	0.2754	0.0746	0.506	0.0767	3.5	0.9639	1.012	2.5361	0.988
278	0.75	78	own	-0.0951	0.1586	-0.5995	0.5488	0.4767	0.0694	1.0031	0.0084	-0.0091	0.0052	0.216	0.0617	0.4767	0.0694	3.5	0.756	0.9534	2.744	1.0466
279	0.75	79	own	-0.2035	0.1716	-1.186	0.2356	0.4818	0.0824	1.0142	0.009	-0.0044	0.0055	0.1986	0.0657	0.4818	0.0824	3.5	0.6951	0.9636	2.8049	1.0364
280	0.75	80	own	0.0501	0.1466	0.3418	0.7325	0.4904	0.0792	1.0135	0.0086	-0.0138	0.0055	0.2249	0.0695	0.4904	0.0792	3.5	0.78715	0.9808	2.71285	1.0192
281	0.75	81	own	-0.03	0.1453	-0.2062	0.8367	0.5458	0.0768	0.9899	0.0084	-0.0143	0.0059	0.2569	0.0583	0.5458	0.0768	3.5	0.89915	1.0916	2.60085	0.9084
282	0.75	82	own	0.0445	0.1584	0.2811	0.7786	0.4669	0.0854	1.0045	0.0082	-0.0315	0.0058	0.2238	0.069	0.4669	0.0854	3.5	0.7833	0.9338	2.7167	1.0662
283	0.75	83	own	-0.0503	0.1435	-0.3508	0.7258	0.4231	0.0801	1.0109	0.0091	-0.0107	0.0058	0.3702	0.0701	0.4231	0.0801	3.5	1.2957	0.8462	2.2043	1.1538
284	0.75	84	own	0.1685	0.173	0.974	0.3301	0.4745	0.0824	1.0158	0.0087	-0.0098	0.0052	0.2101	0.0669	0.4745	0.0824	3.5	0.73535	0.949	2.76465	1.051
285	0.75	85	own	-0.0972	0.1431	-0.6796	0.4968	0.5712	0.0774	0.9935	0.0087	-0.0168	0.0066	0.3302	0.0688	0.5712	0.0774	3.5	1.1557	1.1424	2.3443	0.8576
286	0.75	86	own	0.1804	0.1639	1.1008	0.271	0.5129	0.0673	0.998	0.0078	0.0107	0.0058	0.1987	0.075	0.5129	0.0673	3.5	0.69545	1.0258	2.80455	0.9742
287	0.75	87	own	-0.0406	0.1186	-0.3425	0.732	0.4794	0.0823	1.0033	0.0081	0.0207	0.0051	0.3403	0.0682	0.4794	0.0823	3.5	1.19105	0.9588	2.30895	1.0412
288	0.75	88	own	0.0272	0.1391	0.1955	0.845	0.5369	0.0745	0.9942	0.0075	0.0076	0.006	0.2844	0.0676	0.5369	0.0745	3.5	0.9954	1.0738	2.5046	0.9262
289	0.75	89	own	0.0814	0.1215	0.6701	0.5028	0.5447	0.0827	1.0034	0.0089	0.007	0.0057	0.3535	0.0698	0.5447	0.0827	3.5	1.23725	1.0894	2.26275	0.9106
290	0.75	90	own	0.0062	0.1693	0.0366	0.9708	0.2209	0.0685	1.0267	0.0074	0.0231	0.0055	0.3527	0.0703	0.2209	0.0685	3.5	1.23445	0.4418	2.26555	1.5582
291	0.75	91	own	0.1834	0.1768	1.0374	0.2995	0.5135	0.0754	0.9981	0.008	-0.0074	0.0059	0.1826	0.0681	0.5135	0.0754	3.5	0.6391	1.027	2.8609	0.973
292	0.75	92	own	0.3155	0.2066	1.527	0.1268	0.3049	0.0741	1.0086	0.0081	-0.0016	0.0052	0.1815	0.0649	0.3049	0.0741	3.5	0.63525	0.6098	2.86475	1.3902
293	0.75	93	own	0.1049	0.1436	0.7309	0.4648	0.4389	0.0769	1.0069	0.0076	0.0279	0.0057	0.2532	0.0657	0.4389	0.0769	3.5	0.8862	0.8778	2.6138	1.1222
294	0.75	94	own	0.147	0.1645	0.8933	0.3717	0.3573	0.0748	1.0188	0.0085	-3e-04	0.0055	0.2508	0.0698	0.3573	0.0748	3.5	0.8778	0.7146	2.6222	1.2854
295	0.75	95	own	0.1344	0.1367	0.9832	0.3255	0.6041	0.0819	0.9869	0.0093	-0.0232	0.0053	0.2253	0.0712	0.6041	0.0819	3.5	0.78855	1.2082	2.71145	0.7918
296	0.75	96	own	0.048	0.1584	0.3033	0.7616	0.5539	0.0805	0.9967	0.0081	0.0069	0.0055	0.1936	0.0638	0.5539	0.0805	3.5	0.6776	1.1078	2.8224	0.8922
297	0.75	97	own	-0.0863	0.1732	-0.4983	0.6183	0.3348	0.0722	1.0175	0.0077	0.0179	0.0056	0.2209	0.093	0.3348	0.0722	3.5	0.77315	0.6696	2.72685	1.3304
298	0.75	98	own	0.0441	0.1159	0.3803	0.7037	0.5357	0.0701	1.0049	0.0071	0.0184	0.0055	0.3623	0.0694	0.5357	0.0701	3.5	1.26805	1.0714	2.23195	0.9286
299	0.75	99	own	0.1027	0.1662	0.6182	0.5365	0.3611	0.0809	1.0005	0.0088	-0.0393	0.0056	0.2913	0.0715	0.3611	0.0809	3.5	1.01955	0.7222	2.48045	1.2778
300	0.75	100	own	0.0676	0.1315	0.5141	0.6072	0.4803	0.0693	1.0062	0.0074	0.0205	0.006	0.3212	0.0752	0.4803	0.0693	3.5	1.1242	0.9606	2.3758	1.0394
301	1	1	own	-0.0392	0.1462	-0.2681	0.7886	0.4328	0.0769	1.01	0.0074	0.0067	0.0063	0.2917	0.0671	0.4328	0.0769	4	1.1668	0.8656	2.8332	1.1344
302	1	2	own	0.1514	0.1445	1.0474	0.2949	0.5658	0.0773	1.006	0.008	0.0045	0.0057	0.2163	0.0652	0.5658	0.0773	4	0.8652	1.1316	3.1348	0.8684
303	1	3	own	0.2434	0.1447	1.6817	0.0926	0.4608	0.0732	1.013	0.008	-0.0083	0.0057	0.2868	0.0741	0.4608	0.0732	4	1.1472	0.9216	2.8528	1.0784
304	1	4	own	0.1225	0.1968	0.6223	0.5337	0.4929	0.0832	1.0066	0.0085	0.046	0.0057	0.1257	0.0708	0.4929	0.0832	4	0.5028	0.9858	3.4972	1.0142
305	1	5	own	-0.0234	0.2172	-0.1078	0.9142	0.3274	0.0764	1.0271	0.0088	-0.0197	0.0047	0.1656	0.0705	0.3274	0.0764	4	0.6624	0.6548	3.3376	1.3452
306	1	6	own	0.0507	0.1519	0.3341	0.7383	0.412	0.0808	1.0241	0.0084	0.0041	0.0054	0.2507	0.0684	0.412	0.0808	4	1.0028	0.824	2.9972	1.176
307	1	7	own	0.0393	0.1943	0.2023	0.8397	0.4757	0.0673	1.0019	0.0073	-0.0101	0.0054	0.1396	0.0772	0.4757	0.0673	4	0.5584	0.9514	3.4416	1.0486
308	1	8	own	-0.0014	0.165	-0.0088	0.993	0.4306	0.0681	1.0062	0.0081	-0.0159	0.0059	0.2137	0.0626	0.4306	0.0681	4	0.8548	0.8612	3.1452	1.1388
309	1	9	own	-0.0086	0.1775	-0.0482	0.9615	0.6054	0.0785	0.9943	0.0083	0.0031	0.0063	0.2177	0.0699	0.6054	0.0785	4	0.8708	1.2108	3.1292	0.7892
310	1	10	own	0.3248	0.2712	1.1977	0.231	0.4238	0.0702	1.0063	0.0075	0.0105	0.006	0.1248	0.0715	0.4238	0.0702	4	0.4992	0.8476	3.5008	1.1524
311	1	11	own	-0.0268	0.1801	-0.149	0.8816	0.3723	0.0734	1.0154	0.0081	-0.0017	0.0053	0.1916	0.0657	0.3723	0.0734	4	0.7664	0.7446	3.2336	1.2554
312	1	12	own	0.1346	0.1374	0.9792	0.3275	0.3965	0.0796	1.0135	0.0082	0.0271	0.0053	0.3495	0.0651	0.3965	0.0796	4	1.398	0.793	2.602	1.207
313	1	13	own	-0.2068	0.1672	-1.2365	0.2163	0.4866	0.0714	1.0042	0.0075	-0.0033	0.0055	0.1665	0.0718	0.4866	0.0714	4	0.666	0.9732	3.334	1.0268
314	1	14	own	-0.0511	0.1757	-0.2908	0.7712	0.3408	0.0721	1.0132	0.0083	0.0119	0.0062	0.31	0.0699	0.3408	0.0721	4	1.24	0.6816	2.76	1.3184
315	1	15	own	0.2667	0.1438	1.8544	0.0637	0.4517	0.0718	1.0199	0.0077	0.0267	0.0055	0.2765	0.0689	0.4517	0.0718	4	1.106	0.9034	2.894	1.0966
316	1	16	own	-0.2464	0.1323	-1.8622	0.0626	0.4491	0.0735	1.0013	0.0085	-0.0171	0.0052	0.2937	0.069	0.4491	0.0735	4	1.1748	0.8982	2.8252	1.1018
317	1	17	own	0.0371	0.1922	0.1928	0.8471	0.3331	0.0789	1.0113	0.008	-0.0374	0.0061	0.2718	0.0627	0.3331	0.0789	4	1.0872	0.6662	2.9128	1.3338
318	1	18	own	-0.1877	0.145	-1.2943	0.1956	0.4997	0.0781	1.0001	0.0088	-0.0123	0.0059	0.2534	0.0735	0.4997	0.0781	4	1.0136	0.9994	2.9864	1.0006
319	1	19	own	-0.0983	0.1383	-0.7108	0.4772	0.4379	0.0729	1.0024	0.0072	-0.0048	0.0055	0.301	0.0725	0.4379	0.0729	4	1.204	0.8758	2.796	1.1242
320	1	20	own	-0.2365	0.1371	-1.7251	0.0845	0.5458	0.0822	1.0041	0.0086	-0.0079	0.006	0.2756	0.0626	0.5458	0.0822	4	1.1024	1.0916	2.8976	0.9084
321	1	21	own	-0.0854	0.1605	-0.532	0.5948	0.5338	0.068	0.9954	0.0079	0.0015	0.0064	0.2135	0.068	0.5338	0.068	4	0.854	1.0676	3.146	0.9324
322	1	22	own	0.0064	0.1613	0.0397	0.9683	0.5263	0.0792	1.0008	0.0086	0.0073	0.0066	0.2661	0.0725	0.5263	0.0792	4	1.0644	1.0526	2.9356	0.9474
323	1	23	own	-0.3318	0.2424	-1.3686	0.1711	0.535	0.0858	1.0013	0.0093	0.0014	0.0076	0.187	0.0772	0.535	0.0858	4	0.748	1.07	3.252	0.93
324	1	24	own	0.2014	0.1873	1.0757	0.2821	0.595	0.0991	0.9895	0.009	-0.0145	0.0063	0.177	0.0694	0.595	0.0991	4	0.708	1.19	3.292	0.81
325	1	25	own	0.1035	0.1497	0.6911	0.4895	0.403	0.0706	1.0017	0.0081	0.0047	0.0055	0.2795	0.0772	0.403	0.0706	4	1.118	0.806	2.882	1.194
326	1	26	own	0.0614	0.1266	0.4848	0.6278	0.4768	0.0733	1.0014	0.0082	-0.002	0.0058	0.3453	0.0626	0.4768	0.0733	4	1.3812	0.9536	2.6188	1.0464
327	1	27	own	-0.1015	0.2376	-0.4274	0.6691	0.4697	0.0769	1.013	0.0083	0.004	0.0053	0.0935	0.0686	0.4697	0.0769	4	0.374	0.9394	3.626	1.0606
328	1	28	own	-0.0263	0.1411	-0.1861	0.8524	0.4141	0.0697	1.0121	0.0088	-0.0175	0.006	0.2984	0.0805	0.4141	0.0697	4	1.1936	0.8282	2.8064	1.1718
329	1	29	own	-0.1857	0.166	-1.1192	0.2631	0.412	0.0835	1.0148	0.0091	-0.0041	0.0061	0.2456	0.0648	0.412	0.0835	4	0.9824	0.824	3.0176	1.176
330	1	30	own	-0.1431	0.1377	-1.0395	0.2986	0.559	0.0764	1.0029	0.0083	-0.0024	0.0056	0.2532	0.0744	0.559	0.0764	4	1.0128	1.118	2.9872	0.882
331	1	31	own	-0.2354	0.1673	-1.4067	0.1595	0.5601	0.0748	0.9919	0.0084	-0.022	0.0057	0.1981	0.0706	0.5601	0.0748	4	0.7924	1.1202	3.2076	0.8798
332	1	32	own	0.031	0.1401	0.2211	0.825	0.5761	0.0771	0.9892	0.0086	0.0027	0.0061	0.2194	0.0731	0.5761	0.0771	4	0.8776	1.1522	3.1224	0.8478
333	1	33	own	0.0891	0.1982	0.4495	0.6531	0.4458	0.0809	1.0147	0.0085	-0.0106	0.0064	0.2117	0.0856	0.4458	0.0809	4	0.8468	0.8916	3.1532	1.1084
334	1	34	own	0.2681	0.2016	1.3297	0.1836	0.4538	0.0809	1.0082	0.0083	0.0184	0.0054	0.1576	0.0738	0.4538	0.0809	4	0.6304	0.9076	3.3696	1.0924
335	1	35	own	-0.0215	0.1594	-0.135	0.8926	0.4963	0.072	0.9993	0.0082	0.0137	0.0058	0.2345	0.0697	0.4963	0.072	4	0.938	0.9926	3.062	1.0074
336	1	36	own	-0.1608	0.1625	-0.9893	0.3225	0.5699	0.0783	0.9997	0.0073	-0.0114	0.0054	0.1979	0.0711	0.5699	0.0783	4	0.7916	1.1398	3.2084	0.8602
337	1	37	own	0.05	0.117	0.4272	0.6693	0.5075	0.0703	0.9913	0.0081	0.0135	0.0057	0.3402	0.099	0.5075	0.0703	4	1.3608	1.015	2.6392	0.985
338	1	38	own	0.0571	0.1467	0.3891	0.6972	0.4168	0.0735	1.0041	0.0083	0.0053	0.0056	0.2933	0.0819	0.4168	0.0735	4	1.1732	0.8336	2.8268	1.1664
339	1	39	own	-0.0225	0.1519	-0.1482	0.8822	0.4418	0.0762	0.9962	0.0075	0.0146	0.006	0.2574	0.0721	0.4418	0.0762	4	1.0296	0.8836	2.9704	1.1164
340	1	40	own	0.4128	0.1996	2.0677	0.0387	0.4343	0.0742	1.0057	0.0083	-0.0136	0.0054	0.2009	0.0671	0.4343	0.0742	4	0.8036	0.8686	3.1964	1.1314
341	1	41	own	-0.1573	0.2073	-0.759	0.4479	0.4156	0.0797	1.0075	0.0086	-7e-04	0.0064	0.1878	0.0657	0.4156	0.0797	4	0.7512	0.8312	3.2488	1.1688
342	1	42	own	-0.1238	0.2189	-0.5653	0.5719	0.2914	0.0748	1.018	0.0078	0.0112	0.0054	0.1653	0.0651	0.2914	0.0748	4	0.6612	0.5828	3.3388	1.4172
343	1	43	own	0.2027	0.1488	1.3622	0.1731	0.4328	0.0785	1.0084	0.0086	-4e-04	0.0051	0.2673	0.0705	0.4328	0.0785	4	1.0692	0.8656	2.9308	1.1344
344	1	44	own	0.133	0.1406	0.9454	0.3445	0.3652	0.0736	1.0165	0.0087	-0.017	0.0053	0.324	0.0853	0.3652	0.0736	4	1.296	0.7304	2.704	1.2696
345	1	45	own	0.1407	0.1079	1.3041	0.1922	0.5146	0.0698	1.0185	0.0081	-0.0216	0.0055	0.3433	0.072	0.5146	0.0698	4	1.3732	1.0292	2.6268	0.9708
346	1	46	own	0.1202	0.1185	1.0136	0.3108	0.5312	0.0726	1.0069	0.0085	0.0132	0.0058	0.3655	0.0681	0.5312	0.0726	4	1.462	1.0624	2.538	0.9376
347	1	47	own	0.0267	0.2736	0.0977	0.9222	0.3719	0.1238	1.0195	0.0121	-0.0051	0.0073	0.2797	0.0659	0.3719	0.1238	4	1.1188	0.7438	2.8812	1.2562
348	1	48	own	-0.0283	0.1674	-0.169	0.8658	0.5057	0.0865	0.999	0.0091	-0.0131	0.0056	0.201	0.0697	0.5057	0.0865	4	0.804	1.0114	3.196	0.9886
349	1	49	own	-0.0967	0.1204	-0.803	0.422	0.603	0.0798	0.9887	0.0085	9e-04	0.0061	0.3541	0.0663	0.603	0.0798	4	1.4164	1.206	2.5836	0.794
350	1	50	own	-0.0581	0.1307	-0.4449	0.6564	0.5348	0.0845	0.9917	0.0084	0.017	0.0056	0.3522	0.0748	0.5348	0.0845	4	1.4088	1.0696	2.5912	0.9304
351	1	51	own	-0.1166	0.1396	-0.8348	0.4039	0.5078	0.0696	0.9929	0.0075	-5e-04	0.0058	0.2677	0.07	0.5078	0.0696	4	1.0708	1.0156	2.9292	0.9844
352	1	52	own	0.2491	0.1273	1.957	0.0503	0.467	0.0798	1.014	0.0089	-0.0342	0.0056	0.353	0.0661	0.467	0.0798	4	1.412	0.934	2.588	1.066
353	1	53	own	-0.1693	0.182	-0.9299	0.3524	0.3381	0.074	1.013	0.0078	0.015	0.0055	0.2001	0.0593	0.3381	0.074	4	0.8004	0.6762	3.1996	1.3238
354	1	54	own	-0.0149	0.1419	-0.1052	0.9162	0.5969	0.0921	0.9857	0.0094	0.013	0.0063	0.2425	0.0657	0.5969	0.0921	4	0.97	1.1938	3.03	0.8062
355	1	55	own	-0.0925	0.2179	-0.4247	0.6711	0.4631	0.0792	1.0004	0.008	-0.0013	0.0057	0.1586	0.0629	0.4631	0.0792	4	0.6344	0.9262	3.3656	1.0738
356	1	56	own	-0.0307	0.1789	-0.1718	0.8636	0.5614	0.0756	1.0007	0.0083	0.024	0.0059	0.1225	0.0686	0.5614	0.0756	4	0.49	1.1228	3.51	0.8772
357	1	57	own	-0.2272	0.1632	-1.392	0.1639	0.5766	0.077	1.0024	0.0081	-0.0298	0.0057	0.1794	0.0707	0.5766	0.077	4	0.7176	1.1532	3.2824	0.8468
358	1	58	own	-0.0611	0.1899	-0.3219	0.7476	0.4438	0.079	1.0114	0.0087	-0.0054	0.006	0.2008	0.0723	0.4438	0.079	4	0.8032	0.8876	3.1968	1.1124
359	1	59	own	0.2893	0.1344	2.153	0.0313	0.4584	0.0679	1.0148	0.0079	0.0156	0.0058	0.3579	0.0642	0.4584	0.0679	4	1.4316	0.9168	2.5684	1.0832
360	1	60	own	0.0543	0.1487	0.3652	0.7149	0.4376	0.0692	1.0149	0.0074	0.0181	0.0055	0.2564	0.0712	0.4376	0.0692	4	1.0256	0.8752	2.9744	1.1248
361	1	61	own	-0.1319	0.1625	-0.8121	0.4167	0.5194	0.0724	1.0011	0.0084	0.0262	0.0057	0.2076	0.0663	0.5194	0.0724	4	0.8304	1.0388	3.1696	0.9612
362	1	62	own	0.0476	0.1501	0.3174	0.751	0.5455	0.077	0.9981	0.0079	-0.016	0.005	0.1951	0.0712	0.5455	0.077	4	0.7804	1.091	3.2196	0.909
363	1	63	own	0.0347	0.1179	0.294	0.7687	0.5341	0.0822	1.0088	0.0087	0.018	0.0062	0.379	0.073	0.5341	0.0822	4	1.516	1.0682	2.484	0.9318
364	1	64	own	0.3522	0.1779	1.9791	0.0478	0.3158	0.0792	1.0349	0.0092	0.0023	0.0057	0.2446	0.0656	0.3158	0.0792	4	0.9784	0.6316	3.0216	1.3684
365	1	65	own	-0.2497	0.1411	-1.7694	0.0768	0.5568	0.0817	0.9989	0.0081	-1e-04	0.0057	0.2838	0.0735	0.5568	0.0817	4	1.1352	1.1136	2.8648	0.8864
366	1	66	own	0.1121	0.2094	0.535	0.5926	0.4835	0.0759	1.0049	0.0084	0.0138	0.0058	0.1358	0.0696	0.4835	0.0759	4	0.5432	0.967	3.4568	1.033
367	1	67	own	0.1821	0.143	1.2733	0.2029	0.4851	0.0762	1.0137	0.0083	-0.0289	0.0057	0.2767	0.0637	0.4851	0.0762	4	1.1068	0.9702	2.8932	1.0298
368	1	68	own	-0.0128	0.1315	-0.0975	0.9223	0.5056	0.077	1.0001	0.0084	0.0144	0.0055	0.3269	0.0767	0.5056	0.077	4	1.3076	1.0112	2.6924	0.9888
369	1	69	own	0.2861	0.1905	1.5015	0.1332	0.47	0.0731	1.0147	0.0076	-0.0135	0.0054	0.1533	0.072	0.47	0.0731	4	0.6132	0.94	3.3868	1.06
370	1	70	own	-0.1601	0.1607	-0.9963	0.3191	0.4482	0.0772	1.0024	0.0084	0.0031	0.0055	0.2046	0.0703	0.4482	0.0772	4	0.8184	0.8964	3.1816	1.1036
371	1	71	own	-0.213	0.1372	-1.5531	0.1204	0.4391	0.0805	1.0077	0.0082	-0.0076	0.0057	0.4052	0.0706	0.4391	0.0805	4	1.6208	0.8782	2.3792	1.1218
372	1	72	own	-0.0879	0.1669	-0.5265	0.5985	0.4247	0.0687	1.0139	0.008	-0.0118	0.0062	0.2604	0.071	0.4247	0.0687	4	1.0416	0.8494	2.9584	1.1506
373	1	73	own	0.0625	0.1324	0.4721	0.6369	0.5315	0.0741	1.0003	0.0078	0.0091	0.0056	0.333	0.0668	0.5315	0.0741	4	1.332	1.063	2.668	0.937
374	1	74	own	-0.1127	0.2015	-0.5594	0.5759	0.4567	0.0767	0.9957	0.0086	0.0263	0.0053	0.1319	0.0679	0.4567	0.0767	4	0.5276	0.9134	3.4724	1.0866
375	1	75	own	0.0484	0.1431	0.3385	0.735	0.4619	0.0693	1.0143	0.0079	-0.0155	0.0053	0.2375	0.0689	0.4619	0.0693	4	0.95	0.9238	3.05	1.0762
376	1	76	own	-0.1384	0.1527	-0.9065	0.3647	0.4984	0.0783	1.0023	0.0082	0.0132	0.0057	0.2395	0.0708	0.4984	0.0783	4	0.958	0.9968	3.042	1.0032
377	1	77	own	0.1336	0.1633	0.8179	0.4134	0.352	0.0734	1.0111	0.0081	-0.024	0.0056	0.272	0.0623	0.352	0.0734	4	1.088	0.704	2.912	1.296
378	1	78	own	0.0661	0.1748	0.3783	0.7052	0.4619	0.0753	1.0044	0.0076	0.0087	0.0063	0.2866	0.0862	0.4619	0.0753	4	1.1464	0.9238	2.8536	1.0762
379	1	79	own	0.0355	0.1422	0.2497	0.8028	0.6199	0.1051	0.984	0.0101	-0.0122	0.0055	0.2641	0.0715	0.6199	0.1051	4	1.0564	1.2398	2.9436	0.7602
380	1	80	own	-0.1386	0.1299	-1.0666	0.2862	0.5686	0.0753	0.9953	0.0084	-0.014	0.0056	0.2799	0.0659	0.5686	0.0753	4	1.1196	1.1372	2.8804	0.8628
381	1	81	own	0.0996	0.2078	0.4792	0.6318	0.4137	0.0681	1.0052	0.0074	-0.0015	0.0065	0.1875	0.0731	0.4137	0.0681	4	0.75	0.8274	3.25	1.1726
382	1	82	own	0.0917	0.1694	0.5414	0.5882	0.4215	0.0774	1.0137	0.0089	-0.0098	0.0059	0.2168	0.0704	0.4215	0.0774	4	0.8672	0.843	3.1328	1.157
383	1	83	own	0.1021	0.1257	0.8122	0.4167	0.5124	0.07	1.0038	0.0088	5e-04	0.0055	0.3332	0.0738	0.5124	0.07	4	1.3328	1.0248	2.6672	0.9752
384	1	84	own	0.181	0.1296	1.397	0.1624	0.4986	0.0779	1.005	0.0088	-0.0251	0.0053	0.2757	0.0709	0.4986	0.0779	4	1.1028	0.9972	2.8972	1.0028
385	1	85	own	-0.3154	0.1817	-1.736	0.0826	0.4887	0.086	1.0115	0.0088	0.0277	0.0058	0.2036	0.0696	0.4887	0.086	4	0.8144	0.9774	3.1856	1.0226
386	1	86	own	0.0712	0.177	0.4026	0.6872	0.4589	0.0702	1.0057	0.0082	0.0041	0.0055	0.196	0.0747	0.4589	0.0702	4	0.784	0.9178	3.216	1.0822
387	1	87	own	0.0857	0.2058	0.4164	0.6771	0.3905	0.0718	1.0129	0.0081	0.0115	0.0057	0.171	0.0645	0.3905	0.0718	4	0.684	0.781	3.316	1.219
388	1	88	own	-0.1428	0.1996	-0.7154	0.4744	0.583	0.079	1.005	0.0087	0.0021	0.0062	0.1329	0.0665	0.583	0.079	4	0.5316	1.166	3.4684	0.834
389	1	89	own	0.0472	0.143	0.3301	0.7413	0.5271	0.0764	1.0015	0.008	0.0051	0.0056	0.2402	0.0798	0.5271	0.0764	4	0.9608	1.0542	3.0392	0.9458
390	1	90	own	0.0634	0.1801	0.3521	0.7248	0.4041	0.078	1.0025	0.0082	-0.0047	0.0058	0.201	0.0773	0.4041	0.078	4	0.804	0.8082	3.196	1.1918
391	1	91	own	-0.1682	0.1361	-1.2358	0.2165	0.5839	0.0762	0.9927	0.0084	0.0044	0.005	0.1767	0.0647	0.5839	0.0762	4	0.7068	1.1678	3.2932	0.8322
392	1	92	own	0.1711	0.1363	1.2555	0.2093	0.5124	0.0703	1.0068	0.0076	-0.0286	0.0051	0.2896	0.0828	0.5124	0.0703	4	1.1584	1.0248	2.8416	0.9752
393	1	93	own	-0.089	0.1573	-0.5658	0.5715	0.5037	0.0791	1.0042	0.0083	-0.0296	0.0057	0.179	0.0727	0.5037	0.0791	4	0.716	1.0074	3.284	0.9926
394	1	94	own	-0.0908	0.1396	-0.6507	0.5152	0.5081	0.0715	0.9997	0.0078	-4e-04	0.0055	0.2678	0.0763	0.5081	0.0715	4	1.0712	1.0162	2.9288	0.9838
395	1	95	own	0.1609	0.1211	1.3291	0.1838	0.4775	0.0803	0.999	0.009	0.0159	0.0057	0.3313	0.0785	0.4775	0.0803	4	1.3252	0.955	2.6748	1.045
396	1	96	own	0.1184	0.1073	1.1031	0.27	0.4903	0.0801	1.0056	0.0074	-0.0024	0.0055	0.4102	0.0721	0.4903	0.0801	4	1.6408	0.9806	2.3592	1.0194
397	1	97	own	0.0085	0.123	0.0692	0.9448	0.5961	0.0816	0.99	0.0084	0.0163	0.0061	0.309	0.0728	0.5961	0.0816	4	1.236	1.1922	2.764	0.8078
398	1	98	own	-0.2242	0.1487	-1.5083	0.1315	0.4797	0.0888	1.0039	0.0084	-0.0012	0.0058	0.3013	0.0662	0.4797	0.0888	4	1.2052	0.9594	2.7948	1.0406
399	1	99	own	0.0119	0.1999	0.0595	0.9526	0.4126	0.0759	1.0143	0.0076	0.0127	0.0057	0.1738	0.0692	0.4126	0.0759	4	0.6952	0.8252	3.3048	1.1748
400	1	100	own	0.0316	0.1814	0.1742	0.8617	0.4331	0.0766	1.017	0.0088	-0.001	0.0063	0.2383	0.0776	0.4331	0.0766	4	0.9532	0.8662	3.0468	1.1338
401	0.25	1	eur	0.0899	0.1229	0.7309	0.4648	0.445	0.0755	1.0194	0.0088	0.0119	0.0054	0.4194	0.0771	0.445	0.0755	2.5	1.0485	0.89	1.4515	1.11
402	0.25	2	eur	-0.0037	0.1461	-0.0255	0.9796	0.5052	0.0831	1.0095	0.0083	0.0167	0.0061	0.3298	0.0791	0.5052	0.0831	2.5	0.8245	1.0104	1.6755	0.9896
403	0.25	3	eur	0.0383	0.1704	0.2245	0.8224	0.3423	0.0809	1.0236	0.0088	0.0237	0.0064	0.3306	0.0752	0.3423	0.0809	2.5	0.8265	0.6846	1.6735	1.3154
404	0.25	4	eur	0.1021	0.1525	0.6693	0.5033	0.5263	0.0852	1.0008	0.009	0.0016	0.006	0.3108	0.0778	0.5263	0.0852	2.5	0.777	1.0526	1.723	0.9474
405	0.25	5	eur	-0.0323	0.1314	-0.2459	0.8058	0.4297	0.0779	1.0107	0.0084	0.0271	0.0061	0.3303	0.0819	0.4297	0.0779	2.5	0.82575	0.8594	1.67425	1.1406
406	0.25	6	eur	0.0652	0.1567	0.4161	0.6774	0.589	0.076	1.0025	0.008	-0.0086	0.0054	0.1696	0.0702	0.589	0.076	2.5	0.424	1.178	2.076	0.822
407	0.25	7	eur	0.2024	0.1292	1.5661	0.1173	0.631	0.084	0.9914	0.0092	-0.006	0.0055	0.2658	0.0776	0.631	0.084	2.5	0.6645	1.262	1.8355	0.738
408	0.25	8	eur	-0.0481	0.1157	-0.4155	0.6778	0.4773	0.0813	1.0094	0.0092	0.0055	0.0061	0.5076	0.0758	0.4773	0.0813	2.5	1.269	0.9546	1.231	1.0454
409	0.25	9	eur	-0.2172	0.1189	-1.8267	0.0677	0.4404	0.0794	1.0119	0.0088	0.0011	0.0057	0.5177	0.081	0.4404	0.0794	2.5	1.29425	0.8808	1.20575	1.1192
410	0.25	10	eur	0.1013	0.1181	0.8578	0.391	0.5407	0.0899	0.9938	0.009	-0.0047	0.0058	0.4062	0.0784	0.5407	0.0899	2.5	1.0155	1.0814	1.4845	0.9186
411	0.25	11	eur	0.2519	0.1375	1.8316	0.067	0.4798	0.0807	1.0019	0.0086	0.0235	0.0062	0.4066	0.0734	0.4798	0.0807	2.5	1.0165	0.9596	1.4835	1.0404
412	0.25	12	eur	0.1475	0.1342	1.0986	0.2719	0.4998	0.087	1.0033	0.0092	-0.001	0.0062	0.3926	0.0761	0.4998	0.087	2.5	0.9815	0.9996	1.5185	1.0004
413	0.25	13	eur	0.0912	0.1329	0.6863	0.4925	0.4072	0.0723	1.0157	0.0083	-0.0261	0.0061	0.5285	0.0837	0.4072	0.0723	2.5	1.32125	0.8144	1.17875	1.1856
414	0.25	14	eur	-0.1036	0.1468	-0.7057	0.4803	0.3367	0.0897	1.0256	0.0096	-0.0106	0.0062	0.3898	0.0774	0.3367	0.0897	2.5	0.9745	0.6734	1.5255	1.3266
415	0.25	15	eur	-0.034	0.1173	-0.2895	0.7722	0.5313	0.0954	1.003	0.0096	-0.0159	0.0056	0.4468	0.0724	0.5313	0.0954	2.5	1.117	1.0626	1.383	0.9374
416	0.25	16	eur	-0.0341	0.1309	-0.2608	0.7942	0.4143	0.0836	1.0084	0.0086	0.0054	0.0061	0.4457	0.0759	0.4143	0.0836	2.5	1.11425	0.8286	1.38575	1.1714
417	0.25	17	eur	0.1185	0.1649	0.7189	0.4722	0.3455	0.0689	1.0292	0.0071	0.0146	0.006	0.2885	0.0698	0.3455	0.0689	2.5	0.72125	0.691	1.77875	1.309
418	0.25	18	eur	-0.4023	0.1183	-3.4019	7e-04	0.5642	0.0798	1.0146	0.0089	-0.0183	0.0061	0.3874	0.0824	0.5642	0.0798	2.5	0.9685	1.1284	1.5315	0.8716
419	0.25	19	eur	0.1237	0.1069	1.1564	0.2475	0.5846	0.0756	0.9922	0.0085	-0.0177	0.0058	0.4491	0.0802	0.5846	0.0756	2.5	1.12275	1.1692	1.37725	0.8308
420	0.25	20	eur	0.1379	0.1507	0.915	0.3602	0.337	0.0768	1.0314	0.0081	-0.011	0.0061	0.4364	0.0816	0.337	0.0768	2.5	1.091	0.674	1.409	1.326
421	0.25	21	eur	-0.2808	0.155	-1.8116	0.07	0.4769	0.0822	1.008	0.0089	-0.0096	0.0058	0.3236	0.0749	0.4769	0.0822	2.5	0.809	0.9538	1.691	1.0462
422	0.25	22	eur	0.0488	0.1443	0.3379	0.7355	0.6008	0.0718	1.0004	0.0086	-0.0039	0.0057	0.2561	0.0733	0.6008	0.0718	2.5	0.64025	1.2016	1.85975	0.7984
423	0.25	23	eur	0.1065	0.1058	1.0061	0.3144	0.5867	0.0803	0.9929	0.0085	-0.0049	0.0059	0.4376	0.0665	0.5867	0.0803	2.5	1.094	1.1734	1.406	0.8266
424	0.25	24	eur	0.1038	0.1365	0.7602	0.4472	0.5709	0.0805	1.0023	0.0081	-0.025	0.0057	0.3092	0.0706	0.5709	0.0805	2.5	0.773	1.1418	1.727	0.8582
425	0.25	25	eur	0.097	0.1242	0.7814	0.4346	0.4739	0.0722	1.0102	0.0083	0.0054	0.0055	0.4389	0.0817	0.4739	0.0722	2.5	1.09725	0.9478	1.40275	1.0522
426	0.25	26	eur	0.1631	0.1287	1.2668	0.2052	0.4453	0.0782	1.0034	0.0084	0.027	0.006	0.3824	0.0827	0.4453	0.0782	2.5	0.956	0.8906	1.544	1.1094
427	0.25	27	eur	-0.0591	0.1451	-0.4073	0.6838	0.5205	0.0712	0.9975	0.0082	-0.0091	0.0057	0.251	0.073	0.5205	0.0712	2.5	0.6275	1.041	1.8725	0.959
428	0.25	28	eur	0.2659	0.1296	2.0523	0.0401	0.4319	0.0831	1.0051	0.0092	0.0288	0.0062	0.4527	0.0813	0.4319	0.0831	2.5	1.13175	0.8638	1.36825	1.1362
429	0.25	29	eur	0.1298	0.1547	0.839	0.4015	0.4251	0.0744	1.0088	0.0082	0.0253	0.0059	0.2995	0.0713	0.4251	0.0744	2.5	0.74875	0.8502	1.75125	1.1498
430	0.25	30	eur	0.1293	0.1179	1.0962	0.273	0.5815	0.0851	0.9953	0.008	-0.0064	0.0064	0.425	0.0864	0.5815	0.0851	2.5	1.0625	1.163	1.4375	0.837
431	0.25	31	eur	-0.1187	0.1199	-0.9898	0.3223	0.4892	0.0784	1.0066	0.0081	0.0098	0.0058	0.4402	0.0796	0.4892	0.0784	2.5	1.1005	0.9784	1.3995	1.0216
432	0.25	32	eur	-0.1677	0.1555	-1.0783	0.2809	0.4332	0.0757	1.0149	0.0083	-0.0127	0.0056	0.2848	0.0712	0.4332	0.0757	2.5	0.712	0.8664	1.788	1.1336
433	0.25	33	eur	-0.1207	0.154	-0.7834	0.4334	0.3321	0.0801	1.026	0.0087	0.0063	0.0051	0.3681	0.0741	0.3321	0.0801	2.5	0.92025	0.6642	1.57975	1.3358
434	0.25	34	eur	-0.0551	0.1351	-0.4079	0.6833	0.4921	0.09	1.0118	0.0092	0.033	0.0058	0.3568	0.0735	0.4921	0.09	2.5	0.892	0.9842	1.608	1.0158
435	0.25	35	eur	0.0268	0.1103	0.2428	0.8081	0.5418	0.0805	0.9999	0.008	-0.0084	0.0058	0.5378	0.0849	0.5418	0.0805	2.5	1.3445	1.0836	1.1555	0.9164
436	0.25	36	eur	0.2373	0.1272	1.8662	0.062	0.4637	0.077	1.0176	0.008	-0.0104	0.0057	0.3977	0.0762	0.4637	0.077	2.5	0.99425	0.9274	1.50575	1.0726
437	0.25	37	eur	0.1798	0.1733	1.0379	0.2993	0.4272	0.0767	1.0128	0.0083	-0.0047	0.0059	0.2827	0.0791	0.4272	0.0767	2.5	0.70675	0.8544	1.79325	1.1456
438	0.25	38	eur	-0.0599	0.1193	-0.5018	0.6158	0.3767	0.0731	1.0264	0.0083	0.0084	0.0052	0.5134	0.0829	0.3767	0.0731	2.5	1.2835	0.7534	1.2165	1.2466
439	0.25	39	eur	-0.1759	0.1576	-1.1161	0.2644	0.3856	0.0785	1.0258	0.0083	0.0105	0.0058	0.2759	0.0666	0.3856	0.0785	2.5	0.68975	0.7712	1.81025	1.2288
440	0.25	40	eur	-0.0712	0.1306	-0.5455	0.5854	0.471	0.0771	1.0085	0.0081	-0.0091	0.0057	0.3259	0.0672	0.471	0.0771	2.5	0.81475	0.942	1.68525	1.058
441	0.25	41	eur	0.0266	0.1187	0.2245	0.8223	0.4387	0.0749	1.0034	0.0086	-0.0095	0.0062	0.4684	0.0749	0.4387	0.0749	2.5	1.171	0.8774	1.329	1.1226
442	0.25	42	eur	-0.0618	0.1198	-0.5156	0.6062	0.6088	0.0799	1.0012	0.009	-0.0054	0.0059	0.3283	0.0842	0.6088	0.0799	2.5	0.82075	1.2176	1.67925	0.7824
443	0.25	43	eur	-0.1377	0.1533	-0.8985	0.3689	0.4666	0.0841	1.0159	0.0086	-6e-04	0.0058	0.2662	0.0761	0.4666	0.0841	2.5	0.6655	0.9332	1.8345	1.0668
444	0.25	44	eur	-0.1307	0.1569	-0.8334	0.4046	0.3828	0.0805	1.0256	0.0083	-0.0296	0.0056	0.2737	0.0695	0.3828	0.0805	2.5	0.68425	0.7656	1.81575	1.2344
445	0.25	45	eur	-0.0941	0.1041	-0.9043	0.3659	0.6467	0.0806	0.9937	0.0088	0.0193	0.006	0.4107	0.0721	0.6467	0.0806	2.5	1.02675	1.2934	1.47325	0.7066
446	0.25	46	eur	0.054	0.1619	0.3335	0.7387	0.2832	0.072	1.0302	0.0079	-0.0404	0.0047	0.3609	0.0821	0.2832	0.072	2.5	0.90225	0.5664	1.59775	1.4336
447	0.25	47	eur	0.1714	0.1464	1.1705	0.2418	0.4418	0.0783	1.0117	0.0085	-0.0142	0.006	0.3843	0.0775	0.4418	0.0783	2.5	0.96075	0.8836	1.53925	1.1164
448	0.25	48	eur	-0.2276	0.1561	-1.4585	0.1447	0.4634	0.0834	1.0103	0.0082	-4e-04	0.006	0.3536	0.0709	0.4634	0.0834	2.5	0.884	0.9268	1.616	1.0732
449	0.25	49	eur	-0.0024	0.12	-0.0197	0.9843	0.5144	0.0812	1.0066	0.0082	-0.0088	0.0058	0.4052	0.0834	0.5144	0.0812	2.5	1.013	1.0288	1.487	0.9712
450	0.25	50	eur	0.0567	0.1466	0.3866	0.6991	0.4478	0.0718	1.0073	0.008	0.012	0.0057	0.294	0.0805	0.4478	0.0718	2.5	0.735	0.8956	1.765	1.1044
451	0.25	51	eur	0.1473	0.1314	1.1211	0.2623	0.5002	0.0825	1.0072	0.0088	-0.0051	0.0059	0.3761	0.0773	0.5002	0.0825	2.5	0.94025	1.0004	1.55975	0.9996
452	0.25	52	eur	0.1295	0.1267	1.0218	0.3069	0.5423	0.0744	1.0042	0.0079	0.0042	0.0063	0.3556	0.0825	0.5423	0.0744	2.5	0.889	1.0846	1.611	0.9154
453	0.25	53	eur	-0.0297	0.1424	-0.2083	0.835	0.4963	0.0855	1.0119	0.0096	0.0083	0.0061	0.312	0.0753	0.4963	0.0855	2.5	0.78	0.9926	1.72	1.0074
454	0.25	54	eur	-0.1895	0.108	-1.7538	0.0795	0.4654	0.0712	1.0078	0.0082	0.0098	0.0056	0.5648	0.082	0.4654	0.0712	2.5	1.412	0.9308	1.088	1.0692
455	0.25	55	eur	0.1181	0.1061	1.1136	0.2655	0.6913	0.0829	0.9844	0.0083	-0.0053	0.0056	0.4184	0.0803	0.6913	0.0829	2.5	1.046	1.3826	1.454	0.6174
456	0.25	56	eur	-0.0948	0.1535	-0.6177	0.5368	0.6074	0.0931	1.0175	0.0095	-0.0101	0.0062	0.3515	0.0882	0.6074	0.0931	2.5	0.87875	1.2148	1.62125	0.7852
457	0.25	57	eur	-0.1213	0.1485	-0.8169	0.414	0.4949	0.081	1.0154	0.0082	0.0213	0.0057	0.4291	0.0941	0.4949	0.081	2.5	1.07275	0.9898	1.42725	1.0102
458	0.25	58	eur	-0.0947	0.1063	-0.891	0.373	0.5882	0.0803	1.0024	0.0078	-0.0099	0.0062	0.5235	0.0778	0.5882	0.0803	2.5	1.30875	1.1764	1.19125	0.8236
459	0.25	59	eur	-0.0945	0.1389	-0.6799	0.4966	0.4461	0.0723	1.0026	0.0081	-0.023	0.0059	0.3487	0.0791	0.4461	0.0723	2.5	0.87175	0.8922	1.62825	1.1078
460	0.25	60	eur	0.045	0.1188	0.3787	0.7049	0.5305	0.0743	0.9941	0.008	0.0022	0.0056	0.4067	0.0767	0.5305	0.0743	2.5	1.01675	1.061	1.48325	0.939
461	0.25	61	eur	0.151	0.1436	1.0515	0.293	0.4505	0.0772	1.007	0.0083	-0.0012	0.0062	0.3559	0.076	0.4505	0.0772	2.5	0.88975	0.901	1.61025	1.099
462	0.25	62	eur	-0.1	0.1071	-0.9335	0.3505	0.4722	0.0725	1.0028	0.0086	-0.006	0.0053	0.469	0.0919	0.4722	0.0725	2.5	1.1725	0.9444	1.3275	1.0556
463	0.25	63	eur	0.0318	0.1366	0.233	0.8158	0.572	0.0854	0.9988	0.0084	0.0195	0.0067	0.3225	0.0861	0.572	0.0854	2.5	0.80625	1.144	1.69375	0.856
464	0.25	64	eur	-0.1572	0.1282	-1.2256	0.2204	0.4353	0.0802	1.0301	0.0085	-0.0041	0.0068	0.5804	0.0785	0.4353	0.0802	2.5	1.451	0.8706	1.049	1.1294
465	0.25	65	eur	0.2182	0.1478	1.4756	0.14	0.4734	0.0783	1.0185	0.009	-0.0194	0.0064	0.3233	0.0713	0.4734	0.0783	2.5	0.80825	0.9468	1.69175	1.0532
466	0.25	66	eur	-9e-04	0.128	-0.0073	0.9942	0.4352	0.0827	1.0113	0.0084	-0.013	0.0051	0.3973	0.0717	0.4352	0.0827	2.5	0.99325	0.8704	1.50675	1.1296
467	0.25	67	eur	0.2661	0.1491	1.7844	0.0744	0.4185	0.0771	1.0057	0.0084	-0.0192	0.0064	0.3352	0.0776	0.4185	0.0771	2.5	0.838	0.837	1.662	1.163
468	0.25	68	eur	0.1186	0.1449	0.8182	0.4132	0.4363	0.0729	1.0136	0.0083	-0.0091	0.0059	0.3219	0.0743	0.4363	0.0729	2.5	0.80475	0.8726	1.69525	1.1274
469	0.25	69	eur	0.1367	0.1166	1.1722	0.2411	0.4544	0.0727	1.0093	0.0081	0.017	0.0058	0.4839	0.0769	0.4544	0.0727	2.5	1.20975	0.9088	1.29025	1.0912
470	0.25	70	eur	-0.0564	0.1248	-0.4518	0.6514	0.441	0.0781	1.013	0.0078	-0.0175	0.0056	0.42	0.079	0.441	0.0781	2.5	1.05	0.882	1.45	1.118
471	0.25	71	eur	0.2048	0.1372	1.4928	0.1355	0.4531	0.0685	1.0072	0.0072	-0.0118	0.0052	0.2978	0.0747	0.4531	0.0685	2.5	0.7445	0.9062	1.7555	1.0938
472	0.25	72	eur	0.1193	0.1695	0.7038	0.4815	0.3136	0.0804	1.0181	0.0083	-0.0125	0.0061	0.3582	0.0753	0.3136	0.0804	2.5	0.8955	0.6272	1.6045	1.3728
473	0.25	73	eur	-0.0333	0.1236	-0.2696	0.7875	0.4514	0.0796	0.9947	0.008	0.0028	0.0058	0.4441	0.0757	0.4514	0.0796	2.5	1.11025	0.9028	1.38975	1.0972
474	0.25	74	eur	-0.0319	0.123	-0.2596	0.7952	0.508	0.0825	0.9937	0.0087	-0.0092	0.006	0.3962	0.0778	0.508	0.0825	2.5	0.9905	1.016	1.5095	0.984
475	0.25	75	eur	-0.1236	0.1623	-0.7618	0.4462	0.2988	0.0729	1.0252	0.0077	0.0147	0.0056	0.3073	0.0721	0.2988	0.0729	2.5	0.76825	0.5976	1.73175	1.4024
476	0.25	76	eur	-0.1701	0.1157	-1.47	0.1416	0.5976	0.0839	0.9933	0.0083	0.0061	0.0061	0.4062	0.0741	0.5976	0.0839	2.5	1.0155	1.1952	1.4845	0.8048
477	0.25	77	eur	0.1576	0.131	1.2028	0.2291	0.6397	0.0855	1.0022	0.0086	-0.0111	0.0059	0.3208	0.0735	0.6397	0.0855	2.5	0.802	1.2794	1.698	0.7206
478	0.25	78	eur	0.0469	0.1352	0.347	0.7286	0.4509	0.0758	1.0072	0.0088	-0.0136	0.0063	0.4325	0.0871	0.4509	0.0758	2.5	1.08125	0.9018	1.41875	1.0982
479	0.25	79	eur	-0.0568	0.1744	-0.3255	0.7448	0.5452	0.0805	1.0103	0.008	-0.002	0.0062	0.1606	0.0703	0.5452	0.0805	2.5	0.4015	1.0904	2.0985	0.9096
480	0.25	80	eur	0.1604	0.1116	1.4373	0.1506	0.5707	0.0828	1.0031	0.0093	-0.0067	0.0059	0.4678	0.089	0.5707	0.0828	2.5	1.1695	1.1414	1.3305	0.8586
481	0.25	81	eur	-0.2054	0.1492	-1.3771	0.1685	0.4512	0.0841	1.0105	0.0086	0.0162	0.0058	0.3671	0.0716	0.4512	0.0841	2.5	0.91775	0.9024	1.58225	1.0976
482	0.25	82	eur	0.074	0.1354	0.5462	0.5849	0.5456	0.0786	1.0036	0.0086	0.0037	0.0066	0.3358	0.0809	0.5456	0.0786	2.5	0.8395	1.0912	1.6605	0.9088
483	0.25	83	eur	-0.0306	0.1288	-0.2375	0.8123	0.4824	0.0763	1.0059	0.0089	-0.0166	0.0052	0.3256	0.0783	0.4824	0.0763	2.5	0.814	0.9648	1.686	1.0352
484	0.25	84	eur	-0.1048	0.1321	-0.793	0.4278	0.5189	0.0846	1.0139	0.0086	-0.0066	0.0054	0.3055	0.0703	0.5189	0.0846	2.5	0.76375	1.0378	1.73625	0.9622
485	0.25	85	eur	0.0881	0.1496	0.5891	0.5558	0.4928	0.0773	1.0171	0.0083	-0.0125	0.0061	0.3094	0.0726	0.4928	0.0773	2.5	0.7735	0.9856	1.7265	1.0144
486	0.25	86	eur	0.0216	0.1269	0.1702	0.8649	0.5421	0.0774	0.994	0.0086	-0.0174	0.006	0.353	0.0677	0.5421	0.0774	2.5	0.8825	1.0842	1.6175	0.9158
487	0.25	87	eur	-0.0695	0.1553	-0.4473	0.6547	0.4562	0.0814	1.0087	0.0082	-0.0267	0.0063	0.2679	0.0767	0.4562	0.0814	2.5	0.66975	0.9124	1.83025	1.0876
488	0.25	88	eur	0.0584	0.1204	0.4855	0.6273	0.4582	0.0863	1.0085	0.0092	-0.012	0.0057	0.4506	0.0821	0.4582	0.0863	2.5	1.1265	0.9164	1.3735	1.0836
489	0.25	89	eur	0.1569	0.1909	0.8221	0.411	0.4701	0.0934	1.02	0.0094	-0.0104	0.006	0.234	0.0734	0.4701	0.0934	2.5	0.585	0.9402	1.915	1.0598
490	0.25	90	eur	-0.1376	0.1208	-1.1391	0.2547	0.5638	0.0788	0.9967	0.0088	-0.0227	0.0066	0.5113	0.0796	0.5638	0.0788	2.5	1.27825	1.1276	1.22175	0.8724
491	0.25	91	eur	0.1653	0.15	1.1016	0.2707	0.4957	0.0723	1.0028	0.0083	0.0106	0.0062	0.2979	0.0782	0.4957	0.0723	2.5	0.74475	0.9914	1.75525	1.0086
492	0.25	92	eur	-0.0062	0.115	-0.0536	0.9572	0.4883	0.0833	1.005	0.0083	0.0167	0.0055	0.4655	0.0776	0.4883	0.0833	2.5	1.16375	0.9766	1.33625	1.0234
493	0.25	93	eur	0.0568	0.1251	0.4542	0.6497	0.5648	0.072	0.9947	0.0076	0.0059	0.0064	0.4251	0.0691	0.5648	0.072	2.5	1.06275	1.1296	1.43725	0.8704
494	0.25	94	eur	0.0268	0.1119	0.2392	0.811	0.5306	0.0809	1.0097	0.0086	0.0135	0.0059	0.4818	0.0797	0.5306	0.0809	2.5	1.2045	1.0612	1.2955	0.9388
495	0.25	95	eur	0.0633	0.1463	0.4327	0.6652	0.2266	0.0762	1.0273	0.0084	0.0218	0.0059	0.5102	0.0766	0.2266	0.0762	2.5	1.2755	0.4532	1.2245	1.5468
496	0.25	96	eur	0.1738	0.1548	1.1231	0.2614	0.4887	0.0808	1.0055	0.0092	-0.0071	0.0063	0.2812	0.0768	0.4887	0.0808	2.5	0.703	0.9774	1.797	1.0226
497	0.25	97	eur	0.2209	0.1651	1.3378	0.181	0.3291	0.0807	1.0058	0.0085	0.0038	0.0052	0.324	0.0727	0.3291	0.0807	2.5	0.81	0.6582	1.69	1.3418
498	0.25	98	eur	0.1248	0.1191	1.0476	0.2948	0.4531	0.0868	1.0083	0.0084	0.0265	0.0053	0.3759	0.0742	0.4531	0.0868	2.5	0.93975	0.9062	1.56025	1.0938
499	0.25	99	eur	0.0068	0.1337	0.0512	0.9592	0.3723	0.0793	1.02	0.0087	0.0044	0.0054	0.4011	0.077	0.3723	0.0793	2.5	1.00275	0.7446	1.49725	1.2554
500	0.25	100	eur	0.1931	0.1167	1.6551	0.0979	0.5573	0.0893	0.9968	0.009	-0.0188	0.0057	0.3674	0.0821	0.5573	0.0893	2.5	0.9185	1.1146	1.5815	0.8854
501	0.5	1	eur	-0.143	0.2091	-0.6838	0.4941	0.3991	0.08	1.0194	0.0084	0.0027	0.0059	0.1672	0.0652	0.3991	0.08	3	0.5016	0.7982	2.4984	1.2018
502	0.5	2	eur	-0.1195	0.125	-0.9558	0.3392	0.4805	0.081	0.9996	0.0088	-0.006	0.0057	0.3837	0.0742	0.4805	0.081	3	1.1511	0.961	1.8489	1.039
503	0.5	3	eur	-0.0532	0.201	-0.2647	0.7912	0.3724	0.0663	1.0216	0.0072	0.0098	0.0062	0.2186	0.0679	0.3724	0.0663	3	0.6558	0.7448	2.3442	1.2552
504	0.5	4	eur	-0.11	0.1546	-0.7115	0.4767	0.3841	0.0737	1.0113	0.0078	0.0117	0.0055	0.3057	0.0721	0.3841	0.0737	3	0.9171	0.7682	2.0829	1.2318
505	0.5	5	eur	-0.0505	0.1237	-0.408	0.6833	0.4273	0.0771	1.0082	0.009	-0.0019	0.0053	0.3966	0.0791	0.4273	0.0771	3	1.1898	0.8546	1.8102	1.1454
506	0.5	6	eur	-0.0827	0.1265	-0.6534	0.5135	0.4106	0.0823	1.0158	0.0079	0.003	0.0061	0.4468	0.0724	0.4106	0.0823	3	1.3404	0.8212	1.6596	1.1788
507	0.5	7	eur	0.0479	0.1322	0.3621	0.7173	0.5517	0.0806	1.0105	0.0081	-9e-04	0.0057	0.3331	0.0803	0.5517	0.0806	3	0.9993	1.1034	2.0007	0.8966
508	0.5	8	eur	0.1802	0.1122	1.6068	0.1081	0.4422	0.0793	1.0178	0.0083	-0.0144	0.0056	0.4496	0.0762	0.4422	0.0793	3	1.3488	0.8844	1.6512	1.1156
509	0.5	9	eur	0.0932	0.1599	0.583	0.5599	0.5331	0.0883	1.0051	0.0092	0.0483	0.006	0.2094	0.0719	0.5331	0.0883	3	0.6282	1.0662	2.3718	0.9338
510	0.5	10	eur	0.1236	0.1719	0.719	0.4721	0.3188	0.0816	1.0305	0.0088	-0.0144	0.0052	0.2666	0.0739	0.3188	0.0816	3	0.7998	0.6376	2.2002	1.3624
511	0.5	11	eur	-0.105	0.1452	-0.7234	0.4694	0.4222	0.0815	1.0273	0.0081	8e-04	0.0062	0.3047	0.0839	0.4222	0.0815	3	0.9141	0.8444	2.0859	1.1556
512	0.5	12	eur	0.0706	0.173	0.4078	0.6834	0.4565	0.0794	1.0077	0.0085	-0.027	0.0055	0.2153	0.0698	0.4565	0.0794	3	0.6459	0.913	2.3541	1.087
513	0.5	13	eur	0.0218	0.1428	0.1523	0.8789	0.4672	0.0743	1.0025	0.0083	-0.0146	0.0056	0.3176	0.0707	0.4672	0.0743	3	0.9528	0.9344	2.0472	1.0656
514	0.5	14	eur	0.0792	0.1603	0.4939	0.6214	0.6418	0.0797	0.9931	0.0086	0.0049	0.0065	0.2521	0.0724	0.6418	0.0797	3	0.7563	1.2836	2.2437	0.7164
515	0.5	15	eur	0.1219	0.2139	0.5697	0.5689	0.4361	0.0769	1.0079	0.0077	0.0024	0.0058	0.1749	0.0711	0.4361	0.0769	3	0.5247	0.8722	2.4753	1.1278
516	0.5	16	eur	0.1793	0.1967	0.9112	0.3622	0.3194	0.0735	1.0252	0.0081	0.0075	0.0059	0.239	0.0735	0.3194	0.0735	3	0.717	0.6388	2.283	1.3612
517	0.5	17	eur	0.0502	0.1467	0.3423	0.7321	0.3767	0.0783	1.0164	0.0081	0.0136	0.0057	0.3658	0.0724	0.3767	0.0783	3	1.0974	0.7534	1.9026	1.2466
518	0.5	18	eur	-0.3056	0.1567	-1.9503	0.0511	0.4878	0.0737	1.0082	0.0078	-0.0012	0.0058	0.2477	0.0814	0.4878	0.0737	3	0.7431	0.9756	2.2569	1.0244
519	0.5	19	eur	-0.049	0.1487	-0.3293	0.7419	0.3728	0.0833	1.0104	0.0096	-0.0028	0.0058	0.3246	0.0717	0.3728	0.0833	3	0.9738	0.7456	2.0262	1.2544
520	0.5	20	eur	0.1733	0.141	1.2297	0.2188	0.4109	0.0755	1.0282	0.0077	0.0353	0.0062	0.3832	0.0699	0.4109	0.0755	3	1.1496	0.8218	1.8504	1.1782
521	0.5	21	eur	-0.1171	0.145	-0.8075	0.4194	0.4482	0.075	1.0045	0.009	-0.0124	0.0059	0.3064	0.0791	0.4482	0.075	3	0.9192	0.8964	2.0808	1.1036
522	0.5	22	eur	0.0656	0.1737	0.3776	0.7057	0.3498	0.0858	1.0109	0.0084	-0.033	0.0057	0.3256	0.0733	0.3498	0.0858	3	0.9768	0.6996	2.0232	1.3004
523	0.5	23	eur	-0.2112	0.1386	-1.5234	0.1277	0.5269	0.0777	0.9998	0.0089	-0.0078	0.0058	0.3208	0.0757	0.5269	0.0777	3	0.9624	1.0538	2.0376	0.9462
524	0.5	24	eur	0.0988	0.1347	0.734	0.463	0.481	0.0765	0.9996	0.0071	-0.0066	0.0062	0.3582	0.0769	0.481	0.0765	3	1.0746	0.962	1.9254	1.038
525	0.5	25	eur	-0.175	0.1451	-1.2061	0.2278	0.5706	0.0885	1.0053	0.0091	0.0065	0.0065	0.3344	0.0728	0.5706	0.0885	3	1.0032	1.1412	1.9968	0.8588
526	0.5	26	eur	-0.1691	0.1558	-1.085	0.2779	0.545	0.0771	0.9972	0.0089	0.0067	0.0062	0.2176	0.0722	0.545	0.0771	3	0.6528	1.09	2.3472	0.91
527	0.5	27	eur	-0.2078	0.176	-1.181	0.2376	0.5133	0.084	1.0064	0.0094	0.013	0.0067	0.2708	0.081	0.5133	0.084	3	0.8124	1.0266	2.1876	0.9734
528	0.5	28	eur	-0.2415	0.2217	-1.0892	0.2761	0.4919	0.0779	1.0099	0.0083	-0.0174	0.0074	0.2379	0.0998	0.4919	0.0779	3	0.7137	0.9838	2.2863	1.0162
529	0.5	29	eur	0.1074	0.1207	0.8891	0.3739	0.6203	0.099	0.9909	0.0092	-0.02	0.0054	0.3221	0.0782	0.6203	0.099	3	0.9663	1.2406	2.0337	0.7594
530	0.5	30	eur	0.0715	0.131	0.5459	0.5852	0.3852	0.072	1.0076	0.0079	-0.0023	0.0058	0.4453	0.0843	0.3852	0.072	3	1.3359	0.7704	1.6641	1.2296
531	0.5	31	eur	0.1016	0.1204	0.8441	0.3986	0.4964	0.0825	1.0024	0.0088	-0.0041	0.0055	0.3938	0.0658	0.4964	0.0825	3	1.1814	0.9928	1.8186	1.0072
532	0.5	32	eur	-0.1651	0.2279	-0.7245	0.4688	0.4382	0.0787	1.0193	0.0085	0.0021	0.0065	0.1523	0.0667	0.4382	0.0787	3	0.4569	0.8764	2.5431	1.1236
533	0.5	33	eur	-0.0358	0.142	-0.2522	0.8008	0.4272	0.0718	1.0136	0.0089	0.0031	0.0057	0.31	0.0788	0.4272	0.0718	3	0.93	0.8544	2.07	1.1456
534	0.5	34	eur	-0.2173	0.1263	-1.7202	0.0854	0.4389	0.0801	1.0143	0.0083	-6e-04	0.0058	0.4146	0.0797	0.4389	0.0801	3	1.2438	0.8778	1.7562	1.1222
535	0.5	35	eur	-0.0746	0.1243	-0.5998	0.5486	0.5603	0.0853	1.0064	0.0087	0.0237	0.006	0.3903	0.0801	0.5603	0.0853	3	1.1709	1.1206	1.8291	0.8794
536	0.5	36	eur	0.1067	0.1438	0.7422	0.458	0.5489	0.0801	0.996	0.0091	-0.0185	0.0063	0.3255	0.0731	0.5489	0.0801	3	0.9765	1.0978	2.0235	0.9022
537	0.5	37	eur	-0.0205	0.1433	-0.1433	0.886	0.5661	0.0855	0.9939	0.0087	-0.0101	0.0063	0.2544	0.0721	0.5661	0.0855	3	0.7632	1.1322	2.2368	0.8678
538	0.5	38	eur	0.01	0.211	0.0474	0.9622	0.4446	0.0804	1.017	0.008	0.0017	0.0058	0.178	0.0778	0.4446	0.0804	3	0.534	0.8892	2.466	1.1108
539	0.5	39	eur	0.1218	0.135	0.902	0.367	0.4451	0.086	1.013	0.0088	0.018	0.0055	0.3319	0.0781	0.4451	0.086	3	0.9957	0.8902	2.0043	1.1098
540	0.5	40	eur	0.1331	0.1307	1.0181	0.3087	0.4992	0.0799	1.0013	0.0085	0.0125	0.0061	0.3512	0.0687	0.4992	0.0799	3	1.0536	0.9984	1.9464	1.0016
541	0.5	41	eur	-0.1109	0.1251	-0.8862	0.3755	0.5718	0.0844	1.004	0.008	0.0061	0.0053	0.3228	0.0738	0.5718	0.0844	3	0.9684	1.1436	2.0316	0.8564
542	0.5	42	eur	0.054	0.1296	0.4168	0.6768	0.5125	0.0717	0.9942	0.0076	-0.0023	0.0058	0.3019	0.0764	0.5125	0.0717	3	0.9057	1.025	2.0943	0.975
543	0.5	43	eur	0.026	0.167	0.156	0.8761	0.4508	0.0849	1.0025	0.0098	0.0059	0.0062	0.2531	0.0748	0.4508	0.0849	3	0.7593	0.9016	2.2407	1.0984
544	0.5	44	eur	-0.0025	0.1311	-0.0193	0.9846	0.4717	0.0766	0.9956	0.0077	1e-04	0.0059	0.3482	0.0766	0.4717	0.0766	3	1.0446	0.9434	1.9554	1.0566
545	0.5	45	eur	0.3292	0.1699	1.9373	0.0527	0.3811	0.0822	1.0169	0.0081	-0.0088	0.0056	0.2958	0.0827	0.3811	0.0822	3	0.8874	0.7622	2.1126	1.2378
546	0.5	46	eur	-0.1468	0.1622	-0.9052	0.3654	0.4285	0.0763	1.0101	0.0087	0.0014	0.0068	0.3089	0.0715	0.4285	0.0763	3	0.9267	0.857	2.0733	1.143
547	0.5	47	eur	0.0796	0.1992	0.3995	0.6895	0.3114	0.0787	1.0182	0.0081	0.011	0.0053	0.2248	0.0714	0.3114	0.0787	3	0.6744	0.6228	2.3256	1.3772
548	0.5	48	eur	0.168	0.1324	1.2684	0.2046	0.424	0.079	1.0103	0.0084	0.0033	0.0056	0.3634	0.0962	0.424	0.079	3	1.0902	0.848	1.9098	1.152
549	0.5	49	eur	0.2012	0.1422	1.4155	0.1569	0.3683	0.0756	1.0187	0.0088	-0.0178	0.0052	0.3467	0.0758	0.3683	0.0756	3	1.0401	0.7366	1.9599	1.2634
550	0.5	50	eur	0.064	0.1063	0.602	0.5471	0.5307	0.0796	1.0191	0.0086	-0.0178	0.0054	0.435	0.0763	0.5307	0.0796	3	1.305	1.0614	1.695	0.9386
551	0.5	51	eur	0.1058	0.1056	1.0014	0.3166	0.4926	0.0773	1.0137	0.0084	0.0139	0.0055	0.4336	0.071	0.4926	0.0773	3	1.3008	0.9852	1.6992	1.0148
552	0.5	52	eur	0.0129	0.1943	0.0661	0.9473	0.3939	0.1084	1.0205	0.0104	0.0182	0.0065	0.3407	0.0667	0.3939	0.1084	3	1.0221	0.7878	1.9779	1.2122
553	0.5	53	eur	0.0379	0.1818	0.2084	0.8349	0.4908	0.0859	1.0047	0.0086	-0.022	0.0058	0.2207	0.0695	0.4908	0.0859	3	0.6621	0.9816	2.3379	1.0184
554	0.5	54	eur	-0.0172	0.1127	-0.1527	0.8787	0.6032	0.0756	0.993	0.0077	-0.0164	0.006	0.4421	0.0672	0.6032	0.0756	3	1.3263	1.2064	1.6737	0.7936
555	0.5	55	eur	0.1375	0.128	1.074	0.2828	0.5615	0.0911	0.9918	0.0093	-0.0031	0.0057	0.3002	0.0699	0.5615	0.0911	3	0.9006	1.123	2.0994	0.877
556	0.5	56	eur	-0.0648	0.1292	-0.5012	0.6162	0.4974	0.0755	0.9967	0.0081	0.0098	0.0054	0.2962	0.0724	0.4974	0.0755	3	0.8886	0.9948	2.1114	1.0052
557	0.5	57	eur	0.1532	0.1276	1.2002	0.2301	0.4162	0.083	1.0241	0.0088	-0.0346	0.0057	0.4834	0.0773	0.4162	0.083	3	1.4502	0.8324	1.5498	1.1676
558	0.5	58	eur	-0.0882	0.1557	-0.5664	0.5711	0.3624	0.0753	1.0113	0.0076	-0.011	0.0057	0.2878	0.0771	0.3624	0.0753	3	0.8634	0.7248	2.1366	1.2752
559	0.5	59	eur	-0.0532	0.1355	-0.3927	0.6945	0.5977	0.0902	0.9895	0.0097	0.0179	0.0061	0.2964	0.0765	0.5977	0.0902	3	0.8892	1.1954	2.1108	0.8046
560	0.5	60	eur	-0.1465	0.1304	-1.123	0.2614	0.5286	0.0863	0.9954	0.0083	0.0057	0.0062	0.4254	0.0696	0.5286	0.0863	3	1.2762	1.0572	1.7238	0.9428
561	0.5	61	eur	-0.1556	0.1729	-0.9	0.3681	0.5928	0.0795	1.0001	0.0084	0.0268	0.0062	0.1625	0.0741	0.5928	0.0795	3	0.4875	1.1856	2.5125	0.8144
562	0.5	62	eur	0.0126	0.1349	0.0932	0.9258	0.5981	0.0792	1.0043	0.0084	-0.0186	0.0057	0.2938	0.0787	0.5981	0.0792	3	0.8814	1.1962	2.1186	0.8038
563	0.5	63	eur	6e-04	0.145	0.0039	0.9969	0.4863	0.0746	1.0086	0.0081	-0.001	0.0056	0.2921	0.0725	0.4863	0.0746	3	0.8763	0.9726	2.1237	1.0274
564	0.5	64	eur	0.2759	0.1222	2.2576	0.024	0.4563	0.0732	1.0174	0.0083	0.0146	0.0059	0.4134	0.0802	0.4563	0.0732	3	1.2402	0.9126	1.7598	1.0874
565	0.5	65	eur	-0.0334	0.142	-0.2352	0.8141	0.4269	0.0787	1.0199	0.0084	0.0129	0.006	0.3277	0.0745	0.4269	0.0787	3	0.9831	0.8538	2.0169	1.1462
566	0.5	66	eur	-0.0069	0.1388	-0.0494	0.9606	0.5265	0.082	1.0036	0.009	0.0228	0.0059	0.3347	0.08	0.5265	0.082	3	1.0041	1.053	1.9959	0.947
567	0.5	67	eur	-0.0278	0.1426	-0.1953	0.8452	0.5485	0.076	1.0015	0.0077	-0.0275	0.0061	0.2829	0.0788	0.5485	0.076	3	0.8487	1.097	2.1513	0.903
568	0.5	68	eur	0.0698	0.0999	0.6987	0.4848	0.5838	0.0835	1.0063	0.0085	0.0215	0.0062	0.5019	0.0763	0.5838	0.0835	3	1.5057	1.1676	1.4943	0.8324
569	0.5	69	eur	0.316	0.1818	1.7384	0.0821	0.3407	0.0811	1.0328	0.0085	0.0023	0.0061	0.2583	0.0758	0.3407	0.0811	3	0.7749	0.6814	2.2251	1.3186
570	0.5	70	eur	-0.164	0.1399	-1.172	0.2412	0.5284	0.0844	1.0074	0.0085	-0.0049	0.0058	0.3271	0.0715	0.5284	0.0844	3	0.9813	1.0568	2.0187	0.9432
571	0.5	71	eur	0.0059	0.147	0.0403	0.9679	0.4933	0.0793	1.0054	0.008	0.0228	0.0061	0.3056	0.0756	0.4933	0.0793	3	0.9168	0.9866	2.0832	1.0134
572	0.5	72	eur	0.149	0.126	1.1822	0.2371	0.4979	0.083	1.0151	0.009	-0.01	0.0057	0.3383	0.0763	0.4979	0.083	3	1.0149	0.9958	1.9851	1.0042
573	0.5	73	eur	0.1455	0.1366	1.065	0.2869	0.4607	0.0847	1.0088	0.0084	0.0038	0.0057	0.345	0.0822	0.4607	0.0847	3	1.035	0.9214	1.965	1.0786
574	0.5	74	eur	0.3006	0.1841	1.6327	0.1025	0.435	0.0763	1.0231	0.0084	-0.0033	0.0058	0.234	0.0795	0.435	0.0763	3	0.702	0.87	2.298	1.13
575	0.5	75	eur	-0.0406	0.1466	-0.2771	0.7817	0.4635	0.0821	1.0035	0.0086	-0.0091	0.0059	0.3377	0.0746	0.4635	0.0821	3	1.0131	0.927	1.9869	1.073
576	0.5	76	eur	-0.3088	0.1565	-1.9733	0.0485	0.4441	0.0788	1.0118	0.0082	-0.0054	0.0053	0.2502	0.0674	0.4441	0.0788	3	0.7506	0.8882	2.2494	1.1118
577	0.5	77	eur	-0.0054	0.1556	-0.0349	0.9721	0.3985	0.0773	1.0206	0.0087	-0.0173	0.0062	0.3132	0.0709	0.3985	0.0773	3	0.9396	0.797	2.0604	1.203
578	0.5	78	eur	0.1969	0.1143	1.7227	0.0849	0.5637	0.0797	0.9997	0.0079	-0.0041	0.0057	0.458	0.0684	0.5637	0.0797	3	1.374	1.1274	1.626	0.8726
579	0.5	79	eur	-0.0339	0.1583	-0.2142	0.8304	0.4202	0.0821	1.0037	0.009	0.0252	0.0057	0.2608	0.0783	0.4202	0.0821	3	0.7824	0.8404	2.2176	1.1596
580	0.5	80	eur	0.0355	0.1468	0.2416	0.8091	0.4512	0.0747	1.019	0.0086	-0.0041	0.0055	0.2719	0.0746	0.4512	0.0747	3	0.8157	0.9024	2.1843	1.0976
581	0.5	81	eur	0.2104	0.1846	1.1395	0.2545	0.491	0.0797	1.0059	0.0085	-0.0024	0.0054	0.1841	0.0749	0.491	0.0797	3	0.5523	0.982	2.4477	1.018
582	0.5	82	eur	0.0415	0.1579	0.263	0.7926	0.3201	0.0755	1.0192	0.0084	-0.004	0.0059	0.3184	0.0686	0.3201	0.0755	3	0.9552	0.6402	2.0448	1.3598
583	0.5	83	eur	0.0662	0.1373	0.4822	0.6297	0.4628	0.0738	1.0058	0.0074	-0.007	0.0059	0.3911	0.0781	0.4628	0.0738	3	1.1733	0.9256	1.8267	1.0744
584	0.5	84	eur	-0.0123	0.1144	-0.1076	0.9143	0.5696	0.0986	0.9941	0.0097	-0.0271	0.006	0.3921	0.0763	0.5696	0.0986	3	1.1763	1.1392	1.8237	0.8608
585	0.5	85	eur	-0.0988	0.1168	-0.8459	0.3976	0.5669	0.0789	0.9995	0.0086	-0.0118	0.0056	0.3819	0.0756	0.5669	0.0789	3	1.1457	1.1338	1.8543	0.8662
586	0.5	86	eur	0.0351	0.178	0.1974	0.8435	0.4632	0.067	1.0015	0.0077	-0.002	0.0064	0.2324	0.0786	0.4632	0.067	3	0.6972	0.9264	2.3028	1.0736
587	0.5	87	eur	0.0633	0.1477	0.4286	0.6682	0.4104	0.0811	1.0178	0.0086	-0.0044	0.0059	0.3778	0.0772	0.4104	0.0811	3	1.1334	0.8208	1.8666	1.1792
588	0.5	88	eur	0.0966	0.1125	0.858	0.3909	0.577	0.072	0.9985	0.0086	-0.0102	0.0059	0.4028	0.0798	0.577	0.072	3	1.2084	1.154	1.7916	0.846
589	0.5	89	eur	0.0726	0.1129	0.6436	0.5198	0.5196	0.079	1.0052	0.0086	-0.0236	0.0059	0.4301	0.0842	0.5196	0.079	3	1.2903	1.0392	1.7097	0.9608
590	0.5	90	eur	-0.3186	0.1912	-1.6662	0.0957	0.4947	0.081	1.0154	0.0086	0.028	0.0062	0.2121	0.0647	0.4947	0.081	3	0.6363	0.9894	2.3637	1.0106
591	0.5	91	eur	-0.0725	0.1495	-0.4853	0.6275	0.4366	0.0756	1.0116	0.0082	6e-04	0.0056	0.3182	0.0806	0.4366	0.0756	3	0.9546	0.8732	2.0454	1.1268
592	0.5	92	eur	-0.1175	0.1839	-0.639	0.5228	0.378	0.0777	1.0176	0.0083	0.0148	0.0056	0.2411	0.0682	0.378	0.0777	3	0.7233	0.756	2.2767	1.244
593	0.5	93	eur	-0.0094	0.2019	-0.0465	0.9629	0.6081	0.0833	1.0054	0.0086	-0.0015	0.0065	0.1354	0.0679	0.6081	0.0833	3	0.4062	1.2162	2.5938	0.7838
594	0.5	94	eur	0.1642	0.1515	1.0839	0.2784	0.5176	0.0826	1.005	0.0087	-0.0091	0.0063	0.2659	0.0957	0.5176	0.0826	3	0.7977	1.0352	2.2023	0.9648
595	0.5	95	eur	0.0414	0.1867	0.2219	0.8244	0.3856	0.0838	1.0067	0.0085	-0.0119	0.0062	0.2341	0.0752	0.3856	0.0838	3	0.7023	0.7712	2.2977	1.2288
596	0.5	96	eur	-0.1409	0.1049	-1.343	0.1793	0.6058	0.0826	0.9937	0.0086	-0.0125	0.0055	0.3557	0.0738	0.6058	0.0826	3	1.0671	1.2116	1.9329	0.7884
597	0.5	97	eur	0.0561	0.1337	0.4197	0.6747	0.5264	0.0747	1.0084	0.0083	-0.0163	0.0058	0.3168	0.0777	0.5264	0.0747	3	0.9504	1.0528	2.0496	0.9472
598	0.5	98	eur	-0.0378	0.1162	-0.3255	0.7448	0.5331	0.0766	1.003	0.008	-0.0213	0.0058	0.4179	0.0974	0.5331	0.0766	3	1.2537	1.0662	1.7463	0.9338
599	0.5	99	eur	0.0355	0.1269	0.2796	0.7798	0.5114	0.0762	1.0031	0.0083	-0.0147	0.0056	0.3814	0.0788	0.5114	0.0762	3	1.1442	1.0228	1.8558	0.9772
600	0.5	100	eur	0.1116	0.1401	0.7963	0.4259	0.3952	0.0769	1.0089	0.0087	0.0192	0.0059	0.3672	0.0767	0.3952	0.0769	3	1.1016	0.7904	1.8984	1.2096
601	0.75	1	eur	0.1953	0.2801	0.6974	0.4856	0.589	0.076	1.0025	0.008	-0.0111	0.0054	0.0614	0.0667	0.589	0.076	3.5	0.2149	1.178	3.2851	0.822
602	0.75	2	eur	0.2533	0.169	1.4985	0.134	0.631	0.084	0.9914	0.0092	0.0045	0.0056	0.1602	0.0746	0.631	0.084	3.5	0.5607	1.262	2.9393	0.738
603	0.75	3	eur	-0.0349	0.1311	-0.2661	0.7902	0.4773	0.0813	1.0094	0.0092	0.0037	0.006	0.3793	0.0747	0.4773	0.0813	3.5	1.32755	0.9546	2.17245	1.0454
604	0.75	4	eur	-0.3072	0.1437	-2.1382	0.0325	0.4404	0.0794	1.0119	0.0088	0.0029	0.0056	0.3464	0.0757	0.4404	0.0794	3.5	1.2124	0.8808	2.2876	1.1192
605	0.75	5	eur	0.1331	0.1462	0.9102	0.3627	0.5407	0.0899	0.9938	0.009	-0.0062	0.0057	0.2564	0.0765	0.5407	0.0899	3.5	0.8974	1.0814	2.6026	0.9186
606	0.75	6	eur	0.29	0.1483	1.9555	0.0505	0.4798	0.0807	1.0019	0.0086	0.0194	0.0059	0.3265	0.0739	0.4798	0.0807	3.5	1.14275	0.9596	2.35725	1.0404
607	0.75	7	eur	0.1936	0.149	1.299	0.1939	0.4998	0.087	1.0033	0.0092	-0.0121	0.0061	0.3265	0.0754	0.4998	0.087	3.5	1.14275	0.9996	2.35725	1.0004
608	0.75	8	eur	0.1191	0.1519	0.7842	0.433	0.4072	0.0723	1.0157	0.0083	-0.028	0.0062	0.3861	0.0795	0.4072	0.0723	3.5	1.35135	0.8144	2.14865	1.1856
609	0.75	9	eur	-0.0787	0.178	-0.4419	0.6586	0.3367	0.0897	1.0256	0.0096	-0.0067	0.006	0.2495	0.0699	0.3367	0.0897	3.5	0.87325	0.6734	2.62675	1.3266
610	0.75	10	eur	-0.0384	0.1414	-0.2718	0.7858	0.5313	0.0954	1.003	0.0096	-0.018	0.0056	0.2867	0.0673	0.5313	0.0954	3.5	1.00345	1.0626	2.49655	0.9374
611	0.75	11	eur	-0.0518	0.135	-0.3838	0.7011	0.4143	0.0836	1.0084	0.0086	0.0042	0.0059	0.3687	0.0743	0.4143	0.0836	3.5	1.29045	0.8286	2.20955	1.1714
612	0.75	12	eur	0.239	0.2189	1.0918	0.2749	0.3455	0.0689	1.0292	0.0071	0.0096	0.0061	0.1611	0.0649	0.3455	0.0689	3.5	0.56385	0.691	2.93615	1.309
613	0.75	13	eur	-0.4372	0.1325	-3.3001	0.001	0.5642	0.0798	1.0146	0.0089	-0.0172	0.0063	0.2978	0.079	0.5642	0.0798	3.5	1.0423	1.1284	2.4577	0.8716
614	0.75	14	eur	0.1852	0.13	1.4246	0.1543	0.5846	0.0756	0.9922	0.0085	-0.0166	0.0057	0.3056	0.0772	0.5846	0.0756	3.5	1.0696	1.1692	2.4304	0.8308
615	0.75	15	eur	0.1565	0.1842	0.8494	0.3957	0.337	0.0768	1.0314	0.0081	-0.0107	0.006	0.2834	0.0802	0.337	0.0768	3.5	0.9919	0.674	2.5081	1.326
616	0.75	16	eur	-0.3859	0.1831	-2.1073	0.0351	0.4769	0.0822	1.008	0.0089	-0.0126	0.0055	0.2305	0.072	0.4769	0.0822	3.5	0.80675	0.9538	2.69325	1.0462
617	0.75	17	eur	-0.0119	0.1811	-0.066	0.9474	0.6008	0.0718	1.0004	0.0086	0.0037	0.0056	0.1633	0.0699	0.6008	0.0718	3.5	0.57155	1.2016	2.92845	0.7984
618	0.75	18	eur	0.089	0.1305	0.682	0.4952	0.5867	0.0803	0.9929	0.0085	-0.0143	0.0061	0.306	0.0655	0.5867	0.0803	3.5	1.071	1.1734	2.429	0.8266
619	0.75	19	eur	0.1333	0.1584	0.8412	0.4002	0.5709	0.0805	1.0023	0.0081	-0.0329	0.0056	0.2172	0.0643	0.5709	0.0805	3.5	0.7602	1.1418	2.7398	0.8582
620	0.75	20	eur	0.129	0.1468	0.879	0.3794	0.4739	0.0722	1.0102	0.0083	0.0083	0.0055	0.3004	0.0777	0.4739	0.0722	3.5	1.0514	0.9478	2.4486	1.0522
621	0.75	21	eur	0.2157	0.1541	1.3996	0.1616	0.4453	0.0782	1.0034	0.0084	0.028	0.0058	0.2546	0.0764	0.4453	0.0782	3.5	0.8911	0.8906	2.6089	1.1094
622	0.75	22	eur	-0.0798	0.1804	-0.4424	0.6582	0.5205	0.0712	0.9975	0.0082	-0.0063	0.0058	0.1535	0.0686	0.5205	0.0712	3.5	0.53725	1.041	2.96275	0.959
623	0.75	23	eur	0.284	0.1496	1.8981	0.0577	0.4319	0.0831	1.0051	0.0092	0.0262	0.006	0.3097	0.0761	0.4319	0.0831	3.5	1.08395	0.8638	2.41605	1.1362
624	0.75	24	eur	0.1179	0.1932	0.61	0.5419	0.4251	0.0744	1.0088	0.0082	0.0341	0.0059	0.2001	0.071	0.4251	0.0744	3.5	0.70035	0.8502	2.79965	1.1498
625	0.75	25	eur	0.1211	0.1395	0.8676	0.3856	0.5815	0.0851	0.9953	0.008	-0.0088	0.0064	0.2905	0.0811	0.5815	0.0851	3.5	1.01675	1.163	2.48325	0.837
626	0.75	26	eur	-0.1454	0.1302	-1.1166	0.2642	0.4892	0.0784	1.0066	0.0081	0.0104	0.0058	0.3716	0.0769	0.4892	0.0784	3.5	1.3006	0.9784	2.1994	1.0216
627	0.75	27	eur	-0.1733	0.1995	-0.8687	0.385	0.4332	0.0757	1.0149	0.0083	-0.0132	0.0056	0.181	0.0697	0.4332	0.0757	3.5	0.6335	0.8664	2.8665	1.1336
628	0.75	28	eur	-0.1726	0.1834	-0.9412	0.3466	0.3321	0.0801	1.026	0.0087	0.0065	0.0051	0.2403	0.0706	0.3321	0.0801	3.5	0.84105	0.6642	2.65895	1.3358
629	0.75	29	eur	-0.1457	0.1704	-0.8547	0.3927	0.4921	0.09	1.0118	0.0092	0.0296	0.006	0.2291	0.0671	0.4921	0.09	3.5	0.80185	0.9842	2.69815	1.0158
630	0.75	30	eur	0.0456	0.1164	0.3916	0.6953	0.5418	0.0805	0.9999	0.008	-0.005	0.0056	0.4253	0.0786	0.5418	0.0805	3.5	1.48855	1.0836	2.01145	0.9164
631	0.75	31	eur	0.2994	0.157	1.9077	0.0564	0.4637	0.077	1.0176	0.008	9e-04	0.0056	0.2567	0.0767	0.4637	0.077	3.5	0.89845	0.9274	2.60155	1.0726
632	0.75	32	eur	0.2666	0.2219	1.2016	0.2295	0.4272	0.0767	1.0128	0.0083	-0.0016	0.0058	0.1762	0.0776	0.4272	0.0767	3.5	0.6167	0.8544	2.8833	1.1456
633	0.75	33	eur	-0.0187	0.1362	-0.1374	0.8907	0.3767	0.0731	1.0264	0.0083	0.0063	0.0052	0.3862	0.0849	0.3767	0.0731	3.5	1.3517	0.7534	2.1483	1.2466
634	0.75	34	eur	-0.3196	0.2308	-1.3848	0.1661	0.3856	0.0785	1.0258	0.0083	0.0161	0.0058	0.1384	0.0678	0.3856	0.0785	3.5	0.4844	0.7712	3.0156	1.2288
635	0.75	35	eur	-0.1332	0.148	-0.9005	0.3678	0.471	0.0771	1.0085	0.0081	-0.0128	0.0058	0.2631	0.0674	0.471	0.0771	3.5	0.92085	0.942	2.57915	1.058
636	0.75	36	eur	-0.0248	0.1434	-0.1727	0.8629	0.4387	0.0749	1.0034	0.0086	-0.0099	0.0061	0.3043	0.0714	0.4387	0.0749	3.5	1.06505	0.8774	2.43495	1.1226
637	0.75	37	eur	0.0344	0.142	0.2425	0.8084	0.6088	0.0799	1.0012	0.009	-0.0099	0.006	0.2294	0.0835	0.6088	0.0799	3.5	0.8029	1.2176	2.6971	0.7824
638	0.75	38	eur	-0.1511	0.1866	-0.8098	0.4181	0.4666	0.0841	1.0159	0.0086	-0.0061	0.0057	0.1647	0.0734	0.4666	0.0841	3.5	0.57645	0.9332	2.92355	1.0668
639	0.75	39	eur	-0.17	0.1945	-0.8739	0.3822	0.3828	0.0805	1.0256	0.0083	-0.0256	0.0056	0.183	0.0659	0.3828	0.0805	3.5	0.6405	0.7656	2.8595	1.2344
640	0.75	40	eur	-0.1474	0.1252	-1.1776	0.239	0.6467	0.0806	0.9937	0.0088	0.02	0.0059	0.2881	0.0688	0.6467	0.0806	3.5	1.00835	1.2934	2.49165	0.7066
641	0.75	41	eur	0.1089	0.182	0.5983	0.5496	0.2832	0.072	1.0302	0.0079	-0.0469	0.0046	0.2807	0.0814	0.2832	0.072	3.5	0.98245	0.5664	2.51755	1.4336
642	0.75	42	eur	0.1954	0.1644	1.1882	0.2348	0.4418	0.0783	1.0117	0.0085	-0.0146	0.006	0.3041	0.0737	0.4418	0.0783	3.5	1.06435	0.8836	2.43565	1.1164
643	0.75	43	eur	-0.2544	0.1865	-1.3643	0.1725	0.4634	0.0834	1.0103	0.0082	9e-04	0.006	0.2574	0.0687	0.4634	0.0834	3.5	0.9009	0.9268	2.5991	1.0732
644	0.75	44	eur	-0.0359	0.1341	-0.2674	0.7891	0.5144	0.0812	1.0066	0.0082	-0.0131	0.0058	0.3172	0.0806	0.5144	0.0812	3.5	1.1102	1.0288	2.3898	0.9712
645	0.75	45	eur	0.0266	0.204	0.1305	0.8962	0.4478	0.0718	1.0073	0.008	0.016	0.0056	0.1434	0.0754	0.4478	0.0718	3.5	0.5019	0.8956	2.9981	1.1044
646	0.75	46	eur	0.1786	0.1615	1.1063	0.2686	0.5002	0.0825	1.0072	0.0088	-0.0086	0.0058	0.2607	0.0772	0.5002	0.0825	3.5	0.91245	1.0004	2.58755	0.9996
647	0.75	47	eur	0.1794	0.1508	1.1895	0.2342	0.5423	0.0744	1.0042	0.0079	-0.0079	0.0062	0.2449	0.0763	0.5423	0.0744	3.5	0.85715	1.0846	2.64285	0.9154
648	0.75	48	eur	-0.0383	0.1817	-0.2106	0.8332	0.4963	0.0855	1.0119	0.0096	0.0101	0.006	0.1748	0.0722	0.4963	0.0855	3.5	0.6118	0.9926	2.8882	1.0074
649	0.75	49	eur	-0.1824	0.1198	-1.523	0.1278	0.4654	0.0712	1.0078	0.0082	0.0132	0.0053	0.4155	0.0778	0.4654	0.0712	3.5	1.45425	0.9308	2.04575	1.0692
650	0.75	50	eur	0.2016	0.136	1.4828	0.1381	0.6913	0.0829	0.9844	0.0083	0.0026	0.0057	0.2667	0.0781	0.6913	0.0829	3.5	0.93345	1.3826	2.56655	0.6174
651	0.75	51	eur	-0.0707	0.1586	-0.4459	0.6557	0.6074	0.0931	1.0175	0.0095	-0.0101	0.0058	0.2487	0.077	0.6074	0.0931	3.5	0.87045	1.2148	2.62955	0.7852
652	0.75	52	eur	-0.1065	0.1665	-0.6396	0.5224	0.4949	0.081	1.0154	0.0082	0.0233	0.0057	0.3075	0.086	0.4949	0.081	3.5	1.07625	0.9898	2.42375	1.0102
653	0.75	53	eur	-0.092	0.1217	-0.7554	0.45	0.5882	0.0803	1.0024	0.0078	-0.01	0.006	0.3839	0.0777	0.5882	0.0803	3.5	1.34365	1.1764	2.15635	0.8236
654	0.75	54	eur	-0.1457	0.1594	-0.914	0.3607	0.4461	0.0723	1.0026	0.0081	-0.0215	0.006	0.2586	0.0773	0.4461	0.0723	3.5	0.9051	0.8922	2.5949	1.1078
655	0.75	55	eur	0.0538	0.1378	0.3901	0.6964	0.5305	0.0743	0.9941	0.008	0.0026	0.0056	0.269	0.0723	0.5305	0.0743	3.5	0.9415	1.061	2.5585	0.939
656	0.75	56	eur	0.2047	0.1768	1.1579	0.2469	0.4505	0.0772	1.007	0.0083	-0.0077	0.0061	0.2364	0.0729	0.4505	0.0772	3.5	0.8274	0.901	2.6726	1.099
657	0.75	57	eur	-0.1483	0.1363	-1.0885	0.2764	0.4722	0.0725	1.0028	0.0086	0.0042	0.0052	0.2987	0.0766	0.4722	0.0725	3.5	1.04545	0.9444	2.45455	1.0556
658	0.75	58	eur	0.1133	0.1765	0.6419	0.521	0.572	0.0854	0.9988	0.0084	0.0171	0.0066	0.1965	0.0799	0.572	0.0854	3.5	0.68775	1.144	2.81225	0.856
659	0.75	59	eur	-0.1201	0.1411	-0.8511	0.3947	0.4353	0.0802	1.0301	0.0085	-0.0055	0.0066	0.436	0.0738	0.4353	0.0802	3.5	1.526	0.8706	1.974	1.1294
660	0.75	60	eur	0.2745	0.1826	1.5035	0.1327	0.4734	0.0783	1.0185	0.009	-0.0161	0.0063	0.2147	0.0708	0.4734	0.0783	3.5	0.75145	0.9468	2.74855	1.0532
661	0.75	61	eur	0.0357	0.1402	0.255	0.7987	0.4352	0.0827	1.0113	0.0084	-0.0057	0.0051	0.3269	0.0697	0.4352	0.0827	3.5	1.14415	0.8704	2.35585	1.1296
662	0.75	62	eur	0.2297	0.1655	1.3879	0.1652	0.4185	0.0771	1.0057	0.0084	-0.0178	0.0062	0.2562	0.0743	0.4185	0.0771	3.5	0.8967	0.837	2.6033	1.163
663	0.75	63	eur	0.2198	0.1896	1.1595	0.2463	0.4363	0.0729	1.0136	0.0083	-0.0111	0.006	0.1915	0.0679	0.4363	0.0729	3.5	0.67025	0.8726	2.82975	1.1274
664	0.75	64	eur	0.1969	0.1223	1.61	0.1074	0.4544	0.0727	1.0093	0.0081	0.019	0.0056	0.408	0.0752	0.4544	0.0727	3.5	1.428	0.9088	2.072	1.0912
665	0.75	65	eur	-0.0547	0.1422	-0.3842	0.7008	0.441	0.0781	1.013	0.0078	-0.0176	0.0055	0.3011	0.0752	0.441	0.0781	3.5	1.05385	0.882	2.44615	1.118
666	0.75	66	eur	0.1979	0.1652	1.1978	0.231	0.4531	0.0685	1.0072	0.0072	-0.008	0.0051	0.2004	0.0733	0.4531	0.0685	3.5	0.7014	0.9062	2.7986	1.0938
667	0.75	67	eur	0.1108	0.1929	0.5744	0.5657	0.3136	0.0804	1.0181	0.0083	-0.0132	0.006	0.2509	0.0712	0.3136	0.0804	3.5	0.87815	0.6272	2.62185	1.3728
668	0.75	68	eur	0.0075	0.1346	0.0559	0.9554	0.4514	0.0796	0.9947	0.008	9e-04	0.0057	0.3651	0.0732	0.4514	0.0796	3.5	1.27785	0.9028	2.22215	1.0972
669	0.75	69	eur	-0.0586	0.1576	-0.3717	0.7101	0.508	0.0825	0.9937	0.0087	-0.0124	0.0063	0.2564	0.0734	0.508	0.0825	3.5	0.8974	1.016	2.6026	0.984
670	0.75	70	eur	-0.14	0.1855	-0.7548	0.4504	0.2988	0.0729	1.0252	0.0077	0.0122	0.0055	0.2383	0.0662	0.2988	0.0729	3.5	0.83405	0.5976	2.66595	1.4024
671	0.75	71	eur	-0.2162	0.1388	-1.5573	0.1194	0.5976	0.0839	0.9933	0.0083	0.0079	0.006	0.267	0.0696	0.5976	0.0839	3.5	0.9345	1.1952	2.5655	0.8048
672	0.75	72	eur	0.1671	0.1546	1.0807	0.2798	0.6397	0.0855	1.0022	0.0086	-0.015	0.0058	0.2171	0.0738	0.6397	0.0855	3.5	0.75985	1.2794	2.74015	0.7206
673	0.75	73	eur	0.0409	0.1598	0.2563	0.7977	0.4509	0.0758	1.0072	0.0088	-0.0093	0.0062	0.283	0.0846	0.4509	0.0758	3.5	0.9905	0.9018	2.5095	1.0982
674	0.75	74	eur	-0.1169	0.2779	-0.4209	0.6739	0.5452	0.0805	1.0103	0.008	0.0021	0.006	0.0589	0.0712	0.5452	0.0805	3.5	0.20615	1.0904	3.29385	0.9096
675	0.75	75	eur	0.147	0.1376	1.0682	0.2854	0.5707	0.0828	1.0031	0.0093	-0.01	0.0058	0.2887	0.0779	0.5707	0.0828	3.5	1.01045	1.1414	2.48955	0.8586
676	0.75	76	eur	-0.238	0.1706	-1.395	0.163	0.4512	0.0841	1.0105	0.0086	0.0118	0.0059	0.2944	0.0691	0.4512	0.0841	3.5	1.0304	0.9024	2.4696	1.0976
677	0.75	77	eur	0.0885	0.1518	0.5828	0.5601	0.5456	0.0786	1.0036	0.0086	0.0016	0.0065	0.2549	0.0786	0.5456	0.0786	3.5	0.89215	1.0912	2.60785	0.9088
678	0.75	78	eur	-0.0811	0.1465	-0.5533	0.58	0.4824	0.0763	1.0059	0.0089	-0.0097	0.0053	0.2405	0.0704	0.4824	0.0763	3.5	0.84175	0.9648	2.65825	1.0352
679	0.75	79	eur	-0.197	0.1657	-1.1891	0.2344	0.5189	0.0846	1.0139	0.0086	-0.0048	0.0053	0.1888	0.0675	0.5189	0.0846	3.5	0.6608	1.0378	2.8392	0.9622
680	0.75	80	eur	0.1158	0.1696	0.6829	0.4946	0.4928	0.0773	1.0171	0.0083	-0.0157	0.0058	0.2182	0.071	0.4928	0.0773	3.5	0.7637	0.9856	2.7363	1.0144
681	0.75	81	eur	0.0283	0.1574	0.1797	0.8574	0.5421	0.0774	0.994	0.0086	-0.0168	0.0061	0.2386	0.0648	0.5421	0.0774	3.5	0.8351	1.0842	2.6649	0.9158
682	0.75	82	eur	-0.0123	0.1942	-0.0632	0.9496	0.4562	0.0814	1.0087	0.0082	-0.0286	0.0062	0.1668	0.0754	0.4562	0.0814	3.5	0.5838	0.9124	2.9162	1.0876
683	0.75	83	eur	0.0259	0.1303	0.1986	0.8426	0.4582	0.0863	1.0085	0.0092	-0.0145	0.0055	0.3576	0.0767	0.4582	0.0863	3.5	1.2516	0.9164	2.2484	1.0836
684	0.75	84	eur	0.1928	0.1994	0.9671	0.3335	0.4701	0.0934	1.02	0.0094	-0.0106	0.0057	0.2026	0.0716	0.4701	0.0934	3.5	0.7091	0.9402	2.7909	1.0598
685	0.75	85	eur	-0.153	0.1406	-1.088	0.2766	0.5638	0.0788	0.9967	0.0088	-0.0145	0.0065	0.3584	0.0755	0.5638	0.0788	3.5	1.2544	1.1276	2.2456	0.8724
686	0.75	86	eur	0.2152	0.1922	1.1192	0.263	0.4957	0.0723	1.0028	0.0083	0.0104	0.0062	0.1761	0.0759	0.4957	0.0723	3.5	0.61635	0.9914	2.88365	1.0086
687	0.75	87	eur	-0.0133	0.1317	-0.1009	0.9196	0.4883	0.0833	1.005	0.0083	0.0178	0.0052	0.3123	0.0739	0.4883	0.0833	3.5	1.09305	0.9766	2.40695	1.0234
688	0.75	88	eur	0.0894	0.1526	0.5855	0.5582	0.5648	0.072	0.9947	0.0076	0.0045	0.0062	0.2615	0.0663	0.5648	0.072	3.5	0.91525	1.1296	2.58475	0.8704
689	0.75	89	eur	0.0375	0.1313	0.2856	0.7752	0.5306	0.0809	1.0097	0.0086	0.0106	0.006	0.358	0.075	0.5306	0.0809	3.5	1.253	1.0612	2.247	0.9388
690	0.75	90	eur	0.045	0.1725	0.2609	0.7942	0.2266	0.0762	1.0273	0.0084	0.0217	0.0058	0.3604	0.0707	0.2266	0.0762	3.5	1.2614	0.4532	2.2386	1.5468
691	0.75	91	eur	0.2138	0.1912	1.1184	0.2634	0.4887	0.0808	1.0055	0.0092	-0.0078	0.0062	0.1802	0.0745	0.4887	0.0808	3.5	0.6307	0.9774	2.8693	1.0226
692	0.75	92	eur	0.2094	0.1927	1.0869	0.2771	0.3291	0.0807	1.0058	0.0085	0.0021	0.0052	0.2206	0.072	0.3291	0.0807	3.5	0.7721	0.6582	2.7279	1.3418
693	0.75	93	eur	0.1448	0.1438	1.007	0.3139	0.4531	0.0868	1.0083	0.0084	0.0261	0.0052	0.2434	0.0711	0.4531	0.0868	3.5	0.8519	0.9062	2.6481	1.0938
694	0.75	94	eur	0.0291	0.1546	0.1879	0.851	0.3723	0.0793	1.02	0.0087	0.0042	0.0053	0.2848	0.0728	0.3723	0.0793	3.5	0.9968	0.7446	2.5032	1.2554
695	0.75	95	eur	0.2397	0.1334	1.7973	0.0723	0.5573	0.0893	0.9968	0.009	-0.0275	0.0057	0.2703	0.0777	0.5573	0.0893	3.5	0.94605	1.1146	2.55395	0.8854
696	0.75	96	eur	0.0187	0.162	0.1156	0.908	0.5673	0.0831	0.998	0.0084	0.0086	0.0059	0.2117	0.0742	0.5673	0.0831	3.5	0.74095	1.1346	2.75905	0.8654
697	0.75	97	eur	-0.0707	0.1829	-0.3866	0.699	0.3637	0.0743	1.0157	0.0077	0.0168	0.0054	0.2276	0.0859	0.3637	0.0743	3.5	0.7966	0.7274	2.7034	1.2726
698	0.75	98	eur	0.0762	0.1377	0.553	0.5802	0.4512	0.0779	1.02	0.0075	0.0173	0.0053	0.3577	0.0732	0.4512	0.0779	3.5	1.25195	0.9024	2.24805	1.0976
699	0.75	99	eur	0.0655	0.1806	0.3625	0.717	0.3106	0.0788	1.0087	0.0086	-0.0375	0.0056	0.3165	0.0718	0.3106	0.0788	3.5	1.10775	0.6212	2.39225	1.3788
700	0.75	100	eur	0.0197	0.1279	0.1537	0.8778	0.5294	0.074	1.0037	0.008	0.0223	0.0061	0.3296	0.0741	0.5294	0.074	3.5	1.1536	1.0588	2.3464	0.9412
701	1	1	eur	-0.1181	0.1563	-0.7555	0.4499	0.4106	0.0823	1.0158	0.0079	0.0106	0.0065	0.3262	0.0701	0.4106	0.0823	4	1.3048	0.8212	2.6952	1.1788
702	1	2	eur	0.2351	0.1798	1.3075	0.191	0.5517	0.0806	1.0105	0.0081	0.0028	0.0057	0.1695	0.0729	0.5517	0.0806	4	0.678	1.1034	3.322	0.8966
703	1	3	eur	0.2701	0.14	1.9289	0.0537	0.4422	0.0793	1.0178	0.0083	-0.0107	0.0054	0.3236	0.0773	0.4422	0.0793	4	1.2944	0.8844	2.7056	1.1156
704	1	4	eur	0.1467	0.1782	0.8234	0.4103	0.5331	0.0883	1.0051	0.0092	0.0454	0.0058	0.1479	0.071	0.5331	0.0883	4	0.5916	1.0662	3.4084	0.9338
705	1	5	eur	0.0305	0.261	0.1171	0.9068	0.3188	0.0816	1.0305	0.0088	-0.0215	0.0052	0.1392	0.0743	0.3188	0.0816	4	0.5568	0.6376	3.4432	1.3624
706	1	6	eur	-0.027	0.1505	-0.1796	0.8575	0.4222	0.0815	1.0273	0.0081	0.0068	0.0059	0.256	0.0708	0.4222	0.0815	4	1.024	0.8444	2.976	1.1556
707	1	7	eur	0.1309	0.2111	0.6198	0.5354	0.4565	0.0794	1.0077	0.0085	-0.0128	0.0057	0.1394	0.0789	0.4565	0.0794	4	0.5576	0.913	3.4424	1.087
708	1	8	eur	-0.1157	0.1598	-0.724	0.4691	0.4672	0.0743	1.0025	0.0083	-0.0111	0.006	0.2502	0.0682	0.4672	0.0743	4	1.0008	0.9344	2.9992	1.0656
709	1	9	eur	0.1031	0.1701	0.6059	0.5446	0.6418	0.0797	0.9931	0.0086	-0.0026	0.0061	0.2187	0.0726	0.6418	0.0797	4	0.8748	1.2836	3.1252	0.7164
710	1	10	eur	0.121	0.2032	0.5953	0.5516	0.4361	0.0769	1.0079	0.0077	0.0164	0.0056	0.164	0.0668	0.4361	0.0769	4	0.656	0.8722	3.344	1.1278
711	1	11	eur	-0.0218	0.1947	-0.1121	0.9108	0.3194	0.0735	1.0252	0.0081	-0.0025	0.0062	0.2275	0.069	0.3194	0.0735	4	0.91	0.6388	3.09	1.3612
712	1	12	eur	0.1437	0.1586	0.9057	0.3651	0.3767	0.0783	1.0164	0.0081	0.0268	0.0059	0.3493	0.0702	0.3767	0.0783	4	1.3972	0.7534	2.6028	1.2466
713	1	13	eur	-0.1644	0.1686	-0.9753	0.3294	0.4878	0.0737	1.0082	0.0078	-0.0057	0.0055	0.1872	0.0772	0.4878	0.0737	4	0.7488	0.9756	3.2512	1.0244
714	1	14	eur	-0.0606	0.1564	-0.3875	0.6984	0.3728	0.0833	1.0104	0.0096	0.0111	0.006	0.3452	0.0761	0.3728	0.0833	4	1.3808	0.7456	2.6192	1.2544
715	1	15	eur	0.1783	0.1508	1.1827	0.2369	0.4109	0.0755	1.0282	0.0077	0.0308	0.006	0.3014	0.0727	0.4109	0.0755	4	1.2056	0.8218	2.7944	1.1782
716	1	16	eur	-0.1435	0.1478	-0.9709	0.3316	0.4482	0.075	1.0045	0.009	-0.0232	0.0059	0.2884	0.0736	0.4482	0.075	4	1.1536	0.8964	2.8464	1.1036
717	1	17	eur	0.0325	0.1772	0.1832	0.8547	0.3498	0.0858	1.0109	0.0084	-0.0359	0.0056	0.2706	0.0664	0.3498	0.0858	4	1.0824	0.6996	2.9176	1.3004
718	1	18	eur	-0.2138	0.1521	-1.4055	0.1599	0.5269	0.0777	0.9998	0.0089	-0.0115	0.006	0.245	0.0808	0.5269	0.0777	4	0.98	1.0538	3.02	0.9462
719	1	19	eur	0.0145	0.1477	0.0983	0.9217	0.481	0.0765	0.9996	0.0071	-0.0117	0.006	0.2675	0.0709	0.481	0.0765	4	1.07	0.962	2.93	1.038
720	1	20	eur	-0.2871	0.1546	-1.8572	0.0633	0.5706	0.0885	1.0053	0.0091	-0.0061	0.0063	0.2345	0.0666	0.5706	0.0885	4	0.938	1.1412	3.062	0.8588
721	1	21	eur	-0.0776	0.1673	-0.4637	0.6429	0.545	0.0771	0.9972	0.0089	0.0012	0.0066	0.2078	0.0695	0.545	0.0771	4	0.8312	1.09	3.1688	0.91
722	1	22	eur	-0.0417	0.1783	-0.234	0.815	0.5133	0.084	1.0064	0.0094	0.009	0.0064	0.2352	0.0788	0.5133	0.084	4	0.9408	1.0266	3.0592	0.9734
723	1	23	eur	-0.279	0.2436	-1.1455	0.252	0.4919	0.0779	1.0099	0.0083	-0.0032	0.007	0.1672	0.0726	0.4919	0.0779	4	0.6688	0.9838	3.3312	1.0162
724	1	24	eur	0.2561	0.1789	1.4315	0.1523	0.6203	0.099	0.9909	0.0092	-0.0179	0.0059	0.1759	0.0693	0.6203	0.099	4	0.7036	1.2406	3.2964	0.7594
725	1	25	eur	0.0898	0.148	0.6066	0.5441	0.3852	0.072	1.0076	0.0079	0.0055	0.0059	0.319	0.0846	0.3852	0.072	4	1.276	0.7704	2.724	1.2296
726	1	26	eur	0.0503	0.1289	0.3904	0.6963	0.4964	0.0825	1.0024	0.0088	-0.0017	0.0058	0.3671	0.0684	0.4964	0.0825	4	1.4684	0.9928	2.5316	1.0072
727	1	27	eur	-0.0666	0.3048	-0.2183	0.8272	0.4382	0.0787	1.0193	0.0085	0.0014	0.0058	0.0751	0.0701	0.4382	0.0787	4	0.3004	0.8764	3.6996	1.1236
728	1	28	eur	-0.0571	0.1422	-0.4017	0.6879	0.4272	0.0718	1.0136	0.0089	-0.0162	0.0057	0.2977	0.0762	0.4272	0.0718	4	1.1908	0.8544	2.8092	1.1456
729	1	29	eur	-0.2663	0.1527	-1.7442	0.0811	0.4389	0.0801	1.0143	0.0083	-1e-04	0.0058	0.2686	0.0692	0.4389	0.0801	4	1.0744	0.8778	2.9256	1.1222
730	1	30	eur	-0.1843	0.1503	-1.2264	0.2201	0.5603	0.0853	1.0064	0.0087	-9e-04	0.0059	0.2522	0.0781	0.5603	0.0853	4	1.0088	1.1206	2.9912	0.8794
731	1	31	eur	-0.1938	0.1739	-1.1141	0.2652	0.5489	0.0801	0.996	0.0091	-0.0239	0.0063	0.2059	0.0699	0.5489	0.0801	4	0.8236	1.0978	3.1764	0.9022
732	1	32	eur	0.066	0.1298	0.5087	0.611	0.5661	0.0855	0.9939	0.0087	-8.5334e-05	0.0062	0.2948	0.0746	0.5661	0.0855	4	1.1792	1.1322	2.8208	0.8678
733	1	33	eur	0.1243	0.1812	0.6864	0.4925	0.4446	0.0804	1.017	0.008	-0.0124	0.006	0.2377	0.082	0.4446	0.0804	4	0.9508	0.8892	3.0492	1.1108
734	1	34	eur	0.2635	0.2159	1.2207	0.2222	0.4451	0.086	1.013	0.0088	0.0195	0.0056	0.1507	0.075	0.4451	0.086	4	0.6028	0.8902	3.3972	1.1098
735	1	35	eur	0.0199	0.1632	0.1218	0.9031	0.4992	0.0799	1.0013	0.0085	0.012	0.0059	0.2342	0.0672	0.4992	0.0799	4	0.9368	0.9984	3.0632	1.0016
736	1	36	eur	-0.0903	0.159	-0.5681	0.57	0.5718	0.0844	1.004	0.008	-0.0148	0.0053	0.2182	0.0724	0.5718	0.0844	4	0.8728	1.1436	3.1272	0.8564
737	1	37	eur	0.1182	0.1352	0.8737	0.3823	0.5125	0.0717	0.9942	0.0076	0.0099	0.0061	0.328	0.0874	0.5125	0.0717	4	1.312	1.025	2.688	0.975
738	1	38	eur	0.086	0.1451	0.5929	0.5532	0.4508	0.0849	1.0025	0.0098	0.0039	0.0058	0.3218	0.08	0.4508	0.0849	4	1.2872	0.9016	2.7128	1.0984
739	1	39	eur	-0.0032	0.1389	-0.0229	0.9817	0.4717	0.0766	0.9956	0.0077	0.0137	0.0059	0.3004	0.0725	0.4717	0.0766	4	1.2016	0.9434	2.7984	1.0566
740	1	40	eur	0.4403	0.1854	2.3749	0.0176	0.3811	0.0822	1.0169	0.0081	-0.0142	0.005	0.2372	0.0716	0.3811	0.0822	4	0.9488	0.7622	3.0512	1.2378
741	1	41	eur	-0.1562	0.1825	-0.8563	0.3918	0.4285	0.0763	1.0101	0.0087	-7e-04	0.0062	0.2274	0.0709	0.4285	0.0763	4	0.9096	0.857	3.0904	1.143
742	1	42	eur	-0.1687	0.2112	-0.7987	0.4245	0.3114	0.0787	1.0182	0.0081	0.0134	0.0055	0.193	0.0675	0.3114	0.0787	4	0.772	0.6228	3.228	1.3772
743	1	43	eur	0.183	0.1664	1.0999	0.2714	0.424	0.079	1.0103	0.0084	9e-04	0.0055	0.2423	0.077	0.424	0.079	4	0.9692	0.848	3.0308	1.152
744	1	44	eur	0.1563	0.1526	1.0243	0.3057	0.3683	0.0756	1.0187	0.0088	-0.0177	0.0055	0.3034	0.071	0.3683	0.0756	4	1.2136	0.7366	2.7864	1.2634
745	1	45	eur	0.14	0.1142	1.2254	0.2204	0.5307	0.0796	1.0191	0.0086	-0.0214	0.0053	0.3375	0.0741	0.5307	0.0796	4	1.35	1.0614	2.65	0.9386
746	1	46	eur	0.1272	0.1151	1.1055	0.2689	0.4926	0.0773	1.0137	0.0084	0.0127	0.0059	0.414	0.0675	0.4926	0.0773	4	1.656	0.9852	2.344	1.0148
747	1	47	eur	-0.0248	0.2043	-0.1214	0.9033	0.3939	0.1084	1.0205	0.0104	-0.003	0.0065	0.3058	0.0679	0.3939	0.1084	4	1.2232	0.7878	2.7768	1.2122
748	1	48	eur	-0.0338	0.1728	-0.1954	0.8451	0.4908	0.0859	1.0047	0.0086	-0.0137	0.0058	0.2143	0.0696	0.4908	0.0859	4	0.8572	0.9816	3.1428	1.0184
749	1	49	eur	-0.0288	0.1241	-0.2317	0.8168	0.6032	0.0756	0.993	0.0077	-0.0018	0.0059	0.3122	0.0681	0.6032	0.0756	4	1.2488	1.2064	2.7512	0.7936
750	1	50	eur	-0.0456	0.1412	-0.3233	0.7465	0.5615	0.0911	0.9918	0.0093	0.0155	0.006	0.3463	0.0743	0.5615	0.0911	4	1.3852	1.123	2.6148	0.877
751	1	51	eur	-0.0547	0.1402	-0.3902	0.6964	0.4974	0.0755	0.9967	0.0081	-0.004	0.0057	0.2878	0.0748	0.4974	0.0755	4	1.1512	0.9948	2.8488	1.0052
752	1	52	eur	0.2942	0.1451	2.0277	0.0426	0.4162	0.083	1.0241	0.0088	-0.0349	0.0059	0.3769	0.0753	0.4162	0.083	4	1.5076	0.8324	2.4924	1.1676
753	1	53	eur	-0.0965	0.2023	-0.4771	0.6333	0.3624	0.0753	1.0113	0.0076	0.0123	0.0058	0.1801	0.0637	0.3624	0.0753	4	0.7204	0.7248	3.2796	1.2752
754	1	54	eur	-0.0567	0.1456	-0.3893	0.697	0.5977	0.0902	0.9895	0.0097	0.0145	0.0061	0.2407	0.0667	0.5977	0.0902	4	0.9628	1.1954	3.0372	0.8046
755	1	55	eur	-0.1331	0.1795	-0.7416	0.4583	0.5286	0.0863	0.9954	0.0083	0.0012	0.0058	0.1898	0.0663	0.5286	0.0863	4	0.7592	1.0572	3.2408	0.9428
756	1	56	eur	-0.1011	0.1907	-0.5304	0.5959	0.5928	0.0795	1.0001	0.0084	0.0272	0.0062	0.1361	0.0696	0.5928	0.0795	4	0.5444	1.1856	3.4556	0.8144
757	1	57	eur	-0.1804	0.1677	-1.0754	0.2822	0.5981	0.0792	1.0043	0.0084	-0.0322	0.006	0.1842	0.0666	0.5981	0.0792	4	0.7368	1.1962	3.2632	0.8038
758	1	58	eur	0.0242	0.1823	0.1327	0.8945	0.4863	0.0746	1.0086	0.0081	-0.009	0.0062	0.2247	0.0696	0.4863	0.0746	4	0.8988	0.9726	3.1012	1.0274
759	1	59	eur	0.2597	0.1268	2.0476	0.0406	0.4563	0.0732	1.0174	0.0083	0.0172	0.006	0.3965	0.0797	0.4563	0.0732	4	1.586	0.9126	2.414	1.0874
760	1	60	eur	-0.0351	0.1572	-0.223	0.8235	0.4269	0.0787	1.0199	0.0084	0.0228	0.0061	0.2655	0.0713	0.4269	0.0787	4	1.062	0.8538	2.938	1.1462
761	1	61	eur	-0.0545	0.1745	-0.3126	0.7546	0.5265	0.082	1.0036	0.009	0.0222	0.0057	0.1975	0.0738	0.5265	0.082	4	0.79	1.053	3.21	0.947
762	1	62	eur	0.0372	0.171	0.2178	0.8276	0.5485	0.076	1.0015	0.0077	-0.0156	0.0059	0.1949	0.0779	0.5485	0.076	4	0.7796	1.097	3.2204	0.903
763	1	63	eur	0.013	0.1144	0.114	0.9093	0.5838	0.0835	1.0063	0.0085	0.02	0.0061	0.3657	0.0766	0.5838	0.0835	4	1.4628	1.1676	2.5372	0.8324
764	1	64	eur	0.404	0.188	2.149	0.0316	0.3407	0.0811	1.0328	0.0085	0.001	0.0061	0.2531	0.0669	0.3407	0.0811	4	1.0124	0.6814	2.9876	1.3186
765	1	65	eur	-0.2509	0.1576	-1.5919	0.1114	0.5284	0.0844	1.0074	0.0085	-0.0021	0.0061	0.2709	0.0736	0.5284	0.0844	4	1.0836	1.0568	2.9164	0.9432
766	1	66	eur	-0.0486	0.1716	-0.2834	0.7768	0.4933	0.0793	1.0054	0.008	0.0203	0.006	0.2234	0.0733	0.4933	0.0793	4	0.8936	0.9866	3.1064	1.0134
767	1	67	eur	0.1518	0.1465	1.0361	0.3002	0.4979	0.083	1.0151	0.009	-0.0271	0.0058	0.2761	0.0732	0.4979	0.083	4	1.1044	0.9958	2.8956	1.0042
768	1	68	eur	0.0563	0.1584	0.3551	0.7226	0.4607	0.0847	1.0088	0.0084	0.0116	0.0058	0.2505	0.0765	0.4607	0.0847	4	1.002	0.9214	2.998	1.0786
769	1	69	eur	0.2281	0.1995	1.1429	0.2531	0.435	0.0763	1.0231	0.0084	-0.0115	0.0059	0.1711	0.0783	0.435	0.0763	4	0.6844	0.87	3.3156	1.13
770	1	70	eur	-0.0729	0.1641	-0.444	0.657	0.4635	0.0821	1.0035	0.0086	-0.001	0.0056	0.2101	0.0757	0.4635	0.0821	4	0.8404	0.927	3.1596	1.073
771	1	71	eur	-0.1935	0.1351	-1.4324	0.152	0.4441	0.0788	1.0118	0.0082	-0.0102	0.0054	0.3508	0.072	0.4441	0.0788	4	1.4032	0.8882	2.5968	1.1118
772	1	72	eur	-0.0602	0.1713	-0.3515	0.7252	0.3985	0.0773	1.0206	0.0087	-0.0141	0.0059	0.2651	0.0709	0.3985	0.0773	4	1.0604	0.797	2.9396	1.203
773	1	73	eur	0.1157	0.1256	0.9209	0.3571	0.5637	0.0797	0.9997	0.0079	0.0046	0.006	0.3741	0.0751	0.5637	0.0797	4	1.4964	1.1274	2.5036	0.8726
774	1	74	eur	-0.0878	0.2	-0.4392	0.6605	0.4202	0.0821	1.0037	0.009	0.0249	0.0056	0.1689	0.0751	0.4202	0.0821	4	0.6756	0.8404	3.3244	1.1596
775	1	75	eur	0.0185	0.1665	0.111	0.9116	0.4512	0.0747	1.019	0.0086	-0.0143	0.0053	0.1956	0.07	0.4512	0.0747	4	0.7824	0.9024	3.2176	1.0976
776	1	76	eur	-0.0789	0.1514	-0.5213	0.6022	0.491	0.0797	1.0059	0.0085	0.0097	0.0056	0.2586	0.0742	0.491	0.0797	4	1.0344	0.982	2.9656	1.018
777	1	77	eur	0.0629	0.1774	0.3545	0.7229	0.3201	0.0755	1.0192	0.0084	-0.0205	0.0059	0.2696	0.0716	0.3201	0.0755	4	1.0784	0.6402	2.9216	1.3598
778	1	78	eur	0.1054	0.1598	0.66	0.5093	0.4628	0.0738	1.0058	0.0074	0.0067	0.0062	0.3007	0.0781	0.4628	0.0738	4	1.2028	0.9256	2.7972	1.0744
779	1	79	eur	0.0248	0.139	0.1783	0.8585	0.5696	0.0986	0.9941	0.0097	-0.0122	0.0059	0.2847	0.0815	0.5696	0.0986	4	1.1388	1.1392	2.8612	0.8608
780	1	80	eur	-0.1731	0.1421	-1.2187	0.2229	0.5669	0.0789	0.9995	0.0086	-0.013	0.0058	0.2691	0.0727	0.5669	0.0789	4	1.0764	1.1338	2.9236	0.8662
781	1	81	eur	0.0821	0.1944	0.4222	0.6729	0.4632	0.067	1.0015	0.0077	-0.0014	0.0067	0.2012	0.0718	0.4632	0.067	4	0.8048	0.9264	3.1952	1.0736
782	1	82	eur	0.0429	0.1837	0.2333	0.8155	0.4104	0.0811	1.0178	0.0086	-0.0068	0.0057	0.2031	0.0755	0.4104	0.0811	4	0.8124	0.8208	3.1876	1.1792
783	1	83	eur	0.0842	0.1288	0.6533	0.5136	0.577	0.072	0.9985	0.0086	0.0022	0.0058	0.3159	0.0734	0.577	0.072	4	1.2636	1.154	2.7364	0.846
784	1	84	eur	0.1849	0.1338	1.3815	0.1671	0.5196	0.079	1.0052	0.0086	-0.0253	0.0057	0.2868	0.07	0.5196	0.079	4	1.1472	1.0392	2.8528	0.9608
785	1	85	eur	-0.2572	0.2001	-1.285	0.1988	0.4947	0.081	1.0154	0.0086	0.0244	0.0061	0.1844	0.0673	0.4947	0.081	4	0.7376	0.9894	3.2624	1.0106
786	1	86	eur	0.1229	0.1856	0.6621	0.5079	0.4366	0.0756	1.0116	0.0082	0.0032	0.0055	0.1875	0.0767	0.4366	0.0756	4	0.75	0.8732	3.25	1.1268
787	1	87	eur	0.0605	0.2303	0.2628	0.7927	0.378	0.0777	1.0176	0.0083	0.0128	0.0053	0.1409	0.0685	0.378	0.0777	4	0.5636	0.756	3.4364	1.244
788	1	88	eur	0.05	0.1932	0.2587	0.7959	0.6081	0.0833	1.0054	0.0086	-0.0058	0.0063	0.1358	0.0745	0.6081	0.0833	4	0.5432	1.2162	3.4568	0.7838
789	1	89	eur	0.0277	0.1596	0.1738	0.8621	0.5176	0.0826	1.005	0.0087	0.0057	0.0062	0.2152	0.0846	0.5176	0.0826	4	0.8608	1.0352	3.1392	0.9648
790	1	90	eur	0.0617	0.1945	0.3175	0.7509	0.3856	0.0838	1.0067	0.0085	-0.0048	0.006	0.2014	0.0764	0.3856	0.0838	4	0.8056	0.7712	3.1944	1.2288
791	1	91	eur	-0.1257	0.1287	-0.9765	0.3288	0.6058	0.0826	0.9937	0.0086	0.0023	0.0056	0.2312	0.0659	0.6058	0.0826	4	0.9248	1.2116	3.0752	0.7884
792	1	92	eur	0.178	0.1391	1.2795	0.2007	0.5264	0.0747	1.0084	0.0083	-0.0286	0.0054	0.3043	0.0813	0.5264	0.0747	4	1.2172	1.0528	2.7828	0.9472
793	1	93	eur	-0.1466	0.154	-0.9522	0.341	0.5331	0.0766	1.003	0.008	-0.0271	0.0056	0.2083	0.0691	0.5331	0.0766	4	0.8332	1.0662	3.1668	0.9338
794	1	94	eur	-0.0862	0.1413	-0.6102	0.5417	0.5114	0.0762	1.0031	0.0083	-0.0019	0.0055	0.301	0.0815	0.5114	0.0762	4	1.204	1.0228	2.796	0.9772
795	1	95	eur	0.2313	0.146	1.5842	0.1132	0.3952	0.0769	1.0089	0.0087	0.0134	0.0061	0.3542	0.0788	0.3952	0.0769	4	1.4168	0.7904	2.5832	1.2096
796	1	96	eur	0.0254	0.1158	0.2196	0.8262	0.5232	0.0834	1.0053	0.0082	0.0034	0.0054	0.4007	0.0717	0.5232	0.0834	4	1.6028	1.0464	2.3972	0.9536
797	1	97	eur	0.0223	0.1297	0.1721	0.8634	0.6367	0.0814	0.9892	0.0079	0.0145	0.0059	0.2977	0.0792	0.6367	0.0814	4	1.1908	1.2734	2.8092	0.7266
798	1	98	eur	-0.0889	0.1657	-0.5362	0.5918	0.4693	0.0854	1.0084	0.0081	-0.008	0.0061	0.3011	0.0737	0.4693	0.0854	4	1.2044	0.9386	2.7956	1.0614
799	1	99	eur	0.0387	0.2444	0.1583	0.8742	0.4502	0.0807	1.0128	0.0077	0.0121	0.0059	0.1243	0.0677	0.4502	0.0807	4	0.4972	0.9004	3.5028	1.0996
800	1	100	eur	0.007	0.1709	0.0408	0.9674	0.4317	0.0771	1.0169	0.0086	0.0016	0.006	0.2228	0.0767	0.4317	0.0771	4	0.8912	0.8634	3.1088	1.1366
