# Supplementary material for: Genotype–covariate correlation and interaction disentangled by a whole-genome multivariate reaction norm model
Source: Nat Commun. 2019 May 20;10:2239. doi: 10.1038/s41467-019-10128-w (PMC6527612; doi:10.1038/s41467-019-10128-w)
Supplement: Supplementary file 13 — Source Data [file 41467_2019_10128_MOESM13_ESM.zip › data/fs17/fs17_pint_gcecec.txt]

x
5.03369369145562
3.13323161103476
4.67996276120503
2.38365850921438
4.40789422700238
3.08905742748521
4.17538786638155
2.35351134073815
2.42198470428806
4.98217449286439
4.90328343126156
3.59492023484184
2.78672202925222
3.10210576399952
5.01978447891478
5.30671020195287
2.80085465809225
2.53923489207527
3.67088232686459
4.14954737379176
4.18516559127367
3.81496082096308
3.18192054021276
3.92962882823047
3.14857853198517
3.93779708734378
1.84967329004436
2.46047842355622
1.03384544444459
6.25004566248139
3.84652670227774
2.47211854700871
3.23888556539959
3.86770248141429
2.87187600648115
4.81676966414658
2.92462479873898
2.17392780281625
3.07274008947016
2.32283004276121
3.15033171349882
5.86621697694747
2.21476926022367
1.25397253819518
2.23965356439196
3.93856507972705
1.85671476669116
5.69583688385592
1.98890161101368
4.07899982320471
2.03059179791471
4.12171774240427
2.03413064908065
2.64650720936189
2.64900906026149
3.8514999050766
1.29077078998814
4.1027457880508
3.32650775564955
4.86115556444078
4.24817641609188
4.26126660941593
3.32341297978203
2.11944986776585
3.25559108561595
2.38862302053209
1.95676269655807
4.4734801845714
4.72594542766763
2.29433062227186
2.98013781420306
4.98138128419419
4.28231294641488
4.17629830000925
3.21880884377073
1.55007921744517
0.517766220220799
5.09229346386968
3.19550813481108
4.80057496435338
2.69148088715638
3.14913379689009
2.33145741584357
2.40708512397532
2.63434219676049
2.8814382744479
2.35299080352341
4.70958383781981
3.83530972877801
5.11153608785168
4.70781021228837
3.61776663103961
2.91199727859114
2.75097914395516
2.42547132064927
3.01455190936644
4.24654035785457
4.14496671056306
2.14949587044617
4.62850718562923
