# Supplementary material for: Genotype–covariate correlation and interaction disentangled by a whole-genome multivariate reaction norm model
Source: Nat Commun. 2019 May 20;10:2239. doi: 10.1038/s41467-019-10128-w (PMC6527612; doi:10.1038/s41467-019-10128-w)
Supplement: Supplementary file 13 — Source Data [file 41467_2019_10128_MOESM13_ESM.zip › data/fs20_fs22/fs20-fs22_res_gc_unigreml.txt]

it	ve1	se_ve1	V3	V4	V5
1	3.0333	0.1856	1.0681	0.1865	-8741.7531
1	2.91	0.1785	1.038	0.1795	-8603.002
1	2.874	0.1837	1.173	0.1861	-8688.9597
1	3.0913	0.1823	0.979	0.182	-8716.7538
1	3.1664	0.1805	0.8203	0.1786	-8645.4729
1	2.8528	0.178	1.1304	0.1799	-8632.2385
1	2.9132	0.1826	1.1755	0.1847	-8726.565
1	3.0837	0.1893	1.0543	0.19	-8774.74
1	3.3049	0.1853	0.7605	0.1824	-8718.4288
1	3.0874	0.1834	0.9378	0.1829	-8677.1449
1	3.5213	0.1786	0.5349	0.1724	-8714.951
1	3.0438	0.1852	1.0404	0.1858	-8727.264
1	3.1944	0.1831	0.7948	0.181	-8648.4892
1	2.9884	0.1791	0.9104	0.1788	-8561.2675
1	2.8329	0.1811	1.1316	0.1833	-8614.8321
1	3.0115	0.1841	1.0296	0.1847	-8688.7243
1	3.0802	0.1796	0.9028	0.1787	-8639.7022
1	3.1527	0.1841	0.8576	0.1827	-8666.0395
1	2.9094	0.1845	1.1903	0.1868	-8735.8654
1	3.1714	0.1761	0.7871	0.1735	-8620.4553
1	2.8847	0.1783	1.0727	0.1797	-8610.4555
1	3.1279	0.1828	0.9229	0.1819	-8700.8807
1	3.1901	0.1831	0.849	0.1814	-8692.4314
1	2.67	0.1765	1.27	0.1803	-8586.5009
1	2.7215	0.1767	1.2376	0.1799	-8605.57
1	2.6761	0.1746	1.2318	0.178	-8558.0013
1	2.9998	0.1805	1.0906	0.1813	-8731.1252
1	2.7771	0.1734	1.106	0.1752	-8539.6272
1	2.6788	0.1852	1.4202	0.1905	-8725.8732
1	2.8571	0.1814	1.1391	0.1836	-8643.8052
1	2.5503	0.1776	1.3989	0.183	-8589.2067
1	3.1909	0.1892	0.9491	0.1886	-8779.7875
1	3.2581	0.1801	0.6395	0.1763	-8567.628
1	3.2813	0.1772	0.615	0.173	-8566.8916
1	3.1274	0.1826	0.9182	0.1817	-8696.3107
1	2.9186	0.1816	1.0905	0.1831	-8657.4379
1	2.8841	0.1796	1.1294	0.1814	-8660.0148
1	2.9458	0.1769	0.9698	0.1771	-8575.1528
1	2.9181	0.1749	1.0611	0.1756	-8631.0174
1	3.3125	0.1834	0.7544	0.1803	-8719.8866
1	3.1113	0.1861	1.0613	0.1865	-8805.038
1	2.9204	0.1776	1.0032	0.1781	-8581.4812
1	3.1915	0.1847	0.9021	0.1834	-8739.851
1	2.6152	0.181	1.441	0.1865	-8686.1784
1	2.7028	0.1792	1.2592	0.183	-8607.4388
1	2.8113	0.1814	1.2453	0.1845	-8694.8788
1	2.8232	0.1774	1.1275	0.1794	-8602.1775
1	3.2001	0.1821	0.7633	0.1797	-8625.5872
1	3.2414	0.1847	0.7653	0.1822	-8665.2371
1	2.8985	0.1836	1.1619	0.1858	-8701.5057
1	2.8827	0.1793	1.0465	0.1805	-8585.1362
1	3.1097	0.1826	0.9753	0.1822	-8729.9833
1	2.8949	0.1821	1.1512	0.1841	-8688.9339
1	3.011	0.1803	0.9568	0.1802	-8624.0802
1	3.1801	0.1779	0.7722	0.1754	-8615.0917
1	3.1133	0.1848	0.9789	0.1845	-8736.3614
1	3.1496	0.1794	0.7782	0.1772	-8592.2506
1	3.2548	0.1803	0.7672	0.1774	-8679.0264
1	3.3027	0.1806	0.6985	0.177	-8661.8423
1	2.8246	0.1859	1.2669	0.1893	-8725.503
1	3.3057	0.1772	0.6633	0.1731	-8633.1343
1	2.792	0.1772	1.0834	0.1791	-8533.2263
1	3.0043	0.1833	1.026	0.1839	-8678.9536
1	2.8494	0.1796	1.133	0.1816	-8631.3356
1	2.9794	0.1733	0.8262	0.1721	-8475.3936
1	2.9364	0.1737	0.9409	0.1735	-8539.988
1	2.6672	0.176	1.2644	0.1797	-8578.8196
1	3.0722	0.1845	1.0649	0.1851	-8773.5983
1	2.9313	0.1844	1.1095	0.1861	-8685.6729
1	3.1861	0.1831	0.8561	0.1815	-8695.0266
1	3.0514	0.1803	0.9843	0.1801	-8685.2407
1	3.0118	0.1761	0.9554	0.1757	-8623.5692
1	3.2012	0.1811	0.7767	0.1787	-8638.6566
1	2.6233	0.1776	1.361	0.1824	-8623.7236
1	3.195	0.1846	0.9117	0.1833	-8751.3495
1	3.164	0.1873	0.9371	0.1866	-8745.6284
1	3.1584	0.1799	0.8722	0.1783	-8684.0528
1	3.2502	0.1798	0.7752	0.177	-8681.9349
1	2.8449	0.1865	1.2822	0.19	-8756.8229
1	3.0105	0.1848	1.0112	0.1854	-8671.6545
1	2.7607	0.1691	1.0137	0.1701	-8438.9223
1	3.0848	0.186	1.0173	0.1863	-8744.0109
1	3.3038	0.1778	0.6661	0.1737	-8634.013
1	2.7039	0.1761	1.1548	0.1789	-8514.49
1	3.1384	0.1777	0.794	0.1755	-8596.0954
1	3.2915	0.1886	0.8535	0.1866	-8786.8994
1	3.0478	0.1832	0.9788	0.1832	-8677.2142
1	2.8607	0.1783	1.1336	0.1801	-8642.2209
1	3.0422	0.1759	0.889	0.1748	-8592.2706
1	3.0502	0.1851	1.0425	0.1857	-8734.8013
1	3.075	0.1804	0.8726	0.1794	-8608.0113
1	2.9984	0.1812	0.9799	0.1814	-8632.9757
1	3.3074	0.1785	0.6594	0.1745	-8631.3102
1	2.9288	0.181	1.1134	0.1825	-8686.83
1	2.8436	0.1767	1.1223	0.1785	-8616.4219
1	3.0986	0.183	0.9146	0.1822	-8666.9515
1	2.9447	0.1787	1.0323	0.1794	-8630.0555
1	3.4831	0.186	0.5852	0.1809	-8724.9317
1	2.9927	0.1742	0.9115	0.1735	-8566.2804
1	3.1008	0.1802	0.9381	0.1794	-8689.6467
1	2.9472	0.1755	1.0052	0.1758	-8608.1458
1	2.9422	0.1819	1.0446	0.1829	-8638.6097
1	2.9512	0.1779	0.9561	0.178	-8567.812
1	2.8461	0.1826	1.1903	0.1852	-8678.6517
1	3.0228	0.1885	1.1543	0.1902	-8805.8891
1	2.8127	0.1739	1.1666	0.1759	-8627.2302
1	2.7841	0.1772	1.1165	0.1793	-8555.6657
1	3.1593	0.1737	0.6784	0.1704	-8510.2192
1	2.9044	0.1825	1.1867	0.1847	-8728.3109
1	2.9261	0.188	1.1662	0.1903	-8730.1433
1	3.0561	0.1793	0.8604	0.1783	-8579.4219
1	2.9634	0.1803	0.9903	0.1807	-8609.9345
1	2.9285	0.1843	1.1805	0.1864	-8744.6003
1	3.1489	0.1877	0.9247	0.187	-8721.3194
1	3.2505	0.1884	0.9047	0.1871	-8794.438
1	2.9859	0.1866	1.1086	0.1881	-8734.1137
1	2.9613	0.1815	1.0459	0.1824	-8657.2421
1	3.1224	0.1811	0.9005	0.18	-8676.2094
1	2.7399	0.1741	1.1729	0.1766	-8565.0204
1	3.0446	0.1783	0.8951	0.1775	-8599.9907
1	3.0684	0.1855	1.0424	0.1859	-8750.9616
1	2.9364	0.1812	1.0383	0.1822	-8627.6639
1	2.7395	0.1745	1.1417	0.1769	-8536.3616
1	2.7244	0.1803	1.2587	0.1839	-8626.9769
1	2.6951	0.1766	1.2448	0.1801	-8587.3888
1	2.6416	0.1774	1.2846	0.1815	-8572.8708
1	2.6726	0.1761	1.2382	0.1796	-8560.3918
1	3.0336	0.1835	1.0287	0.1839	-8707.9188
1	3.2716	0.178	0.6941	0.1744	-8629.3797
1	3.0536	0.177	0.9088	0.1761	-8620.5475
1	3.3181	0.1831	0.7119	0.1796	-8687.7247
1	2.7436	0.1796	1.2454	0.183	-8632.9757
1	3.0266	0.182	1.0024	0.1822	-8678.6013
1	3.0026	0.1815	1.0007	0.1818	-8655.2561
1	3.0678	0.1841	0.9693	0.184	-8687.0299
1	3.1753	0.1839	0.8423	0.1823	-8673.1013
1	3.0823	0.1794	0.8983	0.1784	-8637.6971
1	2.8863	0.1806	1.09	0.1822	-8627.312
1	2.9299	0.1778	0.9809	0.1782	-8570.2528
1	2.7808	0.178	1.1996	0.1807	-8626.9111
1	2.9305	0.1795	1.0544	0.1804	-8636.5381
1	3.0776	0.1751	0.8633	0.1736	-8602.0498
1	2.9008	0.1817	1.1043	0.1833	-8653.2832
1	3.278	0.1801	0.7053	0.1767	-8645.2853
1	2.8215	0.1798	1.1756	0.1822	-8643.1919
1	2.952	0.1844	1.1827	0.1864	-8767.3878
1	2.546	0.1735	1.3515	0.1784	-8542.7503
1	3.1582	0.182	0.8809	0.1806	-8691.4906
1	2.7413	0.1806	1.2837	0.1843	-8664.4638
1	2.7799	0.1827	1.2261	0.1859	-8649.4197
1	2.9233	0.1797	1.1258	0.1812	-8692.6053
1	3.0263	0.1808	1.0138	0.181	-8688.2858
1	3.3451	0.1811	0.6598	0.177	-8666.0842
1	3.0304	0.1858	1.0297	0.1864	-8705.812
1	3.0585	0.1783	0.9438	0.1777	-8656.1691
1	2.6067	0.1785	1.422	0.1838	-8661.878
1	3.0068	0.1839	1.0804	0.1849	-8728.5789
1	3.3415	0.1828	0.7681	0.1795	-8757.7214
1	2.9542	0.1813	1.1169	0.1826	-8712.9011
1	2.9649	0.1783	0.9375	0.1782	-8563.8267
1	2.9733	0.1733	0.9686	0.173	-8599.5811
1	3.0969	0.1848	1.0214	0.1849	-8758.3146
1	3.0332	0.1829	0.966	0.1829	-8652.5328
1	2.8299	0.1772	1.1239	0.1791	-8605.2658
1	3.1098	0.1828	0.9436	0.1822	-8702.5935
1	3.396	0.1841	0.6451	0.1798	-8699.2026
1	3.3043	0.1847	0.7745	0.1819	-8730.1099
1	2.9144	0.1693	0.8447	0.1683	-8429.8237
1	3.2687	0.1807	0.7774	0.1779	-8700.5681
1	3.0559	0.1846	1.0895	0.1854	-8780.1047
1	2.9493	0.1731	0.9303	0.1727	-8542.5788
1	2.9772	0.182	1.0396	0.1828	-8666.3225
1	3.1614	0.1785	0.7995	0.1763	-8622.3409
1	2.7999	0.184	1.2297	0.1872	-8670.971
1	2.8572	0.1781	1.1426	0.18	-8646.9446
1	2.9023	0.1788	1.0571	0.1799	-8612.846
1	2.7187	0.1798	1.2229	0.1832	-8589.9667
1	2.6044	0.1778	1.3269	0.1824	-8575.8034
1	2.8143	0.1806	1.1394	0.1829	-8604.52
1	3.008	0.1928	1.2064	0.1952	-8836.6456
1	3.1548	0.1804	0.8389	0.1787	-8651.4152
1	3.2148	0.1837	0.8887	0.1821	-8749.1324
1	3.3455	0.1832	0.6957	0.1795	-8698.2063
1	3.0445	0.1825	0.9913	0.1825	-8685.1377
1	3.1238	0.1869	0.9245	0.1863	-8698.6017
1	2.8656	0.1746	1.0421	0.1755	-8565.1236
1	3.4187	0.1917	0.7855	0.1887	-8840.3319
1	2.915	0.1819	1.0839	0.1834	-8648.402
1	2.8898	0.1767	1.0708	0.1778	-8613.4355
1	3.0989	0.1791	0.9538	0.1783	-8701.6331
1	3.2016	0.1764	0.6971	0.1731	-8567.2349
1	3.073	0.18	0.9202	0.1793	-8648.5462
1	3.2009	0.1779	0.7339	0.1749	-8599.9217
1	3.1965	0.1849	0.8688	0.1834	-8715.4757
1	2.9551	0.1813	1.0514	0.1822	-8656.4402
1	3.163	0.1808	0.7923	0.1787	-8617.3903
1	2.9493	0.1816	1.0646	0.1826	-8662.7941
1	2.854	0.1829	1.1993	0.1855	-8693.6595
1	3.4926	0.1805	0.4799	0.1742	-8640.0254
1	3.1349	0.1871	0.9672	0.1867	-8745.5296
1	2.8478	0.1863	1.3079	0.1899	-8781.2127
1	2.7065	0.1779	1.2455	0.1814	-8598.7253
1	3.0749	0.1896	1.0613	0.1905	-8772.9367
1	2.7354	0.1813	1.2793	0.1851	-8655.2272
1	3.3107	0.1809	0.7265	0.1774	-8693.8223
1	2.581	0.1737	1.3246	0.1782	-8551.6982
1	3.1284	0.1783	0.8075	0.1763	-8598.9445
1	2.8908	0.18	1.07	0.1814	-8613.68
1	3.1475	0.1795	0.8465	0.1778	-8651.4307
1	2.9779	0.1797	1.0345	0.1803	-8662.3958
1	3.3739	0.1804	0.5889	0.1757	-8629.1004
1	3.1081	0.1828	0.9107	0.182	-8672.2088
1	2.621	0.1788	1.3251	0.1834	-8589.8107
1	3.068	0.1815	0.9643	0.1812	-8682.7762
1	2.8017	0.1815	1.254	0.1847	-8693.6787
1	2.976	0.1828	1.0558	0.1838	-8679.4138
1	2.8153	0.1855	1.2562	0.1889	-8707.9716
1	2.8001	0.1748	1.115	0.1766	-8569.3716
1	3.3117	0.1744	0.5765	0.1695	-8560.1377
1	2.987	0.1842	1.0445	0.1851	-8679.4721
1	3.1392	0.1793	0.8429	0.1776	-8640.6351
1	3.1285	0.1847	0.9519	0.1841	-8726.5759
1	2.8888	0.1775	1.0338	0.1785	-8579.4342
1	2.9456	0.1798	0.9971	0.1803	-8599.4485
1	2.8178	0.1784	1.1274	0.1805	-8597.1371
1	3.1258	0.1833	0.874	0.1822	-8655.9173
1	2.9093	0.1822	1.1409	0.1841	-8693.0766
1	2.7682	0.1815	1.288	0.1852	-8692.7351
1	2.7949	0.1784	1.1703	0.1809	-8614.0373
1	3.0316	0.1855	1.0596	0.1863	-8732.8656
1	3.336	0.1798	0.6176	0.1754	-8620.0341
1	3.0536	0.1798	0.9488	0.1793	-8656.1014
1	2.9655	0.182	1.0572	0.1829	-8671.0364
1	3.3589	0.1885	0.7468	0.1854	-8754.7283
1	3.0162	0.1786	0.995	0.1786	-8662.6584
1	3.236	0.1842	0.8522	0.1822	-8736.4371
1	3.1587	0.179	0.8227	0.177	-8640.5885
1	2.9527	0.1784	0.9852	0.1787	-8595.3389
1	3.1284	0.1848	0.9219	0.1841	-8700.434
1	2.9019	0.1814	1.0686	0.1828	-8622.7334
1	2.8707	0.1789	1.1322	0.1807	-8650.2312
1	2.9607	0.1751	0.947	0.1749	-8568.3852
1	3.1429	0.1842	0.937	0.1834	-8726.5801
1	2.8667	0.1779	1.095	0.1795	-8613.6705
1	3.1518	0.1851	0.952	0.1844	-8747.5162
1	3.1581	0.1801	0.8476	0.1783	-8662.0583
1	3.0377	0.177	0.879	0.176	-8578.9927
1	3.2389	0.1816	0.819	0.1793	-8710.1474
1	3.1991	0.1804	0.7751	0.1779	-8635.2982
1	3.3474	0.1799	0.6523	0.1756	-8661.4922
1	2.8378	0.1796	1.1673	0.1819	-8650.9065
1	3.0678	0.1784	0.8972	0.1775	-8623.2748
1	3.0666	0.1861	1.0508	0.1867	-8756.5381
1	2.811	0.177	1.1232	0.179	-8587.039
1	2.8247	0.1834	1.2422	0.1866	-8704.3125
1	3.2829	0.176	0.6186	0.1717	-8571.7001
1	2.8754	0.1791	1.1032	0.1807	-8628.9145
1	3.0625	0.1766	0.8419	0.1752	-8568.5828
1	2.8528	0.177	1.1023	0.1786	-8607.2842
1	2.8426	0.1788	1.1807	0.181	-8667.078
1	3.006	0.1807	1.0352	0.1811	-8688.6204
1	2.8362	0.1831	1.192	0.1858	-8671.1352
1	3.3134	0.1826	0.6697	0.1789	-8646.0343
1	3.3899	0.1762	0.5265	0.1706	-8587.4076
1	2.9294	0.1815	1.1703	0.1833	-8736.5877
1	2.8886	0.1783	1.042	0.1794	-8586.6483
1	2.4155	0.1727	1.4524	0.179	-8509.6221
1	2.9355	0.1797	1.0469	0.1806	-8634.476
1	3.0213	0.1864	1.1017	0.1876	-8759.7791
1	2.8277	0.178	1.1306	0.18	-8609.0679
1	2.9841	0.1853	1.0761	0.1865	-8704.4672
1	3.1842	0.1796	0.7763	0.1772	-8622.5713
1	3.0927	0.1792	0.9201	0.1782	-8666.4918
1	3.0695	0.1808	0.9395	0.1802	-8662.318
1	3.0518	0.181	0.9906	0.1809	-8691.1602
1	2.9124	0.1788	1.0143	0.1796	-8583.917
1	3.0394	0.1816	0.9239	0.1812	-8620.9317
1	2.8383	0.1841	1.2168	0.1871	-8694.6507
1	2.9184	0.1754	0.98	0.1757	-8558.5907
1	2.4584	0.1755	1.5016	0.1821	-8594.4288
1	2.9499	0.1809	1.0695	0.182	-8667.5542
1	3.0028	0.1773	0.9548	0.1771	-8614.6872
1	3.0779	0.1804	0.9821	0.18	-8707.3665
1	3.0474	0.1789	0.9208	0.1782	-8625.4948
1	3.2436	0.1815	0.8056	0.1791	-8702.6753
1	3.1529	0.1782	0.7423	0.1757	-8562.8032
1	2.6066	0.1796	1.4657	0.1852	-8699.6962
1	3.2743	0.1791	0.6757	0.1754	-8615.4382
1	2.8575	0.1828	1.1407	0.185	-8645.6404
1	3.073	0.1853	0.9794	0.1853	-8700.5126
1	3.092	0.1835	0.9946	0.1833	-8730.8388
1	3.0137	0.1786	1.0088	0.1787	-8672.4696
1	3.1871	0.1806	0.7771	0.1783	-8625.9917
1	3.532	0.1893	0.6353	0.1845	-8811.4619
1	3.303	0.187	0.7803	0.1844	-8734.047
1	2.9256	0.1825	1.1589	0.1844	-8723.3218
1	2.8572	0.178	1.0819	0.1795	-8593.039
1	3.0127	0.1812	0.9738	0.1813	-8640.7204
1	2.7263	0.176	1.2381	0.1791	-8610.5177
1	3.0426	0.1807	0.9979	0.1806	-8689.1654
1	2.9394	0.1894	1.2135	0.192	-8782.4509
1	3.047	0.1741	0.8159	0.1724	-8530.2984
1	2.6794	0.179	1.2956	0.183	-8617.8833
1	3.1359	0.1804	0.8713	0.179	-8662.7837
1	3.096	0.1784	0.9204	0.1774	-8669.7848
1	3.0281	0.1837	0.9893	0.184	-8668.5094
1	2.8339	0.1867	1.2341	0.19	-8705.6395
1	2.9428	0.1828	1.0459	0.1839	-8640.315
1	3.118	0.1764	0.7982	0.1743	-8580.922
1	2.8552	0.1805	1.1302	0.1825	-8634.2091
1	2.8266	0.1747	1.0594	0.1761	-8544.1489
1	3.0153	0.1836	0.9475	0.1836	-8619.7114
1	3.1736	0.188	0.932	0.1873	-8749.7176
1	2.9401	0.1832	1.0493	0.1843	-8640.8302
1	3.1537	0.1805	0.8373	0.1787	-8648.9378
1	2.6726	0.1852	1.4155	0.1906	-8716.2325
1	2.9985	0.1826	1.0403	0.1833	-8686.3039
1	3.0365	0.1811	0.9699	0.181	-8659.0654
1	3.1839	0.1831	0.8668	0.1815	-8702.3806
1	2.744	0.1832	1.2838	0.1871	-8667.1355
1	2.6468	0.181	1.3482	0.1858	-8634.158
1	3.1107	0.1765	0.8025	0.1745	-8577.9299
1	3.2122	0.1808	0.7765	0.1783	-8648.5198
1	3.1448	0.185	0.8789	0.1839	-8677.6095
1	3.2188	0.1791	0.7295	0.1761	-8612.5283
1	2.938	0.1746	0.8758	0.1741	-8481.6401
1	3.1108	0.1766	0.781	0.1745	-8558.562
1	2.8385	0.1764	1.0459	0.1777	-8543.0224
1	3.1598	0.1813	0.8387	0.1795	-8655.8284
1	2.5697	0.1785	1.4658	0.1843	-8666.0599
1	3.1222	0.1793	0.8183	0.1776	-8602.9854
1	2.7586	0.1739	1.1049	0.1759	-8521.0836
1	2.9856	0.176	0.9707	0.1758	-8613.0087
1	2.8806	0.1768	1.111	0.1783	-8640.6181
1	2.9369	0.1844	1.2131	0.1867	-8779.888
1	3.2096	0.1855	0.8841	0.1841	-8740.5264
1	2.9874	0.1844	1.1096	0.1857	-8736.3194
1	3.0699	0.1774	0.8948	0.1763	-8623.0589
1	3.1005	0.1813	0.8971	0.1804	-8653.2655
1	3.4244	0.1827	0.5506	0.1775	-8641.045
1	3.4473	0.1807	0.573	0.1754	-8681.905
1	3.041	0.1833	1.0222	0.1837	-8708.8876
1	3.1613	0.1802	0.8448	0.1784	-8662.5298
1	3.2363	0.1812	0.7359	0.1784	-8634.4344
1	3.2532	0.186	0.8275	0.1839	-8730.3967
1	3.1152	0.1737	0.7535	0.1712	-8537.5806
1	2.9133	0.1839	1.1331	0.1859	-8689.9106
1	3.2528	0.1795	0.7165	0.1763	-8632.2401
1	3.0782	0.1804	0.9338	0.1798	-8665.3078
1	2.8658	0.1806	1.105	0.1824	-8621.7214
1	3.0603	0.1826	1.036	0.1829	-8738.2534
1	2.9808	0.1805	0.9951	0.1809	-8630.2517
1	3.1038	0.1853	0.9654	0.185	-8716.12
1	3.0767	0.1814	0.9899	0.1812	-8713.0831
1	2.6125	0.1829	1.5022	0.189	-8736.3126
1	2.7955	0.1798	1.2127	0.1827	-8651.9601
1	2.8018	0.1804	1.2279	0.1834	-8671.1536
1	2.6784	0.1739	1.2386	0.1773	-8566.271
1	2.996	0.1758	0.9539	0.1754	-8607.6167
1	2.6923	0.1804	1.3398	0.1848	-8668.6345
1	3.0966	0.1815	0.8893	0.1805	-8642.818
1	2.9037	0.179	1.0301	0.1799	-8590.0123
1	3.1421	0.1759	0.7864	0.1736	-8592.6963
1	3.0328	0.182	0.9962	0.1821	-8678.7688
1	2.9925	0.1836	1.0699	0.1845	-8706.5519
1	2.9461	0.1832	1.1234	0.1848	-8711.1647
1	2.9106	0.1692	0.9056	0.1686	-8483.1052
1	2.8353	0.1738	0.9965	0.1746	-8494.8372
1	2.8736	0.1837	1.1959	0.1863	-8708.5336
1	2.9024	0.1808	1.1441	0.1826	-8689.6093
1	3.2917	0.1799	0.6545	0.1761	-8612.4135
1	2.9899	0.1778	0.9055	0.1773	-8558.2413
1	3.1301	0.1841	0.9339	0.1834	-8712.4496
1	2.8627	0.1852	1.2178	0.188	-8717.5186
1	2.7894	0.1797	1.2204	0.1826	-8653.1018
1	3.0666	0.1837	1.0132	0.1838	-8724.1389
1	2.8335	0.1795	1.172	0.1818	-8651.1463
1	2.8704	0.1809	1.1451	0.1829	-8661.3308
1	2.8204	0.1792	1.1074	0.1812	-8581.5837
1	2.9481	0.179	0.978	0.1794	-8584.6676
1	3.0904	0.1798	0.883	0.1787	-8631.4577
1	3.0672	0.1856	1.0169	0.186	-8727.8843
1	2.8545	0.1775	1.129	0.1793	-8632.503
1	3.0499	0.1781	0.9082	0.1773	-8616.5879
1	3.0691	0.1795	0.9481	0.1789	-8669.643
1	3.1801	0.1774	0.74	0.1746	-8586.1372
1	3.0152	0.183	1.031	0.1836	-8693.279
1	3.0705	0.1885	1.0848	0.1894	-8789.0715
1	2.8847	0.1813	1.1622	0.1834	-8689.2951
1	3.0769	0.1765	0.8888	0.1753	-8624.2063
1	2.8175	0.1784	1.1496	0.1806	-8616.5955
1	2.8213	0.1747	1.0497	0.176	-8530.2926
1	3.414	0.1888	0.7227	0.1853	-8782.7532
1	3.1501	0.18	0.8383	0.1782	-8646.5702
1	3.2178	0.1795	0.7389	0.1766	-8620.0881
1	2.8338	0.1792	1.1122	0.1812	-8598.3216
1	3.0797	0.1801	1.0106	0.1799	-8733.6249
1	3.0945	0.1757	0.7988	0.1738	-8559.4907
1	2.9073	0.1796	1.0324	0.1806	-8595.4235
1	3.0003	0.1771	0.9036	0.1765	-8566.3073
1	3.3413	0.1865	0.7614	0.1835	-8751.7795
1	2.8953	0.1784	1.0752	0.1797	-8622.4463
1	3.0297	0.1861	1.0555	0.1869	-8727.6002
1	2.619	0.179	1.3743	0.1839	-8631.4537
1	3.0693	0.1787	0.9003	0.1777	-8627.4495
1	3.0449	0.1844	1.021	0.1848	-8711.4002
1	3.0381	0.1878	1.1309	0.1892	-8799.5688
1	2.5753	0.1736	1.3775	0.1784	-8593.6495
1	2.88	0.1785	1.0373	0.1796	-8574.337
1	3.1904	0.1754	0.7398	0.1725	-8595.4878
1	2.9387	0.1865	1.215	0.189	-8782.9803
1	3.2665	0.185	0.8255	0.1828	-8740.6154
1	3.0699	0.1825	0.9721	0.1823	-8691.3085
1	3.079	0.1842	0.9921	0.1842	-8717.0256
1	3.0563	0.1745	0.8762	0.1731	-8593.8138
1	3.1155	0.18	0.8512	0.1785	-8626.273
1	2.97	0.173	0.9411	0.1726	-8571.8183
1	3.221	0.1794	0.721	0.1764	-8606.8739
1	3.0908	0.1746	0.7406	0.1722	-8502.5316
1	3.1915	0.1812	0.8194	0.1791	-8667.6912
1	3.0925	0.178	0.8892	0.1768	-8638.946
1	3.2246	0.181	0.8059	0.1786	-8685.7374
1	3.1534	0.1765	0.7811	0.1741	-8598.4094
1	3.2564	0.1825	0.7724	0.1798	-8685.1851
1	3.1601	0.1853	0.917	0.1844	-8724.7308
1	3.0067	0.1798	1.0184	0.1801	-8674.5031
1	3.3024	0.1811	0.7061	0.1776	-8668.3354
1	2.9148	0.1742	0.958	0.1743	-8535.1649
1	2.9459	0.1833	1.1385	0.185	-8724.0072
1	3.2299	0.1799	0.733	0.1769	-8625.8722
1	3.2314	0.1886	0.899	0.1873	-8772.7656
1	2.9725	0.1868	1.1683	0.1887	-8773.3019
1	2.6601	0.174	1.2237	0.1773	-8535.4827
1	3.2802	0.1807	0.7339	0.1774	-8672.7443
1	3.026	0.1822	1.044	0.1827	-8714.4118
1	2.9396	0.1823	1.0799	0.1835	-8667.3279
1	3.108	0.1768	0.8143	0.1749	-8586.1806
1	2.9908	0.1754	0.884	0.1746	-8539.5421
1	3.2864	0.1836	0.7162	0.1805	-8662.7238
1	2.5284	0.1715	1.32	0.1762	-8497.4287
1	2.9625	0.1805	1.0109	0.1811	-8627.3348
1	2.9093	0.1753	0.9708	0.1756	-8541.728
1	3.0884	0.1816	0.9017	0.1808	-8646.2891
1	3.3267	0.1793	0.5967	0.1748	-8592.4675
1	2.9125	0.1808	1.0816	0.1821	-8644.009
1	2.8844	0.1776	1.0701	0.1789	-8607.8788
1	2.7155	0.1732	1.1549	0.1757	-8525.5859
1	3.1965	0.1806	0.8071	0.1784	-8661.33
1	2.6862	0.1821	1.4029	0.1871	-8717.698
1	3.0132	0.1833	1.0476	0.184	-8705.955
1	3.0764	0.1863	0.9895	0.1865	-8712.3805
1	3.1291	0.1833	0.9467	0.1826	-8722.6035
1	2.8853	0.1789	1.1039	0.1804	-8638.6927
1	3.1995	0.1756	0.683	0.1723	-8552.3364
1	2.9322	0.1883	1.2332	0.1911	-8792.7693
1	2.7905	0.1798	1.2697	0.1831	-8697.1484
1	3.1844	0.1778	0.7788	0.1753	-8625.0814
1	2.8394	0.1777	1.1692	0.1799	-8654.0518
1	2.9085	0.177	1.015	0.1777	-8580.9882
1	3.3063	0.18	0.6632	0.1761	-8633.6485
1	2.638	0.1831	1.4595	0.1887	-8722.7548
1	3.2132	0.1862	0.9072	0.185	-8763.5617
1	2.8451	0.1783	1.1512	0.1803	-8643.4226
1	3.172	0.1822	0.8849	0.1808	-8707.5153
1	3.3188	0.1839	0.7015	0.1805	-8679.1769
1	3.0835	0.1807	0.8645	0.1796	-8608.5793
1	3.2028	0.1829	0.8135	0.1809	-8672.6732
1	2.9821	0.1815	1.0306	0.1821	-8662.7957
1	2.8694	0.1792	1.1119	0.1809	-8631.1591
1	3.2957	0.1808	0.7312	0.1775	-8684.4164
1	2.9676	0.1757	0.9073	0.1752	-8538.8966
1	2.861	0.1843	1.2388	0.1872	-8734.1012
1	3.0145	0.1793	1.0171	0.1795	-8680.5094
1	2.7688	0.1758	1.1636	0.1783	-8583.6911
1	2.8366	0.1809	1.2287	0.1837	-8703.3947
1	2.681	0.1751	1.2515	0.1786	-8580.2
1	3.2157	0.1805	0.7769	0.178	-8652.1098
1	3.2428	0.1814	0.7981	0.1789	-8695.3662
1	2.696	0.1835	1.3825	0.1883	-8709.0017
1	2.8959	0.1789	1.1144	0.1804	-8657.6537
1	3.4811	0.1832	0.5517	0.1777	-8693.5605
1	2.6006	0.1804	1.3738	0.1856	-8613.9737
1	2.6409	0.1736	1.3012	0.1775	-8587.1027
1	2.7916	0.1801	1.1771	0.1828	-8616.9082
1	2.722	0.1788	1.198	0.182	-8570.7223
1	2.9663	0.1797	1.0392	0.1803	-8655.9704
1	2.6427	0.1804	1.3713	0.1852	-8650.649
1	3.0703	0.1813	0.9577	0.1809	-8679.0822
1	2.7722	0.1734	1.1217	0.1754	-8549.1853
1	3.0576	0.1848	0.9969	0.185	-8701.9315
1	2.8812	0.1813	1.1097	0.1831	-8640.0484
1	3.3371	0.1864	0.7161	0.1831	-8708.5504
1	3.0609	0.1788	0.8884	0.1779	-8608.998
1	2.6029	0.1765	1.3338	0.1811	-8580.4746
1	3.2508	0.1797	0.7458	0.1767	-8656.4734
1	2.8839	0.179	1.1623	0.1809	-8688.617
1	2.9067	0.183	1.1272	0.1848	-8678.8016
1	3.0408	0.1783	0.9154	0.1776	-8614.5898
1	3.1514	0.1828	0.8984	0.1816	-8700.7596
1	3.2618	0.1814	0.7214	0.1783	-8644.8709
0.5	2.0067	0.1365	1.0013	0.1399	-7604.6143
0.5	2.0817	0.1391	1.0059	0.1423	-7700.6588
0.5	2.3319	0.1342	0.6664	0.1332	-7609.0426
0.5	1.9405	0.1337	1.0842	0.1379	-7620.0521
0.5	2.235	0.1374	0.8068	0.1382	-7655.8361
0.5	2.1118	0.1327	0.8775	0.1344	-7588.355
0.5	1.9431	0.1371	1.0875	0.1416	-7627.0834
0.5	1.8323	0.1345	1.1384	0.1398	-7549.9656
0.5	1.9561	0.1346	1.0389	0.1384	-7586.3792
0.5	1.6823	0.1347	1.3527	0.1423	-7614.17
0.5	2.3327	0.1349	0.6731	0.1341	-7618.0246
0.5	1.858	0.1332	1.1544	0.1382	-7600.5801
0.5	2.0417	0.1361	0.999	0.1393	-7644.6274
0.5	2.2814	0.1375	0.793	0.138	-7695.5423
0.5	2.202	0.1347	0.7568	0.1352	-7556.662
0.5	1.8056	0.137	1.2543	0.1433	-7651.8029
0.5	1.7595	0.1333	1.2336	0.1396	-7571.1906
0.5	1.8288	0.1349	1.2071	0.1406	-7625.8293
0.5	2.1712	0.1377	0.8311	0.1391	-7606.7035
0.5	2.1791	0.1355	0.8364	0.1367	-7622.5642
0.5	2.1822	0.1375	0.8716	0.139	-7667.2582
0.5	2.015	0.1364	1.022	0.1399	-7638.7349
0.5	2.0726	0.1367	0.9855	0.1396	-7666.461
0.5	2.1379	0.1299	0.8293	0.1309	-7563.5923
0.5	2.33	0.1391	0.7485	0.1391	-7702.4041
0.5	1.9673	0.1376	1.092	0.142	-7661.7056
0.5	1.927	0.1339	1.0677	0.1381	-7584.1791
0.5	2.0769	0.1325	0.9101	0.1346	-7583.8969
0.5	1.854	0.1377	1.2306	0.1436	-7683.3622
0.5	2.0732	0.1345	0.9013	0.1367	-7568.9673
0.5	2.062	0.1363	0.9429	0.139	-7604.0407
0.5	1.9331	0.1342	1.08	0.1385	-7606.1271
0.5	1.7123	0.1322	1.2634	0.1388	-7547.3974
0.5	2.0344	0.1397	1.0773	0.1436	-7725.3507
0.5	2.1178	0.1393	0.9533	0.142	-7683.6994
0.5	2.0241	0.1349	1.0003	0.138	-7624.7003
0.5	2.1403	0.1373	0.858	0.139	-7600.44
0.5	2.1426	0.133	0.7945	0.134	-7527.9397
0.5	1.812	0.1391	1.332	0.146	-7747.2856
0.5	1.977	0.1342	1.0127	0.1377	-7581.4153
0.5	1.9127	0.1305	1.017	0.1341	-7506.3161
0.5	1.7738	0.1334	1.2378	0.1396	-7593.7875
0.5	2.0552	0.1402	1.0527	0.1439	-7722.2189
0.5	1.8444	0.1336	1.1523	0.1388	-7581.1708
0.5	2.1328	0.1355	0.8654	0.1372	-7599.915
0.5	1.9501	0.1327	1.0466	0.1365	-7588.1418
0.5	1.887	0.1352	1.1323	0.1401	-7610.4285
0.5	1.8205	0.1358	1.1928	0.1416	-7599.0072
0.5	1.7439	0.1359	1.2392	0.1425	-7558.285
0.5	2.0978	0.1364	0.8949	0.1385	-7591.6854
0.5	1.9822	0.1343	0.9884	0.1376	-7559.1296
0.5	1.8488	0.1325	1.1265	0.1375	-7556.4137
0.5	2.1346	0.133	0.8457	0.1344	-7578.95
0.5	1.9398	0.1313	1.0064	0.1349	-7527.6629
0.5	2.063	0.1395	1.054	0.1431	-7732.8906
0.5	1.9191	0.1301	1.0191	0.1338	-7516.9373
0.5	1.926	0.1347	1.0751	0.139	-7591.6794
0.5	1.9653	0.1344	1.0776	0.1384	-7642.7815
0.5	2.0711	0.1345	0.8932	0.1367	-7556.6943
0.5	1.9066	0.1327	1.0851	0.137	-7579.4804
0.5	2.3699	0.1434	0.771	0.1436	-7774.8569
0.5	2.0853	0.1341	0.9144	0.1363	-7599.211
0.5	2.0548	0.1371	0.996	0.1402	-7657.0978
0.5	1.6196	0.1309	1.3201	0.1384	-7497.6603
0.5	2.089	0.1357	0.9168	0.138	-7606.5284
0.5	2.1387	0.1367	0.8635	0.1384	-7604.9168
0.5	2.1705	0.1351	0.8584	0.1365	-7637.6865
0.5	1.8578	0.1308	1.082	0.1353	-7514.8351
0.5	2.1261	0.1302	0.8069	0.1312	-7522.1845
0.5	2.0531	0.1368	0.9561	0.1397	-7608.6207
0.5	2.0322	0.1346	0.9879	0.1376	-7620.098
0.5	1.9303	0.1339	1.0477	0.138	-7564.8753
0.5	1.8487	0.1301	1.0689	0.1345	-7487.7639
0.5	2.0591	0.1341	0.9292	0.1365	-7584.3907
0.5	1.9643	0.1304	1.0017	0.1336	-7552.7178
0.5	1.7024	0.1327	1.336	0.1399	-7619.6396
0.5	1.9097	0.1312	0.9953	0.1349	-7476.2852
0.5	2.107	0.1331	0.873	0.1348	-7577.21
0.5	1.8139	0.1342	1.2007	0.14	-7600.1297
0.5	1.9874	0.1351	1.0276	0.1387	-7611.6202
0.5	1.9063	0.1337	1.108	0.1382	-7605.9229
0.5	2.2459	0.1408	0.8807	0.1423	-7753.3008
0.5	2.1489	0.134	0.8152	0.1352	-7560.4348
0.5	2.024	0.1362	1.0299	0.1397	-7658.805
0.5	2.1745	0.1305	0.7652	0.1309	-7532.4622
0.5	2.1847	0.1415	0.9775	0.1441	-7790.1244
0.5	2.0243	0.1325	0.8862	0.1348	-7489.7681
0.5	2.0589	0.1396	1.0303	0.1431	-7701.231
0.5	1.8621	0.1333	1.1158	0.1382	-7560.3867
0.5	2.1005	0.1398	1.0072	0.1429	-7724.456
0.5	2.1877	0.1343	0.7977	0.1351	-7587.5838
0.5	2.1228	0.1355	0.9079	0.1375	-7637.4053
0.5	1.9724	0.1341	1.0224	0.1377	-7587.1931
0.5	1.9625	0.136	1.0532	0.14	-7610.995
0.5	2.0057	0.1333	0.9895	0.1365	-7589.6513
0.5	2.0126	0.1382	1.0361	0.142	-7652.1695
0.5	1.9805	0.1349	1.013	0.1385	-7586.0932
0.5	1.9621	0.1342	1.0584	0.1381	-7616.4668
0.5	1.8773	0.1353	1.1395	0.1403	-7606.8527
0.5	1.9644	0.1365	1.0443	0.1405	-7602.8448
0.5	1.7615	0.1306	1.1354	0.136	-7456.6962
0.5	1.7774	0.1335	1.221	0.1395	-7578.6432
0.5	2.0725	0.1347	0.9349	0.1372	-7607.6346
0.5	2.111	0.1314	0.8621	0.133	-7569.287
0.5	2.0993	0.1393	0.9299	0.1419	-7634.3739
0.5	1.9527	0.1339	1.0194	0.1376	-7559.2531
0.5	2.1336	0.1353	0.8646	0.137	-7599.9583
0.5	2.3073	0.1356	0.6575	0.1348	-7568.3753
0.5	1.9805	0.1315	0.9591	0.1345	-7522.2338
0.5	1.7808	0.1298	1.1609	0.1351	-7511.993
0.5	2.1086	0.133	0.8437	0.1346	-7544.3114
0.5	2.068	0.1378	0.9792	0.1408	-7653.5934
0.5	1.9387	0.1325	1.0442	0.1363	-7571.0882
0.5	1.9606	0.1332	1.0337	0.1368	-7585.8824
0.5	2.073	0.1377	0.964	0.1406	-7642.0374
0.5	2.1642	0.1372	0.9471	0.1393	-7731.9768
0.5	1.9491	0.1327	0.9883	0.1361	-7517.7395
0.5	2.0866	0.1346	0.8849	0.1366	-7566.062
0.5	1.972	0.1358	1.0535	0.1397	-7623.002
0.5	2.205	0.1382	0.8691	0.1396	-7691.5902
0.5	2.0209	0.1356	0.9689	0.1387	-7584.0439
0.5	1.945	0.133	1.0159	0.1366	-7545.511
0.5	1.7858	0.1328	1.1516	0.1383	-7507.1745
0.5	2.1099	0.1393	0.9766	0.1421	-7701.0208
0.5	2.1346	0.1336	0.8247	0.1348	-7553.9579
0.5	2.0599	0.1317	0.8946	0.1337	-7544.5323
0.5	2.1413	0.1359	0.8533	0.1375	-7596.231
0.5	2.0772	0.1323	0.8804	0.1343	-7549.0703
0.5	1.9726	0.1337	1.0163	0.1373	-7580.1993
0.5	2.088	0.137	0.9611	0.1397	-7656.8468
0.5	2.2092	0.136	0.8118	0.1368	-7630.4309
0.5	1.8216	0.1377	1.2404	0.1439	-7655.3088
0.5	1.8951	0.1357	1.1086	0.1405	-7592.712
0.5	2.0897	0.1304	0.8708	0.132	-7553.1378
0.5	2.1678	0.1407	0.9616	0.1432	-7752.5594
0.5	1.8222	0.1333	1.1713	0.1387	-7576.006
0.5	2.1241	0.1352	0.8513	0.1369	-7572.6818
0.5	1.9605	0.1332	0.981	0.1366	-7523.2842
0.5	1.9613	0.1351	1.0583	0.1391	-7615.342
0.5	2.1886	0.1381	0.8541	0.1395	-7654.6799
0.5	2.0462	0.1338	0.9272	0.1363	-7566.1983
0.5	1.8194	0.1327	1.1445	0.1379	-7541.0521
0.5	2.1154	0.1354	0.8827	0.1373	-7599.0031
0.5	1.9781	0.1368	1.0583	0.1408	-7635.9781
0.5	1.9762	0.1332	1.0187	0.1367	-7587.5211
0.5	1.7668	0.1321	1.1949	0.1379	-7534.6272
0.5	2.1745	0.1347	0.8328	0.1358	-7612.7597
0.5	1.9973	0.1342	1.047	0.1378	-7646.2122
0.5	1.8216	0.1305	1.079	0.1352	-7465.3625
0.5	2.0147	0.1379	1.0231	0.1415	-7639.7963
0.5	1.8427	0.1344	1.1446	0.1396	-7570.2003
0.5	2.0162	0.1338	0.9827	0.1369	-7594.4569
0.5	1.8652	0.1329	1.1281	0.1378	-7578.5791
0.5	2.0843	0.1316	0.864	0.1333	-7538.3288
0.5	2.0772	0.1329	0.8899	0.1349	-7560.373
0.5	2.1827	0.134	0.7871	0.1348	-7568.8431
0.5	2.0991	0.1382	0.9747	0.141	-7685.8483
0.5	1.9151	0.1321	1.0383	0.1361	-7534.7865
0.5	2.0313	0.1342	0.9614	0.1371	-7587.9899
0.5	1.8542	0.1368	1.1892	0.1424	-7636.2632
0.5	2.0839	0.1353	0.9222	0.1376	-7606.7259
0.5	1.9113	0.1323	1.023	0.1362	-7511.7332
0.5	2.2852	0.1375	0.7324	0.1375	-7629.7811
0.5	1.8898	0.1354	1.1375	0.1403	-7619.8686
0.5	1.9251	0.1352	1.1162	0.1398	-7638.3501
0.5	1.6421	0.133	1.3803	0.1409	-7596.5279
0.5	1.8449	0.1333	1.2027	0.1388	-7640.3459
0.5	2.1735	0.1372	0.8797	0.1389	-7666.0458
0.5	1.8863	0.1363	1.1678	0.1416	-7650.6687
0.5	1.7011	0.134	1.2989	0.141	-7575.0432
0.5	2.2404	0.1368	0.827	0.1376	-7685.5967
0.5	1.7004	0.1309	1.2664	0.1375	-7535.9744
0.5	2.0034	0.1348	0.987	0.1381	-7583.7552
0.5	1.8362	0.1328	1.0945	0.1376	-7502.549
0.5	2.3144	0.1359	0.6821	0.1353	-7606.2838
0.5	2.1267	0.1359	0.8453	0.1375	-7568.7873
0.5	1.9053	0.1382	1.1667	0.1434	-7672.2718
0.5	2.0003	0.1322	0.9817	0.1353	-7573.7144
0.5	2.0128	0.1386	1.036	0.1423	-7652.3969
0.5	1.9555	0.1342	1.0124	0.1378	-7554.397
0.5	1.7643	0.1305	1.1589	0.136	-7488.6452
0.5	2.2609	0.1361	0.7794	0.1365	-7655.2011
0.5	2.1833	0.1322	0.7876	0.1328	-7570.1865
0.5	1.8493	0.1346	1.1304	0.1397	-7561.5948
0.5	1.9317	0.1337	1.0936	0.1379	-7620.2443
0.5	1.9392	0.1311	1.0131	0.1347	-7534.9081
0.5	2.0259	0.1343	0.962	0.1372	-7582.0442
0.5	2.1931	0.1343	0.7403	0.1347	-7525.8568
0.5	2.1391	0.1358	0.8789	0.1375	-7623.4587
0.5	1.8164	0.1371	1.2346	0.1432	-7642.3425
0.5	1.9525	0.1355	1.0845	0.1397	-7635.0769
0.5	2.093	0.1353	0.8677	0.1373	-7553.6445
0.5	1.769	0.1331	1.2043	0.1391	-7548.608
0.5	2.0445	0.134	0.9577	0.1367	-7600.0176
0.5	1.5936	0.1319	1.3569	0.1398	-7508.4284
0.5	1.9657	0.1361	1.1045	0.1404	-7674.1106
0.5	1.9191	0.1317	1.0388	0.1356	-7540.3843
0.5	2.0219	0.1378	1.0334	0.1414	-7660.2679
0.5	1.814	0.137	1.272	0.1434	-7682.1014
0.5	1.8929	0.1337	1.0766	0.1381	-7552.4901
0.5	1.8136	0.1371	1.25	0.1434	-7656.5944
0.5	2.048	0.1314	0.8813	0.1334	-7513.6064
0.5	1.9174	0.1326	1.0163	0.1364	-7511.3642
0.5	1.892	0.1329	1.0568	0.1371	-7527.8625
0.5	2.2371	0.1353	0.7703	0.1357	-7615.7952
0.5	1.951	0.1369	1.0517	0.141	-7595.0825
0.5	1.9764	0.1315	0.9733	0.1346	-7534.038
0.5	1.8002	0.1349	1.1879	0.1407	-7568.1931
0.5	1.7996	0.1336	1.2549	0.1397	-7645.1634
0.5	1.8998	0.1322	1.0888	0.1366	-7575.4325
0.5	2.1247	0.131	0.7682	0.1318	-7473.4517
0.5	1.8659	0.1285	1.0201	0.1324	-7450.5073
0.5	1.8575	0.1305	1.0653	0.1349	-7494.567
0.5	2.0304	0.1377	0.9654	0.1408	-7591.6877
0.5	2.2178	0.1367	0.8073	0.1376	-7635.5471
0.5	1.8845	0.1376	1.1933	0.1431	-7677.5497
0.5	1.8573	0.1316	1.1111	0.1363	-7548.8223
0.5	1.8801	0.1331	1.0864	0.1377	-7547.9844
0.5	2.1031	0.1383	0.9501	0.141	-7662.3689
0.5	2.0827	0.1356	0.93	0.1381	-7614.2857
0.5	1.984	0.1346	1.0126	0.1381	-7589.9173
0.5	1.8964	0.1324	1.0725	0.1367	-7551.8965
0.5	2.1314	0.1321	0.7987	0.1331	-7518.8381
0.5	1.8817	0.1361	1.1114	0.141	-7579.4964
0.5	2.2753	0.135	0.7109	0.1348	-7592.4564
0.5	1.9467	0.1351	1.0872	0.1394	-7631.1989
0.5	2.0783	0.1331	0.932	0.1354	-7611.3281
0.5	1.8044	0.133	1.166	0.1385	-7547.6356
0.5	1.9942	0.1342	0.9948	0.1375	-7581.6625
0.5	2.154	0.131	0.7707	0.1317	-7513.5047
0.5	1.9622	0.135	1.0753	0.139	-7636.2622
0.5	1.9647	0.1344	0.9852	0.1379	-7533.4972
0.5	1.9568	0.1359	1.0794	0.14	-7634.4007
0.5	1.9457	0.135	1.0392	0.1389	-7573.8764
0.5	1.9233	0.1344	1.058	0.1385	-7568.3412
0.5	2.2689	0.1355	0.7533	0.1356	-7634.5489
0.5	2.0983	0.1402	1.0439	0.1436	-7763.2129
0.5	2.0878	0.1357	0.9497	0.1383	-7643.4536
0.5	2.2435	0.1352	0.7735	0.1356	-7627.3651
0.5	1.7167	0.1383	1.3744	0.1461	-7680.878
0.5	2.0399	0.1346	0.9319	0.1373	-7563.9644
0.5	2.0527	0.1297	0.8839	0.1316	-7522.7083
0.5	1.9167	0.1369	1.111	0.1416	-7622.1206
0.5	2.1998	0.1367	0.8313	0.1378	-7641.7258
0.5	2.0544	0.1374	1.0225	0.1407	-7686.9903
0.5	1.9592	0.134	1.0237	0.1377	-7572.2995
0.5	1.667	0.1313	1.2787	0.1383	-7508.4009
0.5	2.1423	0.135	0.8189	0.1363	-7556.6854
0.5	2.2914	0.1383	0.7733	0.1386	-7684.7845
0.5	2.1942	0.1378	0.8449	0.1391	-7650.7519
0.5	1.9606	0.1361	1.0529	0.1401	-7608.3387
0.5	1.9995	0.1329	0.9523	0.1358	-7537.7852
0.5	1.8185	0.131	1.1044	0.1359	-7492.129
0.5	1.88	0.1357	1.1718	0.141	-7647.5368
0.5	2.2366	0.1389	0.8433	0.14	-7699.8758
0.5	2.204	0.1347	0.7929	0.1354	-7601.9124
0.5	1.9116	0.135	1.0927	0.1395	-7594.515
0.5	1.8338	0.1348	1.2073	0.1405	-7632.1376
0.5	1.9129	0.1338	1.1174	0.1384	-7624.9065
0.5	2.0699	0.1362	0.9617	0.139	-7635.6599
0.5	1.975	0.133	0.9893	0.1363	-7551.36
0.5	1.7224	0.1285	1.1753	0.1342	-7455.0437
0.5	2.0803	0.1333	0.9028	0.1354	-7579.5211
0.5	1.9235	0.1334	1.0667	0.1375	-7578.765
0.5	2.0732	0.1365	0.9403	0.1392	-7614.7269
0.5	2.0602	0.1358	0.9672	0.1386	-7630.2211
0.5	2.0063	0.1314	0.9226	0.1339	-7510.8602
0.5	1.9071	0.134	1.0635	0.1383	-7554.5867
0.5	2.0379	0.1323	0.9608	0.135	-7595.4562
0.5	2.1255	0.1347	0.842	0.1362	-7563.3278
0.5	2.1109	0.1323	0.8637	0.1339	-7571.0308
0.5	2.0078	0.1316	0.9154	0.1341	-7504.1404
0.5	2.026	0.1378	1.0482	0.1415	-7682.1574
0.5	2.0531	0.1363	0.9864	0.1393	-7643.8988
0.5	1.9632	0.1338	1.0511	0.1376	-7609.4147
0.5	2.147	0.1326	0.7971	0.1336	-7536.4625
0.5	2.0727	0.1334	0.8969	0.1355	-7563.1121
0.5	2.0685	0.1361	0.9542	0.1388	-7625.2609
0.5	1.7554	0.1348	1.2736	0.1414	-7612.6492
0.5	2.3251	0.1359	0.6777	0.1351	-7614.0245
0.5	2.3193	0.1351	0.6907	0.1345	-7622.3435
0.5	1.8409	0.1414	1.3051	0.1481	-7751.477
0.5	2.1321	0.1367	0.9171	0.1389	-7659.2652
0.5	2.1289	0.1343	0.8395	0.1357	-7564.6922
0.5	2.2758	0.1393	0.8054	0.14	-7703.0857
0.5	1.9734	0.1332	0.981	0.1365	-7539.5502
0.5	1.9682	0.1313	0.9806	0.1345	-7532.4112
0.5	1.7908	0.1347	1.2423	0.1408	-7620.0473
0.5	2.0425	0.1381	1.008	0.1414	-7655.9646
0.5	1.9496	0.135	1.1171	0.1394	-7669.0802
0.5	1.9407	0.1331	1.0207	0.1368	-7545.8172
0.5	1.9572	0.1313	0.9741	0.1345	-7510.9041
0.5	2.2728	0.1377	0.7479	0.1379	-7632.9844
0.5	2.072	0.13	0.8086	0.1313	-7455.8773
0.5	1.9354	0.1331	1.0179	0.1368	-7535.8548
0.5	2.0756	0.1288	0.8407	0.1302	-7499.3683
0.5	2.251	0.1314	0.727	0.1311	-7581.7217
0.5	2.0516	0.1356	0.9466	0.1383	-7595.7251
0.5	1.8032	0.1326	1.1579	0.1381	-7536.533
0.5	2.0795	0.1388	0.986	0.1419	-7675.3061
0.5	1.9874	0.1354	1.0436	0.1391	-7630.2994
0.5	1.9173	0.1306	1.0669	0.1346	-7571.2696
0.5	1.8577	0.1328	1.106	0.1375	-7543.3495
0.5	1.9463	0.1329	1.0296	0.1366	-7563.4031
0.5	2.1891	0.1375	0.886	0.1392	-7692.0464
0.5	2.0253	0.1381	1.007	0.1416	-7633.914
0.5	2.0942	0.1374	0.9383	0.1399	-7638.0322
0.5	1.9148	0.1363	1.0834	0.1409	-7587.6112
0.5	2.035	0.1333	0.9164	0.1358	-7539.3627
0.5	2.2968	0.1369	0.7444	0.1369	-7657.9138
0.5	1.9617	0.1364	1.0855	0.1406	-7647.3268
0.5	1.8331	0.1308	1.1251	0.1356	-7535.1081
0.5	2.0842	0.1416	1.0264	0.1451	-7726.9331
0.5	1.7936	0.1353	1.2005	0.1412	-7574.7313
0.5	1.834	0.1303	1.0872	0.1349	-7491.0537
0.5	1.9925	0.1337	0.9636	0.1367	-7542.5149
0.5	2.3263	0.1374	0.692	0.1369	-7632.3486
0.5	2.2542	0.1323	0.7149	0.132	-7571.2235
0.5	2.189	0.1372	0.8474	0.1386	-7647.4645
0.5	2.3383	0.1347	0.6238	0.1335	-7566.3043
0.5	2.0454	0.132	0.8983	0.1342	-7530.6825
0.5	2.2192	0.139	0.8002	0.14	-7629.0514
0.5	2.154	0.1359	0.8239	0.1372	-7577.0525
0.5	1.9808	0.1383	1.0939	0.1426	-7680.1154
0.5	1.9314	0.132	1.0398	0.1358	-7556.8025
0.5	2.0279	0.1364	1.0076	0.1397	-7637.8568
0.5	2.0432	0.1316	0.8802	0.1337	-7506.2468
0.5	2.0856	0.1354	0.9116	0.1377	-7596.4269
0.5	2.0253	0.1338	0.9738	0.1367	-7595.2762
0.5	2.0247	0.1369	0.9772	0.1401	-7598.519
0.5	2.3046	0.1379	0.6583	0.1374	-7566.0011
0.5	2.1081	0.137	0.9468	0.1395	-7664.6656
0.5	2.0931	0.1393	0.9813	0.1422	-7686.2739
0.5	2.054	0.1319	0.8454	0.1337	-7477.7791
0.5	1.8915	0.1341	1.1138	0.1388	-7594.3319
0.5	2.0982	0.139	0.9631	0.1417	-7671.3981
0.5	1.852	0.1325	1.1387	0.1374	-7574.8178
0.5	2.1747	0.1356	0.8781	0.1371	-7665.6772
0.5	1.8304	0.1337	1.1338	0.1388	-7542.0482
0.5	2.1996	0.1366	0.8257	0.1377	-7634.9813
0.5	1.9927	0.1369	1.0705	0.1409	-7667.6266
0.5	2.1024	0.1372	0.9405	0.1397	-7650.4378
0.5	2.0888	0.1308	0.8083	0.132	-7476.836
0.5	1.9869	0.1353	1.0136	0.1388	-7594.6738
0.5	2.1482	0.1357	0.8674	0.1373	-7621.2073
0.5	1.6802	0.1329	1.3353	0.1403	-7591.4862
0.5	2.0671	0.1361	0.9631	0.1389	-7633.955
0.5	1.9919	0.1341	1.0017	0.1375	-7586.88
0.5	1.9165	0.1355	1.1439	0.1403	-7659.704
0.5	2.0711	0.1382	0.9621	0.141	-7637.6106
0.5	2.212	0.1377	0.855	0.139	-7683.8202
0.5	1.967	0.1359	1.0468	0.1399	-7608.9691
0.5	2.2385	0.133	0.7153	0.1329	-7552.2685
0.5	1.9268	0.1293	0.9629	0.1325	-7458.8766
0.5	2.018	0.1302	0.9033	0.1324	-7502.3867
0.5	1.9472	0.1334	1.0375	0.1372	-7573.8223
0.5	2.0074	0.1367	1.0125	0.1402	-7618.4326
0.5	1.7367	0.1306	1.2341	0.1367	-7543.3169
0.5	2.0225	0.1367	1.0181	0.1401	-7643.357
0.5	2.1216	0.1343	0.8898	0.1361	-7614.815
0.5	2.2186	0.1359	0.7904	0.1366	-7616.8141
0.5	1.7606	0.1364	1.2954	0.1433	-7644.0805
0.5	1.996	0.1353	1.0361	0.1389	-7632.0138
0.5	2.0579	0.1337	0.9153	0.136	-7566.5905
0.5	2.021	0.1339	0.95	0.1367	-7561.848
0.5	1.9806	0.1342	0.9764	0.1374	-7542.9837
0.5	1.9483	0.1348	1.0426	0.1387	-7581.1057
0.5	2.208	0.1364	0.8074	0.1373	-7623.8513
0.5	1.9459	0.1353	1.0123	0.1391	-7542.3278
0.5	2.0954	0.1362	0.9348	0.1387	-7635.3835
0.5	2.207	0.1354	0.794	0.1361	-7606.7883
0.5	2.0238	0.1301	0.9092	0.1323	-7516.7897
0.5	2.1871	0.1377	0.862	0.1391	-7662.0136
0.5	2.216	0.1354	0.7457	0.1358	-7560.7872
0.5	1.6907	0.132	1.2601	0.1388	-7516.2388
0.5	1.9007	0.1334	1.0699	0.1377	-7554.3175
0.5	2.0937	0.134	0.9041	0.1361	-7597.3936
0.5	2.1533	0.1339	0.7876	0.1348	-7532.9654
0.5	1.8488	0.1337	1.176	0.139	-7614.2858
0.5	1.9344	0.1359	1.0916	0.1403	-7621.2408
0.5	1.9406	0.1307	1.0186	0.1343	-7543.2259
0.5	2.1481	0.135	0.8304	0.1364	-7577.5428
0.5	1.9881	0.1307	0.9684	0.1337	-7542.8166
0.5	1.824	0.1318	1.13	0.1368	-7529.5519
0.5	2.1554	0.1351	0.8131	0.1363	-7566.0801
0.5	2.0646	0.1351	0.934	0.1376	-7596.9418
0.5	1.963	0.1371	1.075	0.1413	-7636.8779
0.5	2.1377	0.1349	0.8722	0.1366	-7614.0349
0.5	1.7935	0.1349	1.1926	0.1408	-7565.3855
0.5	1.9753	0.1317	0.9295	0.1345	-7480.051
0.5	2.1422	0.1368	0.8657	0.1385	-7611.7867
0.5	1.9762	0.1356	1.0395	0.1394	-7611.8335
0.5	2.1942	0.1288	0.6608	0.1283	-7430.1225
0.5	1.8882	0.1352	1.1645	0.1403	-7649.17
0.5	1.8429	0.1352	1.176	0.1407	-7606.9677
0.5	2.0207	0.1351	1.0335	0.1385	-7659.0822
0.5	1.838	0.1377	1.2679	0.1439	-7706.3447
0.5	2.3259	0.136	0.6958	0.1354	-7636.3107
0.5	2.0736	0.1355	0.9608	0.1381	-7639.1823
0.5	1.9397	0.1363	1.1103	0.1408	-7649.2027
0.5	2.0128	0.1348	0.9827	0.138	-7590.2741
0.5	1.7961	0.1336	1.2163	0.1395	-7596.2962
0.5	2.0783	0.1352	0.9144	0.1375	-7590.6017
0.5	1.9459	0.1324	0.9925	0.1359	-7518.696
0.5	1.9925	0.1363	1.0087	0.1399	-7595.8654
0.5	1.8918	0.13	0.9878	0.1336	-7444.5178
0.5	1.9623	0.1321	0.9746	0.1354	-7517.9467
0.5	2.0566	0.1332	0.9343	0.1357	-7587.3548
0.5	2.0054	0.138	1.0632	0.1419	-7674.7143
0.5	1.7481	0.1338	1.2567	0.1403	-7584.0062
0.5	2.0335	0.1323	0.901	0.1346	-7519.1567
0.5	1.9731	0.1384	1.0996	0.1428	-7677.38
0.5	2.0402	0.1342	0.9293	0.1368	-7561.1585
0.5	1.9144	0.1376	1.1845	0.1429	-7703.4845
0.5	1.8825	0.1334	1.1128	0.1381	-7582.0495
0.5	1.9753	0.1341	1.0372	0.1378	-7607.998
0.5	1.9889	0.1324	1.0084	0.1357	-7591.0305
0.5	2.015	0.1319	0.9269	0.1345	-7526.9527
0.5	1.9731	0.136	1.0396	0.1398	-7608.0909
0.5	2.1526	0.1345	0.873	0.136	-7633.058
0.5	1.8838	0.1339	1.0783	0.1384	-7543.039
0.5	1.9341	0.1349	1.0846	0.1391	-7612.6204
0.5	1.8412	0.1356	1.1578	0.141	-7583.8122
0.5	1.7089	0.1329	1.3017	0.1398	-7587.9265
0.5	2.095	0.1398	1.0148	0.143	-7726.6471
0.5	1.9376	0.1384	1.1631	0.1434	-7706.9523
0.5	1.829	0.1357	1.2227	0.1416	-7643.991
0.5	2.0989	0.1333	0.8822	0.1351	-7578.0673
0.5	2.2338	0.1385	0.7901	0.1393	-7634.9548
0.5	1.8586	0.1321	1.067	0.1366	-7498.0231
0.5	1.9194	0.1351	1.0874	0.1396	-7598.0144
0.5	2.0289	0.1342	0.9162	0.1368	-7531.6234
0.5	2.1543	0.136	0.8394	0.1374	-7595.8356
0.5	1.8211	0.1334	1.1568	0.1388	-7557.7216
0.5	2.0855	0.1374	0.9646	0.1401	-7657.856
0.5	1.9245	0.1356	1.0975	0.1401	-7616.0156
0.5	2.1012	0.135	0.8894	0.137	-7589.4583
0.5	2.0668	0.1375	0.9144	0.1401	-7576.4801
0.5	2.215	0.1351	0.7757	0.1356	-7595.2085
0.5	1.8886	0.1384	1.1955	0.1439	-7684.9888
0.5	2.0574	0.1338	0.9336	0.1362	-7587.5106
0.5	2.0258	0.1382	1.0259	0.1418	-7656.3686
0.5	2.0725	0.1335	0.9457	0.1359	-7620.2455
0.5	2.0522	0.134	0.9444	0.1366	-7593.8211
0.5	2.1529	0.1353	0.8218	0.1365	-7573.1359
0.5	2.1171	0.1377	0.9222	0.14	-7647.0847
0.5	1.8806	0.1372	1.1753	0.1426	-7652.2552
0.5	1.8963	0.1332	1.0653	0.1375	-7543.3032
0.5	2.0721	0.1334	0.8934	0.1355	-7558.1476
0.5	2.148	0.133	0.841	0.1342	-7589.9956
0.5	1.7506	0.1333	1.2351	0.1395	-7561.8068
0.5	2.0167	0.1333	0.9635	0.1362	-7572.5866
0.5	1.9742	0.1371	1.074	0.1412	-7649.3753
0.5	2.1893	0.1361	0.8424	0.1374	-7641.8989
0.5	2.0917	0.1384	0.9655	0.1412	-7666.4004
0.5	2.2145	0.1371	0.8172	0.138	-7643.0893
0.5	1.9834	0.1372	1.1363	0.1417	-7731.3056
0.5	2.1354	0.1371	0.8932	0.139	-7635.6217
0.5	2.0542	0.131	0.8868	0.133	-7527.9749
0.5	2.0055	0.1357	1.0391	0.1393	-7646.971
0.5	2.0639	0.1407	1.0844	0.1446	-7768.0936
0.5	1.9604	0.1344	1.0262	0.1381	-7576.8498
0.5	2.0519	0.1329	0.9184	0.1353	-7562.7584
0.5	2.2554	0.1353	0.7798	0.1357	-7649.042
0.5	1.7409	0.1293	1.1667	0.135	-7468.2638
0.5	1.8988	0.1324	1.0677	0.1366	-7549.256
0.5	2.0459	0.1343	0.9166	0.1368	-7553.1502
0.5	2.0113	0.1354	0.943	0.1384	-7541.5428
0.5	1.9555	0.1393	1.1701	0.1443	-7736.171
0.5	2.0098	0.1316	0.8995	0.134	-7487.3751
0.5	2.0553	0.1339	0.9144	0.1363	-7562.247
0.5	2.0274	0.1361	1.0043	0.1394	-7633.4139
0.5	2.2352	0.138	0.8036	0.1388	-7652.3981
0.5	1.9251	0.1311	1.0111	0.1347	-7514.7898
0.5	2.2373	0.137	0.7785	0.1376	-7625.6294
0.5	2.1334	0.1365	0.8967	0.1384	-7637.3302
0.5	2.2041	0.1395	0.925	0.1414	-7754.0945
0.5	2.2412	0.1356	0.7073	0.1356	-7546.079
0.5	2.0765	0.1367	0.9415	0.1393	-7620.1793
0.5	2.4013	0.135	0.5396	0.1328	-7543.0819
0.5	1.9688	0.1344	1.0198	0.138	-7579.7172
0.5	2.0039	0.1383	1.0682	0.1423	-7678.5421
0.5	1.8729	0.1364	1.1798	0.1418	-7648.0883
0.5	1.7814	0.1334	1.202	0.1393	-7561.2678
0.5	2.1442	0.135	0.845	0.1365	-7589.9152
0.5	1.998	0.1322	0.9419	0.135	-7523.581
0.5	1.927	0.1363	1.0886	0.1408	-7608.664
0.5	1.9372	0.1358	1.1103	0.1403	-7646.3034
0.5	1.7515	0.1356	1.2945	0.1424	-7632.0105
0.5	1.877	0.1369	1.1664	0.1422	-7637.7579
0.5	1.9382	0.1367	1.1188	0.1413	-7657.2289
0.5	2.1422	0.1416	0.9589	0.1443	-7719.3757
0.5	2.0164	0.136	1.0054	0.1394	-7621.2437
0.5	2.2649	0.1357	0.6929	0.1354	-7558.2387
0.5	1.8463	0.138	1.2339	0.144	-7677.7803
0.5	1.8498	0.1315	1.1099	0.1363	-7538.0361
0.5	2.152	0.137	0.9207	0.139	-7687.3571
0.5	2.0234	0.1361	0.9485	0.139	-7563.0874
0.5	2.1656	0.1406	0.9835	0.1432	-7774.5543
0.5	1.7953	0.1338	1.1458	0.1393	-7512.259
0	1.0727	0.0883	0.9109	0.0936	-6066.7979
0	0.8958	0.0861	1.0837	0.0935	-6036.2073
0	1.0052	0.0895	1.0234	0.0961	-6136.9843
0	1.0897	0.0864	0.8799	0.0913	-6044.0553
0	0.8508	0.0861	1.1268	0.094	-6026.095
0	0.9346	0.0863	1.0237	0.093	-6003.879
0	1.0862	0.0887	0.9052	0.0939	-6082.1848
0	0.9028	0.0875	1.0987	0.095	-6075.8715
0	0.9687	0.0885	1.024	0.0951	-6069.7008
0	0.9642	0.0885	1.0258	0.0952	-6064.3224
0	0.9488	0.0887	1.0855	0.0958	-6139.3008
0	1.0819	0.0861	0.8525	0.0908	-5979.8145
0	1.1245	0.0881	0.8767	0.0928	-6103.686
0	1.0223	0.0874	0.9502	0.0932	-6040.9891
0	0.9149	0.0873	1.0786	0.0946	-6063.5644
0	0.9755	0.0908	1.052	0.0978	-6131.0343
0	0.9807	0.0867	0.9919	0.093	-6035.594
0	0.9645	0.0879	1.0072	0.0944	-6031.8675
0	1.0154	0.0883	0.9811	0.0944	-6082.3442
0	0.9696	0.0891	1.0379	0.0959	-6095.6694
0	1.0541	0.0891	0.9731	0.095	-6140.7413
0	1.0429	0.0866	0.9234	0.092	-6032.5572
0	0.9765	0.087	0.9887	0.0933	-6021.9296
0	0.9526	0.0866	1.0197	0.0933	-6031.4765
0	1.0789	0.0876	0.9098	0.0928	-6076.4551
0	1.0003	0.0873	0.9882	0.0935	-6066.2059
0	1.1014	0.0905	0.9302	0.0959	-6153.8505
0	0.9996	0.0884	1.0113	0.0948	-6105.6418
0	0.9857	0.0875	1.0146	0.094	-6085.1598
0	0.9377	0.0889	1.1092	0.0963	-6159.4277
0	1.1807	0.0905	0.8538	0.095	-6167.7571
0	0.9186	0.0867	1.0691	0.0939	-6053.78
0	1.0147	0.0875	1.0092	0.0937	-6130.0585
0	1.0201	0.0902	1.023	0.0966	-6163.8572
0	0.9883	0.0876	1.0086	0.094	-6079.7014
0	0.9552	0.0868	1.0351	0.0935	-6063.5968
0	0.9813	0.0897	1.0347	0.0964	-6111.9916
0	0.8935	0.0855	1.0873	0.0928	-6038.1633
0	1.1476	0.0885	0.8292	0.0928	-6063.303
0	1.0764	0.086	0.8694	0.0909	-5999.7164
0	1.0621	0.088	0.9322	0.0934	-6084.4796
0	1.1201	0.0887	0.8909	0.0936	-6120.3524
0	0.9825	0.0884	1.0595	0.0951	-6156.9717
0	0.9401	0.0878	1.0675	0.0949	-6091.8865
0	1.0567	0.0905	1.0017	0.0967	-6194.3402
0	1.0041	0.0868	0.9899	0.0929	-6076.4743
0	1.0048	0.088	0.9847	0.0942	-6068.7387
0	1.007	0.0873	0.9951	0.0934	-6091.2266
0	1.1455	0.0901	0.8915	0.095	-6168.1472
0	0.9698	0.088	1.0182	0.0946	-6061.445
0	1.1634	0.0903	0.8619	0.0949	-6150.0908
0	0.9645	0.0901	1.083	0.0973	-6164.0394
0	1.1155	0.0889	0.8957	0.0939	-6120.3362
0	1.0194	0.0896	1.0017	0.0959	-6125.8747
0	1.028	0.0901	1.0054	0.0963	-6148.1529
0	1.006	0.0908	1.0345	0.0975	-6157.442
0	0.9201	0.0875	1.0784	0.0947	-6073.0396
0	1.0325	0.0903	0.994	0.0965	-6136.7214
0	0.9853	0.0904	1.0336	0.0972	-6117.4673
0	0.9387	0.0882	1.1079	0.0955	-6159.0732
0	1.0367	0.0884	0.9503	0.0942	-6068.3248
0	1.0073	0.0888	0.9712	0.0949	-6049.5673
0	1.0075	0.0898	1.01	0.0963	-6117.8689
0	1.0224	0.0899	0.9977	0.0961	-6124.3652
0	0.8282	0.0854	1.1311	0.0934	-5990.3759
0	1.0544	0.0883	0.9419	0.0939	-6086.9322
0	0.9542	0.0889	1.043	0.0958	-6075.4438
0	1.0743	0.0905	0.9055	0.0959	-6060.3173
0	1.0633	0.0874	0.91	0.0927	-6047.4142
0	0.9518	0.0873	1.039	0.0941	-6064.089
0	0.9945	0.0892	1.0162	0.0957	-6104.4804
0	1.0194	0.0885	0.9746	0.0945	-6078.4691
0	0.9864	0.0854	0.9704	0.0914	-6008.2686
0	1.1002	0.0898	0.9386	0.0952	-6166.0761
0	0.9115	0.0882	1.118	0.0958	-6125.7731
0	0.9632	0.0862	0.9952	0.0926	-6007.965
0	0.9658	0.089	1.0506	0.0959	-6110.7524
0	1.0005	0.0911	1.0494	0.0979	-6172.8385
0	1.0885	0.0902	0.918	0.0955	-6108.7939
0	0.8693	0.0891	1.18	0.0974	-6153.7091
0	0.9337	0.0888	1.0919	0.0961	-6122.0811
0	0.9825	0.089	1.0423	0.0957	-6127.3705
0	1.0454	0.0893	0.9701	0.0952	-6119.2183
0	0.8808	0.0873	1.1229	0.0951	-6076.6712
0	0.9128	0.0876	1.0918	0.0949	-6082.7991
0	1.0013	0.0881	0.9898	0.0943	-6071.0742
0	0.9614	0.0896	1.0842	0.0968	-6160.3647
0	1.086	0.0885	0.9254	0.0939	-6117.1804
0	0.9799	0.0886	1.0207	0.0952	-6085.0307
0	1.0431	0.0893	0.9963	0.0954	-6160.3661
0	1.1479	0.0879	0.8149	0.0921	-6038.4138
0	1.1023	0.0892	0.9038	0.0943	-6109.8524
0	1.0002	0.0903	1.0385	0.097	-6153.6761
0	0.8148	0.0869	1.1709	0.0954	-6035.1569
0	0.9275	0.087	1.0504	0.094	-6037.739
0	0.9453	0.0871	1.0544	0.094	-6078.7458
0	0.9687	0.0885	1.0349	0.0953	-6088.629
0	0.9576	0.0867	1.0143	0.0933	-6031.4538
0	1.1756	0.0876	0.7973	0.0914	-6059.4743
0	1.0673	0.0898	0.9283	0.0953	-6087.2229
0	0.9058	0.0862	1.0533	0.0932	-6001.3851
0	0.8633	0.086	1.1076	0.0936	-6016.3215
0	1.0213	0.0905	1.0217	0.097	-6163.8316
0	1.1359	0.0921	0.8939	0.0972	-6154.7751
0	0.7534	0.0842	1.2004	0.093	-5968.628
0	1.033	0.0879	0.9868	0.0939	-6125.2146
0	0.9999	0.0872	0.9966	0.0934	-6080.216
0	1.1297	0.0886	0.8356	0.093	-6040.9692
0	0.9575	0.0868	1.0446	0.0935	-6084.5794
0	0.9989	0.0912	1.0316	0.098	-6139.4043
0	0.9815	0.0893	1.055	0.0961	-6147.4301
0	0.9725	0.0884	1.0357	0.0951	-6097.3001
0	1.1484	0.0913	0.8901	0.0962	-6171.1929
0	1.1446	0.0912	0.897	0.0962	-6175.9675
0	1.002	0.0866	0.9618	0.0925	-6022.6667
0	1.0951	0.0891	0.9232	0.0944	-6130.1159
0	0.8557	0.0888	1.1762	0.0972	-6121.8812
0	1.1954	0.0886	0.7709	0.0923	-6049.8597
0	1.0743	0.0919	0.9913	0.098	-6208.7623
0	0.9238	0.0872	1.0844	0.0945	-6090.5769
0	1.008	0.0881	0.9719	0.0942	-6052.3472
0	0.9648	0.0868	1.0368	0.0935	-6084.5348
0	0.9043	0.0865	1.0672	0.0937	-6023.3071
0	1.0793	0.0874	0.905	0.0926	-6068.8355
0	1.0228	0.0886	0.9902	0.0947	-6112.1207
0	1.1282	0.0884	0.8741	0.0932	-6105.9332
0	1.0448	0.0886	0.9335	0.0942	-6053.9365
0	0.9583	0.0907	1.1193	0.0982	-6214.3432
0	0.9986	0.0871	0.9904	0.0933	-6067.1763
0	1.0617	0.0887	0.972	0.0945	-6152.8095
0	0.9647	0.0867	1.0182	0.0933	-6051.7998
0	0.9616	0.0894	1.0707	0.0965	-6137.5446
0	1.0366	0.0875	0.9391	0.0932	-6048.4205
0	0.9246	0.0889	1.0999	0.0964	-6118.9789
0	1.103	0.0901	0.9078	0.0953	-6118.0001
0	0.9397	0.086	1.0226	0.0926	-6011.7065
0	0.9554	0.0883	1.0637	0.0953	-6114.0023
0	1.0387	0.0893	0.9637	0.0952	-6095.605
0	0.8651	0.087	1.1496	0.095	-6093.4565
0	1.0514	0.0893	0.9758	0.0952	-6140.2639
0	0.8835	0.0853	1.0877	0.0927	-6019.7591
0	1.1728	0.0882	0.8209	0.0923	-6095.9506
0	0.9662	0.088	1.0462	0.0948	-6103.613
0	0.9442	0.0883	1.0591	0.0953	-6084.8452
0	1.0055	0.0856	0.9567	0.0914	-6020.2975
0	1.0455	0.0877	0.922	0.0932	-6034.9794
0	1.039	0.0878	0.9653	0.0936	-6098.8402
0	1.0234	0.0885	0.9981	0.0947	-6126.8905
0	0.8841	0.0859	1.1096	0.0935	-6059.4705
0	0.9547	0.0861	1.0038	0.0925	-6007.1566
0	1.0598	0.0898	0.9588	0.0956	-6126.4126
0	0.8315	0.0873	1.1793	0.0957	-6081.7806
0	0.9348	0.0869	1.0873	0.0941	-6116.3197
0	1.12	0.0876	0.856	0.0922	-6058.8148
0	1.0368	0.0897	0.9774	0.0957	-6115.8618
0	0.8255	0.0856	1.1524	0.0937	-6023.0253
0	1.0033	0.0859	0.9393	0.0917	-5984.9402
0	1.0003	0.0887	1.0327	0.0952	-6143.8686
0	0.8869	0.0876	1.114	0.0953	-6072.7069
0	0.9975	0.0886	0.9929	0.0949	-6069.3004
0	1.1199	0.0879	0.8654	0.0926	-6075.2284
0	0.9779	0.0884	1.0227	0.095	-6084.7704
0	0.9774	0.0878	1.0372	0.0945	-6109.0607
0	1.0423	0.0868	0.9278	0.0922	-6039.2209
0	0.9948	0.085	0.9546	0.0908	-5996.0026
0	1.0379	0.0882	0.9565	0.094	-6081.6527
0	0.8946	0.0881	1.1089	0.0957	-6078.1616
0	0.9893	0.087	0.9797	0.0932	-6030.2941
0	0.8663	0.0873	1.1405	0.0953	-6080.0068
0	1.0285	0.0876	0.9478	0.0933	-6048.3156
0	0.8931	0.0857	1.0782	0.0929	-6021.3299
0	1.1571	0.0914	0.8986	0.0963	-6201.6354
0	0.9573	0.0894	1.0647	0.0965	-6119.2021
0	1.0658	0.0896	0.9538	0.0953	-6128.9064
0	1.0177	0.0885	0.995	0.0947	-6110.8124
0	0.9867	0.088	1.0348	0.0946	-6122.0951
0	0.9563	0.0868	1.0347	0.0935	-6064.8947
0	1.1031	0.0889	0.9247	0.0942	-6147.4165
0	0.9098	0.0864	1.0762	0.0936	-6049.8692
0	0.927	0.0864	1.0503	0.0933	-6036.6716
0	1.0076	0.0866	0.9621	0.0926	-6033.9823
0	1.1178	0.0894	0.8881	0.0944	-6111.2621
0	1.0642	0.0899	0.9314	0.0955	-6086.8294
0	0.9612	0.0861	0.9962	0.0925	-6005.9408
0	0.9505	0.0877	1.0358	0.0945	-6055.9717
0	1.0082	0.0887	1.0017	0.095	-6104.8877
0	1.005	0.0861	0.9807	0.0921	-6062.1292
0	0.9267	0.0897	1.0963	0.0972	-6116.7297
0	0.9219	0.0872	1.0566	0.0942	-6038.0421
0	1.2184	0.0893	0.7943	0.093	-6134.003
0	1.1067	0.0877	0.8836	0.0925	-6082.5198
0	1.1607	0.091	0.8816	0.0958	-6178.967
0	0.8753	0.0867	1.1175	0.0944	-6056.6683
0	1.094	0.0885	0.8909	0.0935	-6071.502
0	1.0197	0.0893	0.9826	0.0955	-6093.1638
0	1.1636	0.0867	0.8022	0.0906	-6045.5195
0	0.9771	0.0911	1.0834	0.0982	-6187.8253
0	0.8604	0.085	1.0963	0.0925	-5990.4411
0	1.1619	0.0866	0.8184	0.0907	-6071.0969
0	1.0609	0.0871	0.9322	0.0925	-6082.1693
0	0.9167	0.0877	1.1052	0.0951	-6113.3777
0	0.9184	0.09	1.1042	0.0976	-6114.8958
0	1.0355	0.0887	0.9589	0.0946	-6081.198
0	1.0586	0.0897	0.983	0.0957	-6165.9538
0	1.13	0.0912	0.9385	0.0965	-6220.1911
0	0.8735	0.0852	1.1008	0.0927	-6023.8453
0	0.8985	0.0856	1.0586	0.0928	-5996.748
0	0.8305	0.0851	1.1068	0.0929	-5950.9441
0	0.9734	0.0868	1.0226	0.0933	-6075.8584
0	1.074	0.0896	0.9154	0.095	-6077.132
0	0.8319	0.0857	1.1375	0.0938	-6008.8332
0	1.1321	0.0886	0.8691	0.0933	-6104.6151
0	0.9973	0.0881	1.0215	0.0946	-6118.9566
0	0.9594	0.0864	1.0196	0.0929	-6044.2298
0	1.0655	0.0888	0.9219	0.0943	-6072.5859
0	0.8741	0.0871	1.1306	0.0949	-6077.331
0	0.9228	0.0867	1.0601	0.0937	-6046.1205
0	1.0269	0.0845	0.9284	0.0899	-6010.7907
0	0.9094	0.0861	1.0754	0.0933	-6047.5103
0	0.9925	0.0864	0.9954	0.0926	-6064.4245
0	0.9038	0.0879	1.1031	0.0955	-6085.5487
0	1.0379	0.0879	0.9523	0.0936	-6074.2384
0	0.9619	0.0879	1.043	0.0947	-6089.9534
0	0.9369	0.0893	1.0852	0.0966	-6116.4289
0	1.1316	0.0891	0.8818	0.0939	-6125.8239
0	0.9923	0.0869	0.9635	0.0929	-6007.4436
0	1.0062	0.0886	1.0154	0.095	-6124.8538
0	1.0008	0.0849	0.9375	0.0906	-5976.8978
0	0.9618	0.0866	1.0397	0.0933	-6083.9918
0	0.9046	0.0869	1.0961	0.0944	-6074.7318
0	1.0925	0.0912	0.9488	0.0968	-6169.4211
0	1.1145	0.0886	0.8829	0.0935	-6095.9958
0	1.0771	0.0877	0.9035	0.0929	-6061.9894
0	0.8912	0.0874	1.1078	0.095	-6069.983
0	0.9165	0.0881	1.1019	0.0955	-6107.3361
0	1.1302	0.0902	0.8911	0.0951	-6139.3229
0	1.0525	0.0869	0.931	0.0923	-6064.1651
0	0.8324	0.0854	1.1432	0.0934	-6020.0993
0	0.9148	0.0874	1.097	0.0948	-6095.6714
0	1.0133	0.0869	0.9809	0.0929	-6077.9695
0	1.1073	0.088	0.8873	0.0929	-6090.2428
0	1.065	0.0891	0.9433	0.0947	-6109.0228
0	1.0922	0.0873	0.9182	0.0924	-6116.1082
0	1.0286	0.0863	0.9259	0.0919	-6009.5363
0	0.9219	0.0849	1.035	0.0916	-5999.8365
0	1.0511	0.0902	0.9837	0.0962	-6153.3378
0	1.1934	0.0888	0.816	0.0928	-6125.617
0	0.8904	0.0871	1.1116	0.0947	-6075.094
0	1.0976	0.09	0.9176	0.0953	-6125.0798
0	0.9935	0.0874	0.9968	0.0937	-6068.5393
0	1.0873	0.0889	0.9253	0.0942	-6119.3948
0	1.0868	0.089	0.9235	0.0944	-6115.2314
0	0.8679	0.0856	1.104	0.0932	-6018.7783
0	0.9488	0.0868	1.0544	0.0936	-6085.3434
0	1.1175	0.0902	0.9035	0.0953	-6137.5858
0	0.95	0.0852	1.0064	0.0917	-6002.7584
0	0.9349	0.088	1.0588	0.0951	-6066.7906
0	0.8536	0.0874	1.1611	0.0956	-6091.9522
0	1.0786	0.0899	0.9442	0.0955	-6135.8525
0	1.1	0.0916	0.9555	0.0972	-6194.5689
0	1.0086	0.0868	0.9647	0.0928	-6040.5815
0	1.1062	0.0878	0.8843	0.0927	-6083.0001
0	1.1343	0.088	0.8733	0.0926	-6116.0309
0	1.0109	0.0873	0.9995	0.0935	-6105.9158
0	0.984	0.0881	1.0259	0.0947	-6101.6711
0	1.0312	0.0909	0.9996	0.0972	-6144.118
0	1.1441	0.0873	0.8294	0.0916	-6057.0635
0	1.0715	0.0883	0.9093	0.0936	-6061.5806
0	1.0471	0.0882	0.941	0.0939	-6071.6653
0	1.0219	0.089	0.9899	0.0952	-6109.8951
0	1.0384	0.086	0.9228	0.0914	-6022.8776
0	1.139	0.0877	0.855	0.0922	-6092.746
0	0.9214	0.0886	1.0914	0.0959	-6098.4079
0	0.9087	0.0864	1.0875	0.0937	-6067.5521
0	1.0895	0.0888	0.9033	0.094	-6085.0561
0	1.1323	0.0874	0.816	0.0917	-6010.8116
0	0.8783	0.089	1.1458	0.0971	-6111.6331
0	0.9635	0.0889	1.0637	0.0959	-6128.9556
0	1.0004	0.0881	0.9977	0.0944	-6083.1588
0	0.8646	0.087	1.1322	0.0949	-6062.1129
0	1.0616	0.087	0.9214	0.0924	-6064.3342
0	0.9284	0.0871	1.0611	0.0942	-6058.4454
0	1.0309	0.0907	1.0029	0.097	-6149.2248
0	0.9974	0.0875	0.9537	0.0934	-5999.4444
0	0.9431	0.0886	1.0703	0.0957	-6102.4419
0	0.9801	0.0897	1.051	0.0966	-6138.0513
0	0.9178	0.0866	1.0781	0.0937	-6068.2122
0	0.9768	0.0892	1.0372	0.096	-6107.9639
0	1.1916	0.0906	0.8441	0.0949	-6171.0258
0	0.979	0.0866	1.0142	0.093	-6071.7889
0	0.8982	0.0867	1.105	0.0942	-6078.1719
0	1.0667	0.0864	0.9085	0.0916	-6051.0807
0	1.0432	0.0893	0.9607	0.0952	-6098.7916
0	0.8799	0.089	1.1576	0.097	-6135.0513
0	0.8425	0.0878	1.2057	0.0963	-6147.853
0	0.8917	0.0874	1.1129	0.095	-6079.6974
0	1.0141	0.0878	0.9553	0.0937	-6034.4603
0	1.0377	0.0894	0.9967	0.0956	-6151.0256
0	1.1479	0.0912	0.8657	0.096	-6127.9933
0	0.9772	0.0874	1.0288	0.094	-6093.9184
0	1.0646	0.0887	0.9309	0.0942	-6086.7097
0	1.0113	0.0889	0.9985	0.0952	-6105.0542
0	1.0818	0.0891	0.9067	0.0944	-6076.4377
0	1.055	0.0883	0.9392	0.0939	-6083.3921
0	0.9452	0.0895	1.0907	0.0968	-6141.6774
0	1.1648	0.0882	0.8412	0.0925	-6116.503
0	1.0493	0.0879	0.9419	0.0935	-6077.2249
0	1.0285	0.0879	0.9526	0.0938	-6056.8853
0	1.0905	0.0909	0.9557	0.0965	-6177.7795
0	1.0872	0.0867	0.8849	0.0917	-6048.1706
0	1.0052	0.0873	0.9484	0.0932	-6005.0112
0	1.0756	0.0881	0.8858	0.0932	-6027.5523
0	1.0465	0.0886	0.9525	0.0943	-6090.6946
0	0.9823	0.0874	1.0066	0.0938	-6064.72
0	1.0306	0.0907	0.9998	0.097	-6143.2301
0	0.9218	0.0855	1.0552	0.0925	-6035.3753
0	1.1062	0.0871	0.8729	0.0918	-6062.8433
0	1.0969	0.0891	0.925	0.0944	-6136.5827
0	0.8751	0.0881	1.1538	0.0962	-6119.6275
0	0.9171	0.0878	1.0996	0.0952	-6104.5061
0	0.9163	0.089	1.1359	0.0967	-6165.3631
0	1.0067	0.0854	0.9321	0.091	-5978.6315
0	0.9965	0.0882	1.0262	0.0947	-6125.6723
0	0.9615	0.0899	1.0671	0.097	-6131.0636
0	0.9648	0.0907	1.0992	0.098	-6192.2228
0	0.9842	0.0891	1.0561	0.0959	-6154.1908
0	0.9795	0.0891	1.0463	0.0959	-6128.6185
0	0.8531	0.0856	1.1126	0.0933	-6005.4073
0	1.0124	0.0866	0.982	0.0926	-6078.2012
0	0.9237	0.0901	1.1211	0.0977	-6153.8832
0	1.1352	0.0885	0.851	0.0931	-6078.5462
0	1.0093	0.0875	0.9653	0.0935	-6042.9672
0	1.0519	0.0892	0.9684	0.095	-6128.4436
0	0.9474	0.0852	1.0091	0.0917	-6002.4307
0	0.9496	0.0857	1.0149	0.0922	-6017.1661
0	1.0414	0.0898	0.9872	0.0959	-6141.4963
0	1.1104	0.0905	0.9396	0.0959	-6186.5068
0	1.0815	0.0853	0.8643	0.0901	-6000.3322
0	1.0719	0.0875	0.903	0.0927	-6051.3634
0	0.9626	0.0869	1.0159	0.0934	-6043.676
0	0.8859	0.0871	1.1359	0.0949	-6108.8967
0	1.0538	0.0864	0.9268	0.0918	-6059.1614
0	1.2529	0.0903	0.7331	0.0935	-6090.6039
0	1.0522	0.0882	0.9603	0.0939	-6114.9173
0	0.9421	0.0885	1.0917	0.0958	-6137.5344
0	0.9729	0.0853	1.0069	0.0916	-6047.3882
0	0.9435	0.0876	1.0689	0.0946	-6100.5047
0	1.0397	0.0873	0.9396	0.0929	-6055.1501
0	0.9154	0.087	1.0846	0.0943	-6075.0741
0	0.9419	0.0855	1.0014	0.092	-5978.0429
0	1.0475	0.0882	0.9429	0.0939	-6075.6703
0	1.0935	0.0885	0.8854	0.0935	-6060.9531
0	0.9422	0.0863	1.0288	0.0931	-6027.5413
0	0.9878	0.0864	0.9835	0.0925	-6034.3595
0	0.9403	0.0873	1.0625	0.0943	-6083.4759
0	0.9779	0.0877	1.0339	0.0943	-6104.1475
0	1.2008	0.0901	0.8153	0.0942	-6138.0534
0	0.9635	0.0885	1.0444	0.0953	-6095.4947
0	1.1315	0.0872	0.8555	0.0917	-6079.63
0	1.118	0.0869	0.8413	0.0913	-6028.7906
0	1.0841	0.0893	0.9315	0.0947	-6124.1186
0	0.9322	0.089	1.0849	0.0963	-6107.2173
0	0.9708	0.0879	1.0411	0.0946	-6103.3849
0	0.9474	0.0874	1.0512	0.0943	-6076.9931
0	0.8278	0.0843	1.1517	0.0923	-6026.1118
0	1.0497	0.0885	0.9472	0.0942	-6087.2411
0	0.9753	0.0868	1.0262	0.0933	-6086.0009
0	0.983	0.0858	0.9761	0.0919	-6011.8546
0	0.8785	0.0849	1.0852	0.0923	-6005.6301
0	0.8665	0.0854	1.0905	0.093	-5991.78
0	1.0972	0.0904	0.9312	0.0958	-6147.8953
0	0.9237	0.0868	1.0736	0.094	-6071.5769
0	0.9501	0.089	1.0867	0.0962	-6143.8314
0	1.0441	0.0873	0.9629	0.093	-6104.3526
0	0.9857	0.0888	1.0519	0.0956	-6149.8954
0	0.9263	0.0875	1.071	0.0947	-6071.9153
0	1.0255	0.0908	1.0051	0.0972	-6142.9249
0	0.9312	0.0907	1.101	0.0983	-6133.1737
0	1.0505	0.0885	0.9588	0.0943	-6109.0747
0	0.9368	0.0906	1.121	0.0982	-6177.7898
0	0.8922	0.0856	1.0739	0.0929	-6012.0774
0	0.7853	0.0873	1.2257	0.0963	-6074.8438
0	0.8898	0.0894	1.1224	0.0972	-6092.9059
0	1.0914	0.0885	0.9074	0.0937	-6095.7516
0	0.9656	0.0858	0.9915	0.0921	-6006.0855
0	0.9927	0.0873	1.0156	0.0937	-6100.0504
0	1.022	0.0893	0.9945	0.0956	-6118.101
0	0.8743	0.0869	1.1281	0.0947	-6073.5242
0	0.9711	0.0903	1.056	0.0973	-6129.824
0	1.0238	0.0861	0.9301	0.0917	-6007.7358
0	0.928	0.0879	1.0678	0.095	-6069.5984
0	0.9485	0.0906	1.1108	0.0981	-6182.076
0	0.9501	0.087	1.0383	0.0937	-6059.401
0	0.9019	0.0893	1.137	0.0972	-6140.6064
0	1.1132	0.0871	0.8749	0.0918	-6079.3593
0	0.8371	0.0864	1.1606	0.0946	-6059.725
0	1.0313	0.0897	0.9836	0.0958	-6116.4909
0	1.2093	0.0879	0.7891	0.0916	-6107.959
0	1.0077	0.0888	1.0044	0.0952	-6108.6641
0	0.9979	0.0876	0.9857	0.0938	-6057.4984
0	0.9457	0.0873	1.0567	0.0942	-6083.5047
0	0.87	0.0854	1.1077	0.093	-6029.3643
0	0.9394	0.0877	1.0795	0.0948	-6111.3523
0	1.0211	0.0885	0.9816	0.0946	-6093.9693
0	0.9334	0.0858	1.0206	0.0924	-5996.2544
0	1.003	0.0893	1.0154	0.0958	-6118.936
0	1.0477	0.0885	0.9484	0.0942	-6085.7353
0	1.1453	0.089	0.8642	0.0936	-6120.5616
0	0.9712	0.086	0.9809	0.0922	-5997.8323
0	1.0153	0.0873	0.9851	0.0933	-6089.16
0	0.8915	0.0879	1.1167	0.0956	-6086.0221
0	0.9704	0.0871	1.0258	0.0937	-6076.1031
0	0.9641	0.0867	0.9894	0.0931	-5999.3457
0	1.0025	0.0877	1.0024	0.0939	-6095.368
0	1.0369	0.0907	1.0346	0.0972	-6214.186
0	0.8662	0.0869	1.1223	0.0948	-6047.9081
0	0.9596	0.0858	0.9794	0.092	-5972.666
0	1.0576	0.0887	0.9635	0.0945	-6130.5215
0	1.1423	0.0894	0.8827	0.0941	-6147.2862
0	0.8837	0.0882	1.1389	0.0961	-6109.9541
0	1.0605	0.0913	0.9808	0.0973	-6165.7952
0	1.1264	0.0883	0.8687	0.093	-6093.1787
0	1.149	0.0882	0.8266	0.0925	-6061.2977
0	1.0264	0.0853	0.9066	0.0906	-5970.6514
0	1.0746	0.0902	0.9609	0.0959	-6157.3782
0	0.9275	0.091	1.1613	0.0989	-6229.0505
0	0.9965	0.0856	0.9514	0.0914	-5993.6832
0	1.0772	0.0858	0.878	0.0906	-6016.8699
0	0.8242	0.0857	1.1346	0.0938	-5988.7238
0	0.9713	0.0873	0.9805	0.0936	-5997.2147
0	1.1343	0.09	0.9129	0.095	-6184.419
0	0.9747	0.0861	1.0104	0.0925	-6057.0242
0	1.0048	0.0875	0.9725	0.0935	-6047.1397
0	0.99	0.088	1.0009	0.0944	-6069.26
0	1.0678	0.0894	0.9515	0.095	-6128.695
0	0.9633	0.0892	1.0668	0.0963	-6133.9402
0	0.8733	0.0875	1.1157	0.0953	-6049.6473
0	1.0954	0.0889	0.9011	0.094	-6092.0817
0	1.0002	0.0893	0.9981	0.0957	-6083.45
0	0.9827	0.0898	1.0503	0.0966	-6141.5818
0	1.0997	0.0878	0.8866	0.0928	-6074.7453
0	1.0026	0.0872	1.0175	0.0935	-6121.8278
0	1.0151	0.0884	0.9433	0.0943	-6014.9104
0	0.7925	0.0897	1.285	0.0992	-6190.2339
0	1.2322	0.0892	0.7689	0.0927	-6114.9904
0	1.0325	0.088	0.9692	0.0939	-6093.5624
0	0.9808	0.0899	1.0354	0.0966	-6112.3518
0	1.0484	0.0902	0.9767	0.0962	-6136.2198
0	1.0204	0.0879	0.9493	0.0938	-6035.7106
0	1.0294	0.0886	0.9996	0.0947	-6140.7634
0	1.0151	0.0886	0.9969	0.0948	-6109.3247
0	1.0834	0.0887	0.9132	0.094	-6090.9593
0	1.0656	0.0913	0.9496	0.0971	-6121.3888
0	1.0229	0.0867	0.9383	0.0924	-6020.8907
0	1.0829	0.0869	0.8887	0.0919	-6046.6545
0	1.1595	0.0889	0.8375	0.0932	-6100.1941
0	1.077	0.0894	0.9546	0.095	-6151.0079
0	1.192	0.0906	0.8137	0.0947	-6119.0871
0	0.9992	0.0865	1.0007	0.0927	-6086.2193
0	1.0982	0.0888	0.9185	0.094	-6127.8169
0	1.0922	0.0903	0.957	0.096	-6183.0041
0	0.9762	0.0883	1.0329	0.095	-6099.3294
0	0.9388	0.0899	1.109	0.0974	-6161.07
0	1.0099	0.0881	0.9864	0.0942	-6081.3964
0	0.9778	0.0884	1.0412	0.0951	-6116.7953
0	0.9376	0.0865	1.0302	0.0933	-6021.353
0	1.0935	0.0876	0.9095	0.0927	-6103.3221
0	0.9317	0.0864	1.0264	0.0932	-6003.3082
0	1.0378	0.0884	0.9535	0.0942	-6075.943
0	1.1433	0.0917	0.926	0.0969	-6223.1078
0	0.9078	0.0895	1.1273	0.0973	-6134.8211
0	0.9548	0.0884	1.041	0.0952	-6073.0661
0	1.0813	0.0902	0.962	0.0959	-6171.5466
0	1.0813	0.0879	0.9225	0.0931	-6103.4039
0	1.0841	0.0897	0.9182	0.0951	-6100.9889
0	1.0842	0.0909	0.9604	0.0966	-6174.3001
0	0.94	0.0855	1.0274	0.0922	-6020.8461
0	1.0193	0.0892	0.9928	0.0954	-6110.0243
0	0.9036	0.0884	1.1236	0.0961	-6120.7277
0	1.1272	0.0903	0.8938	0.0953	-6138.6042
0	1.0594	0.0878	0.9212	0.0932	-6059.757
0	0.9763	0.0896	1.0134	0.0963	-6065.2179
0	1.0588	0.0871	0.9351	0.0926	-6083.1819
0	0.8604	0.0844	1.0957	0.0919	-5989.3413
0	1.0152	0.0878	0.9718	0.0937	-6065.6124
0	0.955	0.0864	1.0097	0.0929	-6018.1174
0	1.0003	0.0876	0.9877	0.0938	-6065.3571
0	0.9085	0.0854	1.0782	0.0925	-6050.8479
0	1.0373	0.0867	0.9364	0.0922	-6044.8098
0	0.9749	0.0884	1.0366	0.0951	-6103.3684
0	1.0161	0.0891	0.9865	0.0952	-6093.2086
0	0.9951	0.0902	1.0381	0.097	-6143.5324
0	0.8926	0.0866	1.0919	0.094	-6044.6313
0	0.9141	0.0865	1.0703	0.0937	-6047.4807
0	1.1179	0.0903	0.915	0.0955	-6157.9213
0	1.0966	0.0917	0.9725	0.0974	-6217.4338
0	0.895	0.0875	1.1083	0.095	-6078.0375
0	0.9195	0.0897	1.0891	0.0972	-6090.7326
0	0.9322	0.0855	1.0241	0.0921	-5999.94
0	1.0563	0.0878	0.9127	0.0932	-6038.9712
