# Supplementary material for: Genotype–covariate correlation and interaction disentangled by a whole-genome multivariate reaction norm model
Source: Nat Commun. 2019 May 20;10:2239. doi: 10.1038/s41467-019-10128-w (PMC6527612; doi:10.1038/s41467-019-10128-w)
Supplement: Supplementary file 13 — Source Data [file 41467_2019_10128_MOESM13_ESM.zip › data/figure5/f5_res_gc_unigreml.txt]

V1	V2	V3	V4	V5	V6	V7	V8	V9	V10	V11
1	type1	0	0	1	1.0395	0.0903	1.0181	0.0966	0.4948	0.0447	-6190.0906
2	type1	0	0	2	1.0646	0.087	0.9225	0.0924	0.4643	0.0445	-6071.0819
3	type1	0	0	3	1.0976	0.0909	0.9415	0.0965	0.4617	0.0453	-6165.4398
4	type1	0	0	4	1.0263	0.0888	0.9956	0.095	0.4924	0.0447	-6126.9294
5	type1	0	0	5	1.0003	0.0878	1.0231	0.0943	0.5056	0.0442	-6126.1774
6	type1	0	0	6	1.1063	0.0865	0.8727	0.0913	0.441	0.0443	-6061.7072
7	type1	0	0	7	1.0039	0.089	1.0004	0.0954	0.4991	0.0452	-6093.6702
8	type1	0	0	8	0.9785	0.0884	1.0069	0.0949	0.5071	0.0454	-6057.0209
9	type1	0	0	9	1.1961	0.0913	0.8391	0.0956	0.4123	0.0454	-6169.6896
10	type1	0	0	10	1.0678	0.0907	0.9646	0.0965	0.4746	0.0454	-6150.2344
11	type1	0	0	11	1.2001	0.0911	0.8466	0.0955	0.4136	0.045	-6189.8688
12	type1	0	0	12	0.947	0.0861	1.0293	0.0928	0.5208	0.0444	-6036.6511
13	type1	0	0	13	1.0677	0.0884	0.9177	0.0938	0.4622	0.0452	-6068.3842
14	type1	0	0	14	0.8462	0.0863	1.1595	0.0944	0.5781	0.044	-6073.8368
15	type1	0	0	15	0.9919	0.0868	0.9859	0.093	0.4985	0.0447	-6045.379
16	type1	0	0	16	1.0831	0.0871	0.8645	0.092	0.4439	0.0454	-6003.0421
17	type1	0	0	17	0.9551	0.0861	1.0033	0.0926	0.5123	0.0448	-6005.994
18	type1	0	0	18	0.9178	0.0878	1.0743	0.0951	0.5393	0.045	-6060.5829
19	type1	0	0	19	1.0356	0.0876	0.9584	0.0934	0.4806	0.0447	-6079.5419
20	type1	0	0	20	0.9821	0.0899	1.0427	0.0968	0.515	0.0453	-6126.266
21	type1	0	0	21	1.059	0.0885	0.9351	0.0942	0.4689	0.0451	-6082.6957
22	type1	0	0	22	1.056	0.0856	0.9157	0.0909	0.4644	0.0441	-6042.8476
23	type1	0	0	23	0.9387	0.0867	1.0384	0.0935	0.5252	0.0447	-6036.9614
24	type1	0	0	24	0.8986	0.0878	1.1001	0.0954	0.5504	0.0449	-6069.4198
25	type1	0	0	25	1.0344	0.0865	0.9484	0.0922	0.4783	0.0443	-6059.6486
26	type1	0	0	26	0.8292	0.0862	1.1279	0.0943	0.5763	0.0451	-5985.3577
27	type1	0	0	27	0.9347	0.0886	1.1051	0.096	0.5418	0.0443	-6145.7213
28	type1	0	0	28	0.9542	0.0891	1.0951	0.0964	0.5344	0.0444	-6164.6504
29	type1	0	0	29	0.8332	0.0851	1.1277	0.093	0.5751	0.0444	-5992.6912
30	type1	0	0	30	1.0439	0.0874	0.9257	0.093	0.47	0.0451	-6037.5079
31	type1	0	0	31	1.0595	0.0891	0.9532	0.0949	0.4736	0.045	-6115.2442
32	type1	0	0	32	0.9301	0.0861	1.0527	0.0931	0.5309	0.0443	-6045.848
33	type1	0	0	33	0.9265	0.0884	1.1023	0.0959	0.5433	0.0445	-6125.5459
34	type1	0	0	34	1.04	0.0876	0.978	0.0935	0.4847	0.0441	-6121.9697
35	type1	0	0	35	1.1916	0.0865	0.7612	0.0901	0.3898	0.0447	-6024.4242
36	type1	0	0	36	0.7774	0.0839	1.1705	0.0924	0.6009	0.0441	-5960.54
37	type1	0	0	37	1.1383	0.0886	0.8694	0.0933	0.433	0.0447	-6115.7326
38	type1	0	0	38	0.9469	0.0869	1.0626	0.0939	0.5288	0.0441	-6095.0653
39	type1	0	0	39	1.027	0.0881	0.9638	0.094	0.4841	0.045	-6072.867
40	type1	0	0	40	0.9108	0.089	1.1038	0.0966	0.5479	0.0451	-6098.8162
41	type1	0	0	41	0.9892	0.0883	1.0197	0.0948	0.5076	0.0448	-6099.6636
42	type1	0	0	42	1.0597	0.0928	1.029	0.0992	0.4927	0.0452	-6245.0069
43	type1	0	0	43	1.0211	0.0871	0.9642	0.093	0.4857	0.0446	-6062.3611
44	type1	0	0	44	1.0771	0.0895	0.9563	0.0952	0.4703	0.0448	-6153.1979
45	type1	0	0	45	0.9069	0.0897	1.1232	0.0975	0.5533	0.0452	-6125.2592
46	type1	0	0	46	1.1035	0.0899	0.9187	0.0952	0.4543	0.0451	-6136.9017
47	type1	0	0	47	1.0187	0.0882	0.9808	0.0943	0.4905	0.0449	-6087.0394
48	type1	0	0	48	1.1718	0.0907	0.8685	0.0953	0.4257	0.045	-6175.8776
49	type1	0	0	49	0.7973	0.0845	1.1695	0.0929	0.5946	0.044	-5997.8329
50	type1	0	0	50	1.0222	0.0889	0.9981	0.0951	0.494	0.0448	-6123.6261
51	type1	0	0	51	1.0137	0.0876	0.9681	0.0936	0.4885	0.045	-6055.2587
52	type1	0	0	52	1.0117	0.0886	0.9839	0.0948	0.493	0.0452	-6079.2737
53	type1	0	0	53	1.1359	0.0888	0.8557	0.0935	0.4297	0.0452	-6087.4537
54	type1	0	0	54	0.865	0.0852	1.1121	0.0928	0.5625	0.044	-6026.3957
55	type1	0	0	55	0.8099	0.0868	1.1935	0.0955	0.5957	0.0444	-6064.3103
56	type1	0	0	56	0.918	0.0877	1.0729	0.095	0.5389	0.045	-6058.5677
57	type1	0	0	57	1.1228	0.0879	0.8504	0.0926	0.431	0.0452	-6053.2108
58	type1	0	0	58	1.0716	0.0873	0.8941	0.0925	0.4548	0.0451	-6033.8803
59	type1	0	0	59	1.1109	0.0915	0.9478	0.097	0.4604	0.0451	-6200.509
60	type1	0	0	60	0.9019	0.0875	1.1301	0.0952	0.5562	0.044	-6127.7545
61	type1	0	0	61	1.0209	0.0886	0.9906	0.0948	0.4925	0.0448	-6108.3409
62	type1	0	0	62	1.0601	0.0867	0.9451	0.0922	0.4713	0.0439	-6102.3066
63	type1	0	0	63	0.9435	0.0865	1.031	0.0933	0.5222	0.0447	-6032.964
64	type1	0	0	64	1.1163	0.0894	0.9026	0.0945	0.4471	0.0449	-6132.8097
65	type1	0	0	65	1.048	0.0901	0.9647	0.096	0.4793	0.0455	-6113.7614
66	type1	0	0	66	1.053	0.0878	0.934	0.0933	0.4701	0.0449	-6069.4429
67	type1	0	0	67	1.0722	0.087	0.9129	0.0923	0.4599	0.0445	-6068.3335
68	type1	0	0	68	1.0527	0.0901	0.958	0.096	0.4765	0.0456	-6110.9741
69	type1	0	0	69	1.024	0.0866	0.941	0.0923	0.4789	0.0448	-6026.8487
70	type1	0	0	70	1.0525	0.0846	0.8743	0.0896	0.4538	0.0445	-5961.6848
71	type1	0	0	71	1.0843	0.0856	0.8443	0.0903	0.4378	0.045	-5968.859
72	type1	0	0	72	1.0214	0.0887	0.9786	0.0948	0.4893	0.0452	-6088.417
73	type1	0	0	73	0.9881	0.087	0.9927	0.0933	0.5012	0.0448	-6050.1795
74	type1	0	0	74	0.9127	0.0901	1.1497	0.0981	0.5575	0.0446	-6181.3369
75	type1	0	0	75	0.9876	0.0881	1.0228	0.0947	0.5088	0.0447	-6102.1451
76	type1	0	0	76	0.9579	0.0881	1.0436	0.0949	0.5214	0.0449	-6082.448
77	type1	0	0	77	0.9415	0.0861	1.0258	0.0928	0.5214	0.0446	-6019.8538
78	type1	0	0	78	0.9381	0.0872	1.0649	0.0943	0.5317	0.0444	-6082.4628
79	type1	0	0	79	0.9794	0.0881	1.0288	0.0948	0.5123	0.0447	-6097.0979
80	type1	0	0	80	1.0277	0.0875	0.9591	0.0934	0.4827	0.0448	-6065.9184
81	type1	0	0	81	0.9847	0.089	1.0253	0.0957	0.5101	0.0451	-6100.9898
82	type1	0	0	82	0.8136	0.0858	1.15	0.0941	0.5857	0.0447	-5994.4309
83	type1	0	0	83	1.0715	0.0893	0.9371	0.0949	0.4665	0.0452	-6109.4456
84	type1	0	0	84	0.9315	0.0875	1.0631	0.0946	0.533	0.0448	-6066.9149
85	type1	0	0	85	0.8979	0.086	1.0991	0.0934	0.5504	0.044	-6066.2523
86	type1	0	0	86	1.1241	0.0907	0.9137	0.0959	0.4484	0.0452	-6166.2343
87	type1	0	0	87	1.2921	0.0907	0.7183	0.0936	0.3573	0.0453	-6136.5365
88	type1	0	0	88	1.0376	0.0887	0.9767	0.0947	0.4849	0.0448	-6115.3799
89	type1	0	0	89	0.9359	0.0862	1.063	0.0931	0.5318	0.044	-6075.0767
90	type1	0	0	90	0.9174	0.0877	1.0843	0.0951	0.5417	0.0448	-6077.1607
91	type1	0	0	91	1.0189	0.09	1.0041	0.0964	0.4963	0.0453	-6128.1462
92	type1	0	0	92	0.8784	0.086	1.0803	0.0934	0.5515	0.0448	-5995.6187
93	type1	0	0	93	0.9942	0.089	1.027	0.0956	0.5081	0.0449	-6121.6492
94	type1	0	0	94	1.0138	0.0882	0.9836	0.0943	0.4924	0.0449	-6082.8179
95	type1	0	0	95	1.1038	0.0882	0.8736	0.0932	0.4418	0.0453	-6058.5433
96	type1	0	0	96	1.0689	0.0895	0.9443	0.0952	0.469	0.0452	-6117.2759
97	type1	0	0	97	0.9449	0.0886	1.0699	0.0957	0.531	0.0449	-6103.9071
98	type1	0	0	98	1.0151	0.0891	1.0349	0.0956	0.5048	0.0443	-6173.9182
99	type1	0	0	99	1.0411	0.0853	0.9014	0.0906	0.4641	0.0446	-5988.6552
100	type1	0	0	100	1.064	0.0881	0.9256	0.0936	0.4652	0.045	-6075.4615
101	type1	0.25	0	1	1.5218	0.1103	0.9521	0.1147	0.3849	0.045	-6884.3383
102	type1	0.25	0	2	1.4323	0.1117	1.0659	0.1174	0.4267	0.0453	-6910.7978
103	type1	0.25	0	3	1.5913	0.1123	0.9381	0.1163	0.3709	0.0447	-6967.6605
104	type1	0.25	0	4	1.6181	0.1099	0.8528	0.1129	0.3451	0.0446	-6887.642
105	type1	0.25	0	5	1.5449	0.1129	0.9734	0.1174	0.3865	0.0452	-6948.5485
106	type1	0.25	0	6	1.7357	0.1146	0.7843	0.1169	0.3112	0.0455	-6964.8746
107	type1	0.25	0	7	1.6314	0.1132	0.865	0.1165	0.3465	0.0455	-6924.5418
108	type1	0.25	0	8	1.4799	0.1096	1	0.1145	0.4032	0.0446	-6889.1802
109	type1	0.25	0	9	1.4517	0.1128	1.1107	0.1187	0.4335	0.0446	-7001.6145
110	type1	0.25	0	10	1.3849	0.1108	1.0941	0.1169	0.4413	0.0453	-6879.4493
111	type1	0.25	0	11	1.6796	0.1134	0.8461	0.1164	0.335	0.045	-6969.1109
112	type1	0.25	0	12	1.4686	0.1102	1.0153	0.1153	0.4088	0.0448	-6893.997
113	type1	0.25	0	13	1.3617	0.1081	1.1237	0.1144	0.4521	0.0441	-6886.3963
114	type1	0.25	0	14	1.4862	0.1133	1.0426	0.1187	0.4123	0.0453	-6958.3961
115	type1	0.25	0	15	1.3969	0.1073	1.0077	0.1126	0.4191	0.0452	-6773.9315
116	type1	0.25	0	16	1.3174	0.1107	1.2094	0.118	0.4786	0.0445	-6939.9873
117	type1	0.25	0	17	1.7044	0.1143	0.8497	0.1172	0.3327	0.0448	-7010.0252
118	type1	0.25	0	18	1.506	0.1136	1.0246	0.1187	0.4049	0.0454	-6962.3566
119	type1	0.25	0	19	1.6305	0.1119	0.9023	0.1153	0.3562	0.0443	-6975.4001
120	type1	0.25	0	20	1.4609	0.1123	1.0282	0.1177	0.4131	0.0457	-6900.6609
121	type1	0.25	0	21	1.6238	0.1141	0.9338	0.118	0.3651	0.0449	-7009.0674
122	type1	0.25	0	22	1.6061	0.1115	0.9039	0.1151	0.3601	0.0446	-6941.8193
123	type1	0.25	0	23	1.6514	0.1112	0.8348	0.1141	0.3358	0.0448	-6911.5923
124	type1	0.25	0	24	1.6614	0.113	0.8414	0.116	0.3362	0.0453	-6935.677
125	type1	0.25	0	25	1.5009	0.1087	0.9736	0.1132	0.3935	0.0443	-6883.4196
126	type1	0.25	0	26	1.5872	0.1119	0.926	0.1158	0.3685	0.0448	-6944.8694
127	type1	0.25	0	27	1.6955	0.1111	0.774	0.1133	0.3134	0.0449	-6890.9747
128	type1	0.25	0	28	1.453	0.1119	1.0757	0.1176	0.4254	0.0448	-6955.3057
129	type1	0.25	0	29	1.5874	0.1134	0.9365	0.1175	0.3711	0.0452	-6959.6799
130	type1	0.25	0	30	1.5346	0.1116	0.9847	0.1162	0.3909	0.0447	-6949.1202
131	type1	0.25	0	31	1.4813	0.1118	1.0565	0.1172	0.4163	0.0446	-6970.3376
132	type1	0.25	0	32	1.6453	0.1134	0.8592	0.1166	0.3431	0.0454	-6937.0859
133	type1	0.25	0	33	1.4214	0.1117	1.0888	0.1177	0.4337	0.0451	-6926.6941
134	type1	0.25	0	34	1.6038	0.1132	0.93	0.1171	0.367	0.0449	-6974.6805
135	type1	0.25	0	35	1.5025	0.1104	0.9756	0.1151	0.3937	0.045	-6888.5548
136	type1	0.25	0	36	1.4878	0.1125	1.0304	0.1178	0.4092	0.0452	-6943.6994
137	type1	0.25	0	37	1.7254	0.112	0.7712	0.114	0.3089	0.0448	-6931.4042
138	type1	0.25	0	38	1.3451	0.11	1.115	0.1165	0.4532	0.0454	-6849.0089
139	type1	0.25	0	39	1.5224	0.1111	0.9406	0.1155	0.3819	0.0455	-6868.8454
140	type1	0.25	0	40	1.5632	0.1095	0.8868	0.1131	0.362	0.0449	-6853.5647
141	type1	0.25	0	41	1.4731	0.112	1.0728	0.1175	0.4214	0.0445	-6980.8644
142	type1	0.25	0	42	1.6978	0.1126	0.8329	0.1153	0.3291	0.0445	-6977.2578
143	type1	0.25	0	43	1.6892	0.1105	0.7546	0.1126	0.3088	0.0452	-6853.8682
144	type1	0.25	0	44	1.548	0.1112	0.9423	0.1154	0.3784	0.045	-6909.6477
145	type1	0.25	0	45	1.4412	0.1132	1.0885	0.1191	0.4303	0.0453	-6955.5634
146	type1	0.25	0	46	1.6092	0.1127	0.907	0.1164	0.3605	0.045	-6950.6656
147	type1	0.25	0	47	1.7977	0.1111	0.6766	0.1121	0.2735	0.0446	-6904.3477
148	type1	0.25	0	48	1.4245	0.1117	1.0688	0.1176	0.4287	0.0454	-6903.2297
149	type1	0.25	0	49	1.3608	0.1125	1.1794	0.1195	0.4643	0.045	-6962.6281
150	type1	0.25	0	50	1.6253	0.1111	0.8349	0.1141	0.3394	0.0453	-6872.9447
151	type1	0.25	0	51	1.4384	0.1109	1.0627	0.1165	0.4249	0.0449	-6915.5055
152	type1	0.25	0	52	1.5138	0.1144	1.0312	0.1196	0.4052	0.0454	-6983.054
153	type1	0.25	0	53	1.506	0.1102	0.9643	0.1148	0.3903	0.045	-6877.9032
154	type1	0.25	0	54	1.495	0.1123	1.0392	0.1175	0.4101	0.0448	-6966.5071
155	type1	0.25	0	55	1.5158	0.1118	1.0225	0.1168	0.4028	0.0445	-6973.8577
156	type1	0.25	0	56	1.5175	0.1149	1.0501	0.1202	0.409	0.0452	-7014.2527
157	type1	0.25	0	57	1.527	0.1115	0.9779	0.1161	0.3904	0.0449	-6928.3775
158	type1	0.25	0	58	1.233	0.1095	1.2613	0.1176	0.5057	0.0447	-6886.0376
159	type1	0.25	0	59	1.6029	0.1141	0.9082	0.118	0.3617	0.0457	-6943.1447
160	type1	0.25	0	60	1.3821	0.1125	1.1314	0.119	0.4501	0.0454	-6927.7026
161	type1	0.25	0	61	1.5954	0.112	0.8672	0.1155	0.3521	0.0457	-6874.0399
162	type1	0.25	0	62	1.4094	0.1087	1.0255	0.1141	0.4212	0.0452	-6818.9977
163	type1	0.25	0	63	1.5621	0.1092	0.9039	0.1129	0.3665	0.0445	-6876.2599
164	type1	0.25	0	64	1.2934	0.1099	1.2226	0.1173	0.4859	0.0444	-6922.534
165	type1	0.25	0	65	1.5315	0.1106	0.9613	0.115	0.3856	0.0447	-6911.7802
166	type1	0.25	0	66	1.4067	0.1106	1.0453	0.1163	0.4263	0.0457	-6843.1175
167	type1	0.25	0	67	1.5472	0.1106	0.9483	0.1148	0.38	0.0446	-6916.8364
168	type1	0.25	0	68	1.5999	0.1141	0.948	0.1182	0.3721	0.0451	-6993.7833
169	type1	0.25	0	69	1.303	0.1124	1.2328	0.12	0.4862	0.0451	-6950.8173
170	type1	0.25	0	70	1.4138	0.1099	1.1113	0.116	0.4401	0.0441	-6946.6977
171	type1	0.25	0	71	1.5521	0.1143	0.9744	0.1189	0.3857	0.0457	-6960.4327
172	type1	0.25	0	72	1.4571	0.1119	1.0521	0.1174	0.4193	0.0451	-6928.5015
173	type1	0.25	0	73	1.4552	0.1165	1.1527	0.123	0.442	0.0453	-7063.5414
174	type1	0.25	0	74	1.3579	0.111	1.1569	0.1177	0.46	0.0448	-6927.2654
175	type1	0.25	0	75	1.9261	0.1125	0.5866	0.1121	0.2335	0.0441	-6965.6814
176	type1	0.25	0	76	1.5439	0.111	0.9168	0.1151	0.3726	0.0454	-6867.4045
177	type1	0.25	0	77	1.556	0.1108	0.9199	0.1148	0.3715	0.045	-6889.9748
178	type1	0.25	0	78	1.3909	0.1128	1.1604	0.1194	0.4548	0.0449	-6980.7553
179	type1	0.25	0	79	1.7121	0.1113	0.7233	0.1131	0.297	0.0456	-6843.2122
180	type1	0.25	0	80	1.5192	0.1102	0.973	0.1147	0.3904	0.0446	-6909.8213
181	type1	0.25	0	81	1.6027	0.1101	0.8747	0.1135	0.3531	0.0446	-6895.5794
182	type1	0.25	0	82	1.5799	0.1117	0.9277	0.1156	0.37	0.0448	-6936.328
183	type1	0.25	0	83	1.5464	0.1143	0.9812	0.1189	0.3882	0.0456	-6961.7224
184	type1	0.25	0	84	1.7079	0.1139	0.8184	0.1165	0.324	0.0451	-6971.7471
185	type1	0.25	0	85	1.3824	0.1106	1.1021	0.1169	0.4436	0.0452	-6887.0681
186	type1	0.25	0	86	1.496	0.11	0.9794	0.1146	0.3957	0.0448	-6884.2879
187	type1	0.25	0	87	1.506	0.1114	0.986	0.1162	0.3957	0.0451	-6908.4849
188	type1	0.25	0	88	1.4039	0.1099	1.0787	0.1158	0.4345	0.0449	-6886.3249
189	type1	0.25	0	89	1.529	0.1121	0.9859	0.1168	0.392	0.045	-6942.5817
190	type1	0.25	0	90	1.2888	0.1109	1.199	0.1183	0.4819	0.0454	-6882.6324
191	type1	0.25	0	91	1.6764	0.1164	0.8696	0.1197	0.3416	0.0459	-6996.846
192	type1	0.25	0	92	1.5556	0.1139	1.0122	0.1187	0.3942	0.0448	-7017.5912
193	type1	0.25	0	93	1.3599	0.1112	1.1466	0.1179	0.4574	0.0451	-6915.8519
194	type1	0.25	0	94	1.3403	0.1088	1.1423	0.1154	0.4601	0.0445	-6880.4197
195	type1	0.25	0	95	1.3817	0.1109	1.1367	0.1174	0.4514	0.0447	-6934.5589
196	type1	0.25	0	96	1.691	0.1095	0.7226	0.1112	0.2994	0.0452	-6810.1609
197	type1	0.25	0	97	1.5165	0.1114	0.9621	0.116	0.3882	0.0453	-6890.5068
198	type1	0.25	0	98	1.5127	0.1127	0.995	0.1176	0.3968	0.0454	-6931.1222
199	type1	0.25	0	99	1.4276	0.115	1.1436	0.1215	0.4448	0.0454	-7011.3438
200	type1	0.25	0	100	1.4483	0.111	1.0246	0.1163	0.4143	0.0454	-6876.7467
201	type1	0.5	0	1	2.1465	0.1376	0.8652	0.1394	0.2873	0.0455	-7615.9351
202	type1	0.5	0	2	1.8612	0.1335	1.1773	0.1388	0.3875	0.0443	-7630.2705
203	type1	0.5	0	3	2.1986	0.1367	0.7933	0.1377	0.2652	0.0453	-7595.2654
204	type1	0.5	0	4	2.1488	0.1353	0.8892	0.1371	0.2927	0.0443	-7646.707
205	type1	0.5	0	5	2.0045	0.1333	0.9704	0.1363	0.3262	0.0448	-7564.9188
206	type1	0.5	0	6	1.7299	0.1366	1.3101	0.1438	0.4309	0.0455	-7622.6101
207	type1	0.5	0	7	2.035	0.1316	0.9151	0.134	0.3102	0.0445	-7537.203
208	type1	0.5	0	8	1.9505	0.137	1.0953	0.1415	0.3596	0.0452	-7644.3787
209	type1	0.5	0	9	1.85	0.1343	1.1449	0.1395	0.3823	0.0452	-7578.7849
210	type1	0.5	0	10	2.2427	0.1349	0.6997	0.1348	0.2378	0.0453	-7538.3216
211	type1	0.5	0	11	2.1539	0.1365	0.866	0.1382	0.2868	0.045	-7625.8802
212	type1	0.5	0	12	2.0183	0.1364	0.9843	0.1397	0.3278	0.0455	-7598.282
213	type1	0.5	0	13	2.2127	0.14	0.9089	0.1418	0.2912	0.0446	-7745.4187
214	type1	0.5	0	14	2.0816	0.1344	0.9351	0.1369	0.31	0.0445	-7618.3032
215	type1	0.5	0	15	2.1784	0.138	0.8554	0.1396	0.282	0.0453	-7643.2854
216	type1	0.5	0	16	2.0998	0.1344	0.8874	0.1364	0.2971	0.0448	-7584.7091
217	type1	0.5	0	17	1.8952	0.1304	1.0302	0.1343	0.3522	0.0447	-7499.2864
218	type1	0.5	0	18	2.1266	0.1347	0.8783	0.1365	0.2923	0.0446	-7607.0021
219	type1	0.5	0	19	1.9784	0.1341	1.0107	0.1376	0.3381	0.0449	-7580.1131
220	type1	0.5	0	20	1.8192	0.134	1.2005	0.1398	0.3976	0.0448	-7605.5741
221	type1	0.5	0	21	1.7457	0.1336	1.2174	0.1399	0.4109	0.0456	-7534.0425
222	type1	0.5	0	22	2.0331	0.1344	0.9786	0.1374	0.3249	0.0446	-7609.8317
223	type1	0.5	0	23	1.912	0.1317	1.0232	0.1356	0.3486	0.045	-7512.1974
224	type1	0.5	0	24	1.9442	0.1299	0.934	0.1329	0.3245	0.0452	-7445.2347
225	type1	0.5	0	25	2.0825	0.131	0.8484	0.1326	0.2895	0.0444	-7516.8839
226	type1	0.5	0	26	2.0574	0.1332	0.8865	0.1354	0.3011	0.0451	-7531.0796
227	type1	0.5	0	27	2.1601	0.1361	0.8677	0.1377	0.2866	0.0447	-7635.3736
228	type1	0.5	0	28	2.0438	0.1345	0.9271	0.1372	0.3121	0.0452	-7562.4415
229	type1	0.5	0	29	1.9134	0.1355	1.1044	0.1401	0.366	0.0452	-7609.6987
230	type1	0.5	0	30	1.7612	0.1316	1.2205	0.1376	0.4093	0.0446	-7557.0115
231	type1	0.5	0	31	1.977	0.1379	1.0836	0.1422	0.354	0.0453	-7662.9662
232	type1	0.5	0	32	2.2024	0.1346	0.8039	0.1354	0.2674	0.0444	-7612.4025
233	type1	0.5	0	33	2.0123	0.1346	1.0046	0.138	0.333	0.0447	-7614.64
234	type1	0.5	0	34	1.9821	0.1341	1.0582	0.138	0.3481	0.0442	-7639.9668
235	type1	0.5	0	35	1.7179	0.1284	1.1425	0.1341	0.3994	0.0454	-7408.361
236	type1	0.5	0	36	1.8544	0.1307	1.0958	0.1354	0.3714	0.0446	-7526.3281
237	type1	0.5	0	37	2.0241	0.1344	0.9825	0.1376	0.3268	0.0447	-7603.2902
238	type1	0.5	0	38	2.1045	0.1369	0.9274	0.1393	0.3059	0.045	-7637.2826
239	type1	0.5	0	39	2.1262	0.1342	0.8746	0.1359	0.2915	0.0445	-7602.1036
240	type1	0.5	0	40	1.9223	0.138	1.146	0.1431	0.3735	0.0453	-7668.4346
241	type1	0.5	0	41	2.1812	0.1369	0.8758	0.1386	0.2865	0.0445	-7670.2556
242	type1	0.5	0	42	2.266	0.1348	0.7359	0.1349	0.2452	0.0443	-7610.0671
243	type1	0.5	0	43	1.9369	0.1336	1.0421	0.1376	0.3498	0.045	-7565.72
244	type1	0.5	0	44	1.8219	0.1324	1.1312	0.1376	0.3831	0.0452	-7527.6114
245	type1	0.5	0	45	2.1739	0.1369	0.88	0.1386	0.2882	0.0446	-7666.3662
246	type1	0.5	0	46	1.9384	0.1345	1.0434	0.1385	0.3499	0.0453	-7569.1286
247	type1	0.5	0	47	2.2196	0.1359	0.7478	0.1364	0.252	0.0453	-7567.2208
248	type1	0.5	0	48	2.0072	0.1328	0.9902	0.136	0.3304	0.0443	-7591.5104
249	type1	0.5	0	49	2.0504	0.1355	0.9752	0.1385	0.3223	0.0448	-7626.9132
250	type1	0.5	0	50	1.6894	0.1296	1.245	0.1361	0.4243	0.0447	-7495.7884
251	type1	0.5	0	51	1.9904	0.1339	1.0106	0.1374	0.3368	0.0447	-7594.7206
252	type1	0.5	0	52	2.0338	0.1305	0.9162	0.1329	0.3106	0.0441	-7537.0575
253	type1	0.5	0	53	2.0317	0.1381	1.0079	0.1416	0.3316	0.0455	-7642.1075
254	type1	0.5	0	54	1.8479	0.1406	1.279	0.1472	0.409	0.0455	-7729.8512
255	type1	0.5	0	55	1.9772	0.1315	0.9532	0.1345	0.3253	0.0449	-7510.4802
256	type1	0.5	0	56	2.1736	0.1369	0.8393	0.1384	0.2786	0.0452	-7618.6432
257	type1	0.5	0	57	1.9623	0.1346	1.0577	0.1386	0.3502	0.0447	-7615.2786
258	type1	0.5	0	58	2.0922	0.1366	0.9445	0.1392	0.311	0.0449	-7642.0487
259	type1	0.5	0	59	1.8691	0.128	1.0049	0.1318	0.3497	0.0447	-7435.4023
260	type1	0.5	0	60	1.89	0.1345	1.1166	0.1393	0.3714	0.045	-7595.1754
261	type1	0.5	0	61	2.1783	0.1354	0.8051	0.1365	0.2699	0.045	-7584.2476
262	type1	0.5	0	62	2.0574	0.1329	0.9173	0.1352	0.3084	0.0446	-7567.716
263	type1	0.5	0	63	2.1101	0.1345	0.8603	0.1363	0.2896	0.0451	-7565.4198
264	type1	0.5	0	64	1.829	0.1317	1.1358	0.1368	0.3831	0.0448	-7541.9099
265	type1	0.5	0	65	2.0613	0.1278	0.794	0.129	0.2781	0.0444	-7423.7069
266	type1	0.5	0	66	1.9293	0.1293	0.9627	0.1325	0.3329	0.0447	-7461.1332
267	type1	0.5	0	67	2.0961	0.1348	0.8816	0.1368	0.2961	0.0451	-7573.3633
268	type1	0.5	0	68	1.7169	0.1375	1.3618	0.1452	0.4423	0.0453	-7665.9376
269	type1	0.5	0	69	1.8693	0.1339	1.0958	0.1387	0.3696	0.0455	-7544.9514
270	type1	0.5	0	70	2.086	0.134	0.8893	0.1361	0.2989	0.0449	-7569.9069
271	type1	0.5	0	71	2.1496	0.1375	0.8694	0.1393	0.288	0.0453	-7624.5774
272	type1	0.5	0	72	2.1415	0.136	0.8671	0.1378	0.2882	0.045	-7612.0434
273	type1	0.5	0	73	2.03	0.1358	1.0276	0.1392	0.3361	0.0445	-7662.7253
274	type1	0.5	0	74	2.1249	0.1327	0.853	0.1342	0.2864	0.0443	-7575.0612
275	type1	0.5	0	75	2.0913	0.1341	0.9048	0.1363	0.302	0.0446	-7594.8066
276	type1	0.5	0	76	2.102	0.135	0.9167	0.1372	0.3037	0.0446	-7621.7499
277	type1	0.5	0	77	1.982	0.139	1.1082	0.1436	0.3586	0.0452	-7697.1314
278	type1	0.5	0	78	1.9901	0.1368	1.0962	0.141	0.3552	0.0445	-7693.0938
279	type1	0.5	0	79	1.9288	0.1378	1.1492	0.1428	0.3734	0.0451	-7679.8815
280	type1	0.5	0	80	1.934	0.1323	1.0215	0.1361	0.3456	0.0449	-7537.7313
281	type1	0.5	0	81	2.2486	0.1338	0.6874	0.1335	0.2341	0.0449	-7530.8743
282	type1	0.5	0	82	1.9824	0.1334	0.9596	0.1365	0.3262	0.0454	-7524.6208
283	type1	0.5	0	83	1.9049	0.1342	1.1	0.1388	0.3661	0.0449	-7594.0322
284	type1	0.5	0	84	2.0479	0.1367	1.0487	0.1402	0.3387	0.0442	-7708.2392
285	type1	0.5	0	85	1.9201	0.135	1.104	0.1396	0.3651	0.0449	-7617.3868
286	type1	0.5	0	86	1.9775	0.1388	1.0895	0.1432	0.3552	0.0455	-7670.3686
287	type1	0.5	0	87	1.8136	0.1352	1.194	0.141	0.397	0.0454	-7591.0603
288	type1	0.5	0	88	1.8067	0.1305	1.1054	0.1355	0.3796	0.0451	-7477.5053
289	type1	0.5	0	89	1.8273	0.131	1.153	0.1362	0.3869	0.0443	-7560.12
290	type1	0.5	0	90	2.2561	0.1356	0.7192	0.1356	0.2417	0.045	-7578.1805
291	type1	0.5	0	91	1.9749	0.1365	1.0625	0.1406	0.3498	0.0451	-7636.149
292	type1	0.5	0	92	1.9912	0.1378	1.0222	0.1417	0.3392	0.0459	-7609.4198
293	type1	0.5	0	93	2.2391	0.1375	0.802	0.1383	0.2637	0.0448	-7654.5922
294	type1	0.5	0	94	1.9678	0.1335	1.04	0.1373	0.3458	0.0445	-7601.3851
295	type1	0.5	0	95	2.1121	0.1358	0.9116	0.138	0.3015	0.0448	-7628.1125
296	type1	0.5	0	96	1.9269	0.13	0.9566	0.1332	0.3317	0.0451	-7450.6624
297	type1	0.5	0	97	1.9938	0.1322	0.9551	0.1352	0.3239	0.0448	-7533.4552
298	type1	0.5	0	98	2.0863	0.1365	0.9761	0.1393	0.3187	0.0445	-7671.4699
299	type1	0.5	0	99	1.931	0.1352	1.0718	0.1395	0.3569	0.0453	-7593.2914
300	type1	0.5	0	100	1.8859	0.1335	1.0734	0.138	0.3627	0.0454	-7539.2699
301	type1	0.75	0	1	2.8333	0.1631	0.7283	0.1615	0.2045	0.0449	-8235.7926
302	type1	0.75	0	2	2.6906	0.1624	0.8608	0.1625	0.2424	0.0452	-8220.7329
303	type1	0.75	0	3	2.454	0.1565	1.0318	0.1588	0.296	0.0447	-8145.3479
304	type1	0.75	0	4	2.4159	0.1574	1.1208	0.1605	0.3169	0.0444	-8194.5966
305	type1	0.75	0	5	2.2553	0.1581	1.2337	0.163	0.3536	0.0455	-8138.8297
306	type1	0.75	0	6	2.7518	0.1604	0.779	0.1595	0.2206	0.0447	-8202.4064
307	type1	0.75	0	7	2.3048	0.1532	1.134	0.1568	0.3298	0.0446	-8090.5562
308	type1	0.75	0	8	2.3609	0.1537	1.1291	0.157	0.3235	0.044	-8145.2454
309	type1	0.75	0	9	2.6132	0.1625	0.9502	0.1637	0.2667	0.0452	-8229.7808
310	type1	0.75	0	10	2.3643	0.1524	1.0053	0.1548	0.2983	0.0451	-8021.8517
311	type1	0.75	0	11	2.236	0.1556	1.2632	0.1607	0.361	0.0447	-8147.9744
312	type1	0.75	0	12	2.7877	0.1632	0.82	0.1625	0.2273	0.0445	-8279.8027
313	type1	0.75	0	13	2.5604	0.1607	0.9973	0.1624	0.2803	0.0449	-8221.9138
314	type1	0.75	0	14	2.7221	0.1578	0.8282	0.1572	0.2333	0.0437	-8220.8619
315	type1	0.75	0	15	2.5074	0.1611	1.0117	0.1633	0.2875	0.0456	-8181.2211
316	type1	0.75	0	16	2.6829	0.1608	0.8972	0.1611	0.2506	0.0444	-8248.9686
317	type1	0.75	0	17	2.5885	0.1587	0.9657	0.1598	0.2717	0.0443	-8219.6895
318	type1	0.75	0	18	2.7316	0.1584	0.7803	0.1575	0.2222	0.0444	-8182.739
319	type1	0.75	0	19	2.7864	0.1619	0.7714	0.1609	0.2168	0.0448	-8230.4426
320	type1	0.75	0	20	2.4584	0.1525	0.9704	0.154	0.283	0.0442	-8087.5029
321	type1	0.75	0	21	2.6017	0.1551	0.8301	0.1551	0.2419	0.0446	-8096.4592
322	type1	0.75	0	22	2.7249	0.1563	0.722	0.1549	0.2095	0.0445	-8116.3906
323	type1	0.75	0	23	2.5451	0.1603	1.0278	0.1623	0.2877	0.0446	-8236.3329
324	type1	0.75	0	24	2.6219	0.1597	0.8967	0.1603	0.2548	0.0449	-8185.4769
325	type1	0.75	0	25	2.5379	0.1591	1.021	0.1609	0.2869	0.0444	-8222.1498
326	type1	0.75	0	26	2.5342	0.1613	1.0995	0.1638	0.3026	0.0442	-8295.2297
327	type1	0.75	0	27	2.641	0.161	0.8689	0.1614	0.2476	0.0454	-8177.5118
328	type1	0.75	0	28	2.5348	0.1602	1.0072	0.1621	0.2844	0.045	-8205.2973
329	type1	0.75	0	29	2.656	0.16	0.8904	0.1604	0.2511	0.0446	-8214.526
330	type1	0.75	0	30	2.4966	0.1561	0.9616	0.1577	0.2781	0.0448	-8119.3059
331	type1	0.75	0	31	2.52	0.1597	0.9881	0.1615	0.2817	0.0453	-8170.8356
332	type1	0.75	0	32	2.8555	0.1577	0.6502	0.1551	0.1855	0.0439	-8180.3274
333	type1	0.75	0	33	2.368	0.1556	1.0648	0.1585	0.3102	0.0453	-8087.4584
334	type1	0.75	0	34	2.6422	0.1584	0.8455	0.1585	0.2424	0.0449	-8155.0648
335	type1	0.75	0	35	2.5184	0.1548	0.9381	0.1559	0.2714	0.0444	-8118.3821
336	type1	0.75	0	36	2.6319	0.1626	1.0164	0.1641	0.2786	0.0442	-8313.5362
337	type1	0.75	0	37	2.6972	0.1588	0.8503	0.1586	0.2397	0.0441	-8217.2008
338	type1	0.75	0	38	2.7561	0.1578	0.692	0.1561	0.2007	0.0449	-8118.6008
339	type1	0.75	0	39	2.5975	0.156	0.8479	0.1562	0.2461	0.0448	-8110.32
340	type1	0.75	0	40	2.4843	0.1598	1.0434	0.1623	0.2958	0.0452	-8188.7384
341	type1	0.75	0	41	2.5948	0.1594	0.9457	0.1605	0.2671	0.0446	-8206.2654
342	type1	0.75	0	42	2.7975	0.1579	0.7088	0.156	0.2022	0.0441	-8179.3212
343	type1	0.75	0	43	2.3695	0.1595	1.1246	0.1632	0.3218	0.0457	-8149.7441
344	type1	0.75	0	44	2.2812	0.1599	1.2789	0.1651	0.3592	0.0452	-8210.9532
345	type1	0.75	0	45	2.6341	0.1578	0.8142	0.1577	0.2361	0.0452	-8114.7355
346	type1	0.75	0	46	2.3908	0.1557	1.0946	0.1587	0.3141	0.0446	-8142.0789
347	type1	0.75	0	47	2.5612	0.162	1.0136	0.1639	0.2835	0.0451	-8238.8354
348	type1	0.75	0	48	2.585	0.1562	0.8808	0.1567	0.2541	0.0446	-8130.6826
349	type1	0.75	0	49	2.6319	0.1609	0.9275	0.1617	0.2606	0.0448	-8226.5122
350	type1	0.75	0	50	2.6279	0.1614	0.979	0.1626	0.2714	0.0444	-8273.1363
351	type1	0.75	0	51	2.5437	0.1633	1.0649	0.1658	0.2951	0.0451	-8271.2107
352	type1	0.75	0	52	2.555	0.1575	0.9491	0.1587	0.2709	0.0446	-8168.2345
353	type1	0.75	0	53	2.1672	0.1543	1.3099	0.16	0.3767	0.0447	-8121.9349
354	type1	0.75	0	54	2.6923	0.162	0.8432	0.162	0.2385	0.0453	-8204.93
355	type1	0.75	0	55	2.3887	0.16	1.1184	0.1635	0.3189	0.0457	-8163.7047
356	type1	0.75	0	56	2.5844	0.1563	0.8388	0.1566	0.245	0.0451	-8087.0258
357	type1	0.75	0	57	2.4242	0.157	1.0368	0.1596	0.2996	0.0452	-8118.8322
358	type1	0.75	0	58	2.6263	0.1531	0.7989	0.1526	0.2332	0.044	-8090.6372
359	type1	0.75	0	59	2.2673	0.1568	1.2614	0.1618	0.3575	0.0446	-8179.1999
360	type1	0.75	0	60	2.5127	0.1574	1.0088	0.1592	0.2865	0.0444	-8183.9044
361	type1	0.75	0	61	2.3255	0.1556	1.095	0.1591	0.3201	0.0455	-8072.856
362	type1	0.75	0	62	2.5956	0.1571	0.9152	0.1578	0.2607	0.0443	-8176.5626
363	type1	0.75	0	63	2.6679	0.1637	0.9322	0.1645	0.2589	0.045	-8268.1067
364	type1	0.75	0	64	2.2258	0.1597	1.3148	0.1655	0.3713	0.0454	-8188.7187
365	type1	0.75	0	65	2.4478	0.1577	1.1286	0.1608	0.3156	0.044	-8235.4253
366	type1	0.75	0	66	2.4703	0.1592	1.0208	0.1615	0.2924	0.0454	-8151.4656
367	type1	0.75	0	67	2.5619	0.1578	0.9337	0.1588	0.2671	0.0448	-8159.956
368	type1	0.75	0	68	2.4511	0.1646	1.1884	0.1685	0.3265	0.0453	-8296.9522
369	type1	0.75	0	69	2.312	0.1581	1.1956	0.1625	0.3409	0.0452	-8160.4612
370	type1	0.75	0	70	2.9896	0.1564	0.5079	0.1519	0.1452	0.0432	-8175.5216
371	type1	0.75	0	71	2.4707	0.1546	0.916	0.1559	0.2705	0.0453	-8044.5407
372	type1	0.75	0	72	2.5107	0.1569	0.9541	0.1584	0.2754	0.045	-8126.6532
373	type1	0.75	0	73	2.3676	0.159	1.1845	0.163	0.3335	0.0448	-8207.5219
374	type1	0.75	0	74	2.7773	0.1578	0.6493	0.1556	0.1895	0.0451	-8097.0456
375	type1	0.75	0	75	2.6576	0.1586	0.8845	0.1589	0.2497	0.0443	-8210.2513
376	type1	0.75	0	76	2.6396	0.1553	0.8233	0.155	0.2378	0.0442	-8129.8261
377	type1	0.75	0	77	2.5632	0.1569	0.9328	0.1579	0.2668	0.0445	-8160.4781
378	type1	0.75	0	78	2.5262	0.1584	0.9514	0.1598	0.2736	0.0452	-8140.2682
379	type1	0.75	0	79	2.8169	0.1612	0.7253	0.1595	0.2048	0.0446	-8215.9023
380	type1	0.75	0	80	2.2757	0.1552	1.158	0.1593	0.3372	0.0453	-8083.7524
381	type1	0.75	0	81	2.4212	0.1533	1.0086	0.1554	0.2941	0.0445	-8086.9104
382	type1	0.75	0	82	2.4353	0.1589	1.0691	0.1618	0.3051	0.0453	-8163.2605
383	type1	0.75	0	83	2.4026	0.1554	1.057	0.1581	0.3055	0.0448	-8116.4694
384	type1	0.75	0	84	2.3873	0.1573	1.1039	0.1606	0.3162	0.045	-8147.7559
385	type1	0.75	0	85	2.1789	0.1569	1.2925	0.1626	0.3723	0.0455	-8116.8555
386	type1	0.75	0	86	2.7712	0.1644	0.8054	0.1638	0.2252	0.0453	-8248.6575
387	type1	0.75	0	87	2.5562	0.1603	1.0142	0.1621	0.2841	0.0446	-8234.3865
388	type1	0.75	0	88	2.3835	0.1607	1.1836	0.1647	0.3318	0.0451	-8223.1424
389	type1	0.75	0	89	2.1507	0.1555	1.3502	0.1617	0.3857	0.0448	-8144.9159
390	type1	0.75	0	90	2.2972	0.1566	1.2213	0.1611	0.3471	0.0446	-8170.6134
391	type1	0.75	0	91	2.6497	0.1548	0.735	0.1539	0.2172	0.045	-8049.451
392	type1	0.75	0	92	2.5207	0.1619	1.0243	0.1642	0.2889	0.0455	-8207.6459
393	type1	0.75	0	93	2.5509	0.1595	0.9533	0.1609	0.2721	0.0452	-8168.1844
394	type1	0.75	0	94	2.3549	0.1623	1.2408	0.1669	0.3451	0.0453	-8249.8312
395	type1	0.75	0	95	2.4534	0.1559	0.9896	0.1579	0.2874	0.0451	-8101.8682
396	type1	0.75	0	96	2.4776	0.1612	1.075	0.1639	0.3026	0.0453	-8213.2708
397	type1	0.75	0	97	2.5377	0.1547	0.9418	0.1557	0.2707	0.0441	-8142.6734
398	type1	0.75	0	98	2.6079	0.1588	0.9149	0.1596	0.2597	0.0446	-8189.1392
399	type1	0.75	0	99	2.4587	0.1576	1.0525	0.1601	0.2998	0.0447	-8171.141
400	type1	0.75	0	100	2.355	0.1571	1.1367	0.1607	0.3255	0.045	-8146.7231
401	type1	1	0	1	2.7319	0.1803	1.2313	0.1838	0.3107	0.0454	-8609.0729
402	type1	1	0	2	2.9687	0.1772	0.9706	0.1774	0.2464	0.0444	-8596.6105
403	type1	1	0	3	3.0096	0.1807	0.9582	0.1808	0.2415	0.045	-8623.5042
404	type1	1	0	4	2.7164	0.1791	1.2912	0.183	0.3222	0.0447	-8647.6135
405	type1	1	0	5	3.1257	0.1834	0.8593	0.1822	0.2156	0.0453	-8642.38
406	type1	1	0	6	3.3087	0.1887	0.8311	0.1866	0.2008	0.0447	-8782.4902
407	type1	1	0	7	2.8393	0.1818	1.1477	0.1843	0.2879	0.0454	-8634.4616
408	type1	1	0	8	3.3238	0.1879	0.7831	0.1853	0.1907	0.0448	-8754.5254
409	type1	1	0	9	3.0759	0.1789	0.901	0.178	0.2266	0.0443	-8633.6886
410	type1	1	0	10	3.294	0.1814	0.728	0.1782	0.181	0.044	-8679.7124
411	type1	1	0	11	2.9522	0.1808	1.0369	0.1818	0.2599	0.0449	-8640.4785
412	type1	1	0	12	2.5569	0.1729	1.3317	0.1776	0.3425	0.0446	-8534.612
413	type1	1	0	13	3.1456	0.1785	0.8086	0.1765	0.2045	0.0442	-8615.5483
414	type1	1	0	14	2.6912	0.1803	1.3044	0.1845	0.3265	0.0452	-8635.9829
415	type1	1	0	15	2.8663	0.1783	1.143	0.1802	0.2851	0.0442	-8655.1404
416	type1	1	0	16	2.6823	0.177	1.2356	0.1806	0.3154	0.0451	-8566.5493
417	type1	1	0	17	2.9965	0.1797	0.9942	0.18	0.2491	0.0445	-8643.3871
418	type1	1	0	18	2.8538	0.1752	1.0283	0.1763	0.2649	0.0447	-8540.9781
419	type1	1	0	19	2.9613	0.1756	0.9127	0.1753	0.2356	0.0447	-8537.3375
420	type1	1	0	20	3.1288	0.1789	0.8297	0.1773	0.2096	0.0444	-8618.8256
421	type1	1	0	21	3.0199	0.1825	1.0271	0.183	0.2538	0.0446	-8693.6324
422	type1	1	0	22	3.0845	0.1809	0.9244	0.1802	0.2306	0.0444	-8662.2803
423	type1	1	0	23	2.9264	0.1811	1.0492	0.1823	0.2639	0.0452	-8627.5851
424	type1	1	0	24	2.9518	0.1822	1.0735	0.1835	0.2667	0.0449	-8672.2322
425	type1	1	0	25	2.7542	0.1766	1.1712	0.1794	0.2984	0.0448	-8576.3244
426	type1	1	0	26	3.0866	0.1825	0.9482	0.1821	0.235	0.0446	-8685.1127
427	type1	1	0	27	3.2256	0.1764	0.6645	0.1729	0.1708	0.0442	-8559.623
428	type1	1	0	28	2.6211	0.1818	1.4408	0.1875	0.3547	0.045	-8690.6224
429	type1	1	0	29	2.9791	0.1779	0.9929	0.1782	0.25	0.0443	-8626.2315
430	type1	1	0	30	2.6668	0.1755	1.2202	0.1791	0.3139	0.0451	-8537.9731
431	type1	1	0	31	3.0688	0.18	0.9242	0.1794	0.2315	0.0444	-8647.8165
432	type1	1	0	32	2.939	0.1787	0.9751	0.1791	0.2491	0.0452	-8573.0256
433	type1	1	0	33	3.0703	0.1862	1.0289	0.1868	0.251	0.0449	-8740.5407
434	type1	1	0	34	3.2477	0.1797	0.6956	0.1765	0.1764	0.0444	-8608.3843
435	type1	1	0	35	2.9543	0.1842	1.1214	0.1859	0.2751	0.0449	-8716.2502
436	type1	1	0	36	3.2921	0.1857	0.7697	0.1831	0.1895	0.0447	-8714.6128
437	type1	1	0	37	3.0374	0.1779	0.9546	0.1775	0.2391	0.0439	-8645.9275
438	type1	1	0	38	2.7375	0.1758	1.1949	0.1787	0.3039	0.0446	-8581.9081
439	type1	1	0	39	2.759	0.1826	1.2421	0.1861	0.3104	0.0456	-8643.6897
440	type1	1	0	40	3.115	0.1806	0.9292	0.1798	0.2298	0.044	-8694.2625
441	type1	1	0	41	3.127	0.1761	0.7665	0.1738	0.1969	0.0443	-8560.2091
442	type1	1	0	42	3.3471	0.1816	0.6054	0.1773	0.1532	0.0446	-8618.9632
443	type1	1	0	43	3.0684	0.1812	0.956	0.1809	0.2376	0.0444	-8675.4981
444	type1	1	0	44	3.0384	0.1809	1.0028	0.1811	0.2481	0.0442	-8689.2045
445	type1	1	0	45	2.703	0.1757	1.2521	0.1792	0.3166	0.0444	-8600.6668
446	type1	1	0	46	2.8622	0.181	1.2	0.1836	0.2954	0.0444	-8701.1064
447	type1	1	0	47	3.1291	0.1738	0.7985	0.1716	0.2033	0.0433	-8591.0636
448	type1	1	0	48	3.05	0.1893	1.0705	0.1904	0.2598	0.0456	-8758.147
449	type1	1	0	49	2.9978	0.1849	1.0637	0.186	0.2619	0.0451	-8705.5209
450	type1	1	0	50	2.9226	0.1773	1.0727	0.1783	0.2685	0.0439	-8644.8974
451	type1	1	0	51	3.0294	0.1845	1.0386	0.1852	0.2553	0.0449	-8712.282
452	type1	1	0	52	2.8023	0.1782	1.2021	0.181	0.3002	0.0443	-8648.3132
453	type1	1	0	53	3.2109	0.1803	0.763	0.1778	0.192	0.0444	-8634.888
454	type1	1	0	54	2.8334	0.1724	1.0088	0.1733	0.2626	0.0445	-8503.8814
455	type1	1	0	55	3.1379	0.1839	0.886	0.1829	0.2202	0.045	-8677.0759
456	type1	1	0	56	3.2316	0.1808	0.741	0.1781	0.1865	0.0445	-8634.3186
457	type1	1	0	57	3.1134	0.1737	0.7575	0.1713	0.1957	0.0439	-8539.1366
458	type1	1	0	58	3.1639	0.1788	0.7709	0.1765	0.1959	0.0445	-8598.5965
459	type1	1	0	59	2.8284	0.1794	1.217	0.1822	0.3008	0.0442	-8685.2259
460	type1	1	0	60	3.0048	0.1774	0.9317	0.1771	0.2367	0.0444	-8595.3392
461	type1	1	0	61	2.7738	0.1734	1.0917	0.1753	0.2824	0.0446	-8522.8996
462	type1	1	0	62	3.2529	0.1794	0.7229	0.1763	0.1818	0.044	-8637.6876
463	type1	1	0	63	2.5616	0.1859	1.5545	0.1929	0.3777	0.0455	-8734.3475
464	type1	1	0	64	2.8266	0.1773	1.1175	0.1793	0.2833	0.0447	-8595.8646
465	type1	1	0	65	3.0722	0.1774	0.8276	0.176	0.2122	0.0447	-8564.3219
466	type1	1	0	66	3.1658	0.1793	0.7792	0.1771	0.1975	0.0445	-8607.814
467	type1	1	0	67	3.1016	0.1797	0.8656	0.1785	0.2182	0.0445	-8625.8241
468	type1	1	0	68	2.9072	0.1864	1.2664	0.1895	0.3034	0.0445	-8798.1462
469	type1	1	0	69	2.9612	0.1723	0.8853	0.1716	0.2302	0.0441	-8512.1829
470	type1	1	0	70	3.1797	0.1818	0.8746	0.1804	0.2157	0.044	-8704.9628
471	type1	1	0	71	2.6476	0.1811	1.3984	0.1863	0.3456	0.0449	-8678.1153
472	type1	1	0	72	3.1431	0.1866	1.0439	0.1868	0.2493	0.044	-8817.6876
473	type1	1	0	73	2.8738	0.1795	1.1311	0.1814	0.2824	0.0445	-8651.5122
474	type1	1	0	74	2.7934	0.1837	1.2581	0.1872	0.3105	0.0453	-8689.0738
475	type1	1	0	75	2.9205	0.1782	1.0041	0.179	0.2559	0.045	-8581.8835
476	type1	1	0	76	3.1671	0.1822	0.833	0.1805	0.2082	0.0447	-8656.9862
477	type1	1	0	77	2.9914	0.1782	0.9158	0.1779	0.2344	0.045	-8568.5578
478	type1	1	0	78	2.7681	0.1814	1.2679	0.1851	0.3142	0.0449	-8674.557
479	type1	1	0	79	3.1942	0.1868	0.9762	0.1863	0.2341	0.0441	-8805.2504
480	type1	1	0	80	2.938	0.1854	1.1319	0.1873	0.2781	0.0453	-8710.6319
481	type1	1	0	81	2.6718	0.181	1.2951	0.1853	0.3265	0.0457	-8609.7692
482	type1	1	0	82	2.9826	0.1826	1.0623	0.1837	0.2626	0.0447	-8690.4978
483	type1	1	0	83	2.7409	0.1762	1.1656	0.179	0.2984	0.045	-8558.7755
484	type1	1	0	84	2.7492	0.1807	1.2807	0.1845	0.3178	0.0448	-8668.4315
485	type1	1	0	85	3.1139	0.182	0.9204	0.1813	0.2282	0.0444	-8685.5798
486	type1	1	0	86	2.8678	0.181	1.1093	0.1829	0.2789	0.0452	-8626.7829
487	type1	1	0	87	3.0142	0.1875	1.0946	0.1889	0.2664	0.0453	-8746.8328
488	type1	1	0	88	3.0875	0.1851	1.0073	0.1853	0.246	0.0447	-8737.3263
489	type1	1	0	89	2.8342	0.1777	1.1275	0.1797	0.2846	0.0446	-8611.8808
490	type1	1	0	90	3.3423	0.1813	0.7042	0.1776	0.174	0.0436	-8702.4191
491	type1	1	0	91	2.9404	0.1756	0.9104	0.1755	0.2364	0.045	-8515.497
492	type1	1	0	92	3.0174	0.174	0.852	0.1728	0.2202	0.0442	-8534.9416
493	type1	1	0	93	3.2911	0.1817	0.7423	0.1787	0.184	0.044	-8689.6814
494	type1	1	0	94	2.8141	0.18	1.213	0.1828	0.3012	0.0445	-8668.7218
495	type1	1	0	95	2.73	0.1791	1.234	0.1825	0.3113	0.0451	-8609.7093
496	type1	1	0	96	2.673	0.1775	1.3056	0.1817	0.3282	0.0446	-8620.2513
497	type1	1	0	97	2.9386	0.1797	1.0798	0.1809	0.2687	0.0443	-8665.8153
498	type1	1	0	98	2.9844	0.1815	1.0397	0.1823	0.2584	0.0447	-8672.4678
499	type1	1	0	99	3.2393	0.1802	0.7391	0.1773	0.1858	0.0442	-8639.7074
500	type1	1	0	100	3.1933	0.1773	0.7774	0.1747	0.1958	0.0436	-8631.6244
