# Supplementary material for: Genotype–covariate correlation and interaction disentangled by a whole-genome multivariate reaction norm model
Source: Nat Commun. 2019 May 20;10:2239. doi: 10.1038/s41467-019-10128-w (PMC6527612; doi:10.1038/s41467-019-10128-w)
Supplement: Supplementary file 13 — Source Data [file 41467_2019_10128_MOESM13_ESM.zip › data/figure5/f5_rg_ldsc_ec.txt]

alpha1	idx	ref	rg	se.rg	z	p	h2_obs	h2_obs_se	h2_int	h2_int_se	gcov_int	gcov_int_se	h2.1	se.h2.1	h2.2	se.h2.2	vp	va	va.1	ve	ve.1
1	0	1	eur	-0.0772	0.1202	-0.6418	0.521	0.4348	0.0795	1.0118	0.0083	0.0018	0.0058	0.4349	0.0826	0.4348	0.0795	2	0.8698	0.8696	1.1302	1.1304
2	0	2	eur	-0.1022	0.1223	-0.836	0.4032	0.417	0.0793	1.013	0.0074	0.0011	0.0054	0.4818	0.0691	0.417	0.0793	2	0.9636	0.834	1.0364	1.166
3	0	3	eur	0.1106	0.1326	0.8344	0.4041	0.4171	0.0868	1.0139	0.0085	-0.0094	0.0057	0.4002	0.0797	0.4171	0.0868	2	0.8004	0.8342	1.1996	1.1658
4	0	4	eur	0.0376	0.1022	0.3683	0.7126	0.6301	0.1178	0.9984	0.0106	0.0031	0.0059	0.5516	0.0827	0.6301	0.1178	2	1.1032	1.2602	0.8968	0.7398
5	0	5	eur	-0.0879	0.1181	-0.7443	0.4567	0.3635	0.0711	1.0188	0.0081	-0.007	0.0059	0.6101	0.0819	0.3635	0.0711	2	1.2202	0.727	0.7798	1.273
6	0	6	eur	0.0252	0.1555	0.1623	0.8711	0.2851	0.0784	1.0261	0.009	0.0067	0.0062	0.4668	0.0907	0.2851	0.0784	2	0.9336	0.5702	1.0664	1.4298
7	0	7	eur	3e-04	0.1206	0.0026	0.9979	0.5127	0.0835	0.9988	0.0087	0.0099	0.0063	0.4576	0.0759	0.5127	0.0835	2	0.9152	1.0254	1.0848	0.9746
8	0	8	eur	0.0807	0.1749	0.4614	0.6445	0.3578	0.0745	1.0112	0.0078	-0.0062	0.0064	0.3111	0.078	0.3578	0.0745	2	0.6222	0.7156	1.3778	1.2844
9	0	9	eur	-0.1384	0.1127	-1.2274	0.2197	0.497	0.0814	1.0109	0.0079	0.0158	0.0054	0.394	0.0763	0.497	0.0814	2	0.788	0.994	1.212	1.006
10	0	10	eur	0.0147	0.1087	0.1352	0.8925	0.6018	0.0796	0.993	0.0084	0.0197	0.0056	0.4394	0.0712	0.6018	0.0796	2	0.8788	1.2036	1.1212	0.7964
11	0	11	eur	-0.0125	0.1042	-0.1199	0.9046	0.557	0.0809	1.0056	0.008	0.0058	0.0056	0.4	0.0767	0.557	0.0809	2	0.8	1.114	1.2	0.886
12	0	12	eur	-0.0368	0.1099	-0.3351	0.7375	0.5964	0.0952	1.0003	0.0092	-0.0122	0.0068	0.5776	0.0791	0.5964	0.0952	2	1.1552	1.1928	0.8448	0.8072
13	0	13	eur	0.2371	0.1146	2.0696	0.0385	0.5557	0.0802	1.0073	0.0083	-0.0099	0.006	0.4899	0.0778	0.5557	0.0802	2	0.9798	1.1114	1.0202	0.8886
14	0	14	eur	0.1281	0.1062	1.2068	0.2275	0.5618	0.0819	1.0121	0.0085	0.0072	0.0065	0.5306	0.078	0.5618	0.0819	2	1.0612	1.1236	0.9388	0.8764
15	0	15	eur	-0.1223	0.1356	-0.9022	0.367	0.3682	0.0789	1.0088	0.0084	0.0053	0.0052	0.4007	0.0775	0.3682	0.0789	2	0.8014	0.7364	1.1986	1.2636
16	0	16	eur	-0.072	0.1213	-0.5936	0.5528	0.4414	0.0713	1.0184	0.0074	0.01	0.0058	0.4512	0.0785	0.4414	0.0713	2	0.9024	0.8828	1.0976	1.1172
17	0	17	eur	0.0375	0.1156	0.3244	0.7457	0.5071	0.0697	0.9983	0.0079	-0.0257	0.0059	0.5221	0.0844	0.5071	0.0697	2	1.0442	1.0142	0.9558	0.9858
18	0	18	eur	0.0163	0.1005	0.1617	0.8716	0.5197	0.0813	1.0056	0.0084	0.0074	0.0057	0.5529	0.08	0.5197	0.0813	2	1.1058	1.0394	0.8942	0.9606
19	0	19	eur	0.0226	0.1159	0.195	0.8454	0.4772	0.0764	1.0043	0.0077	0.01	0.0059	0.4922	0.0788	0.4772	0.0764	2	0.9844	0.9544	1.0156	1.0456
20	0	20	eur	-0.0507	0.1186	-0.4271	0.6693	0.4936	0.0824	1.0105	0.0085	-0.0222	0.0062	0.5068	0.0758	0.4936	0.0824	2	1.0136	0.9872	0.9864	1.0128
21	0	21	eur	-0.1143	0.1352	-0.8455	0.3978	0.5177	0.0775	1.0132	0.0083	-0.0319	0.0058	0.3559	0.0745	0.5177	0.0775	2	0.7118	1.0354	1.2882	0.9646
22	0	22	eur	-0.2499	0.11	-2.2725	0.0231	0.4967	0.0709	0.9982	0.0088	-0.0139	0.006	0.5236	0.0782	0.4967	0.0709	2	1.0472	0.9934	0.9528	1.0066
23	0	23	eur	-0.1101	0.1219	-0.9031	0.3665	0.4734	0.0706	1.0069	0.0078	0.0081	0.0063	0.4733	0.0837	0.4734	0.0706	2	0.9466	0.9468	1.0534	1.0532
24	0	24	eur	-0.1869	0.1119	-1.6707	0.0948	0.5521	0.0795	1.0027	0.0077	0.0118	0.0062	0.5207	0.0816	0.5521	0.0795	2	1.0414	1.1042	0.9586	0.8958
25	0	25	eur	-0.0019	0.1074	-0.0176	0.986	0.5823	0.0911	1.0028	0.0088	-0.0067	0.0063	0.5385	0.08	0.5823	0.0911	2	1.077	1.1646	0.923	0.8354
26	0	26	eur	0.1099	0.1428	0.7696	0.4415	0.3373	0.0745	1.0196	0.0085	0.0053	0.0057	0.4583	0.0724	0.3373	0.0745	2	0.9166	0.6746	1.0834	1.3254
27	0	27	eur	-0.0105	0.1074	-0.0982	0.9218	0.496	0.0906	1.0088	0.009	-0.0052	0.006	0.5336	0.0941	0.496	0.0906	2	1.0672	0.992	0.9328	1.008
28	0	28	eur	-0.0524	0.1045	-0.5014	0.6161	0.5225	0.0828	1.0042	0.0087	-0.0126	0.0058	0.5209	0.0839	0.5225	0.0828	2	1.0418	1.045	0.9582	0.955
29	0	29	eur	0.0335	0.0968	0.3459	0.7294	0.6421	0.0809	0.9827	0.0081	-0.0193	0.0062	0.6397	0.0806	0.6421	0.0809	2	1.2794	1.2842	0.7206	0.7158
30	0	30	eur	-0.231	0.1407	-1.6424	0.1005	0.4248	0.0862	0.9988	0.0087	-0.0041	0.0062	0.4038	0.0686	0.4248	0.0862	2	0.8076	0.8496	1.1924	1.1504
31	0	31	eur	0.003	0.1446	0.0209	0.9833	0.4047	0.0816	1.0034	0.0085	-0.027	0.0064	0.4117	0.0784	0.4047	0.0816	2	0.8234	0.8094	1.1766	1.1906
32	0	32	eur	0.1269	0.1118	1.1344	0.2566	0.4701	0.0825	0.9988	0.0084	-0.0049	0.0064	0.5124	0.0844	0.4701	0.0825	2	1.0248	0.9402	0.9752	1.0598
33	0	33	eur	-0.0469	0.1069	-0.4383	0.6612	0.5108	0.0801	1.0076	0.0083	-0.0126	0.0058	0.5294	0.0805	0.5108	0.0801	2	1.0588	1.0216	0.9412	0.9784
34	0	34	eur	0.0823	0.0953	0.8642	0.3875	0.5594	0.0789	0.9954	0.0083	0.0029	0.0058	0.5478	0.0775	0.5594	0.0789	2	1.0956	1.1188	0.9044	0.8812
35	0	35	eur	0.1389	0.1134	1.2255	0.2204	0.5759	0.0781	0.997	0.0084	-0.0048	0.0058	0.4263	0.0804	0.5759	0.0781	2	0.8526	1.1518	1.1474	0.8482
36	0	36	eur	-0.0219	0.0993	-0.2205	0.8255	0.5858	0.0794	0.9885	0.0086	0.0319	0.0062	0.6763	0.0747	0.5858	0.0794	2	1.3526	1.1716	0.6474	0.8284
37	0	37	eur	-0.1756	0.1823	-0.963	0.3356	0.2151	0.0758	1.0351	0.0087	0.0271	0.0063	0.4607	0.0788	0.2151	0.0758	2	0.9214	0.4302	1.0786	1.5698
38	0	38	eur	-0.0491	0.101	-0.4861	0.6269	0.5876	0.0738	0.9963	0.0079	0.0178	0.0065	0.6472	0.081	0.5876	0.0738	2	1.2944	1.1752	0.7056	0.8248
39	0	39	eur	-0.1838	0.1446	-1.271	0.2037	0.4435	0.0743	1.01	0.008	0.0171	0.0059	0.3932	0.0757	0.4435	0.0743	2	0.7864	0.887	1.2136	1.113
40	0	40	eur	-0.1455	0.1356	-1.0728	0.2833	0.5017	0.0758	1.0033	0.0084	0.0064	0.0063	0.3776	0.0813	0.5017	0.0758	2	0.7552	1.0034	1.2448	0.9966
41	0	41	eur	0.0154	0.101	0.1522	0.879	0.5091	0.086	1.0261	0.0086	0.0052	0.0055	0.605	0.0825	0.5091	0.086	2	1.21	1.0182	0.79	0.9818
42	0	42	eur	0.0358	0.1102	0.3247	0.7454	0.5407	0.077	1.0045	0.0082	-0.0064	0.0061	0.5138	0.0773	0.5407	0.077	2	1.0276	1.0814	0.9724	0.9186
43	0	43	eur	0.0871	0.1809	0.4812	0.6304	0.3745	0.0842	1.0202	0.0077	0.0075	0.0069	0.4049	0.0881	0.3745	0.0842	2	0.8098	0.749	1.1902	1.251
44	0	44	eur	0.1775	0.1227	1.4458	0.1482	0.42	0.0902	1.0245	0.0088	0.0146	0.0056	0.5068	0.0739	0.42	0.0902	2	1.0136	0.84	0.9864	1.16
45	0	45	eur	0.022	0.1112	0.1977	0.8433	0.51	0.0803	1.0068	0.0082	-2e-04	0.0058	0.4371	0.0825	0.51	0.0803	2	0.8742	1.02	1.1258	0.98
46	0	46	eur	-0.0318	0.0982	-0.3241	0.7458	0.5779	0.0785	0.9979	0.0086	-0.0306	0.0054	0.4252	0.0759	0.5779	0.0785	2	0.8504	1.1558	1.1496	0.8442
47	0	47	eur	-0.369	0.1143	-3.229	0.0012	0.5746	0.0839	0.9992	0.0089	0.0019	0.0057	0.4529	0.0752	0.5746	0.0839	2	0.9058	1.1492	1.0942	0.8508
48	0	48	eur	-0.1067	0.1515	-0.7045	0.4811	0.3896	0.0752	1.0146	0.0078	0.0216	0.0062	0.3704	0.0727	0.3896	0.0752	2	0.7408	0.7792	1.2592	1.2208
49	0	49	eur	-0.0941	0.1044	-0.9016	0.3673	0.5373	0.0949	1.0025	0.0087	0.0043	0.0062	0.5807	0.0777	0.5373	0.0949	2	1.1614	1.0746	0.8386	0.9254
50	0	50	eur	-0.1689	0.1483	-1.139	0.2547	0.4855	0.0823	1.0148	0.0085	0.0085	0.0068	0.4143	0.0868	0.4855	0.0823	2	0.8286	0.971	1.1714	1.029
51	0	51	eur	-0.0183	0.1253	-0.1461	0.8839	0.4475	0.0756	1.0141	0.0084	-0.0131	0.0064	0.4597	0.0759	0.4475	0.0756	2	0.9194	0.895	1.0806	1.105
52	0	52	eur	0.0657	0.118	0.5567	0.5777	0.5328	0.0853	0.9984	0.0087	0.0187	0.0063	0.4499	0.0782	0.5328	0.0853	2	0.8998	1.0656	1.1002	0.9344
53	0	53	eur	0.1036	0.1277	0.8118	0.4169	0.5238	0.1011	1.0087	0.0089	-0.0096	0.0061	0.372	0.0788	0.5238	0.1011	2	0.744	1.0476	1.256	0.9524
54	0	54	eur	0.0798	0.1046	0.763	0.4455	0.501	0.081	1.0104	0.0086	0.0029	0.0058	0.5333	0.0841	0.501	0.081	2	1.0666	1.002	0.9334	0.998
55	0	55	eur	-0.0489	0.1324	-0.369	0.7122	0.4013	0.0785	1.0132	0.0079	-0.019	0.0061	0.5244	0.0803	0.4013	0.0785	2	1.0488	0.8026	0.9512	1.1974
56	0	56	eur	0.1115	0.1357	0.8215	0.4114	0.5571	0.0727	0.9969	0.0071	0.0157	0.0069	0.4193	0.0852	0.5571	0.0727	2	0.8386	1.1142	1.1614	0.8858
57	0	57	eur	0.0399	0.1213	0.3291	0.7421	0.4859	0.075	1.0061	0.0077	0.0067	0.0059	0.4334	0.0788	0.4859	0.075	2	0.8668	0.9718	1.1332	1.0282
58	0	58	eur	-0.0824	0.1368	-0.6021	0.5471	0.3751	0.0756	1.0114	0.0085	0.0144	0.0056	0.4171	0.0829	0.3751	0.0756	2	0.8342	0.7502	1.1658	1.2498
59	0	59	eur	0.0895	0.1204	0.7434	0.4572	0.5188	0.0819	1.0107	0.0085	0.0074	0.0056	0.4217	0.0803	0.5188	0.0819	2	0.8434	1.0376	1.1566	0.9624
60	0	60	eur	-0.0756	0.1233	-0.6133	0.5397	0.4589	0.0764	1.0081	0.0083	0.0093	0.0062	0.5198	0.0773	0.4589	0.0764	2	1.0396	0.9178	0.9604	1.0822
61	0	61	eur	-0.1661	0.1242	-1.3371	0.1812	0.4953	0.0726	1.0045	0.0072	0.004	0.0055	0.4178	0.0793	0.4953	0.0726	2	0.8356	0.9906	1.1644	1.0094
62	0	62	eur	0.1655	0.1115	1.4847	0.1376	0.4828	0.0798	1.0083	0.0083	-0.028	0.0062	0.5865	0.0858	0.4828	0.0798	2	1.173	0.9656	0.827	1.0344
63	0	63	eur	-0.0819	0.1162	-0.7048	0.481	0.4344	0.0777	1.005	0.008	-0.0044	0.0057	0.5495	0.0853	0.4344	0.0777	2	1.099	0.8688	0.901	1.1312
64	0	64	eur	0.0183	0.1291	0.1416	0.8874	0.496	0.076	1.0108	0.0083	0.0024	0.0061	0.4034	0.0684	0.496	0.076	2	0.8068	0.992	1.1932	1.008
65	0	65	eur	-0.2049	0.1125	-1.8212	0.0686	0.5879	0.0859	1.004	0.0084	-0.0148	0.006	0.44	0.0814	0.5879	0.0859	2	0.88	1.1758	1.12	0.8242
66	0	66	eur	-0.1189	0.1237	-0.9614	0.3364	0.5092	0.0866	1.0067	0.0083	0.0082	0.0063	0.4494	0.0801	0.5092	0.0866	2	0.8988	1.0184	1.1012	0.9816
67	0	67	eur	-0.0868	0.1018	-0.8529	0.3937	0.5675	0.0769	1.0061	0.0077	-0.0089	0.0059	0.515	0.0867	0.5675	0.0769	2	1.03	1.135	0.97	0.865
68	0	68	eur	-0.1896	0.1135	-1.6701	0.0949	0.5126	0.0788	1.0054	0.0087	-0.0204	0.0061	0.4994	0.0784	0.5126	0.0788	2	0.9988	1.0252	1.0012	0.9748
69	0	69	eur	0.0329	0.1409	0.2335	0.8153	0.4932	0.0825	0.9963	0.0083	-0.0069	0.0062	0.3254	0.0797	0.4932	0.0825	2	0.6508	0.9864	1.3492	1.0136
70	0	70	eur	0.109	0.1298	0.8402	0.4008	0.4566	0.0836	1.0118	0.0085	0.0037	0.0068	0.5107	0.0841	0.4566	0.0836	2	1.0214	0.9132	0.9786	1.0868
71	0	71	eur	-0.0196	0.1041	-0.1881	0.8508	0.6004	0.0799	0.9999	0.0087	-0.0163	0.0055	0.4461	0.0723	0.6004	0.0799	2	0.8922	1.2008	1.1078	0.7992
72	0	72	eur	-0.09	0.1039	-0.8664	0.3863	0.4238	0.0741	1.0083	0.0076	-0.0028	0.0057	0.5456	0.084	0.4238	0.0741	2	1.0912	0.8476	0.9088	1.1524
73	0	73	eur	0.1537	0.1216	1.2645	0.206	0.6334	0.0799	0.9914	0.0083	-0.0059	0.0065	0.4779	0.093	0.6334	0.0799	2	0.9558	1.2668	1.0442	0.7332
74	0	74	eur	0.1513	0.1077	1.405	0.16	0.4204	0.0773	1.0062	0.008	0.0071	0.0061	0.6183	0.0854	0.4204	0.0773	2	1.2366	0.8408	0.7634	1.1592
75	0	75	eur	0.0457	0.1145	0.3992	0.6898	0.5509	0.0795	0.9919	0.0074	-0.0267	0.0061	0.3982	0.0703	0.5509	0.0795	2	0.7964	1.1018	1.2036	0.8982
76	0	76	eur	0.1056	0.1052	1.0032	0.3158	0.5188	0.0743	1.0033	0.0071	-0.004	0.0057	0.492	0.0799	0.5188	0.0743	2	0.984	1.0376	1.016	0.9624
77	0	77	eur	0.2163	0.1337	1.6171	0.1059	0.5177	0.0773	1.0094	0.0077	0.0261	0.0067	0.4557	0.0895	0.5177	0.0773	2	0.9114	1.0354	1.0886	0.9646
78	0	78	eur	0.149	0.1252	1.1896	0.2342	0.4673	0.0818	1.02	0.0088	-0.0122	0.0057	0.4787	0.0808	0.4673	0.0818	2	0.9574	0.9346	1.0426	1.0654
79	0	79	eur	0.0492	0.1095	0.449	0.6534	0.495	0.083	1.0195	0.0085	-0.0121	0.0055	0.4655	0.0799	0.495	0.083	2	0.931	0.99	1.069	1.01
80	0	80	eur	0.3026	0.1427	2.1202	0.034	0.4109	0.0871	1.0101	0.0087	0.0019	0.0063	0.4817	0.0762	0.4109	0.0871	2	0.9634	0.8218	1.0366	1.1782
81	0	81	eur	-0.1323	0.1162	-1.1384	0.2549	0.4725	0.0767	1.0047	0.0084	-0.017	0.0058	0.4647	0.0882	0.4725	0.0767	2	0.9294	0.945	1.0706	1.055
82	0	82	eur	-0.2087	0.102	-2.0466	0.0407	0.5018	0.0794	1.0001	0.0089	0.0132	0.0053	0.5522	0.0836	0.5018	0.0794	2	1.1044	1.0036	0.8956	0.9964
83	0	83	eur	0.1898	0.1335	1.4216	0.1551	0.5774	0.085	1.0057	0.0084	0.0097	0.0061	0.2897	0.0806	0.5774	0.085	2	0.5794	1.1548	1.4206	0.8452
84	0	84	eur	0.0032	0.0911	0.0348	0.9722	0.5489	0.0813	1.0115	0.0085	0.0017	0.0054	0.5848	0.0771	0.5489	0.0813	2	1.1696	1.0978	0.8304	0.9022
85	0	85	eur	0.1284	0.1093	1.1752	0.2399	0.4394	0.084	1.0202	0.0088	-0.0126	0.0059	0.5982	0.0851	0.4394	0.084	2	1.1964	0.8788	0.8036	1.1212
86	0	86	eur	-0.0031	0.1225	-0.0257	0.9795	0.4606	0.0769	0.9985	0.0082	0.0185	0.0057	0.3896	0.0777	0.4606	0.0769	2	0.7792	0.9212	1.2208	1.0788
87	0	87	eur	-0.1367	0.1805	-0.7573	0.4489	0.3493	0.0756	1.0223	0.0088	-0.0254	0.0058	0.2636	0.0747	0.3493	0.0756	2	0.5272	0.6986	1.4728	1.3014
88	0	88	eur	0.1097	0.1264	0.8681	0.3853	0.5005	0.0718	0.9986	0.007	0.0035	0.0062	0.4969	0.0862	0.5005	0.0718	2	0.9938	1.001	1.0062	0.999
89	0	89	eur	-0.0568	0.1072	-0.5292	0.5966	0.5178	0.0758	0.9943	0.0081	-0.0031	0.0059	0.558	0.0841	0.5178	0.0758	2	1.116	1.0356	0.884	0.9644
90	0	90	eur	0.0883	0.1279	0.6904	0.4899	0.4833	0.0812	1.0152	0.0087	0.0078	0.0068	0.4864	0.0786	0.4833	0.0812	2	0.9728	0.9666	1.0272	1.0334
91	0	91	eur	-0.1111	0.1444	-0.7696	0.4416	0.2611	0.0713	1.0223	0.0079	0.0087	0.0056	0.457	0.0766	0.2611	0.0713	2	0.914	0.5222	1.086	1.4778
92	0	92	eur	0.1719	0.1371	1.2537	0.2099	0.6357	0.122	0.9946	0.0112	-0.0241	0.0076	0.4333	0.0792	0.6357	0.122	2	0.8666	1.2714	1.1334	0.7286
93	0	93	eur	-0.1394	0.1087	-1.2821	0.1998	0.6848	0.0838	0.9821	0.0078	-0.0207	0.0061	0.4163	0.0744	0.6848	0.0838	2	0.8326	1.3696	1.1674	0.6304
94	0	94	eur	-0.0663	0.1186	-0.559	0.5762	0.627	0.0988	1.0002	0.0097	-0.0196	0.0061	0.4124	0.0825	0.627	0.0988	2	0.8248	1.254	1.1752	0.746
95	0	95	eur	0.087	0.1571	0.5535	0.5799	0.3591	0.0773	1.013	0.0088	-0.0058	0.0054	0.3256	0.0761	0.3591	0.0773	2	0.6512	0.7182	1.3488	1.2818
96	0	96	eur	0.1153	0.1199	0.9609	0.3366	0.5195	0.082	1.0069	0.0085	-0.0012	0.0064	0.453	0.0767	0.5195	0.082	2	0.906	1.039	1.094	0.961
97	0	97	eur	0.1969	0.1302	1.5117	0.1306	0.3639	0.0732	1.0193	0.0079	-0.0102	0.0055	0.4824	0.0825	0.3639	0.0732	2	0.9648	0.7278	1.0352	1.2722
98	0	98	eur	-0.154	0.1277	-1.2056	0.228	0.4904	0.0725	0.9937	0.008	0.007	0.0068	0.49	0.0818	0.4904	0.0725	2	0.98	0.9808	1.02	1.0192
99	0	99	eur	0.1914	0.0944	2.0275	0.0426	0.5904	0.0764	1.0028	0.0081	-0.0242	0.0059	0.5652	0.0772	0.5904	0.0764	2	1.1304	1.1808	0.8696	0.8192
100	0	100	eur	0.0255	0.1035	0.2458	0.8058	0.4679	0.079	1.0131	0.0095	0.0081	0.0061	0.5598	0.0786	0.4679	0.079	2	1.1196	0.9358	0.8804	1.0642
101	0	1	own	-0.0511	0.1162	-0.4396	0.6602	0.4317	0.0734	1.0093	0.008	-2e-04	0.0056	0.4254	0.0741	0.4317	0.0734	2	0.8508	0.8634	1.1492	1.1366
102	0	2	own	-0.0736	0.111	-0.663	0.5073	0.4133	0.0784	1.0102	0.0078	5e-04	0.0054	0.5521	0.0757	0.4133	0.0784	2	1.1042	0.8266	0.8958	1.1734
103	0	3	own	0.181	0.1413	1.2811	0.2002	0.4121	0.0791	1.0113	0.0083	-0.0139	0.0062	0.3819	0.0744	0.4121	0.0791	2	0.7638	0.8242	1.2362	1.1758
104	0	4	own	0.0973	0.1072	0.908	0.3639	0.6511	0.1227	0.9911	0.0113	-0.0015	0.006	0.5189	0.0762	0.6511	0.1227	2	1.0378	1.3022	0.9622	0.6978
105	0	5	own	-0.0853	0.1231	-0.6932	0.4882	0.3422	0.071	1.0202	0.0081	-0.0078	0.0061	0.5771	0.0766	0.3422	0.071	2	1.1542	0.6844	0.8458	1.3156
106	0	6	own	0.0646	0.1584	0.408	0.6833	0.2968	0.0752	1.0215	0.0086	0.0042	0.0063	0.4459	0.0994	0.2968	0.0752	2	0.8918	0.5936	1.1082	1.4064
107	0	7	own	-0.046	0.1157	-0.3976	0.6909	0.5397	0.0885	0.9953	0.009	0.0137	0.0058	0.4453	0.0767	0.5397	0.0885	2	0.8906	1.0794	1.1094	0.9206
108	0	8	own	-0.0629	0.1496	-0.4203	0.6743	0.3506	0.0713	1.0087	0.0078	0.0011	0.0056	0.3632	0.0851	0.3506	0.0713	2	0.7264	0.7012	1.2736	1.2988
109	0	9	own	-0.1437	0.1157	-1.2422	0.2142	0.5005	0.0801	1.0064	0.0086	0.0159	0.0053	0.3672	0.0684	0.5005	0.0801	2	0.7344	1.001	1.2656	0.999
110	0	10	own	-0.0132	0.1077	-0.1226	0.9024	0.5707	0.0739	0.9924	0.0077	0.022	0.0061	0.4371	0.069	0.5707	0.0739	2	0.8742	1.1414	1.1258	0.8586
111	0	11	own	-0.0175	0.103	-0.1694	0.8655	0.538	0.0743	1.0045	0.0075	0.0059	0.0051	0.3903	0.0714	0.538	0.0743	2	0.7806	1.076	1.2194	0.924
112	0	12	own	-0.0564	0.1112	-0.5069	0.6122	0.5749	0.0902	1	0.0093	-0.0113	0.0065	0.5204	0.0744	0.5749	0.0902	2	1.0408	1.1498	0.9592	0.8502
113	0	13	own	0.2071	0.13	1.5937	0.111	0.5467	0.0866	1.0043	0.0091	-0.0084	0.0062	0.4571	0.0732	0.5467	0.0866	2	0.9142	1.0934	1.0858	0.9066
114	0	14	own	0.1262	0.0994	1.2691	0.2044	0.546	0.0886	1.0099	0.0091	0.0069	0.006	0.5856	0.0757	0.546	0.0886	2	1.1712	1.092	0.8288	0.908
115	0	15	own	-0.1832	0.1401	-1.3071	0.1912	0.3564	0.0761	1.0086	0.0078	0.0085	0.0053	0.3791	0.0741	0.3564	0.0761	2	0.7582	0.7128	1.2418	1.2872
116	0	16	own	-0.0717	0.1142	-0.6279	0.5301	0.4782	0.0722	1.0102	0.0079	0.0089	0.0054	0.4444	0.075	0.4782	0.0722	2	0.8888	0.9564	1.1112	1.0436
117	0	17	own	0.0323	0.115	0.2805	0.7791	0.5038	0.0681	0.9947	0.0077	-0.0254	0.0059	0.4893	0.0787	0.5038	0.0681	2	0.9786	1.0076	1.0214	0.9924
118	0	18	own	0.0078	0.0961	0.0814	0.9352	0.5369	0.0713	1.0003	0.0086	0.0081	0.0057	0.5348	0.0788	0.5369	0.0713	2	1.0696	1.0738	0.9304	0.9262
119	0	19	own	0.0265	0.1229	0.2155	0.8294	0.4783	0.0716	1.0025	0.0073	0.01	0.0061	0.4792	0.0757	0.4783	0.0716	2	0.9584	0.9566	1.0416	1.0434
120	0	20	own	-0.0137	0.1171	-0.1171	0.9068	0.4704	0.0779	1.01	0.0082	-0.025	0.0058	0.4644	0.0697	0.4704	0.0779	2	0.9288	0.9408	1.0712	1.0592
121	0	21	own	-0.0684	0.112	-0.6108	0.5413	0.5577	0.0749	1.0042	0.0084	-0.0336	0.0054	0.4083	0.0723	0.5577	0.0749	2	0.8166	1.1154	1.1834	0.8846
122	0	22	own	-0.2278	0.1056	-2.1567	0.031	0.508	0.0683	0.9933	0.0084	-0.0154	0.0055	0.4975	0.0743	0.508	0.0683	2	0.995	1.016	1.005	0.984
123	0	23	own	-0.1051	0.1124	-0.9351	0.3497	0.4719	0.0675	1.004	0.007	0.0062	0.0054	0.4585	0.0779	0.4719	0.0675	2	0.917	0.9438	1.083	1.0562
124	0	24	own	-0.1067	0.116	-0.9196	0.3578	0.5508	0.0729	0.9996	0.0077	0.0053	0.006	0.4494	0.0823	0.5508	0.0729	2	0.8988	1.1016	1.1012	0.8984
125	0	25	own	0.0514	0.1108	0.4636	0.643	0.569	0.0964	1.0011	0.0088	-0.0102	0.0066	0.5474	0.081	0.569	0.0964	2	1.0948	1.138	0.9052	0.862
126	0	26	own	0.1022	0.1357	0.753	0.4514	0.3205	0.0679	1.0198	0.0076	0.0045	0.0055	0.4675	0.076	0.3205	0.0679	2	0.935	0.641	1.065	1.359
127	0	27	own	-0.0063	0.1025	-0.0615	0.9509	0.4578	0.088	1.01	0.009	-0.0058	0.0054	0.5657	0.0869	0.4578	0.088	2	1.1314	0.9156	0.8686	1.0844
128	0	28	own	-0.0203	0.0994	-0.204	0.8383	0.5637	0.0819	0.9953	0.0084	-0.0142	0.0061	0.5222	0.082	0.5637	0.0819	2	1.0444	1.1274	0.9556	0.8726
129	0	29	own	0.0219	0.0945	0.2323	0.8163	0.5714	0.0758	0.9876	0.0075	-0.0178	0.0059	0.6359	0.0777	0.5714	0.0758	2	1.2718	1.1428	0.7282	0.8572
130	0	30	own	-0.1597	0.1261	-1.2658	0.2056	0.4421	0.0827	0.9931	0.0088	-0.0082	0.0059	0.4054	0.0689	0.4421	0.0827	2	0.8108	0.8842	1.1892	1.1158
131	0	31	own	0.0047	0.1285	0.0365	0.9709	0.4087	0.081	1.0002	0.0085	-0.0267	0.0056	0.423	0.0731	0.4087	0.081	2	0.846	0.8174	1.154	1.1826
132	0	32	own	0.1078	0.1105	0.9757	0.3292	0.4917	0.0703	0.9929	0.0074	-0.005	0.0062	0.4986	0.0819	0.4917	0.0703	2	0.9972	0.9834	1.0028	1.0166
133	0	33	own	-0.0363	0.0964	-0.3769	0.7063	0.5019	0.0718	1.0058	0.0077	-0.0135	0.0054	0.5521	0.0794	0.5019	0.0718	2	1.1042	1.0038	0.8958	0.9962
134	0	34	own	0.1544	0.0897	1.7208	0.0853	0.5206	0.069	0.9973	0.0074	-0.0015	0.0053	0.5233	0.0682	0.5206	0.069	2	1.0466	1.0412	0.9534	0.9588
135	0	35	own	0.0955	0.1072	0.8908	0.3731	0.5672	0.0792	0.9946	0.0088	-0.0027	0.0054	0.4162	0.0751	0.5672	0.0792	2	0.8324	1.1344	1.1676	0.8656
136	0	36	own	-0.0279	0.0963	-0.2894	0.7723	0.5327	0.0754	0.9927	0.0083	0.0311	0.0061	0.6419	0.0729	0.5327	0.0754	2	1.2838	1.0654	0.7162	0.9346
137	0	37	own	-0.1311	0.1619	-0.8097	0.4181	0.2572	0.073	1.0296	0.0083	0.0269	0.006	0.445	0.0731	0.2572	0.073	2	0.89	0.5144	1.11	1.4856
138	0	38	own	-0.0113	0.1022	-0.1103	0.9122	0.5807	0.0721	0.9931	0.0082	0.0143	0.0067	0.629	0.0821	0.5807	0.0721	2	1.258	1.1614	0.742	0.8386
139	0	39	own	-0.2081	0.1269	-1.6403	0.1009	0.4871	0.0776	1.002	0.0081	0.0211	0.0058	0.4075	0.072	0.4871	0.0776	2	0.815	0.9742	1.185	1.0258
140	0	40	own	-0.1338	0.1141	-1.1724	0.241	0.559	0.0703	0.9929	0.0082	0.0066	0.0061	0.4214	0.0822	0.559	0.0703	2	0.8428	1.118	1.1572	0.882
141	0	41	own	0.053	0.0999	0.5305	0.5958	0.523	0.0774	1.0198	0.008	0.0017	0.0053	0.5967	0.0821	0.523	0.0774	2	1.1934	1.046	0.8066	0.954
142	0	42	own	0.0528	0.1022	0.5169	0.6052	0.5154	0.0736	1.0034	0.0076	-0.0067	0.0055	0.517	0.0709	0.5154	0.0736	2	1.034	1.0308	0.966	0.9692
143	0	43	own	0.0878	0.1904	0.4609	0.6449	0.397	0.081	1.0144	0.0083	0.0068	0.0075	0.3874	0.0921	0.397	0.081	2	0.7748	0.794	1.2252	1.206
144	0	44	own	0.1848	0.1153	1.6031	0.1089	0.4656	0.0847	1.0142	0.0089	0.0121	0.0055	0.5021	0.0757	0.4656	0.0847	2	1.0042	0.9312	0.9958	1.0688
145	0	45	own	0.0387	0.1086	0.3559	0.7219	0.4841	0.0779	1.0081	0.0086	-0.001	0.0055	0.438	0.0782	0.4841	0.0779	2	0.876	0.9682	1.124	1.0318
146	0	46	own	0.0458	0.1082	0.4235	0.6719	0.5227	0.0719	1.0014	0.0086	-0.0365	0.0057	0.4176	0.0731	0.5227	0.0719	2	0.8352	1.0454	1.1648	0.9546
147	0	47	own	-0.2938	0.1204	-2.4391	0.0147	0.5673	0.0863	0.9964	0.0092	-0.0025	0.0059	0.4141	0.0751	0.5673	0.0863	2	0.8282	1.1346	1.1718	0.8654
148	0	48	own	-0.1396	0.1494	-0.9348	0.3499	0.3769	0.0714	1.0141	0.0084	0.0226	0.006	0.3739	0.0688	0.3769	0.0714	2	0.7478	0.7538	1.2522	1.2462
149	0	49	own	-0.1216	0.1091	-1.1144	0.2651	0.5042	0.0965	1.0044	0.0096	0.0054	0.0063	0.5799	0.0827	0.5042	0.0965	2	1.1598	1.0084	0.8402	0.9916
150	0	50	own	-0.155	0.1357	-1.1422	0.2534	0.5317	0.0767	1.0046	0.0083	0.0095	0.0068	0.4195	0.0843	0.5317	0.0767	2	0.839	1.0634	1.161	0.9366
151	0	51	own	-0.0071	0.1253	-0.057	0.9545	0.4428	0.0803	1.0104	0.0092	-0.0145	0.006	0.4255	0.0731	0.4428	0.0803	2	0.851	0.8856	1.149	1.1144
152	0	52	own	0.0566	0.1222	0.4632	0.6432	0.5126	0.0698	0.9977	0.0076	0.0187	0.0062	0.411	0.0745	0.5126	0.0698	2	0.822	1.0252	1.178	0.9748
153	0	53	own	0.1565	0.1218	1.2849	0.1988	0.5498	0.102	1.0004	0.0095	-0.0136	0.0058	0.3645	0.0747	0.5498	0.102	2	0.729	1.0996	1.271	0.9004
154	0	54	own	0.0648	0.1048	0.6182	0.5364	0.5053	0.0894	1.0071	0.0088	0.0035	0.0055	0.5263	0.0732	0.5053	0.0894	2	1.0526	1.0106	0.9474	0.9894
155	0	55	own	0.0268	0.1209	0.222	0.8243	0.4294	0.0754	1.0082	0.0079	-0.0224	0.0059	0.5298	0.0756	0.4294	0.0754	2	1.0596	0.8588	0.9404	1.1412
156	0	56	own	0.0542	0.1307	0.4144	0.6786	0.5453	0.0725	0.9971	0.0076	0.0194	0.0066	0.4001	0.08	0.5453	0.0725	2	0.8002	1.0906	1.1998	0.9094
157	0	57	own	0.0165	0.1165	0.1421	0.887	0.5423	0.0771	0.9963	0.0082	0.0072	0.0058	0.3973	0.0764	0.5423	0.0771	2	0.7946	1.0846	1.2054	0.9154
158	0	58	own	-0.0417	0.1271	-0.3281	0.7429	0.3946	0.0697	1.006	0.008	0.0125	0.0055	0.3947	0.0798	0.3946	0.0697	2	0.7894	0.7892	1.2106	1.2108
159	0	59	own	0.1265	0.1118	1.1314	0.2579	0.5333	0.0762	1.0049	0.0085	0.0054	0.0055	0.4084	0.0701	0.5333	0.0762	2	0.8168	1.0666	1.1832	0.9334
160	0	60	own	-0.1339	0.1111	-1.2054	0.2281	0.4656	0.0723	1.005	0.0076	0.0137	0.0058	0.5499	0.0746	0.4656	0.0723	2	1.0998	0.9312	0.9002	1.0688
161	0	61	own	-0.1923	0.118	-1.6295	0.1032	0.5189	0.0708	0.9968	0.0075	0.0065	0.0054	0.3974	0.0749	0.5189	0.0708	2	0.7948	1.0378	1.2052	0.9622
162	0	62	own	0.1343	0.1025	1.31	0.1902	0.5319	0.0748	0.9982	0.0078	-0.0267	0.0059	0.5449	0.0784	0.5319	0.0748	2	1.0898	1.0638	0.9102	0.9362
163	0	63	own	-0.1235	0.1117	-1.1055	0.2689	0.4382	0.0769	1.0028	0.0076	-0.0036	0.0055	0.5538	0.079	0.4382	0.0769	2	1.1076	0.8764	0.8924	1.1236
164	0	64	own	0.0816	0.1359	0.6004	0.5483	0.5146	0.085	1.0084	0.0094	-0.0042	0.0064	0.4121	0.0661	0.5146	0.085	2	0.8242	1.0292	1.1758	0.9708
165	0	65	own	-0.1595	0.1136	-1.4038	0.1604	0.5894	0.083	0.9995	0.0082	-0.0181	0.006	0.4039	0.0786	0.5894	0.083	2	0.8078	1.1788	1.1922	0.8212
166	0	66	own	-0.0295	0.1209	-0.2439	0.8073	0.4871	0.0834	1.005	0.0085	0.0026	0.0062	0.4275	0.0857	0.4871	0.0834	2	0.855	0.9742	1.145	1.0258
167	0	67	own	0.0246	0.1039	0.2369	0.8128	0.5476	0.0771	1.0069	0.0077	-0.0156	0.0056	0.5267	0.089	0.5476	0.0771	2	1.0534	1.0952	0.9466	0.9048
168	0	68	own	-0.1798	0.1144	-1.5715	0.1161	0.4847	0.081	1.0053	0.0091	-0.0215	0.0058	0.4842	0.0657	0.4847	0.081	2	0.9684	0.9694	1.0316	1.0306
169	0	69	own	-0.0289	0.1335	-0.2167	0.8284	0.4277	0.077	1.002	0.0084	-0.0046	0.006	0.3655	0.0711	0.4277	0.077	2	0.731	0.8554	1.269	1.1446
170	0	70	own	0.0809	0.1316	0.6143	0.539	0.4432	0.0822	1.0104	0.0084	0.0059	0.0064	0.5133	0.08	0.4432	0.0822	2	1.0266	0.8864	0.9734	1.1136
171	0	71	own	-0.0354	0.0993	-0.3565	0.7214	0.6087	0.0782	0.9948	0.0087	-0.0143	0.0058	0.4362	0.0685	0.6087	0.0782	2	0.8724	1.2174	1.1276	0.7826
172	0	72	own	-0.1345	0.1125	-1.1947	0.2322	0.3675	0.0744	1.0139	0.0077	-8e-04	0.0057	0.5064	0.0839	0.3675	0.0744	2	1.0128	0.735	0.9872	1.265
173	0	73	own	0.1448	0.1317	1.0999	0.2714	0.6143	0.0791	0.9914	0.0088	-0.0069	0.0071	0.4766	0.0936	0.6143	0.0791	2	0.9532	1.2286	1.0468	0.7714
174	0	74	own	0.1408	0.1064	1.3231	0.1858	0.3992	0.0733	1.0057	0.0082	0.0071	0.0056	0.639	0.0784	0.3992	0.0733	2	1.278	0.7984	0.722	1.2016
175	0	75	own	0.1057	0.1132	0.9336	0.3505	0.5322	0.08	0.9903	0.0076	-0.0309	0.006	0.445	0.0673	0.5322	0.08	2	0.89	1.0644	1.11	0.9356
176	0	76	own	0.0677	0.1049	0.6453	0.5187	0.4864	0.074	1.0042	0.0074	-0.0024	0.0056	0.4831	0.0712	0.4864	0.074	2	0.9662	0.9728	1.0338	1.0272
177	0	77	own	0.1392	0.1168	1.1919	0.2333	0.5554	0.0762	1.0005	0.0078	0.0298	0.0065	0.496	0.0904	0.5554	0.0762	2	0.992	1.1108	1.008	0.8892
178	0	78	own	0.0435	0.117	0.3718	0.7101	0.4831	0.0832	1.013	0.0089	-0.0066	0.0057	0.5223	0.0787	0.4831	0.0832	2	1.0446	0.9662	0.9554	1.0338
179	0	79	own	0.0056	0.106	0.0525	0.9581	0.5074	0.0766	1.0151	0.0087	-0.0098	0.0056	0.4756	0.0801	0.5074	0.0766	2	0.9512	1.0148	1.0488	0.9852
180	0	80	own	0.2573	0.1343	1.9157	0.0554	0.4014	0.092	1.0091	0.0093	0.0039	0.0062	0.4921	0.0747	0.4014	0.092	2	0.9842	0.8028	1.0158	1.1972
181	0	81	own	-0.0554	0.1129	-0.4906	0.6237	0.4803	0.0776	1.0007	0.0083	-0.0206	0.0061	0.4517	0.0819	0.4803	0.0776	2	0.9034	0.9606	1.0966	1.0394
182	0	82	own	-0.1945	0.1149	-1.6931	0.0904	0.4538	0.0741	1.0034	0.0084	0.0123	0.0062	0.5375	0.0811	0.4538	0.0741	2	1.075	0.9076	0.925	1.0924
183	0	83	own	0.101	0.1345	0.7507	0.4529	0.5437	0.0757	1.0072	0.0079	0.0151	0.0059	0.2906	0.0826	0.5437	0.0757	2	0.5812	1.0874	1.4188	0.9126
184	0	84	own	-0.0173	0.0898	-0.1927	0.8472	0.5286	0.0742	1.0106	0.0077	0.003	0.0049	0.5475	0.0731	0.5286	0.0742	2	1.095	1.0572	0.905	0.9428
185	0	85	own	0.0935	0.1057	0.8846	0.3764	0.4669	0.0749	1.0127	0.0082	-0.0108	0.0058	0.576	0.0878	0.4669	0.0749	2	1.152	0.9338	0.848	1.0662
186	0	86	own	0.1097	0.1326	0.8271	0.4082	0.436	0.0729	1.001	0.008	0.0133	0.0059	0.3705	0.0776	0.436	0.0729	2	0.741	0.872	1.259	1.128
187	0	87	own	-0.1161	0.1568	-0.74	0.4593	0.3693	0.0703	1.0162	0.0086	-0.0242	0.0056	0.2896	0.068	0.3693	0.0703	2	0.5792	0.7386	1.4208	1.2614
188	0	88	own	0.0876	0.1302	0.6725	0.5013	0.5129	0.0721	0.9933	0.0074	0.005	0.0061	0.4583	0.0835	0.5129	0.0721	2	0.9166	1.0258	1.0834	0.9742
189	0	89	own	-0.0761	0.0881	-0.8638	0.3877	0.5208	0.0722	0.9911	0.0074	-1e-04	0.005	0.555	0.0818	0.5208	0.0722	2	1.11	1.0416	0.89	0.9584
190	0	90	own	0.0878	0.1274	0.6892	0.4907	0.4494	0.0745	1.0175	0.0083	0.0082	0.0063	0.4774	0.0732	0.4494	0.0745	2	0.9548	0.8988	1.0452	1.1012
191	0	91	own	-0.1658	0.1512	-1.0968	0.2727	0.2737	0.0686	1.0188	0.0072	0.0115	0.0055	0.391	0.0736	0.2737	0.0686	2	0.782	0.5474	1.218	1.4526
192	0	92	own	0.1454	0.1298	1.1199	0.2628	0.6471	0.1286	0.989	0.0118	-0.0224	0.0074	0.4766	0.0761	0.6471	0.1286	2	0.9532	1.2942	1.0468	0.7058
193	0	93	own	-0.1208	0.1083	-1.1157	0.2645	0.6848	0.0886	0.9794	0.0084	-0.0227	0.0058	0.4161	0.0756	0.6848	0.0886	2	0.8322	1.3696	1.1678	0.6304
194	0	94	own	-0.0721	0.1285	-0.5613	0.5746	0.6139	0.1038	0.9969	0.0102	-0.0191	0.0065	0.4054	0.0783	0.6139	0.1038	2	0.8108	1.2278	1.1892	0.7722
195	0	95	own	0.0731	0.1307	0.5596	0.5757	0.3855	0.0826	1.0059	0.0095	-0.0054	0.005	0.3339	0.0692	0.3855	0.0826	2	0.6678	0.771	1.3322	1.229
196	0	96	own	0.1097	0.1169	0.9383	0.3481	0.5213	0.0781	1.0031	0.0081	-0.0016	0.0061	0.4192	0.0694	0.5213	0.0781	2	0.8384	1.0426	1.1616	0.9574
197	0	97	own	0.2169	0.1345	1.6119	0.107	0.3083	0.072	1.0248	0.0081	-0.0101	0.0053	0.4942	0.0776	0.3083	0.072	2	0.9884	0.6166	1.0116	1.3834
198	0	98	own	-0.2327	0.112	-2.0766	0.0378	0.5023	0.07	0.9906	0.0079	0.014	0.0068	0.5199	0.0761	0.5023	0.07	2	1.0398	1.0046	0.9602	0.9954
199	0	99	own	0.1752	0.0994	1.7624	0.078	0.5039	0.0741	1.0102	0.0083	-0.0221	0.0056	0.5389	0.077	0.5039	0.0741	2	1.0778	1.0078	0.9222	0.9922
200	0	100	own	0.0716	0.1044	0.6864	0.4924	0.512	0.0776	1.0032	0.0086	0.0046	0.0059	0.5437	0.0735	0.512	0.0776	2	1.0874	1.024	0.9126	0.976
201	0.25	1	eur	-0.0463	0.1312	-0.353	0.7241	0.4507	0.0775	1.0123	0.0088	0.0107	0.0061	0.3612	0.0728	0.4507	0.0775	2.5	0.903	0.9014	1.597	1.0986
202	0.25	2	eur	0.0228	0.1303	0.1748	0.8612	0.5567	0.0777	1.0036	0.0081	0.0033	0.0068	0.3763	0.078	0.5567	0.0777	2.5	0.94075	1.1134	1.55925	0.8866
203	0.25	3	eur	-0.0426	0.1195	-0.3562	0.7217	0.4773	0.0783	1.0047	0.0088	-0.0044	0.0057	0.4124	0.073	0.4773	0.0783	2.5	1.031	0.9546	1.469	1.0454
204	0.25	4	eur	0.3365	0.135	2.4923	0.0127	0.5044	0.0867	0.9993	0.0094	-0.0227	0.0063	0.3984	0.0878	0.5044	0.0867	2.5	0.996	1.0088	1.504	0.9912
205	0.25	5	eur	-0.1853	0.1231	-1.5062	0.132	0.4693	0.0839	1.0044	0.0091	-2e-04	0.0057	0.4017	0.067	0.4693	0.0839	2.5	1.00425	0.9386	1.49575	1.0614
206	0.25	6	eur	-0.1382	0.1189	-1.1625	0.245	0.4608	0.0818	1.0059	0.0088	-0.0397	0.0058	0.4518	0.0775	0.4608	0.0818	2.5	1.1295	0.9216	1.3705	1.0784
207	0.25	7	eur	0.0956	0.1168	0.8187	0.413	0.4356	0.0796	1.0053	0.0084	0.0067	0.0055	0.4954	0.0879	0.4356	0.0796	2.5	1.2385	0.8712	1.2615	1.1288
208	0.25	8	eur	0.0078	0.1362	0.0571	0.9545	0.4797	0.0817	1.0052	0.0081	0.0047	0.006	0.3844	0.0722	0.4797	0.0817	2.5	0.961	0.9594	1.539	1.0406
209	0.25	9	eur	0.2124	0.122	1.7409	0.0817	0.4363	0.0831	1.0147	0.0082	-0.0101	0.006	0.462	0.0704	0.4363	0.0831	2.5	1.155	0.8726	1.345	1.1274
210	0.25	10	eur	-0.0208	0.11	-0.1893	0.8499	0.6063	0.0816	0.9981	0.0094	-0.022	0.0057	0.4141	0.0762	0.6063	0.0816	2.5	1.03525	1.2126	1.46475	0.7874
211	0.25	11	eur	0.2336	0.1319	1.7706	0.0766	0.5122	0.0746	1.0029	0.0085	0.0076	0.0058	0.4216	0.0695	0.5122	0.0746	2.5	1.054	1.0244	1.446	0.9756
212	0.25	12	eur	-0.3206	0.1682	-1.9064	0.0566	0.3205	0.0771	1.0212	0.0092	0.006	0.0056	0.3133	0.0747	0.3205	0.0771	2.5	0.78325	0.641	1.71675	1.359
213	0.25	13	eur	0.0584	0.108	0.5405	0.5889	0.6301	0.0732	0.9979	0.0079	0.0145	0.0058	0.3841	0.0798	0.6301	0.0732	2.5	0.96025	1.2602	1.53975	0.7398
214	0.25	14	eur	-0.3421	0.1472	-2.3234	0.0202	0.5218	0.0946	1.0092	0.009	0.0108	0.0063	0.3455	0.0717	0.5218	0.0946	2.5	0.86375	1.0436	1.63625	0.9564
215	0.25	15	eur	-0.0878	0.1317	-0.6665	0.5051	0.4465	0.0847	1.0071	0.0088	0.0226	0.0064	0.4249	0.0772	0.4465	0.0847	2.5	1.06225	0.893	1.43775	1.107
216	0.25	16	eur	0.1945	0.1339	1.4529	0.1462	0.5133	0.0804	1.0223	0.0078	0.0166	0.0062	0.3843	0.0766	0.5133	0.0804	2.5	0.96075	1.0266	1.53925	0.9734
217	0.25	17	eur	0.16	0.1167	1.3718	0.1701	0.4699	0.0757	1.0142	0.0086	-0.0044	0.0062	0.4725	0.0724	0.4699	0.0757	2.5	1.18125	0.9398	1.31875	1.0602
218	0.25	18	eur	-0.0499	0.1816	-0.2748	0.7834	0.4014	0.0839	1.01	0.009	0.0288	0.0064	0.3409	0.0788	0.4014	0.0839	2.5	0.85225	0.8028	1.64775	1.1972
219	0.25	19	eur	0.0465	0.1055	0.4405	0.6596	0.4994	0.1042	1.001	0.0095	0.0184	0.0061	0.5438	0.0832	0.4994	0.1042	2.5	1.3595	0.9988	1.1405	1.0012
220	0.25	20	eur	-0.1158	0.1252	-0.9253	0.3548	0.5468	0.082	1.0089	0.0083	0.0177	0.0061	0.3903	0.0794	0.5468	0.082	2.5	0.97575	1.0936	1.52425	0.9064
221	0.25	21	eur	0.0401	0.1185	0.3386	0.7349	0.436	0.0805	1.0193	0.0086	-0.024	0.0058	0.4681	0.0726	0.436	0.0805	2.5	1.17025	0.872	1.32975	1.128
222	0.25	22	eur	-0.2041	0.1225	-1.6657	0.0958	0.492	0.0977	0.9959	0.0095	0.003	0.0058	0.3385	0.0786	0.492	0.0977	2.5	0.84625	0.984	1.65375	1.016
223	0.25	23	eur	-0.2483	0.1423	-1.7441	0.0811	0.4334	0.0798	1.0201	0.0082	0.0231	0.0057	0.3712	0.0786	0.4334	0.0798	2.5	0.928	0.8668	1.572	1.1332
224	0.25	24	eur	0.0379	0.1316	0.288	0.7734	0.5628	0.0928	1.0041	0.0085	0.0075	0.0057	0.3083	0.0761	0.5628	0.0928	2.5	0.77075	1.1256	1.72925	0.8744
225	0.25	25	eur	-0.0499	0.1458	-0.3421	0.7322	0.4742	0.0813	1.0099	0.0085	0.0175	0.0058	0.3128	0.0773	0.4742	0.0813	2.5	0.782	0.9484	1.718	1.0516
226	0.25	26	eur	-0.1507	0.1195	-1.2608	0.2074	0.5307	0.0811	1.0071	0.0081	-0.0095	0.0068	0.4689	0.0735	0.5307	0.0811	2.5	1.17225	1.0614	1.32775	0.9386
227	0.25	27	eur	0.1711	0.1487	1.1507	0.2499	0.3953	0.079	1.0107	0.0077	0.0197	0.006	0.3874	0.0767	0.3953	0.079	2.5	0.9685	0.7906	1.5315	1.2094
228	0.25	28	eur	0.1633	0.1462	1.117	0.264	0.5734	0.1014	1.0003	0.0095	-0.0139	0.006	0.2473	0.0763	0.5734	0.1014	2.5	0.61825	1.1468	1.88175	0.8532
229	0.25	29	eur	0.1407	0.1251	1.1244	0.2608	0.4233	0.0745	1.0193	0.0079	0.0015	0.006	0.4377	0.0699	0.4233	0.0745	2.5	1.09425	0.8466	1.40575	1.1534
230	0.25	30	eur	-0.0319	0.134	-0.2378	0.812	0.6001	0.0829	1.0083	0.0085	-0.0352	0.0059	0.2719	0.0694	0.6001	0.0829	2.5	0.67975	1.2002	1.82025	0.7998
231	0.25	31	eur	0.0504	0.1346	0.3746	0.708	0.5502	0.0781	0.9959	0.0086	0.0185	0.0066	0.3965	0.0777	0.5502	0.0781	2.5	0.99125	1.1004	1.50875	0.8996
232	0.25	32	eur	0.1735	0.1239	1.4003	0.1614	0.4618	0.0752	1.0072	0.0078	-0.0041	0.0054	0.3385	0.0803	0.4618	0.0752	2.5	0.84625	0.9236	1.65375	1.0764
233	0.25	33	eur	-0.0561	0.1555	-0.3606	0.7184	0.3875	0.073	1.0101	0.0075	0.0295	0.0057	0.2641	0.068	0.3875	0.073	2.5	0.66025	0.775	1.83975	1.225
234	0.25	34	eur	0.0905	0.1334	0.6785	0.4974	0.5651	0.0753	1.006	0.0089	0.02	0.0059	0.2993	0.0751	0.5651	0.0753	2.5	0.74825	1.1302	1.75175	0.8698
235	0.25	35	eur	-0.1091	0.1176	-0.9275	0.3536	0.445	0.0786	1.0135	0.0085	0.015	0.0058	0.4832	0.0864	0.445	0.0786	2.5	1.208	0.89	1.292	1.11
236	0.25	36	eur	-0.0449	0.1321	-0.3396	0.7341	0.392	0.0772	1.0103	0.0086	0.0017	0.0061	0.3989	0.0757	0.392	0.0772	2.5	0.99725	0.784	1.50275	1.216
237	0.25	37	eur	0.1607	0.111	1.4477	0.1477	0.5072	0.0825	1.0009	0.0088	0.0107	0.0058	0.5286	0.0858	0.5072	0.0825	2.5	1.3215	1.0144	1.1785	0.9856
238	0.25	38	eur	0.1071	0.1396	0.7674	0.4429	0.4226	0.0776	1.0106	0.0084	-0.0071	0.0055	0.3711	0.0721	0.4226	0.0776	2.5	0.92775	0.8452	1.57225	1.1548
239	0.25	39	eur	0.0084	0.1367	0.0613	0.9511	0.4859	0.0836	1.0099	0.0085	-0.0026	0.0058	0.3402	0.0755	0.4859	0.0836	2.5	0.8505	0.9718	1.6495	1.0282
240	0.25	40	eur	-0.2209	0.1428	-1.5474	0.1218	0.6001	0.082	1.004	0.0089	-0.0132	0.0065	0.2835	0.0844	0.6001	0.082	2.5	0.70875	1.2002	1.79125	0.7998
241	0.25	41	eur	-0.057	0.1651	-0.3452	0.73	0.3733	0.0813	1.0116	0.0086	0.011	0.0064	0.3863	0.0775	0.3733	0.0813	2.5	0.96575	0.7466	1.53425	1.2534
242	0.25	42	eur	-0.0529	0.133	-0.3981	0.6905	0.474	0.075	1.0015	0.0077	-0.0055	0.0061	0.3919	0.0754	0.474	0.075	2.5	0.97975	0.948	1.52025	1.052
243	0.25	43	eur	0.0308	0.1647	0.187	0.8517	0.4989	0.0812	1.0016	0.0086	0.0018	0.0068	0.2357	0.0775	0.4989	0.0812	2.5	0.58925	0.9978	1.91075	1.0022
244	0.25	44	eur	0.2078	0.1579	1.3159	0.1882	0.3437	0.0824	1.0239	0.0095	-0.0251	0.0053	0.32	0.0773	0.3437	0.0824	2.5	0.8	0.6874	1.7	1.3126
245	0.25	45	eur	-0.1882	0.1279	-1.4711	0.1413	0.5533	0.0854	1.0094	0.0085	0.0041	0.0067	0.4355	0.0863	0.5533	0.0854	2.5	1.08875	1.1066	1.41125	0.8934
246	0.25	46	eur	-0.0505	0.1197	-0.4222	0.6728	0.5973	0.0796	0.9953	0.0082	-0.0034	0.0058	0.3903	0.0795	0.5973	0.0796	2.5	0.97575	1.1946	1.52425	0.8054
247	0.25	47	eur	0.0462	0.1352	0.3416	0.7327	0.3918	0.075	1.0106	0.0079	-0.034	0.0054	0.3355	0.0789	0.3918	0.075	2.5	0.83875	0.7836	1.66125	1.2164
248	0.25	48	eur	-0.0034	0.1201	-0.0285	0.9773	0.6057	0.0831	0.9937	0.0081	-0.0066	0.0064	0.5294	0.1075	0.6057	0.0831	2.5	1.3235	1.2114	1.1765	0.7886
249	0.25	49	eur	0.227	0.125	1.8153	0.0695	0.4834	0.077	1.0062	0.0084	0.0121	0.0068	0.5067	0.0863	0.4834	0.077	2.5	1.26675	0.9668	1.23325	1.0332
250	0.25	50	eur	0.178	0.136	1.3093	0.1904	0.3758	0.0792	1.0079	0.0084	-0.0305	0.0061	0.3957	0.0714	0.3758	0.0792	2.5	0.98925	0.7516	1.51075	1.2484
251	0.25	51	eur	0.2517	0.1426	1.765	0.0776	0.4871	0.0839	1.0003	0.0092	-0.0015	0.0056	0.3501	0.0772	0.4871	0.0839	2.5	0.87525	0.9742	1.62475	1.0258
252	0.25	52	eur	0.1837	0.1793	1.0244	0.3056	0.5577	0.0774	0.9993	0.0082	-8e-04	0.0068	0.2501	0.091	0.5577	0.0774	2.5	0.62525	1.1154	1.87475	0.8846
253	0.25	53	eur	-0.0227	0.1383	-0.1641	0.8696	0.5599	0.083	0.9973	0.0084	0.0218	0.0062	0.3479	0.0742	0.5599	0.083	2.5	0.86975	1.1198	1.63025	0.8802
254	0.25	54	eur	0.1591	0.1341	1.1861	0.2356	0.3785	0.0826	1.0317	0.009	-0.0036	0.0052	0.4196	0.0745	0.3785	0.0826	2.5	1.049	0.757	1.451	1.243
255	0.25	55	eur	0.1994	0.1401	1.4232	0.1547	0.4309	0.0757	1.0026	0.0082	0.0121	0.0065	0.4507	0.0836	0.4309	0.0757	2.5	1.12675	0.8618	1.37325	1.1382
256	0.25	56	eur	-0.1194	0.1192	-1.0016	0.3165	0.4414	0.0814	1.004	0.0088	0.0051	0.0058	0.4058	0.0741	0.4414	0.0814	2.5	1.0145	0.8828	1.4855	1.1172
257	0.25	57	eur	-0.2095	0.1332	-1.5732	0.1157	0.4932	0.0824	1.0129	0.0091	0.0016	0.006	0.3582	0.0706	0.4932	0.0824	2.5	0.8955	0.9864	1.6045	1.0136
258	0.25	58	eur	0.0157	0.126	0.125	0.9005	0.4764	0.0793	1.015	0.0081	-0.0046	0.0062	0.4161	0.0675	0.4764	0.0793	2.5	1.04025	0.9528	1.45975	1.0472
259	0.25	59	eur	-0.0129	0.0914	-0.1411	0.8878	0.5534	0.0854	1.006	0.0085	0.0053	0.0053	0.5254	0.0731	0.5534	0.0854	2.5	1.3135	1.1068	1.1865	0.8932
260	0.25	60	eur	0.1987	0.1271	1.5631	0.118	0.5271	0.0833	1.01	0.0085	-0.0033	0.0058	0.3749	0.0899	0.5271	0.0833	2.5	0.93725	1.0542	1.56275	0.9458
261	0.25	61	eur	0.2559	0.1848	1.3844	0.1662	0.2464	0.0737	1.0222	0.0081	0.0076	0.0057	0.3503	0.0781	0.2464	0.0737	2.5	0.87575	0.4928	1.62425	1.5072
262	0.25	62	eur	-0.2764	0.1623	-1.7032	0.0885	0.4191	0.075	1.0074	0.0071	-0.0076	0.0064	0.3138	0.0725	0.4191	0.075	2.5	0.7845	0.8382	1.7155	1.1618
263	0.25	63	eur	-0.0517	0.1207	-0.428	0.6686	0.5446	0.0821	1.0032	0.0084	-0.0082	0.0063	0.4808	0.0891	0.5446	0.0821	2.5	1.202	1.0892	1.298	0.9108
264	0.25	64	eur	0.0357	0.1189	0.3007	0.7637	0.5255	0.074	1.005	0.0082	-0.0146	0.0058	0.3579	0.0827	0.5255	0.074	2.5	0.89475	1.051	1.60525	0.949
265	0.25	65	eur	0.0865	0.1409	0.6139	0.5393	0.4563	0.079	1.0139	0.0086	-0.0092	0.0062	0.3606	0.0714	0.4563	0.079	2.5	0.9015	0.9126	1.5985	1.0874
266	0.25	66	eur	-0.0171	0.1662	-0.1031	0.9179	0.2796	0.0727	1.0248	0.0084	-0.0131	0.0057	0.3602	0.0744	0.2796	0.0727	2.5	0.9005	0.5592	1.5995	1.4408
267	0.25	67	eur	-0.007	0.1303	-0.0541	0.9569	0.64	0.1067	0.9928	0.0096	-0.02	0.0071	0.44	0.0765	0.64	0.1067	2.5	1.1	1.28	1.4	0.72
268	0.25	68	eur	-0.0169	0.1248	-0.1353	0.8924	0.5311	0.0835	0.9923	0.0085	-0.0139	0.0061	0.3824	0.0799	0.5311	0.0835	2.5	0.956	1.0622	1.544	0.9378
269	0.25	69	eur	-0.063	0.1361	-0.4631	0.6433	0.6636	0.0917	1.007	0.0096	-0.0254	0.0063	0.2948	0.0737	0.6636	0.0917	2.5	0.737	1.3272	1.763	0.6728
270	0.25	70	eur	0.0397	0.179	0.2218	0.8245	0.2692	0.07	1.0105	0.0086	-0.0073	0.0056	0.3572	0.0787	0.2692	0.07	2.5	0.893	0.5384	1.607	1.4616
271	0.25	71	eur	-0.0449	0.1161	-0.3869	0.6988	0.47	0.0766	1.0073	0.0085	0.0107	0.0055	0.4534	0.0759	0.47	0.0766	2.5	1.1335	0.94	1.3665	1.06
272	0.25	72	eur	0.0069	0.1107	0.0619	0.9506	0.5101	0.0758	0.9973	0.0083	-0.0041	0.006	0.4675	0.0791	0.5101	0.0758	2.5	1.16875	1.0202	1.33125	0.9798
273	0.25	73	eur	0.0426	0.1263	0.3371	0.736	0.3901	0.0743	1.0096	0.0083	0.0531	0.0066	0.4787	0.0801	0.3901	0.0743	2.5	1.19675	0.7802	1.30325	1.2198
274	0.25	74	eur	0.3786	0.141	2.6845	0.0073	0.44	0.0875	1.0183	0.0089	-0.026	0.006	0.4092	0.0774	0.44	0.0875	2.5	1.023	0.88	1.477	1.12
275	0.25	75	eur	0.1283	0.1388	0.9247	0.3551	0.4902	0.0778	1.0081	0.0088	-0.0026	0.0063	0.3328	0.0696	0.4902	0.0778	2.5	0.832	0.9804	1.668	1.0196
276	0.25	76	eur	0.1823	0.1568	1.1623	0.2451	0.4207	0.0826	1.0098	0.0086	-0.039	0.0065	0.3362	0.0779	0.4207	0.0826	2.5	0.8405	0.8414	1.6595	1.1586
277	0.25	77	eur	0.0581	0.126	0.461	0.6448	0.3679	0.079	1.0105	0.008	0.0092	0.0054	0.5716	0.0782	0.3679	0.079	2.5	1.429	0.7358	1.071	1.2642
278	0.25	78	eur	-0.2239	0.099	-2.2616	0.0237	0.6442	0.0978	0.989	0.0097	-0.012	0.0061	0.5073	0.0804	0.6442	0.0978	2.5	1.26825	1.2884	1.23175	0.7116
279	0.25	79	eur	-0.1625	0.149	-1.0911	0.2752	0.4807	0.0772	0.9978	0.0078	2e-04	0.0058	0.3048	0.0771	0.4807	0.0772	2.5	0.762	0.9614	1.738	1.0386
280	0.25	80	eur	-0.161	0.1338	-1.2031	0.2289	0.4814	0.0784	1.0059	0.0083	0.0163	0.0058	0.404	0.0817	0.4814	0.0784	2.5	1.01	0.9628	1.49	1.0372
281	0.25	81	eur	0.0379	0.1317	0.2881	0.7733	0.4984	0.0799	1.0033	0.0094	-0.0203	0.0057	0.37	0.0774	0.4984	0.0799	2.5	0.925	0.9968	1.575	1.0032
282	0.25	82	eur	-0.0044	0.125	-0.0349	0.9721	0.4388	0.0782	1.0036	0.0081	0.0119	0.0058	0.3914	0.0772	0.4388	0.0782	2.5	0.9785	0.8776	1.5215	1.1224
283	0.25	83	eur	0.0781	0.1104	0.7069	0.4796	0.5295	0.0914	1.0073	0.0097	-0.0132	0.0064	0.5089	0.0774	0.5295	0.0914	2.5	1.27225	1.059	1.22775	0.941
284	0.25	84	eur	0.0251	0.1385	0.1809	0.8564	0.3454	0.0718	1.0163	0.0077	0.0146	0.0066	0.4875	0.0722	0.3454	0.0718	2.5	1.21875	0.6908	1.28125	1.3092
285	0.25	85	eur	0.2974	0.1949	1.5263	0.1269	0.4184	0.0801	1.0033	0.0088	-0.0067	0.0061	0.2481	0.0732	0.4184	0.0801	2.5	0.62025	0.8368	1.87975	1.1632
286	0.25	86	eur	-0.0659	0.0965	-0.6828	0.4947	0.5879	0.0851	0.9956	0.0086	-0.0151	0.0058	0.5541	0.0806	0.5879	0.0851	2.5	1.38525	1.1758	1.11475	0.8242
287	0.25	87	eur	0.0632	0.1207	0.524	0.6003	0.4224	0.0751	1.0134	0.0078	-0.0093	0.0056	0.4199	0.0793	0.4224	0.0751	2.5	1.04975	0.8448	1.45025	1.1552
288	0.25	88	eur	0.1362	0.1311	1.0383	0.2991	0.4772	0.0824	1.0145	0.0086	0.0062	0.0059	0.3819	0.0752	0.4772	0.0824	2.5	0.95475	0.9544	1.54525	1.0456
289	0.25	89	eur	0.1853	0.1431	1.2947	0.1954	0.4305	0.0746	1.0161	0.008	-0.0017	0.0057	0.3819	0.0742	0.4305	0.0746	2.5	0.95475	0.861	1.54525	1.139
290	0.25	90	eur	0.2379	0.1485	1.6027	0.109	0.4037	0.0827	1.0159	0.0084	0.0058	0.0058	0.3646	0.0801	0.4037	0.0827	2.5	0.9115	0.8074	1.5885	1.1926
291	0.25	91	eur	-0.1771	0.1396	-1.2692	0.2044	0.5139	0.0815	1.0056	0.0088	-0.0053	0.0052	0.2451	0.0707	0.5139	0.0815	2.5	0.61275	1.0278	1.88725	0.9722
292	0.25	92	eur	0.129	0.1448	0.8913	0.3728	0.3774	0.0768	1.0145	0.0083	0.0125	0.0061	0.3779	0.0741	0.3774	0.0768	2.5	0.94475	0.7548	1.55525	1.2452
293	0.25	93	eur	-0.0696	0.1487	-0.4683	0.6396	0.4204	0.0755	1.023	0.0087	-0.0017	0.0063	0.3245	0.0833	0.4204	0.0755	2.5	0.81125	0.8408	1.68875	1.1592
294	0.25	94	eur	-0.0729	0.1192	-0.6116	0.5408	0.6055	0.0841	0.9984	0.0083	-0.0065	0.0062	0.4043	0.0777	0.6055	0.0841	2.5	1.01075	1.211	1.48925	0.789
295	0.25	95	eur	-0.2536	0.1483	-1.7103	0.0872	0.4225	0.0762	1.0167	0.0077	-0.0031	0.0062	0.3151	0.078	0.4225	0.0762	2.5	0.78775	0.845	1.71225	1.155
296	0.25	96	eur	-0.0821	0.1655	-0.496	0.6199	0.3971	0.0735	1.0247	0.009	0.0011	0.0062	0.3095	0.0742	0.3971	0.0735	2.5	0.77375	0.7942	1.72625	1.2058
297	0.25	97	eur	0.1177	0.1187	0.9919	0.3213	0.4853	0.0835	1.0016	0.0092	0.0011	0.0055	0.4063	0.0692	0.4853	0.0835	2.5	1.01575	0.9706	1.48425	1.0294
298	0.25	98	eur	-0.3622	0.1901	-1.9056	0.0567	0.361	0.0727	1.0179	0.008	0.005	0.0057	0.2942	0.073	0.361	0.0727	2.5	0.7355	0.722	1.7645	1.278
299	0.25	99	eur	0.022	0.1208	0.1823	0.8553	0.5333	0.0695	1.004	0.0076	0.0095	0.0057	0.3574	0.0773	0.5333	0.0695	2.5	0.8935	1.0666	1.6065	0.9334
300	0.25	100	eur	0.012	0.1601	0.0751	0.9401	0.2905	0.0769	1.0145	0.0085	0.0443	0.0063	0.4147	0.0727	0.2905	0.0769	2.5	1.03675	0.581	1.46325	1.419
301	0.25	1	own	-0.09	0.1289	-0.6982	0.4851	0.4537	0.0717	1.008	0.0079	0.0139	0.0058	0.3698	0.0729	0.4537	0.0717	2.5	0.9245	0.9074	1.5755	1.0926
302	0.25	2	own	0.0659	0.1196	0.5509	0.5817	0.506	0.0772	1.0065	0.0085	6e-04	0.006	0.3867	0.0733	0.506	0.0772	2.5	0.96675	1.012	1.53325	0.988
303	0.25	3	own	-0.0261	0.1096	-0.2382	0.8117	0.5001	0.079	0.9996	0.0085	-0.0059	0.0056	0.4218	0.0703	0.5001	0.079	2.5	1.0545	1.0002	1.4455	0.9998
304	0.25	4	own	0.2318	0.139	1.668	0.0953	0.4873	0.0783	0.9997	0.0087	-0.0175	0.0062	0.413	0.0803	0.4873	0.0783	2.5	1.0325	0.9746	1.4675	1.0254
305	0.25	5	own	-0.059	0.1229	-0.4799	0.6313	0.4507	0.0805	1.004	0.0088	-0.0075	0.006	0.4168	0.0684	0.4507	0.0805	2.5	1.042	0.9014	1.458	1.0986
306	0.25	6	own	-0.107	0.1247	-0.8579	0.3909	0.435	0.0782	1.0073	0.0082	-0.0413	0.0059	0.4318	0.0739	0.435	0.0782	2.5	1.0795	0.87	1.4205	1.13
307	0.25	7	own	0.0639	0.1051	0.6078	0.5433	0.4547	0.0725	0.999	0.0078	0.0076	0.0054	0.5212	0.0769	0.4547	0.0725	2.5	1.303	0.9094	1.197	1.0906
308	0.25	8	own	-0.0114	0.1382	-0.0827	0.9341	0.5276	0.0846	0.9953	0.0087	0.0059	0.0061	0.3983	0.0715	0.5276	0.0846	2.5	0.99575	1.0552	1.50425	0.9448
309	0.25	9	own	0.2871	0.1227	2.34	0.0193	0.4413	0.0777	1.0108	0.0077	-0.0139	0.0062	0.4336	0.0677	0.4413	0.0777	2.5	1.084	0.8826	1.416	1.1174
310	0.25	10	own	-0.0189	0.1146	-0.1646	0.8692	0.5568	0.0748	1.0003	0.0082	-0.0228	0.0057	0.3988	0.076	0.5568	0.0748	2.5	0.997	1.1136	1.503	0.8864
311	0.25	11	own	0.206	0.1214	1.698	0.0895	0.4964	0.073	1.0016	0.0082	0.0079	0.0055	0.4186	0.069	0.4964	0.073	2.5	1.0465	0.9928	1.4535	1.0072
312	0.25	12	own	-0.2963	0.1483	-1.9979	0.0457	0.3892	0.0807	1.0114	0.0089	0.0079	0.0057	0.3239	0.0706	0.3892	0.0807	2.5	0.80975	0.7784	1.69025	1.2216
313	0.25	13	own	0.0905	0.112	0.8075	0.4194	0.5821	0.0773	0.999	0.0081	0.0117	0.0059	0.4174	0.0757	0.5821	0.0773	2.5	1.0435	1.1642	1.4565	0.8358
314	0.25	14	own	-0.3419	0.1459	-2.3444	0.0191	0.5192	0.0891	1.0074	0.0091	0.0129	0.0061	0.3361	0.0704	0.5192	0.0891	2.5	0.84025	1.0384	1.65975	0.9616
315	0.25	15	own	-0.0572	0.1126	-0.5079	0.6115	0.4648	0.0809	1.001	0.0086	0.0207	0.0058	0.424	0.0745	0.4648	0.0809	2.5	1.06	0.9296	1.44	1.0704
316	0.25	16	own	0.2054	0.1209	1.699	0.0893	0.5451	0.0814	1.0135	0.0083	0.0145	0.006	0.3852	0.0728	0.5451	0.0814	2.5	0.963	1.0902	1.537	0.9098
317	0.25	17	own	0.2016	0.1109	1.8188	0.0689	0.4723	0.0731	1.0108	0.0086	-0.0067	0.0055	0.4179	0.0696	0.4723	0.0731	2.5	1.04475	0.9446	1.45525	1.0554
318	0.25	18	own	-0.0506	0.1847	-0.2738	0.7842	0.4005	0.0837	1.0078	0.0091	0.0285	0.0072	0.3738	0.0797	0.4005	0.0837	2.5	0.9345	0.801	1.5655	1.199
319	0.25	19	own	0.0557	0.1062	0.5245	0.6	0.5059	0.1085	0.9962	0.0102	0.0168	0.0057	0.5092	0.071	0.5059	0.1085	2.5	1.273	1.0118	1.227	0.9882
320	0.25	20	own	-0.1104	0.1159	-0.9529	0.3406	0.5329	0.0783	1.0067	0.0081	0.018	0.0058	0.4167	0.0731	0.5329	0.0783	2.5	1.04175	1.0658	1.45825	0.9342
321	0.25	21	own	0.053	0.114	0.4651	0.6418	0.4603	0.0738	1.012	0.0079	-0.0252	0.006	0.4255	0.065	0.4603	0.0738	2.5	1.06375	0.9206	1.43625	1.0794
322	0.25	22	own	-0.1687	0.1198	-1.4076	0.1593	0.4969	0.1055	0.9917	0.0101	0.0025	0.0055	0.3164	0.0748	0.4969	0.1055	2.5	0.791	0.9938	1.709	1.0062
323	0.25	23	own	-0.2074	0.1371	-1.5124	0.1304	0.3837	0.0757	1.0231	0.008	0.0208	0.0056	0.3981	0.0697	0.3837	0.0757	2.5	0.99525	0.7674	1.50475	1.2326
324	0.25	24	own	0.0091	0.1339	0.0682	0.9456	0.5468	0.0915	1.0039	0.0088	0.008	0.0059	0.2971	0.0685	0.5468	0.0915	2.5	0.74275	1.0936	1.75725	0.9064
325	0.25	25	own	0.0024	0.1392	0.0172	0.9863	0.4779	0.0765	1.0055	0.0076	0.0154	0.006	0.3321	0.0797	0.4779	0.0765	2.5	0.83025	0.9558	1.66975	1.0442
326	0.25	26	own	-0.1873	0.1196	-1.5668	0.1172	0.5479	0.0768	1.0003	0.0082	-0.0075	0.0065	0.4225	0.0726	0.5479	0.0768	2.5	1.05625	1.0958	1.44375	0.9042
327	0.25	27	own	0.1376	0.1452	0.9479	0.3432	0.3598	0.0756	1.0127	0.0081	0.0211	0.0059	0.3812	0.0659	0.3598	0.0756	2.5	0.953	0.7196	1.547	1.2804
328	0.25	28	own	0.1749	0.1289	1.3564	0.175	0.5934	0.1045	0.9922	0.01	-0.016	0.0057	0.2777	0.0742	0.5934	0.1045	2.5	0.69425	1.1868	1.80575	0.8132
329	0.25	29	own	0.115	0.1281	0.8977	0.3693	0.4538	0.0778	1.014	0.0084	0.0022	0.0058	0.4123	0.064	0.4538	0.0778	2.5	1.03075	0.9076	1.46925	1.0924
330	0.25	30	own	0.0076	0.1162	0.0654	0.9479	0.6313	0.0794	1.0023	0.0081	-0.0369	0.0057	0.3326	0.0681	0.6313	0.0794	2.5	0.8315	1.2626	1.6685	0.7374
331	0.25	31	own	0.0687	0.1436	0.4781	0.6326	0.5082	0.0739	0.9993	0.0086	0.0182	0.0064	0.3728	0.0745	0.5082	0.0739	2.5	0.932	1.0164	1.568	0.9836
332	0.25	32	own	0.2389	0.1355	1.7629	0.0779	0.4482	0.0845	1.0071	0.0092	-0.0078	0.0052	0.3241	0.079	0.4482	0.0845	2.5	0.81025	0.8964	1.68975	1.1036
333	0.25	33	own	-0.0253	0.1348	-0.188	0.8509	0.3911	0.0706	1.0064	0.0077	0.0285	0.0053	0.277	0.0636	0.3911	0.0706	2.5	0.6925	0.7822	1.8075	1.2178
334	0.25	34	own	0.08	0.1186	0.6744	0.5001	0.629	0.0669	0.9941	0.008	0.0209	0.0055	0.2769	0.0696	0.629	0.0669	2.5	0.69225	1.258	1.80775	0.742
335	0.25	35	own	-0.1742	0.115	-1.5142	0.13	0.4868	0.0826	1.005	0.0081	0.0204	0.0058	0.4739	0.0862	0.4868	0.0826	2.5	1.18475	0.9736	1.31525	1.0264
336	0.25	36	own	-0.0792	0.1368	-0.5792	0.5624	0.3517	0.0734	1.013	0.0086	0.0043	0.006	0.4104	0.0711	0.3517	0.0734	2.5	1.026	0.7034	1.474	1.2966
337	0.25	37	own	0.1913	0.1069	1.7891	0.0736	0.4768	0.0732	1.0022	0.0084	0.0086	0.0056	0.5034	0.0765	0.4768	0.0732	2.5	1.2585	0.9536	1.2415	1.0464
338	0.25	38	own	0.0192	0.1325	0.1449	0.8848	0.467	0.072	1.0009	0.0078	-0.0029	0.0053	0.3287	0.0735	0.467	0.072	2.5	0.82175	0.934	1.67825	1.066
339	0.25	39	own	0.0181	0.1154	0.157	0.8752	0.5293	0.0774	1.0004	0.0077	-0.003	0.0057	0.3549	0.0794	0.5293	0.0774	2.5	0.88725	1.0586	1.61275	0.9414
340	0.25	40	own	-0.1679	0.1355	-1.2386	0.2155	0.5853	0.0897	1.0007	0.0091	-0.0154	0.006	0.2921	0.0727	0.5853	0.0897	2.5	0.73025	1.1706	1.76975	0.8294
341	0.25	41	own	-0.0319	0.1764	-0.1808	0.8565	0.3643	0.0768	1.0096	0.0084	0.0096	0.0065	0.4048	0.0754	0.3643	0.0768	2.5	1.012	0.7286	1.488	1.2714
342	0.25	42	own	0.0599	0.1126	0.5322	0.5946	0.5192	0.0808	0.9948	0.0076	-0.0118	0.0057	0.4004	0.0713	0.5192	0.0808	2.5	1.001	1.0384	1.499	0.9616
343	0.25	43	own	-0.0591	0.1491	-0.3965	0.6917	0.4909	0.077	0.998	0.0079	0.0059	0.0061	0.2706	0.0721	0.4909	0.077	2.5	0.6765	0.9818	1.8235	1.0182
344	0.25	44	own	0.1603	0.1646	0.9741	0.33	0.3389	0.079	1.0209	0.0094	-0.0235	0.0053	0.3023	0.0718	0.3389	0.079	2.5	0.75575	0.6778	1.74425	1.3222
345	0.25	45	own	-0.1805	0.1185	-1.5233	0.1277	0.5653	0.0889	1.0043	0.0084	0.0038	0.0064	0.453	0.074	0.5653	0.0889	2.5	1.1325	1.1306	1.3675	0.8694
346	0.25	46	own	-0.061	0.1137	-0.5362	0.5918	0.5919	0.0777	0.991	0.0086	-0.0021	0.0056	0.3697	0.0686	0.5919	0.0777	2.5	0.92425	1.1838	1.57575	0.8162
347	0.25	47	own	-0.0172	0.1613	-0.1065	0.9152	0.3841	0.0693	1.0095	0.0079	-0.031	0.0056	0.2724	0.0752	0.3841	0.0693	2.5	0.681	0.7682	1.819	1.2318
348	0.25	48	own	-0.0118	0.1309	-0.0901	0.9282	0.5942	0.0807	0.9926	0.008	-0.0064	0.0068	0.5241	0.1131	0.5942	0.0807	2.5	1.31025	1.1884	1.18975	0.8116
349	0.25	49	own	0.228	0.1143	1.9945	0.0461	0.4448	0.0783	1.0085	0.0083	0.0104	0.006	0.5455	0.0801	0.4448	0.0783	2.5	1.36375	0.8896	1.13625	1.1104
350	0.25	50	own	0.1588	0.1254	1.2665	0.2053	0.4002	0.0767	1.0016	0.0082	-0.0314	0.0059	0.452	0.0676	0.4002	0.0767	2.5	1.13	0.8004	1.37	1.1996
351	0.25	51	own	0.1391	0.1387	1.003	0.3158	0.4631	0.0794	1.0001	0.0086	0.0033	0.0055	0.3526	0.0767	0.4631	0.0794	2.5	0.8815	0.9262	1.6185	1.0738
352	0.25	52	own	0.1752	0.1592	1.1006	0.2711	0.5673	0.0753	0.9934	0.0089	-3e-04	0.0065	0.257	0.0945	0.5673	0.0753	2.5	0.6425	1.1346	1.8575	0.8654
353	0.25	53	own	-0.0465	0.1297	-0.3582	0.7202	0.5548	0.0848	0.9936	0.0087	0.0226	0.0057	0.3782	0.0695	0.5548	0.0848	2.5	0.9455	1.1096	1.5545	0.8904
354	0.25	54	own	0.0999	0.1339	0.7462	0.4555	0.3818	0.0779	1.0276	0.0085	-5e-04	0.0053	0.4156	0.0767	0.3818	0.0779	2.5	1.039	0.7636	1.461	1.2364
355	0.25	55	own	0.1327	0.1333	0.9956	0.3194	0.4644	0.08	0.995	0.009	0.0158	0.0064	0.4474	0.075	0.4644	0.08	2.5	1.1185	0.9288	1.3815	1.0712
356	0.25	56	own	-0.0685	0.1171	-0.5848	0.5587	0.4531	0.0788	1.0011	0.0081	0.003	0.0055	0.4327	0.0674	0.4531	0.0788	2.5	1.08175	0.9062	1.41825	1.0938
357	0.25	57	own	-0.2632	0.1398	-1.8822	0.0598	0.4713	0.0813	1.0125	0.0088	0.0049	0.0062	0.3407	0.0661	0.4713	0.0813	2.5	0.85175	0.9426	1.64825	1.0574
358	0.25	58	own	0.0028	0.1333	0.0207	0.9835	0.4639	0.0786	1.013	0.009	-0.0031	0.0058	0.3605	0.0614	0.4639	0.0786	2.5	0.90125	0.9278	1.59875	1.0722
359	0.25	59	own	0.013	0.101	0.1287	0.8976	0.477	0.0752	1.0133	0.0077	0.0031	0.005	0.4517	0.0736	0.477	0.0752	2.5	1.12925	0.954	1.37075	1.046
360	0.25	60	own	0.2428	0.1244	1.9509	0.0511	0.5177	0.0759	1.0082	0.0076	-0.0057	0.0059	0.3506	0.097	0.5177	0.0759	2.5	0.8765	1.0354	1.6235	0.9646
361	0.25	61	own	0.116	0.1503	0.7717	0.4403	0.3038	0.0726	1.0129	0.0081	0.0134	0.0052	0.337	0.0714	0.3038	0.0726	2.5	0.8425	0.6076	1.6575	1.3924
362	0.25	62	own	-0.2471	0.1433	-1.7245	0.0846	0.4372	0.0706	1.0018	0.0071	-0.0078	0.0059	0.2859	0.0718	0.4372	0.0706	2.5	0.71475	0.8744	1.78525	1.1256
363	0.25	63	own	-0.0315	0.1512	-0.2084	0.8349	0.5104	0.0791	1.0039	0.0083	-0.0099	0.0069	0.4355	0.0943	0.5104	0.0791	2.5	1.08875	1.0208	1.41125	0.9792
364	0.25	64	own	0.0109	0.1081	0.1006	0.9198	0.4946	0.0727	1.0056	0.0081	-0.0127	0.0054	0.3952	0.077	0.4946	0.0727	2.5	0.988	0.9892	1.512	1.0108
365	0.25	65	own	0.0616	0.1427	0.4312	0.6663	0.4517	0.0742	1.0114	0.0081	-0.0076	0.0065	0.3245	0.0711	0.4517	0.0742	2.5	0.81125	0.9034	1.68875	1.0966
366	0.25	66	own	-0.1196	0.1476	-0.8102	0.4178	0.3213	0.069	1.0166	0.0086	-0.0082	0.0055	0.3148	0.0721	0.3213	0.069	2.5	0.787	0.6426	1.713	1.3574
367	0.25	67	own	0.0708	0.1386	0.5108	0.6095	0.6268	0.1169	0.9916	0.0105	-0.0247	0.0071	0.4107	0.0735	0.6268	0.1169	2.5	1.02675	1.2536	1.47325	0.7464
368	0.25	68	own	-0.0445	0.1167	-0.3813	0.703	0.5864	0.0744	0.9828	0.0077	-0.0122	0.0057	0.3625	0.0748	0.5864	0.0744	2.5	0.90625	1.1728	1.59375	0.8272
369	0.25	69	own	-0.0696	0.1338	-0.5205	0.6027	0.6594	0.0917	1.0038	0.0094	-0.0259	0.0065	0.2822	0.0728	0.6594	0.0917	2.5	0.7055	1.3188	1.7945	0.6812
370	0.25	70	own	0.0761	0.1694	0.4493	0.6532	0.2855	0.0629	1.0065	0.008	-0.0099	0.0058	0.3564	0.0736	0.2855	0.0629	2.5	0.891	0.571	1.609	1.429
371	0.25	71	own	-0.0107	0.1114	-0.0963	0.9233	0.5147	0.0764	0.9988	0.0083	0.0074	0.0051	0.3989	0.075	0.5147	0.0764	2.5	0.99725	1.0294	1.50275	0.9706
372	0.25	72	own	0.0299	0.1121	0.2672	0.7893	0.4789	0.0717	0.9996	0.0086	-0.0048	0.0058	0.4578	0.073	0.4789	0.0717	2.5	1.1445	0.9578	1.3555	1.0422
373	0.25	73	own	0.0037	0.1244	0.0296	0.9764	0.395	0.0743	1.0089	0.0077	0.0558	0.0067	0.4617	0.0736	0.395	0.0743	2.5	1.15425	0.79	1.34575	1.21
374	0.25	74	own	0.207	0.1367	1.5142	0.13	0.4398	0.0837	1.0156	0.0088	-0.0178	0.0059	0.4199	0.079	0.4398	0.0837	2.5	1.04975	0.8796	1.45025	1.1204
375	0.25	75	own	0.2108	0.1267	1.664	0.0961	0.5026	0.0745	1.0027	0.0083	-0.0085	0.0059	0.3455	0.0713	0.5026	0.0745	2.5	0.86375	1.0052	1.63625	0.9948
376	0.25	76	own	0.1911	0.1406	1.3586	0.1743	0.4136	0.0786	1.0089	0.0081	-0.04	0.0061	0.3347	0.0728	0.4136	0.0786	2.5	0.83675	0.8272	1.66325	1.1728
377	0.25	77	own	0.1493	0.1335	1.1191	0.2631	0.3896	0.0745	1.0048	0.0073	0.0041	0.0059	0.5649	0.0787	0.3896	0.0745	2.5	1.41225	0.7792	1.08775	1.2208
378	0.25	78	own	-0.27	0.1069	-2.525	0.0116	0.6169	0.103	0.9887	0.0098	-0.008	0.0067	0.5122	0.0782	0.6169	0.103	2.5	1.2805	1.2338	1.2195	0.7662
379	0.25	79	own	-0.1138	0.1402	-0.8116	0.417	0.4462	0.0744	1	0.008	-0.0018	0.0054	0.2882	0.0699	0.4462	0.0744	2.5	0.7205	0.8924	1.7795	1.1076
380	0.25	80	own	-0.193	0.1298	-1.4864	0.1372	0.4435	0.0759	1.0075	0.0087	0.018	0.0057	0.4332	0.0807	0.4435	0.0759	2.5	1.083	0.887	1.417	1.113
381	0.25	81	own	0.0641	0.1219	0.5258	0.5991	0.4987	0.0711	0.9993	0.0087	-0.0219	0.0056	0.3712	0.0739	0.4987	0.0711	2.5	0.928	0.9974	1.572	1.0026
382	0.25	82	own	0.0312	0.115	0.2714	0.7861	0.4536	0.0736	0.9979	0.0087	0.0092	0.0056	0.4184	0.0786	0.4536	0.0736	2.5	1.046	0.9072	1.454	1.0928
383	0.25	83	own	0.0489	0.1046	0.4677	0.64	0.608	0.0905	0.9946	0.0096	-0.0114	0.006	0.4521	0.0755	0.608	0.0905	2.5	1.13025	1.216	1.36975	0.784
384	0.25	84	own	0.0663	0.1298	0.511	0.6094	0.3717	0.0716	1.0114	0.008	0.0126	0.0062	0.4613	0.0693	0.3717	0.0716	2.5	1.15325	0.7434	1.34675	1.2566
385	0.25	85	own	0.298	0.1792	1.6627	0.0964	0.4183	0.0795	1.0013	0.0087	-0.0064	0.0061	0.2421	0.0674	0.4183	0.0795	2.5	0.60525	0.8366	1.89475	1.1634
386	0.25	86	own	-0.0437	0.0958	-0.4558	0.6485	0.5605	0.0758	0.9957	0.0076	-0.0165	0.0057	0.5225	0.0815	0.5605	0.0758	2.5	1.30625	1.121	1.19375	0.879
387	0.25	87	own	-0.0011	0.1259	-0.009	0.9928	0.3942	0.0713	1.014	0.0079	-0.0064	0.0058	0.4473	0.0769	0.3942	0.0713	2.5	1.11825	0.7884	1.38175	1.2116
388	0.25	88	own	0.1122	0.1385	0.8101	0.4179	0.4412	0.0783	1.0161	0.0086	0.0071	0.0059	0.3655	0.0783	0.4412	0.0783	2.5	0.91375	0.8824	1.58625	1.1176
389	0.25	89	own	0.1622	0.1345	1.2061	0.2278	0.4701	0.0705	1.0077	0.0077	-9e-04	0.0054	0.3842	0.0743	0.4701	0.0705	2.5	0.9605	0.9402	1.5395	1.0598
390	0.25	90	own	0.2494	0.1537	1.6227	0.1047	0.4314	0.0788	1.0085	0.0082	0.0047	0.006	0.3385	0.0758	0.4314	0.0788	2.5	0.84625	0.8628	1.65375	1.1372
391	0.25	91	own	-0.0303	0.1354	-0.2235	0.8231	0.5036	0.08	1.0036	0.0087	-0.0117	0.0056	0.2895	0.0739	0.5036	0.08	2.5	0.72375	1.0072	1.77625	0.9928
392	0.25	92	own	0.2045	0.1444	1.4163	0.1567	0.3372	0.0728	1.0179	0.0082	0.0093	0.0064	0.417	0.0733	0.3372	0.0728	2.5	1.0425	0.6744	1.4575	1.3256
393	0.25	93	own	0.0514	0.1332	0.3858	0.6997	0.4435	0.0731	1.0171	0.0087	-0.0073	0.0059	0.4357	0.0916	0.4435	0.0731	2.5	1.08925	0.887	1.41075	1.113
394	0.25	94	own	-0.1058	0.1166	-0.9073	0.3643	0.5556	0.0845	1.0017	0.0081	-0.0046	0.0061	0.4118	0.0728	0.5556	0.0845	2.5	1.0295	1.1112	1.4705	0.8888
395	0.25	95	own	-0.2393	0.1566	-1.5279	0.1265	0.3891	0.0758	1.0179	0.0078	-0.0035	0.006	0.3172	0.0716	0.3891	0.0758	2.5	0.793	0.7782	1.707	1.2218
396	0.25	96	own	-0.099	0.1618	-0.6116	0.5408	0.3636	0.0651	1.0272	0.0082	0.0016	0.006	0.3047	0.0736	0.3636	0.0651	2.5	0.76175	0.7272	1.73825	1.2728
397	0.25	97	own	0.1497	0.1154	1.2973	0.1945	0.4563	0.0738	1.0032	0.0079	-5e-04	0.0055	0.4338	0.0669	0.4563	0.0738	2.5	1.0845	0.9126	1.4155	1.0874
398	0.25	98	own	-0.1817	0.1532	-1.1863	0.2355	0.4114	0.0762	1.0077	0.0085	-0.0019	0.0053	0.3045	0.077	0.4114	0.0762	2.5	0.76125	0.8228	1.73875	1.1772
399	0.25	99	own	0.0912	0.1243	0.7333	0.4634	0.495	0.0725	1.005	0.008	0.0055	0.0058	0.3412	0.0748	0.495	0.0725	2.5	0.853	0.99	1.647	1.01
400	0.25	100	own	0.0159	0.1462	0.1089	0.9133	0.3265	0.0771	1.0074	0.0084	0.0439	0.0062	0.4322	0.0718	0.3265	0.0771	2.5	1.0805	0.653	1.4195	1.347
401	0.5	1	eur	-0.1519	0.1267	-1.1992	0.2304	0.5307	0.0811	1.0071	0.0081	-0.0122	0.0068	0.4184	0.072	0.5307	0.0811	3	1.2552	1.0614	1.7448	0.9386
402	0.5	2	eur	0.171	0.1625	1.0527	0.2925	0.3953	0.079	1.0107	0.0077	0.0184	0.0059	0.3162	0.0761	0.3953	0.079	3	0.9486	0.7906	2.0514	1.2094
403	0.5	3	eur	0.187	0.1626	1.15	0.2501	0.5734	0.1014	1.0003	0.0095	-0.0168	0.0059	0.2025	0.0742	0.5734	0.1014	3	0.6075	1.1468	2.3925	0.8532
404	0.5	4	eur	0.1416	0.1336	1.06	0.2891	0.4233	0.0745	1.0193	0.0079	2e-04	0.0059	0.3625	0.0683	0.4233	0.0745	3	1.0875	0.8466	1.9125	1.1534
405	0.5	5	eur	-0.0235	0.1386	-0.1692	0.8656	0.6001	0.0829	1.0083	0.0085	-0.0392	0.0058	0.2416	0.0688	0.6001	0.0829	3	0.7248	1.2002	2.2752	0.7998
406	0.5	6	eur	0.037	0.1389	0.2666	0.7898	0.5502	0.0781	0.9959	0.0086	0.0171	0.0065	0.3498	0.0733	0.5502	0.0781	3	1.0494	1.1004	1.9506	0.8996
407	0.5	7	eur	0.2246	0.1357	1.6551	0.0979	0.4618	0.0752	1.0072	0.0078	-0.0113	0.0053	0.2785	0.0778	0.4618	0.0752	3	0.8355	0.9236	2.1645	1.0764
408	0.5	8	eur	-0.073	0.173	-0.422	0.6731	0.3875	0.073	1.0101	0.0075	0.0342	0.0056	0.21	0.0681	0.3875	0.073	3	0.63	0.775	2.37	1.225
409	0.5	9	eur	0.077	0.1397	0.5509	0.5817	0.5651	0.0753	1.006	0.0089	0.0225	0.0059	0.2634	0.0733	0.5651	0.0753	3	0.7902	1.1302	2.2098	0.8698
410	0.5	10	eur	-0.1343	0.1237	-1.0856	0.2777	0.445	0.0786	1.0135	0.0085	0.0135	0.0058	0.4216	0.0845	0.445	0.0786	3	1.2648	0.89	1.7352	1.11
411	0.5	11	eur	-0.0443	0.1412	-0.3141	0.7534	0.392	0.0772	1.0103	0.0086	-6e-04	0.0061	0.3607	0.0739	0.392	0.0772	3	1.0821	0.784	1.9179	1.216
412	0.5	12	eur	0.1599	0.1163	1.3741	0.1694	0.5072	0.0825	1.0009	0.0088	0.0118	0.0057	0.459	0.0822	0.5072	0.0825	3	1.377	1.0144	1.623	0.9856
413	0.5	13	eur	0.1421	0.1553	0.915	0.3602	0.4226	0.0776	1.0106	0.0084	-0.0046	0.0055	0.2945	0.0712	0.4226	0.0776	3	0.8835	0.8452	2.1165	1.1548
414	0.5	14	eur	0.0246	0.1555	0.1582	0.8743	0.4859	0.0836	1.0099	0.0085	-0.0096	0.0059	0.262	0.075	0.4859	0.0836	3	0.786	0.9718	2.214	1.0282
415	0.5	15	eur	-0.2456	0.1615	-1.5204	0.1284	0.6001	0.082	1.004	0.0089	-0.0095	0.0064	0.2184	0.0823	0.6001	0.082	3	0.6552	1.2002	2.3448	0.7998
416	0.5	16	eur	-0.0868	0.1781	-0.4872	0.6261	0.3733	0.0813	1.0116	0.0086	0.012	0.0063	0.3212	0.0755	0.3733	0.0813	3	0.9636	0.7466	2.0364	1.2534
417	0.5	17	eur	-0.0648	0.1454	-0.4457	0.6558	0.474	0.075	1.0015	0.0077	-0.0027	0.006	0.3189	0.0763	0.474	0.075	3	0.9567	0.948	2.0433	1.052
418	0.5	18	eur	0.0612	0.1877	0.326	0.7444	0.4989	0.0812	1.0016	0.0086	0.0037	0.0067	0.1715	0.0762	0.4989	0.0812	3	0.5145	0.9978	2.4855	1.0022
419	0.5	19	eur	0.2034	0.1667	1.2199	0.2225	0.3437	0.0824	1.0239	0.0095	-0.0262	0.0052	0.2875	0.0738	0.3437	0.0824	3	0.8625	0.6874	2.1375	1.3126
420	0.5	20	eur	-0.2544	0.1362	-1.8676	0.0618	0.5533	0.0854	1.0094	0.0085	0.0086	0.0066	0.3805	0.086	0.5533	0.0854	3	1.1415	1.1066	1.8585	0.8934
421	0.5	21	eur	-0.0501	0.131	-0.3822	0.7023	0.5973	0.0796	0.9953	0.0082	5e-04	0.0058	0.3307	0.0772	0.5973	0.0796	3	0.9921	1.1946	2.0079	0.8054
422	0.5	22	eur	0.066	0.1505	0.4384	0.6611	0.3918	0.075	1.0106	0.0079	-0.0362	0.0053	0.263	0.0769	0.3918	0.075	3	0.789	0.7836	2.211	1.2164
423	0.5	23	eur	-0.0181	0.1279	-0.1412	0.8877	0.6057	0.0831	0.9937	0.0081	-0.0069	0.0064	0.4581	0.1	0.6057	0.0831	3	1.3743	1.2114	1.6257	0.7886
424	0.5	24	eur	0.2585	0.1328	1.9459	0.0517	0.4834	0.077	1.0062	0.0084	0.0082	0.0068	0.4444	0.0832	0.4834	0.077	3	1.3332	0.9668	1.6668	1.0332
425	0.5	25	eur	0.2099	0.1523	1.3788	0.168	0.3758	0.0792	1.0079	0.0084	-0.0278	0.006	0.3168	0.0691	0.3758	0.0792	3	0.9504	0.7516	2.0496	1.2484
426	0.5	26	eur	0.2696	0.1595	1.6903	0.091	0.4871	0.0839	1.0003	0.0092	-0.0044	0.0055	0.2841	0.0746	0.4871	0.0839	3	0.8523	0.9742	2.1477	1.0258
427	0.5	27	eur	0.2187	0.2278	0.9598	0.3371	0.5577	0.0774	0.9993	0.0082	-0.0023	0.0068	0.1598	0.0838	0.5577	0.0774	3	0.4794	1.1154	2.5206	0.8846
428	0.5	28	eur	-0.0735	0.155	-0.4744	0.6352	0.5599	0.083	0.9973	0.0084	0.0247	0.0062	0.2794	0.0737	0.5599	0.083	3	0.8382	1.1198	2.1618	0.8802
429	0.5	29	eur	0.1702	0.1445	1.1772	0.2391	0.3785	0.0826	1.0317	0.009	-0.0042	0.0052	0.3537	0.0729	0.3785	0.0826	3	1.0611	0.757	1.9389	1.243
430	0.5	30	eur	0.1627	0.146	1.1149	0.2649	0.4309	0.0757	1.0026	0.0082	0.0135	0.0064	0.4075	0.0807	0.4309	0.0757	3	1.2225	0.8618	1.7775	1.1382
431	0.5	31	eur	-0.1238	0.1232	-1.0048	0.315	0.4414	0.0814	1.004	0.0088	0.0061	0.0057	0.359	0.0724	0.4414	0.0814	3	1.077	0.8828	1.923	1.1172
432	0.5	32	eur	-0.2109	0.1554	-1.3578	0.1745	0.4932	0.0824	1.0129	0.0091	0.0017	0.006	0.2623	0.0678	0.4932	0.0824	3	0.7869	0.9864	2.2131	1.0136
433	0.5	33	eur	-0.0033	0.1338	-0.0247	0.9803	0.4764	0.0793	1.015	0.0081	-0.0058	0.0062	0.3627	0.0664	0.4764	0.0793	3	1.0881	0.9528	1.9119	1.0472
434	0.5	34	eur	-0.003	0.1012	-0.0295	0.9765	0.5534	0.0854	1.006	0.0085	0.0081	0.0054	0.448	0.0717	0.5534	0.0854	3	1.344	1.1068	1.656	0.8932
435	0.5	35	eur	0.1978	0.1325	1.4928	0.1355	0.5271	0.0833	1.01	0.0085	-6e-04	0.0057	0.3271	0.0876	0.5271	0.0833	3	0.9813	1.0542	2.0187	0.9458
436	0.5	36	eur	0.3089	0.2176	1.4195	0.1558	0.2464	0.0737	1.0222	0.0081	0.0056	0.0057	0.2572	0.0768	0.2464	0.0737	3	0.7716	0.4928	2.2284	1.5072
437	0.5	37	eur	-0.2592	0.1783	-1.4537	0.146	0.4191	0.075	1.0074	0.0071	-0.0107	0.0063	0.2511	0.0707	0.4191	0.075	3	0.7533	0.8382	2.2467	1.1618
438	0.5	38	eur	-0.0623	0.1286	-0.4845	0.628	0.5446	0.0821	1.0032	0.0084	-0.0108	0.0064	0.4014	0.0851	0.5446	0.0821	3	1.2042	1.0892	1.7958	0.9108
439	0.5	39	eur	0.0405	0.1265	0.3204	0.7487	0.5255	0.074	1.005	0.0082	-0.0116	0.0057	0.2966	0.0807	0.5255	0.074	3	0.8898	1.051	2.1102	0.949
440	0.5	40	eur	0.1146	0.157	0.7299	0.4654	0.4563	0.079	1.0139	0.0086	-0.007	0.0061	0.2765	0.0695	0.4563	0.079	3	0.8295	0.9126	2.1705	1.0874
441	0.5	41	eur	0.0242	0.1832	0.1319	0.8951	0.2796	0.0727	1.0248	0.0084	-0.0174	0.0056	0.2929	0.0716	0.2796	0.0727	3	0.8787	0.5592	2.1213	1.4408
442	0.5	42	eur	-0.0143	0.1405	-0.1019	0.9189	0.64	0.1067	0.9928	0.0096	-0.0204	0.0068	0.3407	0.0751	0.64	0.1067	3	1.0221	1.28	1.9779	0.72
443	0.5	43	eur	-0.0168	0.1395	-0.1203	0.9042	0.5311	0.0835	0.9923	0.0085	-0.0143	0.0061	0.3205	0.079	0.5311	0.0835	3	0.9615	1.0622	2.0385	0.9378
444	0.5	44	eur	-0.0439	0.1553	-0.2827	0.7774	0.6636	0.0917	1.007	0.0096	-0.0285	0.0062	0.2163	0.0722	0.6636	0.0917	3	0.6489	1.3272	2.3511	0.6728
445	0.5	45	eur	0.0576	0.1998	0.2884	0.7731	0.2692	0.07	1.0105	0.0086	-0.0081	0.0056	0.2828	0.0774	0.2692	0.07	3	0.8484	0.5384	2.1516	1.4616
446	0.5	46	eur	-0.069	0.1282	-0.5383	0.5904	0.47	0.0766	1.0073	0.0085	0.0123	0.0055	0.3581	0.0736	0.47	0.0766	3	1.0743	0.94	1.9257	1.06
447	0.5	47	eur	0.0202	0.1198	0.1685	0.8662	0.5101	0.0758	0.9973	0.0083	-0.0057	0.006	0.3962	0.0768	0.5101	0.0758	3	1.1886	1.0202	1.8114	0.9798
448	0.5	48	eur	0.0691	0.1294	0.5344	0.5931	0.3901	0.0743	1.0096	0.0083	0.0598	0.0065	0.4351	0.0789	0.3901	0.0743	3	1.3053	0.7802	1.6947	1.2198
449	0.5	49	eur	0.375	0.1525	2.4588	0.0139	0.44	0.0875	1.0183	0.0089	-0.0176	0.0058	0.3406	0.0751	0.44	0.0875	3	1.0218	0.88	1.9782	1.12
450	0.5	50	eur	0.1223	0.1505	0.8126	0.4164	0.4902	0.0778	1.0081	0.0088	-0.0027	0.0062	0.2803	0.0689	0.4902	0.0778	3	0.8409	0.9804	2.1591	1.0196
451	0.5	51	eur	0.2197	0.1725	1.2739	0.2027	0.4207	0.0826	1.0098	0.0086	-0.0407	0.0065	0.273	0.0748	0.4207	0.0826	3	0.819	0.8414	2.181	1.1586
452	0.5	52	eur	0.0684	0.1316	0.5193	0.6036	0.3679	0.079	1.0105	0.008	0.0053	0.0053	0.5098	0.0783	0.3679	0.079	3	1.5294	0.7358	1.4706	1.2642
453	0.5	53	eur	-0.2233	0.1042	-2.1435	0.0321	0.6442	0.0978	0.989	0.0097	-0.0114	0.0061	0.4517	0.0774	0.6442	0.0978	3	1.3551	1.2884	1.6449	0.7116
454	0.5	54	eur	-0.212	0.1803	-1.1755	0.2398	0.4807	0.0772	0.9978	0.0078	0.006	0.0057	0.2179	0.0781	0.4807	0.0772	3	0.6537	0.9614	2.3463	1.0386
455	0.5	55	eur	-0.1971	0.1497	-1.3163	0.1881	0.4814	0.0784	1.0059	0.0083	0.0122	0.0058	0.3229	0.078	0.4814	0.0784	3	0.9687	0.9628	2.0313	1.0372
456	0.5	56	eur	0.0649	0.153	0.4242	0.6714	0.4984	0.0799	1.0033	0.0094	-0.0214	0.0057	0.267	0.0758	0.4984	0.0799	3	0.801	0.9968	2.199	1.0032
457	0.5	57	eur	-0.0314	0.1292	-0.2428	0.8082	0.4388	0.0782	1.0036	0.0081	0.012	0.0058	0.3577	0.0766	0.4388	0.0782	3	1.0731	0.8776	1.9269	1.1224
458	0.5	58	eur	0.0683	0.1161	0.5879	0.5566	0.5295	0.0914	1.0073	0.0097	-0.0145	0.0064	0.4464	0.0763	0.5295	0.0914	3	1.3392	1.059	1.6608	0.941
459	0.5	59	eur	0.0459	0.1428	0.3211	0.7481	0.3454	0.0718	1.0163	0.0077	0.0129	0.0065	0.4422	0.0733	0.3454	0.0718	3	1.3266	0.6908	1.6734	1.3092
460	0.5	60	eur	0.3229	0.2179	1.4819	0.1384	0.4184	0.0801	1.0033	0.0088	-0.009	0.0061	0.2021	0.0702	0.4184	0.0801	3	0.6063	0.8368	2.3937	1.1632
461	0.5	61	eur	-0.0607	0.1037	-0.5858	0.558	0.5879	0.0851	0.9956	0.0086	-0.0116	0.0057	0.4887	0.079	0.5879	0.0851	3	1.4661	1.1758	1.5339	0.8242
462	0.5	62	eur	0.0522	0.1258	0.415	0.6781	0.4224	0.0751	1.0134	0.0078	-0.0071	0.0056	0.3806	0.0776	0.4224	0.0751	3	1.1418	0.8448	1.8582	1.1552
463	0.5	63	eur	0.1546	0.1435	1.0773	0.2813	0.4772	0.0824	1.0145	0.0086	0.0067	0.0058	0.3174	0.0748	0.4772	0.0824	3	0.9522	0.9544	2.0478	1.0456
464	0.5	64	eur	0.201	0.1543	1.3026	0.1927	0.4305	0.0746	1.0161	0.008	-0.001	0.0057	0.3227	0.0737	0.4305	0.0746	3	0.9681	0.861	2.0319	1.139
465	0.5	65	eur	0.2475	0.1648	1.5018	0.1331	0.4037	0.0827	1.0159	0.0084	0.0043	0.0057	0.2911	0.078	0.4037	0.0827	3	0.8733	0.8074	2.1267	1.1926
466	0.5	66	eur	-0.1889	0.1603	-1.1783	0.2387	0.5139	0.0815	1.0056	0.0088	-0.0051	0.0054	0.1928	0.0715	0.5139	0.0815	3	0.5784	1.0278	2.4216	0.9722
467	0.5	67	eur	0.1315	0.1563	0.8412	0.4002	0.3774	0.0768	1.0145	0.0083	0.0095	0.006	0.3147	0.0723	0.3774	0.0768	3	0.9441	0.7548	2.0559	1.2452
468	0.5	68	eur	-0.0682	0.1646	-0.4144	0.6786	0.4204	0.0755	1.023	0.0087	-0.0025	0.0062	0.2554	0.0809	0.4204	0.0755	3	0.7662	0.8408	2.2338	1.1592
469	0.5	69	eur	-0.1104	0.1326	-0.8326	0.405	0.6055	0.0841	0.9984	0.0083	-0.0092	0.0062	0.3274	0.0766	0.6055	0.0841	3	0.9822	1.211	2.0178	0.789
470	0.5	70	eur	-0.2417	0.1614	-1.4971	0.1344	0.4225	0.0762	1.0167	0.0077	8e-04	0.0061	0.263	0.0762	0.4225	0.0762	3	0.789	0.845	2.211	1.155
471	0.5	71	eur	-0.0833	0.1821	-0.4575	0.6473	0.3971	0.0735	1.0247	0.009	0.0025	0.0062	0.2453	0.072	0.3971	0.0735	3	0.7359	0.7942	2.2641	1.2058
472	0.5	72	eur	0.1003	0.1293	0.7759	0.4378	0.4853	0.0835	1.0016	0.0092	0.0015	0.0055	0.3409	0.0689	0.4853	0.0835	3	1.0227	0.9706	1.9773	1.0294
473	0.5	73	eur	-0.4386	0.2204	-1.99	0.0466	0.361	0.0727	1.0179	0.008	0.0084	0.0057	0.2243	0.0703	0.361	0.0727	3	0.6729	0.722	2.3271	1.278
474	0.5	74	eur	-0.0016	0.131	-0.0124	0.9901	0.5333	0.0695	1.004	0.0076	0.0066	0.0057	0.3017	0.0765	0.5333	0.0695	3	0.9051	1.0666	2.0949	0.9334
475	0.5	75	eur	-0.0158	0.1702	-0.093	0.9259	0.2905	0.0769	1.0145	0.0085	0.0499	0.0064	0.3717	0.073	0.2905	0.0769	3	1.1151	0.581	1.8849	1.419
476	0.5	76	eur	0.0901	0.1193	0.7551	0.4502	0.5925	0.0822	1.0056	0.009	0.0018	0.0054	0.2931	0.0791	0.5925	0.0822	3	0.8793	1.185	2.1207	0.815
477	0.5	77	eur	0.133	0.1482	0.8973	0.3695	0.3884	0.0745	1.0155	0.008	0.0477	0.0059	0.4018	0.0719	0.3884	0.0745	3	1.2054	0.7768	1.7946	1.2232
478	0.5	78	eur	0.2111	0.1535	1.3752	0.1691	0.3792	0.0792	1.0189	0.0084	0.0172	0.0063	0.3747	0.0802	0.3792	0.0792	3	1.1241	0.7584	1.8759	1.2416
479	0.5	79	eur	0.0038	0.111	0.0344	0.9725	0.5635	0.0765	0.993	0.0084	-0.0213	0.006	0.466	0.1157	0.5635	0.0765	3	1.398	1.127	1.602	0.873
480	0.5	80	eur	0.0029	0.1553	0.0189	0.9849	0.5369	0.0836	1.0071	0.0083	7e-04	0.0064	0.2494	0.0775	0.5369	0.0836	3	0.7482	1.0738	2.2518	0.9262
481	0.5	81	eur	0.0932	0.165	0.5649	0.5721	0.3914	0.0752	1.017	0.008	0.012	0.0056	0.2728	0.0731	0.3914	0.0752	3	0.8184	0.7828	2.1816	1.2172
482	0.5	82	eur	0.2426	0.124	1.957	0.0504	0.5289	0.0825	1.0078	0.0083	0.0211	0.0058	0.3388	0.0792	0.5289	0.0825	3	1.0164	1.0578	1.9836	0.9422
483	0.5	83	eur	0.0635	0.1158	0.5487	0.5832	0.535	0.0802	0.9989	0.0087	0.003	0.0059	0.4101	0.0763	0.535	0.0802	3	1.2303	1.07	1.7697	0.93
484	0.5	84	eur	-0.3188	0.1256	-2.5388	0.0111	0.645	0.0841	0.9865	0.0083	-0.0164	0.0057	0.2837	0.0753	0.645	0.0841	3	0.8511	1.29	2.1489	0.71
485	0.5	85	eur	0.2397	0.1319	1.818	0.0691	0.5069	0.0774	1.0105	0.0078	-0.0359	0.0061	0.3601	0.0695	0.5069	0.0774	3	1.0803	1.0138	1.9197	0.9862
486	0.5	86	eur	-0.2077	0.1582	-1.3128	0.1893	0.5137	0.0737	0.9954	0.0072	-0.0137	0.0054	0.2159	0.0805	0.5137	0.0737	3	0.6477	1.0274	2.3523	0.9726
487	0.5	87	eur	-0.1062	0.1263	-0.8412	0.4002	0.472	0.0785	1.0067	0.0084	-0.0325	0.0061	0.4329	0.08	0.472	0.0785	3	1.2987	0.944	1.7013	1.056
488	0.5	88	eur	-0.1538	0.1997	-0.7702	0.4412	0.4498	0.0863	1.0084	0.0087	-0.0032	0.0054	0.1645	0.0701	0.4498	0.0863	3	0.4935	0.8996	2.5065	1.1004
489	0.5	89	eur	-0.0994	0.1426	-0.6966	0.486	0.3949	0.0833	1.0141	0.0085	-0.0409	0.0058	0.3647	0.079	0.3949	0.0833	3	1.0941	0.7898	1.9059	1.2102
490	0.5	90	eur	-0.1093	0.1936	-0.5649	0.5721	0.505	0.0737	1.0023	0.0082	-0.0227	0.0059	0.209	0.0775	0.505	0.0737	3	0.627	1.01	2.373	0.99
491	0.5	91	eur	-0.1859	0.1389	-1.3381	0.1809	0.4754	0.0817	1.0087	0.0088	-0.0188	0.0063	0.3487	0.0814	0.4754	0.0817	3	1.0461	0.9508	1.9539	1.0492
492	0.5	92	eur	-8e-04	0.1631	-0.0047	0.9963	0.3225	0.0747	1.0179	0.0087	-0.0111	0.0052	0.3013	0.0638	0.3225	0.0747	3	0.9039	0.645	2.0961	1.355
493	0.5	93	eur	-0.0628	0.1356	-0.4629	0.6434	0.4363	0.0789	1.0123	0.0082	0.0034	0.0056	0.3272	0.0745	0.4363	0.0789	3	0.9816	0.8726	2.0184	1.1274
494	0.5	94	eur	-0.0177	0.1206	-0.1466	0.8835	0.5166	0.0742	1.0073	0.0075	-0.003	0.0059	0.3764	0.0778	0.5166	0.0742	3	1.1292	1.0332	1.8708	0.9668
495	0.5	95	eur	0.0509	0.157	0.324	0.746	0.5655	0.0842	0.9952	0.0087	0.0258	0.0063	0.2494	0.0726	0.5655	0.0842	3	0.7482	1.131	2.2518	0.869
496	0.5	96	eur	0.1016	0.1739	0.5845	0.5589	0.5058	0.0826	1.003	0.0085	0.0207	0.0051	0.18	0.0756	0.5058	0.0826	3	0.54	1.0116	2.46	0.9884
497	0.5	97	eur	0.0701	0.0984	0.7123	0.4763	0.5751	0.0812	0.9942	0.008	0.0212	0.0054	0.5444	0.0798	0.5751	0.0812	3	1.6332	1.1502	1.3668	0.8498
498	0.5	98	eur	-0.1636	0.1409	-1.161	0.2456	0.4923	0.0841	1.0073	0.008	-0.0474	0.0062	0.3348	0.0752	0.4923	0.0841	3	1.0044	0.9846	1.9956	1.0154
499	0.5	99	eur	0.1358	0.1671	0.8125	0.4165	0.4081	0.0882	1.0138	0.0094	0.0193	0.0061	0.2703	0.081	0.4081	0.0882	3	0.8109	0.8162	2.1891	1.1838
500	0.5	100	eur	-0.1763	0.1898	-0.9292	0.3528	0.3635	0.0688	1.0179	0.0074	0.0203	0.0058	0.2492	0.0684	0.3635	0.0688	3	0.7476	0.727	2.2524	1.273
501	0.5	1	own	-0.1968	0.1284	-1.533	0.1253	0.5479	0.0768	1.0003	0.0082	-0.0098	0.0065	0.3703	0.0689	0.5479	0.0768	3	1.1109	1.0958	1.8891	0.9042
502	0.5	2	own	0.1219	0.1571	0.7758	0.4379	0.3598	0.0756	1.0127	0.0081	0.0203	0.0059	0.3188	0.0648	0.3598	0.0756	3	0.9564	0.7196	2.0436	1.2804
503	0.5	3	own	0.1984	0.1421	1.3962	0.1627	0.5934	0.1045	0.9922	0.01	-0.0191	0.0057	0.2306	0.0728	0.5934	0.1045	3	0.6918	1.1868	2.3082	0.8132
504	0.5	4	own	0.1174	0.1384	0.8486	0.3961	0.4538	0.0778	1.014	0.0084	9e-04	0.0058	0.3394	0.0629	0.4538	0.0778	3	1.0182	0.9076	1.9818	1.0924
505	0.5	5	own	0.0242	0.1207	0.2003	0.8412	0.6313	0.0794	1.0023	0.0081	-0.0414	0.0056	0.2999	0.0672	0.6313	0.0794	3	0.8997	1.2626	2.1003	0.7374
506	0.5	6	own	0.068	0.1468	0.4631	0.6433	0.5082	0.0739	0.9993	0.0086	0.0161	0.0063	0.3259	0.0691	0.5082	0.0739	3	0.9777	1.0164	2.0223	0.9836
507	0.5	7	own	0.2996	0.1501	1.9959	0.0459	0.4482	0.0845	1.0071	0.0092	-0.015	0.005	0.268	0.0764	0.4482	0.0845	3	0.804	0.8964	2.196	1.1036
508	0.5	8	own	-0.0372	0.1505	-0.2474	0.8046	0.3911	0.0706	1.0064	0.0077	0.0333	0.0053	0.2201	0.062	0.3911	0.0706	3	0.6603	0.7822	2.3397	1.2178
509	0.5	9	own	0.0701	0.1248	0.5618	0.5743	0.629	0.0669	0.9941	0.008	0.0232	0.0054	0.2425	0.0696	0.629	0.0669	3	0.7275	1.258	2.2725	0.742
510	0.5	10	own	-0.2009	0.1212	-1.6579	0.0973	0.4868	0.0826	1.005	0.0081	0.0189	0.0058	0.4165	0.0847	0.4868	0.0826	3	1.2495	0.9736	1.7505	1.0264
511	0.5	11	own	-0.0876	0.1461	-0.5996	0.5488	0.3517	0.0734	1.013	0.0086	0.0025	0.0061	0.3701	0.0701	0.3517	0.0734	3	1.1103	0.7034	1.8897	1.2966
512	0.5	12	own	0.1898	0.1128	1.683	0.0924	0.4768	0.0732	1.0022	0.0084	0.01	0.0055	0.4333	0.0721	0.4768	0.0732	3	1.2999	0.9536	1.7001	1.0464
513	0.5	13	own	0.044	0.1487	0.2961	0.7672	0.467	0.072	1.0009	0.0078	-3e-04	0.0052	0.2507	0.0719	0.467	0.072	3	0.7521	0.934	2.2479	1.066
514	0.5	14	own	0.0308	0.1318	0.234	0.815	0.5293	0.0774	1.0004	0.0077	-0.0099	0.0058	0.2739	0.0796	0.5293	0.0774	3	0.8217	1.0586	2.1783	0.9414
515	0.5	15	own	-0.184	0.1565	-1.1757	0.2397	0.5853	0.0897	1.0007	0.0091	-0.0117	0.006	0.2258	0.0696	0.5853	0.0897	3	0.6774	1.1706	2.3226	0.8294
516	0.5	16	own	-0.0646	0.1893	-0.3415	0.7327	0.3643	0.0768	1.0096	0.0084	0.011	0.0065	0.3394	0.0731	0.3643	0.0768	3	1.0182	0.7286	1.9818	1.2714
517	0.5	17	own	0.0727	0.1251	0.5808	0.5614	0.5192	0.0808	0.9948	0.0076	-0.0098	0.0057	0.3256	0.0693	0.5192	0.0808	3	0.9768	1.0384	2.0232	0.9616
518	0.5	18	own	-0.0492	0.1622	-0.3031	0.7618	0.4909	0.077	0.998	0.0079	0.0079	0.006	0.2093	0.0712	0.4909	0.077	3	0.6279	0.9818	2.3721	1.0182
519	0.5	19	own	0.1573	0.1711	0.9195	0.3578	0.3389	0.079	1.0209	0.0094	-0.025	0.0051	0.2789	0.0685	0.3389	0.079	3	0.8367	0.6778	2.1633	1.3222
520	0.5	20	own	-0.226	0.1229	-1.8385	0.066	0.5653	0.0889	1.0043	0.0084	0.0072	0.0063	0.3998	0.0731	0.5653	0.0889	3	1.1994	1.1306	1.8006	0.8694
521	0.5	21	own	-0.0629	0.1251	-0.5025	0.6153	0.5919	0.0777	0.991	0.0086	0.002	0.0056	0.3082	0.0668	0.5919	0.0777	3	0.9246	1.1838	2.0754	0.8162
522	0.5	22	own	-0.0054	0.1798	-0.0298	0.9762	0.3841	0.0693	1.0095	0.0079	-0.0332	0.0055	0.2105	0.0731	0.3841	0.0693	3	0.6315	0.7682	2.3685	1.2318
523	0.5	23	own	-0.021	0.1381	-0.1519	0.8792	0.5942	0.0807	0.9926	0.008	-0.007	0.0067	0.4502	0.1061	0.5942	0.0807	3	1.3506	1.1884	1.6494	0.8116
524	0.5	24	own	0.2637	0.1213	2.1741	0.0297	0.4448	0.0783	1.0085	0.0083	0.0062	0.0059	0.477	0.0779	0.4448	0.0783	3	1.431	0.8896	1.569	1.1104
525	0.5	25	own	0.1783	0.1369	1.3023	0.1928	0.4002	0.0767	1.0016	0.0082	-0.0284	0.0059	0.3681	0.0668	0.4002	0.0767	3	1.1043	0.8004	1.8957	1.1996
526	0.5	26	own	0.1415	0.1562	0.9059	0.365	0.4631	0.0794	1.0001	0.0086	7e-04	0.0055	0.2842	0.0749	0.4631	0.0794	3	0.8526	0.9262	2.1474	1.0738
527	0.5	27	own	0.2048	0.1981	1.0334	0.3014	0.5673	0.0753	0.9934	0.0089	-0.0017	0.0065	0.1649	0.0856	0.5673	0.0753	3	0.4947	1.1346	2.5053	0.8654
528	0.5	28	own	-0.0864	0.1427	-0.6054	0.5449	0.5548	0.0848	0.9936	0.0087	0.0252	0.0058	0.3172	0.068	0.5548	0.0848	3	0.9516	1.1096	2.0484	0.8904
529	0.5	29	own	0.1068	0.1447	0.7381	0.4604	0.3818	0.0779	1.0276	0.0085	-0.001	0.0053	0.3442	0.075	0.3818	0.0779	3	1.0326	0.7636	1.9674	1.2364
530	0.5	30	own	0.1087	0.1377	0.7893	0.43	0.4644	0.08	0.995	0.009	0.0165	0.0064	0.4032	0.0737	0.4644	0.08	3	1.2096	0.9288	1.7904	1.0712
531	0.5	31	own	-0.0666	0.1199	-0.5551	0.5788	0.4531	0.0788	1.0011	0.0081	0.0038	0.0054	0.384	0.0662	0.4531	0.0788	3	1.152	0.9062	1.848	1.0938
532	0.5	32	own	-0.2869	0.1672	-1.7156	0.0862	0.4713	0.0813	1.0125	0.0088	0.0052	0.0062	0.2385	0.0651	0.4713	0.0813	3	0.7155	0.9426	2.2845	1.0574
533	0.5	33	own	-0.0107	0.1393	-0.0769	0.9387	0.4639	0.0786	1.013	0.009	-0.0047	0.0058	0.3173	0.0593	0.4639	0.0786	3	0.9519	0.9278	2.0481	1.0722
534	0.5	34	own	0.0145	0.1134	0.1275	0.8985	0.477	0.0752	1.0133	0.0077	0.0066	0.0051	0.3777	0.0717	0.477	0.0752	3	1.1331	0.954	1.8669	1.046
535	0.5	35	own	0.2509	0.132	1.9008	0.0573	0.5177	0.0759	1.0082	0.0076	-0.0033	0.0059	0.3041	0.094	0.5177	0.0759	3	0.9123	1.0354	2.0877	0.9646
536	0.5	36	own	0.1228	0.1748	0.7022	0.4826	0.3038	0.0726	1.0129	0.0081	0.012	0.0051	0.2396	0.0708	0.3038	0.0726	3	0.7188	0.6076	2.2812	1.3924
537	0.5	37	own	-0.2428	0.1639	-1.481	0.1386	0.4372	0.0706	1.0018	0.0071	-0.0106	0.006	0.2171	0.0701	0.4372	0.0706	3	0.6513	0.8744	2.3487	1.1256
538	0.5	38	own	-0.0451	0.1598	-0.2822	0.7778	0.5104	0.0791	1.0039	0.0083	-0.0122	0.0069	0.3621	0.0894	0.5104	0.0791	3	1.0863	1.0208	1.9137	0.9792
539	0.5	39	own	0.0178	0.1163	0.1528	0.8785	0.4946	0.0727	1.0056	0.0081	-0.0099	0.0053	0.3296	0.0757	0.4946	0.0727	3	0.9888	0.9892	2.0112	1.0108
540	0.5	40	own	0.097	0.1657	0.5857	0.5581	0.4517	0.0742	1.0114	0.0081	-0.0057	0.0065	0.2332	0.0682	0.4517	0.0742	3	0.6996	0.9034	2.3004	1.0966
541	0.5	41	own	-0.079	0.1593	-0.4957	0.6201	0.3213	0.069	1.0166	0.0086	-0.0129	0.0054	0.2574	0.0689	0.3213	0.069	3	0.7722	0.6426	2.2278	1.3574
542	0.5	42	own	0.0686	0.1472	0.4663	0.641	0.6268	0.1169	0.9916	0.0105	-0.0248	0.0068	0.3166	0.0715	0.6268	0.1169	3	0.9498	1.2536	2.0502	0.7464
543	0.5	43	own	-0.0486	0.1297	-0.3749	0.7077	0.5864	0.0744	0.9828	0.0077	-0.0124	0.0058	0.3014	0.0733	0.5864	0.0744	3	0.9042	1.1728	2.0958	0.8272
544	0.5	44	own	-0.042	0.1536	-0.2733	0.7847	0.6594	0.0917	1.0038	0.0094	-0.0296	0.0064	0.2024	0.072	0.6594	0.0917	3	0.6072	1.3188	2.3928	0.6812
545	0.5	45	own	0.0984	0.1852	0.5313	0.5952	0.2855	0.0629	1.0065	0.008	-0.0105	0.0057	0.2863	0.0728	0.2855	0.0629	3	0.8589	0.571	2.1411	1.429
546	0.5	46	own	-0.0065	0.123	-0.0531	0.9577	0.5147	0.0764	0.9988	0.0083	0.008	0.0051	0.3103	0.0713	0.5147	0.0764	3	0.9309	1.0294	2.0691	0.9706
547	0.5	47	own	0.0473	0.119	0.3976	0.691	0.4789	0.0717	0.9996	0.0086	-0.0068	0.0059	0.3945	0.071	0.4789	0.0717	3	1.1835	0.9578	1.8165	1.0422
548	0.5	48	own	0.0348	0.1284	0.2713	0.7862	0.395	0.0743	1.0089	0.0077	0.0622	0.0066	0.4133	0.0734	0.395	0.0743	3	1.2399	0.79	1.7601	1.21
549	0.5	49	own	0.2096	0.1497	1.4	0.1615	0.4398	0.0837	1.0156	0.0088	-0.0105	0.0058	0.3456	0.0761	0.4398	0.0837	3	1.0368	0.8796	1.9632	1.1204
550	0.5	50	own	0.2075	0.1366	1.5187	0.1288	0.5026	0.0745	1.0027	0.0083	-0.0085	0.0059	0.2948	0.0704	0.5026	0.0745	3	0.8844	1.0052	2.1156	0.9948
551	0.5	51	own	0.2317	0.1566	1.4795	0.139	0.4136	0.0786	1.0089	0.0081	-0.0417	0.006	0.2691	0.0692	0.4136	0.0786	3	0.8073	0.8272	2.1927	1.1728
552	0.5	52	own	0.159	0.1375	1.1562	0.2476	0.3896	0.0745	1.0048	0.0073	5e-04	0.0058	0.5023	0.0782	0.3896	0.0745	3	1.5069	0.7792	1.4931	1.2208
553	0.5	53	own	-0.2733	0.1142	-2.3928	0.0167	0.6169	0.103	0.9887	0.0098	-0.0076	0.0067	0.451	0.0748	0.6169	0.103	3	1.353	1.2338	1.647	0.7662
554	0.5	54	own	-0.1603	0.1671	-0.9592	0.3374	0.4462	0.0744	1	0.008	0.0045	0.0055	0.2088	0.071	0.4462	0.0744	3	0.6264	0.8924	2.3736	1.1076
555	0.5	55	own	-0.2268	0.1422	-1.5951	0.1107	0.4435	0.0759	1.0075	0.0087	0.0137	0.0056	0.3563	0.078	0.4435	0.0759	3	1.0689	0.887	1.9311	1.113
556	0.5	56	own	0.0873	0.14	0.6235	0.5329	0.4987	0.0711	0.9993	0.0087	-0.0225	0.0057	0.2774	0.0714	0.4987	0.0711	3	0.8322	0.9974	2.1678	1.0026
557	0.5	57	own	4e-04	0.1196	0.0037	0.9971	0.4536	0.0736	0.9979	0.0087	0.0096	0.0056	0.3822	0.0785	0.4536	0.0736	3	1.1466	0.9072	1.8534	1.0928
558	0.5	58	own	0.0463	0.1121	0.4132	0.6795	0.608	0.0905	0.9946	0.0096	-0.013	0.0061	0.3869	0.0748	0.608	0.0905	3	1.1607	1.216	1.8393	0.784
559	0.5	59	own	0.0799	0.133	0.6008	0.548	0.3717	0.0716	1.0114	0.008	0.0115	0.0061	0.4144	0.0705	0.3717	0.0716	3	1.2432	0.7434	1.7568	1.2566
560	0.5	60	own	0.3322	0.1981	1.6767	0.0936	0.4183	0.0795	1.0013	0.0087	-0.009	0.006	0.1937	0.0655	0.4183	0.0795	3	0.5811	0.8366	2.4189	1.1634
561	0.5	61	own	-0.0331	0.1038	-0.3189	0.7498	0.5605	0.0758	0.9957	0.0076	-0.0133	0.0057	0.4554	0.0801	0.5605	0.0758	3	1.3662	1.121	1.6338	0.879
562	0.5	62	own	-0.0047	0.1345	-0.0347	0.9723	0.3942	0.0713	1.014	0.0079	-0.0047	0.0058	0.3915	0.0724	0.3942	0.0713	3	1.1745	0.7884	1.8255	1.2116
563	0.5	63	own	0.1366	0.152	0.8983	0.369	0.4412	0.0783	1.0161	0.0086	0.0073	0.0059	0.2977	0.0766	0.4412	0.0783	3	0.8931	0.8824	2.1069	1.1176
564	0.5	64	own	0.1766	0.1497	1.1799	0.2381	0.4701	0.0705	1.0077	0.0077	-1e-04	0.0056	0.3163	0.0731	0.4701	0.0705	3	0.9489	0.9402	2.0511	1.0598
565	0.5	65	own	0.2682	0.1702	1.5762	0.115	0.4314	0.0788	1.0085	0.0082	0.0026	0.0059	0.2734	0.073	0.4314	0.0788	3	0.8202	0.8628	2.1798	1.1372
566	0.5	66	own	-0.0316	0.1489	-0.2124	0.8318	0.5036	0.08	1.0036	0.0087	-0.0111	0.0056	0.2354	0.0747	0.5036	0.08	3	0.7062	1.0072	2.2938	0.9928
567	0.5	67	own	0.2073	0.1528	1.3563	0.175	0.3372	0.0728	1.0179	0.0082	0.0063	0.0063	0.3664	0.0715	0.3372	0.0728	3	1.0992	0.6744	1.9008	1.3256
568	0.5	68	own	0.0611	0.1457	0.4193	0.675	0.4435	0.0731	1.0171	0.0087	-0.0079	0.0059	0.3632	0.0892	0.4435	0.0731	3	1.0896	0.887	1.9104	1.113
569	0.5	69	own	-0.1399	0.1284	-1.0895	0.276	0.5556	0.0845	1.0017	0.0081	-0.0075	0.0061	0.3411	0.0715	0.5556	0.0845	3	1.0233	1.1112	1.9767	0.8888
570	0.5	70	own	-0.2316	0.167	-1.3866	0.1656	0.3891	0.0758	1.0179	0.0078	8e-04	0.0059	0.273	0.0691	0.3891	0.0758	3	0.819	0.7782	2.181	1.2218
571	0.5	71	own	-0.0955	0.1748	-0.5463	0.5849	0.3636	0.0651	1.0272	0.0082	0.0025	0.0059	0.2476	0.0715	0.3636	0.0651	3	0.7428	0.7272	2.2572	1.2728
572	0.5	72	own	0.1323	0.1214	1.0897	0.2758	0.4563	0.0738	1.0032	0.0079	2.2308e-05	0.0055	0.3745	0.0678	0.4563	0.0738	3	1.1235	0.9126	1.8765	1.0874
573	0.5	73	own	-0.2324	0.1745	-1.3324	0.1827	0.4114	0.0762	1.0077	0.0085	0.0017	0.0052	0.2369	0.0728	0.4114	0.0762	3	0.7107	0.8228	2.2893	1.1772
574	0.5	74	own	0.0739	0.1357	0.5444	0.5862	0.495	0.0725	1.005	0.008	0.0027	0.0057	0.2794	0.0741	0.495	0.0725	3	0.8382	0.99	2.1618	1.01
575	0.5	75	own	-6.4486e-05	0.1542	-4e-04	0.9997	0.3265	0.0771	1.0074	0.0084	0.0491	0.0062	0.391	0.0694	0.3265	0.0771	3	1.173	0.653	1.827	1.347
576	0.5	76	own	0.0827	0.1328	0.6225	0.5336	0.6054	0.0774	0.9997	0.0087	0.002	0.0058	0.2657	0.0771	0.6054	0.0774	3	0.7971	1.2108	2.2029	0.7892
577	0.5	77	own	0.1126	0.1389	0.8106	0.4176	0.3732	0.0765	1.0152	0.0086	0.0481	0.0054	0.3847	0.0699	0.3732	0.0765	3	1.1541	0.7464	1.8459	1.2536
578	0.5	78	own	0.2369	0.141	1.68	0.093	0.3932	0.0713	1.0142	0.0076	0.015	0.0058	0.3591	0.0837	0.3932	0.0713	3	1.0773	0.7864	1.9227	1.2136
579	0.5	79	own	0.01	0.1301	0.0769	0.9387	0.5479	0.0711	0.9925	0.0085	-0.0214	0.006	0.4107	0.1346	0.5479	0.0711	3	1.2321	1.0958	1.7679	0.9042
580	0.5	80	own	-0.0627	0.1282	-0.4889	0.6249	0.528	0.0768	1.0055	0.0083	0.0043	0.0061	0.3037	0.0754	0.528	0.0768	3	0.9111	1.056	2.0889	0.944
581	0.5	81	own	0.028	0.1543	0.1812	0.8562	0.384	0.0709	1.0154	0.0084	0.014	0.0057	0.2918	0.0698	0.384	0.0709	3	0.8754	0.768	2.1246	1.232
582	0.5	82	own	0.2181	0.1237	1.7628	0.0779	0.5065	0.0776	1.0065	0.0081	0.0229	0.0055	0.2979	0.0839	0.5065	0.0776	3	0.8937	1.013	2.1063	0.987
583	0.5	83	own	0.0853	0.1071	0.7969	0.4255	0.5398	0.0774	0.9962	0.0085	5e-04	0.0055	0.3997	0.0711	0.5398	0.0774	3	1.1991	1.0796	1.8009	0.9204
584	0.5	84	own	-0.2062	0.1223	-1.6864	0.0917	0.6197	0.0708	0.9861	0.0071	-0.0219	0.0058	0.2585	0.0682	0.6197	0.0708	3	0.7755	1.2394	2.2245	0.7606
585	0.5	85	own	0.1533	0.1286	1.1921	0.2332	0.4631	0.0768	1.0121	0.008	-0.0307	0.0061	0.3822	0.0723	0.4631	0.0768	3	1.1466	0.9262	1.8534	1.0738
586	0.5	86	own	-0.2573	0.162	-1.5886	0.1121	0.4636	0.0707	0.9987	0.0077	-0.0112	0.0052	0.2202	0.0727	0.4636	0.0707	3	0.6606	0.9272	2.3394	1.0728
587	0.5	87	own	-0.1703	0.1247	-1.3654	0.1721	0.4095	0.0704	1.0127	0.0084	-0.0282	0.0059	0.447	0.0823	0.4095	0.0704	3	1.341	0.819	1.659	1.181
588	0.5	88	own	-0.1624	0.2276	-0.7135	0.4755	0.4277	0.0811	1.0081	0.0086	-0.0027	0.0058	0.1396	0.0733	0.4277	0.0811	3	0.4188	0.8554	2.5812	1.1446
589	0.5	89	own	-0.0628	0.1427	-0.4397	0.6602	0.4213	0.0807	1.0114	0.0084	-0.0427	0.0058	0.3382	0.0771	0.4213	0.0807	3	1.0146	0.8426	1.9854	1.1574
590	0.5	90	own	-0.1168	0.166	-0.7037	0.4816	0.4983	0.075	0.9996	0.0082	-0.0224	0.0059	0.2488	0.0709	0.4983	0.075	3	0.7464	0.9966	2.2536	1.0034
591	0.5	91	own	-0.1917	0.1344	-1.4262	0.1538	0.4969	0.0782	1.0015	0.0086	-0.0158	0.0062	0.3802	0.079	0.4969	0.0782	3	1.1406	0.9938	1.8594	1.0062
592	0.5	92	own	0.0261	0.1712	0.1521	0.8791	0.3353	0.0731	1.0138	0.008	-0.0112	0.0054	0.2853	0.0661	0.3353	0.0731	3	0.8559	0.6706	2.1441	1.3294
593	0.5	93	own	-0.1248	0.14	-0.8916	0.3726	0.4352	0.0683	1.0105	0.0078	0.0065	0.005	0.3193	0.0669	0.4352	0.0683	3	0.9579	0.8704	2.0421	1.1296
594	0.5	94	own	-0.0347	0.1149	-0.3019	0.7627	0.5192	0.07	1.0028	0.0074	-0.0015	0.0056	0.3613	0.0757	0.5192	0.07	3	1.0839	1.0384	1.9161	0.9616
595	0.5	95	own	0.1032	0.1568	0.658	0.5105	0.558	0.0814	0.9925	0.0081	0.0243	0.0057	0.1906	0.0643	0.558	0.0814	3	0.5718	1.116	2.4282	0.884
596	0.5	96	own	0.0756	0.18	0.4197	0.6747	0.5124	0.0709	0.9979	0.0079	0.0219	0.0052	0.1541	0.0693	0.5124	0.0709	3	0.4623	1.0248	2.5377	0.9752
597	0.5	97	own	0.0654	0.0903	0.7243	0.4689	0.5372	0.0718	0.9955	0.0071	0.0209	0.0054	0.5535	0.0803	0.5372	0.0718	3	1.6605	1.0744	1.3395	0.9256
598	0.5	98	own	-0.1365	0.1446	-0.9437	0.3453	0.4891	0.0825	1.0043	0.0087	-0.0502	0.0059	0.2745	0.0737	0.4891	0.0825	3	0.8235	0.9782	2.1765	1.0218
599	0.5	99	own	0.1517	0.1381	1.0982	0.2721	0.3983	0.0785	1.013	0.009	0.0178	0.0057	0.3058	0.0807	0.3983	0.0785	3	0.9174	0.7966	2.0826	1.2034
600	0.5	100	own	0.0409	0.1916	0.2134	0.831	0.4109	0.0869	1.0126	0.0084	0.013	0.0066	0.2709	0.0658	0.4109	0.0869	3	0.8127	0.8218	2.1873	1.1782
601	0.75	1	eur	0.2908	0.1779	1.6351	0.102	0.4871	0.0839	1.0003	0.0092	-0.0075	0.0055	0.2333	0.0724	0.4871	0.0839	3.5	0.81655	0.9742	2.68345	1.0258
602	0.75	2	eur	0.2828	0.3133	0.9026	0.3667	0.5577	0.0774	0.9993	0.0082	-0.0041	0.0068	0.0948	0.0789	0.5577	0.0774	3.5	0.3318	1.1154	3.1682	0.8846
603	0.75	3	eur	-0.1113	0.1679	-0.663	0.5073	0.5599	0.083	0.9973	0.0084	0.0281	0.0062	0.2391	0.0735	0.5599	0.083	3.5	0.83685	1.1198	2.66315	0.8802
604	0.75	4	eur	0.1926	0.1519	1.2685	0.2046	0.3785	0.0826	1.0317	0.009	-0.0038	0.0053	0.3117	0.0715	0.3785	0.0826	3.5	1.09095	0.757	2.40905	1.243
605	0.75	5	eur	0.123	0.151	0.8147	0.4152	0.4309	0.0757	1.0026	0.0082	0.0137	0.0064	0.3738	0.0784	0.4309	0.0757	3.5	1.3083	0.8618	2.1917	1.1382
606	0.75	6	eur	-0.1187	0.1267	-0.9367	0.3489	0.4414	0.0814	1.004	0.0088	0.0071	0.0056	0.3261	0.0715	0.4414	0.0814	3.5	1.14135	0.8828	2.35865	1.1172
607	0.75	7	eur	-0.212	0.1812	-1.1701	0.242	0.4932	0.0824	1.0129	0.0091	0.0035	0.006	0.1945	0.0662	0.4932	0.0824	3.5	0.68075	0.9864	2.81925	1.0136
608	0.75	8	eur	0.0025	0.1421	0.0173	0.9862	0.4764	0.0793	1.015	0.0081	-0.0058	0.0062	0.3223	0.0659	0.4764	0.0793	3.5	1.12805	0.9528	2.37195	1.0472
609	0.75	9	eur	-0.0033	0.1106	-0.0296	0.9764	0.5534	0.0854	1.006	0.0085	0.0092	0.0055	0.3899	0.0716	0.5534	0.0854	3.5	1.36465	1.1068	2.13535	0.8932
610	0.75	10	eur	0.2084	0.1381	1.5094	0.1312	0.5271	0.0833	1.01	0.0085	0.0013	0.0057	0.2915	0.0856	0.5271	0.0833	3.5	1.02025	1.0542	2.47975	0.9458
611	0.75	11	eur	0.3584	0.2648	1.3533	0.176	0.2464	0.0737	1.0222	0.0081	0.0033	0.0057	0.1804	0.0754	0.2464	0.0737	3.5	0.6314	0.4928	2.8686	1.5072
612	0.75	12	eur	-0.2489	0.1904	-1.3071	0.1912	0.4191	0.075	1.0074	0.0071	-0.0119	0.0063	0.2159	0.0704	0.4191	0.075	3.5	0.75565	0.8382	2.74435	1.1618
613	0.75	13	eur	-0.0738	0.1362	-0.5423	0.5876	0.5446	0.0821	1.0032	0.0084	-0.0102	0.0064	0.3416	0.0808	0.5446	0.0821	3.5	1.1956	1.0892	2.3044	0.9108
614	0.75	14	eur	0.0412	0.1328	0.3105	0.7562	0.5255	0.074	1.005	0.0082	-0.01	0.0056	0.2624	0.0794	0.5255	0.074	3.5	0.9184	1.051	2.5816	0.949
615	0.75	15	eur	0.1491	0.1748	0.8525	0.3939	0.4563	0.079	1.0139	0.0086	-0.0051	0.0061	0.2167	0.069	0.4563	0.079	3.5	0.75845	0.9126	2.74155	1.0874
616	0.75	16	eur	0.0481	0.202	0.2379	0.812	0.2796	0.0727	1.0248	0.0084	-0.0224	0.0056	0.2407	0.0694	0.2796	0.0727	3.5	0.84245	0.5592	2.65755	1.4408
617	0.75	17	eur	-0.0243	0.1522	-0.1594	0.8734	0.64	0.1067	0.9928	0.0096	-0.0193	0.0067	0.2687	0.0736	0.64	0.1067	3.5	0.94045	1.28	2.55955	0.72
618	0.75	18	eur	-0.0194	0.1538	-0.1264	0.8994	0.5311	0.0835	0.9923	0.0085	-0.0138	0.0061	0.2716	0.0781	0.5311	0.0835	3.5	0.9506	1.0622	2.5494	0.9378
619	0.75	19	eur	-0.0255	0.1723	-0.1481	0.8823	0.6636	0.0917	1.007	0.0096	-0.0313	0.0061	0.1691	0.0709	0.6636	0.0917	3.5	0.59185	1.3272	2.90815	0.6728
620	0.75	20	eur	0.0613	0.218	0.2812	0.7785	0.2692	0.07	1.0105	0.0086	-0.0073	0.0056	0.235	0.0766	0.2692	0.07	3.5	0.8225	0.5384	2.6775	1.4616
621	0.75	21	eur	-0.0821	0.1385	-0.5932	0.5531	0.47	0.0766	1.0073	0.0085	0.0107	0.0055	0.2965	0.072	0.47	0.0766	3.5	1.03775	0.94	2.46225	1.06
622	0.75	22	eur	0.0311	0.1308	0.2376	0.8122	0.5101	0.0758	0.9973	0.0083	-0.0061	0.006	0.3279	0.0748	0.5101	0.0758	3.5	1.14765	1.0202	2.35235	0.9798
623	0.75	23	eur	0.0907	0.1329	0.6827	0.4948	0.3901	0.0743	1.0096	0.0083	0.0615	0.0064	0.3945	0.0775	0.3901	0.0743	3.5	1.38075	0.7802	2.11925	1.2198
624	0.75	24	eur	0.3676	0.158	2.3258	0.02	0.44	0.0875	1.0183	0.0089	-0.0129	0.0057	0.3104	0.0745	0.44	0.0875	3.5	1.0864	0.88	2.4136	1.12
625	0.75	25	eur	0.1242	0.1631	0.7615	0.4464	0.4902	0.0778	1.0081	0.0088	-0.0041	0.0061	0.2366	0.0684	0.4902	0.0778	3.5	0.8281	0.9804	2.6719	1.0196
626	0.75	26	eur	0.2469	0.189	1.3061	0.1915	0.4207	0.0826	1.0098	0.0086	-0.0406	0.0065	0.2245	0.0726	0.4207	0.0826	3.5	0.78575	0.8414	2.71425	1.1586
627	0.75	27	eur	0.0714	0.1402	0.509	0.6107	0.3679	0.079	1.0105	0.008	6e-04	0.0053	0.444	0.0779	0.3679	0.079	3.5	1.554	0.7358	1.946	1.2642
628	0.75	28	eur	-0.2196	0.1085	-2.0235	0.043	0.6442	0.0978	0.989	0.0097	-0.0115	0.0061	0.4127	0.0751	0.6442	0.0978	3.5	1.44445	1.2884	2.05555	0.7116
629	0.75	29	eur	-0.2704	0.2193	-1.233	0.2176	0.4807	0.0772	0.9978	0.0078	0.0104	0.0056	0.1596	0.0783	0.4807	0.0772	3.5	0.5586	0.9614	2.9414	1.0386
630	0.75	30	eur	-0.2015	0.1609	-1.2526	0.2104	0.4814	0.0784	1.0059	0.0083	0.0069	0.0059	0.2761	0.0751	0.4814	0.0784	3.5	0.96635	0.9628	2.53365	1.0372
631	0.75	31	eur	0.0992	0.1837	0.5399	0.5893	0.4984	0.0799	1.0033	0.0094	-0.022	0.0058	0.1866	0.0744	0.4984	0.0799	3.5	0.6531	0.9968	2.8469	1.0032
632	0.75	32	eur	-0.0443	0.1324	-0.3349	0.7377	0.4388	0.0782	1.0036	0.0081	0.0117	0.0057	0.3407	0.0763	0.4388	0.0782	3.5	1.19245	0.8776	2.30755	1.1224
633	0.75	33	eur	0.0425	0.1201	0.3536	0.7236	0.5295	0.0914	1.0073	0.0097	-0.0174	0.0063	0.4067	0.076	0.5295	0.0914	3.5	1.42345	1.059	2.07655	0.941
634	0.75	34	eur	0.0552	0.1504	0.3667	0.7139	0.3454	0.0718	1.0163	0.0077	0.0116	0.0064	0.3855	0.0731	0.3454	0.0718	3.5	1.34925	0.6908	2.15075	1.3092
635	0.75	35	eur	0.3222	0.2304	1.3984	0.162	0.4184	0.0801	1.0033	0.0088	-0.0124	0.006	0.1796	0.0683	0.4184	0.0801	3.5	0.6286	0.8368	2.8714	1.1632
636	0.75	36	eur	-0.04	0.1099	-0.3634	0.7163	0.5879	0.0851	0.9956	0.0086	-0.0082	0.0058	0.4445	0.0784	0.5879	0.0851	3.5	1.55575	1.1758	1.94425	0.8242
637	0.75	37	eur	0.0437	0.1296	0.3367	0.7363	0.4224	0.0751	1.0134	0.0078	-0.0054	0.0056	0.3597	0.0766	0.4224	0.0751	3.5	1.25895	0.8448	2.24105	1.1552
638	0.75	38	eur	0.1694	0.1588	1.0671	0.2859	0.4772	0.0824	1.0145	0.0086	0.008	0.0058	0.2597	0.0743	0.4772	0.0824	3.5	0.90895	0.9544	2.59105	1.0456
639	0.75	39	eur	0.2117	0.1602	1.3217	0.1863	0.4305	0.0746	1.0161	0.008	-0.0019	0.0057	0.2934	0.0731	0.4305	0.0746	3.5	1.0269	0.861	2.4731	1.139
640	0.75	40	eur	0.234	0.1813	1.2911	0.1967	0.4037	0.0827	1.0159	0.0084	0.0042	0.0056	0.2324	0.0756	0.4037	0.0827	3.5	0.8134	0.8074	2.6866	1.1926
641	0.75	41	eur	-0.2242	0.188	-1.1929	0.2329	0.5139	0.0815	1.0056	0.0088	-0.0035	0.0055	0.1472	0.0717	0.5139	0.0815	3.5	0.5152	1.0278	2.9848	0.9722
642	0.75	42	eur	0.1364	0.1648	0.8279	0.4077	0.3774	0.0768	1.0145	0.0083	0.0053	0.0059	0.2736	0.071	0.3774	0.0768	3.5	0.9576	0.7548	2.5424	1.2452
643	0.75	43	eur	-0.0735	0.18	-0.4083	0.6831	0.4204	0.0755	1.023	0.0087	-0.0037	0.0062	0.2112	0.0787	0.4204	0.0755	3.5	0.7392	0.8408	2.7608	1.1592
644	0.75	44	eur	-0.1317	0.144	-0.9144	0.3605	0.6055	0.0841	0.9984	0.0083	-0.0136	0.0062	0.2741	0.076	0.6055	0.0841	3.5	0.95935	1.211	2.54065	0.789
645	0.75	45	eur	-0.2464	0.1729	-1.425	0.1542	0.4225	0.0762	1.0167	0.0077	0.0016	0.006	0.2278	0.0756	0.4225	0.0762	3.5	0.7973	0.845	2.7027	1.155
646	0.75	46	eur	-0.0913	0.2005	-0.4553	0.6489	0.3971	0.0735	1.0247	0.009	0.003	0.0062	0.1959	0.0689	0.3971	0.0735	3.5	0.68565	0.7942	2.81435	1.2058
647	0.75	47	eur	0.0963	0.1388	0.6938	0.4878	0.4853	0.0835	1.0016	0.0092	0.0015	0.0055	0.2938	0.0686	0.4853	0.0835	3.5	1.0283	0.9706	2.4717	1.0294
648	0.75	48	eur	-0.5189	0.2588	-2.0053	0.0449	0.361	0.0727	1.0179	0.008	0.0131	0.0057	0.1751	0.0686	0.361	0.0727	3.5	0.61285	0.722	2.88715	1.278
649	0.75	49	eur	-0.0238	0.1376	-0.1727	0.8629	0.5333	0.0695	1.004	0.0076	0.005	0.0056	0.2655	0.0763	0.5333	0.0695	3.5	0.92925	1.0666	2.57075	0.9334
650	0.75	50	eur	-0.0451	0.1782	-0.2529	0.8003	0.2905	0.0769	1.0145	0.0085	0.0512	0.0064	0.3392	0.0726	0.2905	0.0769	3.5	1.1872	0.581	2.3128	1.419
651	0.75	51	eur	0.0983	0.1248	0.7876	0.4309	0.5925	0.0822	1.0056	0.009	0.0024	0.0053	0.2683	0.0775	0.5925	0.0822	3.5	0.93905	1.185	2.56095	0.815
652	0.75	52	eur	0.1482	0.1548	0.9575	0.3383	0.3884	0.0745	1.0155	0.008	0.0462	0.0059	0.3595	0.0709	0.3884	0.0745	3.5	1.25825	0.7768	2.24175	1.2232
653	0.75	53	eur	0.2173	0.1594	1.3633	0.1728	0.3792	0.0792	1.0189	0.0084	0.0186	0.0062	0.3268	0.0778	0.3792	0.0792	3.5	1.1438	0.7584	2.3562	1.2416
654	0.75	54	eur	0.009	0.1149	0.0783	0.9376	0.5635	0.0765	0.993	0.0084	-0.0227	0.006	0.4273	0.1105	0.5635	0.0765	3.5	1.49555	1.127	2.00445	0.873
655	0.75	55	eur	0.0112	0.1674	0.0667	0.9469	0.5369	0.0836	1.0071	0.0083	0.0049	0.0064	0.2044	0.0776	0.5369	0.0836	3.5	0.7154	1.0738	2.7846	0.9262
656	0.75	56	eur	0.1008	0.1726	0.5841	0.5592	0.3914	0.0752	1.017	0.008	0.0155	0.0056	0.2414	0.0702	0.3914	0.0752	3.5	0.8449	0.7828	2.6551	1.2172
657	0.75	57	eur	0.2604	0.1379	1.8887	0.0589	0.5289	0.0825	1.0078	0.0083	0.0204	0.0057	0.2705	0.0757	0.5289	0.0825	3.5	0.94675	1.0578	2.55325	0.9422
658	0.75	58	eur	0.0611	0.119	0.5138	0.6074	0.535	0.0802	0.9989	0.0087	0.0012	0.0058	0.3882	0.0745	0.535	0.0802	3.5	1.3587	1.07	2.1413	0.93
659	0.75	59	eur	-0.3568	0.1357	-2.6291	0.0086	0.645	0.0841	0.9865	0.0083	-0.0177	0.0055	0.2442	0.0735	0.645	0.0841	3.5	0.8547	1.29	2.6453	0.71
660	0.75	60	eur	0.2664	0.1374	1.939	0.0525	0.5069	0.0774	1.0105	0.0078	-0.0378	0.006	0.331	0.0674	0.5069	0.0774	3.5	1.1585	1.0138	2.3415	0.9862
661	0.75	61	eur	-0.2404	0.1795	-1.339	0.1806	0.5137	0.0737	0.9954	0.0072	-0.0129	0.0054	0.1672	0.0795	0.5137	0.0737	3.5	0.5852	1.0274	2.9148	0.9726
662	0.75	62	eur	-0.1122	0.133	-0.8436	0.3989	0.472	0.0785	1.0067	0.0084	-0.0331	0.006	0.3719	0.0792	0.472	0.0785	3.5	1.30165	0.944	2.19835	1.056
663	0.75	63	eur	-0.1511	0.249	-0.6066	0.5441	0.4498	0.0863	1.0084	0.0087	-0.0067	0.0055	0.1055	0.0696	0.4498	0.0863	3.5	0.36925	0.8996	3.13075	1.1004
664	0.75	64	eur	-0.1304	0.154	-0.8468	0.3971	0.3949	0.0833	1.0141	0.0085	-0.0419	0.0057	0.3171	0.0776	0.3949	0.0833	3.5	1.10985	0.7898	2.39015	1.2102
665	0.75	65	eur	-0.1568	0.2154	-0.7278	0.4667	0.505	0.0737	1.0023	0.0082	-0.0229	0.0059	0.1684	0.075	0.505	0.0737	3.5	0.5894	1.01	2.9106	0.99
666	0.75	66	eur	-0.2122	0.1432	-1.4819	0.1384	0.4754	0.0817	1.0087	0.0088	-0.0226	0.0062	0.3134	0.0809	0.4754	0.0817	3.5	1.0969	0.9508	2.4031	1.0492
667	0.75	67	eur	0.0062	0.1794	0.0344	0.9726	0.3225	0.0747	1.0179	0.0087	-0.0106	0.0052	0.2492	0.0629	0.3225	0.0747	3.5	0.8722	0.645	2.6278	1.355
668	0.75	68	eur	-0.0858	0.1445	-0.5936	0.5528	0.4363	0.0789	1.0123	0.0082	0.0032	0.0056	0.2905	0.0728	0.4363	0.0789	3.5	1.01675	0.8726	2.48325	1.1274
669	0.75	69	eur	-0.0251	0.1338	-0.1876	0.8512	0.5166	0.0742	1.0073	0.0075	-0.0068	0.0059	0.302	0.0748	0.5166	0.0742	3.5	1.057	1.0332	2.443	0.9668
670	0.75	70	eur	0.0625	0.1752	0.3566	0.7214	0.5655	0.0842	0.9952	0.0087	0.0234	0.0063	0.203	0.0721	0.5655	0.0842	3.5	0.7105	1.131	2.7895	0.869
671	0.75	71	eur	0.1293	0.1961	0.6595	0.5096	0.5058	0.0826	1.003	0.0085	0.0198	0.0052	0.1422	0.0742	0.5058	0.0826	3.5	0.4977	1.0116	3.0023	0.9884
672	0.75	72	eur	0.066	0.1033	0.639	0.5228	0.5751	0.0812	0.9942	0.008	0.0206	0.0055	0.4985	0.0779	0.5751	0.0812	3.5	1.74475	1.1502	1.75525	0.8498
673	0.75	73	eur	-0.1494	0.1543	-0.9683	0.3329	0.4923	0.0841	1.0073	0.008	-0.0508	0.0062	0.2736	0.0727	0.4923	0.0841	3.5	0.9576	0.9846	2.5424	1.0154
674	0.75	74	eur	0.1426	0.1841	0.7745	0.4387	0.4081	0.0882	1.0138	0.0094	0.0201	0.006	0.2145	0.0798	0.4081	0.0882	3.5	0.75075	0.8162	2.74925	1.1838
675	0.75	75	eur	-0.1884	0.2016	-0.935	0.3498	0.3635	0.0688	1.0179	0.0074	0.0211	0.0059	0.2127	0.0659	0.3635	0.0688	3.5	0.74445	0.727	2.75555	1.273
676	0.75	76	eur	-0.2097	0.138	-1.5201	0.1285	0.3711	0.0786	1.0174	0.0081	0.0041	0.0059	0.4222	0.0885	0.3711	0.0786	3.5	1.4777	0.7422	2.0223	1.2578
677	0.75	77	eur	-0.0656	0.1585	-0.414	0.6788	0.5471	0.0809	1.0032	0.0079	-0.0041	0.006	0.2566	0.069	0.5471	0.0809	3.5	0.8981	1.0942	2.6019	0.9058
678	0.75	78	eur	0.2725	0.1586	1.7177	0.0859	0.4946	0.0816	1.0137	0.0087	0.0303	0.0056	0.2426	0.0744	0.4946	0.0816	3.5	0.8491	0.9892	2.6509	1.0108
679	0.75	79	eur	-0.0649	0.1208	-0.537	0.5912	0.477	0.0796	1.0144	0.0085	0.0072	0.0057	0.3599	0.0783	0.477	0.0796	3.5	1.25965	0.954	2.24035	1.046
680	0.75	80	eur	-0.07	0.196	-0.357	0.7211	0.4345	0.074	1.0276	0.0081	-0.0189	0.0065	0.1971	0.071	0.4345	0.074	3.5	0.68985	0.869	2.81015	1.131
681	0.75	81	eur	-0.085	0.2227	-0.3818	0.7026	0.4083	0.0734	1.0133	0.0083	0.0219	0.0065	0.1832	0.0687	0.4083	0.0734	3.5	0.6412	0.8166	2.8588	1.1834
682	0.75	82	eur	0.0438	0.149	0.2937	0.769	0.5088	0.0812	1.0008	0.0082	0.0099	0.0068	0.2953	0.0654	0.5088	0.0812	3.5	1.03355	1.0176	2.46645	0.9824
683	0.75	83	eur	0.0559	0.122	0.4585	0.6466	0.6031	0.0861	0.9935	0.0081	-0.0188	0.0061	0.4355	0.0885	0.6031	0.0861	3.5	1.52425	1.2062	1.97575	0.7938
684	0.75	84	eur	-0.0635	0.1264	-0.5028	0.6151	0.5635	0.0763	0.9991	0.0086	-0.0255	0.0053	0.2629	0.0965	0.5635	0.0763	3.5	0.92015	1.127	2.57985	0.873
685	0.75	85	eur	-0.173	0.1712	-1.0105	0.3123	0.5639	0.0918	1.0038	0.0099	-0.0144	0.0065	0.2629	0.0778	0.5639	0.0918	3.5	0.92015	1.1278	2.57985	0.8722
686	0.75	86	eur	0.0813	0.176	0.4618	0.6443	0.3648	0.0836	1.0243	0.0081	-0.0012	0.0063	0.2724	0.074	0.3648	0.0836	3.5	0.9534	0.7296	2.5466	1.2704
687	0.75	87	eur	-0.1026	0.1669	-0.6146	0.5388	0.342	0.0744	1.0172	0.0085	0.0293	0.0055	0.305	0.0786	0.342	0.0744	3.5	1.0675	0.684	2.4325	1.316
688	0.75	88	eur	-0.2815	0.145	-1.9421	0.0521	0.5033	0.0821	1.0105	0.0093	0.0082	0.0057	0.2842	0.0717	0.5033	0.0821	3.5	0.9947	1.0066	2.5053	0.9934
689	0.75	89	eur	0.2177	0.1313	1.6579	0.0973	0.4697	0.0801	1.0071	0.0089	0.0114	0.0061	0.3864	0.0813	0.4697	0.0801	3.5	1.3524	0.9394	2.1476	1.0606
690	0.75	90	eur	-0.046	0.1298	-0.3546	0.7229	0.5213	0.07	0.9984	0.0075	-6e-04	0.0055	0.3192	0.0805	0.5213	0.07	3.5	1.1172	1.0426	2.3828	0.9574
691	0.75	91	eur	-0.1409	0.1976	-0.7132	0.4757	0.4457	0.0762	1.0002	0.008	-0.002	0.0055	0.15	0.0723	0.4457	0.0762	3.5	0.525	0.8914	2.975	1.1086
692	0.75	92	eur	-0.1573	0.1465	-1.0739	0.2828	0.5997	0.1094	0.9938	0.0099	0.0335	0.007	0.4094	0.0793	0.5997	0.1094	3.5	1.4329	1.1994	2.0671	0.8006
693	0.75	93	eur	0.0147	0.1706	0.0862	0.9313	0.4533	0.08	1.0181	0.0087	-0.0039	0.0063	0.3091	0.069	0.4533	0.08	3.5	1.08185	0.9066	2.41815	1.0934
694	0.75	94	eur	-0.1432	0.1497	-0.9565	0.3388	0.469	0.0734	1.011	0.0078	-0.0131	0.0062	0.28	0.0734	0.469	0.0734	3.5	0.98	0.938	2.52	1.062
695	0.75	95	eur	0.14	0.1696	0.8254	0.4091	0.5692	0.0786	0.9926	0.0082	-0.0046	0.0059	0.1915	0.0762	0.5692	0.0786	3.5	0.67025	1.1384	2.82975	0.8616
696	0.75	96	eur	-0.028	0.1635	-0.1716	0.8638	0.5114	0.0903	0.9987	0.0087	0.0189	0.006	0.2335	0.0763	0.5114	0.0903	3.5	0.81725	1.0228	2.68275	0.9772
697	0.75	97	eur	-0.0043	0.1152	-0.0376	0.97	0.6188	0.0915	0.9969	0.0088	-0.0137	0.006	0.3719	0.0726	0.6188	0.0915	3.5	1.30165	1.2376	2.19835	0.7624
698	0.75	98	eur	-0.1494	0.1433	-1.0429	0.297	0.5172	0.0782	1.0027	0.0083	-0.0128	0.0057	0.3525	0.0779	0.5172	0.0782	3.5	1.23375	1.0344	2.26625	0.9656
699	0.75	99	eur	-0.2525	0.1419	-1.7792	0.0752	0.5807	0.0857	0.9989	0.0082	0.0023	0.0057	0.274	0.0718	0.5807	0.0857	3.5	0.959	1.1614	2.541	0.8386
700	0.75	100	eur	0.0168	0.2053	0.082	0.9347	0.5824	0.0768	1.0148	0.0084	0.0125	0.0055	0.1253	0.0715	0.5824	0.0768	3.5	0.43855	1.1648	3.06145	0.8352
701	0.75	1	own	0.1438	0.173	0.8311	0.4059	0.4631	0.0794	1.0001	0.0086	-0.0021	0.0055	0.2366	0.0733	0.4631	0.0794	3.5	0.8281	0.9262	2.6719	1.0738
702	0.75	2	own	0.2561	0.2651	0.9661	0.334	0.5673	0.0753	0.9934	0.0089	-0.0034	0.0064	0.0987	0.079	0.5673	0.0753	3.5	0.34545	1.1346	3.15455	0.8654
703	0.75	3	own	-0.1112	0.1526	-0.729	0.466	0.5548	0.0848	0.9936	0.0087	0.0281	0.0059	0.2793	0.0669	0.5548	0.0848	3.5	0.97755	1.1096	2.52245	0.8904
704	0.75	4	own	0.1213	0.1528	0.7942	0.4271	0.3818	0.0779	1.0276	0.0085	-4e-04	0.0053	0.2986	0.0737	0.3818	0.0779	3.5	1.0451	0.7636	2.4549	1.2364
705	0.75	5	own	0.0814	0.141	0.5775	0.5636	0.4644	0.08	0.995	0.009	0.016	0.0062	0.3684	0.0725	0.4644	0.08	3.5	1.2894	0.9288	2.2106	1.0712
706	0.75	6	own	-0.0514	0.123	-0.418	0.6759	0.4531	0.0788	1.0011	0.0081	0.0041	0.0053	0.3452	0.0661	0.4531	0.0788	3.5	1.2082	0.9062	2.2918	1.0938
707	0.75	7	own	-0.3122	0.2031	-1.537	0.1243	0.4713	0.0813	1.0125	0.0088	0.0072	0.0061	0.1674	0.0645	0.4713	0.0813	3.5	0.5859	0.9426	2.9141	1.0574
708	0.75	8	own	-0.0089	0.1471	-0.0605	0.9518	0.4639	0.0786	1.013	0.009	-0.0046	0.0058	0.2834	0.059	0.4639	0.0786	3.5	0.9919	0.9278	2.5081	1.0722
709	0.75	9	own	0.0031	0.1258	0.0244	0.9805	0.477	0.0752	1.0133	0.0077	0.0083	0.0052	0.3241	0.0705	0.477	0.0752	3.5	1.13435	0.954	2.36565	1.046
710	0.75	10	own	0.2613	0.1385	1.8874	0.0591	0.5177	0.0759	1.0082	0.0076	-0.0013	0.0059	0.2715	0.0905	0.5177	0.0759	3.5	0.95025	1.0354	2.54975	0.9646
711	0.75	11	own	0.1184	0.2099	0.5641	0.5727	0.3038	0.0726	1.0129	0.0081	0.0102	0.0051	0.1615	0.0707	0.3038	0.0726	3.5	0.56525	0.6076	2.93475	1.3924
712	0.75	12	own	-0.2448	0.184	-1.3305	0.1834	0.4372	0.0706	1.0018	0.0071	-0.0115	0.006	0.1748	0.0698	0.4372	0.0706	3.5	0.6118	0.8744	2.8882	1.1256
713	0.75	13	own	-0.0612	0.1662	-0.3685	0.7125	0.5104	0.0791	1.0039	0.0083	-0.0112	0.0068	0.3084	0.0837	0.5104	0.0791	3.5	1.0794	1.0208	2.4206	0.9792
714	0.75	14	own	0.0196	0.123	0.1596	0.8732	0.4946	0.0727	1.0056	0.0081	-0.0083	0.0052	0.2916	0.075	0.4946	0.0727	3.5	1.0206	0.9892	2.4794	1.0108
715	0.75	15	own	0.1456	0.192	0.7582	0.4483	0.4517	0.0742	1.0114	0.0081	-0.0041	0.0065	0.1713	0.066	0.4517	0.0742	3.5	0.59955	0.9034	2.90045	1.0966
716	0.75	16	own	-0.0586	0.1713	-0.342	0.7323	0.3213	0.069	1.0166	0.0086	-0.0181	0.0054	0.2177	0.0661	0.3213	0.069	3.5	0.76195	0.6426	2.73805	1.3574
717	0.75	17	own	0.0626	0.156	0.401	0.6884	0.6268	0.1169	0.9916	0.0105	-0.0234	0.0065	0.2487	0.0704	0.6268	0.1169	3.5	0.87045	1.2536	2.62955	0.7464
718	0.75	18	own	-0.0591	0.1423	-0.4155	0.6778	0.5864	0.0744	0.9828	0.0077	-0.0117	0.0058	0.2554	0.072	0.5864	0.0744	3.5	0.8939	1.1728	2.6061	0.8272
719	0.75	19	own	-0.0142	0.1709	-0.0829	0.934	0.6594	0.0917	1.0038	0.0094	-0.0329	0.0063	0.1571	0.0716	0.6594	0.0917	3.5	0.54985	1.3188	2.95015	0.6812
720	0.75	20	own	0.114	0.2019	0.5647	0.5723	0.2855	0.0629	1.0065	0.008	-0.01	0.0058	0.2398	0.0722	0.2855	0.0629	3.5	0.8393	0.571	2.6607	1.429
721	0.75	21	own	0.0026	0.1352	0.0189	0.9849	0.5147	0.0764	0.9988	0.0083	0.0058	0.0051	0.2508	0.0691	0.5147	0.0764	3.5	0.8778	1.0294	2.6222	0.9706
722	0.75	22	own	0.061	0.1284	0.475	0.6348	0.4789	0.0717	0.9996	0.0086	-0.0073	0.0059	0.3326	0.0696	0.4789	0.0717	3.5	1.1641	0.9578	2.3359	1.0422
723	0.75	23	own	0.0573	0.1333	0.4299	0.6673	0.395	0.0743	1.0089	0.0077	0.0637	0.0064	0.3665	0.0733	0.395	0.0743	3.5	1.28275	0.79	2.21725	1.21
724	0.75	24	own	0.2115	0.1569	1.3482	0.1776	0.4398	0.0837	1.0156	0.0088	-0.0064	0.0058	0.3132	0.0753	0.4398	0.0837	3.5	1.0962	0.8796	2.4038	1.1204
725	0.75	25	own	0.2041	0.1473	1.3857	0.1658	0.5026	0.0745	1.0027	0.0083	-0.0093	0.0058	0.2529	0.0695	0.5026	0.0745	3.5	0.88515	1.0052	2.61485	0.9948
726	0.75	26	own	0.2682	0.1749	1.534	0.125	0.4136	0.0786	1.0089	0.0081	-0.0417	0.006	0.2178	0.067	0.4136	0.0786	3.5	0.7623	0.8272	2.7377	1.1728
727	0.75	27	own	0.1595	0.1428	1.1172	0.2639	0.3896	0.0745	1.0048	0.0073	-0.0038	0.0057	0.4377	0.0771	0.3896	0.0745	3.5	1.53195	0.7792	1.96805	1.2208
728	0.75	28	own	-0.2752	0.121	-2.2746	0.0229	0.6169	0.103	0.9887	0.0098	-0.0077	0.0066	0.4051	0.0721	0.6169	0.103	3.5	1.41785	1.2338	2.08215	0.7662
729	0.75	29	own	-0.1983	0.1979	-1.0018	0.3165	0.4462	0.0744	1	0.008	0.0085	0.0055	0.1562	0.0719	0.4462	0.0744	3.5	0.5467	0.8924	2.9533	1.1076
730	0.75	30	own	-0.2322	0.1511	-1.5365	0.1244	0.4435	0.0759	1.0075	0.0087	0.0085	0.0056	0.3115	0.0767	0.4435	0.0759	3.5	1.09025	0.887	2.40975	1.113
731	0.75	31	own	0.1118	0.1651	0.6775	0.4981	0.4987	0.0711	0.9993	0.0087	-0.0226	0.0058	0.2002	0.0692	0.4987	0.0711	3.5	0.7007	0.9974	2.7993	1.0026
732	0.75	32	own	-0.0158	0.1223	-0.1294	0.897	0.4536	0.0736	0.9979	0.0087	0.0095	0.0055	0.3643	0.0772	0.4536	0.0736	3.5	1.27505	0.9072	2.22495	1.0928
733	0.75	33	own	0.0354	0.118	0.2999	0.7643	0.608	0.0905	0.9946	0.0096	-0.0166	0.0061	0.3455	0.0749	0.608	0.0905	3.5	1.20925	1.216	2.29075	0.784
734	0.75	34	own	0.082	0.1392	0.5893	0.5556	0.3717	0.0716	1.0114	0.008	0.0106	0.006	0.3605	0.0709	0.3717	0.0716	3.5	1.26175	0.7434	2.23825	1.2566
735	0.75	35	own	0.3432	0.21	1.634	0.1023	0.4183	0.0795	1.0013	0.0087	-0.0127	0.0059	0.1709	0.0647	0.4183	0.0795	3.5	0.59815	0.8366	2.90185	1.1634
736	0.75	36	own	-0.0124	0.1105	-0.1124	0.9105	0.5605	0.0758	0.9957	0.0076	-0.0097	0.0057	0.4115	0.0789	0.5605	0.0758	3.5	1.44025	1.121	2.05975	0.879
737	0.75	37	own	-0.0031	0.1411	-0.0216	0.9827	0.3942	0.0713	1.014	0.0079	-0.0035	0.0058	0.3554	0.0698	0.3942	0.0713	3.5	1.2439	0.7884	2.2561	1.2116
738	0.75	38	own	0.1612	0.169	0.9536	0.3403	0.4412	0.0783	1.0161	0.0086	0.0083	0.0058	0.2377	0.075	0.4412	0.0783	3.5	0.83195	0.8824	2.66805	1.1176
739	0.75	39	own	0.1862	0.1606	1.159	0.2465	0.4701	0.0705	1.0077	0.0077	-8e-04	0.0057	0.2779	0.0724	0.4701	0.0705	3.5	0.97265	0.9402	2.52735	1.0598
740	0.75	40	own	0.2594	0.1842	1.4083	0.159	0.4314	0.0788	1.0085	0.0082	0.0024	0.0058	0.2235	0.0705	0.4314	0.0788	3.5	0.78225	0.8628	2.71775	1.1372
741	0.75	41	own	-0.0456	0.1657	-0.2751	0.7832	0.5036	0.08	1.0036	0.0087	-0.0094	0.0057	0.19	0.0752	0.5036	0.08	3.5	0.665	1.0072	2.835	0.9928
742	0.75	42	own	0.2125	0.158	1.3446	0.1788	0.3372	0.0728	1.0179	0.0082	0.0021	0.0062	0.3323	0.0708	0.3372	0.0728	3.5	1.16305	0.6744	2.33695	1.3256
743	0.75	43	own	0.0667	0.1561	0.4274	0.6691	0.4435	0.0731	1.0171	0.0087	-0.009	0.0058	0.3136	0.0865	0.4435	0.0731	3.5	1.0976	0.887	2.4024	1.113
744	0.75	44	own	-0.1604	0.1376	-1.1661	0.2436	0.5556	0.0845	1.0017	0.0081	-0.0119	0.0062	0.2928	0.0707	0.5556	0.0845	3.5	1.0248	1.1112	2.4752	0.8888
745	0.75	45	own	-0.2373	0.175	-1.3564	0.175	0.3891	0.0758	1.0179	0.0078	0.0018	0.0058	0.2431	0.0689	0.3891	0.0758	3.5	0.85085	0.7782	2.64915	1.2218
746	0.75	46	own	-0.0897	0.1887	-0.4754	0.6345	0.3636	0.0651	1.0272	0.0082	0.0025	0.0059	0.2029	0.0691	0.3636	0.0651	3.5	0.71015	0.7272	2.78985	1.2728
747	0.75	47	own	0.1309	0.1278	1.0237	0.306	0.4563	0.0738	1.0032	0.0079	-3.5181e-05	0.0055	0.3286	0.0692	0.4563	0.0738	3.5	1.1501	0.9126	2.3499	1.0874
748	0.75	48	own	-0.2843	0.1997	-1.4241	0.1544	0.4114	0.0762	1.0077	0.0085	0.0065	0.0052	0.1886	0.07	0.4114	0.0762	3.5	0.6601	0.8228	2.8399	1.1772
749	0.75	49	own	0.0525	0.1457	0.3603	0.7186	0.495	0.0725	1.005	0.008	0.0014	0.0057	0.2385	0.0728	0.495	0.0725	3.5	0.83475	0.99	2.66525	1.01
750	0.75	50	own	-0.0199	0.1614	-0.1233	0.9019	0.3265	0.0771	1.0074	0.0084	0.0502	0.0062	0.355	0.0677	0.3265	0.0771	3.5	1.2425	0.653	2.2575	1.347
751	0.75	51	own	0.0856	0.1388	0.617	0.5372	0.6054	0.0774	0.9997	0.0087	0.0029	0.0058	0.2416	0.0757	0.6054	0.0774	3.5	0.8456	1.2108	2.6544	0.7892
752	0.75	52	own	0.1289	0.1455	0.8862	0.3755	0.3732	0.0765	1.0152	0.0086	0.0465	0.0054	0.3415	0.0675	0.3732	0.0765	3.5	1.19525	0.7464	2.30475	1.2536
753	0.75	53	own	0.2507	0.1465	1.712	0.0869	0.3932	0.0713	1.0142	0.0076	0.016	0.0057	0.3141	0.0822	0.3932	0.0713	3.5	1.09935	0.7864	2.40065	1.2136
754	0.75	54	own	0.0164	0.133	0.1235	0.9017	0.5479	0.0711	0.9925	0.0085	-0.0228	0.006	0.3776	0.1269	0.5479	0.0711	3.5	1.3216	1.0958	2.1784	0.9042
755	0.75	55	own	-0.0446	0.1373	-0.3247	0.7454	0.528	0.0768	1.0055	0.0083	0.0076	0.0061	0.2571	0.0748	0.528	0.0768	3.5	0.89985	1.056	2.60015	0.944
756	0.75	56	own	0.0345	0.1608	0.2146	0.8301	0.384	0.0709	1.0154	0.0084	0.0174	0.0056	0.2579	0.0683	0.384	0.0709	3.5	0.90265	0.768	2.59735	1.232
757	0.75	57	own	0.2338	0.1391	1.6806	0.0928	0.5065	0.0776	1.0065	0.0081	0.0222	0.0055	0.2371	0.0786	0.5065	0.0776	3.5	0.82985	1.013	2.67015	0.987
758	0.75	58	own	0.0884	0.1109	0.7977	0.425	0.5398	0.0774	0.9962	0.0085	-0.0014	0.0055	0.3765	0.0702	0.5398	0.0774	3.5	1.31775	1.0796	2.18225	0.9204
759	0.75	59	own	-0.2352	0.1323	-1.7771	0.0755	0.6197	0.0708	0.9861	0.0071	-0.0233	0.0057	0.2196	0.0667	0.6197	0.0708	3.5	0.7686	1.2394	2.7314	0.7606
760	0.75	60	own	0.1707	0.1337	1.2765	0.2018	0.4631	0.0768	1.0121	0.008	-0.0323	0.0061	0.3561	0.0696	0.4631	0.0768	3.5	1.24635	0.9262	2.25365	1.0738
761	0.75	61	own	-0.2795	0.1842	-1.5176	0.1291	0.4636	0.0707	0.9987	0.0077	-0.0109	0.0053	0.1739	0.0715	0.4636	0.0707	3.5	0.60865	0.9272	2.89135	1.0728
762	0.75	62	own	-0.1716	0.1301	-1.3191	0.1871	0.4095	0.0704	1.0127	0.0084	-0.0294	0.0058	0.3882	0.0802	0.4095	0.0704	3.5	1.3587	0.819	2.1413	1.181
763	0.75	63	own	-0.1566	0.2871	-0.5455	0.5854	0.4277	0.0811	1.0081	0.0086	-0.0063	0.0058	0.0881	0.0726	0.4277	0.0811	3.5	0.30835	0.8554	3.19165	1.1446
764	0.75	64	own	-0.0809	0.154	-0.5256	0.5992	0.4213	0.0807	1.0114	0.0084	-0.0441	0.0058	0.2935	0.0746	0.4213	0.0807	3.5	1.02725	0.8426	2.47275	1.1574
765	0.75	65	own	-0.1536	0.1804	-0.8514	0.3945	0.4983	0.075	0.9996	0.0082	-0.0228	0.0058	0.2106	0.0696	0.4983	0.075	3.5	0.7371	0.9966	2.7629	1.0034
766	0.75	66	own	-0.219	0.1385	-1.5818	0.1137	0.4969	0.0782	1.0015	0.0086	-0.0194	0.0062	0.3457	0.0775	0.4969	0.0782	3.5	1.20995	0.9938	2.29005	1.0062
767	0.75	67	own	0.0302	0.1868	0.1615	0.8717	0.3353	0.0731	1.0138	0.008	-0.0105	0.0053	0.2371	0.0654	0.3353	0.0731	3.5	0.82985	0.6706	2.67015	1.3294
768	0.75	68	own	-0.1453	0.148	-0.9816	0.3263	0.4352	0.0683	1.0105	0.0078	0.0059	0.005	0.2833	0.0653	0.4352	0.0683	3.5	0.99155	0.8704	2.50845	1.1296
769	0.75	69	own	-0.0448	0.1278	-0.3506	0.7259	0.5192	0.07	1.0028	0.0074	-0.0054	0.0055	0.2848	0.0735	0.5192	0.07	3.5	0.9968	1.0384	2.5032	0.9616
770	0.75	70	own	0.1238	0.1783	0.6941	0.4876	0.558	0.0814	0.9925	0.0081	0.022	0.0057	0.1481	0.0644	0.558	0.0814	3.5	0.51835	1.116	2.98165	0.884
771	0.75	71	own	0.1067	0.208	0.5129	0.608	0.5124	0.0709	0.9979	0.0079	0.0208	0.0053	0.1145	0.068	0.5124	0.0709	3.5	0.40075	1.0248	3.09925	0.9752
772	0.75	72	own	0.0616	0.0947	0.65	0.5157	0.5372	0.0718	0.9955	0.0071	0.0204	0.0055	0.5057	0.0794	0.5372	0.0718	3.5	1.76995	1.0744	1.73005	0.9256
773	0.75	73	own	-0.1316	0.1597	-0.8236	0.4102	0.4891	0.0825	1.0043	0.0087	-0.053	0.0059	0.2194	0.0715	0.4891	0.0825	3.5	0.7679	0.9782	2.7321	1.0218
774	0.75	74	own	0.1506	0.1519	0.9918	0.3213	0.3983	0.0785	1.013	0.009	0.019	0.0057	0.2493	0.0797	0.3983	0.0785	3.5	0.87255	0.7966	2.62745	1.2034
775	0.75	75	own	0.0602	0.2072	0.2904	0.7715	0.4109	0.0869	1.0126	0.0084	0.0133	0.0067	0.235	0.0638	0.4109	0.0869	3.5	0.8225	0.8218	2.6775	1.1782
776	0.75	76	own	-0.1813	0.1418	-1.2782	0.2012	0.3698	0.071	1.0152	0.008	0.0018	0.0059	0.4094	0.0821	0.3698	0.071	3.5	1.4329	0.7396	2.0671	1.2604
777	0.75	77	own	0.0065	0.14	0.0466	0.9629	0.5194	0.0773	1.0027	0.0081	-0.0077	0.0056	0.2767	0.0661	0.5194	0.0773	3.5	0.96845	1.0388	2.53155	0.9612
778	0.75	78	own	0.1909	0.1388	1.3755	0.169	0.5182	0.0753	1.006	0.0081	0.0323	0.0054	0.2781	0.073	0.5182	0.0753	3.5	0.97335	1.0364	2.52665	0.9636
779	0.75	79	own	-0.0413	0.1209	-0.3413	0.7329	0.4506	0.0716	1.014	0.008	0.0062	0.0058	0.3806	0.0713	0.4506	0.0716	3.5	1.3321	0.9012	2.1679	1.0988
780	0.75	80	own	-0.2038	0.182	-1.1195	0.2629	0.4404	0.0725	1.0248	0.0075	-0.0138	0.0061	0.2203	0.0688	0.4404	0.0725	3.5	0.77105	0.8808	2.72895	1.1192
781	0.75	81	own	-0.1438	0.2179	-0.6603	0.5091	0.385	0.0757	1.014	0.0084	0.0237	0.0064	0.1826	0.0676	0.385	0.0757	3.5	0.6391	0.77	2.8609	1.23
782	0.75	82	own	-0.0601	0.1465	-0.4105	0.6814	0.4466	0.0766	1.0072	0.0083	0.0146	0.0059	0.2885	0.0629	0.4466	0.0766	3.5	1.00975	0.8932	2.49025	1.1068
783	0.75	83	own	0.0094	0.1269	0.074	0.941	0.5231	0.0762	1.0016	0.0082	-0.0158	0.006	0.4636	0.093	0.5231	0.0762	3.5	1.6226	1.0462	1.8774	0.9538
784	0.75	84	own	-0.1298	0.1241	-1.0457	0.2957	0.4935	0.0738	1.0053	0.0079	-0.0231	0.0055	0.2829	0.1055	0.4935	0.0738	3.5	0.99015	0.987	2.50985	1.013
785	0.75	85	own	-0.193	0.1709	-1.1297	0.2586	0.5705	0.0925	0.9986	0.0096	-0.0131	0.007	0.3145	0.0764	0.5705	0.0925	3.5	1.10075	1.141	2.39925	0.859
786	0.75	86	own	-0.0472	0.1857	-0.2542	0.7993	0.3994	0.0772	1.0178	0.0078	0.0022	0.0065	0.2433	0.0732	0.3994	0.0772	3.5	0.85155	0.7988	2.64845	1.2012
787	0.75	87	own	-0.0319	0.1647	-0.1936	0.8465	0.3333	0.0715	1.0176	0.0085	0.0257	0.0055	0.2914	0.0821	0.3333	0.0715	3.5	1.0199	0.6666	2.4801	1.3334
788	0.75	88	own	-0.2876	0.1439	-1.9992	0.0456	0.4909	0.0832	1.008	0.0089	0.009	0.0056	0.2775	0.0724	0.4909	0.0832	3.5	0.97125	0.9818	2.52875	1.0182
789	0.75	89	own	0.1887	0.1336	1.4121	0.1579	0.4728	0.0774	1.0016	0.0084	0.0141	0.0059	0.3747	0.0776	0.4728	0.0774	3.5	1.31145	0.9456	2.18855	1.0544
790	0.75	90	own	-0.0583	0.1239	-0.4706	0.638	0.5228	0.0697	0.9936	0.0072	8e-04	0.0059	0.3417	0.0687	0.5228	0.0697	3.5	1.19595	1.0456	2.30405	0.9544
791	0.75	91	own	-0.0202	0.1763	-0.1144	0.9089	0.4444	0.0719	0.9978	0.0079	-0.0061	0.0053	0.1633	0.0719	0.4444	0.0719	3.5	0.57155	0.8888	2.92845	1.1112
792	0.75	92	own	-0.1922	0.1887	-1.0186	0.3084	0.5266	0.1235	1.0001	0.0113	0.0351	0.0077	0.3675	0.0794	0.5266	0.1235	3.5	1.28625	1.0532	2.21375	0.9468
793	0.75	93	own	-0.0709	0.1781	-0.398	0.6906	0.4275	0.0848	1.0169	0.0088	7e-04	0.0062	0.3128	0.0671	0.4275	0.0848	3.5	1.0948	0.855	2.4052	1.145
794	0.75	94	own	-0.1247	0.1435	-0.8693	0.3847	0.5233	0.076	0.9997	0.0081	-0.0138	0.006	0.2448	0.0683	0.5233	0.076	3.5	0.8568	1.0466	2.6432	0.9534
795	0.75	95	own	0.0989	0.1685	0.5868	0.5573	0.522	0.0698	0.9948	0.0081	-0.0027	0.0063	0.2179	0.072	0.522	0.0698	3.5	0.76265	1.044	2.73735	0.956
796	0.75	96	own	-0.1091	0.1542	-0.7073	0.4794	0.5414	0.1025	0.9927	0.0099	0.0223	0.006	0.2671	0.0763	0.5414	0.1025	3.5	0.93485	1.0828	2.56515	0.9172
797	0.75	97	own	0.0481	0.114	0.4215	0.6734	0.6426	0.0939	0.9892	0.009	-0.0168	0.0056	0.3547	0.0699	0.6426	0.0939	3.5	1.24145	1.2852	2.25855	0.7148
798	0.75	98	own	-0.0892	0.1396	-0.6389	0.5229	0.5156	0.0713	0.9994	0.0078	-0.016	0.0055	0.3245	0.08	0.5156	0.0713	3.5	1.13575	1.0312	2.36425	0.9688
799	0.75	99	own	-0.2754	0.1443	-1.9085	0.0563	0.5489	0.0864	1	0.0089	0.0036	0.0057	0.2716	0.0648	0.5489	0.0864	3.5	0.9506	1.0978	2.5494	0.9022
800	0.75	100	own	-0.0892	0.2205	-0.4046	0.6858	0.5546	0.0778	1.0157	0.0087	0.0161	0.0054	0.1233	0.0693	0.5546	0.0778	3.5	0.43155	1.1092	3.06845	0.8908
801	1	1	eur	0.1955	0.1984	0.9854	0.3244	0.4207	0.0826	1.0098	0.0086	-0.0283	0.0061	0.1898	0.0708	0.4207	0.0826	4	0.7592	0.8414	3.2408	1.1586
802	1	2	eur	0.0178	0.1927	0.0926	0.9262	0.3679	0.079	1.0105	0.008	-0.0154	0.0058	0.2247	0.0744	0.3679	0.079	4	0.8988	0.7358	3.1012	1.2642
803	1	3	eur	-0.1855	0.1129	-1.6437	0.1002	0.6442	0.0978	0.989	0.0097	-0.0147	0.006	0.375	0.0717	0.6442	0.0978	4	1.5	1.2884	2.5	0.7116
804	1	4	eur	-0.3212	0.2299	-1.3973	0.1623	0.4807	0.0772	0.9978	0.0078	0.0124	0.0058	0.1484	0.0778	0.4807	0.0772	4	0.5936	0.9614	3.4064	1.0386
805	1	5	eur	-0.0052	0.1511	-0.0342	0.9727	0.4814	0.0784	1.0059	0.0083	-0.0137	0.0058	0.277	0.0712	0.4814	0.0784	4	1.108	0.9628	2.892	1.0372
806	1	6	eur	0.2979	0.4626	0.644	0.5196	0.4984	0.0799	1.0033	0.0094	-0.0212	0.0062	0.0476	0.0735	0.4984	0.0799	4	0.1904	0.9968	3.8096	1.0032
807	1	7	eur	1.8128e-05	0.1409	1e-04	0.9999	0.4388	0.0782	1.0036	0.0081	0.0084	0.0061	0.3366	0.0805	0.4388	0.0782	4	1.3464	0.8776	2.6536	1.1224
808	1	8	eur	-0.1021	0.1224	-0.8343	0.4041	0.5295	0.0914	1.0073	0.0097	-0.0327	0.0063	0.3918	0.078	0.5295	0.0914	4	1.5672	1.059	2.4328	0.941
809	1	9	eur	-0.0249	0.1925	-0.1295	0.897	0.3454	0.0718	1.0163	0.0077	0.006	0.0062	0.2184	0.0657	0.3454	0.0718	4	0.8736	0.6908	3.1264	1.3092
810	1	10	eur	0.1629	0.1819	0.8953	0.3707	0.4184	0.0801	1.0033	0.0088	-0.0235	0.0057	0.2367	0.069	0.4184	0.0801	4	0.9468	0.8368	3.0532	1.1632
811	1	11	eur	0.0854	0.1224	0.6976	0.4854	0.5879	0.0851	0.9956	0.0086	0.0028	0.0059	0.3769	0.0762	0.5879	0.0851	4	1.5076	1.1758	2.4924	0.8242
812	1	12	eur	0.0261	0.1359	0.192	0.8477	0.4224	0.0751	1.0134	0.0078	-0.0028	0.0059	0.3529	0.0764	0.4224	0.0751	4	1.4116	0.8448	2.5884	1.1552
813	1	13	eur	0.1522	0.1765	0.8626	0.3884	0.4772	0.0824	1.0145	0.0086	0.0162	0.0059	0.2055	0.0672	0.4772	0.0824	4	0.822	0.9544	3.178	1.0456
814	1	14	eur	0.2144	0.1546	1.3864	0.1656	0.4305	0.0746	1.0161	0.008	-0.0133	0.0058	0.3131	0.0728	0.4305	0.0746	4	1.2524	0.861	2.7476	1.139
815	1	15	eur	-0.0165	0.1954	-0.0844	0.9327	0.4037	0.0827	1.0159	0.0084	0.0134	0.0055	0.1702	0.071	0.4037	0.0827	4	0.6808	0.8074	3.3192	1.1926
816	1	16	eur	-0.4846	0.3433	-1.4118	0.158	0.5139	0.0815	1.0056	0.0088	0.0072	0.0059	0.0705	0.0695	0.5139	0.0815	4	0.282	1.0278	3.718	0.9722
817	1	17	eur	0.1301	0.1533	0.8482	0.3964	0.3774	0.0768	1.0145	0.0083	-0.0131	0.0057	0.2772	0.0728	0.3774	0.0768	4	1.1088	0.7548	2.8912	1.2452
818	1	18	eur	-0.119	0.2041	-0.5832	0.5598	0.4204	0.0755	1.023	0.0087	-0.0072	0.0063	0.1699	0.072	0.4204	0.0755	4	0.6796	0.8408	3.3204	1.1592
819	1	19	eur	-0.0344	0.1634	-0.2103	0.8334	0.6055	0.0841	0.9984	0.0083	-0.034	0.0065	0.1964	0.0746	0.6055	0.0841	4	0.7856	1.211	3.2144	0.789
820	1	20	eur	-0.3244	0.1654	-1.9613	0.0498	0.4225	0.0762	1.0167	0.0077	-0.0119	0.0056	0.2431	0.0781	0.4225	0.0762	4	0.9724	0.845	3.0276	1.155
821	1	21	eur	-0.1776	0.2561	-0.6938	0.4878	0.3971	0.0735	1.0247	0.009	0.0015	0.006	0.1198	0.0606	0.3971	0.0735	4	0.4792	0.7942	3.5208	1.2058
822	1	22	eur	0.1496	0.1434	1.0433	0.2968	0.4853	0.0835	1.0016	0.0092	-2e-04	0.0059	0.2795	0.0688	0.4853	0.0835	4	1.118	0.9706	2.882	1.0294
823	1	23	eur	-0.5854	0.2964	-1.9749	0.0483	0.361	0.0727	1.0179	0.008	0.0303	0.0055	0.1378	0.0682	0.361	0.0727	4	0.5512	0.722	3.4488	1.278
824	1	24	eur	-0.0549	0.1358	-0.4043	0.686	0.5333	0.0695	1.004	0.0076	0.0069	0.0054	0.2445	0.0803	0.5333	0.0695	4	0.978	1.0666	3.022	0.9334
825	1	25	eur	-0.133	0.1922	-0.6922	0.4888	0.2905	0.0769	1.0145	0.0085	0.0293	0.0061	0.2609	0.0723	0.2905	0.0769	4	1.0436	0.581	2.9564	1.419
826	1	26	eur	0.0361	0.1213	0.2978	0.7658	0.5925	0.0822	1.0056	0.009	0.0045	0.0053	0.2998	0.0758	0.5925	0.0822	4	1.1992	1.185	2.8008	0.815
827	1	27	eur	0.0817	0.1679	0.4867	0.6265	0.3884	0.0745	1.0155	0.008	0.0293	0.0061	0.2786	0.0651	0.3884	0.0745	4	1.1144	0.7768	2.8856	1.2232
828	1	28	eur	0.1691	0.1753	0.9645	0.3348	0.3792	0.0792	1.0189	0.0084	0.0144	0.0061	0.255	0.0668	0.3792	0.0792	4	1.02	0.7584	2.98	1.2416
829	1	29	eur	0.0831	0.1276	0.6515	0.5148	0.5635	0.0765	0.993	0.0084	-0.0102	0.0061	0.3497	0.0874	0.5635	0.0765	4	1.3988	1.127	2.6012	0.873
830	1	30	eur	0.0914	0.1569	0.5823	0.5604	0.5369	0.0836	1.0071	0.0083	0.0142	0.0066	0.2278	0.0765	0.5369	0.0836	4	0.9112	1.0738	3.0888	0.9262
831	1	31	eur	0.0925	0.1539	0.601	0.5478	0.3914	0.0752	1.017	0.008	0.0241	0.0057	0.2883	0.0724	0.3914	0.0752	4	1.1532	0.7828	2.8468	1.2172
832	1	32	eur	0.2375	0.1502	1.581	0.1139	0.5289	0.0825	1.0078	0.0083	0.0058	0.0054	0.2186	0.0726	0.5289	0.0825	4	0.8744	1.0578	3.1256	0.9422
833	1	33	eur	0.0721	0.1256	0.5743	0.5658	0.535	0.0802	0.9989	0.0087	0.0036	0.0055	0.3476	0.0682	0.535	0.0802	4	1.3904	1.07	2.6096	0.93
834	1	34	eur	-0.3848	0.1624	-2.3688	0.0178	0.645	0.0841	0.9865	0.0083	-0.0239	0.0053	0.1883	0.0715	0.645	0.0841	4	0.7532	1.29	3.2468	0.71
835	1	35	eur	0.2789	0.1381	2.0199	0.0434	0.5069	0.0774	1.0105	0.0078	-0.0359	0.0058	0.338	0.0667	0.5069	0.0774	4	1.352	1.0138	2.648	0.9862
836	1	36	eur	-0.2444	0.1836	-1.3313	0.1831	0.5137	0.0737	0.9954	0.0072	-0.0209	0.0059	0.1729	0.0739	0.5137	0.0737	4	0.6916	1.0274	3.3084	0.9726
837	1	37	eur	-0.2105	0.1422	-1.4811	0.1386	0.472	0.0785	1.0067	0.0084	-0.0335	0.0055	0.2632	0.0849	0.472	0.0785	4	1.0528	0.944	2.9472	1.056
838	1	38	eur	-0.1318	0.2213	-0.5957	0.5514	0.4498	0.0863	1.0084	0.0087	-0.0125	0.0058	0.1331	0.0702	0.4498	0.0863	4	0.5324	0.8996	3.4676	1.1004
839	1	39	eur	-0.223	0.1618	-1.3782	0.1681	0.3949	0.0833	1.0141	0.0085	-0.0385	0.0055	0.292	0.0794	0.3949	0.0833	4	1.168	0.7898	2.832	1.2102
840	1	40	eur	-0.2413	0.2548	-0.9472	0.3436	0.505	0.0737	1.0023	0.0082	-0.0203	0.0061	0.1191	0.0673	0.505	0.0737	4	0.4764	1.01	3.5236	0.99
841	1	41	eur	-0.3285	0.1382	-2.3773	0.0174	0.4754	0.0817	1.0087	0.0088	-0.0289	0.0061	0.3207	0.0856	0.4754	0.0817	4	1.2828	0.9508	2.7172	1.0492
842	1	42	eur	0.0328	0.1828	0.1796	0.8575	0.3225	0.0747	1.0179	0.0087	0.0052	0.0055	0.2685	0.0607	0.3225	0.0747	4	1.074	0.645	2.926	1.355
843	1	43	eur	-0.1011	0.2026	-0.4993	0.6176	0.4363	0.0789	1.0123	0.0082	0.0069	0.006	0.1575	0.0655	0.4363	0.0789	4	0.63	0.8726	3.37	1.1274
844	1	44	eur	-0.0366	0.1741	-0.21	0.8337	0.5166	0.0742	1.0073	0.0075	-0.0132	0.0059	0.1933	0.0726	0.5166	0.0742	4	0.7732	1.0332	3.2268	0.9668
845	1	45	eur	0.0288	0.1879	0.1532	0.8782	0.5655	0.0842	0.9952	0.0087	0.0083	0.0062	0.1879	0.0716	0.5655	0.0842	4	0.7516	1.131	3.2484	0.869
846	1	46	eur	0.0958	0.1443	0.6637	0.5069	0.5058	0.0826	1.003	0.0085	0.0238	0.0052	0.2327	0.0748	0.5058	0.0826	4	0.9308	1.0116	3.0692	0.9884
847	1	47	eur	0.1229	0.1053	1.1667	0.2433	0.5751	0.0812	0.9942	0.008	0.0041	0.0058	0.4979	0.0822	0.5751	0.0812	4	1.9916	1.1502	2.0084	0.8498
848	1	48	eur	-0.1268	0.1527	-0.8303	0.4064	0.4923	0.0841	1.0073	0.008	-0.0556	0.0063	0.2747	0.07	0.4923	0.0841	4	1.0988	0.9846	2.9012	1.0154
849	1	49	eur	0.2636	0.2564	1.0283	0.3038	0.4081	0.0882	1.0138	0.0094	0.0209	0.0056	0.108	0.075	0.4081	0.0882	4	0.432	0.8162	3.568	1.1838
850	1	50	eur	-0.2189	0.2282	-0.9589	0.3376	0.3635	0.0688	1.0179	0.0074	0.0166	0.0065	0.1705	0.0656	0.3635	0.0688	4	0.682	0.727	3.318	1.273
851	1	51	eur	-0.1256	0.1288	-0.9752	0.3295	0.3711	0.0786	1.0174	0.0081	0.0083	0.006	0.4487	0.0831	0.3711	0.0786	4	1.7948	0.7422	2.2052	1.2578
852	1	52	eur	-0.0437	0.1523	-0.2868	0.7743	0.5471	0.0809	1.0032	0.0079	0.0051	0.0064	0.2711	0.0695	0.5471	0.0809	4	1.0844	1.0942	2.9156	0.9058
853	1	53	eur	0.207	0.1672	1.2383	0.2156	0.4946	0.0816	1.0137	0.0087	0.0241	0.0058	0.2007	0.0683	0.4946	0.0816	4	0.8028	0.9892	3.1972	1.0108
854	1	54	eur	0.0489	0.1278	0.3825	0.7021	0.477	0.0796	1.0144	0.0085	0.0077	0.0054	0.2969	0.0752	0.477	0.0796	4	1.1876	0.954	2.8124	1.046
855	1	55	eur	-0.065	0.1593	-0.4082	0.6832	0.4345	0.074	1.0276	0.0081	-0.019	0.0065	0.3043	0.0722	0.4345	0.074	4	1.2172	0.869	2.7828	1.131
856	1	56	eur	-0.1835	0.293	-0.6261	0.5312	0.4083	0.0734	1.0133	0.0083	0.0064	0.0063	0.0957	0.0674	0.4083	0.0734	4	0.3828	0.8166	3.6172	1.1834
857	1	57	eur	0.1508	0.1422	1.0611	0.2886	0.5088	0.0812	1.0008	0.0082	0.0118	0.0066	0.2995	0.0639	0.5088	0.0812	4	1.198	1.0176	2.802	0.9824
858	1	58	eur	0.1248	0.1204	1.0364	0.3	0.6031	0.0861	0.9935	0.0081	-0.0343	0.0061	0.4547	0.0977	0.6031	0.0861	4	1.8188	1.2062	2.1812	0.7938
859	1	59	eur	-0.0481	0.116	-0.415	0.6781	0.5635	0.0763	0.9991	0.0086	-0.0294	0.005	0.29	0.0788	0.5635	0.0763	4	1.16	1.127	2.84	0.873
860	1	60	eur	-0.1314	0.1744	-0.7535	0.4512	0.5639	0.0918	1.0038	0.0099	-0.0186	0.0064	0.2413	0.0764	0.5639	0.0918	4	0.9652	1.1278	3.0348	0.8722
861	1	61	eur	-0.0757	0.191	-0.3963	0.6919	0.3648	0.0836	1.0243	0.0081	-0.0145	0.0058	0.2027	0.077	0.3648	0.0836	4	0.8108	0.7296	3.1892	1.2704
862	1	62	eur	-0.2293	0.2192	-1.0458	0.2956	0.342	0.0744	1.0172	0.0085	0.0151	0.0054	0.1883	0.0738	0.342	0.0744	4	0.7532	0.684	3.2468	1.316
863	1	63	eur	-0.2813	0.1535	-1.8329	0.0668	0.5033	0.0821	1.0105	0.0093	0.0083	0.0058	0.2377	0.0715	0.5033	0.0821	4	0.9508	1.0066	3.0492	0.9934
864	1	64	eur	0.1422	0.1318	1.0787	0.2807	0.4697	0.0801	1.0071	0.0089	0.0312	0.0063	0.3547	0.0753	0.4697	0.0801	4	1.4188	0.9394	2.5812	1.0606
865	1	65	eur	-0.054	0.1314	-0.4113	0.6808	0.5213	0.07	0.9984	0.0075	-0.0028	0.0054	0.2914	0.0732	0.5213	0.07	4	1.1656	1.0426	2.8344	0.9574
866	1	66	eur	-0.2122	0.1901	-1.1168	0.2641	0.4457	0.0762	1.0002	0.008	-0.0106	0.0055	0.1597	0.0691	0.4457	0.0762	4	0.6388	0.8914	3.3612	1.1086
867	1	67	eur	-0.1034	0.1658	-0.6238	0.5328	0.5997	0.1094	0.9938	0.0099	0.027	0.0069	0.3523	0.074	0.5997	0.1094	4	1.4092	1.1994	2.5908	0.8006
868	1	68	eur	-0.1681	0.194	-0.8666	0.3862	0.4533	0.08	1.0181	0.0087	-4e-04	0.0063	0.2281	0.071	0.4533	0.08	4	0.9124	0.9066	3.0876	1.0934
869	1	69	eur	-0.2196	0.1841	-1.1925	0.233	0.469	0.0734	1.011	0.0078	-0.0051	0.0063	0.1848	0.0694	0.469	0.0734	4	0.7392	0.938	3.2608	1.062
870	1	70	eur	0.3074	0.2269	1.3547	0.1755	0.5692	0.0786	0.9926	0.0082	0.0033	0.006	0.1325	0.0765	0.5692	0.0786	4	0.53	1.1384	3.47	0.8616
871	1	71	eur	0.066	0.1658	0.398	0.6906	0.5114	0.0903	0.9987	0.0087	0.0256	0.0064	0.2588	0.0696	0.5114	0.0903	4	1.0352	1.0228	2.9648	0.9772
872	1	72	eur	0.0784	0.132	0.5941	0.5524	0.6188	0.0915	0.9969	0.0088	-0.0053	0.0055	0.2752	0.0701	0.6188	0.0915	4	1.1008	1.2376	2.8992	0.7624
873	1	73	eur	-0.0609	0.1703	-0.3575	0.7207	0.5172	0.0782	1.0027	0.0083	-0.0014	0.0056	0.2306	0.0721	0.5172	0.0782	4	0.9224	1.0344	3.0776	0.9656
874	1	74	eur	-0.365	0.2115	-1.7257	0.0844	0.5807	0.0857	0.9989	0.0082	-0.0044	0.0056	0.1383	0.0711	0.5807	0.0857	4	0.5532	1.1614	3.4468	0.8386
875	1	75	eur	0.0553	0.168	0.3293	0.7419	0.5824	0.0768	1.0148	0.0084	0.0062	0.0056	0.1842	0.0769	0.5824	0.0768	4	0.7368	1.1648	3.2632	0.8352
876	1	76	eur	-0.1531	0.1274	-1.2016	0.2295	0.5346	0.0842	1.0062	0.0078	0.0476	0.0063	0.3257	0.0725	0.5346	0.0842	4	1.3028	1.0692	2.6972	0.9308
877	1	77	eur	0.0058	0.125	0.0463	0.9631	0.4625	0.0819	1.0219	0.0081	-0.0254	0.0058	0.3419	0.0693	0.4625	0.0819	4	1.3676	0.925	2.6324	1.075
878	1	78	eur	-0.3917	0.1666	-2.3514	0.0187	0.4362	0.0758	1.0127	0.0081	-0.0015	0.0056	0.2322	0.0666	0.4362	0.0758	4	0.9288	0.8724	3.0712	1.1276
879	1	79	eur	-0.0567	0.2535	-0.2238	0.8229	0.5478	0.0986	0.9981	0.009	4e-04	0.0066	0.1616	0.0778	0.5478	0.0986	4	0.6464	1.0956	3.3536	0.9044
880	1	80	eur	0.1338	0.1739	0.7695	0.4416	0.5094	0.1039	1.0155	0.0097	-0.0358	0.0071	0.3907	0.0852	0.5094	0.1039	4	1.5628	1.0188	2.4372	0.9812
881	1	81	eur	-0.0334	0.1448	-0.2308	0.8174	0.5401	0.0834	0.9973	0.0088	0.0167	0.006	0.2473	0.0649	0.5401	0.0834	4	0.9892	1.0802	3.0108	0.9198
882	1	82	eur	0.1215	0.1225	0.9921	0.3211	0.4846	0.0864	1.004	0.0088	0.0216	0.0054	0.3889	0.0725	0.4846	0.0864	4	1.5556	0.9692	2.4444	1.0308
883	1	83	eur	0.0126	0.1748	0.0721	0.9425	0.4237	0.0806	1.0164	0.0084	-0.0249	0.006	0.224	0.0699	0.4237	0.0806	4	0.896	0.8474	3.104	1.1526
884	1	84	eur	-0.1242	0.1995	-0.6223	0.5338	0.5156	0.0815	1.0132	0.0089	0.0026	0.0061	0.1462	0.0704	0.5156	0.0815	4	0.5848	1.0312	3.4152	0.9688
885	1	85	eur	-0.2322	0.194	-1.1973	0.2312	0.4411	0.0798	1.0094	0.0089	0.0309	0.0059	0.175	0.0752	0.4411	0.0798	4	0.7	0.8822	3.3	1.1178
886	1	86	eur	-0.0658	0.1434	-0.459	0.6463	0.5769	0.0788	0.9881	0.0082	-0.0013	0.0062	0.2938	0.0713	0.5769	0.0788	4	1.1752	1.1538	2.8248	0.8462
887	1	87	eur	-0.0878	0.1625	-0.54	0.5892	0.4689	0.0793	1.0158	0.0084	-0.0045	0.0058	0.23	0.0729	0.4689	0.0793	4	0.92	0.9378	3.08	1.0622
888	1	88	eur	-0.3478	0.2098	-1.6575	0.0974	0.4362	0.079	1.0096	0.0081	-0.0074	0.0063	0.2013	0.0704	0.4362	0.079	4	0.8052	0.8724	3.1948	1.1276
889	1	89	eur	0.3404	0.1424	2.3914	0.0168	0.4416	0.0831	1.0435	0.0081	-0.0408	0.0063	0.3838	0.0792	0.4416	0.0831	4	1.5352	0.8832	2.4648	1.1168
890	1	90	eur	0.142	0.1578	0.8999	0.3682	0.5407	0.0806	0.9997	0.0083	-0.024	0.0057	0.1818	0.0692	0.5407	0.0806	4	0.7272	1.0814	3.2728	0.9186
891	1	91	eur	-0.0067	0.1682	-0.0399	0.9682	0.5956	0.0793	0.999	0.0082	-0.0142	0.0055	0.1654	0.0678	0.5956	0.0793	4	0.6616	1.1912	3.3384	0.8088
892	1	92	eur	0.0336	0.1496	0.2248	0.8221	0.4869	0.0814	1.013	0.0102	-0.0235	0.0057	0.2244	0.0751	0.4869	0.0814	4	0.8976	0.9738	3.1024	1.0262
893	1	93	eur	0.1277	0.1471	0.8683	0.3852	0.4844	0.082	1.0037	0.0087	-0.0217	0.0055	0.2676	0.0773	0.4844	0.082	4	1.0704	0.9688	2.9296	1.0312
894	1	94	eur	-0.1631	0.1463	-1.1148	0.265	0.5111	0.0834	0.9968	0.0083	0.0068	0.0062	0.2388	0.069	0.5111	0.0834	4	0.9552	1.0222	3.0448	0.9778
895	1	95	eur	-0.3276	0.2158	-1.518	0.129	0.3486	0.0753	1.0184	0.0075	-0.0038	0.0057	0.1778	0.0774	0.3486	0.0753	4	0.7112	0.6972	3.2888	1.3028
896	1	96	eur	-0.2097	0.139	-1.5091	0.1313	0.5597	0.0775	0.999	0.009	-0.0244	0.0055	0.2595	0.077	0.5597	0.0775	4	1.038	1.1194	2.962	0.8806
897	1	97	eur	-0.1439	0.2026	-0.7102	0.4776	0.3992	0.0824	1.0203	0.0092	0.0055	0.0058	0.1758	0.0784	0.3992	0.0824	4	0.7032	0.7984	3.2968	1.2016
898	1	98	eur	0.1031	0.1417	0.7274	0.467	0.4761	0.0774	1.0096	0.0089	-0.0179	0.0066	0.3818	0.0678	0.4761	0.0774	4	1.5272	0.9522	2.4728	1.0478
899	1	99	eur	0.1009	0.1454	0.6943	0.4875	0.3586	0.0689	1.0146	0.008	0.0182	0.0056	0.3035	0.0738	0.3586	0.0689	4	1.214	0.7172	2.786	1.2828
900	1	100	eur	-0.1215	0.1403	-0.8659	0.3865	0.5068	0.0798	1.003	0.0084	-3e-04	0.0059	0.3278	0.0756	0.5068	0.0798	4	1.3112	1.0136	2.6888	0.9864
901	1	1	own	0.2667	0.1928	1.3837	0.1665	0.4136	0.0786	1.0089	0.0081	-0.0308	0.0056	0.1819	0.0691	0.4136	0.0786	4	0.7276	0.8272	3.2724	1.1728
902	1	2	own	0.0977	0.1734	0.5638	0.5729	0.3896	0.0745	1.0048	0.0073	-0.0181	0.0056	0.2304	0.0727	0.3896	0.0745	4	0.9216	0.7792	3.0784	1.2208
903	1	3	own	-0.2591	0.1269	-2.0418	0.0412	0.6169	0.103	0.9887	0.0098	-0.0101	0.0065	0.3605	0.0695	0.6169	0.103	4	1.442	1.2338	2.558	0.7662
904	1	4	own	-0.1212	0.2082	-0.582	0.5605	0.4462	0.0744	1	0.008	0.006	0.0059	0.1511	0.0726	0.4462	0.0744	4	0.6044	0.8924	3.3956	1.1076
905	1	5	own	-0.0664	0.1495	-0.4444	0.6568	0.4435	0.0759	1.0075	0.0087	-0.0112	0.0054	0.3094	0.0817	0.4435	0.0759	4	1.2376	0.887	2.7624	1.113
906	1	6	own	0.2114	0.3567	0.5928	0.5533	0.4987	0.0711	0.9993	0.0087	-0.0192	0.006	0.0524	0.0681	0.4987	0.0711	4	0.2096	0.9974	3.7904	1.0026
907	1	7	own	0.0226	0.123	0.1838	0.8542	0.4536	0.0736	0.9979	0.0087	0.0066	0.0058	0.3683	0.0721	0.4536	0.0736	4	1.4732	0.9072	2.5268	1.0928
908	1	8	own	-0.0297	0.1175	-0.2529	0.8003	0.608	0.0905	0.9946	0.0096	-0.0366	0.0062	0.3398	0.0766	0.608	0.0905	4	1.3592	1.216	2.6408	0.784
909	1	9	own	-0.0173	0.1714	-0.1008	0.9197	0.3717	0.0716	1.0114	0.008	0.006	0.0057	0.2163	0.0703	0.3717	0.0716	4	0.8652	0.7434	3.1348	1.2566
910	1	10	own	0.2237	0.179	1.2493	0.2116	0.4183	0.0795	1.0013	0.0087	-0.0257	0.0057	0.2275	0.0669	0.4183	0.0795	4	0.91	0.8366	3.09	1.1634
911	1	11	own	0.0714	0.1176	0.6069	0.5439	0.5605	0.0758	0.9957	0.0076	0.0036	0.0057	0.3643	0.073	0.5605	0.0758	4	1.4572	1.121	2.5428	0.879
912	1	12	own	0.0189	0.1436	0.1318	0.8951	0.3942	0.0713	1.014	0.0079	-0.0027	0.0057	0.3335	0.0734	0.3942	0.0713	4	1.334	0.7884	2.666	1.2116
913	1	13	own	0.1815	0.1836	0.9887	0.3228	0.4412	0.0783	1.0161	0.0086	0.015	0.0057	0.1888	0.0674	0.4412	0.0783	4	0.7552	0.8824	3.2448	1.1176
914	1	14	own	0.1783	0.1599	1.1146	0.265	0.4701	0.0705	1.0077	0.0077	-0.0112	0.0058	0.2777	0.0731	0.4701	0.0705	4	1.1108	0.9402	2.8892	1.0598
915	1	15	own	0.0028	0.1718	0.016	0.9872	0.4314	0.0788	1.0085	0.0082	0.0126	0.0054	0.1982	0.0654	0.4314	0.0788	4	0.7928	0.8628	3.2072	1.1372
916	1	16	own	-0.1631	0.2193	-0.7436	0.4571	0.5036	0.08	1.0036	0.0087	4e-04	0.0061	0.1164	0.073	0.5036	0.08	4	0.4656	1.0072	3.5344	0.9928
917	1	17	own	0.2134	0.1483	1.439	0.1501	0.3372	0.0728	1.0179	0.0082	-0.0169	0.0056	0.3194	0.0732	0.3372	0.0728	4	1.2776	0.6744	2.7224	1.3256
918	1	18	own	0.0666	0.1726	0.3858	0.6996	0.4435	0.0731	1.0171	0.0087	-0.0135	0.0059	0.2454	0.0799	0.4435	0.0731	4	0.9816	0.887	3.0184	1.113
919	1	19	own	-0.0946	0.1543	-0.6133	0.5397	0.5556	0.0845	1.0017	0.0081	-0.0309	0.0066	0.2213	0.0706	0.5556	0.0845	4	0.8852	1.1112	3.1148	0.8888
920	1	20	own	-0.3004	0.1626	-1.8475	0.0647	0.3891	0.0758	1.0179	0.0078	-0.0122	0.0054	0.2654	0.0792	0.3891	0.0758	4	1.0616	0.7782	2.9384	1.2218
921	1	21	own	-0.0684	0.2195	-0.3116	0.7553	0.3636	0.0651	1.0272	0.0082	-0.0014	0.006	0.1425	0.0611	0.3636	0.0651	4	0.57	0.7272	3.43	1.2728
922	1	22	own	0.2093	0.1364	1.535	0.1248	0.4563	0.0738	1.0032	0.0079	-0.003	0.0057	0.2852	0.0707	0.4563	0.0738	4	1.1408	0.9126	2.8592	1.0874
923	1	23	own	-0.3414	0.2402	-1.4215	0.1552	0.4114	0.0762	1.0077	0.0085	0.024	0.0054	0.1423	0.07	0.4114	0.0762	4	0.5692	0.8228	3.4308	1.1772
924	1	24	own	-0.0127	0.1543	-0.0823	0.9344	0.495	0.0725	1.005	0.008	0.0052	0.0058	0.2154	0.071	0.495	0.0725	4	0.8616	0.99	3.1384	1.01
925	1	25	own	-0.1065	0.1849	-0.576	0.5646	0.3265	0.0771	1.0074	0.0084	0.0285	0.0061	0.2471	0.0681	0.3265	0.0771	4	0.9884	0.653	3.0116	1.347
926	1	26	own	-2.3467e-06	0.1306	-1.797e-05	1	0.6054	0.0774	0.9997	0.0087	0.0064	0.0058	0.2848	0.0734	0.6054	0.0774	4	1.1392	1.2108	2.8608	0.7892
927	1	27	own	0.0664	0.1704	0.3894	0.697	0.3732	0.0765	1.0152	0.0086	0.0295	0.0059	0.2353	0.06	0.3732	0.0765	4	0.9412	0.7464	3.0588	1.2536
928	1	28	own	0.1834	0.159	1.1537	0.2486	0.3932	0.0713	1.0142	0.0076	0.013	0.0058	0.255	0.0656	0.3932	0.0713	4	1.02	0.7864	2.98	1.2136
929	1	29	own	0.0888	0.1382	0.6425	0.5205	0.5479	0.0711	0.9925	0.0085	-0.0103	0.0059	0.3283	0.0991	0.5479	0.0711	4	1.3132	1.0958	2.6868	0.9042
930	1	30	own	0.0903	0.1351	0.6683	0.5039	0.528	0.0768	1.0055	0.0083	0.0137	0.006	0.2545	0.0755	0.528	0.0768	4	1.018	1.056	2.982	0.944
931	1	31	own	0.0445	0.1511	0.2944	0.7684	0.384	0.0709	1.0154	0.0084	0.0254	0.0056	0.3095	0.0719	0.384	0.0709	4	1.238	0.768	2.762	1.232
932	1	32	own	0.2179	0.1463	1.4898	0.1363	0.5065	0.0776	1.0065	0.0081	0.0068	0.0053	0.2123	0.071	0.5065	0.0776	4	0.8492	1.013	3.1508	0.987
933	1	33	own	0.1144	0.1181	0.9684	0.3328	0.5398	0.0774	0.9962	0.0085	8e-04	0.0054	0.3536	0.0705	0.5398	0.0774	4	1.4144	1.0796	2.5856	0.9204
934	1	34	own	-0.2309	0.1492	-1.547	0.1219	0.6197	0.0708	0.9861	0.0071	-0.0299	0.0054	0.1783	0.0707	0.6197	0.0708	4	0.7132	1.2394	3.2868	0.7606
935	1	35	own	0.1792	0.1354	1.323	0.1858	0.4631	0.0768	1.0121	0.008	-0.0295	0.0057	0.3417	0.0651	0.4631	0.0768	4	1.3668	0.9262	2.6332	1.0738
936	1	36	own	-0.2197	0.1851	-1.1871	0.2352	0.4636	0.0707	0.9987	0.0077	-0.0214	0.0057	0.1913	0.069	0.4636	0.0707	4	0.7652	0.9272	3.2348	1.0728
937	1	37	own	-0.27	0.1376	-1.9627	0.0497	0.4095	0.0704	1.0127	0.0084	-0.0297	0.0056	0.3029	0.0778	0.4095	0.0704	4	1.2116	0.819	2.7884	1.181
938	1	38	own	-0.0655	0.2299	-0.2849	0.7757	0.4277	0.0811	1.0081	0.0086	-0.0146	0.0059	0.1223	0.0694	0.4277	0.0811	4	0.4892	0.8554	3.5108	1.1446
939	1	39	own	-0.1851	0.1577	-1.1734	0.2407	0.4213	0.0807	1.0114	0.0084	-0.0404	0.0057	0.2626	0.0779	0.4213	0.0807	4	1.0504	0.8426	2.9496	1.1574
940	1	40	own	-0.1952	0.1931	-1.0107	0.3122	0.4983	0.075	0.9996	0.0082	-0.0211	0.0056	0.1701	0.064	0.4983	0.075	4	0.6804	0.9966	3.3196	1.0034
941	1	41	own	-0.3242	0.1264	-2.5649	0.0103	0.4969	0.0782	1.0015	0.0086	-0.0254	0.0062	0.3597	0.0801	0.4969	0.0782	4	1.4388	0.9938	2.5612	1.0062
942	1	42	own	0.0526	0.1832	0.2873	0.7739	0.3353	0.0731	1.0138	0.008	0.0053	0.0055	0.2604	0.0674	0.3353	0.0731	4	1.0416	0.6706	2.9584	1.3294
943	1	43	own	-0.1795	0.2077	-0.8641	0.3875	0.4352	0.0683	1.0105	0.0078	0.0092	0.0052	0.1404	0.0624	0.4352	0.0683	4	0.5616	0.8704	3.4384	1.1296
944	1	44	own	-0.1061	0.1696	-0.6257	0.5315	0.5192	0.07	1.0028	0.0074	-0.0103	0.0055	0.1638	0.0695	0.5192	0.07	4	0.6552	1.0384	3.3448	0.9616
945	1	45	own	0.104	0.1749	0.5947	0.5521	0.558	0.0814	0.9925	0.0081	0.0059	0.0057	0.1485	0.0665	0.558	0.0814	4	0.594	1.116	3.406	0.884
946	1	46	own	0.1076	0.1468	0.7324	0.4639	0.5124	0.0709	0.9979	0.0079	0.0232	0.0052	0.2093	0.0686	0.5124	0.0709	4	0.8372	1.0248	3.1628	0.9752
947	1	47	own	0.1103	0.1009	1.0929	0.2744	0.5372	0.0718	0.9955	0.0071	0.0043	0.0059	0.5014	0.079	0.5372	0.0718	4	2.0056	1.0744	1.9944	0.9256
948	1	48	own	-0.1376	0.1458	-0.9435	0.3454	0.4891	0.0825	1.0043	0.0087	-0.0564	0.0056	0.2331	0.0712	0.4891	0.0825	4	0.9324	0.9782	3.0676	1.0218
949	1	49	own	0.2212	0.2196	1.0074	0.3138	0.3983	0.0785	1.013	0.009	0.0217	0.0055	0.1242	0.0751	0.3983	0.0785	4	0.4968	0.7966	3.5032	1.2034
950	1	50	own	-4e-04	0.2192	-0.0017	0.9986	0.4109	0.0869	1.0126	0.0084	0.011	0.0067	0.1824	0.0623	0.4109	0.0869	4	0.7296	0.8218	3.2704	1.1782
951	1	51	own	-0.1003	0.1296	-0.774	0.4389	0.3698	0.071	1.0152	0.008	0.0065	0.006	0.4355	0.0753	0.3698	0.071	4	1.742	0.7396	2.258	1.2604
952	1	52	own	-0.0185	0.1385	-0.1335	0.8938	0.5194	0.0773	1.0027	0.0081	0.0039	0.0058	0.2946	0.0686	0.5194	0.0773	4	1.1784	1.0388	2.8216	0.9612
953	1	53	own	0.1306	0.1526	0.8556	0.3922	0.5182	0.0753	1.006	0.0081	0.0258	0.0056	0.2291	0.0666	0.5182	0.0753	4	0.9164	1.0364	3.0836	0.9636
954	1	54	own	0.0605	0.1247	0.4854	0.6274	0.4506	0.0716	1.014	0.008	0.0075	0.0054	0.3035	0.0669	0.4506	0.0716	4	1.214	0.9012	2.786	1.0988
955	1	55	own	-0.1816	0.1569	-1.157	0.2473	0.4404	0.0725	1.0248	0.0075	-0.014	0.0063	0.303	0.0701	0.4404	0.0725	4	1.212	0.8808	2.788	1.1192
956	1	56	own	-0.2844	0.2972	-0.9569	0.3386	0.385	0.0757	1.014	0.0084	0.0087	0.0062	0.096	0.0693	0.385	0.0757	4	0.384	0.77	3.616	1.23
957	1	57	own	0.0824	0.1349	0.6108	0.5414	0.4466	0.0766	1.0072	0.0083	0.0152	0.006	0.3054	0.0673	0.4466	0.0766	4	1.2216	0.8932	2.7784	1.1068
958	1	58	own	0.1184	0.1311	0.903	0.3666	0.5231	0.0762	1.0016	0.0082	-0.0338	0.0065	0.4615	0.1082	0.5231	0.0762	4	1.846	1.0462	2.154	0.9538
959	1	59	own	-0.1139	0.1124	-1.0133	0.3109	0.4935	0.0738	1.0053	0.0079	-0.0267	0.0051	0.3421	0.0791	0.4935	0.0738	4	1.3684	0.987	2.6316	1.013
960	1	60	own	-0.1759	0.1826	-0.9634	0.3354	0.5705	0.0925	0.9986	0.0096	-0.0165	0.007	0.2733	0.0767	0.5705	0.0925	4	1.0932	1.141	2.9068	0.859
961	1	61	own	-0.1865	0.2008	-0.9288	0.353	0.3994	0.0772	1.0178	0.0078	-0.0119	0.0061	0.1818	0.0767	0.3994	0.0772	4	0.7272	0.7988	3.2728	1.2012
962	1	62	own	-0.1678	0.2221	-0.7557	0.4498	0.3333	0.0715	1.0176	0.0085	0.012	0.0053	0.1659	0.0751	0.3333	0.0715	4	0.6636	0.6666	3.3364	1.3334
963	1	63	own	-0.2997	0.1609	-1.8621	0.0626	0.4909	0.0832	1.008	0.0089	0.009	0.0054	0.2069	0.0701	0.4909	0.0832	4	0.8276	0.9818	3.1724	1.0182
964	1	64	own	0.1106	0.1372	0.8064	0.42	0.4728	0.0774	1.0016	0.0084	0.034	0.0062	0.3548	0.073	0.4728	0.0774	4	1.4192	0.9456	2.5808	1.0544
965	1	65	own	-0.0488	0.1216	-0.4011	0.6883	0.5228	0.0697	0.9936	0.0072	-0.0025	0.0056	0.3327	0.0676	0.5228	0.0697	4	1.3308	1.0456	2.6692	0.9544
966	1	66	own	-0.09	0.1885	-0.4775	0.633	0.4444	0.0719	0.9978	0.0079	-0.0148	0.0054	0.1514	0.0733	0.4444	0.0719	4	0.6056	0.8888	3.3944	1.1112
967	1	67	own	-0.1521	0.2161	-0.7036	0.4817	0.5266	0.1235	1.0001	0.0113	0.0299	0.008	0.3376	0.0775	0.5266	0.1235	4	1.3504	1.0532	2.6496	0.9468
968	1	68	own	-0.2365	0.1934	-1.2228	0.2214	0.4275	0.0848	1.0169	0.0088	0.004	0.0064	0.27	0.0685	0.4275	0.0848	4	1.08	0.855	2.92	1.145
969	1	69	own	-0.2154	0.1732	-1.2437	0.2136	0.5233	0.076	0.9997	0.0081	-0.0049	0.0062	0.1637	0.0674	0.5233	0.076	4	0.6548	1.0466	3.3452	0.9534
970	1	70	own	0.1807	0.1962	0.9213	0.3569	0.522	0.0698	0.9948	0.0081	0.0079	0.0062	0.1558	0.074	0.522	0.0698	4	0.6232	1.044	3.3768	0.956
971	1	71	own	-0.0584	0.1449	-0.4032	0.6868	0.5414	0.1025	0.9927	0.0099	0.0309	0.0064	0.3607	0.0674	0.5414	0.1025	4	1.4428	1.0828	2.5572	0.9172
972	1	72	own	0.1592	0.1289	1.2358	0.2165	0.6426	0.0939	0.9892	0.009	-0.0103	0.0054	0.296	0.0671	0.6426	0.0939	4	1.184	1.2852	2.816	0.7148
973	1	73	own	0.0075	0.1638	0.046	0.9633	0.5156	0.0713	0.9994	0.0078	-0.0046	0.0054	0.2223	0.0728	0.5156	0.0713	4	0.8892	1.0312	3.1108	0.9688
974	1	74	own	-0.4275	0.221	-1.9345	0.053	0.5489	0.0864	1	0.0089	-0.0019	0.0059	0.1329	0.0634	0.5489	0.0864	4	0.5316	1.0978	3.4684	0.9022
975	1	75	own	0.0294	0.1734	0.1693	0.8655	0.5546	0.0778	1.0157	0.0087	0.0073	0.0051	0.1675	0.075	0.5546	0.0778	4	0.67	1.1092	3.33	0.8908
976	1	76	own	-0.1114	0.1276	-0.8731	0.3826	0.5413	0.0788	1.0025	0.0077	0.0456	0.0062	0.3226	0.0679	0.5413	0.0788	4	1.2904	1.0826	2.7096	0.9174
977	1	77	own	-0.0055	0.1253	-0.0439	0.965	0.45	0.0802	1.021	0.0085	-0.0249	0.0059	0.3403	0.0684	0.45	0.0802	4	1.3612	0.9	2.6388	1.1
978	1	78	own	-0.342	0.1614	-2.1194	0.0341	0.4565	0.0742	1.0063	0.0078	-0.0027	0.0056	0.2206	0.0633	0.4565	0.0742	4	0.8824	0.913	3.1176	1.087
979	1	79	own	0.0185	0.2861	0.0645	0.9486	0.5848	0.1063	0.9884	0.0095	-0.0025	0.0075	0.1594	0.0803	0.5848	0.1063	4	0.6376	1.1696	3.3624	0.8304
980	1	80	own	0.073	0.2278	0.3205	0.7486	0.474	0.1208	1.0166	0.0108	-0.0331	0.0082	0.3616	0.0781	0.474	0.1208	4	1.4464	0.948	2.5536	1.052
981	1	81	own	0.0172	0.131	0.1309	0.8958	0.5433	0.0801	0.9911	0.0088	0.0138	0.0056	0.2369	0.0651	0.5433	0.0801	4	0.9476	1.0866	3.0524	0.9134
982	1	82	own	0.1293	0.1208	1.0705	0.2844	0.4512	0.081	1.0055	0.0088	0.0218	0.0051	0.3929	0.0615	0.4512	0.081	4	1.5716	0.9024	2.4284	1.0976
983	1	83	own	-0.1047	0.1775	-0.5902	0.5551	0.4406	0.0833	1.0122	0.0086	-0.0209	0.0063	0.2355	0.066	0.4406	0.0833	4	0.942	0.8812	3.058	1.1188
984	1	84	own	-0.1741	0.21	-0.8294	0.4069	0.514	0.0795	1.0097	0.0087	0.0049	0.0062	0.1364	0.0659	0.514	0.0795	4	0.5456	1.028	3.4544	0.972
985	1	85	own	-0.1281	0.202	-0.6339	0.5262	0.4627	0.0739	1.0033	0.0085	0.0287	0.0061	0.1594	0.0708	0.4627	0.0739	4	0.6376	0.9254	3.3624	1.0746
986	1	86	own	-0.0317	0.1311	-0.242	0.8088	0.558	0.0787	0.9867	0.0083	-0.0029	0.0058	0.2939	0.0699	0.558	0.0787	4	1.1756	1.116	2.8244	0.884
987	1	87	own	-0.0441	0.1403	-0.3143	0.7533	0.5013	0.0691	1.008	0.0073	-0.0066	0.0054	0.2604	0.0671	0.5013	0.0691	4	1.0416	1.0026	2.9584	0.9974
988	1	88	own	-0.4877	0.2208	-2.2085	0.0272	0.3821	0.0812	1.0163	0.0081	-0.0026	0.006	0.2078	0.0644	0.3821	0.0812	4	0.8312	0.7642	3.1688	1.2358
989	1	89	own	0.3096	0.141	2.1954	0.0281	0.4516	0.0763	1.0398	0.0077	-0.0409	0.0063	0.3735	0.0708	0.4516	0.0763	4	1.494	0.9032	2.506	1.0968
990	1	90	own	0.0487	0.1551	0.3142	0.7534	0.4846	0.0843	1.0026	0.0092	-0.0203	0.0055	0.1885	0.0689	0.4846	0.0843	4	0.754	0.9692	3.246	1.0308
991	1	91	own	0.0019	0.1409	0.0136	0.9891	0.6405	0.0708	0.9892	0.0078	-0.015	0.0054	0.1961	0.0622	0.6405	0.0708	4	0.7844	1.281	3.2156	0.719
992	1	92	own	-0.0628	0.1485	-0.423	0.6723	0.4795	0.0756	1.0095	0.0096	-0.0193	0.0052	0.2044	0.07	0.4795	0.0756	4	0.8176	0.959	3.1824	1.041
993	1	93	own	0.1264	0.1527	0.8274	0.408	0.4961	0.0775	0.9999	0.0087	-0.0213	0.0052	0.2393	0.0758	0.4961	0.0775	4	0.9572	0.9922	3.0428	1.0078
994	1	94	own	-0.2257	0.1544	-1.4619	0.1438	0.4845	0.0729	0.997	0.0086	0.0087	0.0062	0.2273	0.0668	0.4845	0.0729	4	0.9092	0.969	3.0908	1.031
995	1	95	own	-0.3552	0.2156	-1.6476	0.0994	0.3898	0.0721	1.0108	0.0076	-8e-04	0.0057	0.1709	0.0718	0.3898	0.0721	4	0.6836	0.7796	3.3164	1.2204
996	1	96	own	-0.2563	0.1347	-1.9031	0.057	0.5475	0.0732	0.9975	0.0084	-0.0233	0.0054	0.2459	0.0726	0.5475	0.0732	4	0.9836	1.095	3.0164	0.905
997	1	97	own	-0.0582	0.1903	-0.3056	0.7599	0.4127	0.0799	1.0159	0.0094	0.0029	0.0056	0.1954	0.071	0.4127	0.0799	4	0.7816	0.8254	3.2184	1.1746
998	1	98	own	0.0939	0.1383	0.6785	0.4974	0.5021	0.0732	1.0031	0.0083	-0.0176	0.0059	0.3429	0.0652	0.5021	0.0732	4	1.3716	1.0042	2.6284	0.9958
999	1	99	own	0.0917	0.1513	0.6059	0.5446	0.326	0.0695	1.0167	0.0081	0.0181	0.0058	0.2919	0.0725	0.326	0.0695	4	1.1676	0.652	2.8324	1.348
1000	1	100	own	-0.0586	0.1309	-0.4475	0.6545	0.5065	0.0757	0.9987	0.0083	-0.0036	0.0057	0.3274	0.0713	0.5065	0.0757	4	1.3096	1.013	2.6904	0.987
