# Supplementary material for: Genotype–covariate correlation and interaction disentangled by a whole-genome multivariate reaction norm model
Source: Nat Commun. 2019 May 20;10:2239. doi: 10.1038/s41467-019-10128-w (PMC6527612; doi:10.1038/s41467-019-10128-w)
Supplement: Supplementary file 13 — Source Data [file 41467_2019_10128_MOESM13_ESM.zip › data/fs7/fs7_res_mrnm_2.txt]

V1	V2	V3	V4	V5	V6	V7	V8	V9	V10	V11	V12	V13	V14	V15	V16	V17	V18	V19	V20	V21	V22	V23	V24	V25	V26	V27	V28	V29	V30	V31	V32	V33	V34	V35	V36
type1	2	0	0.25	1	0.9397	0.1048	0.9159	0.0888	-0.1006	0.0674	0	1	0.2591	0.0647	-0.0667	0.0571	0	1	0	1	-0.065	0.0548	0.9917	0.1076	-0.0329	0.0615	0.0968	0.0581	1.1027	0.0964	0.1204	0.0722	0.0818	0.055	-12745.2538
type1	2	0	0.25	2	0.9905	0.1065	0.9569	0.0868	0.0141	0.0674	0	1	0.2464	0.0665	0.0236	0.0584	0	1	0	1	-0.0413	0.0545	0.9995	0.1097	-0.0141	0.063	0.0053	0.059	1.0386	0.0936	-0.0049	0.0717	0.038	0.0545	-12816.8381
type1	2	0	0.25	3	0.9653	0.1098	1.0243	0.0904	0.0555	0.0697	0	1	0.2595	0.0682	-0.0226	0.0594	0	1	0	1	0.0377	0.0555	1.0953	0.113	-0.0267	0.0643	0.049	0.0607	1.0201	0.0969	-0.0252	0.0743	-0.0531	0.0553	-13027.7672
type1	2	0	0.25	4	0.9268	0.1054	0.9951	0.0863	0.0114	0.0668	0	1	0.2508	0.0666	0.0586	0.0583	0	1	0	1	-0.009	0.055	1.0631	0.1088	-0.0058	0.0635	0.0127	0.0593	0.967	0.0923	-0.0214	0.071	0.0199	0.0551	-12773.1307
type1	2	0	0.25	5	1.0807	0.1095	1.0322	0.0853	0.1432	0.0677	0	1	0.2768	0.073	0.125	0.0618	0	1	0	1	0.0296	0.0564	0.9214	0.1114	-0.0014	0.0693	-0.0695	0.0622	0.8996	0.0906	-0.1565	0.071	-0.0021	0.0564	-12811.576
type1	2	0	0.25	6	1.0447	0.1033	1.0117	0.0885	0.1183	0.0672	0	1	0.1995	0.0655	0.0934	0.0575	0	1	0	1	-0.004	0.0546	0.9039	0.1057	0.0313	0.0625	-0.0486	0.0579	0.9971	0.0948	-0.1796	0.0709	0.0028	0.055	-12785.3513
type1	2	0	0.25	7	0.9883	0.1061	1.0381	0.0878	0.0683	0.0675	0	1	0.1816	0.071	0.0316	0.0587	0	1	0	1	0.0038	0.056	1.0092	0.1089	0.0818	0.0681	0.0058	0.0599	0.9398	0.0935	-0.0374	0.0713	-0.0274	0.0563	-12876.1066
type1	2	0	0.25	8	1.017	0.1067	1.0446	0.0878	0.0018	0.0677	0	1	0.2745	0.0695	-0.0626	0.0588	0	1	0	1	-0.0134	0.0554	0.9384	0.1085	-0.0183	0.0654	0.0949	0.0596	0.9451	0.0936	0.0157	0.0713	-0.0073	0.0552	-12825.3581
type1	2	0	0.25	9	1.1092	0.1069	1.0508	0.0895	-0.0914	0.0687	0	1	0.1615	0.0656	0.131	0.0585	0	1	0	1	-0.0068	0.0551	0.8526	0.108	0.0934	0.0634	-0.0891	0.0593	0.9969	0.0956	0.0869	0.0721	0.0153	0.0556	-12955.765
type1	2	0	0.25	10	1.0217	0.1065	0.9334	0.0872	-0.0159	0.0674	0	1	0.2983	0.0661	0.1159	0.0579	0	1	0	1	-0.0506	0.0547	0.9637	0.1084	-0.0642	0.0621	-0.0686	0.0586	1.0784	0.0944	-0.0264	0.0719	0.0345	0.0543	-12844.8645
type1	2	0	0.25	11	0.7609	0.1071	0.9308	0.0898	-0.0848	0.0688	0	1	0.2863	0.0696	0.0331	0.0592	0	1	0	1	0.0178	0.0566	1.1871	0.1123	-0.0041	0.0659	-0.019	0.0609	1.1077	0.0974	0.1129	0.0742	-0.0124	0.0571	-12928.7485
type1	2	0	0.25	12	1.0859	0.1107	1.1376	0.0896	0.023	0.0697	0	1	0.2462	0.0667	0.0484	0.0604	0	1	0	1	-0.0146	0.0555	0.9575	0.1125	-0.0023	0.0633	-0.0352	0.0611	0.8942	0.0945	-0.0401	0.0731	0.0063	0.0552	-13032.3929
type1	2	0	0.25	13	1.002	0.1076	0.899	0.0877	0.0202	0.068	0	1	0.2464	0.0628	0.0431	0.0567	0	1	0	1	-0.0526	0.054	1.0335	0.1109	-0.0318	0.0589	0.0017	0.0573	1.1227	0.0955	0.0071	0.0729	0.046	0.0539	-12887.9295
type1	2	0	0.25	14	0.9231	0.1097	0.9725	0.0869	0.1006	0.0683	0	1	0.2961	0.0695	0.0757	0.0602	0	1	0	1	-0.0257	0.0552	1.1241	0.1139	-0.0638	0.0655	-0.0215	0.0612	1.0333	0.0936	-0.0944	0.0731	0.0147	0.0548	-12910.3556
type1	2	0	0.25	15	0.8908	0.1035	1.0133	0.087	-0.0275	0.0666	0	1	0.3129	0.067	-0.0705	0.0576	0	1	0	1	0.0514	0.0541	1.0512	0.1073	-0.0728	0.0626	0.1003	0.0583	0.9498	0.0929	0.0748	0.0708	-0.0433	0.0538	-12693.6777
type1	2	0	0.25	16	0.966	0.1068	0.8821	0.0858	-0.0741	0.0671	0	1	0.3382	0.0676	0.0275	0.0591	0	1	0	1	-0.0159	0.0545	1.0194	0.11	-0.0882	0.0631	0.0252	0.0594	1.1049	0.0934	0.1051	0.0719	0.0291	0.0544	-12822.1633
type1	2	0	0.25	17	0.9874	0.1085	0.9624	0.0885	0.0503	0.0684	0	1	0.2552	0.0649	0.1827	0.058	0	1	0	1	-0.0387	0.0552	1.0256	0.1111	-0.0172	0.0612	-0.1102	0.0589	1.0582	0.0954	-0.0279	0.0729	0.0331	0.0551	-12905.3961
type1	2	0	0.25	18	0.8627	0.1049	1.0831	0.0899	-0.0837	0.0681	0	1	0.189	0.0661	0.0579	0.0577	0	1	0	1	0.0219	0.0546	1.0782	0.1091	0.0538	0.0635	-0.0139	0.0592	0.9341	0.0954	0.1284	0.0724	-0.032	0.0547	-12814.3634
type1	2	0	0.25	19	0.8562	0.108	1.0783	0.0877	-0.1795	0.0681	0	1	0.2591	0.0667	-0.0647	0.0589	0	1	0	1	0.0573	0.0551	1.1397	0.1122	0.0058	0.0634	0.1147	0.0603	0.922	0.093	0.1986	0.0723	-0.0352	0.0549	-12914.9208
type1	2	0	0.25	20	1.0278	0.1089	0.8414	0.0893	-0.074	0.0686	0	1	0.1921	0.0637	-0.0187	0.057	0	1	0	1	-0.0356	0.0546	1.0478	0.1109	0.0251	0.061	0.0772	0.0584	1.199	0.0979	0.0858	0.0738	0.0344	0.0553	-12980.085
type1	2	0	0.25	21	1.0059	0.1088	0.9757	0.088	-0.0271	0.0688	0	1	0.3928	0.0669	0.0617	0.06	0	1	0	1	-0.0899	0.0555	0.9802	0.1118	-0.13	0.0613	-0.0131	0.0599	1.0419	0.0948	-0.0349	0.0731	0.0814	0.0546	-12926.5307
type1	2	0	0.25	22	0.9583	0.1097	1.194	0.0882	0.0058	0.0689	0	1	0.1973	0.0695	0.0036	0.0594	0	1	0	1	0.0205	0.0552	1.0639	0.1131	0.0458	0.0666	0.024	0.0608	0.8115	0.0921	-0.0092	0.0723	-0.0173	0.0548	-12938.0116
type1	2	0	0.25	23	0.915	0.104	0.9716	0.0885	0.1064	0.0672	0	1	0.2211	0.064	0.0019	0.0561	0	1	0	1	-0.0163	0.0538	1.0365	0.1075	7e-04	0.0609	0.048	0.0571	1.0538	0.0954	-0.0696	0.0717	0.0189	0.0542	-12785.014
type1	2	0	0.25	24	1.0748	0.1076	0.8549	0.0857	-0.0748	0.0672	0	1	0.2929	0.0686	0.1013	0.0588	0	1	0	1	-0.0383	0.0554	0.8622	0.1086	-0.0111	0.0642	-0.0285	0.0591	1.1055	0.0934	0.0601	0.0715	0.0539	0.0558	-12766.5173
type1	2	0	0.25	25	0.9804	0.1085	0.9438	0.0883	-0.075	0.0685	0	1	0.2274	0.0673	0.0564	0.0586	0	1	0	1	-0.013	0.0551	1.0029	0.1108	0.0317	0.0644	-0.0347	0.0599	1.0696	0.0954	0.0927	0.073	0.0313	0.0555	-12906.3207
type1	2	0	0.25	26	0.9527	0.1066	0.8832	0.0868	0.0581	0.0674	0	1	0.196	0.071	0.0379	0.0599	0	1	0	1	0.0351	0.0562	1.0329	0.11	0.0572	0.0686	0.017	0.0611	1.1012	0.0944	-0.0659	0.0723	-0.0614	0.0567	-12817.6311
type1	2	0	0.25	27	0.851	0.1058	1.108	0.0896	-0.0022	0.0682	0	1	0.2332	0.0695	0.0193	0.0586	0	1	0	1	-0.0015	0.0557	1.1161	0.1103	0.0172	0.0665	0.0355	0.0599	0.874	0.0946	0.0403	0.0723	0.0072	0.0555	-12803.4973
type1	2	0	0.25	28	1.1763	0.1079	0.9811	0.0856	-0.0521	0.0672	0	1	0.2507	0.0681	0.0287	0.0585	0	1	0	1	0.0584	0.0541	0.832	0.1084	-0.0251	0.0645	0.0344	0.0587	0.9805	0.0917	0.0282	0.0706	-0.0404	0.0541	-12778.6025
type1	2	0	0.25	29	0.9502	0.1053	0.9611	0.0861	-0.0944	0.0667	0	1	0.3514	0.0693	0.1455	0.0601	0	1	0	1	0.0315	0.0556	0.9768	0.1081	-0.0769	0.0651	-0.0757	0.0603	1.0244	0.0927	0.1004	0.0709	-0.0617	0.0553	-12792.197
type1	2	0	0.25	30	1.2063	0.1083	0.8089	0.0856	-0.0491	0.0674	0	1	0.1231	0.0675	0.1158	0.059	0	1	0	1	-0.0218	0.0544	0.8027	0.1085	0.1094	0.0653	-0.0778	0.0598	1.1819	0.0941	-0.0149	0.0717	0.0155	0.0554	-12827.8225
type1	2	0	0.25	31	0.895	0.1076	1.0059	0.0874	-0.0956	0.0679	0	1	0.2863	0.0666	-0.042	0.058	0	1	0	1	0.0551	0.0548	1.1164	0.1115	-0.0478	0.0624	0.1348	0.0592	0.9827	0.0936	0.1241	0.0724	-0.0196	0.0543	-12834.8623
type1	2	0	0.25	32	1.1403	0.1069	1.0674	0.0851	-0.0622	0.0669	0	1	0.3742	0.0706	0.0558	0.0598	0	1	0	1	0.017	0.0553	0.8124	0.1074	-0.0942	0.0653	-0.0325	0.0594	0.8893	0.0901	0.0682	0.0697	-0.0172	0.0543	-12818.086
type1	2	0	0.25	33	1.0991	0.1089	1.0684	0.0876	0.0223	0.0688	0	1	0.1974	0.0705	0.1611	0.0617	0	1	0	1	-0.0409	0.0564	0.8761	0.111	0.0761	0.0675	-0.0953	0.0623	0.8971	0.0929	0.0061	0.072	0.0742	0.0567	-12843.0797
type1	2	0	0.25	34	1.0999	0.1115	0.8514	0.0875	0.0834	0.069	0	1	0.2318	0.0708	0.0816	0.0608	0	1	0	1	-0.0183	0.0561	0.924	0.1127	0.0161	0.0672	-0.0221	0.0618	1.1587	0.0957	-0.0424	0.0736	0.0481	0.0567	-12920.6508
type1	2	0	0.25	35	0.7933	0.1076	0.9701	0.087	0.0328	0.0676	0	1	0.2357	0.0677	0.2798	0.0594	0	1	0	1	-0.0878	0.0558	1.2269	0.1127	0.0265	0.0643	-0.2285	0.0612	1.0223	0.0936	-0.0094	0.0728	0.0748	0.0559	-12899.2182
type1	2	0	0.25	36	0.9462	0.1054	1.101	0.0899	0.0018	0.0686	0	1	0.4654	0.0626	0.1477	0.0584	0	1	0	1	-0.0122	0.0551	1.0109	0.1089	-0.2016	0.0562	-0.0779	0.058	0.9196	0.0952	0.008	0.0723	0.008	0.0538	-12896.1711
type1	2	0	0.25	37	0.8508	0.1044	1.0238	0.087	-0.1152	0.0665	0	1	0.3138	0.0683	0.135	0.0578	0	1	0	1	0.0408	0.055	1.08	0.108	-0.0692	0.064	-0.0762	0.0588	0.9562	0.0929	0.1384	0.0708	-0.0295	0.0545	-12710.7568
type1	2	0	0.25	38	1.0258	0.1072	1.0491	0.0894	-0.0212	0.0688	0	1	0.4087	0.0632	0.0837	0.0591	0	1	0	1	0.0463	0.0558	0.8905	0.1087	-0.1111	0.057	-0.015	0.0591	0.9729	0.0953	-0.0062	0.0723	-0.0217	0.0551	-12916.9254
type1	2	0	0.25	39	1.0434	0.1072	0.9718	0.0858	-0.0351	0.0672	0	1	0.2998	0.0653	0.1073	0.0592	0	1	0	1	-0.011	0.0548	0.961	0.1092	-0.0614	0.0607	-0.0551	0.0597	0.9933	0.0921	0.03	0.0713	0.0208	0.0543	-12796.2605
type1	2	0	0.25	40	1.0937	0.1106	0.8981	0.0858	0.108	0.0681	0	1	0.2266	0.0709	0.0872	0.0605	0	1	0	1	-0.0339	0.0554	0.966	0.1125	0.0107	0.0676	-0.0656	0.0613	1.0821	0.0931	-0.1485	0.0725	0.0323	0.0557	-12903.5245
type1	2	0	0.25	41	1.0392	0.1075	1.1477	0.0889	0.0013	0.0683	0	1	0.2705	0.0669	-0.021	0.0582	0	1	0	1	-0.0174	0.0556	0.9458	0.1089	-0.0222	0.0631	0.0485	0.059	0.8544	0.0935	0.0061	0.0714	0.0353	0.0549	-12892.7284
type1	2	0	0.25	42	0.9928	0.1086	1.0957	0.0863	0.0414	0.068	0	1	0.2817	0.0704	0.1561	0.0615	0	1	0	1	0.0642	0.056	1.0068	0.1116	-0.0128	0.0662	-0.0902	0.0622	0.8698	0.0911	-0.0436	0.0714	-0.0243	0.0558	-12860.709
type1	2	0	0.25	43	1.1062	0.1091	1.0278	0.0864	-0.0383	0.068	0	1	0.2123	0.0672	0.1558	0.0604	0	1	0	1	-0.0112	0.055	0.8658	0.1104	0.0402	0.0643	-0.0771	0.0611	0.9274	0.092	0.0503	0.0713	0.0244	0.0553	-12769.0142
type1	2	0	0.25	44	0.9798	0.1088	1.0288	0.0869	0.0326	0.0682	0	1	0.3166	0.0681	0.0013	0.0602	0	1	0	1	-0.0387	0.0551	0.9915	0.1116	-0.0663	0.064	0.0294	0.0608	0.9493	0.0927	-0.0658	0.0722	0.0134	0.0547	-12805.2464
type1	2	0	0.25	45	0.9064	0.1077	0.9284	0.085	0.1561	0.0671	0	1	0.2488	0.0714	0.1205	0.0611	0	1	0	1	0.0897	0.0557	1.1136	0.1117	0.0163	0.068	-0.0463	0.0624	1.0317	0.0918	-0.147	0.0718	-0.0837	0.0558	-12836.6256
type1	2	0	0.25	46	1.0568	0.1075	0.9563	0.0854	0.0625	0.0673	0	1	0.2307	0.0718	0.0484	0.0617	0	1	0	1	-0.0256	0.0559	0.8981	0.1092	0.0481	0.0686	0.0314	0.0626	1.0057	0.0918	-0.0685	0.0711	-9e-04	0.0563	-12802.5826
type1	2	0	0.25	47	1.0305	0.1091	1.0809	0.089	0.037	0.0691	0	1	0.2785	0.0704	0.0708	0.0613	0	1	0	1	0.0245	0.0567	0.9537	0.111	-0.0132	0.0666	-0.0159	0.0621	0.9239	0.0944	-0.0917	0.0726	-0.0185	0.0565	-12920.3716
type1	2	0	0.25	48	0.9239	0.1033	0.8914	0.0868	0.0509	0.0665	0	1	0.2015	0.0676	0.1059	0.058	0	1	0	1	-0.0432	0.0543	1.0256	0.1067	0.032	0.065	-0.0636	0.0591	1.1143	0.0945	-0.0519	0.0713	0.0267	0.0547	-12759.7281
type1	2	0	0.25	49	0.8683	0.1061	0.9709	0.0879	-0.0939	0.0677	0	1	0.2235	0.0694	0.0516	0.0594	0	1	0	1	-0.0783	0.0559	1.1152	0.1101	0.0599	0.0664	-0.0169	0.0608	1.0209	0.0946	0.1305	0.0723	0.0709	0.0565	-12908.7678
type1	2	0	0.25	50	0.9086	0.1086	1.1858	0.0882	-0.0875	0.0685	0	1	0.3169	0.0647	0.1069	0.0593	0	1	0	1	-0.0412	0.0551	1.1157	0.1123	-0.0639	0.06	-0.0654	0.0604	0.8007	0.0921	0.0334	0.072	0.0088	0.0542	-12913.5643
type1	2	0	0.25	51	1.1243	0.1073	1.0339	0.0883	-0.113	0.0684	0	1	0.3063	0.0692	-0.0213	0.0601	0	1	0	1	-0.0394	0.0561	0.8421	0.1083	-0.0379	0.065	0.0512	0.0601	0.9625	0.0943	0.12	0.0717	0.0287	0.0559	-12886.3345
type1	2	0	0.25	52	1.0684	0.1079	0.9277	0.089	-0.0927	0.0685	0	1	0.1956	0.0677	0.0949	0.0592	0	1	0	1	-0.0674	0.0561	0.9186	0.1092	0.0775	0.0648	-0.0498	0.0603	1.0977	0.0964	0.0912	0.0727	0.0577	0.0568	-12971.4991
type1	2	0	0.25	53	0.8584	0.1108	0.9447	0.0881	0.098	0.0693	0	1	0.18	0.0664	0.0579	0.0602	0	1	0	1	-0.0316	0.055	1.1895	0.1161	0.0589	0.0637	0.0137	0.0621	1.0557	0.0951	-0.0482	0.0746	0.0201	0.0554	-12901.6296
type1	2	0	0.25	54	0.8847	0.1093	1.0501	0.0855	-0.0969	0.0675	0	1	0.1817	0.0684	-0.0084	0.0597	0	1	0	1	0.0204	0.0545	1.1913	0.1138	0.0418	0.0656	0.0409	0.0617	0.9046	0.0907	0.0995	0.0719	-0.0456	0.0544	-12840.1437
type1	2	0	0.25	55	1.0012	0.1078	1.1168	0.0888	-0.0193	0.0685	0	1	0.1758	0.0676	0.0381	0.0585	0	1	0	1	-0.0279	0.055	1.0503	0.1108	0.0477	0.0643	-0.0089	0.0599	0.8805	0.0937	0.0512	0.0721	3e-04	0.055	-12908.9147
type1	2	0	0.25	56	0.9477	0.1042	1.0413	0.0891	-0.0314	0.0674	0	1	0.2012	0.0661	0.0899	0.0576	0	1	0	1	-0.2017	0.0552	0.9823	0.1069	0.0498	0.0637	-0.0571	0.0587	0.9695	0.0951	0.0199	0.0714	0.2203	0.0554	-12798.9637
type1	2	0	0.25	57	1.0361	0.1067	0.8488	0.0873	0.0835	0.0674	0	1	0.2356	0.064	0.0404	0.0573	0	1	0	1	0.0023	0.0534	0.9797	0.1087	-0.0247	0.0601	-0.0049	0.0582	1.1396	0.0954	-0.0986	0.0723	0.0061	0.0539	-12779.9724
type1	2	0	0.25	58	0.8922	0.1088	0.979	0.0876	-0.0446	0.0685	0	1	0.32	0.0688	0.0933	0.0602	0	1	0	1	-0.1042	0.0554	1.1081	0.1127	-0.0523	0.0646	-0.0374	0.0613	1.0407	0.0943	0.0423	0.0732	0.0697	0.055	-12951.4647
type1	2	0	0.25	59	1.0349	0.109	0.9943	0.0874	-0.013	0.0683	0	1	0.2721	0.0692	0.0494	0.0599	0	1	0	1	-0.0504	0.0552	0.9753	0.1111	-0.0213	0.0659	0.0335	0.0607	1.0077	0.0938	-0.0067	0.0724	0.0555	0.0549	-12905.1027
type1	2	0	0.25	60	1.0441	0.1072	0.9544	0.0863	-0.0946	0.0673	0	1	0.1174	0.0717	0.0899	0.0594	0	1	0	1	1e-04	0.0557	0.9404	0.1089	0.1418	0.0698	-0.078	0.0609	1.043	0.0931	0.1128	0.0714	0.0113	0.0564	-12881.4719
type1	2	0	0.25	61	1.0376	0.1111	1.2337	0.0893	-0.0544	0.07	0	1	0.2365	0.0719	0.0368	0.0626	0	1	0	1	-0.0657	0.057	0.987	0.1135	0.0391	0.0694	-0.0018	0.0637	0.7602	0.0927	0.0829	0.0727	0.0732	0.0569	-13000.0956
type1	2	0	0.25	62	1.0662	0.1077	1.1408	0.0894	0.0596	0.0689	0	1	0.2033	0.0686	0.03	0.0598	0	1	0	1	0.0797	0.0558	0.8954	0.1097	0.0458	0.0664	0.0419	0.0606	0.8733	0.0941	-0.0887	0.072	-0.0637	0.0559	-12871.7846
type1	2	0	0.25	63	0.9505	0.1074	1.0241	0.0876	-0.0068	0.0679	0	1	0.1933	0.0704	0.0501	0.0599	0	1	0	1	-0.0318	0.0561	1.0484	0.111	0.0774	0.0678	0.0144	0.0611	0.9778	0.0937	-0.0133	0.072	0.0442	0.0566	-12935.9382
type1	2	0	0.25	64	0.9823	0.105	1.0512	0.0877	-0.0189	0.0671	0	1	0.2674	0.0666	0.092	0.0568	0	1	0	1	0.0227	0.0549	1.0199	0.1077	-0.0213	0.0623	8e-04	0.0576	0.9511	0.0934	-0.0041	0.071	0.0033	0.0545	-12880.8389
type1	2	0	0.25	65	0.9973	0.1094	0.9987	0.0907	-0.0624	0.0697	0	1	0.1981	0.0667	0.07	0.0594	0	1	0	1	-0.0613	0.0551	1.0478	0.1124	0.025	0.0639	-0.0068	0.0607	1.0618	0.0976	0.0417	0.0744	0.058	0.0552	-13004.9359
type1	2	0	0.25	66	1.0942	0.1074	1.1316	0.0917	0.0012	0.0697	0	1	0.2796	0.0678	0.0014	0.0592	0	1	0	1	-0.0231	0.0563	0.8894	0.1087	-0.0382	0.0645	0.0431	0.0596	0.9216	0.097	-0.0243	0.0729	0.0292	0.056	-12974.5639
type1	2	0	0.25	67	0.8328	0.1054	0.9164	0.0882	0.004	0.0675	0	1	0.3326	0.065	0.0445	0.0577	0	1	0	1	-0.0943	0.0538	1.1437	0.1102	-0.1054	0.0601	0.0023	0.0585	1.1044	0.0957	-0.05	0.0729	0.1134	0.0534	-12809.6629
type1	2	0	0.25	68	1.1725	0.1061	1.036	0.0882	-0.1148	0.0679	0	1	0.2328	0.0671	0.0322	0.0583	0	1	0	1	-0.017	0.0554	0.8259	0.1069	3e-04	0.0633	0.004	0.0585	0.9513	0.0941	0.075	0.0711	0.0197	0.0553	-12840.3511
type1	2	0	0.25	69	1.0234	0.1087	0.8784	0.0834	-0.0177	0.0666	0	1	0.2676	0.0681	4e-04	0.0591	0	1	0	1	0.0078	0.0538	0.9967	0.1109	-0.0186	0.0644	0.0533	0.06	1.0719	0.0906	-0.025	0.0712	-0.0143	0.0536	-12799.8207
type1	2	0	0.25	70	0.9702	0.108	1.2635	0.0905	-0.1204	0.0696	0	1	0.3729	0.0679	-0.0647	0.0596	0	1	0	1	-0.0195	0.0562	1.018	0.1111	-0.1178	0.0623	0.0982	0.06	0.7254	0.0937	0.1075	0.0724	-7e-04	0.0549	-12885.6774
type1	2	0	0.25	71	0.8724	0.1056	1.0449	0.0889	0.13	0.0679	0	1	0.2308	0.0669	0.0249	0.0579	0	1	0	1	0.0209	0.0547	1.0895	0.1096	0.0054	0.0639	0.0067	0.0591	0.9799	0.0949	-0.0875	0.0723	-0.0285	0.0545	-12841.3681
type1	2	0	0.25	72	0.7353	0.1075	1.0229	0.088	-0.0621	0.0682	0	1	0.3295	0.0667	-0.052	0.06	0	1	0	1	0.0643	0.0556	1.274	0.1133	-0.0669	0.0617	0.0869	0.0615	0.9596	0.0939	0.0501	0.0733	-0.0777	0.0551	-12871.1473
type1	2	0	0.25	73	1.1255	0.1069	1.1289	0.0883	0.086	0.0682	0	1	0.3493	0.0672	0.0378	0.0604	0	1	0	1	0.0699	0.0565	0.8235	0.1078	-0.0828	0.063	0.0222	0.0601	0.8782	0.0931	0.0143	0.071	-0.0572	0.0554	-12883.9894
type1	2	0	0.25	74	0.9341	0.1062	1.0894	0.0873	0.0071	0.0674	0	1	0.3723	0.0669	-0.0066	0.0585	0	1	0	1	-0.0374	0.0548	1.0191	0.1092	-0.0994	0.0618	0.1046	0.0589	0.907	0.0924	-0.0199	0.0711	0.0179	0.0539	-12861.9612
type1	2	0	0.25	75	1.0674	0.1087	0.9473	0.0867	0.0157	0.068	0	1	0.2851	0.0698	0.174	0.06	0	1	0	1	-0.018	0.0555	0.9542	0.1106	-0.0419	0.0658	-0.0975	0.0605	1.0195	0.0934	-0.0049	0.0721	-0.016	0.0555	-12824.1474
type1	2	0	0.25	76	1.0027	0.1104	0.982	0.0849	-0.1193	0.0678	0	1	0.1164	0.0718	-0.0035	0.0623	0	1	0	1	-0.0294	0.056	1.0216	0.1134	0.1537	0.0701	0.0792	0.0642	0.9368	0.0908	0.0641	0.0718	0.0244	0.0568	-12785.3786
type1	2	0	0.25	77	0.9111	0.1061	1.1481	0.0878	0.0179	0.0677	0	1	0.3666	0.0671	0.1186	0.0577	0	1	0	1	0.0575	0.0547	1.1142	0.11	-0.1388	0.0618	-0.0862	0.0582	0.8219	0.0921	-0.0101	0.0714	-0.0526	0.0533	-12820.9702
type1	2	0	0.25	78	0.7895	0.108	1.0007	0.0892	0.0884	0.0686	0	1	0.2044	0.065	-0.0018	0.0585	0	1	0	1	0.0587	0.0547	1.2483	0.1131	0.0417	0.0621	0.0692	0.0605	1.0514	0.0959	-0.1281	0.0739	-0.0599	0.0548	-13017.4099
type1	2	0	0.25	79	1.0818	0.1068	1.0714	0.0875	0.1532	0.0677	0	1	0.2255	0.0679	0.0077	0.0593	0	1	0	1	0.0347	0.0552	0.9148	0.1085	7e-04	0.0649	0.0634	0.06	0.9095	0.0928	-0.1644	0.0711	-0.0292	0.0552	-12798.5524
type1	2	0	0.25	80	1.0368	0.1054	0.9978	0.0867	-0.0018	0.0671	0	1	0.2889	0.0681	0.0113	0.0584	0	1	0	1	0.0331	0.0545	0.9333	0.1074	-0.0552	0.0637	0.0147	0.0589	0.9651	0.0928	0.0083	0.0709	-0.0392	0.0543	-12735.4722
type1	2	0	0.25	81	1.002	0.1066	1.0785	0.0891	-0.0362	0.0683	0	1	0.2405	0.066	0.1642	0.0583	0	1	0	1	0.0718	0.0551	0.981	0.109	0.0122	0.0624	-0.1085	0.0592	0.9431	0.0946	-0.002	0.072	-0.0566	0.0551	-12916.7363
type1	2	0	0.25	82	1.1143	0.1083	1.1194	0.0867	-0.0637	0.068	0	1	0.2682	0.0693	0.1043	0.0593	0	1	0	1	-0.0137	0.0551	0.9385	0.1104	-0.0364	0.0657	-0.0755	0.0594	0.8461	0.0912	0.0738	0.0711	0.0382	0.0544	-12879.4969
type1	2	0	0.25	83	0.9892	0.1092	0.8318	0.0855	-0.1538	0.0679	0	1	0.154	0.0717	0.0466	0.062	0	1	0	1	-0.061	0.0562	1.0406	0.1126	0.1054	0.0695	-4e-04	0.0635	1.1417	0.0935	0.0974	0.0729	0.0512	0.0572	-12868.9259
type1	2	0	0.25	84	0.8954	0.1063	1.0882	0.0866	0.0133	0.0673	0	1	0.3383	0.0695	0.093	0.0602	0	1	0	1	0.0785	0.0559	1.0812	0.1101	-0.0697	0.065	-0.0653	0.061	0.8477	0.0913	-0.007	0.071	-0.0795	0.0552	-12768.4986
type1	2	0	0.25	85	1.2565	0.11	1.2032	0.0886	-0.1448	0.0691	0	1	0.184	0.0718	-0.0342	0.0616	0	1	0	1	0.1278	0.0572	0.7148	0.1091	0.0985	0.0695	0.0824	0.0621	0.7917	0.0924	0.1486	0.071	-0.1149	0.0572	-12944.8208
type1	2	0	0.25	86	0.8796	0.1069	0.992	0.0894	-0.0971	0.0686	0	1	0.3226	0.0689	-0.0508	0.0592	0	1	0	1	0.0215	0.056	1.1282	0.1111	-0.0688	0.0645	0.1085	0.06	1.0483	0.0962	0.0391	0.0734	2e-04	0.0556	-12973.3699
type1	2	0	0.25	87	0.9652	0.1047	0.9754	0.0862	-0.0979	0.0667	0	1	0.2764	0.0724	0.1554	0.0599	0	1	0	1	0.0704	0.0557	0.9764	0.1075	-0.0044	0.0685	-0.1125	0.0606	0.9679	0.0923	0.0745	0.0708	-0.0377	0.0556	-12720.2062
type1	2	0	0.25	88	0.9815	0.1074	1.0119	0.0879	-0.023	0.0682	0	1	0.2469	0.0694	0.138	0.0597	0	1	0	1	-0.023	0.0554	0.9869	0.1103	0.0158	0.0666	-0.0848	0.0606	0.99	0.0941	0.0544	0.0722	0.0278	0.0556	-12871.4087
type1	2	0	0.25	89	0.8815	0.1095	1.0266	0.0898	-0.0801	0.0695	0	1	0.2947	0.0663	0.0684	0.0593	0	1	0	1	0.0235	0.0553	1.1202	0.1138	-0.036	0.0621	0.0112	0.0603	1.0335	0.0963	0.0997	0.0742	-0.026	0.0549	-13022.2191
type1	2	0	0.25	90	1.1036	0.1084	1.0208	0.0884	-0.2012	0.0686	0	1	0.1579	0.0701	0.0314	0.0596	0	1	0	1	0.1612	0.0558	0.9201	0.1105	0.0787	0.0674	0.0113	0.0605	0.9914	0.0946	0.2112	0.0724	-0.1635	0.0561	-12924.1838
type1	2	0	0.25	91	1.2231	0.11	1.1039	0.0877	-0.0475	0.069	0	1	0.3327	0.0666	0.1111	0.0606	0	1	0	1	-0.1374	0.0544	0.7706	0.1101	-0.0861	0.0614	-0.0265	0.0603	0.8963	0.0927	0.019	0.0716	0.111	0.0537	-12891.0914
type1	2	0	0.25	92	0.8551	0.1069	1.1204	0.0892	0.0673	0.0684	0	1	0.2311	0.0676	0.0505	0.059	0	1	0	1	-0.0117	0.0556	1.1592	0.1115	0.0213	0.0642	-0.0016	0.0605	0.8861	0.0941	-0.0153	0.0725	0.0025	0.0554	-12925.2001
type1	2	0	0.25	93	1.0201	0.1103	1.0249	0.0893	-0.0448	0.0695	0	1	0.1668	0.0677	-0.0349	0.0602	0	1	0	1	0.0247	0.0559	1.032	0.1132	0.0654	0.0653	0.0754	0.0616	0.9993	0.0956	0.0166	0.0737	-0.0178	0.0561	-12977.2675
type1	2	0	0.25	94	0.9753	0.1086	0.9246	0.0871	0.0451	0.0681	0	1	0.3048	0.0718	0.0371	0.0607	0	1	0	1	-0.0175	0.0556	1.0226	0.1113	-0.0376	0.0676	0.0176	0.0616	1.0508	0.0941	-0.0556	0.0726	0.0212	0.0555	-12861.3318
type1	2	0	0.25	95	1.0949	0.1079	1.0249	0.0877	0.0236	0.0684	0	1	0.2778	0.069	0.0102	0.0598	0	1	0	1	0.0514	0.0554	0.9282	0.1099	-0.0281	0.0655	0.0053	0.06	0.9809	0.0937	-0.0576	0.0721	-0.0371	0.0551	-12949.0211
type1	2	0	0.25	96	0.983	0.1068	0.9392	0.0868	0.0422	0.0674	0	1	0.1876	0.0699	0.017	0.0601	0	1	0	1	-0.0052	0.0556	0.9828	0.1094	0.0803	0.0679	0.0452	0.0614	1.0271	0.0936	-0.0409	0.0717	0.0063	0.0562	-12800.346
type1	2	0	0.25	97	0.9661	0.1069	1.0482	0.0864	-0.0458	0.0675	0	1	0.2981	0.07	0.0714	0.0599	0	1	0	1	0.0466	0.0555	1.0403	0.1105	-0.0458	0.0656	-0.0415	0.0605	0.9279	0.0919	0.0513	0.0714	-0.0377	0.0552	-12855.1673
type1	2	0	0.25	98	1.0258	0.1081	1.0508	0.0876	-0.0129	0.0684	0	1	0.3589	0.0718	0.1787	0.0611	0	1	0	1	-0.0206	0.057	0.9582	0.1104	-0.0759	0.067	-0.1468	0.0613	0.9298	0.0932	-0.0293	0.072	0.0404	0.0566	-12901.6474
type1	2	0	0.25	99	0.9115	0.1051	0.9155	0.0877	-0.0602	0.0673	0	1	0.2378	0.0685	0.0256	0.0588	0	1	0	1	-0.0135	0.056	1.0149	0.1082	0.0559	0.0652	0.0198	0.06	1.0817	0.095	0.0682	0.0718	0.0271	0.0568	-12859.4311
type1	2	0	0.25	100	1.0356	0.1102	1.1595	0.0916	0.0439	0.0705	0	1	0.3309	0.0673	0.067	0.0596	0	1	0	1	-0.0812	0.0565	0.9629	0.1121	-0.0623	0.0629	-0.009	0.06	0.8652	0.0964	0.028	0.0737	0.0539	0.0561	-12992.9668
type1	2	0	0.25	101	1.0222	0.1075	0.9836	0.0861	0.0136	0.0673	0	1	0.1664	0.0693	-0.1085	0.0602	0	1	0	1	0.0137	0.0555	0.9581	0.1099	0.0846	0.0674	0.1474	0.0615	1.0097	0.0925	-0.0131	0.0713	0.0112	0.0558	-12843.838
type1	2	0	0.25	102	1.0012	0.1069	1.0334	0.0888	0.0292	0.0685	0	1	0.267	0.0663	0.1982	0.059	0	1	0	1	-0.047	0.055	1.0008	0.1097	-0.0136	0.0628	-0.1567	0.0596	0.9714	0.0948	0.0763	0.0725	0.0482	0.0548	-12904.1404
type1	2	0	0.25	103	0.9753	0.1107	1.0492	0.0877	-0.0354	0.069	0	1	0.4209	0.0719	0.123	0.0608	0	1	0	1	-0.0247	0.0571	1.0655	0.114	-0.1408	0.0658	-0.0666	0.0608	0.9388	0.0933	0.0546	0.073	-0.0195	0.0561	-12990.0183
type1	2	0	0.25	104	0.9989	0.1074	1.0234	0.0883	-0.096	0.0683	0	1	0.193	0.0698	0.016	0.06	0	1	0	1	0.0127	0.0557	1.0105	0.1102	0.0497	0.0671	-0.001	0.0611	0.9884	0.0945	0.0697	0.0724	-0.0104	0.056	-12915.6439
type1	2	0	0.25	105	0.988	0.1068	0.8714	0.0865	-0.0122	0.0673	0	1	0.4225	0.0671	0.1146	0.0591	0	1	0	1	0.0084	0.0548	0.9487	0.1089	-0.1482	0.0615	-0.0578	0.059	1.1041	0.0942	-0.0108	0.0719	0.0216	0.0543	-12772.5442
type1	2	0	0.25	106	1.0226	0.1057	1.005	0.0871	-0.0743	0.0674	0	1	0.3514	0.0695	-0.0064	0.06	0	1	0	1	0.0273	0.0555	0.9071	0.1076	-0.0804	0.0647	0.0479	0.0601	0.9682	0.0931	0.0891	0.0711	-0.0262	0.0549	-12777.7777
type1	2	0	0.25	107	0.8676	0.1041	0.9526	0.0878	-0.0885	0.0671	0	1	0.348	0.0667	0.0701	0.0573	0	1	0	1	-0.022	0.0546	1.0836	0.1082	-0.0962	0.0617	-0.0168	0.0578	1.0485	0.0948	0.1416	0.0719	0.0049	0.0544	-12801.5339
type1	2	0	0.25	108	1.1077	0.1084	1.0396	0.0882	-0.0778	0.0686	0	1	0.375	0.0694	0.0182	0.0602	0	1	0	1	-0.0228	0.0563	0.8736	0.1096	-0.0981	0.0644	0.0313	0.0599	0.9925	0.0942	0.0819	0.0721	0.0231	0.0557	-13006.4543
type1	2	0	0.25	109	1.0715	0.1077	0.9308	0.088	0.0835	0.0682	0	1	0.2211	0.0676	0.1093	0.059	0	1	0	1	0.0369	0.0549	0.9028	0.1092	0.0217	0.0646	-0.082	0.0597	1.0708	0.0952	-0.1384	0.0724	-0.0476	0.0553	-12831.0493
type1	2	0	0.25	110	0.9736	0.1086	0.9944	0.09	-0.0599	0.0694	0	1	0.2587	0.0705	0.1066	0.0602	0	1	0	1	0.0368	0.0562	0.9629	0.111	0.0384	0.0673	-0.02	0.0612	1.0537	0.0969	0.0283	0.0735	-0.0455	0.0567	-12989.2701
type1	2	0	0.25	111	0.9217	0.1058	1.0166	0.0858	0.0652	0.0666	0	1	0.2136	0.0688	-0.0817	0.0599	0	1	0	1	-0.156	0.0556	1.0171	0.1084	0.0582	0.0659	0.136	0.0617	0.9115	0.0914	-0.1048	0.0706	0.1364	0.0555	-12679.7466
type1	2	0	0.25	112	0.8738	0.1086	1.0555	0.0893	0.0392	0.069	0	1	0.2236	0.0679	-0.0112	0.0592	0	1	0	1	0.0418	0.0553	1.1858	0.113	0.0129	0.065	0.0426	0.0608	0.9692	0.0952	-0.1083	0.0735	-0.0416	0.0554	-12988.2834
type1	2	0	0.25	113	1.084	0.1086	1.0061	0.089	0.0338	0.069	0	1	0.1334	0.0685	0.0495	0.0599	0	1	0	1	-0.0433	0.0554	0.9632	0.1109	0.0777	0.0661	-0.0248	0.0612	0.9898	0.0953	-0.0263	0.073	0.0509	0.0558	-12867.0185
type1	2	0	0.25	114	1.0232	0.1092	0.9736	0.0885	0.0362	0.0689	0	1	0.2661	0.0685	0.2051	0.0603	0	1	0	1	0.0284	0.0564	0.9834	0.1117	0.0041	0.0649	-0.1463	0.0609	1.0264	0.0953	-0.1048	0.0731	-0.0405	0.0566	-12933.8115
type1	2	0	0.25	115	1.1135	0.1085	0.9706	0.0875	0.056	0.0684	0	1	0.1959	0.069	0.1131	0.06	0	1	0	1	0.0216	0.0555	0.8815	0.1103	0.0502	0.0661	-0.1008	0.0607	1.0205	0.0941	-0.0995	0.0722	-0.0339	0.0559	-12857.2442
type1	2	0	0.25	116	1.033	0.1081	0.9888	0.0879	0.1187	0.0683	0	1	0.2675	0.0711	0.0924	0.0599	0	1	0	1	0.0612	0.0558	0.9251	0.1098	0.0176	0.0675	-0.0108	0.0606	1.0076	0.0943	-0.1363	0.0723	-0.0437	0.0559	-12887.6448
type1	2	0	0.25	117	0.9644	0.1092	1.1226	0.0897	-0.0492	0.0694	0	1	0.2752	0.073	0.0888	0.0606	0	1	0	1	0.0123	0.0571	1.0298	0.1122	0.0066	0.0696	0.0037	0.0616	0.8715	0.0946	0.0387	0.0729	-0.0102	0.057	-12941.7798
type1	2	0	0.25	118	1.0648	0.1094	1.0151	0.0897	0.0082	0.0696	0	1	0.2928	0.0682	7e-04	0.0599	0	1	0	1	-0.0447	0.0562	0.9662	0.1123	-0.0472	0.0647	0.0714	0.0601	1.0199	0.0962	0.0083	0.0737	0.0828	0.0559	-12996.0398
type1	2	0	0.25	119	1.0563	0.1072	0.9099	0.0863	-0.0879	0.0672	0	1	0.1431	0.0658	0.0593	0.0572	0	1	0	1	0.0211	0.0536	1.0095	0.1092	0.0506	0.0626	-0.0164	0.0587	1.0588	0.0935	0.0846	0.0717	-0.0283	0.0541	-12780.9777
type1	2	0	0.25	120	1.0008	0.1065	0.994	0.0882	-0.0337	0.068	0	1	0.2811	0.0652	0.0888	0.058	0	1	0	1	-0.0841	0.0544	0.9709	0.1094	-0.0476	0.0612	-0.0333	0.0585	1.0299	0.0948	0.0898	0.0722	0.0896	0.0541	-12849.8946
type1	2	0	0.25	121	1.1393	0.1081	1.0044	0.0865	-0.1355	0.0678	0	1	0.2074	0.0684	0.0747	0.06	0	1	0	1	-0.006	0.0548	0.914	0.1099	0.0141	0.0653	0.0111	0.0606	0.9667	0.0925	0.1582	0.0715	0.0166	0.0548	-12840.2892
type1	2	0	0.25	122	0.9243	0.108	0.9846	0.0873	0.0187	0.0678	0	1	0.1331	0.0672	0.0218	0.0587	0	1	0	1	-0.052	0.0547	1.1471	0.1118	0.0878	0.0652	0.0434	0.0606	1.0021	0.0936	0.0273	0.0725	0.0402	0.0554	-12885.7719
type1	2	0	0.25	123	0.9034	0.1088	0.9404	0.0888	0.1677	0.0687	0	1	0.2148	0.0688	0.0693	0.0591	0	1	0	1	-0.0073	0.0555	1.1335	0.1133	0.0204	0.0656	-0.0026	0.0605	1.0672	0.096	-0.2351	0.0738	-0.0244	0.0558	-12897.4194
type1	2	0	0.25	124	0.8607	0.1084	1.0393	0.0884	-0.1414	0.0685	0	1	0.2371	0.0728	-0.074	0.0598	0	1	0	1	-0.0317	0.0563	1.1577	0.1126	0.0384	0.0696	0.1351	0.0614	0.9613	0.0942	0.1482	0.0729	0.0343	0.0566	-12965.4649
type1	2	0	0.25	125	1.1835	0.1056	1.0399	0.0872	0.0687	0.0672	0	1	0.2366	0.0666	0.1	0.0578	0	1	0	1	-0.1075	0.0547	0.8002	0.1059	-0.0067	0.0635	-0.0501	0.0579	0.9379	0.0928	-0.0295	0.0702	0.0964	0.0544	-12790.0875
type1	2	0	0.25	126	0.7616	0.1071	1.1359	0.0899	-0.0066	0.0689	0	1	0.2676	0.0674	0.0333	0.0592	0	1	0	1	-0.0024	0.0556	1.2248	0.1132	-0.0111	0.0638	0.0135	0.0606	0.8998	0.0949	-0.0241	0.0734	0.007	0.0554	-12948.091
type1	2	0	0.25	127	1.0284	0.1129	0.8864	0.0889	-0.0146	0.0702	0	1	0.1714	0.0659	0.0424	0.0602	0	1	0	1	-0.0244	0.0551	1.0943	0.1162	0.047	0.063	-0.0054	0.0618	1.1414	0.0969	0.0105	0.0753	0.0104	0.0559	-13034.6921
type1	2	0	0.25	128	0.8821	0.1097	0.984	0.0876	-0.0152	0.0684	0	1	0.2626	0.0666	0.0167	0.0591	0	1	0	1	-0.0336	0.0552	1.1325	0.1134	-0.0137	0.0631	0.0108	0.0606	1.0238	0.0942	0.0995	0.0733	0.0472	0.0551	-12910.4158
type1	2	0	0.25	129	1.0095	0.1067	0.9634	0.09	0.0131	0.0688	0	1	0.3143	0.0687	0.0545	0.0592	0	1	0	1	0.0462	0.0553	0.9954	0.1092	-0.0765	0.0647	-0.0222	0.0596	1.0796	0.0972	-0.0124	0.0733	-0.0385	0.055	-12950.4782
type1	2	0	0.25	130	0.9618	0.1095	0.8948	0.0892	0.1272	0.0692	0	1	0.3324	0.0713	0.0804	0.0612	0	1	0	1	0.0226	0.0567	1.0459	0.1124	-0.0579	0.0668	-0.0303	0.0621	1.1483	0.0972	-0.1633	0.0743	0.0073	0.0565	-13021.1992
type1	2	0	0.25	131	0.9261	0.1072	1.0462	0.0896	-0.0577	0.0685	0	1	0.2069	0.068	8e-04	0.0586	0	1	0	1	-0.0031	0.0558	1.0533	0.1102	0.0486	0.0653	0.064	0.0601	0.9617	0.0956	0.1157	0.0727	-0.0403	0.056	-12876.7757
type1	2	0	0.25	132	1.1805	0.1096	1.0261	0.0887	0.0561	0.0689	0	1	0.2071	0.0654	0.0987	0.0591	0	1	0	1	-0.0053	0.055	0.8861	0.1106	-0.0014	0.0626	-0.0328	0.0596	0.9903	0.0949	-0.0429	0.0726	0.033	0.0548	-12929.2605
type1	2	0	0.25	133	0.992	0.109	0.9766	0.088	0.0062	0.0688	0	1	0.417	0.0709	0.0519	0.0615	0	1	0	1	-0.046	0.0568	0.9725	0.1117	-0.1124	0.0656	0.0069	0.0614	1.0417	0.0948	-0.0362	0.073	0.0339	0.0563	-12991.075
type1	2	0	0.25	134	1.2131	0.1063	0.9733	0.088	0.0021	0.0677	0	1	0.1482	0.0666	0.006	0.0573	0	1	0	1	0.093	0.0543	0.772	0.1061	0.0678	0.0641	0.0216	0.058	1.045	0.0948	-0.0397	0.0712	-0.0899	0.0548	-12835.3205
type1	2	0	0.25	135	0.9521	0.1046	0.908	0.0843	0.1384	0.0657	0	1	0.3037	0.0695	0.0838	0.0574	0	1	0	1	-0.0651	0.0541	0.9911	0.107	-0.0524	0.0651	-0.0339	0.058	1.0371	0.0912	-0.1268	0.0701	0.0442	0.0539	-12671.8956
type1	2	0	0.25	136	1.121	0.1084	0.9533	0.0876	-0.0645	0.0683	0	1	0.2037	0.0683	0.0597	0.0589	0	1	0	1	-4e-04	0.0546	0.9039	0.1098	0.0162	0.0654	-0.0327	0.0595	1.0434	0.0945	0.0687	0.0723	0.0021	0.055	-12855.7635
type1	2	0	0.25	137	1.0651	0.1086	1.1287	0.0911	-0.0273	0.0697	0	1	0.2189	0.0675	0.1808	0.0584	0	1	0	1	-0.0804	0.0554	1.0002	0.1109	-0.01	0.064	-0.1565	0.0592	0.9093	0.0962	0.0716	0.0732	0.0705	0.0553	-12982.2243
type1	2	0	0.25	138	0.8175	0.1032	0.9616	0.0875	-0.0872	0.0668	0	1	0.1171	0.0664	-0.055	0.0584	0	1	0	1	0.0298	0.0544	1.1216	0.1081	0.1214	0.0649	0.1238	0.0604	1.0342	0.0943	0.052	0.0716	-0.0283	0.0553	-12725.3438
type1	2	0	0.25	139	1.1101	0.108	1.0394	0.0861	-0.0966	0.0677	0	1	0.2755	0.0683	0.106	0.0587	0	1	0	1	-0.0186	0.0542	0.9327	0.1098	-0.0498	0.0644	-0.0811	0.0589	0.9256	0.0916	0.1226	0.0711	0.0231	0.0539	-12839.1501
type1	2	0	0.25	140	0.8255	0.1051	1.0067	0.0903	0.0314	0.0683	0	1	0.1496	0.0676	0.1009	0.059	0	1	0	1	0.0411	0.0557	1.1149	0.1094	0.1188	0.0659	-0.0528	0.0609	1.0195	0.0969	-0.0271	0.073	-0.051	0.0566	-12876.6247
type1	2	0	0.25	141	1.1014	0.1072	1.1275	0.0869	-0.0618	0.0676	0	1	0.261	0.0686	0.0763	0.0591	0	1	0	1	0.0699	0.0543	0.8711	0.1084	-0.0246	0.065	-0.0346	0.0595	0.8257	0.0912	0.0538	0.0705	-0.0653	0.0538	-12745.1688
type1	2	0	0.25	142	0.9167	0.1047	0.9482	0.0861	0.0659	0.0666	0	1	0.1562	0.0678	0.0886	0.0583	0	1	0	1	0.0826	0.0542	1.0875	0.1087	0.0709	0.0655	-0.0197	0.0598	1.0237	0.0928	-0.0326	0.0713	-0.111	0.0547	-12758.1177
type1	2	0	0.25	143	1.0634	0.1102	0.9942	0.0859	0.0869	0.0681	0	1	0.2489	0.0726	0.0799	0.0616	0	1	0	1	-0.0763	0.0559	0.9927	0.1123	0.0108	0.0687	-0.055	0.0625	0.9649	0.0919	-0.1107	0.072	0.0534	0.0559	-12916.4893
type1	2	0	0.25	144	1.0559	0.1071	1.0209	0.0883	0.038	0.068	0	1	0.1177	0.0674	-0.0164	0.059	0	1	0	1	-0.0161	0.0546	0.9445	0.1085	0.1091	0.0659	0.048	0.0606	0.9914	0.0945	-0.0665	0.0718	0.0228	0.0554	-12866.6178
type1	2	0	0.25	145	1.0383	0.109	1.011	0.0879	0.0035	0.0685	0	1	0.2534	0.0699	-0.005	0.0603	0	1	0	1	0.0193	0.0562	0.971	0.1113	0.008	0.0667	0.0584	0.061	0.9842	0.0941	-0.0191	0.0725	-0.009	0.056	-12923.8027
type1	2	0	0.25	146	1.0733	0.1098	1.0862	0.0864	0.0796	0.0683	0	1	0.3166	0.0728	0.0131	0.0611	0	1	0	1	-0.0182	0.0555	0.9047	0.1113	-0.0379	0.068	0.0567	0.0616	0.8976	0.0914	-0.0362	0.0714	0.0101	0.0551	-12905.4025
type1	2	0	0.25	147	1.1412	0.1062	0.8865	0.0883	0.0881	0.0677	0	1	0.148	0.067	0.1216	0.0583	0	1	0	1	0.0151	0.0552	0.8411	0.1071	0.0918	0.0644	-0.085	0.0593	1.1381	0.0963	-0.128	0.072	-0.0107	0.056	-12878.5643
type1	2	0	0.25	148	1.1194	0.1103	0.9583	0.0864	-0.0529	0.0683	0	1	0.3719	0.0642	0.0941	0.0597	0	1	0	1	-0.07	0.0551	0.912	0.1117	-0.1216	0.0586	-0.0707	0.0595	1.0207	0.093	-4e-04	0.0722	0.0866	0.0546	-12894.8431
type1	2	0	0.25	149	1.1032	0.1077	0.9422	0.0889	0.0179	0.0685	0	1	0.2774	0.0651	0.0887	0.0583	0	1	0	1	0.0186	0.0547	0.9284	0.1095	-0.0602	0.061	-0.0652	0.0584	1.089	0.0963	-0.059	0.0728	-0.0322	0.0545	-12921.7921
type1	2	0	0.25	150	1.0219	0.112	0.8897	0.0862	0.0402	0.0686	0	1	0.1555	0.0689	0.1595	0.0613	0	1	0	1	-0.0984	0.055	1.0362	0.1144	0.0936	0.0665	-0.0828	0.063	1.116	0.0938	-0.0477	0.0735	0.0884	0.0555	-12962.2505
type1	2	0	0.25	151	1.1024	0.1089	1.0052	0.0881	0.0581	0.0685	0	1	0.2031	0.0668	0.0371	0.0602	0	1	0	1	0.0321	0.0557	0.8969	0.11	0.0621	0.0639	0.0625	0.0612	1.0177	0.0945	-0.018	0.0723	-0.0199	0.0561	-12965.6612
type1	2	0	0.25	152	0.8465	0.1065	0.887	0.0867	5e-04	0.0673	0	1	0.1127	0.0676	-0.0886	0.0587	0	1	0	1	-0.0117	0.0545	1.2061	0.1118	0.1004	0.0658	0.1293	0.0608	1.0834	0.0942	-0.0194	0.0726	-6e-04	0.0555	-12784.7343
type1	2	0	0.25	153	1.1291	0.1092	1.027	0.0894	0.1439	0.0693	0	1	0.3626	0.0684	0.0057	0.0604	0	1	0	1	-0.12	0.0563	0.8746	0.1107	-0.0966	0.0632	0.0674	0.0601	0.9985	0.0956	-0.1694	0.0729	0.1208	0.0558	-12987.5577
type1	2	0	0.25	154	1.1138	0.1107	1.0978	0.0886	-0.0355	0.0694	0	1	0.2037	0.0681	0.076	0.0608	0	1	0	1	-0.0153	0.0557	0.9583	0.1126	0.0418	0.0651	-0.0158	0.0616	0.9332	0.0939	0.0038	0.0729	0.0179	0.0555	-13063.2842
type1	2	0	0.25	155	1.0352	0.1131	0.8978	0.0889	-0.0259	0.07	0	1	0.189	0.0695	0.1029	0.0611	0	1	0	1	-0.0119	0.0565	1.0416	0.1155	0.074	0.0666	-0.0525	0.0626	1.1337	0.0968	0.0062	0.075	0.0382	0.0573	-13083.8572
type1	2	0	0.25	156	1.1989	0.1112	1.036	0.0886	0.0763	0.0695	0	1	0.1531	0.0663	0.0905	0.0593	0	1	0	1	0.049	0.0547	0.8909	0.1123	0.0533	0.0637	-0.0429	0.0601	0.977	0.0947	-0.0394	0.0731	-0.0599	0.0549	-12965.3033
type1	2	0	0.25	157	0.875	0.1022	1.0135	0.0881	-0.0968	0.0664	0	1	0.2705	0.0668	-5e-04	0.0575	0	1	0	1	-0.0396	0.0552	1.0468	0.1056	-0.0222	0.063	0.0455	0.0586	0.9875	0.0943	0.129	0.0708	0.0488	0.0549	-12756.1014
type1	2	0	0.25	158	1.0909	0.111	0.9428	0.0885	0.0811	0.0693	0	1	0.1696	0.0708	-0.1006	0.0616	0	1	0	1	-0.0103	0.0568	0.9378	0.1126	0.1004	0.068	0.1556	0.063	1.0782	0.0958	-0.118	0.0736	0.0125	0.0578	-13018.0546
type1	2	0	0.25	159	0.9432	0.1085	0.925	0.0873	0.0602	0.0684	0	1	0.3008	0.0738	0.0109	0.0622	0	1	0	1	0.1077	0.057	0.9485	0.1113	0.0201	0.0704	0.0294	0.063	1.0954	0.0947	-0.0444	0.0728	-0.0973	0.0573	-12913.4188
type1	2	0	0.25	160	1.1478	0.1094	1.0544	0.0879	0.0112	0.0686	0	1	0.2488	0.0685	0.1438	0.0603	0	1	0	1	0.0977	0.0559	0.8517	0.1102	-0.0025	0.0657	-0.0566	0.0607	0.9306	0.0935	0.0408	0.0718	-0.1284	0.0557	-12849.776
type1	2	0	0.25	161	1.025	0.109	1.0955	0.0884	0.0364	0.0686	0	1	0.1098	0.0667	0.0021	0.0578	0	1	0	1	0.0479	0.0543	1.0329	0.1118	0.0958	0.0647	0.0516	0.0596	0.9043	0.0936	-0.0172	0.0724	-0.0759	0.0546	-12879.3108
type1	2	0	0.25	162	1.0277	0.1098	0.9252	0.0892	0.0203	0.0691	0	1	0.2162	0.0681	0.1539	0.0589	0	1	0	1	0.0043	0.0552	0.9912	0.1123	0.0263	0.0647	-0.0576	0.0598	1.1058	0.0968	-0.0208	0.0737	-0.0237	0.0558	-12938.1388
type1	2	0	0.25	163	1.1669	0.1102	1.0482	0.0897	-0.043	0.0697	0	1	0.2715	0.0711	0.0536	0.0621	0	1	0	1	0.0577	0.0571	0.8535	0.1105	0.0043	0.0678	-0.0215	0.0625	0.9815	0.0957	-0.0175	0.073	-1e-04	0.0571	-13053.1077
type1	2	0	0.25	164	0.9673	0.1046	0.9951	0.0847	-0.2045	0.0658	0	1	0.1589	0.0658	-0.0501	0.0574	0	1	0	1	0.0013	0.0525	1.0071	0.1074	0.0468	0.0633	0.113	0.0589	0.9696	0.0907	0.1122	0.0699	-0.0131	0.0524	-12656.167
type1	2	0	0.25	165	1.0879	0.1097	1.0169	0.0886	-0.1756	0.069	0	1	0.2876	0.0678	0.0028	0.0592	0	1	0	1	-0.0256	0.0558	0.9112	0.1113	-0.0296	0.0636	0.0818	0.0595	0.9932	0.0949	0.1168	0.0728	0.0214	0.0554	-12930.0437
type1	2	0	0.25	166	0.8842	0.112	0.8915	0.0885	-0.0208	0.0698	0	1	0.2356	0.072	0.0415	0.0613	0	1	0	1	-0.0403	0.0566	1.1321	0.1162	0.0592	0.0689	0.0269	0.0629	1.1556	0.0965	0.0059	0.0751	0.0398	0.0577	-13082.9962
type1	2	0	0.25	167	1.0066	0.1084	0.9106	0.0882	0.0269	0.0685	0	1	0.306	0.0699	0.1362	0.0603	0	1	0	1	-0.0482	0.057	0.9512	0.1107	-0.0148	0.0661	-0.0738	0.0607	1.0902	0.0957	-0.0825	0.0729	0.0545	0.0574	-12901.897
type1	2	0	0.25	168	1.0256	0.1063	1.0312	0.0877	-0.0707	0.0675	0	1	0.0908	0.0681	0.0478	0.058	0	1	0	1	-0.0207	0.0548	0.9559	0.1086	0.1368	0.0663	-0.0077	0.0596	0.9547	0.0935	0.0821	0.0713	0.0211	0.0553	-12786.4717
type1	2	0	0.25	169	1.1012	0.1093	1.0251	0.0879	0.2267	0.0688	0	1	0.3606	0.0668	0.0163	0.0604	0	1	0	1	-0.1253	0.0558	0.9257	0.1111	-0.1201	0.0614	0.0318	0.0602	0.9597	0.0938	-0.1632	0.0724	0.1191	0.0551	-12873.8005
type1	2	0	0.25	170	1.1223	0.1076	0.9799	0.0895	0.0895	0.069	0	1	0.3899	0.0719	0.0278	0.0619	0	1	0	1	-0.0508	0.0574	0.8058	0.1085	-0.094	0.0669	0.0189	0.0615	1.0084	0.0961	-0.1358	0.0725	0.0321	0.0573	-12861.9784
type1	2	0	0.25	171	0.9086	0.1064	0.9451	0.0862	0.0747	0.067	0	1	0.2861	0.0684	0.0818	0.0583	0	1	0	1	0.0553	0.0547	1.0669	0.11	-0.0369	0.0644	-0.0294	0.0591	1.0237	0.0929	-0.0969	0.0717	-0.0635	0.0545	-12766.4727
type1	2	0	0.25	172	0.9512	0.1056	0.9662	0.0887	0.0012	0.0679	0	1	0.2983	0.0698	0.0255	0.0593	0	1	0	1	-0.0868	0.0561	1.0114	0.1091	-0.0294	0.0656	-0.0073	0.0598	1.048	0.0956	0.032	0.0723	0.0711	0.0561	-12898.0958
type1	2	0	0.25	173	0.9462	0.107	0.9412	0.0854	-0.045	0.0668	0	1	0.1964	0.0692	-0.0156	0.0597	0	1	0	1	-0.0609	0.0555	1.0284	0.1097	0.0894	0.0667	0.0648	0.0613	1.0069	0.092	0.046	0.0712	0.0821	0.0559	-12806.4171
type1	2	0	0.25	174	1.101	0.1081	1.0618	0.0891	-0.1316	0.0686	0	1	0.2074	0.0682	-0.0914	0.0592	0	1	0	1	0.0413	0.0553	0.9115	0.1093	0.0181	0.0653	0.1237	0.0602	0.9241	0.0947	0.1684	0.0721	-0.0608	0.0555	-12832.6476
type1	2	0	0.25	175	0.9838	0.1085	0.9663	0.086	-0.0021	0.0675	0	1	0.2534	0.0683	0.0462	0.059	0	1	0	1	0.0164	0.0555	1.0279	0.1116	-0.0222	0.0641	0.0048	0.0601	0.9826	0.0923	-0.0162	0.0717	-0.005	0.0557	-12748.2693
type1	2	0	0.25	176	1.1443	0.1071	0.9105	0.0873	0.0226	0.0678	0	1	0.3696	0.0695	0.0689	0.0591	0	1	0	1	-0.0734	0.0558	0.8546	0.1079	-0.1171	0.0645	0.0056	0.0586	1.1162	0.0949	-0.0605	0.0719	0.0848	0.0553	-12933.8778
type1	2	0	0.25	177	0.9589	0.107	1.0757	0.0872	-0.1579	0.0677	0	1	0.2547	0.0688	0.1242	0.0586	0	1	0	1	-0.014	0.0552	1.0584	0.111	-0.0197	0.0653	-0.0596	0.0593	0.8865	0.0922	0.193	0.0716	0.0276	0.0547	-12801.9755
type1	2	0	0.25	178	0.7453	0.1067	0.9183	0.0886	0.0501	0.0681	0	1	0.1635	0.0704	-0.0764	0.0592	0	1	0	1	-0.0093	0.0559	1.2147	0.112	0.1182	0.0681	0.1314	0.0617	1.1155	0.0962	-0.071	0.0736	-0.0091	0.0569	-12935.3159
type1	2	0	0.25	179	0.8971	0.1073	1.0395	0.0887	0.0448	0.0683	0	1	0.2843	0.065	-0.003	0.0582	0	1	0	1	-0.0081	0.0549	1.1534	0.1118	-0.0626	0.0608	0.0565	0.0591	0.9383	0.0945	-0.0527	0.0728	0.005	0.0542	-12847.7147
type1	2	0	0.25	180	1.0119	0.1078	0.9145	0.0871	0.0289	0.068	0	1	0.2095	0.0673	0.1121	0.0583	0	1	0	1	0.0483	0.0547	0.9778	0.1105	0.0548	0.0643	-0.0416	0.0593	1.105	0.0945	-0.0184	0.0725	-0.0799	0.0554	-12931.481
type1	2	0	0.25	181	1.0575	0.1098	0.9247	0.0868	0.0286	0.0682	0	1	0.2403	0.0666	0.0416	0.0592	0	1	0	1	0.0252	0.0551	0.976	0.1114	-0.0038	0.063	-0.0398	0.0603	1.0384	0.0938	-0.0192	0.0726	-0.0288	0.0552	-12829.9669
type1	2	0	0.25	182	1.0815	0.1116	0.8763	0.0845	0.0817	0.0678	0	1	0.1623	0.0704	0.0746	0.0612	0	1	0	1	0.0406	0.0549	1.0216	0.1135	0.0616	0.0681	-0.0395	0.0627	1.0785	0.0918	-0.1025	0.0724	-0.0471	0.0554	-12880.7062
type1	2	0	0.25	183	0.9503	0.109	0.9975	0.0874	0.0186	0.0684	0	1	0.2755	0.0691	0.0582	0.0602	0	1	0	1	0.0248	0.056	1.0373	0.1122	-0.0082	0.0653	-0.0176	0.0612	0.9863	0.0936	0.011	0.0727	-0.0126	0.0559	-12873.4718
type1	2	0	0.25	184	0.9838	0.1063	1.0848	0.088	0.0142	0.0678	0	1	0.2243	0.0624	0.0841	0.0573	0	1	0	1	0.0033	0.0545	1.0078	0.1093	0.0023	0.0591	-0.0265	0.0581	0.9018	0.0932	-0.0339	0.0715	-0.0217	0.0543	-12802.7325
type1	2	0	0.25	185	0.9159	0.1106	1.0675	0.0875	0.0349	0.0689	0	1	0.2163	0.0713	0.0939	0.0616	0	1	0	1	0.0314	0.0562	1.0896	0.114	0.0638	0.0686	-0.0531	0.0633	0.9263	0.0929	-0.078	0.0729	-0.0412	0.0565	-12953.9795
type1	2	0	0.25	186	1.1231	0.1099	1.056	0.0905	-0.0655	0.0697	0	1	0.2517	0.0689	-0.0609	0.0587	0	1	0	1	-0.0227	0.0562	0.896	0.1109	-0.0105	0.0651	0.1084	0.0592	0.9697	0.0965	0.0286	0.0733	0.0301	0.0562	-12965.5139
type1	2	0	0.25	187	0.9608	0.1059	1.165	0.0877	-0.064	0.0675	0	1	0.2267	0.0688	0.0317	0.0603	0	1	0	1	-0.0416	0.0563	1.0267	0.109	0.0333	0.0657	0.0446	0.0613	0.7927	0.0917	0.0404	0.0707	0.0662	0.056	-12814.2647
type1	2	0	0.25	188	1.0384	0.1066	1.017	0.0852	-0.0344	0.0668	0	1	0.2588	0.0691	0.0503	0.0592	0	1	0	1	-0.0108	0.0547	0.9754	0.1088	-0.0228	0.0654	0.0061	0.0599	0.9082	0.0906	0.0075	0.0704	0.0053	0.0545	-12726.5187
type1	2	0	0.25	189	1.0113	0.1092	0.7964	0.0835	0.0272	0.0669	0	1	0.2989	0.0712	-0.0284	0.0609	0	1	0	1	0.0204	0.055	1.0352	0.1124	-0.0612	0.067	0.0946	0.0615	1.1293	0.0916	-0.0665	0.072	-0.0259	0.0552	-12740.7742
type1	2	0	0.25	190	1.0033	0.1076	0.9453	0.0879	-0.0301	0.0678	0	1	0.2309	0.0627	0.0418	0.0576	0	1	0	1	0.0522	0.0544	0.9972	0.1096	0.0015	0.059	-0.0362	0.0589	1.0571	0.0949	0.054	0.0723	-0.0363	0.0546	-12846.5722
type1	2	0	0.25	191	0.9477	0.1072	0.9347	0.0871	0.184	0.0676	0	1	0.146	0.0681	0.0768	0.0599	0	1	0	1	-0.0629	0.0556	0.9808	0.1097	0.1354	0.0662	2e-04	0.0617	1.0538	0.0941	-0.1723	0.0721	0.0502	0.0565	-12803.2926
type1	2	0	0.25	192	1.0098	0.1064	1.0368	0.0851	0.1925	0.0667	0	1	0.3071	0.0716	0.0928	0.0603	0	1	0	1	0.0173	0.0554	1.0076	0.109	-0.0604	0.0674	-0.0318	0.0606	0.9066	0.0904	-0.259	0.0703	-0.001	0.0551	-12784.6328
type1	2	0	0.25	193	0.9872	0.1083	1.0559	0.0849	-0.0425	0.0673	0	1	0.3282	0.0701	0.0992	0.0603	0	1	0	1	0.0597	0.0549	0.9774	0.1107	-0.0489	0.066	-0.0384	0.0608	0.9077	0.0901	0.0569	0.0708	-0.0336	0.0543	-12831.3083
type1	2	0	0.25	194	1.0691	0.1058	1.0264	0.0881	-0.0457	0.0678	0	1	0.2685	0.0651	0.0144	0.0583	0	1	0	1	0.043	0.0545	0.9276	0.1081	-0.0526	0.0611	0.0379	0.0586	0.9567	0.094	-0.0292	0.0715	-0.0405	0.0542	-12770.7629
type1	2	0	0.25	195	1.1653	0.1075	0.9405	0.0859	-0.0522	0.0674	0	1	0.3673	0.0683	-0.0716	0.0601	0	1	0	1	-0.0082	0.0553	0.8049	0.1081	-0.117	0.0631	0.1005	0.0596	1.0256	0.0926	0.0265	0.071	6e-04	0.0547	-12784.591
type1	2	0	0.25	196	0.9298	0.1067	0.8257	0.086	0.0986	0.067	0	1	0.3567	0.0632	-0.0286	0.0577	0	1	0	1	-0.0904	0.0541	1.0853	0.1101	-0.1234	0.0579	0.0773	0.0582	1.1758	0.0944	-0.1479	0.0724	0.0651	0.0538	-12840.0683
type1	2	0	0.25	197	0.922	0.108	1.0675	0.0906	-0.0485	0.0695	0	1	0.2336	0.0666	0.0195	0.0591	0	1	0	1	-0.0247	0.0554	1.1131	0.112	0.0057	0.0635	0.0402	0.0603	0.9803	0.0965	0.0406	0.0739	0.0232	0.0552	-13009.6223
type1	2	0	0.25	198	0.9515	0.1042	0.8714	0.086	-0.0787	0.0664	0	1	0.1998	0.0641	0.0151	0.0574	0	1	0	1	0.0231	0.0538	1.0375	0.1082	0.0155	0.061	0.0443	0.0583	1.0775	0.0935	0.0869	0.0712	-0.0293	0.0546	-12661.3692
type1	2	0	0.25	199	0.9573	0.1071	1.045	0.0853	-0.1005	0.067	0	1	0.2546	0.0729	0.0613	0.061	0	1	0	1	-0.0056	0.0555	1.0643	0.1101	-0.0012	0.069	-0.0019	0.0623	0.8687	0.0903	0.0569	0.0707	0.0092	0.0555	-12747.8563
type1	2	0	0.25	200	1.1004	0.1077	0.9927	0.0883	0.1016	0.0683	0	1	0.3494	0.0694	-0.0312	0.0593	0	1	0	1	-0.0538	0.0553	0.8972	0.1088	-0.0999	0.0645	0.0899	0.0594	1.0159	0.0948	-0.1291	0.0721	0.0704	0.0547	-12903.4694
type1	2	0	0.25	201	1.0692	0.1063	0.9051	0.0909	-0.0571	0.069	0	1	0.1422	0.0694	-0.016	0.0595	0	1	0	1	-0.0518	0.0563	0.8797	0.1073	0.1337	0.0683	0.0656	0.0608	1.163	0.0991	0.1117	0.0734	0.0521	0.0575	-12996.7423
type1	2	0	0.25	202	1.0453	0.1079	0.9579	0.0881	0.0273	0.0683	0	1	0.2768	0.0707	0.162	0.0598	0	1	0	1	-0.0654	0.0564	0.9249	0.11	-0.0026	0.0671	-0.1217	0.0602	1.0487	0.0951	-0.0031	0.0725	0.0555	0.0564	-12914.8011
type1	2	0	0.25	203	0.8908	0.109	0.968	0.087	0.0251	0.0682	0	1	0.2303	0.0657	0.0302	0.0599	0	1	0	1	-0.0715	0.0548	1.1843	0.1136	-0.0095	0.0621	0.0391	0.0616	1.0145	0.0935	-0.0317	0.0731	0.0673	0.0548	-12873.6852
type1	2	0	0.25	204	0.8323	0.1052	0.9133	0.0865	-0.0579	0.0667	0	1	0.3475	0.0713	0.1307	0.0595	0	1	0	1	0.0584	0.0562	1.0793	0.1086	-0.0433	0.0673	-0.0858	0.0606	1.0672	0.0937	0.0685	0.0716	-0.0642	0.0562	-12810.1992
type1	2	0	0.25	205	0.9938	0.1061	1.0204	0.0889	0.0159	0.0683	0	1	0.3038	0.0665	0.139	0.0596	0	1	0	1	0.0087	0.0556	0.9659	0.1089	-0.0431	0.0624	-0.0755	0.06	1.0002	0.0952	-0.0633	0.0723	0.003	0.0554	-12895.6036
type1	2	0	0.25	206	0.8172	0.1061	0.9135	0.0894	-0.0667	0.0682	0	1	0.3463	0.0662	-0.0087	0.0592	0	1	0	1	0.0508	0.056	1.1413	0.1107	-0.0815	0.0618	0.0649	0.0602	1.1435	0.0972	0.0425	0.0736	-0.0301	0.0559	-12947.3029
type1	2	0	0.25	207	1.1948	0.108	0.9014	0.0856	0.0162	0.0673	0	1	0.3582	0.068	0.1105	0.06	0	1	0	1	0.0696	0.0551	0.7749	0.1079	-0.1077	0.0628	-0.0512	0.0596	1.0687	0.0928	-0.014	0.071	-0.0791	0.0547	-12786.1584
type1	2	0	0.25	208	1.0642	0.1109	0.8764	0.0867	0.0289	0.0686	0	1	0.2899	0.0681	-0.0657	0.0607	0	1	0	1	-0.034	0.0555	0.9878	0.1128	-0.0426	0.0641	0.1088	0.0613	1.128	0.0946	0.0035	0.0733	0.0438	0.0555	-12957.8724
type1	2	0	0.25	209	0.9607	0.1093	1.0434	0.0886	-0.1277	0.0691	0	1	0.3111	0.0708	0.1534	0.0607	0	1	0	1	0.0379	0.0566	1.0381	0.1124	-0.0524	0.0668	-0.0772	0.0614	0.9512	0.0944	0.0866	0.073	-0.0022	0.0565	-12882.3972
type1	2	0	0.25	210	0.9153	0.1102	1.1036	0.0879	0.057	0.0689	0	1	0.2487	0.0714	0.0922	0.0606	0	1	0	1	0.0301	0.0562	1.1076	0.1139	0.0179	0.0675	-0.0348	0.0621	0.8926	0.0929	-0.0947	0.0729	0.0099	0.0561	-12957.6459
type1	2	0	0.25	211	0.8559	0.1074	0.9244	0.0857	-0.019	0.067	0	1	0.1734	0.0691	0.0735	0.0598	0	1	0	1	-0.042	0.0555	1.1627	0.1117	0.0774	0.0665	-0.0461	0.0619	1.021	0.0924	-0.0077	0.072	0.0508	0.0559	-12782.1237
type1	2	0	0.25	212	0.9572	0.1091	1.1848	0.0892	0.0481	0.069	0	1	0.1854	0.0707	0.1364	0.0606	0	1	0	1	0.0193	0.0568	1.0921	0.1127	0.0602	0.0682	-0.0996	0.0621	0.8035	0.0932	-0.0401	0.0725	-0.0165	0.0565	-12944.6338
type1	2	0	0.25	213	0.847	0.1072	1.1897	0.09	0.0378	0.0688	0	1	0.2656	0.0641	0.116	0.0576	0	1	0	1	-0.0479	0.0545	1.1478	0.1119	-0.0356	0.0598	-0.059	0.059	0.8414	0.0943	-0.0292	0.0728	0.0178	0.0537	-12902.0929
type1	2	0	0.25	214	0.8528	0.1073	1.0713	0.0878	-0.0264	0.0678	0	1	0.1388	0.0674	-0.0402	0.0585	0	1	0	1	0.0035	0.0548	1.165	0.1116	0.0943	0.0652	0.097	0.0608	0.9359	0.0933	0.0262	0.0723	-0.0179	0.0548	-12882.4882
type1	2	0	0.25	215	0.8855	0.1095	1.0498	0.0889	-0.0909	0.0692	0	1	0.18	0.0686	0.0053	0.0592	0	1	0	1	-0.0348	0.0554	1.1214	0.1137	0.0758	0.066	0.0572	0.061	0.9663	0.0948	0.031	0.0736	0.0277	0.0557	-12939.2515
type1	2	0	0.25	216	0.8841	0.1073	1.1684	0.0895	0.077	0.0685	0	1	0.2579	0.0689	0.0514	0.0596	0	1	0	1	0.0179	0.056	1.112	0.1106	-0.0029	0.0653	-0.026	0.0613	0.8217	0.0938	-0.0881	0.0722	-0.0456	0.0554	-12881.9421
type1	2	0	0.25	217	0.9565	0.107	1.0593	0.0894	0.0047	0.0684	0	1	0.308	0.069	0.0501	0.0589	0	1	0	1	-0.0107	0.056	1.0193	0.1093	-0.0475	0.0646	0.0016	0.06	0.9679	0.0953	-0.0024	0.0724	0.0337	0.0557	-12932.7923
type1	2	0	0.25	218	0.9661	0.108	1.0351	0.0895	-0.0857	0.0688	0	1	0.3061	0.0703	0.1135	0.0611	0	1	0	1	0.1096	0.0569	0.9644	0.1103	-0.0164	0.0663	-0.0558	0.0619	0.9868	0.0957	0.1154	0.0727	-0.1195	0.0569	-12918.4789
type1	2	0	0.25	219	1.0425	0.1084	1.0745	0.088	-0.0429	0.0684	0	1	0.2481	0.0698	-0.0061	0.0598	0	1	0	1	-0.0414	0.0561	0.9652	0.1104	0.0081	0.066	0.0428	0.0608	0.9119	0.0933	0.0889	0.072	0.0849	0.0558	-12899.0781
type1	2	0	0.25	220	0.7971	0.1046	0.834	0.0852	0.0553	0.066	0	1	0.196	0.0659	0.1348	0.0576	0	1	0	1	-0.0322	0.0537	1.2087	0.1095	0.0441	0.063	-0.0528	0.0596	1.1201	0.0931	-0.029	0.0717	0.0285	0.0544	-12725.6654
type1	2	0	0.25	221	0.9806	0.1082	1.0854	0.0906	0.0435	0.0693	0	1	0.2594	0.0671	0.1309	0.0595	0	1	0	1	0.047	0.0554	1.0325	0.1109	-0.0158	0.0632	-0.0826	0.0605	0.9292	0.0962	-0.0191	0.0732	-0.0205	0.0552	-12928.6899
type1	2	0	0.25	222	1.0935	0.11	0.9857	0.0886	-0.0812	0.0692	0	1	0.3038	0.0694	0.0316	0.0598	0	1	0	1	-0.1309	0.0569	0.9412	0.1118	-0.0343	0.0652	0.0265	0.0599	1.0381	0.0953	0.1087	0.0732	0.126	0.0566	-13035.5782
type1	2	0	0.25	223	1.1784	0.1111	1.0128	0.0867	0.0102	0.0687	0	1	0.102	0.0691	0.0105	0.0604	0	1	0	1	0.1038	0.0549	0.8577	0.112	0.1209	0.0675	0.0479	0.0616	0.9682	0.0927	-0.0223	0.0722	-0.0985	0.0555	-12851.4356
type1	2	0	0.25	224	0.9924	0.1107	0.9881	0.0886	0.0121	0.0692	0	1	0.313	0.0704	0.0313	0.061	0	1	0	1	0.0701	0.0568	0.9918	0.113	-0.0263	0.0663	0.0345	0.0618	1.0168	0.0952	-0.0318	0.0734	-0.0497	0.0568	-12952.4406
type1	2	0	0.25	225	1.2345	0.1066	1.0631	0.0878	-0.11	0.0678	0	1	0.172	0.0676	0.1518	0.0597	0	1	0	1	0.0632	0.0549	0.7681	0.1065	0.0592	0.065	-0.0854	0.06	0.9225	0.0933	0.1301	0.0707	-0.0611	0.055	-12837.9636
type1	2	0	0.25	226	1.1957	0.1079	0.8743	0.0871	0.0322	0.0679	0	1	0.2555	0.0683	0.1046	0.0589	0	1	0	1	0.0061	0.0547	0.785	0.1075	0.0029	0.0649	-0.0417	0.0591	1.1334	0.095	-0.0339	0.0719	0.019	0.0551	-12890.5886
type1	2	0	0.25	227	1.0351	0.1084	1.0048	0.0893	0.0087	0.0688	0	1	0.288	0.0679	-0.0211	0.0595	0	1	0	1	0.017	0.0559	0.9603	0.1103	-0.0317	0.0635	0.0622	0.0601	1.0174	0.0958	-0.0081	0.0728	-0.0175	0.0557	-12946.5053
type1	2	0	0.25	228	1.1555	0.1105	0.947	0.089	0.0299	0.0695	0	1	0.1576	0.0672	0.0142	0.0596	0	1	0	1	0.0894	0.0554	0.8919	0.112	0.0616	0.0645	0.0127	0.0605	1.0641	0.0962	-0.0628	0.0737	-0.1298	0.0559	-12914.1508
type1	2	0	0.25	229	0.9882	0.1103	0.9123	0.0878	-0.1293	0.0687	0	1	0.2961	0.062	0.1121	0.0583	0	1	0	1	-0.1608	0.055	1.0684	0.1129	-0.0458	0.0577	-0.0579	0.0593	1.103	0.0953	0.0678	0.0736	0.1915	0.0551	-12983.0101
type1	2	0	0.25	230	1.1097	0.1094	0.9259	0.088	-0.0709	0.0686	0	1	0.2014	0.0693	0.033	0.0597	0	1	0	1	-0.0816	0.0556	0.9027	0.111	0.0435	0.0662	0.0198	0.0605	1.0808	0.0953	0.058	0.0728	0.0925	0.0561	-12911.7705
type1	2	0	0.25	231	1.1395	0.1072	1.0031	0.0875	0.0442	0.0679	0	1	0.2008	0.0685	0.0687	0.0595	0	1	0	1	-0.0563	0.0551	0.8312	0.1078	0.0473	0.0652	-0.0544	0.0601	0.9943	0.0937	-0.0374	0.0713	0.0689	0.0555	-12851.637
type1	2	0	0.25	232	0.8663	0.1086	0.9027	0.0861	-0.0211	0.0679	0	1	0.2567	0.0701	0.1241	0.0605	0	1	0	1	-0.0111	0.0556	1.1281	0.1133	0.0191	0.0671	-0.0821	0.0618	1.0864	0.0934	-0.0118	0.073	-0.0047	0.056	-12889.5439
type1	2	0	0.25	233	0.9957	0.1093	0.9982	0.0891	-0.138	0.0691	0	1	0.2842	0.0692	0.1189	0.0598	0	1	0	1	-0.1064	0.0557	1.0722	0.1128	-0.0485	0.0652	-0.0785	0.0604	1.0115	0.0956	0.115	0.0735	0.1192	0.0556	-12965.3071
type1	2	0	0.25	234	0.9934	0.1099	1.0308	0.0878	0.0433	0.0688	0	1	0.2229	0.067	0.0336	0.0593	0	1	0	1	-0.0074	0.055	1.0063	0.1127	0.0271	0.0635	0.0244	0.0604	0.9544	0.0937	-0.0325	0.0728	0.0098	0.0552	-12863.3095
type1	2	0	0.25	235	1.143	0.1094	0.8573	0.0869	-0.0077	0.0683	0	1	0.2781	0.0659	0.0263	0.0585	0	1	0	1	-0.0174	0.0541	0.8801	0.111	-0.0563	0.062	0.0457	0.0584	1.1455	0.0949	-0.0155	0.0727	0.0049	0.0542	-12851.5243
type1	2	0	0.25	236	1.0558	0.1104	0.9253	0.0905	-0.0673	0.0698	0	1	0.2759	0.0667	0.0099	0.0586	0	1	0	1	0.0595	0.0556	0.9505	0.1118	-0.026	0.0629	0.0311	0.0595	1.1223	0.0982	0.0385	0.0743	-0.0684	0.056	-12993.6363
type1	2	0	0.25	237	0.9638	0.1059	1.0979	0.0908	0.0287	0.0687	0	1	0.2846	0.0607	-0.0231	0.0569	0	1	0	1	0.0374	0.0543	1.0458	0.1091	-0.0642	0.0568	0.0604	0.0577	0.9705	0.0965	0.0163	0.0727	-0.0239	0.054	-12977.3844
type1	2	0	0.25	238	0.781	0.1078	0.8281	0.0875	-0.0448	0.0678	0	1	0.2878	0.0695	0.1961	0.0591	0	1	0	1	0.0293	0.0559	1.1942	0.1127	-0.0105	0.0657	-0.1335	0.0605	1.1702	0.0959	0.0089	0.0737	-0.0586	0.0564	-12857.7236
type1	2	0	0.25	239	0.9813	0.1077	0.9469	0.0864	0.0872	0.0678	0	1	0.3696	0.0704	0.1149	0.0611	0	1	0	1	-0.0012	0.0557	1.0322	0.1114	-0.1125	0.0656	-0.0796	0.061	1.0459	0.0932	-0.1368	0.0723	0.0449	0.0553	-12894.6719
type1	2	0	0.25	240	1.0773	0.1084	0.9862	0.087	-0.1116	0.0679	0	1	0.0917	0.068	0.1245	0.0598	0	1	0	1	-0.0304	0.0552	0.9511	0.1106	0.145	0.0662	-0.0647	0.0613	0.9812	0.0932	0.1373	0.0718	0.0194	0.056	-12825.0002
type1	2	0	0.25	241	1.0329	0.1096	0.9979	0.0877	-0.0958	0.0687	0	1	0.177	0.0673	0.0022	0.0592	0	1	0	1	-0.0281	0.0542	1.031	0.1122	0.0421	0.0644	0.0778	0.0606	0.9944	0.094	0.0418	0.0729	0.022	0.0544	-12886.9883
type1	2	0	0.25	242	1.0453	0.1084	0.9644	0.0853	-0.0578	0.0673	0	1	0.243	0.0695	0.1506	0.0594	0	1	0	1	-0.0201	0.0549	0.9734	0.1109	-0.0122	0.0659	-0.0771	0.0601	0.9893	0.0916	0.0215	0.0714	0.0404	0.0549	-12766.7213
type1	2	0	0.25	243	1.081	0.1096	1.0539	0.0875	-0.0183	0.0683	0	1	0.1735	0.0703	0.1091	0.06	0	1	0	1	-0.0076	0.0558	0.9342	0.1109	0.0869	0.0677	-0.0568	0.0614	0.9296	0.093	0.0366	0.0719	0.0134	0.0561	-12914.7065
type1	2	0	0.25	244	0.982	0.1088	0.9892	0.0883	0.0515	0.0687	0	1	0.4375	0.0687	0.058	0.0611	0	1	0	1	-0.0228	0.0556	1.0031	0.1113	-0.1636	0.063	-9e-04	0.0612	1.0202	0.0949	-0.0231	0.0729	0.0321	0.0548	-12929.4713
type1	2	0	0.25	245	0.9144	0.1082	1.0629	0.0875	0.1263	0.0683	0	1	0.1433	0.0689	-0.0243	0.06	0	1	0	1	-0.0525	0.0556	1.1058	0.113	0.095	0.0666	0.0779	0.0615	0.9328	0.093	-0.1035	0.0725	0.0326	0.056	-12874.0867
type1	2	0	0.25	246	0.953	0.1065	1.1131	0.0894	0.0541	0.0687	0	1	0.2564	0.0731	-0.1176	0.0616	0	1	0	1	0.12	0.0575	0.9207	0.1094	0.0681	0.0703	0.1745	0.0625	0.9094	0.0946	-0.1365	0.0721	-0.1203	0.0576	-12918.0034
type1	2	0	0.25	247	0.8979	0.1086	1.0579	0.0877	0.0117	0.0684	0	1	0.2925	0.0735	0.0504	0.0611	0	1	0	1	0.0322	0.0568	1.0726	0.1119	0.0077	0.0695	0.0275	0.0623	0.8939	0.093	0.0422	0.0723	-0.0403	0.0568	-12853.4074
type1	2	0	0.25	248	1.1771	0.1104	0.9319	0.0895	0.0107	0.0694	0	1	0.239	0.067	-0.0032	0.0594	0	1	0	1	-0.0073	0.0558	0.8097	0.1107	0.0102	0.0636	0.0329	0.0598	1.1008	0.097	-0.0337	0.0734	0.0094	0.0562	-12938.1464
type1	2	0	0.25	249	0.7777	0.1043	1.0153	0.0887	0.0116	0.0675	0	1	0.3103	0.0694	-0.0044	0.0589	0	1	0	1	0.0218	0.0559	1.1999	0.1095	-0.055	0.0651	0.0573	0.0602	0.9593	0.0947	-0.0692	0.0723	-0.0089	0.0554	-12786.6131
type1	2	0	0.25	250	1.2465	0.1116	0.9882	0.0886	0.0117	0.0695	0	1	0.2211	0.0725	0.002	0.0606	0	1	0	1	0.0734	0.0569	0.7736	0.1109	0.0448	0.0692	0.0308	0.0611	1.0141	0.0952	-0.0407	0.0727	-0.0944	0.0574	-12980.4296
type1	2	0	0.25	251	0.9107	0.1061	1.0617	0.0881	-0.038	0.0676	0	1	0.2167	0.0668	0.1065	0.0584	0	1	0	1	0.0439	0.0554	1.0904	0.1096	0.0174	0.0635	-0.0432	0.0599	0.9361	0.0937	0.0185	0.0718	-0.0415	0.0553	-12845.8516
type1	2	0	0.25	252	0.8577	0.1073	1.0623	0.0858	0.06	0.0671	0	1	0.1497	0.0721	0.0847	0.0603	0	1	0	1	-0.0772	0.056	1.1429	0.1115	0.1137	0.0705	-0.0208	0.0623	0.8657	0.0907	-0.0197	0.0712	0.0771	0.0563	-12765.6356
type1	2	0	0.25	253	0.8649	0.1028	0.9453	0.0885	0.0375	0.0669	0	1	0.1774	0.0678	-0.0816	0.0573	0	1	0	1	0.044	0.0552	1.1085	0.107	0.0614	0.0648	0.1382	0.0589	1.0661	0.0957	-0.0764	0.0718	-0.028	0.0557	-12823.2258
type1	2	0	0.25	254	0.757	0.1084	1.0107	0.0876	0.0185	0.0682	0	1	0.2647	0.0674	-0.0531	0.0602	0	1	0	1	0.0178	0.0557	1.2453	0.1138	0.012	0.0637	0.1059	0.0621	0.9775	0.0937	-0.0374	0.0732	0.0112	0.0558	-12904.4544
type1	2	0	0.25	255	0.7712	0.1073	0.9993	0.088	-0.1677	0.0679	0	1	0.2754	0.0669	0.152	0.058	0	1	0	1	-0.064	0.0555	1.2089	0.1125	-0.0021	0.0633	-0.0919	0.0596	1.0248	0.0945	0.117	0.0729	0.0457	0.0555	-12931.9238
type1	2	0	0.25	256	1.0008	0.1072	1.1975	0.0892	-0.0205	0.0684	0	1	0.1467	0.067	0.0786	0.0575	0	1	0	1	0.0247	0.0545	1.0216	0.1097	0.0639	0.0643	-0.0173	0.059	0.7937	0.093	-0.029	0.0716	-0.0152	0.0546	-12829.6084
type1	2	0	0.25	257	0.8068	0.1071	0.9978	0.0854	-0.0402	0.0668	0	1	0.1803	0.0658	-0.0154	0.0578	0	1	0	1	-0.0041	0.0531	1.2596	0.1124	0.0197	0.0631	0.057	0.0599	0.9499	0.0912	0.0254	0.0717	-0.007	0.0533	-12746.1638
type1	2	0	0.25	258	1.0556	0.1061	1.0562	0.0907	0.1049	0.0687	0	1	0.2905	0.0702	0.0476	0.0588	0	1	0	1	-0.01	0.0565	0.8799	0.1074	-0.0055	0.0663	0.0415	0.0591	0.9813	0.0968	-0.0862	0.0722	-0.0355	0.0565	-12957.2183
type1	2	0	0.25	259	1.0766	0.1096	0.9776	0.0886	0.0155	0.069	0	1	0.3938	0.0678	0.0477	0.0591	0	1	0	1	-0.029	0.0562	0.9253	0.111	-0.1291	0.0628	-9e-04	0.0589	1.0525	0.0954	0.0087	0.0731	0.0272	0.0555	-12989.0077
type1	2	0	0.25	260	1.023	0.1111	0.9044	0.0885	-0.0158	0.0693	0	1	0.1713	0.0689	0.1035	0.0603	0	1	0	1	0.0462	0.0561	1.0164	0.1141	0.0746	0.0661	-0.0689	0.0617	1.1041	0.0961	0.0635	0.0742	-0.0422	0.0565	-12940.0762
type1	2	0	0.25	261	0.9791	0.1068	1.0893	0.0897	-0.0439	0.0686	0	1	0.3287	0.0633	0.0934	0.0582	0	1	0	1	0.0294	0.0553	1.0436	0.1099	-0.0984	0.0582	-0.047	0.0587	0.8968	0.0949	0.0237	0.0725	-0.027	0.0544	-12851.6298
type1	2	0	0.25	262	0.9906	0.1071	0.7993	0.0879	0.0298	0.0679	0	1	0.2475	0.0675	0.1553	0.0581	0	1	0	1	0.0319	0.0552	0.9814	0.1097	-0.001	0.0639	-0.1112	0.0589	1.2247	0.0969	-0.1127	0.0732	-0.044	0.0557	-12848.1882
type1	2	0	0.25	263	0.9092	0.1067	1.0034	0.0879	-0.0625	0.0678	0	1	0.2417	0.0696	0.0509	0.0596	0	1	0	1	-0.1866	0.0556	1.0833	0.1103	0.0179	0.0661	-0.0067	0.0609	0.974	0.094	0.0591	0.0722	0.1911	0.0557	-12837.0481
type1	2	0	0.25	264	0.8055	0.105	1.0875	0.0868	-0.0148	0.067	0	1	0.3915	0.0687	0.0888	0.0592	0	1	0	1	0.0811	0.0554	1.1226	0.1088	-0.1037	0.0636	-0.0322	0.06	0.8857	0.0918	0.0019	0.071	-0.0782	0.0547	-12805.7107
type1	2	0	0.25	265	1.0951	0.1089	0.9103	0.0884	-0.0389	0.0689	0	1	0.3607	0.0661	0.0436	0.0583	0	1	0	1	-0.0751	0.0547	0.9477	0.111	-0.1442	0.0608	0.0109	0.0581	1.1229	0.0961	0.0391	0.0734	0.093	0.0542	-12931.3533
type1	2	0	0.25	266	0.9322	0.1073	1.1131	0.0875	0.082	0.068	0	1	0.31	0.0696	0.0875	0.0593	0	1	0	1	0.019	0.0558	1.0667	0.1109	-0.0518	0.0655	-0.0297	0.0601	0.8624	0.0923	-0.0716	0.0717	-0.013	0.055	-12859.4981
type1	2	0	0.25	267	0.9487	0.1056	1.0006	0.0855	0.0829	0.0666	0	1	0.1832	0.0633	-0.003	0.0568	0	1	0	1	-0.009	0.0522	1.0887	0.1093	0.014	0.0602	0.1057	0.0582	0.9689	0.0915	-0.066	0.0709	0.0114	0.0524	-12737.1425
type1	2	0	0.25	268	0.9396	0.1066	1.0187	0.0876	0.1268	0.0679	0	1	0.2823	0.071	0.0302	0.061	0	1	0	1	-0.0057	0.0568	1.0375	0.1103	-0.0093	0.0679	0.0178	0.0616	0.966	0.0936	-0.1702	0.072	0.0121	0.0566	-12864.678
type1	2	0	0.25	269	1.0028	0.1073	1.1097	0.0884	0.0734	0.0682	0	1	0.1829	0.0661	0.0119	0.059	0	1	0	1	0.0754	0.0549	0.9921	0.1096	0.0564	0.0634	0.0694	0.0604	0.8547	0.0932	-0.0656	0.0717	-0.0732	0.0548	-12789.2293
type1	2	0	0.25	270	0.9675	0.1128	1.0418	0.0883	-0.0455	0.0698	0	1	0.2745	0.0708	0.0419	0.0609	0	1	0	1	0.0275	0.056	1.0942	0.1162	-0.0129	0.067	0.0487	0.0621	0.964	0.0942	0.0177	0.0741	-0.0082	0.0557	-13010.9077
type1	2	0	0.25	271	0.8087	0.1024	1.007	0.0883	0.0739	0.0667	0	1	0.1698	0.0672	-0.0145	0.0574	0	1	0	1	0.0593	0.0548	1.1311	0.1073	0.0776	0.0649	0.0467	0.059	0.9914	0.0946	-0.0243	0.0714	-0.0495	0.0551	-12769.9411
type1	2	0	0.25	272	0.9535	0.1058	0.9566	0.0863	0.0299	0.0667	0	1	0.2178	0.0676	0.0411	0.0574	0	1	0	1	-0.0513	0.0545	1.0118	0.1084	0.039	0.0643	-0.0088	0.0587	1.0138	0.0929	-0.0095	0.071	0.0497	0.0548	-12785.899
type1	2	0	0.25	273	1.1128	0.1093	1.1098	0.0893	0.1648	0.069	0	1	0.1708	0.0661	0.0803	0.059	0	1	0	1	-3e-04	0.0554	0.9314	0.1106	0.055	0.0633	-0.0356	0.0602	0.9126	0.0945	-0.1996	0.0724	-0.0132	0.0555	-12962.3729
type1	2	0	0.25	274	1.1687	0.1096	0.929	0.0879	-0.0195	0.0687	0	1	0.2402	0.0672	-0.0492	0.0585	0	1	0	1	0.0725	0.0547	0.8316	0.1102	-0.0016	0.0634	0.0819	0.0589	1.0783	0.0952	-0.0237	0.0726	-0.0884	0.0549	-12885.1168
type1	2	0	0.25	275	0.9735	0.1075	1.1105	0.0899	-0.062	0.0688	0	1	0.2623	0.0678	-0.0301	0.0591	0	1	0	1	-0.0032	0.0559	1.0017	0.1098	0.0053	0.0644	0.0478	0.0601	0.9107	0.0951	0.0209	0.0724	-0.0179	0.0558	-12952.4225
type1	2	0	0.25	276	0.9301	0.1061	1.1577	0.0884	-0.022	0.0678	0	1	0.1573	0.0696	0.0515	0.059	0	1	0	1	0.0867	0.0558	1.0346	0.1089	0.1101	0.0672	-0.0016	0.0609	0.835	0.0927	0.0275	0.0712	-0.0828	0.0558	-12874.7401
type1	2	0	0.25	277	1.0925	0.1097	1.0072	0.0873	-0.0844	0.0685	0	1	0.326	0.0712	-0.0633	0.0599	0	1	0	1	-0.0682	0.0559	0.9226	0.1112	-0.0579	0.0668	0.1173	0.0603	0.986	0.0935	0.0843	0.0722	0.079	0.0555	-12939.3478
type1	2	0	0.25	278	1.0054	0.1076	1.0365	0.0893	0.0464	0.0687	0	1	0.2493	0.0658	0.0359	0.0575	0	1	0	1	-3e-04	0.0547	1.0164	0.1105	-0.0379	0.0619	-0.0015	0.0583	1.0091	0.0956	-0.0145	0.0728	0.0043	0.0547	-12930.1717
type1	2	0	0.25	279	0.9914	0.1086	1.0482	0.0872	0.0618	0.0683	0	1	0.2428	0.0698	-0.0547	0.0609	0	1	0	1	-0.0019	0.056	1.0237	0.1114	0.0251	0.0669	0.1134	0.0619	0.9199	0.0927	-0.0801	0.0721	-0.0029	0.0561	-12891.3293
type1	2	0	0.25	280	1.1092	0.1078	0.9516	0.0871	0.0239	0.0679	0	1	0.2496	0.0699	-0.0117	0.06	0	1	0	1	0.0136	0.0557	0.9004	0.1091	-0.0174	0.0662	0.0398	0.0606	1.0214	0.0938	-0.0236	0.0718	-0.0043	0.0555	-12807.3047
type1	2	0	0.25	281	1.1081	0.1073	1.0079	0.089	-0.1286	0.0685	0	1	0.2795	0.0689	-0.0283	0.0597	0	1	0	1	-0.1043	0.0556	0.8289	0.1079	-0.0105	0.0649	0.0725	0.06	1.0322	0.0956	0.0918	0.072	0.1131	0.0557	-12930.7282
type1	2	0	0.25	282	1.1174	0.1088	0.9687	0.0878	-0.1011	0.0684	0	1	0.2849	0.0684	0.0015	0.0596	0	1	0	1	0.0211	0.0558	0.8912	0.1098	-0.0283	0.065	0.0456	0.06	1.0362	0.0945	0.0909	0.0722	-0.0174	0.0559	-12931.9475
type1	2	0	0.25	283	0.8859	0.1041	1.0178	0.0858	-0.1163	0.0661	0	1	0.2205	0.0695	0.1026	0.058	0	1	0	1	0.0603	0.0544	1.0074	0.1066	0.0512	0.0666	-0.0211	0.0595	0.9577	0.0915	0.1021	0.07	-0.0753	0.0548	-12705.8318
type1	2	0	0.25	284	0.9859	0.1087	1.0047	0.0895	-0.0417	0.0689	0	1	0.4329	0.0725	-0.0396	0.061	0	1	0	1	0.022	0.0576	1.0094	0.1107	-0.1477	0.0668	0.0648	0.0613	0.9868	0.0958	0.0521	0.0731	-0.0028	0.0567	-12942.7887
type1	2	0	0.25	285	1.2017	0.1089	1.0688	0.0899	0.1109	0.0691	0	1	0.2176	0.067	0.1412	0.0575	0	1	0	1	0.0255	0.0554	0.8351	0.1087	0.0044	0.0639	-0.0725	0.058	0.9639	0.0957	-0.1133	0.0723	-0.0508	0.0555	-12956.8838
type1	2	0	0.25	286	0.8123	0.1106	1.114	0.0884	-0.0643	0.0693	0	1	0.3416	0.0726	0.0935	0.0619	0	1	0	1	-0.0689	0.0571	1.2291	0.1156	-0.063	0.0683	-0.0391	0.0632	0.8639	0.0932	0.0372	0.0735	0.0946	0.0565	-12961.5091
type1	2	0	0.25	287	1.0691	0.1092	0.9053	0.0858	0.0319	0.0679	0	1	0.2306	0.068	-0.0466	0.0609	0	1	0	1	-0.1164	0.0552	0.9593	0.1115	0.0248	0.0647	0.1172	0.0616	1.0504	0.0928	-0.0731	0.0721	0.0901	0.0558	-12840.8426
type1	2	0	0.25	288	0.7622	0.1044	1.1555	0.0898	-0.0935	0.068	0	1	0.3984	0.0682	-0.0176	0.0583	0	1	0	1	-0.0352	0.0564	1.1725	0.1096	-0.1054	0.0633	0.0742	0.0591	0.8507	0.0944	0.0818	0.072	0.0368	0.0556	-12892.3777
type1	2	0	0.25	289	1.0469	0.1061	1.0773	0.0876	-0.0549	0.0678	0	1	0.3313	0.0674	-0.0495	0.0583	0	1	0	1	0.0251	0.0548	0.9153	0.1079	-0.0675	0.0624	0.1282	0.0585	0.9039	0.0928	0.0216	0.0711	-0.0534	0.0543	-12831.0436
type1	2	0	0.25	290	1.0642	0.1074	0.9588	0.0866	-0.159	0.0673	0	1	0.1555	0.0695	0.0584	0.0588	0	1	0	1	0.0016	0.0556	0.9626	0.1094	0.0649	0.067	-0.0305	0.0601	0.9791	0.093	0.1646	0.0713	-0.0207	0.0561	-12728.4994
type1	2	0	0.25	291	0.9601	0.111	0.817	0.0852	-0.0184	0.0679	0	1	0.2728	0.0715	0.0012	0.0608	0	1	0	1	-0.0489	0.0557	1.0783	0.1143	-0.0182	0.0675	0.056	0.062	1.1534	0.0934	0.035	0.0733	0.0376	0.0559	-12866.4543
type1	2	0	0.25	292	0.7269	0.1084	1.025	0.087	0.0874	0.0679	0	1	0.2074	0.0706	0.063	0.0607	0	1	0	1	0.0678	0.0563	1.3	0.1145	0.0574	0.0676	-0.0132	0.0631	0.9324	0.0927	-0.0998	0.073	-0.0857	0.0565	-12844.4942
type1	2	0	0.25	293	1.0461	0.1109	0.9403	0.0873	0.0258	0.069	0	1	0.2983	0.0746	-0.0066	0.062	0	1	0	1	-0.0219	0.0568	0.9581	0.1123	0.0064	0.0706	0.0408	0.0628	1.0977	0.0946	-0.084	0.0732	-0.0159	0.0572	-13093.2399
type1	2	0	0.25	294	1.0387	0.1079	1.1021	0.0903	0.0791	0.0691	0	1	0.121	0.0667	0.0522	0.0585	0	1	0	1	-7e-04	0.0555	1.0112	0.111	0.0943	0.0647	-0.0403	0.0597	0.9221	0.0956	-0.0609	0.0729	3e-04	0.0557	-12946.679
type1	2	0	0.25	295	0.982	0.1078	1.2237	0.0904	-0.0041	0.0694	0	1	0.3634	0.0673	-0.0578	0.0598	0	1	0	1	0.0125	0.0563	0.9737	0.1107	-0.0947	0.0624	0.1356	0.0601	0.778	0.0941	0.0432	0.0723	0.0081	0.0553	-12883.2156
type1	2	0	0.25	296	0.718	0.1017	1.0418	0.0893	-0.0086	0.0669	0	1	0.3177	0.067	0.0951	0.0574	0	1	0	1	0.1495	0.0555	1.185	0.1067	-0.0278	0.0628	-0.0316	0.0588	0.9779	0.0954	0.023	0.0716	-0.1407	0.0554	-12844.8475
type1	2	0	0.25	297	0.8681	0.1061	0.9862	0.0873	-0.0284	0.0675	0	1	0.3712	0.0658	0.092	0.0589	0	1	0	1	-0.0465	0.055	1.0879	0.11	-0.1002	0.0605	-0.0318	0.0596	0.9915	0.0936	-0.041	0.072	0.0655	0.0544	-12807.2726
type1	2	0	0.25	298	1.1804	0.1119	0.9449	0.0877	0.1135	0.0693	0	1	0.2883	0.0651	0.0391	0.0597	0	1	0	1	-0.0345	0.0551	0.9171	0.1131	-0.0615	0.0607	0.0023	0.0599	1.057	0.0947	-0.1431	0.0733	0.045	0.0551	-12990.5154
type1	2	0	0.25	299	1.132	0.1068	1.0461	0.0897	0.0083	0.0683	0	1	0.166	0.068	0.0131	0.0586	0	1	0	1	-0.0368	0.0555	0.8793	0.1072	0.0613	0.0651	0.0146	0.0599	0.9588	0.0956	0.0085	0.0718	0.0559	0.0558	-12880.679
type1	2	0	0.25	300	0.865	0.1078	1.0329	0.0882	0.0379	0.0682	0	1	0.2459	0.0681	0.1111	0.0588	0	1	0	1	-0.0232	0.0553	1.1273	0.112	0.0057	0.0649	-0.0663	0.0601	0.9682	0.0941	-0.0295	0.0726	0.0055	0.0556	-12872.303
type1	2	0	0.25	301	1.0223	0.1068	0.9214	0.0845	0.0083	0.0664	0	1	0.3187	0.0684	-0.0025	0.0582	0	1	0	1	0.0396	0.0541	0.9789	0.109	-0.0931	0.064	0.0377	0.0586	1.0253	0.0912	0.0721	0.0707	-0.0487	0.0537	-12712.4333
type1	2	0	0.25	302	1.0678	0.1072	0.961	0.0861	0.07	0.0674	0	1	0.2278	0.0691	0.0666	0.0605	0	1	0	1	-0.0051	0.0556	0.9259	0.1093	0.0294	0.0661	-0.0188	0.0612	1.0118	0.0926	-0.0589	0.0713	0.0172	0.0558	-12836.8203
type1	2	0	0.25	303	1.0709	0.1113	0.8244	0.0869	-0.0429	0.0687	0	1	0.2348	0.0709	0.084	0.0609	0	1	0	1	0.0255	0.0564	0.9664	0.113	0.0254	0.0672	-0.0512	0.0619	1.1634	0.0953	0.0449	0.0736	-0.0433	0.0571	-12925.9181
type1	2	0	0.25	304	1.0095	0.1097	1.0587	0.0877	-0.0553	0.0687	0	1	0.2865	0.0711	0.1203	0.0611	0	1	0	1	-0.0243	0.0562	0.9665	0.1122	-0.0067	0.0669	-0.0705	0.0618	0.9156	0.0931	0.0511	0.0723	-0.0019	0.0561	-12875.5396
type1	2	0	0.25	305	1.1781	0.1068	1.1056	0.0867	0.0397	0.0673	0	1	0.2083	0.067	0.12	0.0591	0	1	0	1	-0.0198	0.0544	0.766	0.1067	0.0359	0.0639	-0.0627	0.0595	0.8823	0.0916	-0.0365	0.07	0.0212	0.054	-12794.4999
type1	2	0	0.25	306	0.9798	0.1071	0.9516	0.0873	0.0433	0.0675	0	1	0.3136	0.0683	0.0848	0.0589	0	1	0	1	-0.0607	0.0554	0.9987	0.1097	-0.064	0.0634	-0.0333	0.0596	1.0444	0.0941	0.0093	0.0719	0.0711	0.0551	-12836.9049
type1	2	0	0.25	307	0.9831	0.1072	0.9303	0.0863	-0.0455	0.0673	0	1	0.2587	0.0674	0.0583	0.0596	0	1	0	1	0.0441	0.055	1.0025	0.1097	-0.0019	0.0638	-0.0092	0.0605	1.0503	0.0933	0.0688	0.0718	-0.0624	0.0551	-12831.3641
type1	2	0	0.25	308	0.776	0.1037	1.0836	0.0876	-0.0059	0.0668	0	1	0.4106	0.0645	0.0147	0.0563	0	1	0	1	0.0758	0.0538	1.1865	0.1086	-0.1742	0.0587	0.0416	0.0569	0.9233	0.0929	0.0524	0.0713	-0.0898	0.0523	-12797.5697
type1	2	0	0.25	309	0.919	0.1067	0.872	0.0862	0.1917	0.0669	0	1	0.2599	0.0656	0.0082	0.0576	0	1	0	1	0.0306	0.0542	1.0919	0.1101	-0.0401	0.0623	0.0562	0.0588	1.1033	0.0939	-0.1975	0.072	-0.0289	0.0542	-12749.2366
type1	2	0	0.25	310	1.1832	0.112	0.9463	0.0878	0.1112	0.0696	0	1	0.4428	0.0697	0.0808	0.0623	0	1	0	1	0.0813	0.057	0.8052	0.1124	-0.1567	0.0642	-0.0298	0.0616	1.0345	0.0946	-0.1377	0.0733	-0.0765	0.0563	-12914.5178
type1	2	0	0.25	311	1.0254	0.1087	0.9008	0.0865	0.009	0.0679	0	1	0.2359	0.0708	0.0693	0.06	0	1	0	1	-0.0199	0.0554	1.0012	0.1116	0.0146	0.0674	6e-04	0.0608	1.1096	0.0941	-0.0109	0.0725	0.0351	0.0558	-12936.3557
type1	2	0	0.25	312	1.0225	0.1083	0.8679	0.087	-0.0272	0.0679	0	1	0.34	0.0649	-0.0089	0.0589	0	1	0	1	0.0449	0.0551	0.9732	0.1107	-0.0869	0.0603	0.0787	0.0591	1.1283	0.0949	0.0278	0.0726	-0.0558	0.0551	-12859.9617
type1	2	0	0.25	313	1.0845	0.1065	0.9791	0.0872	0.0497	0.0676	0	1	0.2203	0.0668	0.1299	0.0589	0	1	0	1	-0.077	0.0549	0.9224	0.108	0.026	0.0637	-0.093	0.0597	1.0286	0.0938	-0.041	0.0715	0.0668	0.0549	-12912.8403
type1	2	0	0.25	314	1.02	0.1051	0.9104	0.0854	-0.0543	0.0662	0	1	0.136	0.0634	0.0717	0.0569	0	1	0	1	-0.0831	0.0531	0.9862	0.1076	0.0629	0.0609	-0.0057	0.0582	1.0506	0.0924	-0.0089	0.0707	0.0589	0.0534	-12674.7148
type1	2	0	0.25	315	0.7913	0.1086	0.8865	0.0882	0.0269	0.0685	0	1	0.2874	0.0694	0.0105	0.0602	0	1	0	1	0.1122	0.0565	1.1698	0.1133	0.0073	0.0657	0.0413	0.0619	1.1184	0.096	-0.0708	0.074	-0.1233	0.057	-12902.0168
type1	2	0	0.25	316	0.9445	0.1081	0.9554	0.0872	-0.0498	0.0679	0	1	0.2641	0.0657	0.1211	0.0585	0	1	0	1	-0.0077	0.0542	1.0601	0.1114	-0.0412	0.0623	-0.0587	0.0596	1.0584	0.0941	0.0626	0.0725	0.0533	0.0541	-12838.5297
type1	2	0	0.25	317	1.0181	0.1044	1.0993	0.0906	-0.0144	0.0681	0	1	0.2574	0.0622	0.0984	0.056	0	1	0	1	-0.0035	0.0544	0.9474	0.1066	-0.0278	0.0584	-0.0391	0.0564	0.9219	0.096	0.0285	0.0716	0.0161	0.0541	-12843.6969
type1	2	0	0.25	318	1.0671	0.1103	1.0932	0.0885	0.1058	0.0692	0	1	0.3421	0.0647	0.0974	0.0587	0	1	0	1	-0.1204	0.0544	1.015	0.1128	-0.1206	0.0602	-0.0495	0.0586	0.9425	0.094	-0.1499	0.0729	0.1213	0.0537	-13026.2649
type1	2	0	0.25	319	1.0053	0.1057	0.9885	0.0862	-0.0232	0.0669	0	1	0.3447	0.0698	0.0749	0.0587	0	1	0	1	0.0094	0.0547	0.9888	0.1081	-0.1076	0.0649	-0.0292	0.0588	0.9615	0.0922	-0.0016	0.0709	-0.0051	0.0541	-12744.2473
type1	2	0	0.25	320	1.0172	0.1109	1.0464	0.0848	0.0515	0.0676	0	1	0.1437	0.0687	0.0273	0.0606	0	1	0	1	-0.0374	0.0548	1.0332	0.1133	0.0901	0.066	0.0326	0.0625	0.8957	0.09	-0.065	0.0714	0.0485	0.055	-12812.8524
type1	2	0	0.25	321	0.9516	0.1078	0.982	0.0887	-0.0342	0.0684	0	1	0.3193	0.0664	0.0082	0.0581	0	1	0	1	0.0287	0.0552	1.0448	0.1109	-0.0749	0.0621	0.0336	0.0588	1.0322	0.0954	0.0759	0.073	-0.0362	0.0546	-12893.4074
type1	2	0	0.25	322	1.0922	0.1068	1.0656	0.0885	-0.0416	0.0682	0	1	0.1736	0.0696	0.0075	0.0591	0	1	0	1	-0.0484	0.0557	0.8855	0.1081	0.0844	0.0672	0.0594	0.06	0.9199	0.094	0.0379	0.0715	0.0445	0.056	-12855.8995
type1	2	0	0.25	323	1.16	0.1113	0.9887	0.0883	-0.1711	0.0695	0	1	0.234	0.0689	0.0484	0.0603	0	1	0	1	-0.0181	0.0554	0.9152	0.1129	-0.0081	0.0654	-0.0296	0.0607	0.9997	0.0947	0.1294	0.0733	0.0205	0.0555	-12930.334
type1	2	0	0.25	324	1.1599	0.1079	0.8382	0.0856	-0.0532	0.0674	0	1	0.2949	0.0685	0.0123	0.0599	0	1	0	1	-0.0333	0.0546	0.8572	0.1091	-0.0743	0.0643	0.02	0.0599	1.1216	0.0936	0.0242	0.0717	0.0588	0.055	-12754.236
type1	2	0	0.25	325	1.0567	0.1095	0.9397	0.0891	0.1156	0.069	0	1	0.3537	0.0683	0.0852	0.0582	0	1	0	1	0.0262	0.0556	0.9519	0.1118	-0.1232	0.0633	-0.0339	0.0581	1.1	0.0965	-0.1458	0.0735	-0.0063	0.0552	-12927.8457
type1	2	0	0.25	326	0.9003	0.1075	1.0671	0.0887	-0.0354	0.0685	0	1	0.335	0.0632	0.0108	0.0596	0	1	0	1	-0.1024	0.0549	1.0941	0.1114	-0.0636	0.0587	0.0545	0.0603	0.9701	0.0945	0.0572	0.0727	0.0676	0.0542	-13002.5838
type1	2	0	0.25	327	1.2105	0.1079	0.8372	0.086	-0.0322	0.0674	0	1	0.0354	0.0714	0.0469	0.0609	0	1	0	1	0.0127	0.056	0.7801	0.108	0.2205	0.0709	-0.0115	0.0622	1.1231	0.094	0.0894	0.0714	-0.0193	0.0574	-12795.5473
type1	2	0	0.25	328	1.094	0.1082	1.0099	0.0887	0.0101	0.0684	0	1	0.2552	0.0662	0.0883	0.0583	0	1	0	1	-0.0433	0.0557	0.9023	0.1092	-0.0164	0.0626	-0.018	0.059	0.9824	0.095	-0.0199	0.0722	0.0451	0.0554	-12849.5748
type1	2	0	0.25	329	1.162	0.1102	0.9061	0.0849	0.0142	0.0677	0	1	0.1815	0.0721	0.0402	0.0609	0	1	0	1	-0.0117	0.0555	0.8319	0.1108	0.0861	0.0694	0.0107	0.0618	1.054	0.092	-0.0478	0.0715	-0.003	0.0561	-12841.0965
type1	2	0	0.25	330	0.7885	0.1082	1.0286	0.0882	0.08	0.0685	0	1	0.2253	0.0692	0.1071	0.0593	0	1	0	1	0.0092	0.0553	1.231	0.1138	0.0312	0.0665	-0.0295	0.0609	1.0037	0.0944	-0.0905	0.0735	-0.0121	0.0553	-12972.197
type1	2	0	0.25	331	1.0425	0.1089	1.0438	0.089	-0.0548	0.0688	0	1	0.1992	0.0686	-0.0533	0.0593	0	1	0	1	-0.1236	0.0556	0.9365	0.1103	0.0739	0.0661	0.1289	0.0605	0.9966	0.0951	0.0468	0.0726	0.1069	0.0558	-12997.949
type1	2	0	0.25	332	0.8995	0.1077	0.9163	0.0899	-0.1541	0.0689	0	1	0.1865	0.0658	0.1062	0.059	0	1	0	1	-0.0778	0.0556	1.0988	0.1113	0.0621	0.0634	-0.0261	0.0607	1.1269	0.0978	0.1392	0.074	0.0475	0.0563	-12929.1156
type1	2	0	0.25	333	0.9714	0.1089	0.9747	0.0856	0.0183	0.0677	0	1	0.3861	0.0721	0.1245	0.0608	0	1	0	1	-0.0154	0.0559	1.0246	0.1115	-0.1006	0.0667	-0.0386	0.0613	0.9889	0.0919	-0.0766	0.0719	0.011	0.0553	-12870.7637
type1	2	0	0.25	334	0.8358	0.1088	0.9616	0.0852	0.0842	0.0676	0	1	0.2924	0.0707	0.0822	0.0608	0	1	0	1	0.0425	0.0551	1.1737	0.1137	-0.0249	0.0663	-0.0081	0.0622	0.9761	0.0914	-0.1464	0.0724	-0.056	0.0551	-12787.6189
type1	2	0	0.25	335	0.9955	0.1083	1.0361	0.0888	-0.0253	0.0689	0	1	0.2756	0.0648	0.0919	0.059	0	1	0	1	0.0486	0.0546	1.0124	0.1121	-0.0489	0.0607	-0.0316	0.0594	0.9804	0.0948	0.0134	0.073	-0.0186	0.0544	-12880.515
type1	2	0	0.25	336	1.0202	0.1102	1.114	0.0878	-0.0439	0.0688	0	1	0.1628	0.0724	0.0257	0.0607	0	1	0	1	-0.005	0.0566	1.0381	0.1128	0.0763	0.0701	0.0012	0.0624	0.8817	0.0926	0.0543	0.0724	-0.0114	0.0566	-12954.9979
type1	2	0	0.25	337	1.142	0.1091	0.9432	0.0885	0.0336	0.0689	0	1	0.2922	0.0701	0.0462	0.0608	0	1	0	1	-0.0162	0.0567	0.8205	0.1098	-0.016	0.0662	0.029	0.0609	1.0525	0.0956	-0.0436	0.0727	0.0246	0.0566	-12888.3166
type1	2	0	0.25	338	0.8459	0.1051	0.9899	0.0889	-1e-04	0.0678	0	1	0.2848	0.0698	0.0538	0.0598	0	1	0	1	-0.0469	0.0569	1.0991	0.1091	-0.0066	0.0661	0.0081	0.0609	1.0204	0.0955	-0.0412	0.0724	0.0609	0.0572	-12871.8702
type1	2	0	0.25	339	1.0483	0.106	0.9407	0.0867	-0.0203	0.0671	0	1	0.3073	0.0702	-0.0204	0.0591	0	1	0	1	-0.0962	0.0558	0.8992	0.1075	-0.0355	0.0658	0.0807	0.0595	1.0428	0.0936	0.009	0.0711	0.0868	0.0557	-12819.9269
type1	2	0	0.25	340	0.9707	0.1047	0.8085	0.0867	0.1349	0.0668	0	1	0.174	0.0661	0.0175	0.0575	0	1	0	1	0.1411	0.054	0.9939	0.1073	0.0616	0.0636	0.0426	0.059	1.1769	0.0953	-0.1603	0.0719	-0.1253	0.0551	-12729.0793
type1	2	0	0.25	341	1.2023	0.1098	1.0919	0.0885	-0.096	0.069	0	1	0.1207	0.0669	0.0816	0.0593	0	1	0	1	-0.0053	0.0554	0.8427	0.1106	0.1141	0.0649	-0.0607	0.0601	0.9046	0.0937	0.1407	0.072	0.0132	0.0556	-12939.2719
type1	2	0	0.25	342	1.0288	0.1054	0.9756	0.0874	-0.0656	0.0673	0	1	0.2943	0.0667	0.0918	0.0583	0	1	0	1	-0.0421	0.0552	0.91	0.1072	-0.0291	0.0627	-0.0118	0.0587	1.02	0.094	0.0301	0.0712	0.047	0.0553	-12819.469
type1	2	0	0.25	343	0.9941	0.1057	0.9146	0.088	0.0145	0.0676	0	1	0.1751	0.0682	0.0478	0.0588	0	1	0	1	0.0797	0.0554	0.975	0.1084	0.0762	0.0659	-0.0186	0.06	1.1032	0.0955	1e-04	0.0721	-0.0653	0.0561	-12870.4688
type1	2	0	0.25	344	0.9656	0.1065	0.8551	0.0875	-0.0484	0.0674	0	1	0.2591	0.0675	0.1359	0.058	0	1	0	1	0.0556	0.0544	1.0101	0.1091	-0.0128	0.0638	-0.0885	0.059	1.1535	0.0957	0.0835	0.0723	-0.086	0.055	-12835.2448
type1	2	0	0.25	345	0.8282	0.1092	0.9214	0.086	0.0982	0.0677	0	1	0.1629	0.0733	-0.087	0.0606	0	1	0	1	-0.0326	0.0564	1.1628	0.1137	0.1231	0.071	0.1405	0.0629	1.0635	0.0931	-0.115	0.0729	0.0541	0.0571	-12895.3145
type1	2	0	0.25	346	0.9167	0.1067	1.0893	0.0889	0.0537	0.0682	0	1	0.2068	0.0659	0.0584	0.058	0	1	0	1	0.055	0.0547	1.1218	0.1107	0.0141	0.0625	-0.0049	0.0593	0.9293	0.0943	-0.0901	0.0724	-0.0366	0.0545	-12914.8017
type1	2	0	0.25	347	1.1562	0.108	1.2005	0.0904	-0.038	0.0692	0	1	0.2435	0.0683	0.0404	0.0592	0	1	0	1	0.0303	0.0561	0.8488	0.1087	-0.0193	0.0645	0.0097	0.0598	0.8284	0.0946	0.0948	0.0718	-0.0203	0.0555	-12923.6414
type1	2	0	0.25	348	1.0275	0.1067	1.1113	0.0872	0.0242	0.0677	0	1	0.2427	0.0715	0.1364	0.0603	0	1	0	1	0.0532	0.0558	0.9245	0.1085	0.0286	0.0682	-0.0751	0.0611	0.8511	0.0918	-0.0093	0.0707	-0.0605	0.0558	-12802.3671
type1	2	0	0.25	349	1.0936	0.1088	1.144	0.0884	0.0189	0.0686	0	1	0.2072	0.0709	0.0165	0.0605	0	1	0	1	0.0569	0.0564	0.8842	0.11	0.0455	0.0679	0.0424	0.0614	0.8306	0.0928	-0.0812	0.0715	-0.0545	0.0561	-12825.4635
type1	2	0	0.25	350	1.0439	0.1089	1.163	0.0898	0.1781	0.0694	0	1	0.2388	0.0706	-0.1013	0.0602	0	1	0	1	0.0656	0.0564	0.9433	0.1108	0.0294	0.0672	0.1464	0.0612	0.8166	0.0941	-0.1762	0.0724	-0.0358	0.056	-12886.7445
type1	2	0	0.25	351	1.1372	0.1088	1.0473	0.086	0.1531	0.0679	0	1	0.2496	0.0737	0.0042	0.0626	0	1	0	1	0.0436	0.0562	0.8668	0.1098	0.025	0.0703	0.0591	0.0631	0.9162	0.0913	-0.1446	0.071	-0.0362	0.0562	-12889.5812
type1	2	0	0.25	352	0.9963	0.1073	0.9068	0.0866	-0.0755	0.0675	0	1	0.3481	0.0671	0.0849	0.0589	0	1	0	1	-0.0968	0.0552	0.9871	0.1094	-0.0824	0.0624	-0.0409	0.0592	1.086	0.0939	0.085	0.072	0.0965	0.0551	-12872.6362
type1	2	0	0.25	353	1.061	0.1101	1.0538	0.0897	0.1007	0.0694	0	1	0.1746	0.0681	0.0469	0.0582	0	1	0	1	0.0121	0.0548	1.0007	0.1119	0.0416	0.0649	-0.0148	0.0596	0.9833	0.0957	-0.1016	0.0734	-0.0208	0.0551	-12987.6726
type1	2	0	0.25	354	1.0593	0.1063	0.8433	0.0865	-0.0029	0.0671	0	1	0.3123	0.071	0.0545	0.0598	0	1	0	1	0.0059	0.0559	0.9151	0.1075	-0.0365	0.0668	-0.0257	0.0601	1.1591	0.0947	-0.0418	0.0717	-0.0168	0.0561	-12900.8272
type1	2	0	0.25	355	0.996	0.1075	1.0827	0.0875	-0.0426	0.068	0	1	0.1634	0.0702	0.0728	0.0602	0	1	0	1	-0.0522	0.0562	1.0108	0.1104	0.1024	0.0678	-0.028	0.0615	0.8949	0.0927	0.0564	0.0717	0.0561	0.0564	-12900.3459
type1	2	0	0.25	356	1.0989	0.1095	0.9433	0.0881	-0.0367	0.0687	0	1	0.2706	0.0695	0.1392	0.0603	0	1	0	1	-0.0513	0.056	0.9572	0.1114	-0.0279	0.0658	-0.0394	0.0608	1.0842	0.0953	0.0374	0.073	0.0375	0.0559	-12994.2815
type1	2	0	0.25	357	0.8275	0.1057	0.9558	0.0865	-0.0071	0.0669	0	1	0.3076	0.0685	0.0334	0.0582	0	1	0	1	0.0054	0.0552	1.1196	0.1099	-0.0339	0.0644	0.005	0.0593	1.0084	0.093	0.019	0.0717	9e-04	0.0549	-12768.8809
type1	2	0	0.25	358	1.0694	0.1084	1.0792	0.0891	0.0161	0.0688	0	1	0.1628	0.0682	0.0423	0.0601	0	1	0	1	0.0085	0.0555	0.9822	0.1106	0.0603	0.0656	-0.0139	0.0612	0.9415	0.0947	0.0153	0.0724	-0.0192	0.0558	-12960.3476
type1	2	0	0.25	359	0.8126	0.1094	1.1154	0.0894	0.0249	0.0692	0	1	0.201	0.0713	0.0633	0.0608	0	1	0	1	-0.1067	0.0569	1.2017	0.1142	0.0762	0.0689	0.0224	0.0629	0.9107	0.0945	-0.054	0.0735	0.1015	0.0572	-13008.7345
type1	2	0	0.25	360	1.082	0.11	1.0591	0.0904	-0.0313	0.0698	0	1	0.1977	0.068	0.0457	0.0597	0	1	0	1	0.0479	0.0563	0.9331	0.1118	0.0577	0.0653	-0.0141	0.0607	0.975	0.0964	0.038	0.0736	-0.0698	0.0564	-13004.3863
type1	2	0	0.25	361	1.0824	0.1099	0.9582	0.0857	-0.0319	0.0678	0	1	0.1834	0.0695	0.1082	0.0603	0	1	0	1	0.0175	0.0553	0.9484	0.1116	0.0545	0.0664	-0.0669	0.0614	0.973	0.0919	0.0383	0.0718	-0.0321	0.0557	-12764.9611
type1	2	0	0.25	362	0.9909	0.1116	1.01	0.087	0.1028	0.069	0	1	0.2217	0.0696	0.0521	0.0603	0	1	0	1	-0.0348	0.0554	1.1049	0.1148	0.0136	0.0665	-0.0074	0.0618	0.9813	0.0931	-0.064	0.0733	0.0191	0.0555	-12979.3094
type1	2	0	0.25	363	0.8926	0.1094	1.1396	0.0899	0.0023	0.0695	0	1	0.2222	0.068	-0.0061	0.0593	0	1	0	1	-0.0383	0.0557	1.1447	0.1134	0.0274	0.0649	0.0524	0.0609	0.8874	0.0949	-0.004	0.0735	0.0374	0.0555	-13002.7626
type1	2	0	0.25	364	1.1419	0.1113	1.1457	0.0875	-0.0609	0.0691	0	1	0.2095	0.0693	0.0785	0.0606	0	1	0	1	0.0145	0.0556	0.8817	0.1128	0.0302	0.0658	-0.03	0.0612	0.8522	0.0919	0.0136	0.0721	-0.0102	0.055	-12921.8553
type1	2	0	0.25	365	1.0743	0.1071	0.9083	0.0876	0.0364	0.0678	0	1	0.3252	0.0675	0.0646	0.0574	0	1	0	1	-0.0308	0.0546	0.9229	0.1088	-0.1015	0.063	-0.0153	0.0574	1.0762	0.095	-0.072	0.0721	0.0107	0.0547	-12778.0128
type1	2	0	0.25	366	0.9529	0.1087	0.993	0.0862	0.0174	0.0675	0	1	0.2578	0.0677	0.0063	0.059	0	1	0	1	-0.0102	0.0553	1.1245	0.1125	-0.0433	0.0641	0.0358	0.0602	0.9637	0.0922	-0.03	0.072	0.0316	0.0551	-12825.0737
type1	2	0	0.25	367	0.8049	0.1049	1.143	0.0885	-0.0743	0.0674	0	1	0.3364	0.0693	0.0184	0.0587	0	1	0	1	-0.038	0.0559	1.147	0.109	-0.0648	0.0649	0.014	0.0597	0.8417	0.0929	0.0728	0.0712	0.0372	0.0551	-12835.8753
type1	2	0	0.25	368	0.8477	0.1067	1.1168	0.0888	-0.0514	0.0681	0	1	0.1811	0.0676	0.0078	0.0588	0	1	0	1	0.0568	0.0553	1.192	0.1113	0.0415	0.0646	0.0377	0.0608	0.8869	0.0937	0.0635	0.0723	-0.0512	0.0552	-12886.9965
type1	2	0	0.25	369	1.2161	0.1109	0.9665	0.0875	-0.0135	0.0689	0	1	0.2036	0.0703	-0.0027	0.0603	0	1	0	1	0.0068	0.0561	0.8354	0.1112	0.0441	0.0674	0.0794	0.0609	1.0293	0.0942	0.0215	0.0726	0.0085	0.0562	-12962.3338
type1	2	0	0.25	370	1.1698	0.1121	0.9318	0.0869	0.0891	0.0693	0	1	0.3736	0.0751	-0.0174	0.0635	0	1	0	1	-0.0124	0.0576	0.8269	0.1129	-0.0741	0.0701	0.0528	0.0632	1.0353	0.0938	-0.1171	0.0731	0.0124	0.0572	-12929.7506
type1	2	0	0.25	371	0.9713	0.1086	0.8314	0.0849	-0.0898	0.0674	0	1	0.2909	0.07	0.0277	0.061	0	1	0	1	6e-04	0.055	1.0294	0.1119	-0.0219	0.0658	-1e-04	0.0619	1.15	0.093	0.0518	0.0724	0.0034	0.0553	-12872.3307
type1	2	0	0.25	372	1.1183	0.1089	0.9671	0.0889	-0.015	0.069	0	1	0.1173	0.07	0.0236	0.0597	0	1	0	1	0.0618	0.0557	0.8525	0.1102	0.1337	0.0686	0.0565	0.0608	1.0465	0.0958	0.029	0.0728	-0.059	0.0567	-12875.5686
type1	2	0	0.25	373	0.887	0.1092	1.0466	0.0914	0.0082	0.07	0	1	0.3197	0.069	0.1276	0.0597	0	1	0	1	-0.02	0.0561	1.1235	0.1134	-0.0604	0.0649	-0.0477	0.0606	1.0272	0.0978	-0.0345	0.0746	0.0224	0.0559	-13068.0959
type1	2	0	0.25	374	0.8591	0.109	1.0732	0.0875	0.0499	0.0684	0	1	0.2809	0.0677	0.0523	0.0593	0	1	0	1	-0.0212	0.0548	1.1751	0.1134	-0.0416	0.0638	-0.0398	0.0607	0.9077	0.0927	0.0283	0.0727	0.0313	0.0544	-12868.4893
type1	2	0	0.25	375	1.0208	0.1057	1.0775	0.0896	-0.0228	0.0682	0	1	0.2257	0.0664	0.1318	0.0579	0	1	0	1	0.1214	0.0548	0.9662	0.1079	5e-04	0.0631	-0.0979	0.0587	0.9462	0.0952	0.016	0.0719	-0.1394	0.0548	-12868.5796
type1	2	0	0.25	376	0.9282	0.1043	1.0242	0.087	-0.0136	0.0669	0	1	0.3447	0.0649	0.0061	0.0566	0	1	0	1	0.013	0.0537	1.0509	0.1077	-0.1236	0.06	0.0365	0.057	0.9525	0.0928	-0.062	0.0711	-0.0317	0.0529	-12726.8352
type1	2	0	0.25	377	1.0185	0.1096	1.144	0.088	0.035	0.0689	0	1	0.2528	0.0679	0.1372	0.0602	0	1	0	1	-0.1342	0.055	1.0208	0.1122	-0.0175	0.064	-0.097	0.0612	0.8275	0.0924	-0.0727	0.0722	0.131	0.0547	-12870.0345
type1	2	0	0.25	378	0.8653	0.1058	0.959	0.0873	-0.032	0.0673	0	1	0.1978	0.0679	0.0539	0.0587	0	1	0	1	-0.0064	0.0544	1.1494	0.1101	0.0351	0.065	0.0255	0.0604	1.0243	0.094	0.0157	0.0722	-0.0055	0.0547	-12813.4263
type1	2	0	0.25	379	0.9075	0.1088	1.0627	0.0882	0.0316	0.0687	0	1	0.1508	0.0669	-0.0172	0.0594	0	1	0	1	0.0181	0.0553	1.1423	0.1136	0.0785	0.0643	0.0627	0.0611	0.9273	0.0937	-0.0261	0.073	-0.0283	0.0555	-12893.3224
type1	2	0	0.25	380	1.0454	0.1064	0.9209	0.0876	0.0846	0.0677	0	1	0.2795	0.0669	0.1121	0.0584	0	1	0	1	-0.0048	0.055	0.9266	0.1083	-0.0361	0.0625	-0.0368	0.0588	1.0459	0.0947	-0.1025	0.0719	0.014	0.0552	-12748.3808
type1	2	0	0.25	381	1.0112	0.1097	1.1495	0.0913	0.0316	0.0703	0	1	0.2795	0.0703	-0.0012	0.0604	0	1	0	1	-0.1089	0.0565	0.9688	0.1123	-0.0033	0.0666	0.0464	0.061	0.8956	0.0962	-0.0558	0.0737	0.1012	0.0563	-13030.2652
type1	2	0	0.25	382	1.0728	0.1084	1.0662	0.0891	0.0921	0.0692	0	1	0.2958	0.0722	0.0304	0.0621	0	1	0	1	0.0105	0.0566	0.9437	0.1104	-0.0209	0.0681	-0.0026	0.0624	0.9471	0.0948	-0.0765	0.0726	-0.0029	0.0564	-13010.6029
type1	2	0	0.25	383	1.0066	0.1085	0.9579	0.0865	-0.0512	0.068	0	1	0.3182	0.068	-0.0165	0.0607	0	1	0	1	-0.0122	0.0557	0.9606	0.1108	-0.0234	0.0636	0.077	0.0613	1.0508	0.0933	0.063	0.0722	-0.0069	0.0557	-12957.2974
type1	2	0	0.25	384	0.8595	0.1063	0.9759	0.0877	-0.0202	0.0676	0	1	0.1369	0.0679	0.1056	0.0588	0	1	0	1	0.0744	0.0548	1.1187	0.1105	0.1088	0.066	-0.0617	0.0608	1.0269	0.0943	-0.0211	0.0724	-0.0422	0.0555	-12828.638
type1	2	0	0.25	385	1.1526	0.1077	1.0619	0.089	-0.0323	0.0686	0	1	0.1918	0.0623	0.1174	0.0569	0	1	0	1	-0.0167	0.0533	0.8933	0.1091	-3e-04	0.0593	-0.07	0.0574	0.9704	0.0948	-0.0087	0.0721	0.0116	0.0531	-12900.7792
type1	2	0	0.25	386	1.0293	0.1097	1.0625	0.0891	-0.0251	0.0691	0	1	0.2871	0.0708	0.1115	0.0605	0	1	0	1	-0.0538	0.0565	0.9572	0.1112	-0.0134	0.0667	-0.053	0.0614	0.9133	0.0946	0.045	0.0726	0.0412	0.0565	-12879.6411
type1	2	0	0.25	387	0.993	0.1079	0.9082	0.0881	-5e-04	0.0681	0	1	0.3187	0.0695	0.1103	0.0603	0	1	0	1	0.0208	0.0564	0.9977	0.1105	-0.0454	0.0656	-0.055	0.0608	1.1206	0.0958	-0.0079	0.0728	-0.0501	0.0564	-12974.4788
type1	2	0	0.25	388	1.0462	0.1053	1.0838	0.0911	0.0617	0.0686	0	1	0.1618	0.0651	0.0628	0.0567	0	1	0	1	0.1296	0.0547	0.9183	0.1071	0.0634	0.0626	-0.0214	0.0578	0.9736	0.097	-0.0884	0.0722	-0.1114	0.055	-12904.5255
type1	2	0	0.25	389	0.9703	0.1104	0.9121	0.0864	0.0014	0.0683	0	1	0.2548	0.0683	0.0847	0.0594	0	1	0	1	-0.0333	0.0549	1.0671	0.1136	-0.002	0.0645	-0.0129	0.0607	1.0733	0.0936	-0.0433	0.0731	0.0369	0.0552	-12895.5534
type1	2	0	0.25	390	1.2047	0.1078	0.781	0.0841	0.1125	0.0667	0	1	0.1448	0.0681	0.1579	0.0591	0	1	0	1	-0.0255	0.0539	0.7989	0.1082	0.0933	0.0658	-0.0706	0.0597	1.184	0.0927	-0.1099	0.071	0.0231	0.0551	-12774.6275
type1	2	0	0.25	391	0.9229	0.1087	1.0611	0.0896	-0.0741	0.0689	0	1	0.2206	0.0713	0.0525	0.0606	0	1	0	1	-0.0341	0.0571	1.0543	0.1116	0.0612	0.0682	0.0074	0.0624	0.9296	0.0953	0.0137	0.073	0.0442	0.0571	-12902.9639
type1	2	0	0.25	392	1.0214	0.1107	0.9915	0.0873	0.0672	0.0688	0	1	0.2065	0.0704	0.0038	0.0605	0	1	0	1	-0.0607	0.0559	0.9982	0.1129	0.053	0.0673	0.0301	0.0619	0.9871	0.0936	-0.1045	0.0729	0.0709	0.0562	-12894.6008
type1	2	0	0.25	393	0.9028	0.105	1.0956	0.0897	-0.0177	0.0679	0	1	0.1864	0.0669	-0.0033	0.0567	0	1	0	1	0.0237	0.0549	1.0366	0.108	0.0805	0.0647	0.0612	0.0582	0.9186	0.095	0.0097	0.0718	-0.0117	0.055	-12863.2946
type1	2	0	0.25	394	0.944	0.1107	0.957	0.0861	-0.0614	0.0684	0	1	0.3198	0.0719	0.1036	0.0614	0	1	0	1	-0.0537	0.056	1.1084	0.1144	-0.0486	0.0677	-0.0354	0.0623	1.0107	0.0926	0.069	0.073	0.0556	0.056	-12931.6404
type1	2	0	0.25	395	0.9843	0.1066	0.9565	0.088	0.0295	0.0679	0	1	0.2781	0.0678	-0.0784	0.0585	0	1	0	1	0.0864	0.0552	0.9834	0.1092	-0.0275	0.0638	0.1042	0.0592	1.0246	0.0948	0.0065	0.0721	-0.0577	0.0553	-12796.3698
type1	2	0	0.25	396	0.7802	0.107	1.0567	0.0868	-0.0302	0.0678	0	1	0.2937	0.0685	0.1626	0.0602	0	1	0	1	-0.0365	0.0554	1.2599	0.1136	-0.0596	0.0647	-0.0805	0.0612	0.9196	0.0922	-0.0071	0.0725	0.0017	0.055	-12831.5541
type1	2	0	0.25	397	1.059	0.1062	1.1412	0.0876	-0.1137	0.0677	0	1	0.2475	0.066	0.0518	0.0588	0	1	0	1	0.0158	0.0547	0.9368	0.1087	-0.0155	0.0624	0.0078	0.0592	0.8265	0.0919	0.1578	0.0708	-0.0107	0.0543	-12790.8915
type1	2	0	0.25	398	1.0576	0.1098	1.0307	0.0867	0.0251	0.0683	0	1	0.3559	0.0722	0.0723	0.0614	0	1	0	1	0.0222	0.0571	0.9147	0.1115	-0.0799	0.0678	-0.0313	0.0616	0.9343	0.0924	-0.0243	0.0719	-0.0328	0.0565	-12843.356
type1	2	0	0.25	399	0.9037	0.1067	1.1507	0.0913	0.1133	0.0693	0	1	0.2302	0.0682	0.0074	0.0591	0	1	0	1	0.1056	0.0557	1.0687	0.1102	0.0311	0.0648	0.0516	0.0604	0.8903	0.0962	-0.1275	0.0731	-0.0738	0.0554	-12960.173
type1	2	0	0.25	400	1.1849	0.1114	0.9792	0.0876	0.1199	0.0692	0	1	0.2594	0.0725	0.1121	0.062	0	1	0	1	0.0905	0.0569	0.8375	0.1118	0.0056	0.0685	-0.0598	0.0625	1.0128	0.0941	-0.0694	0.0728	-0.0833	0.0568	-12945.5412
type1	2	0	0.25	401	1.0595	0.1068	0.9679	0.0875	-0.0162	0.0679	0	1	0.2467	0.0687	-0.0359	0.0588	0	1	0	1	0.007	0.0549	0.9167	0.1087	-0.0064	0.0653	0.0781	0.0595	1.0246	0.0942	0.0077	0.0719	-0.0076	0.055	-12817.4929
type1	2	0	0.25	402	1.0089	0.1134	1.0301	0.0908	0.0164	0.0711	0	1	0.2519	0.0695	0.122	0.0606	0	1	0	1	0.0678	0.056	1.1154	0.1171	-0.0188	0.0654	-0.0699	0.0615	1.0241	0.0973	0.0299	0.0757	-0.07	0.0559	-13140.8641
type1	2	0	0.25	403	0.9306	0.109	0.971	0.085	0.0673	0.0677	0	1	0.2326	0.0723	0.1179	0.0614	0	1	0	1	0.0312	0.0554	1.0842	0.1132	0.0237	0.069	-0.0585	0.0626	0.9676	0.0911	-0.0369	0.072	-0.0404	0.0558	-12780.3663
type1	2	0	0.25	404	1.1479	0.1088	0.9344	0.0876	-0.0611	0.0684	0	1	0.2112	0.0694	0.0908	0.0598	0	1	0	1	0.0249	0.0554	0.8541	0.1094	0.0411	0.0665	-0.0682	0.0604	1.0666	0.0947	0.0423	0.0723	-0.023	0.056	-12903.8688
type1	2	0	0.25	405	1.0306	0.1081	1.0005	0.0888	-0.0991	0.0684	0	1	0.2424	0.0674	0.0248	0.0576	0	1	0	1	-0.0793	0.0547	0.9699	0.11	0.0058	0.0638	0.0077	0.0585	1.0147	0.0953	0.0526	0.0724	0.0636	0.055	-12920.2166
type1	2	0	0.25	406	0.9031	0.1057	1.1512	0.0879	0.0647	0.0676	0	1	0.1308	0.0646	0.0734	0.058	0	1	0	1	-0.0854	0.0542	1.0916	0.1102	0.089	0.0628	0.0019	0.0597	0.8134	0.0922	-0.0061	0.0713	0.0711	0.0543	-12732.5919
type1	2	0	0.25	407	0.9159	0.1067	1.2792	0.0888	-0.049	0.0682	0	1	0.1872	0.0688	0.0848	0.059	0	1	0	1	0.0481	0.0553	1.095	0.1101	0.0569	0.0661	-0.025	0.0606	0.6919	0.0915	0.0574	0.0711	-0.0559	0.0548	-12853.3422
type1	2	0	0.25	408	0.9553	0.1071	0.8841	0.0858	-0.0226	0.0669	0	1	0.2447	0.0697	0.0249	0.0591	0	1	0	1	0.0269	0.0556	1.0943	0.1105	-0.0096	0.0664	0.0409	0.0603	1.0711	0.0931	0.0323	0.0718	-0.0284	0.056	-12812.7811
type1	2	0	0.25	409	1.0256	0.107	0.7984	0.0856	0.057	0.0667	0	1	0.3271	0.0687	0.1701	0.0597	0	1	0	1	-0.08	0.0552	0.8939	0.1082	-0.0575	0.0641	-0.0907	0.0601	1.1713	0.0942	-0.0382	0.0714	0.0818	0.0555	-12710.7176
type1	2	0	0.25	410	1.0635	0.1086	1.0406	0.0885	0.0609	0.0688	0	1	0.2672	0.0695	0.1482	0.0608	0	1	0	1	-0.0274	0.0559	0.9298	0.1105	-0.0027	0.0657	-0.0507	0.0613	0.9669	0.0945	-0.092	0.0725	0.0111	0.0558	-12925.098
type1	2	0	0.25	411	0.9912	0.1125	0.8575	0.0882	-0.0167	0.0696	0	1	0.2168	0.0699	0.1277	0.0612	0	1	0	1	0.0636	0.056	1.1155	0.1157	0.0195	0.0668	-0.081	0.0627	1.1468	0.0964	0.0436	0.0749	-0.0527	0.0567	-12997.9503
type1	2	0	0.25	412	1.2098	0.1128	1.0437	0.0892	0.0157	0.0701	0	1	0.3082	0.0712	-0.0085	0.0612	0	1	0	1	0.0902	0.0567	0.8638	0.1129	-0.0504	0.0668	0.0631	0.0614	0.9815	0.0952	0.0332	0.0736	-0.0986	0.0561	-13080.7567
type1	2	0	0.25	413	1.1143	0.1082	0.9462	0.085	0.0149	0.0671	0	1	0.2321	0.0706	-0.0594	0.061	0	1	0	1	-0.0146	0.0557	0.8979	0.1094	0.0049	0.0675	0.0993	0.0617	0.996	0.0915	0.0356	0.0709	-2e-04	0.0558	-12758.804
type1	2	0	0.25	414	1.0871	0.11	1.0037	0.0873	0.0443	0.0685	0	1	0.1366	0.0696	0.0303	0.0595	0	1	0	1	0.0903	0.0552	0.9331	0.1113	0.1038	0.0678	0.0104	0.0611	0.9875	0.0934	-0.0462	0.0723	-0.0721	0.0556	-12884.2762
type1	2	0	0.25	415	0.8059	0.1068	0.8177	0.0864	0.0717	0.0671	0	1	0.193	0.0676	0.0678	0.0587	0	1	0	1	0.0255	0.0547	1.157	0.1114	0.0599	0.0649	0.0138	0.0607	1.1708	0.0949	-0.049	0.0729	-0.0016	0.0556	-12769.448
type1	2	0	0.25	416	0.8037	0.1057	1.0491	0.0899	0.1378	0.0684	0	1	0.3607	0.0645	-0.005	0.0585	0	1	0	1	0.0545	0.0553	1.1617	0.1107	-0.0915	0.0595	0.0573	0.0593	0.9691	0.0958	-0.1641	0.0731	-0.0386	0.0545	-12901.4591
type1	2	0	0.25	417	0.8885	0.1108	1.0254	0.0889	-0.0146	0.0698	0	1	0.2768	0.0703	0.029	0.0618	0	1	0	1	0.077	0.056	1.1818	0.1162	-0.0284	0.0663	0.0289	0.0629	0.9852	0.095	-0.0276	0.0746	-0.0828	0.0559	-12995.2212
type1	2	0	0.25	418	0.7926	0.1047	0.8276	0.0851	-0.1382	0.0661	0	1	0.2668	0.0653	0.0074	0.0578	0	1	0	1	0.1239	0.0531	1.2004	0.1098	-0.0354	0.0609	0.016	0.0593	1.1507	0.0933	0.1224	0.0719	-0.1211	0.0532	-12744.6201
type1	2	0	0.25	419	1.105	0.1067	0.9451	0.0872	-0.0228	0.0675	0	1	0.2035	0.068	0.1034	0.0584	0	1	0	1	-0.0376	0.0547	0.904	0.1085	0.0156	0.0653	-0.0433	0.0589	1.0548	0.0942	0.0267	0.0715	0.0218	0.0551	-12824.7857
type1	2	0	0.25	420	1.0292	0.1065	1.0977	0.0899	-0.066	0.0685	0	1	0.219	0.0624	0.0183	0.0568	0	1	0	1	0.0037	0.0541	0.95	0.1088	-0.0025	0.0593	0.0022	0.0575	0.954	0.0954	0.0724	0.0722	0.0018	0.0537	-12898.2175
type1	2	0	0.25	421	0.919	0.1064	1.2101	0.0901	-0.0948	0.0686	0	1	0.1751	0.0689	0.0291	0.0587	0	1	0	1	-0.0818	0.0557	1.0759	0.1098	0.0704	0.0664	0.013	0.0604	0.7943	0.094	0.1281	0.0719	0.1058	0.0556	-12890.3181
type1	2	0	0.25	422	0.8807	0.1056	0.8443	0.0855	0.1044	0.0665	0	1	0.2249	0.0664	0.0028	0.0583	0	1	0	1	-0.0159	0.054	1.1087	0.1094	0.008	0.0625	0.0173	0.0599	1.1157	0.0934	-0.129	0.0718	-0.0133	0.0544	-12719.9007
type1	2	0	0.25	423	0.8226	0.1063	0.9532	0.0871	0.0554	0.0676	0	1	0.2712	0.0679	0.0483	0.0599	0	1	0	1	-0.0689	0.0553	1.1331	0.1112	0.0071	0.0643	0.0029	0.0612	1.0217	0.0938	-0.0977	0.0725	0.0428	0.0553	-12808.4109
type1	2	0	0.25	424	0.9049	0.1054	0.9704	0.0883	-0.0168	0.0675	0	1	0.3467	0.0691	0.066	0.0577	0	1	0	1	-0.0504	0.0558	1.0839	0.1089	-0.0965	0.0641	-0.0311	0.0581	1.0521	0.0951	0.0111	0.0722	0.0354	0.0554	-12904.9565
type1	2	0	0.25	425	0.9685	0.1072	1.0504	0.0881	0.2483	0.0681	0	1	0.1945	0.0667	0.1058	0.0588	0	1	0	1	0.1124	0.055	0.9843	0.1099	0.0634	0.0638	-0.0611	0.0599	0.9461	0.0938	-0.2208	0.0719	-0.1245	0.0554	-12824.7293
type1	2	0	0.25	426	0.9338	0.107	1.0406	0.0876	0.0398	0.0679	0	1	0.1926	0.0683	0.047	0.0595	0	1	0	1	-0.0532	0.0554	1.0874	0.1106	0.0515	0.0656	-0.0228	0.0608	0.9702	0.0935	-0.0632	0.0721	0.0488	0.0555	-12932.8977
type1	2	0	0.25	427	0.9847	0.1116	1.17	0.0905	0.0368	0.0703	0	1	0.2384	0.0682	0.0647	0.0605	0	1	0	1	-0.0295	0.0561	1.0846	0.1147	0.0108	0.0648	8e-04	0.0617	0.881	0.0952	0.0024	0.074	0.0085	0.0556	-13107.4964
type1	2	0	0.25	428	0.9996	0.1061	1.0447	0.0875	0.0865	0.0674	0	1	0.2154	0.0703	0.0896	0.0581	0	1	0	1	-0.0289	0.0551	0.9631	0.1082	0.0349	0.0668	-0.075	0.0592	0.9204	0.093	-0.1158	0.0711	0.0534	0.0552	-12770.6294
type1	2	0	0.25	429	1.3183	0.1079	1.0303	0.0866	0.0043	0.0677	0	1	0.0808	0.0677	0.0592	0.0588	0	1	0	1	0.1281	0.0538	0.7183	0.107	0.1225	0.0658	-0.0041	0.0596	0.9199	0.0921	-0.0401	0.0704	-0.138	0.0545	-12752.7394
type1	2	0	0.25	430	1.0612	0.1079	0.7948	0.0853	-0.0906	0.0669	0	1	0.1669	0.068	0.0221	0.0587	0	1	0	1	-0.0125	0.0543	0.9562	0.1096	0.0464	0.0654	0.011	0.0599	1.1728	0.0938	0.0513	0.0718	0.0443	0.0553	-12733.9603
type1	2	0	0.25	431	0.9415	0.109	1.0508	0.0874	-0.0047	0.0683	0	1	0.2748	0.0683	0.0764	0.0591	0	1	0	1	-0.1312	0.0554	1.0339	0.1119	-0.003	0.0641	-0.0269	0.0602	0.9345	0.093	9e-04	0.0723	0.1298	0.0551	-12872.5981
type1	2	0	0.25	432	1.0001	0.1078	0.9411	0.0871	-0.0602	0.068	0	1	0.3222	0.0685	0.0435	0.0593	0	1	0	1	-0.0163	0.0553	0.9977	0.1107	-0.0756	0.0639	0.0069	0.0597	1.0538	0.0941	0.0869	0.0724	0.0171	0.0551	-12857.0347
type1	2	0	0.25	433	0.9527	0.1057	0.9725	0.0876	-0.1054	0.0674	0	1	0.2177	0.0689	0.0407	0.059	0	1	0	1	0.0119	0.0549	1.019	0.1087	0.0333	0.066	0.0455	0.0602	1.0137	0.0942	0.0664	0.0717	-0.0242	0.0552	-12802.4041
type1	2	0	0.25	434	1.1004	0.1081	1.04	0.0898	0.0033	0.069	0	1	0.2543	0.0679	0.0888	0.0598	0	1	0	1	0.0926	0.0563	0.8672	0.109	0.0164	0.0647	-0.048	0.0603	0.982	0.0959	-0.0319	0.0725	-0.0805	0.0565	-12944.952
type1	2	0	0.25	435	0.9091	0.108	0.8957	0.0875	0.0096	0.0678	0	1	0.103	0.0696	0.0952	0.0596	0	1	0	1	0.0325	0.0556	1.1124	0.1117	0.1286	0.0682	-0.0483	0.0617	1.0905	0.0951	-0.03	0.073	-0.0446	0.0565	-12819.1378
type1	2	0	0.25	436	1.0172	0.1075	0.9907	0.0863	0.0571	0.0672	0	1	0.2437	0.0722	-4e-04	0.0601	0	1	0	1	-0.0576	0.0562	0.9266	0.1091	0.0487	0.069	0.0707	0.0611	0.9657	0.0923	-0.0646	0.0709	0.0585	0.0566	-12805.1601
type1	2	0	0.25	437	0.985	0.1092	1.1644	0.0878	0.0288	0.0685	0	1	0.3247	0.0683	0.0882	0.0592	0	1	0	1	0.0568	0.0554	1.0527	0.1123	-0.088	0.0641	-0.0168	0.0596	0.8337	0.092	0.0216	0.0719	-0.0305	0.0541	-12922.1352
type1	2	0	0.25	438	0.9361	0.1079	1.0637	0.0883	6e-04	0.0684	0	1	0.3499	0.0721	0.0718	0.0616	0	1	0	1	0.0234	0.0574	1.0503	0.1111	-0.054	0.0677	2e-04	0.0622	0.9261	0.0938	-0.0026	0.0723	-0.0215	0.0569	-12950.5868
type1	2	0	0.25	439	0.945	0.1081	1.0447	0.0881	-0.0119	0.0684	0	1	0.2248	0.0682	0.0316	0.0593	0	1	0	1	-0.0066	0.0554	1.0394	0.1115	0.0228	0.0648	0.0278	0.0606	0.943	0.0938	-0.0134	0.0725	-0.005	0.0554	-12830.5363
type1	2	0	0.25	440	0.884	0.1057	1.1139	0.089	0.0565	0.0681	0	1	0.3185	0.0684	-0.0701	0.0597	0	1	0	1	-0.0176	0.0561	1.0534	0.109	-0.0314	0.0648	0.1155	0.0606	0.8999	0.0941	-0.0765	0.0719	0.0413	0.0557	-12912.4608
type1	2	0	0.25	441	0.9134	0.1094	1.0739	0.0899	0.0068	0.0692	0	1	0.2271	0.066	0.1339	0.0579	0	1	0	1	0.0323	0.0551	1.1441	0.1132	-0.0206	0.0629	-0.1019	0.0593	0.9441	0.0955	-0.0184	0.0736	-0.0126	0.0547	-12906.4153
type1	2	0	0.25	442	0.9657	0.11	1.0195	0.09	-0.1375	0.0695	0	1	0.2104	0.0681	0.0439	0.0592	0	1	0	1	0.0367	0.0558	1.0408	0.1127	0.0464	0.0653	-0.0078	0.0607	1.0637	0.0967	0.0943	0.0739	-0.0246	0.0561	-13077.2698
type1	2	0	0.25	443	1.0887	0.1064	0.9773	0.0904	-0.0369	0.0685	0	1	0.1682	0.0632	0.0127	0.0557	0	1	0	1	0.0354	0.0542	0.9014	0.108	0.0393	0.0607	0.0105	0.0566	1.0872	0.0976	0.0351	0.0726	-0.0129	0.0546	-12906.9609
type1	2	0	0.25	444	0.7071	0.1071	0.992	0.0884	-0.0085	0.0681	0	1	0.1556	0.0683	0.1299	0.0589	0	1	0	1	0.1286	0.0556	1.3064	0.1133	0.1091	0.0665	-0.0793	0.0614	1.0346	0.0951	0.0731	0.0736	-0.1088	0.0561	-12962.8345
type1	2	0	0.25	445	1.0194	0.1074	0.9394	0.0878	0.0679	0.0678	0	1	0.3002	0.0682	0.0403	0.0588	0	1	0	1	0.0497	0.0553	0.9973	0.1093	-0.0677	0.0638	-0.0122	0.0596	1.0334	0.0947	-0.0391	0.0722	-0.0671	0.0552	-12812.0239
type1	2	0	0.25	446	0.9593	0.1083	0.8602	0.0859	-0.0731	0.0674	0	1	0.3908	0.0659	0.0392	0.0601	0	1	0	1	-0.0056	0.0543	0.9608	0.1106	-0.1039	0.0603	0.0302	0.0605	1.1527	0.0939	0.1066	0.0722	0.0232	0.0538	-12859.2101
type1	2	0	0.25	447	1.0763	0.11	0.9844	0.0869	-0.0806	0.0683	0	1	0.3733	0.0703	0.0739	0.0607	0	1	0	1	-0.0349	0.0563	0.9099	0.1114	-0.0965	0.0655	-0.0344	0.0608	0.9766	0.0931	0.1135	0.0721	0.017	0.0559	-12853.1733
type1	2	0	0.25	448	0.886	0.1062	0.973	0.0897	-0.0743	0.0682	0	1	0.2123	0.0687	0.0459	0.0595	0	1	0	1	0.1053	0.0566	1.0821	0.1095	0.0505	0.066	0.016	0.0612	1.0424	0.0966	0.0669	0.0729	-0.1011	0.0571	-12880.6629
type1	2	0	0.25	449	1.1563	0.1081	0.9748	0.0863	0.0493	0.0676	0	1	0.3438	0.0688	0.1258	0.0589	0	1	0	1	0.0898	0.055	0.7914	0.108	-0.0666	0.064	-0.0561	0.0588	1.0177	0.0928	-0.0597	0.071	-0.0897	0.0547	-12864.3428
type1	2	0	0.25	450	1.0311	0.1092	0.8307	0.0874	-0.0145	0.0683	0	1	0.314	0.0684	0.0662	0.0597	0	1	0	1	0.0627	0.0556	1.0178	0.1115	-0.078	0.064	2e-04	0.0602	1.1737	0.0959	0.0187	0.0734	-0.0766	0.0557	-12909.877
type1	2	0	0.25	451	1.2094	0.1102	0.897	0.0883	-0.0129	0.0691	0	1	0.2161	0.0668	0.0282	0.06	0	1	0	1	0.0292	0.0554	0.8414	0.1111	0.0037	0.0638	0.0015	0.0603	1.1082	0.096	0.0203	0.0732	-0.0227	0.0557	-12908.6595
type1	2	0	0.25	452	1.1327	0.1072	0.9588	0.0898	0.0548	0.0687	0	1	0.1164	0.0654	0.216	0.0576	0	1	0	1	0.0126	0.0551	0.8647	0.1082	0.1235	0.0637	-0.1484	0.0586	1.1025	0.0971	-0.0481	0.0727	-0.0354	0.0562	-12977.5513
type1	2	0	0.25	453	1.1763	0.1073	1.0772	0.0905	0.1463	0.0688	0	1	0.2841	0.0676	0.0785	0.0582	0	1	0	1	0.0069	0.0561	0.8268	0.1071	-0.0444	0.0635	-0.0337	0.0584	0.9544	0.0963	-0.1181	0.0719	-0.0042	0.0558	-12953.2537
type1	2	0	0.25	454	0.9909	0.1094	0.89	0.0872	0.0419	0.0683	0	1	0.1666	0.0707	0.1078	0.0603	0	1	0	1	0.0129	0.0561	0.9884	0.1118	0.1119	0.0687	-0.0623	0.062	1.0848	0.0947	-0.0314	0.0729	-0.023	0.0573	-12853.7553
type1	2	0	0.25	455	0.9742	0.1107	1.1104	0.0889	-0.1035	0.0695	0	1	0.2675	0.0703	0.1124	0.0611	0	1	0	1	-0.0209	0.0565	1.097	0.114	-0.0261	0.0666	-0.06	0.0623	0.9094	0.094	0.0606	0.0734	0.0643	0.0562	-13019.8014
type1	2	0	0.25	456	0.9649	0.1077	0.9381	0.0872	0.0064	0.068	0	1	0.2823	0.065	0.032	0.0591	0	1	0	1	-0.0877	0.055	1.0348	0.111	-0.0322	0.0613	0.0214	0.0599	1.044	0.0941	0.0654	0.0726	0.1094	0.055	-12832.0137
type1	2	0	0.25	457	1.11	0.1074	1.0426	0.088	0.0745	0.0679	0	1	0.1275	0.0664	0.0994	0.0576	0	1	0	1	0.0015	0.0545	0.9107	0.1084	0.0875	0.064	-0.0462	0.0591	0.9445	0.0937	-0.0149	0.0714	-0.0066	0.0551	-12821.8715
type1	2	0	0.25	458	0.9492	0.1078	1.0233	0.0869	0.1125	0.0676	0	1	0.3575	0.0707	0.0062	0.0593	0	1	0	1	0.1269	0.056	1.0349	0.1104	-0.0914	0.0657	0.0221	0.0598	0.9454	0.0926	-0.1339	0.0716	-0.1389	0.0553	-12836.2191
type1	2	0	0.25	459	0.9847	0.1075	0.9313	0.087	0.0209	0.0678	0	1	0.2024	0.0643	0.0798	0.0577	0	1	0	1	-0.0165	0.0535	1.0133	0.1104	0.0179	0.061	-0.0409	0.0589	1.0722	0.0942	-0.0233	0.0723	0.0238	0.0539	-12816.0239
type1	2	0	0.25	460	1.043	0.1083	0.9744	0.0899	-0.0557	0.069	0	1	0.1279	0.0647	-0.0091	0.0587	0	1	0	1	-0.0534	0.0548	1.0066	0.1105	0.1004	0.0623	0.0455	0.0603	1.0516	0.0969	0.051	0.0734	0.0043	0.0554	-12961.8189
type1	2	0	0.25	461	1.0036	0.1054	1.004	0.086	0.09	0.0668	0	1	0.2467	0.0666	0.1224	0.0581	0	1	0	1	-0.0942	0.0543	0.9729	0.1079	3e-04	0.0631	-0.1072	0.0589	0.9541	0.0919	-0.0549	0.0706	0.0884	0.0544	-12759.8912
type1	2	0	0.25	462	0.9867	0.1118	1.077	0.0883	0.1977	0.0698	0	1	0.3326	0.0713	0.0547	0.0624	0	1	0	1	0.0241	0.0566	1.0823	0.1153	-0.0614	0.067	0.0174	0.0631	0.9215	0.0937	-0.2149	0.0738	-0.0368	0.0561	-13030.2781
type1	2	0	0.25	463	0.9194	0.1058	0.9962	0.0865	-0.0024	0.0668	0	1	0.1396	0.0691	0.065	0.0576	0	1	0	1	0.057	0.0549	1.0618	0.1088	0.112	0.067	-0.0241	0.0595	0.994	0.0928	-0.0157	0.0712	-0.0595	0.0553	-12840.4502
type1	2	0	0.25	464	1.158	0.1113	0.9432	0.0896	-0.0611	0.0697	0	1	0.2388	0.0687	-0.0015	0.0596	0	1	0	1	0.0283	0.0563	0.9163	0.1118	-0.0104	0.0648	0.0593	0.0604	1.0671	0.0969	0.0237	0.0738	-0.0422	0.0565	-12969.7259
type1	2	0	0.25	465	1.0403	0.1103	1.1511	0.0896	0.009	0.0696	0	1	0.2531	0.0678	0.0487	0.06	0	1	0	1	0.0151	0.0557	0.9996	0.1127	-0.0057	0.0643	-0.0027	0.0609	0.8558	0.0942	-0.0268	0.073	-0.0181	0.0552	-12977.9149
type1	2	0	0.25	466	1.0432	0.1084	0.9722	0.0877	8e-04	0.0684	0	1	0.1916	0.0675	0.1107	0.0596	0	1	0	1	-0.077	0.0549	0.9766	0.1113	0.0393	0.0649	-0.033	0.0604	1.0465	0.0945	-0.0085	0.0727	0.0714	0.0552	-12902.9509
type1	2	0	0.25	467	0.9353	0.1042	0.962	0.0854	-0.0404	0.066	0	1	0.2951	0.0706	-0.0496	0.0589	0	1	0	1	-0.0648	0.0552	0.9969	0.1067	-0.0116	0.0666	0.1075	0.0598	1.0008	0.0918	0.0621	0.0702	0.0947	0.0553	-12771.4958
type1	2	0	0.25	468	1.1842	0.1088	0.9326	0.0865	-0.0894	0.0678	0	1	0.2284	0.0666	-0.0059	0.0585	0	1	0	1	-0.0686	0.0545	0.8551	0.1093	-0.0156	0.0628	0.0577	0.059	1.0486	0.0934	0.098	0.0717	0.0764	0.0545	-12827.6793
type1	2	0	0.25	469	1.123	0.1082	0.9818	0.0882	0.1282	0.0684	0	1	0.2854	0.0702	0.0427	0.0594	0	1	0	1	0.0111	0.0557	0.889	0.1091	-0.0459	0.0663	-0.0118	0.0598	0.9967	0.0947	-0.0679	0.0721	0.0027	0.0555	-12841.9624
type1	2	0	0.25	470	1.2016	0.1088	1.0539	0.0875	-0.0293	0.0684	0	1	0.0992	0.0684	-0.0074	0.06	0	1	0	1	-0.0112	0.0555	0.7911	0.1092	0.1537	0.0672	0.059	0.061	0.927	0.093	0.114	0.0715	0.0021	0.0561	-12860.9972
type1	2	0	0.25	471	1.1874	0.1099	1.0132	0.0866	0.0205	0.0683	0	1	0.3308	0.0651	0.0986	0.0602	0	1	0	1	-0.0137	0.0547	0.8158	0.1102	-0.0818	0.0604	-0.0461	0.0601	0.9939	0.0927	-0.0132	0.0717	0.0254	0.0539	-12923.1507
type1	2	0	0.25	472	0.9837	0.1069	1.131	0.087	-0.0034	0.0673	0	1	0.2945	0.0638	0.0133	0.0565	0	1	0	1	0.0491	0.0539	1.0111	0.1096	-0.0711	0.0595	0.018	0.0572	0.8449	0.0915	0.058	0.0708	-0.0565	0.053	-12783.7716
type1	2	0	0.25	473	0.9894	0.1095	1.0264	0.0903	-0.0654	0.0695	0	1	0.2601	0.0693	0.1602	0.0616	0	1	0	1	-0.1052	0.0578	0.9848	0.1119	0.0359	0.0658	-0.1618	0.0627	1.0028	0.0967	0.0212	0.0736	0.1159	0.0583	-13014.946
type1	2	0	0.25	474	0.9226	0.1052	0.9591	0.0883	0.0174	0.0675	0	1	0.2537	0.0678	0.0943	0.0588	0	1	0	1	-0.1267	0.0548	1.0563	0.1087	-0.014	0.0638	-0.049	0.0597	1.0614	0.0953	-0.033	0.0721	0.1062	0.0552	-12856.2851
type1	2	0	0.25	475	1.1335	0.1102	0.9135	0.0881	-0.0371	0.069	0	1	0.2635	0.0693	0.1367	0.06	0	1	0	1	0.0516	0.0556	0.886	0.1113	-0.0077	0.0657	-0.0622	0.0603	1.0958	0.0956	0.0321	0.0732	-0.0649	0.0558	-12942.9882
type1	2	0	0.25	476	0.881	0.1078	0.9678	0.0894	0.0545	0.0688	0	1	0.346	0.0668	0.0834	0.0601	0	1	0	1	-0.0382	0.0563	1.1071	0.1118	-0.0744	0.0622	-0.0154	0.0609	1.0443	0.0963	-0.0012	0.0736	-0.0072	0.0561	-12917.981
type1	2	0	0.25	477	0.8387	0.1079	1.0942	0.0912	-0.0145	0.0696	0	1	0.2682	0.0666	0.0566	0.0587	0	1	0	1	0.0724	0.0558	1.1414	0.1129	-0.0091	0.0634	-0.02	0.0599	0.9722	0.097	0.0109	0.0741	-0.0822	0.0556	-13013.4986
type1	2	0	0.25	478	1.1484	0.1046	1.1713	0.0891	0.0144	0.0676	0	1	0.1208	0.0634	0.0635	0.057	0	1	0	1	0.0047	0.054	0.8295	0.1051	0.0893	0.0615	0.0045	0.0578	0.8197	0.0933	0.0253	0.0702	-0.0187	0.0542	-12773.0417
type1	2	0	0.25	479	0.9931	0.1066	0.9735	0.0897	0.0823	0.0684	0	1	0.1225	0.0684	0.1298	0.0595	0	1	0	1	0.0035	0.056	1.022	0.1095	0.1116	0.0664	-0.0916	0.0611	1.0629	0.0967	-0.0866	0.0728	0.0106	0.057	-12937.8552
type1	2	0	0.25	480	0.986	0.1079	1.0009	0.0862	0.0705	0.0675	0	1	0.2112	0.0706	0.0332	0.0596	0	1	0	1	0.0176	0.0552	1.0123	0.1108	0.0342	0.0672	0.0378	0.0607	0.9662	0.0922	-0.078	0.0715	-0.022	0.0555	-12802.4183
type1	2	0	0.25	481	1.0085	0.1093	0.9836	0.0877	-0.0243	0.0685	0	1	0.272	0.0703	0.1182	0.06	0	1	0	1	-0.1023	0.0563	1.0052	0.1123	-0.0137	0.0667	-0.0813	0.0606	1.0039	0.0941	0.0588	0.0728	0.0994	0.0563	-12898.0505
type1	2	0	0.25	482	0.8537	0.1052	0.9582	0.0877	-0.0424	0.0673	0	1	0.3399	0.0666	0.0236	0.0581	0	1	0	1	-0.0246	0.0547	1.1028	0.1096	-0.0825	0.0621	0.0428	0.0587	1.0378	0.0945	0.1172	0.0722	0.0048	0.054	-12806.0987
type1	2	0	0.25	483	1.0302	0.1091	1.051	0.087	0.0069	0.0682	0	1	0.1842	0.074	0.0933	0.0627	0	1	0	1	-0.0064	0.0579	0.9804	0.1112	0.1018	0.0716	-0.0831	0.0641	0.9024	0.0923	-0.0182	0.0717	0.0167	0.0583	-12900.3543
type1	2	0	0.25	484	1.0448	0.1081	1.0327	0.0898	-0.0255	0.069	0	1	0.3006	0.0692	0.061	0.0603	0	1	0	1	0.0284	0.0563	0.8901	0.1097	-0.0357	0.0652	-0.0198	0.0607	0.9717	0.0959	0.035	0.0727	-0.0403	0.0563	-12842.2317
type1	2	0	0.25	485	0.982	0.1081	1.131	0.0876	0.0283	0.068	0	1	0.2802	0.0688	0.0559	0.0599	0	1	0	1	0.0675	0.0556	1.0532	0.1108	-0.0478	0.0651	-0.0087	0.0609	0.8433	0.0921	-0.0573	0.0716	-0.0757	0.0547	-12858.966
type1	2	0	0.25	486	0.965	0.1081	0.9869	0.0872	0.0692	0.0681	0	1	0.2444	0.0687	0.0434	0.0597	0	1	0	1	0.0147	0.0544	1.0797	0.1117	-0.0238	0.0649	0.0036	0.0608	0.9983	0.0935	-0.0592	0.0725	-0.0169	0.0544	-12849.6895
type1	2	0	0.25	487	1.0524	0.108	1.0163	0.0892	-4e-04	0.0685	0	1	0.2061	0.0668	0.0386	0.0587	0	1	0	1	0.0659	0.0556	0.935	0.1095	0.0383	0.0639	0.0201	0.0597	0.988	0.0955	0.0295	0.0724	-0.0598	0.0559	-12869.6617
type1	2	0	0.25	488	1.0775	0.1109	1.0541	0.0898	0.0741	0.0698	0	1	0.2453	0.0695	0.0182	0.0601	0	1	0	1	-0.0124	0.0561	0.9829	0.1128	-0.0109	0.0659	0.0219	0.0611	0.9726	0.0958	-0.1435	0.0737	-0.0077	0.056	-13006.3947
type1	2	0	0.25	489	1.0894	0.1049	1.0694	0.0886	0.0329	0.0676	0	1	0.3018	0.0671	0.0977	0.0585	0	1	0	1	-0.0387	0.055	0.8586	0.1059	-0.0452	0.0626	-0.0452	0.0586	0.9236	0.094	-8e-04	0.0708	0.0193	0.0548	-12825.2967
type1	2	0	0.25	490	0.9278	0.1092	1.1113	0.0878	0.0353	0.0684	0	1	0.2458	0.0665	0.0827	0.0583	0	1	0	1	0.0112	0.055	1.1589	0.1132	-0.021	0.0629	-0.0163	0.0596	0.8617	0.0926	-0.0848	0.0723	-0.0199	0.0547	-12906.5817
type1	2	0	0.25	491	0.9326	0.1065	1.1619	0.091	0.028	0.069	0	1	0.4227	0.0695	0.0867	0.0594	0	1	0	1	0.0215	0.0568	0.9742	0.1088	-0.0972	0.0645	-0.0167	0.0594	0.8797	0.0957	-0.0545	0.0724	-0.01	0.0557	-13021.945
type1	2	0	0.25	492	1.1861	0.107	1.1125	0.0886	0.0754	0.0684	0	1	0.1916	0.0671	0.0154	0.0592	0	1	0	1	8e-04	0.0549	0.7921	0.1075	0.0493	0.0641	0.0508	0.0595	0.8776	0.0935	-0.0857	0.0712	0.0213	0.0547	-12841.3381
type1	2	0	0.25	493	0.9693	0.1092	0.9737	0.0877	-0.0911	0.0687	0	1	0.219	0.0687	-0.0648	0.0601	0	1	0	1	-0.0585	0.0551	1.0619	0.1128	0.0303	0.0659	0.1252	0.0613	1.0325	0.0944	0.0795	0.0732	0.0589	0.0554	-12933.252
type1	2	0	0.25	494	1.0627	0.1078	1.0549	0.0902	-0.0063	0.0689	0	1	0.2053	0.066	0.0635	0.058	0	1	0	1	0.0352	0.0542	0.9559	0.1097	0.0112	0.0629	-0.0149	0.0588	0.9858	0.0963	0.032	0.0728	-0.0357	0.0539	-12929.1492
type1	2	0	0.25	495	1.1662	0.1086	1.0788	0.0879	-0.0564	0.0684	0	1	0.2285	0.0702	0.0616	0.0608	0	1	0	1	0.0556	0.0565	0.8595	0.109	0.0172	0.0671	-0.0313	0.0614	0.9191	0.0933	0.055	0.0716	-0.0424	0.0562	-12935.682
type1	2	0	0.25	496	1.0802	0.1099	1.0993	0.0906	0.029	0.0699	0	1	0.2182	0.0674	0.0713	0.0593	0	1	0	1	0.0251	0.0552	0.9647	0.1115	0.0072	0.0644	-0.0273	0.0603	0.9254	0.0961	-0.0887	0.0735	-0.0213	0.055	-12964.2655
type1	2	0	0.25	497	1.0373	0.1123	1.052	0.0867	0.0727	0.0688	0	1	0.2231	0.0643	0.0662	0.059	0	1	0	1	0.0043	0.0543	1.051	0.115	-0.01	0.0605	-0.0298	0.0602	0.9428	0.0923	-0.0625	0.0728	0.0037	0.054	-12935.7022
type1	2	0	0.25	498	1.1113	0.1113	0.9974	0.0895	0.0883	0.0698	0	1	0.2588	0.0658	0.0794	0.0597	0	1	0	1	-0.0195	0.0555	0.9248	0.112	-0.0162	0.0618	-0.0532	0.0606	1.0438	0.0963	-0.0701	0.0737	0.0067	0.0556	-13020.6596
type1	2	0	0.25	499	1.1009	0.1089	0.9484	0.0872	-0.0586	0.0681	0	1	0.1459	0.069	0.0718	0.0605	0	1	0	1	0.0511	0.0558	0.931	0.111	0.0824	0.0667	-0.0306	0.0616	1.0178	0.0939	0.0112	0.0723	-0.0428	0.0562	-12811.2442
type1	2	0	0.25	500	1.0375	0.1042	0.9398	0.0882	0.0033	0.0671	0	1	0.2823	0.0664	0.1535	0.0576	0	1	0	1	-0.029	0.0546	0.877	0.1054	-0.0404	0.0622	-0.1146	0.0582	1.09	0.0955	-0.0468	0.0712	0.0359	0.0544	-12793.6806
type1	2	0	1	1	1.1317	0.1414	0.9837	0.0849	-0.0835	0.0775	0	1	0.7801	0.1373	-0.0635	0.0972	0	1	0	1	-0.0498	0.0767	0.8907	0.1427	0.2768	0.1332	0.1227	0.0974	0.935	0.0908	0.0457	0.0806	0.0163	0.0777	-14035.9154
type1	2	0	1	2	0.9693	0.1392	1.1468	0.0878	-0.0145	0.0784	0	1	1.1204	0.1318	0.1629	0.0925	0	1	0	1	0.0566	0.0761	1.065	0.1415	-0.1189	0.1227	-0.1482	0.0918	0.8233	0.0921	-0.0605	0.0812	-0.0139	0.0748	-14117.2188
type1	2	0	1	3	0.6558	0.1359	1	0.0892	0.1303	0.078	0	1	0.9846	0.1213	-0.087	0.0907	0	1	0	1	0.0617	0.0744	1.333	0.1422	0.0274	0.114	0.1723	0.0916	1.0522	0.0959	-0.1524	0.0831	-0.0676	0.0744	-14255.7815
type1	2	0	1	4	1.1751	0.1375	1.0743	0.0876	0.0845	0.0777	0	1	0.8161	0.1278	-0.0343	0.0932	0	1	0	1	0.0972	0.0752	0.8626	0.1373	0.1081	0.122	0.1318	0.0931	0.9064	0.0928	-0.0891	0.0802	-0.0782	0.0755	-14051.2804
type1	2	0	1	5	1.1665	0.1354	1.0001	0.0867	-0.1111	0.077	0	1	1.0211	0.1248	-0.0064	0.0907	0	1	0	1	0.1287	0.0739	0.8324	0.1358	-0.0799	0.1162	0.0137	0.089	0.9626	0.0927	0.0595	0.0799	-0.0932	0.0736	-13984.6896
type1	2	0	1	6	1.0994	0.1347	1.0839	0.0891	-0.0712	0.0774	0	1	0.9793	0.1288	0.125	0.0916	0	1	0	1	0.1593	0.0764	0.8074	0.1342	0.07	0.1215	-0.0852	0.091	0.9373	0.0946	0.0609	0.0799	-0.1282	0.0765	-14150.9183
type1	2	0	1	7	1.0337	0.1389	1.1195	0.0868	-0.014	0.0778	0	1	0.9029	0.1276	0.0913	0.0926	0	1	0	1	-0.0045	0.075	1.0084	0.1416	0.0846	0.1213	-0.1068	0.092	0.846	0.0913	0.0186	0.0806	0.0352	0.0747	-14110.6233
type1	2	0	1	8	1.0008	0.1388	0.8294	0.0855	-0.1776	0.0772	0	1	0.8172	0.1316	0.0604	0.0941	0	1	0	1	-0.1023	0.0755	1.0237	0.1413	0.1903	0.1258	-0.0292	0.0947	1.1443	0.0936	0.0462	0.0819	0.09	0.077	-14079.5833
type1	2	0	1	9	0.9007	0.1364	1.0911	0.0866	0.0067	0.0769	0	1	1.1007	0.1303	0.1738	0.0923	0	1	0	1	0.0641	0.0754	1.0586	0.1394	-0.0575	0.1219	-0.114	0.0916	0.8446	0.0913	-0.0451	0.0799	-0.0086	0.0748	-14005.7817
type1	2	0	1	10	1.1472	0.1416	1.2081	0.0887	-0.1231	0.0794	0	1	0.9118	0.1355	0.034	0.0966	0	1	0	1	0.0797	0.0778	0.8586	0.1418	0.1583	0.1297	0.015	0.0962	0.7864	0.0925	0.0954	0.0811	-0.0792	0.0775	-14242.3856
type1	2	0	1	11	0.7828	0.135	0.9941	0.0894	-0.0712	0.0778	0	1	0.9503	0.1276	-0.0181	0.0912	0	1	0	1	-0.0417	0.0757	1.1955	0.1394	0.0332	0.1204	0.1078	0.0919	1.046	0.0961	0.0381	0.0824	0.0231	0.0759	-14173.7634
type1	2	0	1	12	1.0963	0.1363	0.976	0.0862	-0.0932	0.0769	0	1	0.9907	0.1313	0.1864	0.0936	0	1	0	1	0.0479	0.0757	0.9165	0.1375	0.0237	0.1236	-0.1411	0.0926	0.9672	0.0924	0.062	0.0802	-0.0321	0.0757	-14032.9345
type1	2	0	1	13	1.1014	0.1378	1.0119	0.0879	-0.0374	0.078	0	1	1.0228	0.1252	0.0395	0.091	0	1	0	1	-0.0327	0.0743	0.8759	0.1382	-0.0531	0.1176	0.0161	0.0899	0.99	0.0941	0.1125	0.0811	0.0298	0.0741	-14082.3143
type1	2	0	1	14	0.8456	0.1419	1.0294	0.0898	-0.0297	0.0798	0	1	1.027	0.1287	-0.0215	0.0939	0	1	0	1	0.049	0.0763	1.1817	0.1457	-0.0082	0.1201	0.099	0.0945	1.0305	0.0963	0.0529	0.0843	-0.0459	0.0762	-14342.8715
type1	2	0	1	15	1.3104	0.14	1.0256	0.0887	-0.0549	0.0788	0	1	0.7506	0.1288	0.0243	0.0935	0	1	0	1	0.1162	0.076	0.705	0.1387	0.242	0.1242	0.0475	0.0927	0.9863	0.0948	0.0643	0.0814	-0.1193	0.0767	-14208.6236
type1	2	0	1	16	1.3905	0.1389	1.1005	0.0876	-0.0543	0.0785	0	1	1.2153	0.1255	0.1402	0.0932	0	1	0	1	-0.1717	0.0737	0.5989	0.1361	-0.219	0.1139	-0.0299	0.0902	0.9	0.0927	0.0434	0.0799	0.138	0.0723	-14144.8813
type1	2	0	1	17	0.7596	0.1362	1.1198	0.0891	0.0282	0.0779	0	1	1.0395	0.1263	-0.018	0.0917	0	1	0	1	0.0597	0.0755	1.2238	0.1412	-0.0134	0.1179	0.0607	0.0921	0.8868	0.0941	-0.0336	0.0816	-0.0294	0.0748	-14173.4674
type1	2	0	1	18	0.89	0.1411	1.0246	0.0893	-0.0845	0.0794	0	1	0.9064	0.128	-0.0233	0.0936	0	1	0	1	0.1422	0.0761	1.1705	0.1445	0.067	0.1209	0.0344	0.0945	0.9997	0.0956	0.0354	0.0837	-0.1189	0.0762	-14222.8926
type1	2	0	1	19	0.871	0.1403	0.9241	0.0871	0.0205	0.078	0	1	1.0351	0.1349	-0.0164	0.0951	0	1	0	1	0.0356	0.0763	1.1494	0.1434	0.0045	0.1274	0.0506	0.0955	1.0515	0.0941	-0.0601	0.0827	-0.0122	0.0764	-14136.759
type1	2	0	1	20	0.9733	0.1352	1.0277	0.0877	0.0866	0.0774	0	1	1.1389	0.1286	-0.0384	0.0911	0	1	0	1	0.0241	0.0755	1.0007	0.1374	-0.1178	0.1194	0.0533	0.0897	0.9778	0.0937	-0.1375	0.0809	-0.0182	0.0749	-14159.6061
type1	2	0	1	21	0.9207	0.1346	0.9392	0.0868	0.0301	0.0762	0	1	0.8092	0.1304	-0.0494	0.0914	0	1	0	1	-0.0015	0.0753	1.021	0.1367	0.1924	0.1257	0.0749	0.0923	1.027	0.0936	-0.0196	0.0803	-0.0106	0.0763	-13977.3682
type1	2	0	1	22	0.9675	0.1375	1.0457	0.0864	-0.0989	0.0773	0	1	1.1041	0.1308	0.1517	0.094	0	1	0	1	0.0036	0.0758	1.0656	0.1404	-0.0905	0.1215	-0.1638	0.0932	0.9306	0.0919	0.0897	0.0807	0.0046	0.0753	-14128.1821
type1	2	0	1	23	1.1693	0.1367	1.0499	0.0876	-0.0211	0.0778	0	1	1.2073	0.1281	0.0713	0.0937	0	1	0	1	-0.0563	0.0769	0.7917	0.1365	-0.1503	0.1172	-0.0448	0.0918	0.9307	0.0932	-0.0061	0.0803	0.0855	0.0762	-14121.0948
type1	2	0	1	24	0.9766	0.1328	0.9179	0.0877	-0.0887	0.0762	0	1	0.9277	0.1249	0.0305	0.09	0	1	0	1	-0.075	0.0749	0.9397	0.1337	0.0813	0.1182	0.0286	0.09	1.0791	0.095	0.0844	0.0801	0.0967	0.0759	-14048.1305
type1	2	0	1	25	0.9346	0.1379	1.1583	0.0916	0.0719	0.0799	0	1	1.1052	0.119	0.2028	0.0907	0	1	0	1	-0.2256	0.0756	1.0611	0.1409	-0.1094	0.1099	-0.1462	0.0898	0.8664	0.0964	-0.0251	0.0827	0.2069	0.075	-14192.1516
type1	2	0	1	26	0.8648	0.1354	0.9838	0.0861	-0.0025	0.0763	0	1	0.9889	0.1345	-0.1861	0.0946	0	1	0	1	0.0257	0.0763	1.1049	0.1388	0.0333	0.1279	0.2061	0.0948	1.0094	0.0925	-0.0234	0.0804	-0.0033	0.0763	-14092.2389
type1	2	0	1	27	1.142	0.1393	1.0336	0.0888	0.013	0.0792	0	1	1.0957	0.1323	0.103	0.0938	0	1	0	1	-0.018	0.0765	0.8564	0.1393	-0.0348	0.1237	-0.0748	0.0922	0.9712	0.0948	0.1082	0.0822	0.0105	0.0763	-14242.3371
type1	2	0	1	28	0.8546	0.1366	1.0485	0.0877	-0.014	0.0774	0	1	1.457	0.1031	0.0503	0.0904	0	1	0	1	-0.074	0.0756	1.1145	0.1396	-0.4046	0.0872	0.0555	0.0884	0.9395	0.0933	0.0244	0.081	0.0167	0.0738	-14128.2143
type1	2	0	1	29	1.0673	0.1382	1.026	0.0883	-0.0868	0.0786	0	1	0.9848	0.1344	-0.0255	0.0947	0	1	0	1	0.0178	0.077	0.9429	0.1396	0.0577	0.1271	0.0115	0.094	0.9857	0.0944	0.0611	0.0819	-0.0288	0.0771	-14246.3126
type1	2	0	1	30	0.8409	0.1331	0.8699	0.0865	0.0193	0.0759	0	1	1.2103	0.1288	0.1594	0.0919	0	1	0	1	-0.0244	0.0751	1.026	0.1355	-0.1272	0.1196	-0.0947	0.0912	1.1057	0.0942	-0.0082	0.0806	0.051	0.0751	-14001.7689
type1	2	0	1	31	0.8803	0.134	1.005	0.0871	-0.0498	0.0767	0	1	1.205	0.1204	0.0208	0.091	0	1	0	1	0.004	0.0742	1.0996	0.1375	-0.2356	0.1097	0.0273	0.0898	0.9682	0.0932	0.1005	0.0807	-0.0087	0.0731	-13998.1443
type1	2	0	1	32	0.8976	0.1326	0.9548	0.0878	-0.1314	0.0765	0	1	1.2362	0.126	0.1007	0.0891	0	1	0	1	-0.0321	0.0747	1.0327	0.1358	-0.2356	0.1153	-0.0434	0.0873	1.0461	0.0947	0.1707	0.0807	0.0054	0.074	-14057.6381
type1	2	0	1	33	0.8712	0.1385	1.037	0.0881	-0.1144	0.0784	0	1	1.1986	0.1305	0.1665	0.0927	0	1	0	1	0.0434	0.0761	1.1222	0.1419	-0.1378	0.1195	-0.1198	0.0921	0.9953	0.0942	0.1141	0.0824	-0.0552	0.0754	-14297.8631
type1	2	0	1	34	1.0377	0.1374	0.9289	0.088	0.0823	0.078	0	1	0.9204	0.129	0.1208	0.0931	0	1	0	1	0.0921	0.0758	0.9491	0.1385	0.0832	0.1224	-0.1135	0.093	1.0728	0.0952	-0.1525	0.0821	-0.0926	0.0766	-14127.6872
type1	2	0	1	35	0.8372	0.1387	0.994	0.09	-0.0633	0.0793	0	1	1.0665	0.132	0.1413	0.0945	0	1	0	1	0.0222	0.0771	1.101	0.1422	0.0579	0.1248	-0.0443	0.0946	1.0541	0.0969	0.0487	0.0835	-0.0448	0.0777	-14323.5532
type1	2	0	1	36	0.7844	0.1311	1.0183	0.0859	0.0464	0.0748	0	1	0.8448	0.1283	-0.0577	0.0894	0	1	0	1	-0.1756	0.075	1.1012	0.134	0.1938	0.1229	0.1438	0.0912	0.9096	0.0914	-0.1225	0.0786	0.1459	0.0753	-13846.3178
type1	2	0	1	37	0.9855	0.1362	1.0543	0.0894	-0.0166	0.0783	0	1	0.7929	0.127	-0.0754	0.0914	0	1	0	1	0.0482	0.0751	1.031	0.1383	0.184	0.1221	0.1167	0.0919	0.9705	0.0953	-0.0734	0.0818	-0.0563	0.0758	-14191.8762
type1	2	0	1	38	1.1964	0.1414	1.0053	0.089	-0.0024	0.0796	0	1	0.8517	0.1307	-0.0201	0.0949	0	1	0	1	0.0366	0.0765	0.9042	0.1421	0.0754	0.1243	0.0522	0.0944	0.9907	0.0954	-7e-04	0.0829	-0.0048	0.0768	-14158.6534
type1	2	0	1	39	0.9858	0.1396	0.9747	0.0885	0.0041	0.0786	0	1	1.0179	0.1295	0.1991	0.0939	0	1	0	1	0.1282	0.0766	0.9676	0.1411	0.0613	0.122	-0.1969	0.0938	1.0252	0.0952	-0.0794	0.0824	-0.1431	0.0771	-14169.2606
type1	2	0	1	40	1.2327	0.1357	0.9715	0.0875	0.063	0.0773	0	1	0.8986	0.1273	0.0809	0.0913	0	1	0	1	0.0242	0.0746	0.739	0.1353	0.0768	0.1198	-0.0635	0.0901	1.0195	0.0941	-0.1212	0.0803	-0.0664	0.0751	-14049.8933
type1	2	0	1	41	1.1083	0.1376	0.9904	0.0879	0.0658	0.0782	0	1	1.2223	0.1275	0.12	0.0927	0	1	0	1	0.0823	0.0756	0.8623	0.1381	-0.1602	0.1167	-0.0457	0.0906	1.0059	0.0943	-0.1332	0.0815	-0.0553	0.075	-14169.9232
type1	2	0	1	42	1.0292	0.1371	1.1227	0.0898	-0.074	0.0786	0	1	1.0176	0.1326	0.1676	0.0929	0	1	0	1	-0.0183	0.0768	1.0048	0.139	-0.0164	0.1247	-0.0128	0.0922	0.8714	0.0946	0.079	0.0814	0.0019	0.0764	-14156.6291
type1	2	0	1	43	1.072	0.1419	1.0158	0.0896	-0.0119	0.0799	0	1	0.9938	0.1273	-0.1098	0.0946	0	1	0	1	-0.1082	0.0766	0.9459	0.1437	0.0464	0.1202	0.1588	0.0938	1.0192	0.0961	0.0162	0.0835	0.1562	0.0769	-14293.8212
type1	2	0	1	44	1.1459	0.1356	0.9113	0.0864	-0.075	0.0766	0	1	1.0202	0.1246	0.0841	0.0895	0	1	0	1	0.0243	0.0738	0.869	0.135	-0.0783	0.1155	-0.0489	0.0886	1.0574	0.0935	0.052	0.0803	-0.0209	0.0738	-14009.4125
type1	2	0	1	45	1.0139	0.1385	0.9947	0.0883	-0.0452	0.0783	0	1	1.0543	0.1241	0.0314	0.0922	0	1	0	1	-0.0409	0.0749	0.9551	0.1406	-0.0664	0.116	-0.0131	0.091	1.0291	0.0949	0.097	0.0821	0.0566	0.0746	-14146.1632
type1	2	0	1	46	1.1097	0.1368	1.0048	0.0865	-0.0616	0.0771	0	1	1.005	0.1243	0.1406	0.0919	0	1	0	1	-0.0397	0.0744	0.9818	0.1382	-0.0752	0.1154	-0.011	0.091	0.9661	0.0925	0.1043	0.0805	0.0523	0.0742	-14073.7419
type1	2	0	1	47	0.9028	0.1391	0.9868	0.0873	-0.0753	0.078	0	1	0.6662	0.1303	0.0033	0.0944	0	1	0	1	-0.0596	0.0757	1.1855	0.1429	0.3183	0.1269	0.0197	0.096	0.9997	0.0936	0.0898	0.0822	0.0457	0.0771	-14188.2736
type1	2	0	1	48	0.8907	0.1403	0.9394	0.0888	0.1352	0.0789	0	1	0.8574	0.131	0.094	0.094	0	1	0	1	0.0205	0.0766	1.1599	0.1445	0.1568	0.1254	-0.0646	0.0947	1.0681	0.096	-0.2297	0.0837	-0.0613	0.0776	-14212.1521
type1	2	0	1	49	0.9194	0.1392	1.0386	0.0884	-0.1369	0.0788	0	1	0.9921	0.1328	-0.1161	0.0944	0	1	0	1	-0.0349	0.0765	1.1035	0.1423	0.0488	0.1255	0.1849	0.0946	0.9621	0.0942	0.1537	0.0825	0.0376	0.0767	-14220.0311
type1	2	0	1	50	1.0603	0.1357	1.0404	0.0872	0.0072	0.0769	0	1	1.0353	0.1262	0.159	0.0905	0	1	0	1	-0.107	0.0749	0.8851	0.136	-0.014	0.1183	-0.1275	0.0897	0.9373	0.0929	0.0272	0.0798	0.0802	0.0746	-14056.9094
type1	2	0	1	51	0.7489	0.1352	1.1363	0.0899	0.0343	0.0782	0	1	0.716	0.1274	-0.1002	0.091	0	1	0	1	0.0418	0.0755	1.2359	0.1409	0.252	0.1235	0.1662	0.0927	0.8993	0.0949	-0.0527	0.0819	-0.028	0.0762	-14164.5774
type1	2	0	1	52	0.9413	0.1396	0.8861	0.089	0.026	0.0788	0	1	0.9307	0.124	0.1325	0.0927	0	1	0	1	-0.0394	0.0753	1.1006	0.1427	0.0227	0.1168	-0.0883	0.0928	1.1417	0.097	-0.0058	0.0837	0.0382	0.0761	-14171.7429
type1	2	0	1	53	0.8743	0.1429	0.9858	0.0877	0.0525	0.0787	0	1	0.8718	0.1286	-0.0383	0.0929	0	1	0	1	-0.0535	0.0756	1.1749	0.1465	0.122	0.1229	0.0549	0.0939	1.0218	0.0942	0.0227	0.0832	0.0855	0.0761	-14206.436
type1	2	0	1	54	0.9945	0.1376	0.9628	0.0899	0.0143	0.0788	0	1	1.1348	0.1274	0.0774	0.0908	0	1	0	1	0.0228	0.075	1.0406	0.1393	-0.1965	0.1181	-0.0569	0.0896	1.0802	0.0972	0.0293	0.0832	-0.0392	0.0744	-14193.9071
type1	2	0	1	55	0.9485	0.1399	0.8977	0.0892	0.1156	0.0791	0	1	1.2917	0.1316	0.0859	0.0954	0	1	0	1	0.0378	0.0769	1.0616	0.1427	-0.2306	0.1202	-0.0112	0.0941	1.1451	0.0972	-0.185	0.084	0.0143	0.0763	-14298.3978
type1	2	0	1	56	1.1257	0.1354	1.048	0.0896	0.0093	0.0778	0	1	1.0686	0.1218	-0.1676	0.0888	0	1	0	1	-0.0095	0.0751	0.836	0.135	-0.0793	0.1134	0.2512	0.0874	0.9597	0.0955	0.038	0.0807	-0.0336	0.0747	-14105.2113
type1	2	0	1	57	1.2222	0.1402	1.0289	0.0887	-0.0568	0.0788	0	1	0.9258	0.1251	0.0646	0.0931	0	1	0	1	0.0565	0.0756	0.8613	0.1399	0.0198	0.1183	-0.0361	0.0919	0.9873	0.0949	0.1044	0.082	-0.0299	0.0754	-14224.4179
type1	2	0	1	58	0.947	0.1389	0.9771	0.088	-0.0438	0.0784	0	1	1.2248	0.1276	0.136	0.0937	0	1	0	1	-0.0749	0.0764	1.0497	0.1418	-0.1701	0.117	-0.0833	0.0922	1.0411	0.0948	-0.0022	0.0824	0.0745	0.0758	-14245.5554
type1	2	0	1	59	1.1236	0.1395	0.9727	0.088	-0.0278	0.0783	0	1	0.7599	0.1226	0.0328	0.09	0	1	0	1	0.1168	0.0738	0.9759	0.1408	0.1121	0.1169	0.0057	0.09	1.0456	0.0948	-0.0136	0.0821	-0.1212	0.0745	-14130.0051
type1	2	0	1	60	0.9356	0.1338	0.907	0.0844	0.0495	0.0753	0	1	1.0313	0.1337	-0.0542	0.0911	0	1	0	1	0.0095	0.0747	1.0017	0.136	0.0122	0.1256	0.0737	0.0906	1.0382	0.0913	-0.0707	0.0794	-0.0044	0.075	-13973.9711
type1	2	0	1	61	0.9979	0.1352	0.9553	0.0876	-0.0249	0.0773	0	1	0.9552	0.1311	0.0918	0.0921	0	1	0	1	-0.0176	0.0756	0.9313	0.1368	0.0716	0.1238	-0.1192	0.0918	1.0412	0.0945	0.0044	0.081	0.039	0.0762	-14081.114
type1	2	0	1	62	1.1418	0.1422	1.1329	0.0911	0.054	0.0807	0	1	1.0627	0.1253	0.0231	0.0935	0	1	0	1	-0.1282	0.0758	0.9257	0.1427	-0.1185	0.1159	-0.0316	0.0924	0.9049	0.0962	-0.0307	0.0833	0.1253	0.075	-14260.5722
type1	2	0	1	63	0.88	0.1334	0.9628	0.0875	-0.0765	0.0766	0	1	0.7032	0.1259	-0.0693	0.0914	0	1	0	1	0.0158	0.0744	1.0908	0.1371	0.2529	0.1221	0.1417	0.0925	1.0329	0.0942	0.058	0.0809	-0.0358	0.0756	-14017.4691
type1	2	0	1	64	0.907	0.1369	1.0384	0.0861	-0.0037	0.0773	0	1	1.1229	0.1272	0.2219	0.0922	0	1	0	1	-0.0292	0.0744	1.1104	0.1408	-0.1352	0.1177	-0.2313	0.0913	0.9266	0.0916	0.0808	0.0809	0.0197	0.0737	-14060.0817
type1	2	0	1	65	0.8936	0.1327	1.0059	0.0903	0.0681	0.0776	0	1	0.8795	0.1256	0.0633	0.0907	0	1	0	1	0.0864	0.0754	1.02	0.1357	0.1362	0.1199	-0.0277	0.0909	1.0203	0.0969	-0.0633	0.0815	-0.0924	0.0763	-14119.8315
type1	2	0	1	66	1.0836	0.1335	1.1309	0.0869	0.0102	0.0763	0	1	0.999	0.1292	0.0148	0.0904	0	1	0	1	0.077	0.0746	0.8373	0.1329	0.0099	0.1221	0.0064	0.0897	0.8221	0.0912	-0.0434	0.0783	-0.0567	0.0741	-13971.6927
type1	2	0	1	67	0.9126	0.1331	0.9508	0.0861	0.1033	0.0758	0	1	0.8796	0.1281	-8e-04	0.0898	0	1	0	1	0.0654	0.0742	1.0754	0.1361	0.0804	0.122	0.0489	0.0901	1.0208	0.0928	-0.048	0.08	-0.1088	0.0746	-13986.6985
type1	2	0	1	68	1.0204	0.1393	0.9982	0.0859	0.0269	0.0775	0	1	1.1875	0.1274	0.0807	0.0944	0	1	0	1	-0.0544	0.0746	1.0308	0.1411	-0.168	0.1172	-0.0663	0.0932	0.9606	0.0919	-0.0835	0.0811	0.0298	0.0739	-14133.4934
type1	2	0	1	69	1.113	0.1373	1.0192	0.0883	0.091	0.078	0	1	0.8083	0.1289	-0.0652	0.0932	0	1	0	1	-0.0261	0.0754	0.8936	0.137	0.1789	0.1242	0.0855	0.0934	0.9931	0.0945	-0.1017	0.0811	0.039	0.0763	-14169.1312
type1	2	0	1	70	1.0721	0.1352	1.0107	0.0879	-0.0161	0.0772	0	1	0.9351	0.1304	0.0522	0.0924	0	1	0	1	0.0142	0.0766	0.8505	0.136	0.1089	0.1242	-0.0069	0.0917	0.9845	0.0941	0.0162	0.0804	-0.0175	0.0769	-14103.5255
type1	2	0	1	71	0.902	0.1365	1.0877	0.0864	0.1339	0.0773	0	1	1.0255	0.13	0.0803	0.0939	0	1	0	1	-0.0259	0.0748	1.09	0.1401	0.0073	0.1218	-0.0109	0.0936	0.896	0.0914	-0.0434	0.0805	0.0204	0.0744	-14144.8016
type1	2	0	1	72	1.2081	0.1364	0.8875	0.0883	0.0772	0.0774	0	1	0.8011	0.1244	0.194	0.0907	0	1	0	1	0.0064	0.0747	0.8293	0.1356	0.1309	0.1189	-0.1809	0.0904	1.1371	0.0963	-0.1057	0.0814	-0.0101	0.0758	-14142.3697
type1	2	0	1	73	1.1267	0.1393	0.9562	0.0863	-0.0361	0.0774	0	1	1.2563	0.122	0.0551	0.0924	0	1	0	1	-0.1317	0.0747	0.8432	0.1387	-0.2387	0.1108	-0.0141	0.0905	1.0231	0.0929	0.0129	0.0808	0.1117	0.074	-14080.7829
type1	2	0	1	74	1.2003	0.1417	0.9448	0.0889	-0.0318	0.0794	0	1	1.1001	0.1198	-0.0315	0.0917	0	1	0	1	0.1044	0.0747	0.842	0.1418	-0.1245	0.1103	0.0534	0.0899	1.0861	0.0962	-0.017	0.0831	-0.113	0.0745	-14236.181
type1	2	0	1	75	1.163	0.1436	0.8908	0.0863	-0.0245	0.0786	0	1	0.8242	0.1264	0.1685	0.0939	0	1	0	1	-0.0879	0.0739	0.9337	0.1442	0.1164	0.1204	-0.0555	0.0938	1.1148	0.0939	0.0023	0.0829	0.0807	0.0744	-14190.9102
type1	2	0	1	76	1.1561	0.1381	1.008	0.0882	0.1069	0.0779	0	1	1.005	0.1241	0.1017	0.0921	0	1	0	1	0.0043	0.0752	0.8443	0.1376	0.006	0.1159	0.0035	0.0911	1.0147	0.0945	-0.0378	0.081	0.0358	0.0753	-14211.0905
type1	2	0	1	77	0.6241	0.1344	0.8847	0.0867	0.0239	0.0762	0	1	0.7558	0.1292	-0.0776	0.0919	0	1	0	1	-0.1128	0.0748	1.411	0.1419	0.2173	0.1245	0.0995	0.094	1.0859	0.0942	-0.0594	0.0818	0.0953	0.0763	-14022.921
type1	2	0	1	78	1.1878	0.1401	1.0225	0.0894	0.0599	0.0794	0	1	1.0257	0.134	0.0757	0.095	0	1	0	1	-0.0125	0.0772	0.8212	0.1402	0.0273	0.1261	0.004	0.0937	1.0033	0.0958	-0.119	0.0824	0.0195	0.0773	-14287.8425
type1	2	0	1	79	1.2247	0.1454	1.0972	0.0886	-0.0592	0.08	0	1	0.949	0.1257	0.015	0.0934	0	1	0	1	0.0077	0.0756	0.8829	0.145	0.0459	0.1176	0.0066	0.0927	0.934	0.0939	0.043	0.0827	-0.0286	0.0751	-14354.0207
type1	2	0	1	80	0.8432	0.142	0.8977	0.0889	0.0385	0.0791	0	1	0.9726	0.1299	0.2141	0.0936	0	1	0	1	-0.0013	0.0766	1.217	0.1459	0.0779	0.1225	-0.1968	0.0942	1.1338	0.0968	-0.0757	0.0843	0.0253	0.0775	-14332.1638
type1	2	0	1	81	1.2204	0.1426	1.0349	0.0886	0.1184	0.0796	0	1	1.0359	0.1255	0.0769	0.0931	0	1	0	1	0.127	0.0748	0.8658	0.1427	-0.087	0.1169	-0.0183	0.0915	0.9782	0.0946	-0.0881	0.0826	-0.1245	0.0744	-14225.3885
type1	2	0	1	82	0.956	0.1326	1.0122	0.0881	-0.1243	0.0765	0	1	0.9851	0.1239	0.0635	0.0901	0	1	0	1	-0.0465	0.0753	0.9942	0.135	0.0064	0.1163	-0.0076	0.0895	0.9888	0.0943	0.1486	0.0802	0.0695	0.0752	-14074.0856
type1	2	0	1	83	0.9317	0.1384	0.9412	0.0885	0.1028	0.0784	0	1	0.9305	0.133	-0.0522	0.096	0	1	0	1	-0.0147	0.0776	1.0372	0.1409	0.1436	0.1267	0.1212	0.0964	1.0799	0.0958	-0.1536	0.0827	-0.0026	0.0788	-14244.3345
type1	2	0	1	84	0.906	0.1371	0.9264	0.0874	0.0243	0.0776	0	1	0.9731	0.1349	-0.1278	0.0953	0	1	0	1	0.0567	0.0771	0.9862	0.1399	0.1238	0.1283	0.1484	0.0956	1.0938	0.0947	-0.0103	0.0819	-0.0598	0.0778	-14167.1336
type1	2	0	1	85	1.2206	0.1406	1.0571	0.0879	-0.0068	0.0783	0	1	0.8613	0.1279	0.2321	0.0936	0	1	0	1	0.1538	0.076	0.8303	0.1399	0.1028	0.1225	-0.1403	0.0929	0.9278	0.0934	0.0596	0.081	-0.1797	0.076	-14121.5892
type1	2	0	1	86	0.9366	0.1381	1.0949	0.0884	0.0311	0.078	0	1	0.9814	0.1286	-0.0766	0.0919	0	1	0	1	0.0273	0.0755	1.0694	0.1406	-0.0015	0.1209	0.0768	0.0919	0.9049	0.0936	-0.063	0.0813	-0.0499	0.0752	-14138.7042
type1	2	0	1	87	1.0152	0.1393	0.9258	0.0892	0.0509	0.0787	0	1	1.0767	0.128	0.1652	0.0925	0	1	0	1	-0.0021	0.0766	0.9652	0.1412	-0.0526	0.1196	-0.0322	0.0914	1.1053	0.0968	-0.0199	0.0829	-0.0366	0.077	-14200.4694
type1	2	0	1	88	1.3026	0.1419	1.0477	0.0897	0.0651	0.0801	0	1	1.0377	0.1329	0.0935	0.096	0	1	0	1	-0.0216	0.0775	0.7697	0.1411	-0.0096	0.1243	-0.0585	0.0942	0.9821	0.0958	-0.1034	0.0827	0.083	0.0774	-14349.4092
type1	2	0	1	89	0.8191	0.1314	0.9981	0.0847	-0.2251	0.0746	0	1	0.7275	0.1253	0.0798	0.0899	0	1	0	1	0.005	0.0725	1.1152	0.1356	0.2206	0.1216	-0.0081	0.0909	0.9664	0.0906	0.1347	0.0785	-0.0284	0.073	-13900.7257
type1	2	0	1	90	1.002	0.1393	1.0191	0.0886	-0.1478	0.0788	0	1	1.0369	0.1302	0.0657	0.0947	0	1	0	1	-0.0828	0.077	0.9415	0.1409	0.0505	0.1231	-0.0292	0.094	0.9909	0.0949	0.0512	0.0823	0.0874	0.0769	-14226.9646
type1	2	0	1	91	0.9045	0.1431	0.8912	0.0885	0.003	0.0796	0	1	0.9289	0.1328	0.0297	0.0948	0	1	0	1	-0.1159	0.0767	1.1154	0.1463	0.1467	0.1271	0.0975	0.0953	1.1559	0.0965	-0.0181	0.0844	0.1252	0.0782	-14352.9806
type1	2	0	1	92	1.092	0.1394	0.9104	0.0882	0.0209	0.0781	0	1	1.189	0.1323	0.1056	0.0934	0	1	0	1	-0.0777	0.0773	0.8829	0.139	-0.118	0.1221	-0.0705	0.092	1.0905	0.0957	-0.0411	0.082	0.0829	0.0774	-14196.409
type1	2	0	1	93	1.14	0.1374	1.0306	0.0876	-0.0361	0.0774	0	1	0.9772	0.1307	-0.0775	0.0922	0	1	0	1	-0.0171	0.0761	0.824	0.1372	0.0296	0.1237	0.1077	0.0912	0.9554	0.0935	0.0297	0.0803	0.0428	0.0759	-14086.16
type1	2	0	1	94	1.0823	0.1383	1.0255	0.088	0.1509	0.0782	0	1	0.8819	0.1281	-0.0477	0.0934	0	1	0	1	-0.0788	0.0758	0.9395	0.1395	0.0803	0.1217	0.0981	0.0933	0.9593	0.0939	-0.1147	0.0815	0.0927	0.0761	-14090.3937
type1	2	0	1	95	1.2617	0.1399	0.9846	0.0895	0.1045	0.0793	0	1	1.0598	0.1332	0.029	0.0956	0	1	0	1	-0.0854	0.0775	0.7307	0.1384	-0.0257	0.1247	0.0254	0.0941	1.0034	0.0961	-0.126	0.0822	0.0594	0.0777	-14146.2246
type1	2	0	1	96	0.9313	0.1373	0.9415	0.0861	0.1812	0.0769	0	1	1.1526	0.1265	0.0266	0.0915	0	1	0	1	0.0366	0.0745	1.0526	0.14	-0.1582	0.1168	0.0428	0.0906	1.0276	0.0929	-0.2277	0.0812	-0.0527	0.074	-14016.4657
type1	2	0	1	97	0.9853	0.136	0.9648	0.0887	-0.0383	0.0778	0	1	1.2069	0.1323	-0.0263	0.0931	0	1	0	1	-0.0236	0.0768	0.9768	0.1384	-0.1763	0.1219	0.0184	0.0916	1.0495	0.0957	0.0393	0.0818	0.0286	0.0763	-14166.2674
type1	2	0	1	98	0.9741	0.1342	0.9424	0.0854	-0.0479	0.0757	0	1	0.8634	0.1289	-0.1647	0.0922	0	1	0	1	-0.0372	0.075	0.9878	0.1359	0.1627	0.1232	0.2112	0.0925	1.0056	0.092	0.037	0.0796	0.0626	0.0756	-13984.0894
type1	2	0	1	99	0.8755	0.1373	1.0576	0.0891	-0.143	0.0784	0	1	0.999	0.1253	-0.1573	0.0924	0	1	0	1	0.0748	0.0746	1.1838	0.1413	-0.0919	0.1166	0.1598	0.0926	0.9286	0.0948	0.1745	0.0824	-0.0709	0.0742	-14048.3697
type1	2	0	1	100	0.9382	0.138	0.9644	0.086	0.0932	0.0769	0	1	1.2472	0.1299	0.0433	0.0946	0	1	0	1	-0.0162	0.0772	1.0943	0.1413	-0.2201	0.1186	0.0147	0.0933	0.9847	0.0923	-0.128	0.0808	-0.0057	0.0766	-14071.5758
type1	2	0	1	101	1.0742	0.1351	0.9104	0.0874	0.0833	0.0768	0	1	1.0996	0.1265	0.076	0.0912	0	1	0	1	-0.1009	0.0754	0.8821	0.1355	-0.0863	0.1174	-0.0366	0.09	1.1163	0.0949	-0.068	0.0808	0.1007	0.0753	-14154.6004
type1	2	0	1	102	1.0549	0.1343	1.0729	0.0871	-0.1717	0.0767	0	1	0.9869	0.1262	0.1875	0.0902	0	1	0	1	-0.0394	0.0745	0.94	0.1363	-0.0387	0.1181	-0.0946	0.0891	0.8895	0.0923	0.1898	0.0796	0.0385	0.074	-13985.8578
type1	2	0	1	103	0.6568	0.1336	0.919	0.0886	0.0358	0.0773	0	1	0.9438	0.1303	-0.259	0.0914	0	1	0	1	-0.0052	0.0759	1.2915	0.1395	0.1022	0.1235	0.3022	0.0927	1.1147	0.0962	-0.0346	0.0826	-0.0384	0.077	-14189.3231
type1	2	0	1	104	0.8963	0.1384	1.0393	0.0887	0.0508	0.0783	0	1	1.1953	0.1243	-0.0252	0.0899	0	1	0	1	-0.0185	0.0746	1.1682	0.1416	-0.2404	0.1138	0.0954	0.0886	0.9385	0.0945	-0.0385	0.0822	0.0173	0.0734	-14110.091
type1	2	0	1	105	1.0225	0.1388	0.9147	0.0871	0.0352	0.0779	0	1	0.8561	0.1283	0.0511	0.0921	0	1	0	1	0.0611	0.0749	0.9575	0.1413	0.1645	0.1227	0.0356	0.0919	1.1047	0.0945	-0.0758	0.0821	-0.08	0.0759	-14184.1138
type1	2	0	1	106	1.1617	0.1405	0.9244	0.0868	0.0054	0.0778	0	1	0.842	0.1239	0.024	0.0904	0	1	0	1	0.0198	0.0739	0.9291	0.1406	0.0563	0.1168	-0.0084	0.0903	1.0387	0.0938	0.016	0.0817	-0.0618	0.0744	-14031.3844
type1	2	0	1	107	0.9617	0.1388	0.8763	0.0845	0.0279	0.0769	0	1	0.9421	0.1306	0.2013	0.0945	0	1	0	1	0.0405	0.0746	1.1126	0.1422	0.0482	0.1239	-0.196	0.0943	1.0785	0.0918	-0.0613	0.0816	-0.0279	0.075	-14101.955
type1	2	0	1	108	1.1166	0.1417	0.9966	0.0874	-0.0095	0.0788	0	1	1.0715	0.1271	0.0411	0.0935	0	1	0	1	0.0109	0.0757	0.9216	0.1432	-0.0763	0.1181	0.0052	0.0922	0.9872	0.0936	0.0441	0.0822	0.0166	0.0754	-14146.7459
type1	2	0	1	109	1.1808	0.1395	1.0842	0.088	0.0451	0.0784	0	1	0.8439	0.1256	0.1391	0.0916	0	1	0	1	0.0805	0.0755	0.8318	0.1392	0.1627	0.12	-0.099	0.0911	0.9025	0.0932	-0.0681	0.0808	-0.1056	0.0758	-14160.3155
type1	2	0	1	110	0.8126	0.1428	1.067	0.0875	0.0491	0.0794	0	1	0.9814	0.1309	0.1331	0.0954	0	1	0	1	0.0485	0.0758	1.2407	0.1479	0.0562	0.1239	-0.0802	0.096	0.9267	0.0929	-0.0794	0.0833	-0.0428	0.0758	-14241.9244
type1	2	0	1	111	1.1708	0.1405	1.0534	0.0905	-0.0881	0.0799	0	1	0.9347	0.1337	0.0043	0.0943	0	1	0	1	-0.0924	0.0781	0.8257	0.1405	0.1322	0.1277	0.0578	0.0933	0.9725	0.0965	0.0418	0.0827	0.1134	0.0786	-14305.608
type1	2	0	1	112	1.009	0.1361	1.165	0.0877	-0.0627	0.0774	0	1	0.8779	0.1266	-0.0163	0.093	0	1	0	1	-0.0426	0.0758	1.0335	0.1392	0.0826	0.1204	0.1304	0.0928	0.7927	0.0917	0.0685	0.0799	0.0668	0.0754	-14048.982
type1	2	0	1	113	0.9742	0.1351	1.0163	0.0851	-0.0112	0.0761	0	1	0.9712	0.1272	0.025	0.0918	0	1	0	1	-0.0837	0.0743	1.0435	0.1379	0.0064	0.1199	0.0438	0.0913	0.909	0.0906	-0.0259	0.0795	0.0757	0.0741	-13954.7439
type1	2	0	1	114	0.7353	0.1372	0.7963	0.0835	-0.0299	0.0757	0	1	1.1967	0.1301	-0.143	0.0937	0	1	0	1	0.0301	0.0749	1.3055	0.1428	-0.1843	0.12	0.1677	0.0936	1.1295	0.0916	-0.0198	0.0816	-0.0276	0.0749	-13972.325
type1	2	0	1	115	1.1538	0.1365	0.945	0.0879	-0.0308	0.0771	0	1	0.8568	0.1156	0.0699	0.0875	0	1	0	1	0.0586	0.0726	0.9105	0.1362	0.0179	0.1082	-0.0183	0.0872	1.0573	0.0949	0.0344	0.0809	-0.0331	0.0729	-14053.0661
type1	2	0	1	116	1.1498	0.1369	0.9366	0.0872	0.1494	0.0773	0	1	0.8972	0.1286	-0.0169	0.0925	0	1	0	1	0.0229	0.0756	0.8174	0.1365	0.1063	0.1221	0.1106	0.092	1.0518	0.0942	-0.1415	0.0808	-0.0425	0.0763	-14070.7398
type1	2	0	1	117	1.0209	0.1372	1.0326	0.0851	0.163	0.0765	0	1	1.209	0.1325	0.1034	0.0937	0	1	0	1	0.0897	0.0753	0.9886	0.1392	-0.198	0.1221	-0.0247	0.0922	0.9111	0.0905	-0.2375	0.0796	-0.0619	0.0744	-14022.5062
type1	2	0	1	118	1.0727	0.1377	1.0531	0.0849	-0.0678	0.0767	0	1	1.2778	0.1318	-0.0687	0.0943	0	1	0	1	0.032	0.0748	0.873	0.1379	-0.2064	0.1216	0.1318	0.0924	0.9106	0.0901	0.1233	0.0794	-8e-04	0.0735	-14082.0816
type1	2	0	1	119	1.0354	0.1336	1.0256	0.0881	0.0127	0.0769	0	1	0.9972	0.1211	-0.0537	0.0894	0	1	0	1	0.02	0.0738	0.9089	0.1348	-0.0543	0.1126	0.1047	0.0886	0.9576	0.094	-0.0939	0.0801	-0.0389	0.0736	-13965.2967
type1	2	0	1	120	1.179	0.1333	0.9397	0.0859	-0.0414	0.0756	0	1	1.0515	0.1249	-8e-04	0.09	0	1	0	1	-0.003	0.0738	0.737	0.1328	-0.0758	0.1161	0.0291	0.0881	1.0265	0.0926	-0.0279	0.0787	0.022	0.0737	-13937.8677
type1	2	0	1	121	0.7586	0.1401	0.8269	0.0861	0.0495	0.0776	0	1	1.1295	0.1272	0.0039	0.0942	0	1	0	1	-0.0779	0.0751	1.278	0.1451	-0.1241	0.1183	0.0264	0.0943	1.1745	0.0945	-0.1091	0.0834	0.02	0.0753	-14159.547
type1	2	0	1	122	0.9561	0.1353	1.0637	0.0905	-0.0074	0.079	0	1	1.1385	0.1292	-0.0226	0.0925	0	1	0	1	-0.1028	0.0766	1.0473	0.1384	-0.1146	0.1203	0.0857	0.091	0.9844	0.0965	0.0456	0.0827	0.0946	0.076	-14292.099
type1	2	0	1	123	0.9967	0.1334	0.8756	0.086	-0.0966	0.0757	0	1	0.8712	0.123	-0.0057	0.0897	0	1	0	1	0.0883	0.0735	0.9929	0.1356	0.0512	0.1162	0.0522	0.0896	1.0729	0.0934	0.0733	0.08	-0.0883	0.0745	-13892.2351
type1	2	0	1	124	0.9028	0.1383	1.0456	0.0853	-0.0823	0.0771	0	1	0.9978	0.1322	0.0659	0.0944	0	1	0	1	-0.0128	0.075	1.1688	0.1416	0.0091	0.1242	-0.0221	0.0948	0.8681	0.0903	0.0463	0.0805	0.0137	0.0748	-14025.4797
type1	2	0	1	125	1.1092	0.1376	0.9935	0.0883	0.1286	0.0778	0	1	0.9063	0.1277	0.0192	0.0916	0	1	0	1	-0.068	0.0749	0.8649	0.1375	0.0787	0.1212	0.0434	0.0913	1.015	0.0948	-0.1095	0.0811	0.0685	0.0753	-14114.5802
type1	2	0	1	126	1.0258	0.1355	0.9011	0.0909	0.0228	0.079	0	1	0.8527	0.1281	-0.0425	0.0927	0	1	0	1	-0.1572	0.0766	0.9136	0.137	0.1821	0.1228	0.0795	0.0927	1.1673	0.0991	0.0416	0.0834	0.1421	0.078	-14246.9068
type1	2	0	1	127	1.0311	0.1358	0.9572	0.0881	0.0477	0.0773	0	1	0.9211	0.1257	0.1607	0.0909	0	1	0	1	-0.1435	0.0751	0.9158	0.1372	0.0722	0.1196	-0.1217	0.0903	1.0494	0.095	-0.0754	0.0812	0.1496	0.0754	-14094.1496
type1	2	0	1	128	0.9418	0.1393	0.9664	0.087	0.0367	0.0778	0	1	0.9615	0.1278	0.0476	0.0932	0	1	0	1	-0.0514	0.0749	1.1257	0.1422	-0.0254	0.1198	0.0071	0.0934	1.0162	0.0936	-0.0568	0.0821	0.0326	0.0749	-14080.6525
type1	2	0	1	129	0.9305	0.1326	0.9123	0.0865	-0.0668	0.0756	0	1	1.2029	0.1271	0.059	0.09	0	1	0	1	0.0689	0.0753	0.9896	0.1341	-0.1557	0.1175	-5e-04	0.0887	1.0683	0.0937	0.061	0.0798	-0.0592	0.075	-14039.9055
type1	2	0	1	130	1.1287	0.1357	1.0229	0.0888	0.1126	0.0777	0	1	1.1398	0.1297	0.0758	0.0932	0	1	0	1	-0.1319	0.0768	0.7991	0.135	-0.0831	0.121	-0.0299	0.0914	0.9975	0.095	-0.165	0.0807	0.1388	0.0764	-14187.538
type1	2	0	1	131	0.8266	0.1347	0.9141	0.0894	0.0238	0.0776	0	1	1.0492	0.1255	-0.1377	0.0919	0	1	0	1	0.0597	0.0764	1.0935	0.1383	-0.02	0.1175	0.1997	0.0918	1.143	0.0973	-0.0915	0.0825	-0.0208	0.0768	-14198.5342
type1	2	0	1	132	1.0285	0.1375	0.8988	0.0855	0.0165	0.0765	0	1	1.233	0.1223	0.1234	0.091	0	1	0	1	0.0516	0.0741	0.9651	0.1386	-0.2484	0.1107	-0.0558	0.0896	1.0715	0.0928	-0.0334	0.0806	-0.0864	0.0734	-14032.7707
type1	2	0	1	133	0.8215	0.1412	0.8766	0.0868	0.0094	0.0782	0	1	1.0786	0.1255	0.077	0.0944	0	1	0	1	-0.0889	0.0757	1.2321	0.1456	-0.0471	0.117	-0.032	0.0945	1.1278	0.0946	0.0097	0.0835	0.1159	0.076	-14234.7482
type1	2	0	1	134	1.0933	0.1376	1.0413	0.0886	-0.0879	0.0785	0	1	0.9	0.1294	0.2127	0.0935	0	1	0	1	0.0352	0.0762	0.9415	0.139	0.0624	0.1227	-0.1637	0.093	0.9535	0.0945	0.0669	0.0816	0.0087	0.0765	-14124.5441
type1	2	0	1	135	0.8616	0.1395	1.1032	0.0879	0.0294	0.0786	0	1	1.1897	0.1326	0.0706	0.0941	0	1	0	1	0.0912	0.0764	1.1576	0.1434	-0.144	0.122	-0.0324	0.0937	0.893	0.0929	-0.0797	0.0821	-0.0319	0.0754	-14220.0205
type1	2	0	1	136	0.6638	0.1367	0.9246	0.0857	-0.0116	0.0767	0	1	0.9697	0.1284	0.046	0.0933	0	1	0	1	-0.0796	0.0749	1.3677	0.1438	0.0473	0.1208	-0.008	0.0945	1.0209	0.0924	-0.0702	0.082	0.0934	0.0752	-14031.9745
type1	2	0	1	137	1.0204	0.1394	1.1845	0.0891	0.0375	0.0788	0	1	0.8681	0.1281	0.0746	0.0926	0	1	0	1	0.0046	0.0765	0.9572	0.1414	0.1441	0.1222	-0.0544	0.0927	0.8038	0.0932	-0.0401	0.0812	-0.0139	0.0761	-14128.6559
type1	2	0	1	138	0.8069	0.136	1.1907	0.09	0.0243	0.0786	0	1	0.7983	0.1226	0.1954	0.0913	0	1	0	1	-0.1107	0.075	1.1462	0.1404	0.1818	0.1176	-0.1466	0.0925	0.8402	0.0943	-0.008	0.0817	0.0734	0.0751	-14146.4643
type1	2	0	1	139	0.7587	0.1377	1.0711	0.0878	0.0035	0.0777	0	1	0.9453	0.1234	0.0421	0.091	0	1	0	1	-0.0231	0.0741	1.2837	0.1431	4e-04	0.1158	0.0335	0.0918	0.9362	0.0933	0.022	0.082	0.024	0.0736	-14136.104
type1	2	0	1	140	0.9409	0.1408	1.0496	0.0889	-0.1459	0.0791	0	1	0.8856	0.1319	-0.0189	0.0928	0	1	0	1	-0.0724	0.0763	1.0369	0.1434	0.1949	0.126	0.0656	0.0933	0.9665	0.0948	0.082	0.0826	0.0703	0.0769	-14274.3909
type1	2	0	1	141	0.8288	0.1358	1.1681	0.0895	0.0878	0.0781	0	1	1.01	0.1283	0.1084	0.0921	0	1	0	1	0.0475	0.076	1.1817	0.1401	-0.009	0.1206	-0.0867	0.0924	0.8219	0.0938	-0.1062	0.0813	-0.0452	0.0752	-14132.5441
type1	2	0	1	142	0.7749	0.1362	1.0613	0.0894	0.0038	0.0785	0	1	1.2061	0.1313	0.0031	0.0938	0	1	0	1	0.0292	0.0768	1.2232	0.1408	-0.1767	0.1208	0.0365	0.0936	0.9658	0.0953	0.0102	0.0826	-0.0235	0.0759	-14228.6656
type1	2	0	1	143	1.0201	0.138	1.0373	0.0896	-0.0776	0.0784	0	1	1.0228	0.1259	0.0921	0.0922	0	1	0	1	0.0579	0.0759	0.9459	0.1388	-0.0258	0.1181	-0.0282	0.0917	0.9845	0.0958	0.1054	0.0817	-0.0621	0.0759	-14157.4473
type1	2	0	1	144	0.9905	0.1367	1.0748	0.088	-0.0281	0.0779	0	1	1.1211	0.1239	-0.0209	0.0928	0	1	0	1	-0.117	0.0755	0.9563	0.1389	-0.0785	0.1144	0.059	0.0918	0.9116	0.0933	0.0677	0.081	0.1726	0.0747	-14109.2754
type1	2	0	1	145	0.6971	0.1362	0.8333	0.0852	0.0886	0.0762	0	1	0.9997	0.1277	0.1779	0.0919	0	1	0	1	-0.0481	0.0741	1.3356	0.142	0.0171	0.12	-0.0878	0.093	1.1209	0.0931	-0.0811	0.082	0.0607	0.0749	-14043.3885
type1	2	0	1	146	1.1797	0.1383	1.0846	0.0906	0.0656	0.0795	0	1	1.0426	0.1271	0.0236	0.0929	0	1	0	1	0.0455	0.0763	0.8012	0.138	-0.0456	0.1188	0.0259	0.0915	0.93	0.0962	-0.0588	0.0821	-0.0152	0.0759	-14172.4683
type1	2	0	1	147	1.124	0.1414	0.9827	0.0886	-0.1134	0.0789	0	1	0.9861	0.1286	0.072	0.0939	0	1	0	1	-0.2108	0.0765	0.9743	0.142	-0.0104	0.1209	0.0105	0.0932	1.0413	0.0953	0.1525	0.0828	0.1944	0.0765	-14284.725
type1	2	0	1	148	1.2372	0.1446	1.0116	0.0868	0.0818	0.0792	0	1	0.7895	0.1306	0.0084	0.0954	0	1	0	1	0.0869	0.0751	0.8532	0.1448	0.1375	0.1247	0.0574	0.0953	0.9695	0.0928	-0.1023	0.0822	-0.0497	0.0755	-14115.0456
type1	2	0	1	149	0.8307	0.138	0.9886	0.0886	0.0461	0.0782	0	1	1.1944	0.1314	0.1034	0.0943	0	1	0	1	0.046	0.0773	1.1095	0.1417	-0.096	0.1215	-0.0489	0.094	1.0163	0.0952	-0.0734	0.0824	-0.0032	0.0772	-14186.4229
type1	2	0	1	150	1.1773	0.1366	1.0617	0.0878	-0.1027	0.0775	0	1	0.8424	0.1326	0.22	0.0934	0	1	0	1	0.0554	0.0761	0.7865	0.1353	0.2109	0.1272	-0.1655	0.0932	0.924	0.0933	0.1543	0.0799	-0.0728	0.0768	-14142.7356
type1	2	0	1	151	1.1987	0.1384	0.874	0.0871	0.0389	0.078	0	1	0.713	0.1314	0.2495	0.093	0	1	0	1	0.0389	0.0752	0.808	0.1379	0.3109	0.1278	-0.1711	0.0929	1.1337	0.095	-0.0545	0.0818	-0.0171	0.077	-14184.1147
type1	2	0	1	152	0.8063	0.1366	1.0061	0.0893	-0.0224	0.0779	0	1	1.1546	0.1254	0.0897	0.0906	0	1	0	1	0.0576	0.0753	1.1471	0.1399	-0.1365	0.1153	-0.0476	0.0907	1.0161	0.0958	0.0255	0.0822	-0.0803	0.0747	-14145.3427
type1	2	0	1	153	1.1068	0.1391	0.9464	0.0891	0.0586	0.0787	0	1	0.8248	0.126	-0.0196	0.0917	0	1	0	1	0.0233	0.0756	0.9224	0.1402	0.1338	0.1204	0.0459	0.0915	1.0647	0.0963	-0.0546	0.0826	-0.1116	0.0764	-14149.0509
type1	2	0	1	154	0.9364	0.1408	0.9072	0.0878	-0.0728	0.0785	0	1	1.0124	0.1296	0.1583	0.0943	0	1	0	1	-0.2281	0.0767	1.0693	0.1427	0.0756	0.1225	-0.077	0.0947	1.1087	0.0954	-0.0089	0.0831	0.2356	0.0775	-14284.9623
type1	2	0	1	155	1.1819	0.1401	0.9246	0.0881	-0.1002	0.0784	0	1	1.0653	0.1251	-0.0472	0.092	0	1	0	1	-0.054	0.0754	0.7841	0.1397	-0.0395	0.1164	0.1551	0.0906	1.0822	0.0954	0.1069	0.082	0.0463	0.0757	-14156.1891
type1	2	0	1	156	0.9379	0.1331	1.0049	0.0875	0.0089	0.0767	0	1	1.1093	0.1216	0.1216	0.0901	0	1	0	1	-0.0478	0.0746	0.9333	0.1349	-0.0748	0.1126	-0.0926	0.0892	0.9923	0.0938	-0.0211	0.0802	0.0376	0.0743	-14033.3729
type1	2	0	1	157	0.8426	0.138	0.9019	0.0861	-0.0166	0.0771	0	1	0.8743	0.1268	0.1575	0.0922	0	1	0	1	-0.1399	0.0745	1.147	0.1421	0.1387	0.1206	-0.0738	0.0931	1.0873	0.0934	-0.0597	0.0819	0.0992	0.0755	-14081.707
type1	2	0	1	158	1.1762	0.1402	0.9982	0.0891	-0.2268	0.079	0	1	0.9781	0.1325	0.0869	0.0937	0	1	0	1	-0.0818	0.0765	0.8874	0.141	0.0014	0.1251	-0.0453	0.0924	1.0114	0.0956	0.1836	0.0823	0.115	0.0767	-14203.4731
type1	2	0	1	159	1.0066	0.1418	1.0299	0.0878	0.0493	0.079	0	1	0.9137	0.1301	-0.0094	0.0942	0	1	0	1	0.006	0.0762	0.9704	0.1438	0.1395	0.1237	0.0405	0.0943	0.9554	0.0937	-0.0704	0.0824	0.0202	0.0767	-14157.5949
type1	2	0	1	160	1.182	0.1397	0.8566	0.0867	-0.1662	0.0777	0	1	0.788	0.1221	0.0317	0.0899	0	1	0	1	0.0972	0.0728	0.8702	0.14	0.1241	0.1164	0.0673	0.0895	1.1462	0.0948	0.1306	0.0818	-0.1134	0.074	-14081.009
type1	2	0	1	161	1.1016	0.1389	0.9274	0.0905	-0.0795	0.0791	0	1	0.9588	0.1258	0.1844	0.0916	0	1	0	1	0.0545	0.0756	0.9228	0.1396	-0.0128	0.1183	-0.0993	0.091	1.1201	0.0982	0.0247	0.0832	-0.094	0.0761	-14214.5254
type1	2	0	1	162	0.9875	0.136	1.1007	0.0908	0.1142	0.0788	0	1	0.9334	0.114	-0.0738	0.0897	0	1	0	1	0.0126	0.0742	1.0716	0.1383	-0.0121	0.106	0.0934	0.0895	0.9674	0.0965	-0.0468	0.0821	-0.0072	0.0741	-14273.8057
type1	2	0	1	163	0.8789	0.1448	0.8294	0.0875	-0.0037	0.0792	0	1	1.2021	0.13	0.1337	0.096	0	1	0	1	-0.01	0.077	1.1869	0.1484	-0.1288	0.1207	-0.1053	0.0954	1.1688	0.0959	-0.0758	0.0847	7e-04	0.0773	-14271.9384
type1	2	0	1	164	0.9444	0.1351	0.9496	0.0864	0.1665	0.0767	0	1	1.1154	0.1317	0.2026	0.0942	0	1	0	1	0.0037	0.0757	1.01	0.1384	-0.0925	0.1226	-0.1483	0.0929	1.0429	0.0931	-0.1853	0.0807	0.0343	0.0756	-14082.7744
type1	2	0	1	165	0.9795	0.1383	0.9873	0.087	-0.0684	0.0777	0	1	0.9751	0.131	0.0542	0.0947	0	1	0	1	-0.0695	0.0761	1.0355	0.1407	0.0569	0.123	-0.0185	0.0948	0.98	0.0932	0.1449	0.0815	0.0168	0.0764	-14105.048
type1	2	0	1	166	0.9519	0.141	0.9973	0.0876	-0.1744	0.0788	0	1	1.0781	0.1307	-0.1412	0.0939	0	1	0	1	0.081	0.0756	1.1029	0.1438	-0.097	0.1219	0.215	0.0936	0.9951	0.0939	0.1106	0.0828	-0.0914	0.0752	-14151.5959
type1	2	0	1	167	1.0183	0.135	0.9635	0.0853	-0.0327	0.0759	0	1	1.0797	0.1302	0.1784	0.0921	0	1	0	1	-0.0395	0.0752	0.935	0.1363	-0.0771	0.1214	-0.1365	0.0911	0.9903	0.0916	-0.0254	0.0795	0.054	0.075	-13969.2591
type1	2	0	1	168	1.1064	0.1409	1.0511	0.0874	-0.0567	0.0784	0	1	0.9696	0.1317	0.0927	0.0948	0	1	0	1	0.081	0.0761	0.9435	0.1415	0.0459	0.1247	-0.0378	0.0944	0.9326	0.093	0.0789	0.0815	-0.0783	0.0759	-14196.3614
type1	2	0	1	169	0.8078	0.1403	0.9874	0.0883	0.0313	0.0787	0	1	1.1765	0.1265	0.1741	0.0936	0	1	0	1	0.0037	0.0752	1.2234	0.1444	-0.163	0.1167	-0.097	0.0936	1.0222	0.0949	-4e-04	0.0833	-0.0115	0.0747	-14182.9738
type1	2	0	1	170	0.9864	0.139	1.0644	0.0876	0.1023	0.0784	0	1	0.8241	0.131	-0.0177	0.0953	0	1	0	1	-0.0273	0.0761	1.0587	0.1425	0.1622	0.1256	0.0613	0.0956	0.9313	0.093	-0.1154	0.0817	0.0207	0.0766	-14164.9604
type1	2	0	1	171	0.9612	0.1322	1.1118	0.0894	0.0348	0.0775	0	1	1.0913	0.1284	-0.2675	0.0921	0	1	0	1	0.2299	0.0763	0.8881	0.134	-0.0283	0.12	0.3391	0.0913	0.9108	0.0946	-0.1313	0.0803	-0.2421	0.0758	-14099.3028
type1	2	0	1	172	0.9087	0.1392	1.055	0.0877	0.0467	0.0781	0	1	1.1278	0.135	0.07	0.0935	0	1	0	1	-0.0712	0.0764	1.0851	0.1418	-0.088	0.1261	0.0314	0.0931	0.897	0.0931	0.0084	0.0815	0.0556	0.0759	-14077.5803
type1	2	0	1	173	1.1546	0.1425	0.9321	0.0895	0.0527	0.0796	0	1	0.9095	0.1259	0.1199	0.0936	0	1	0	1	-0.0042	0.0759	0.8719	0.1429	0.0812	0.1195	-0.1096	0.093	1.1006	0.097	-0.0753	0.0835	0.0058	0.0768	-14228.8595
type1	2	0	1	174	0.5468	0.1327	1.0141	0.0887	-0.0448	0.077	0	1	1.369	0.1261	-0.2045	0.0911	0	1	0	1	0.0172	0.076	1.4055	0.1401	-0.3016	0.1132	0.2536	0.091	0.9605	0.0948	-0.0557	0.082	-0.0074	0.0746	-14054.6546
type1	2	0	1	175	1.2907	0.1405	0.9869	0.0886	0.0525	0.0791	0	1	1.0879	0.1267	0.0872	0.0926	0	1	0	1	0.1058	0.0757	0.7435	0.1389	-0.1021	0.1177	-0.0347	0.0905	1.0154	0.0952	-0.0459	0.0819	-0.1462	0.0756	-14186.4026
type1	2	0	1	176	0.892	0.1322	1.0593	0.0881	-0.0561	0.0764	0	1	0.8757	0.129	0.1961	0.0911	0	1	0	1	-0.0117	0.0758	1.0949	0.1353	0.0767	0.1228	-0.1104	0.0916	0.9387	0.0937	0.0574	0.0801	0.005	0.0758	-14049.7151
type1	2	0	1	177	0.9571	0.1368	1.0633	0.0858	0.0745	0.0768	0	1	1.0079	0.1366	-0.0389	0.0942	0	1	0	1	-0.1213	0.0764	1.01	0.1388	0.0364	0.1299	0.0638	0.094	0.8647	0.0907	-0.0259	0.0798	0.1236	0.0761	-14006.2581
type1	2	0	1	178	0.8537	0.1304	0.9464	0.0885	0.0521	0.0761	0	1	0.9816	0.1237	-0.1395	0.0877	0	1	0	1	0.0553	0.0744	1.1016	0.1333	-0.0248	0.1153	0.2084	0.0877	1.0648	0.0956	-0.1105	0.0806	-0.0389	0.0747	-14046.244
type1	2	0	1	179	0.8367	0.1384	1.0106	0.0876	0.0209	0.078	0	1	1.0685	0.1274	-0.0356	0.0943	0	1	0	1	0.0788	0.0758	1.1576	0.1425	-0.023	0.119	0.1112	0.0942	0.9776	0.0937	-0.0582	0.0821	-0.0572	0.0757	-14155.8852
type1	2	0	1	180	0.809	0.1346	1.0003	0.0881	-0.1728	0.077	0	1	1.0708	0.1201	0.2999	0.0887	0	1	0	1	-0.1337	0.0743	1.1838	0.1394	-0.0849	0.1114	-0.2056	0.0881	1.0237	0.0945	0.1202	0.0814	0.1126	0.074	-14160.6654
type1	2	0	1	181	0.9786	0.1416	1.1965	0.0891	-0.1222	0.0799	0	1	0.8745	0.1311	0.1898	0.0948	0	1	0	1	0.1015	0.0764	1.0921	0.1444	0.1007	0.1247	-0.111	0.0954	0.7948	0.093	0.0581	0.0824	-0.0926	0.0762	-14186.1245
type1	2	0	1	182	0.8046	0.1374	0.9993	0.0854	0.0747	0.0765	0	1	0.7944	0.1271	-0.0436	0.0924	0	1	0	1	-0.0906	0.0737	1.2633	0.1417	0.1544	0.1223	0.0394	0.0939	0.9484	0.0912	-0.0954	0.0807	0.0659	0.0744	-14032.179
type1	2	0	1	183	1.0586	0.1349	1.0523	0.0906	0.1836	0.0783	0	1	0.9244	0.1305	0.1101	0.0911	0	1	0	1	0.0056	0.0768	0.8743	0.136	0.115	0.1236	-0.0184	0.0904	0.9855	0.0968	-0.1803	0.0814	-0.0456	0.0772	-14214.8176
type1	2	0	1	184	0.9091	0.1404	0.9768	0.0885	0.0536	0.079	0	1	1.0618	0.1296	0.2338	0.0935	0	1	0	1	-0.0585	0.0766	1.1456	0.1441	-0.0358	0.1217	-0.1891	0.0929	1.0534	0.0954	-0.0118	0.0835	0.0458	0.0766	-14300.0013
type1	2	0	1	185	1.1945	0.142	0.9037	0.0885	0.1274	0.0794	0	1	1.0372	0.1244	0.071	0.094	0	1	0	1	-0.0365	0.0753	0.8353	0.1427	-0.0555	0.1157	0.008	0.0924	1.1049	0.0961	-0.0916	0.0834	0.0135	0.0754	-14163.2149
type1	2	0	1	186	0.9481	0.1355	1.0883	0.0897	-0.0771	0.0784	0	1	0.9759	0.1238	0.2277	0.092	0	1	0	1	0.0894	0.076	1.0822	0.1388	-0.0173	0.1158	-0.1553	0.0916	0.8979	0.0949	0.0612	0.0819	-0.0816	0.0755	-14084.4684
type1	2	0	1	187	1.0067	0.136	0.7995	0.0879	0.0327	0.0772	0	1	1.0191	0.1277	0.2086	0.0914	0	1	0	1	0.0296	0.076	0.9747	0.1377	-0.0076	0.1197	-0.1888	0.0907	1.2245	0.0969	-0.1021	0.0824	-0.0529	0.0768	-14161.6467
type1	2	0	1	188	0.8225	0.1325	0.9983	0.088	-0.0663	0.0766	0	1	1.0818	0.1259	-0.0746	0.0902	0	1	0	1	-0.1679	0.0747	1.1168	0.1358	-0.0925	0.117	0.1409	0.0902	0.9795	0.0942	0.057	0.0807	0.1732	0.0744	-13979.2641
type1	2	0	1	189	0.7114	0.1324	1.087	0.0869	0.0344	0.0759	0	1	1.1026	0.128	0.2004	0.0905	0	1	0	1	0.0757	0.0751	1.1942	0.1366	-0.0555	0.1195	-0.1276	0.0909	0.8862	0.0918	-0.036	0.0796	-0.0842	0.0746	-14023.7052
type1	2	0	1	190	1.0481	0.1379	0.9098	0.0884	-0.0325	0.0784	0	1	1.2415	0.1211	0.0697	0.0919	0	1	0	1	-0.0727	0.0751	0.9605	0.1391	-0.2531	0.1095	0.0041	0.0902	1.1234	0.0961	0.0507	0.0827	0.0992	0.0746	-14196.8958
type1	2	0	1	191	0.9401	0.1381	1.1131	0.0875	0.1432	0.0781	0	1	1.1975	0.1337	0.0414	0.0944	0	1	0	1	-0.05	0.0769	1.0375	0.1414	-0.1286	0.124	0.0042	0.0932	0.8624	0.0922	-0.1272	0.0811	0.0383	0.0757	-14145.249
type1	2	0	1	192	0.8791	0.1353	1.0016	0.0856	0.0518	0.0765	0	1	0.7957	0.1263	0.0891	0.091	0	1	0	1	-0.0432	0.0731	1.147	0.139	0.1618	0.121	0.0147	0.0919	0.9678	0.0915	-0.0393	0.0804	0.0247	0.0739	-14043.596
type1	2	0	1	193	0.8961	0.1368	1.0191	0.0877	0.0876	0.0775	0	1	1.051	0.1283	-0.0798	0.0935	0	1	0	1	0.013	0.0762	1.1231	0.1403	-0.0447	0.1204	0.1038	0.0933	0.9655	0.0937	-0.1331	0.0815	0.0169	0.0759	-14117.3678
type1	2	0	1	194	1.0381	0.1378	1.1105	0.0884	0.0884	0.0781	0	1	0.9063	0.1279	0.0334	0.0922	0	1	0	1	0.1508	0.0754	0.9376	0.1384	0.0941	0.1219	0.0394	0.0922	0.8539	0.0931	-0.0488	0.0808	-0.1567	0.0752	-14043.8622
type1	2	0	1	195	0.8482	0.1417	1.0409	0.0883	-0.0127	0.0791	0	1	1.0639	0.1302	0.0086	0.0951	0	1	0	1	-0.0085	0.0768	1.1575	0.1456	0.0236	0.1229	0.109	0.0953	0.9649	0.0942	0.0053	0.0832	0.0137	0.0766	-14268.51
type1	2	0	1	196	0.8827	0.1313	1.0086	0.0883	0.0309	0.0768	0	1	0.7002	0.1303	0.0215	0.0931	0	1	0	1	0.1102	0.0758	1.0459	0.1354	0.3265	0.1274	-0.0296	0.0938	0.9898	0.0945	0.0123	0.0806	-0.1117	0.0771	-14086.2231
type1	2	0	1	197	0.9018	0.1368	0.9558	0.0863	-0.007	0.0764	0	1	1.0069	0.1242	0.0242	0.0893	0	1	0	1	-0.0535	0.074	1.1298	0.1395	-0.0284	0.1154	0.0022	0.0894	1.0146	0.0929	0.0156	0.0807	0.0667	0.074	-14076.1023
type1	2	0	1	198	1.1411	0.1374	1.1076	0.0894	0.1125	0.0786	0	1	0.9431	0.1207	0.0324	0.0902	0	1	0	1	0.0184	0.0747	0.8363	0.1371	0.0427	0.1134	0.0137	0.0895	0.9149	0.0946	-0.19	0.0811	-0.0282	0.0746	-14166.4359
type1	2	0	1	199	1.2361	0.1382	0.9311	0.088	-0.0069	0.0782	0	1	0.9506	0.124	-0.0943	0.0904	0	1	0	1	0.0812	0.0738	0.7631	0.138	-0.0085	0.1163	0.1194	0.0888	1.0761	0.0952	-0.0442	0.0816	-0.0998	0.0742	-14097.9021
type1	2	0	1	200	0.7472	0.1352	1.1105	0.0899	-0.045	0.0779	0	1	0.962	0.1295	0.1019	0.0924	0	1	0	1	0.0164	0.0771	1.1722	0.1394	0.1249	0.1234	-0.0777	0.0932	0.9107	0.0951	0.0181	0.0815	-0.0536	0.0773	-14215.6658
type1	2	0	1	201	1.0105	0.1378	1.1605	0.0883	0.0885	0.0781	0	1	0.8445	0.1286	0.1202	0.0922	0	1	0	1	0.1361	0.0755	0.997	0.1392	0.1431	0.1227	-0.0912	0.0927	0.832	0.0926	-0.0463	0.0806	-0.1421	0.0753	-14139.0607
type1	2	0	1	202	1.0331	0.1394	1.0088	0.0874	-0.1175	0.078	0	1	1.072	0.1348	-0.0163	0.0943	0	1	0	1	-0.0591	0.0769	0.9786	0.141	-0.013	0.1269	0.0391	0.0935	0.9843	0.0935	0.117	0.0814	0.0763	0.0767	-14205.7535
type1	2	0	1	203	1.065	0.1405	1.0361	0.0893	0.0549	0.0788	0	1	0.9524	0.1228	-0.0218	0.0906	0	1	0	1	0.0102	0.0751	1.0057	0.1418	-0.0462	0.1154	0.011	0.0899	1.0095	0.0956	-0.0393	0.0824	0.0124	0.075	-14235.9411
type1	2	0	1	204	1.1897	0.1419	1.0484	0.0872	0.1527	0.0788	0	1	0.9983	0.1294	-0.0452	0.0938	0	1	0	1	-0.1266	0.0755	0.8414	0.1419	0.0164	0.1225	0.1281	0.0925	0.9197	0.0926	-0.1492	0.0814	0.1094	0.0754	-14139.5455
type1	2	0	1	205	0.9887	0.1357	0.951	0.0871	0.0096	0.0768	0	1	0.9116	0.1329	0.0141	0.0929	0	1	0	1	-0.0063	0.0761	1.0081	0.1379	0.0852	0.1266	-0.0172	0.0929	1.022	0.0938	-0.0161	0.0808	0.0087	0.0766	-14046.9605
type1	2	0	1	206	1.1538	0.1384	1.0039	0.089	-0.0952	0.0787	0	1	0.8942	0.1302	0.0362	0.0937	0	1	0	1	-0.1176	0.076	0.8098	0.1379	0.1111	0.1243	0.0054	0.0933	1.0366	0.0956	0.0653	0.0817	0.1089	0.0766	-14220.7238
type1	2	0	1	207	1.0779	0.1393	0.9681	0.0878	-0.0589	0.0781	0	1	0.9611	0.1293	-0.0292	0.094	0	1	0	1	-0.0249	0.0761	0.9497	0.1405	0.0525	0.1231	0.0792	0.0933	1.0369	0.0945	0.0743	0.0818	-0.0029	0.0765	-14202.7194
type1	2	0	1	208	0.743	0.1379	1.0165	0.0858	-0.0665	0.0768	0	1	0.9942	0.1319	0.072	0.0926	0	1	0	1	0.0034	0.0749	1.2172	0.1421	0.0398	0.1246	-0.0077	0.0938	0.959	0.0916	0.0415	0.0809	-0.031	0.0751	-14055.095
type1	2	0	1	209	1.0342	0.1347	1.0034	0.0894	-0.1081	0.0775	0	1	1.135	0.131	-0.016	0.0915	0	1	0	1	0.0127	0.0767	0.9378	0.135	-0.1304	0.1214	0.0905	0.0906	0.9881	0.0958	0.1056	0.081	0.002	0.0761	-14089.4207
type1	2	0	1	210	1.1297	0.141	1.0687	0.0899	0.1336	0.0798	0	1	0.987	0.1315	0.2859	0.093	0	1	0	1	0.0362	0.0775	0.9449	0.1415	0.0115	0.1244	-0.2254	0.0921	0.964	0.0957	-0.1376	0.0828	-0.0455	0.0775	-14303.6036
type1	2	0	1	211	0.7154	0.1422	1.1117	0.0884	-0.0951	0.0793	0	1	1.0407	0.1311	-0.0134	0.0964	0	1	0	1	-0.0464	0.0768	1.3458	0.1484	0.0089	0.1226	0.0509	0.0975	0.8664	0.0932	0.0036	0.0833	0.0542	0.0764	-14218.0602
type1	2	0	1	212	1.1194	0.1393	0.9035	0.0858	0.0187	0.0776	0	1	0.9324	0.128	-0.0054	0.0949	0	1	0	1	-0.152	0.0751	0.8727	0.1403	0.1076	0.1214	0.078	0.094	1.0523	0.0929	-0.0795	0.0812	0.1124	0.0762	-14073.5156
type1	2	0	1	213	0.88	0.1378	1.155	0.0898	-0.0395	0.0789	0	1	1.1006	0.1247	-0.1599	0.091	0	1	0	1	-0.1404	0.0759	1.133	0.1414	-0.0875	0.1162	0.2543	0.0906	0.8512	0.0944	0.0527	0.082	0.112	0.075	-14187.1628
type1	2	0	1	214	1.2559	0.1401	1.0794	0.0876	-0.0763	0.0787	0	1	0.9129	0.1237	-0.1019	0.0917	0	1	0	1	0.0873	0.0741	0.8026	0.1389	0.0461	0.1161	0.1891	0.091	0.9016	0.0928	0.0023	0.081	-0.0872	0.074	-14128.6268
type1	2	0	1	215	1.0247	0.1389	0.9538	0.0866	-0.1643	0.0772	0	1	0.9055	0.1282	0.001	0.0933	0	1	0	1	-0.0039	0.0756	1.0745	0.1415	0.0103	0.1213	0.0528	0.0931	0.9845	0.0931	0.187	0.0813	-0.0422	0.0759	-13981.7914
type1	2	0	1	216	0.9487	0.1381	0.8169	0.0852	-0.0565	0.0767	0	1	1.0821	0.1285	0.0058	0.0934	0	1	0	1	-0.0271	0.0751	1.0775	0.141	-0.073	0.1197	0.0953	0.093	1.1535	0.0934	0.0729	0.082	-0.0038	0.0754	-14085.7424
type1	2	0	1	217	0.8602	0.1356	1.0256	0.087	0.1125	0.0766	0	1	0.9953	0.1321	-0.0404	0.0934	0	1	0	1	0.0948	0.0766	1.0996	0.139	0.0357	0.1244	0.1043	0.0939	0.9318	0.0927	-0.1238	0.0804	-0.0801	0.0765	-14020.3553
type1	2	0	1	218	1.1153	0.1403	0.9409	0.0873	0.037	0.0787	0	1	1.0886	0.1332	-0.0848	0.0952	0	1	0	1	-0.0397	0.0765	0.8887	0.1404	-0.025	0.1251	0.1332	0.0942	1.0971	0.0946	-0.0827	0.0824	-0.0283	0.0768	-14312.9015
type1	2	0	1	219	0.9534	0.136	1.1018	0.0903	0.0188	0.0782	0	1	0.7806	0.1248	0.0402	0.0896	0	1	0	1	-0.0343	0.0751	1.0431	0.1389	0.1568	0.1192	-0.0162	0.0901	0.9223	0.0956	-0.0506	0.0816	0.0482	0.0753	-14126.179
type1	2	0	1	220	0.9545	0.1367	1.2189	0.0903	0.0169	0.0791	0	1	1.1997	0.1309	-0.2446	0.0943	0	1	0	1	0.1135	0.0774	1.0077	0.139	-0.16	0.1213	0.3204	0.0932	0.7831	0.0941	0.0399	0.0814	-0.1084	0.0759	-14151.8255
type1	2	0	1	221	0.6342	0.1278	1.0393	0.0894	-0.0119	0.0758	0	1	1.1298	0.1225	0.1072	0.088	0	1	0	1	0.1221	0.0749	1.2471	0.1332	-0.1106	0.1132	-0.0214	0.0881	0.9807	0.0955	0.0266	0.0801	-0.1173	0.0745	-14046.3697
type1	2	0	1	222	0.7824	0.1347	0.9874	0.0873	-0.0632	0.0768	0	1	1.2961	0.1125	0.0223	0.09	0	1	0	1	-0.0649	0.0739	1.2	0.1393	-0.2915	0.1	0.0531	0.0889	0.9902	0.0936	0.0117	0.0812	0.0632	0.0728	-14058.7026
type1	2	0	1	223	1.2859	0.1422	0.9442	0.0877	0.0886	0.0788	0	1	0.9758	0.1216	-0.0084	0.0926	0	1	0	1	-0.0163	0.0749	0.7675	0.1414	0.0097	0.114	0.0629	0.0908	1.0578	0.0948	-0.1221	0.0821	0.0419	0.0752	-14205.1494
type1	2	0	1	224	0.9954	0.1382	1.0455	0.0897	0.0103	0.0786	0	1	1.158	0.1299	0.0252	0.093	0	1	0	1	-0.0475	0.0767	1.0184	0.1395	-0.1485	0.1201	-0.0068	0.0922	0.9595	0.0956	0.0389	0.0821	0.0795	0.076	-14186.2636
type1	2	0	1	225	0.974	0.1384	1.0339	0.0882	-0.0485	0.0781	0	1	1.0911	0.1298	0.1508	0.0934	0	1	0	1	-0.0197	0.0759	1.0281	0.1404	-0.0751	0.1214	-0.0722	0.0928	0.967	0.0941	0.0083	0.0814	0.0082	0.0758	-14169.8579
type1	2	0	1	226	1.0732	0.136	0.9207	0.0845	0.0907	0.0758	0	1	0.9826	0.1263	0.0321	0.0918	0	1	0	1	0.0079	0.0739	0.9142	0.1369	-0.0019	0.1189	-0.0314	0.091	1.026	0.0912	0.0118	0.0795	-0.0378	0.0741	-13967.5001
type1	2	0	1	227	0.9065	0.134	0.9604	0.0861	0.0299	0.0762	0	1	0.8977	0.1262	0.1772	0.0914	0	1	0	1	0.0146	0.0746	1.0781	0.1376	0.0794	0.12	-0.1272	0.0914	1.0125	0.0926	-0.0325	0.0803	-0.024	0.0751	-14007.6937
type1	2	0	1	228	0.9742	0.1407	0.8248	0.0869	-0.0699	0.0777	0	1	0.9627	0.127	0.1265	0.0929	0	1	0	1	0.0775	0.0755	1.0458	0.1425	0.0391	0.1195	-0.0835	0.0931	1.1629	0.0953	0.0129	0.0828	-0.0785	0.0764	-14121.7442
type1	2	0	1	229	0.9566	0.1387	1.0588	0.0876	-0.0844	0.0781	0	1	1.1626	0.1323	0.0275	0.0944	0	1	0	1	-0.0012	0.0766	0.9948	0.1406	-0.0844	0.1232	0.0182	0.0936	0.9155	0.0931	0.0277	0.0812	-0.0219	0.0761	-14128.6053
type1	2	0	1	230	1.1261	0.1376	1.1041	0.0867	0.0052	0.0771	0	1	0.9541	0.125	0.1721	0.0921	0	1	0	1	-0.0139	0.0743	0.821	0.1374	0.0396	0.1178	-0.1149	0.0912	0.884	0.0916	-0.0177	0.0795	0.0145	0.0738	-14069.8023
type1	2	0	1	231	0.9635	0.1395	0.9512	0.0873	-0.0027	0.0778	0	1	1.2291	0.1269	-0.0387	0.093	0	1	0	1	-0.0092	0.0751	1.0522	0.1419	-0.246	0.1158	0.0589	0.0916	1.0448	0.0941	0.1019	0.0821	0.0167	0.0743	-14127.2736
type1	2	0	1	232	0.7835	0.1354	0.9322	0.0864	-0.0333	0.0766	0	1	1.0665	0.1285	0.067	0.0917	0	1	0	1	0.0193	0.0749	1.2105	0.14	-0.0634	0.1201	-0.0235	0.0918	1.0483	0.0933	0.0361	0.0814	-0.0276	0.0748	-14069.3599
type1	2	0	1	233	0.7546	0.1348	1.0797	0.0876	-0.0052	0.0769	0	1	1.157	0.1187	0.0347	0.0884	0	1	0	1	0.024	0.0734	1.2408	0.139	-0.2005	0.1082	0.0221	0.0882	0.9275	0.093	0.07	0.081	-0.0278	0.0721	-14097.0715
type1	2	0	1	234	0.7635	0.1393	0.8716	0.0863	0.1814	0.0771	0	1	0.9402	0.1273	0.0143	0.0923	0	1	0	1	-0.0041	0.0748	1.2747	0.1446	0.0267	0.1208	0.0513	0.0931	1.1037	0.0939	-0.1632	0.0826	0.0083	0.0753	-14045.7131
type1	2	0	1	235	1.1992	0.1397	0.9436	0.0877	0.0745	0.0783	0	1	1.282	0.1271	0.1254	0.094	0	1	0	1	0.1692	0.0763	0.767	0.1388	-0.2349	0.116	-0.0715	0.0916	1.0374	0.0946	-0.1017	0.0816	-0.1676	0.0756	-14101.7599
type1	2	0	1	236	0.9671	0.1389	0.9005	0.0865	-0.0307	0.0773	0	1	1.0366	0.1263	-9e-04	0.0922	0	1	0	1	0.0045	0.0742	1.0314	0.1416	-0.0567	0.118	0.0846	0.0916	1.1099	0.0941	0.0446	0.0817	0.0098	0.0744	-14129.972
type1	2	0	1	237	0.9813	0.135	0.8691	0.087	0.0859	0.0766	0	1	0.9878	0.1225	0.0807	0.0896	0	1	0	1	-0.0112	0.074	0.9868	0.1372	-0.0241	0.115	7e-04	0.0888	1.1271	0.0948	-0.0553	0.0812	0.0222	0.0746	-14029.5138
type1	2	0	1	238	1.091	0.1318	0.9793	0.0872	0.0344	0.0763	0	1	0.9629	0.1255	0.1682	0.0902	0	1	0	1	-0.1177	0.0748	0.8147	0.1318	0.066	0.1193	-0.1272	0.089	1.0284	0.0937	-0.0366	0.0796	0.13	0.075	-14103.8238
type1	2	0	1	239	0.9562	0.1371	0.9122	0.0854	-0.0967	0.0763	0	1	0.8005	0.1267	0.2396	0.0925	0	1	0	1	-0.1216	0.0739	1.0495	0.1396	0.1728	0.1213	-0.1704	0.0932	1.0488	0.0924	0.038	0.0807	0.0791	0.0747	-13997.0021
type1	2	0	1	240	0.8628	0.1407	0.8851	0.0882	0.0478	0.0789	0	1	1.0214	0.134	-0.1126	0.0947	0	1	0	1	0.1133	0.0775	1.1254	0.1442	0.0662	0.1266	0.1384	0.0952	1.12	0.096	-0.0831	0.0839	-0.1441	0.0784	-14220.751
type1	2	0	1	241	0.9754	0.1362	0.9569	0.0872	0.0285	0.0769	0	1	1.3215	0.1186	-0.0332	0.0906	0	1	0	1	-0.0646	0.0742	0.9759	0.1376	-0.3589	0.1058	0.0946	0.0889	1.0568	0.0941	0.0144	0.0809	0.1004	0.0727	-14045.2773
type1	2	0	1	242	1.0106	0.1312	1.1003	0.0906	0.0474	0.0771	0	1	1.0688	0.1217	0.0213	0.0884	0	1	0	1	0.0091	0.0755	0.8848	0.1316	-0.0647	0.1136	0.0144	0.087	0.9209	0.096	0.0202	0.0798	-0.0216	0.075	-14096.0663
type1	2	0	1	243	1.0617	0.141	1.0933	0.0886	0.1042	0.0791	0	1	1.0941	0.1235	0.1563	0.0917	0	1	0	1	-0.1217	0.0746	1.009	0.1429	-0.1482	0.1141	-0.0764	0.0903	0.9424	0.094	-0.1637	0.0821	0.1396	0.0739	-14252.3264
type1	2	0	1	244	1.1319	0.133	0.9874	0.0862	-0.066	0.0762	0	1	1.2289	0.1213	0.1518	0.0913	0	1	0	1	-0.0461	0.0739	0.8009	0.1332	-0.2333	0.1095	-0.0896	0.0889	0.9628	0.0922	0.069	0.0791	0.0307	0.0729	-13940.2601
type1	2	0	1	245	1.1444	0.1388	1.0458	0.0848	0.0676	0.0765	0	1	0.8896	0.1284	0.0168	0.0938	0	1	0	1	0.0265	0.0745	0.8655	0.1386	0.1022	0.1213	0.0604	0.0937	0.8965	0.09	-0.0856	0.0792	0.0167	0.0745	-14023.9837
type1	2	0	1	246	0.894	0.1373	0.9815	0.0887	-5e-04	0.078	0	1	1.0561	0.1262	0.0438	0.0915	0	1	0	1	0.0156	0.0758	1.1139	0.1404	-0.0669	0.1181	0.0053	0.0912	1.0328	0.0955	0.0288	0.0824	-0.0092	0.0754	-14164.5076
type1	2	0	1	247	1.0169	0.1354	1.0658	0.0886	-0.0186	0.0777	0	1	1.2021	0.132	-0.1377	0.0922	0	1	0	1	-0.0589	0.0768	0.8977	0.1363	-0.1218	0.1222	0.1847	0.0907	0.9197	0.0941	0.0226	0.0806	0.0447	0.076	-14107.3523
type1	2	0	1	248	1.364	0.1408	0.9895	0.0883	-0.1291	0.079	0	1	1.0053	0.1276	0.0143	0.0927	0	1	0	1	-0.0283	0.0745	0.751	0.1398	-0.104	0.119	-0.0036	0.0904	0.9988	0.0948	0.0466	0.0818	0.0423	0.0743	-14130.7614
type1	2	0	1	249	1.2171	0.1363	0.834	0.0855	0.0926	0.0763	0	1	1.2553	0.1278	0.0921	0.0921	0	1	0	1	-0.1666	0.0742	0.7651	0.1353	-0.3015	0.1163	-0.0473	0.0894	1.1262	0.0936	-0.0627	0.0801	0.1709	0.0739	-13947.2216
type1	2	0	1	250	1.2055	0.1425	0.935	0.089	0.013	0.0794	0	1	0.9472	0.1248	0.1407	0.0925	0	1	0	1	0.1711	0.0757	0.8575	0.1429	-0.003	0.1176	-0.0885	0.0911	1.1051	0.0965	-0.0294	0.0831	-0.15	0.0762	-14240.2052
type1	2	0	1	251	1.134	0.1379	1.0627	0.0887	-0.0165	0.078	0	1	1.1742	0.1289	-0.1533	0.0943	0	1	0	1	-0.0606	0.0751	0.8526	0.1378	-0.1357	0.1196	0.2376	0.0925	0.9748	0.0945	0.0528	0.0809	-0.006	0.0739	-14274.2651
type1	2	0	1	252	1.1986	0.1385	0.8389	0.086	0.0054	0.0771	0	1	0.832	0.1304	0.0317	0.0943	0	1	0	1	-0.0156	0.0755	0.8513	0.1386	0.1335	0.1245	0.0158	0.0938	1.1213	0.094	0.092	0.0814	-0.0087	0.0765	-14042.4333
type1	2	0	1	253	1.0774	0.1361	1.0131	0.0888	-0.0416	0.0776	0	1	1.0276	0.1235	0.1394	0.0905	0	1	0	1	-0.0489	0.0755	0.9043	0.1364	-0.0569	0.1151	-0.0574	0.0896	0.9791	0.0949	0.0063	0.081	0.0504	0.0751	-14073.8859
type1	2	0	1	254	1.2296	0.1387	0.9054	0.0849	-0.0174	0.0767	0	1	0.9294	0.1293	0.1928	0.0935	0	1	0	1	-0.0307	0.0746	0.792	0.1377	0.0605	0.1227	-0.1402	0.0925	1.0548	0.092	-0.0036	0.0801	0.0087	0.0752	-14063.3488
type1	2	0	1	255	0.8411	0.1426	1.029	0.0882	0.0707	0.0797	0	1	0.9888	0.1336	-0.0153	0.0964	0	1	0	1	0.0196	0.077	1.2623	0.1481	0.0241	0.1267	0.0783	0.0966	1.0034	0.0944	-0.1149	0.0842	-0.0172	0.0769	-14339.5504
type1	2	0	1	256	0.7853	0.1367	1.044	0.0889	0.0225	0.078	0	1	0.8472	0.1263	-0.0444	0.0923	0	1	0	1	-0.2143	0.0752	1.1551	0.1403	0.205	0.1215	0.1126	0.0938	0.9964	0.095	-0.0325	0.0822	0.215	0.0758	-14222.6313
type1	2	0	1	257	0.9877	0.1378	0.9169	0.0899	-0.1833	0.0787	0	1	0.8961	0.1237	0.0462	0.0906	0	1	0	1	-0.1512	0.0757	1.0612	0.14	0.0561	0.1168	0.0294	0.0908	1.1263	0.0977	0.1648	0.0834	0.1115	0.0765	-14203.8149
type1	2	0	1	258	0.9325	0.1362	0.9736	0.0856	-0.0175	0.0767	0	1	1.0723	0.1333	0.1648	0.0947	0	1	0	1	-0.0463	0.076	1.0257	0.1381	0.025	0.1254	-0.0968	0.0946	0.99	0.0919	-0.0904	0.0805	0.0227	0.0761	-14102.3459
type1	2	0	1	259	0.8839	0.1374	0.9629	0.0852	0.1195	0.077	0	1	0.9493	0.1327	0.1263	0.0946	0	1	0	1	0.0318	0.075	1.1091	0.1407	0.0965	0.1251	-0.0478	0.0955	0.9747	0.0914	-0.1874	0.0811	-0.0532	0.0755	-14022.7277
type1	2	0	1	260	1.1974	0.1376	1.0342	0.0888	-0.0617	0.0782	0	1	1.0339	0.1218	0.09	0.091	0	1	0	1	0.0227	0.0749	0.7731	0.1372	-0.0642	0.1131	-0.0171	0.0893	0.9825	0.0948	0.052	0.0809	0.017	0.0747	-14118.6661
type1	2	0	1	261	0.8659	0.138	1.115	0.0877	0.0173	0.0778	0	1	1.089	0.129	0.0472	0.092	0	1	0	1	-0.1285	0.0758	1.1745	0.1418	-0.1096	0.1198	-0.0291	0.0918	0.8806	0.0926	-0.0768	0.0813	0.1193	0.0747	-14137.3614
type1	2	0	1	262	1.2175	0.1399	0.9455	0.0885	0.0202	0.0786	0	1	1.0191	0.1279	0.0656	0.0933	0	1	0	1	0.0433	0.0763	0.7573	0.1392	0.0114	0.1199	0.0228	0.0918	1.05	0.0956	-0.0036	0.082	-0.0095	0.0765	-14151.7249
type1	2	0	1	263	0.6782	0.1323	0.9883	0.0889	-0.0328	0.077	0	1	1.1704	0.13	0.1134	0.0915	0	1	0	1	-0.0695	0.0764	1.2896	0.1381	-0.1635	0.1198	-0.0556	0.0915	1.0222	0.0956	-0.0355	0.0817	0.0786	0.0761	-14107.669
type1	2	0	1	264	1.0984	0.1357	0.9417	0.0867	0.0147	0.0766	0	1	1.0557	0.1298	0.0764	0.0907	0	1	0	1	-0.1159	0.0754	0.8467	0.1355	-0.0223	0.1217	0.0186	0.0897	1.0417	0.0936	-0.0245	0.0801	0.1028	0.0755	-14074.5093
type1	2	0	1	265	0.8827	0.1311	0.8081	0.0867	0.1482	0.0755	0	1	0.7898	0.1179	0.0714	0.0875	0	1	0	1	0.1839	0.0723	1.1081	0.1338	0.1055	0.1117	0.0197	0.0886	1.1774	0.0953	-0.182	0.0808	-0.153	0.0738	-13901.7695
type1	2	0	1	266	1.0469	0.1395	1.0941	0.0885	-0.1483	0.0785	0	1	0.7719	0.1238	0.1451	0.0908	0	1	0	1	0.064	0.0748	0.9788	0.1411	0.2001	0.1183	-0.1312	0.0914	0.9023	0.0937	0.2187	0.0815	-0.0724	0.0751	-14131.5441
type1	2	0	1	267	1.0807	0.1356	0.9739	0.0874	-0.1053	0.0772	0	1	0.9815	0.1304	0.0804	0.0925	0	1	0	1	-0.0798	0.0759	0.8799	0.136	0.0636	0.1234	-0.0305	0.0918	1.0218	0.094	0.0372	0.0806	0.0807	0.0764	-14151.259
type1	2	0	1	268	1.0751	0.137	0.9146	0.088	0.0443	0.0776	0	1	1.0243	0.1298	0.0238	0.0919	0	1	0	1	0.0809	0.0757	0.9246	0.1382	-0.0329	0.1213	-0.0079	0.0909	1.1033	0.0955	-0.0385	0.0817	-0.053	0.076	-14166.277
type1	2	0	1	269	0.8894	0.1356	0.8554	0.0875	-0.0755	0.0768	0	1	1.1681	0.1287	0.1677	0.0907	0	1	0	1	0.0493	0.0749	1.0105	0.1378	-0.096	0.1195	-0.1388	0.09	1.1532	0.0957	0.1236	0.0815	-0.0875	0.0754	-14117.1304
type1	2	0	1	270	0.7968	0.1373	0.9211	0.086	0.0903	0.0767	0	1	0.9925	0.1299	-0.0176	0.0931	0	1	0	1	-0.0282	0.0753	1.1799	0.1414	0.0275	0.1226	0.0747	0.0938	1.0638	0.0931	-0.1065	0.0816	0.0389	0.0755	-14085.6379
type1	2	0	1	271	0.942	0.1378	1.0847	0.0888	0.0207	0.0782	0	1	0.8561	0.125	-0.0624	0.092	0	1	0	1	0.1707	0.0754	1.0661	0.1406	0.1398	0.1191	0.1218	0.0925	0.9343	0.0943	-0.0666	0.0817	-0.1372	0.0755	-14197.5199
type1	2	0	1	272	1.1403	0.137	1.1954	0.0903	-0.0271	0.0788	0	1	1.0348	0.1277	0.091	0.0924	0	1	0	1	-0.117	0.0761	0.8566	0.1368	-0.0936	0.1191	-0.0328	0.0915	0.8339	0.0946	0.092	0.0807	0.1238	0.0751	-14147.6881
type1	2	0	1	273	0.9092	0.1333	1.1113	0.0872	-0.0212	0.0765	0	1	1.0904	0.1306	0.2392	0.0913	0	1	0	1	0.0378	0.0752	1.0456	0.1357	-0.0775	0.1216	-0.1704	0.0908	0.8511	0.0918	0.0286	0.0793	-0.0268	0.0746	-14027.0024
type1	2	0	1	274	1.2113	0.1378	1.1449	0.0884	0.005	0.078	0	1	0.8514	0.1288	0.0609	0.0934	0	1	0	1	0.0592	0.076	0.7942	0.1372	0.1085	0.1229	0.0171	0.0928	0.8297	0.0928	-0.0552	0.08	-0.0869	0.0758	-14048.6531
type1	2	0	1	275	0.8991	0.136	1.1605	0.0898	0.1864	0.0782	0	1	0.8142	0.1256	-0.1189	0.0904	0	1	0	1	0.0778	0.0753	1.0724	0.1389	0.1666	0.1201	0.158	0.0912	0.8194	0.0941	-0.1841	0.0812	-0.0455	0.0751	-14041.1922
type1	2	0	1	276	1.0629	0.1387	1.0479	0.086	0.1445	0.0774	0	1	0.7168	0.1342	0.0317	0.0953	0	1	0	1	0.0509	0.0755	0.9792	0.1403	0.2869	0.1303	0.0616	0.0961	0.9155	0.0913	-0.1579	0.0804	-0.056	0.0764	-14107.7073
type1	2	0	1	277	1.0847	0.136	0.9061	0.0865	-0.1213	0.0771	0	1	1.2477	0.1262	0.0767	0.0913	0	1	0	1	-0.097	0.0748	0.9369	0.1369	-0.2634	0.1154	-0.0325	0.0889	1.0868	0.0939	0.1158	0.0811	0.0785	0.0742	-14123.6713
type1	2	0	1	278	1.018	0.1395	1.0522	0.0897	0.0744	0.079	0	1	0.9583	0.1289	0.0496	0.0919	0	1	0	1	0.0722	0.0756	1.0041	0.1408	0.0207	0.1211	-0.0259	0.0919	0.9851	0.0957	-0.0775	0.0824	-0.0839	0.0757	-14239.5308
type1	2	0	1	279	1.1564	0.1363	0.8433	0.0865	-0.0168	0.0769	0	1	1.24	0.1343	0.021	0.0936	0	1	0	1	0.042	0.076	0.8141	0.136	-0.1827	0.1242	-0.0248	0.0911	1.1591	0.0947	-0.0644	0.0811	-0.0561	0.0758	-14173.9191
type1	2	0	1	280	0.9432	0.134	1.084	0.0875	0.0147	0.0769	0	1	0.9215	0.1274	0.1038	0.0916	0	1	0	1	-0.0416	0.0756	0.9866	0.1368	0.116	0.1211	-0.0259	0.0913	0.8936	0.0927	0.0102	0.08	0.0353	0.0756	-14069.9988
type1	2	0	1	281	1.1325	0.1453	0.944	0.088	-0.0403	0.0798	0	1	0.9622	0.1346	0.1065	0.0966	0	1	0	1	-0.1623	0.0774	0.9754	0.1462	0.0558	0.1277	-0.0516	0.0962	1.0835	0.0952	-0.007	0.0838	0.1585	0.0778	-14345.0736
type1	2	0	1	282	0.8531	0.1298	0.9558	0.0864	0.0133	0.075	0	1	0.8789	0.1206	0.059	0.0866	0	1	0	1	0.0402	0.0723	1.0463	0.1327	0.0531	0.1137	0.0327	0.087	1.0083	0.093	0.0229	0.0792	-0.0194	0.0725	-13830.1973
type1	2	0	1	283	0.9441	0.1386	1.0814	0.0891	0.0689	0.0787	0	1	0.9057	0.1327	-0.049	0.0947	0	1	0	1	0.0457	0.077	1.0755	0.1411	0.1217	0.1269	0.0551	0.0952	0.9392	0.0947	-0.0314	0.0821	-0.0797	0.0773	-14259.7723
type1	2	0	1	284	0.7905	0.1403	1.1145	0.0894	0.0764	0.0793	0	1	1.0551	0.1341	0.0826	0.0949	0	1	0	1	-0.1441	0.0779	1.2043	0.1447	0.0321	0.1265	-0.0078	0.0955	0.9117	0.0946	-0.0684	0.0829	0.1433	0.0777	-14301.3063
type1	2	0	1	285	1.0596	0.138	1.0603	0.0904	-0.0867	0.079	0	1	0.9967	0.1228	0.0884	0.0903	0	1	0	1	0.032	0.0756	0.953	0.1395	-0.0287	0.115	-0.0457	0.0894	0.9737	0.0964	0.0556	0.0824	-0.035	0.0753	-14198.7832
type1	2	0	1	286	1.1302	0.1388	0.9563	0.0856	-0.0773	0.0771	0	1	0.8527	0.1304	0.1299	0.0939	0	1	0	1	-0.0248	0.0753	0.9059	0.1398	0.1552	0.1246	-0.1081	0.0935	0.975	0.0919	0.0657	0.0805	-0.0065	0.076	-14030.7427
type1	2	0	1	287	0.9679	0.1424	1.0044	0.0869	0.0594	0.0791	0	1	1.002	0.1316	0.1125	0.0962	0	1	0	1	0.0047	0.0761	1.1318	0.1456	0.0208	0.124	-0.0757	0.0962	0.9874	0.0931	0.0053	0.083	-0.0317	0.0763	-14268.4262
type1	2	0	1	288	0.8239	0.1378	1.1431	0.09	0.0631	0.0793	0	1	0.9831	0.127	-4e-04	0.0933	0	1	0	1	-0.0129	0.0761	1.1692	0.142	0.0547	0.1202	0.0414	0.0936	0.8836	0.0948	-0.0772	0.0827	-0.0095	0.0758	-14250.0596
type1	2	0	1	289	1.2736	0.1411	1.1456	0.0875	-0.0631	0.0789	0	1	0.9554	0.1318	0.0637	0.0954	0	1	0	1	0.021	0.0764	0.731	0.1404	0.065	0.1243	-0.0426	0.094	0.8523	0.0919	0.0232	0.0807	-0.0027	0.0757	-14200.988
type1	2	0	1	290	1.0034	0.1362	0.9083	0.0876	-0.0111	0.0772	0	1	1.0777	0.131	0.0937	0.0916	0	1	0	1	-0.0693	0.0758	0.9713	0.1378	-0.0827	0.1221	-0.0307	0.0907	1.0762	0.095	-0.0255	0.0813	0.0314	0.0762	-14045.9273
type1	2	0	1	291	0.8601	0.1366	0.9926	0.0862	-0.0164	0.0765	0	1	0.9404	0.1251	-0.0213	0.0927	0	1	0	1	-0.0298	0.0751	1.1773	0.1402	0.0365	0.1176	0.0668	0.0935	0.9641	0.0922	0.045	0.0807	0.0511	0.0752	-14034.5052
type1	2	0	1	292	0.9138	0.1372	1.1426	0.0884	-0.0816	0.078	0	1	1.1987	0.1309	-0.0657	0.0926	0	1	0	1	-0.0588	0.0761	1.0652	0.1399	-0.1801	0.1208	0.0947	0.0914	0.8421	0.0929	0.1009	0.0808	0.0634	0.0747	-14117.0917
type1	2	0	1	293	0.9035	0.1361	1.1141	0.0888	-0.0202	0.0778	0	1	1.0052	0.1277	-0.0698	0.0921	0	1	0	1	0.0139	0.0754	1.1048	0.1392	-0.0278	0.1196	0.1164	0.0921	0.8898	0.0938	0.004	0.081	-0.0064	0.0749	-14141.228
type1	2	0	1	294	1.2171	0.1441	0.9669	0.0875	0.0196	0.0794	0	1	1.0084	0.1353	0.1332	0.0963	0	1	0	1	-0.0337	0.0777	0.8783	0.1445	0.0407	0.1282	-0.0797	0.0949	1.0288	0.0942	-0.0195	0.083	0.0378	0.0777	-14312.4476
type1	2	0	1	295	0.9757	0.1404	0.93	0.0869	0.1239	0.0782	0	1	0.9688	0.1329	0.1352	0.0946	0	1	0	1	-0.0321	0.0761	1.0703	0.1437	0.0377	0.1254	-0.0684	0.0945	1.0371	0.0938	-0.1316	0.0826	0.0468	0.0764	-14103.121
type1	2	0	1	296	0.9748	0.1376	0.8311	0.0849	-0.1478	0.0764	0	1	1.1658	0.126	0.0464	0.092	0	1	0	1	0.035	0.0739	1.0201	0.1398	-0.1466	0.1156	-0.0289	0.091	1.1502	0.093	0.0769	0.0812	-0.0186	0.0738	-14098.1038
type1	2	0	1	297	1.0681	0.1395	0.9696	0.0889	-5e-04	0.079	0	1	0.938	0.1327	0.0803	0.0936	0	1	0	1	0.0959	0.0765	0.8831	0.1406	0.1123	0.1262	-0.0194	0.0931	1.0438	0.0958	0.0221	0.0825	-0.1046	0.0773	-14177.0387
type1	2	0	1	298	1.1362	0.142	1.0469	0.0914	0.03	0.0806	0	1	1.2807	0.1305	0.0343	0.0948	0	1	0	1	-0.008	0.0776	0.8599	0.1419	-0.2273	0.1196	0.0192	0.0928	1.0269	0.0978	-0.0324	0.0837	0.0045	0.0767	-14390.7558
type1	2	0	1	299	0.9594	0.1372	1.0721	0.0874	0.0357	0.0776	0	1	1.1281	0.1225	-0.0119	0.0915	0	1	0	1	0.0044	0.0744	1.0674	0.1396	-0.1659	0.1127	0.0165	0.0907	0.9089	0.0927	-8e-04	0.0809	0.003	0.0734	-14089.2614
type1	2	0	1	300	1.0234	0.1388	1.0771	0.0896	-0.0562	0.079	0	1	1.0002	0.126	0.0332	0.092	0	1	0	1	0.12	0.0755	0.9758	0.1399	-0.0121	0.1181	-0.0161	0.0916	0.9466	0.0952	0.024	0.0822	-0.1242	0.0753	-14201.5151
type1	2	0	1	301	0.8274	0.1343	1.0242	0.087	-0.0446	0.0766	0	1	1.0613	0.1248	-0.0268	0.0889	0	1	0	1	-0.0068	0.0738	1.198	0.1383	-0.1261	0.1158	0.063	0.0888	0.9525	0.0928	-0.0551	0.0807	-0.0248	0.0732	-14003.3914
type1	2	0	1	302	1.066	0.1374	1.1424	0.088	0.0186	0.0784	0	1	1.0087	0.1246	0.1427	0.0938	0	1	0	1	-0.1813	0.0748	0.9484	0.1387	-0.0147	0.1171	-0.0756	0.0931	0.8292	0.0923	-0.0389	0.0807	0.166	0.0743	-14102.9637
type1	2	0	1	303	0.9319	0.1382	0.9583	0.0872	-0.0931	0.0779	0	1	0.9821	0.1296	0.0498	0.0925	0	1	0	1	0.0231	0.0747	1.0806	0.1406	0.0226	0.122	0.0124	0.0927	1.025	0.094	0.0188	0.082	-0.0143	0.0749	-14122.9523
type1	2	0	1	304	1.0453	0.1386	1.0623	0.0882	0.0154	0.0782	0	1	0.8783	0.1259	-0.09	0.093	0	1	0	1	0.0479	0.0757	0.96	0.1404	0.1111	0.1198	0.118	0.0927	0.9278	0.0937	-0.0103	0.0813	-0.0455	0.0759	-14135.1491
type1	2	0	1	305	1.0568	0.1389	0.9172	0.0875	0.0828	0.0782	0	1	0.9928	0.1273	0.1011	0.0921	0	1	0	1	-0.0593	0.075	0.9673	0.1402	-0.0069	0.1191	-0.0538	0.0916	1.0498	0.0947	-0.1171	0.0822	0.0826	0.0755	-14071.6183
type1	2	0	1	306	1.0261	0.1388	1.1471	0.0912	0.0087	0.0798	0	1	1.0814	0.1323	-0.131	0.0937	0	1	0	1	-0.174	0.0776	0.9194	0.1404	0.0064	0.1236	0.1214	0.0929	0.8981	0.0962	-0.0275	0.0824	0.1779	0.0772	-14313.5174
type1	2	0	1	307	0.9591	0.1398	1.0664	0.0891	0.0776	0.0794	0	1	0.9961	0.1334	0.1427	0.0955	0	1	0	1	0.0314	0.0766	1.0747	0.1431	0.048	0.126	-0.1269	0.0953	0.9468	0.0948	-0.0698	0.0828	-0.0055	0.0767	-14259.048
type1	2	0	1	308	1.0423	0.1391	0.9596	0.0865	-0.0533	0.0779	0	1	1.2836	0.1247	-0.0163	0.0939	0	1	0	1	-0.0375	0.0758	0.9171	0.1402	-0.1968	0.1137	0.0725	0.0919	1.049	0.0933	0.0878	0.0816	0.0256	0.0752	-14220.8297
type1	2	0	1	309	0.9306	0.1367	0.9732	0.0877	0.0108	0.0774	0	1	1.0101	0.1263	0.1353	0.0907	0	1	0	1	-0.0018	0.0745	1.0337	0.1387	-0.0178	0.1185	-0.1002	0.0906	1.0298	0.0944	-0.0422	0.0815	0.0284	0.0744	-14089.1439
type1	2	0	1	310	1.0208	0.1363	1.0615	0.089	-0.0022	0.0779	0	1	0.846	0.1228	0.1567	0.09	0	1	0	1	-0.0222	0.0744	0.9748	0.1373	0.0939	0.1171	-0.1133	0.0901	0.9708	0.0949	-0.0127	0.0812	0.025	0.0746	-14148.25
type1	2	0	1	311	1.1279	0.1422	1.0629	0.0891	-4e-04	0.0797	0	1	1.0227	0.1316	0.1859	0.0954	0	1	0	1	-0.0625	0.0767	0.9058	0.1426	0.014	0.1234	-0.1528	0.0946	0.9129	0.0946	0.0468	0.0825	0.0417	0.0767	-14181.2919
type1	2	0	1	312	1.0776	0.14	0.9083	0.0881	0.0458	0.0782	0	1	1.1908	0.1266	-0.0088	0.0932	0	1	0	1	-0.0316	0.0767	0.8726	0.1403	-0.1056	0.1166	0.0596	0.0918	1.1204	0.0958	-0.0796	0.0822	0.0108	0.0766	-14249.3698
type1	2	0	1	313	1.0079	0.1377	1.0824	0.0911	0.0339	0.0793	0	1	0.8767	0.1265	0.1234	0.0908	0	1	0	1	0.1735	0.0759	0.991	0.1394	0.1182	0.1201	-0.1224	0.0911	0.9751	0.097	-0.0616	0.0826	-0.1556	0.0762	-14280.2119
type1	2	0	1	314	0.9123	0.1425	0.9119	0.0864	0.0031	0.0784	0	1	1.0956	0.1279	0.0967	0.0939	0	1	0	1	0.0396	0.0746	1.1933	0.1461	-0.1382	0.1182	-0.0266	0.0939	1.0734	0.0936	-0.0329	0.0833	-0.0282	0.0743	-14149.7517
type1	2	0	1	315	1.0708	0.1357	0.7804	0.0841	0.1343	0.0755	0	1	1.0498	0.1289	0.2057	0.0919	0	1	0	1	-0.0107	0.0744	0.8794	0.1366	-0.0066	0.1207	-0.1367	0.0907	1.1846	0.0927	-0.1431	0.0801	-0.005	0.0754	-14030.5041
type1	2	0	1	316	0.7378	0.1397	1.0631	0.0896	-0.0983	0.0789	0	1	0.71	0.1312	0.1631	0.0944	0	1	0	1	0.046	0.0773	1.2941	0.1448	0.3112	0.1274	-0.108	0.0969	0.9274	0.0952	0.0465	0.0833	-0.0474	0.0781	-14166.9558
type1	2	0	1	317	1.0196	0.1391	0.9885	0.0873	0.0584	0.0781	0	1	1.0055	0.1334	-0.0272	0.094	0	1	0	1	-0.0626	0.0758	0.9801	0.1409	-0.0031	0.1255	0.0971	0.0937	0.9902	0.0936	-0.0666	0.0818	0.0762	0.0759	-14088.886
type1	2	0	1	318	0.7888	0.1335	1.0951	0.0897	-0.0137	0.0776	0	1	0.8841	0.1274	0.0935	0.0894	0	1	0	1	0.0055	0.0756	1.1356	0.1374	0.1736	0.1213	-0.0517	0.0903	0.9192	0.095	0.0158	0.0812	-0.0037	0.0758	-14156.0629
type1	2	0	1	319	0.9976	0.1399	0.9574	0.0861	-0.092	0.0776	0	1	1.0599	0.1324	0.0928	0.0941	0	1	0	1	-0.0596	0.076	1.0043	0.1414	0.0139	0.1249	-0.0234	0.0936	1.0104	0.0926	0.0509	0.0814	0.0777	0.0763	-14155.0263
type1	2	0	1	320	0.9651	0.1342	0.9561	0.088	0.0175	0.077	0	1	1.0354	0.1239	-0.0721	0.0893	0	1	0	1	0.1099	0.0741	0.9855	0.1363	-0.0636	0.116	0.1037	0.0885	1.025	0.0948	0.0342	0.0809	-0.0788	0.0741	-14002.5737
type1	2	0	1	321	0.8949	0.1396	1.0567	0.0869	-0.1245	0.078	0	1	1.0788	0.1286	0.0405	0.0936	0	1	0	1	-0.0617	0.0756	1.1657	0.1435	-0.1116	0.1199	0.0553	0.0932	0.9197	0.0923	0.0406	0.0817	0.0124	0.0749	-14099.6272
type1	2	0	1	322	0.9438	0.1355	1.1432	0.0876	-0.1316	0.0771	0	1	1.043	0.1242	0.0633	0.0907	0	1	0	1	-0.033	0.0743	1.0671	0.1386	-0.0828	0.1154	0.0206	0.09	0.8243	0.0919	0.1854	0.0799	0.0126	0.0734	-14037.3503
type1	2	0	1	323	1.2122	0.1396	1.031	0.0867	-0.0199	0.0776	0	1	1.0677	0.1346	0.0248	0.0952	0	1	0	1	0.0742	0.0774	0.767	0.1383	-0.0248	0.1269	-0.0049	0.0939	0.934	0.0923	-0.0073	0.0802	-0.0851	0.077	-14095.0983
type1	2	0	1	324	0.9465	0.1347	1.1481	0.0913	0.0427	0.0788	0	1	0.9638	0.1271	-0.0198	0.0907	0	1	0	1	0.2117	0.0758	1.0019	0.1372	0.0409	0.1198	0.0711	0.0903	0.893	0.0962	-0.0915	0.0818	-0.1757	0.0754	-14200.4987
type1	2	0	1	325	1.2341	0.1421	0.9803	0.0875	0.1582	0.0788	0	1	0.8072	0.1286	0.0756	0.094	0	1	0	1	0.1193	0.0757	0.8392	0.1417	0.1515	0.1224	-0.0178	0.0938	1.0116	0.094	-0.0725	0.0822	-0.1206	0.0762	-14149.0127
type1	2	0	1	326	1.1835	0.1385	0.9684	0.0875	-0.0422	0.0781	0	1	1.194	0.1261	-0.202	0.0916	0	1	0	1	0.016	0.0748	0.8527	0.1384	-0.2251	0.1154	0.2358	0.0895	1.0241	0.0942	0.0539	0.0815	-0.0035	0.074	-14134.2058
type1	2	0	1	327	1.0359	0.1427	1.03	0.0908	0.0723	0.081	0	1	1.1116	0.1313	-0.0648	0.0949	0	1	0	1	0.0029	0.0776	1.0093	0.1445	-0.0625	0.1223	0.0512	0.0939	1.0242	0.0974	0.0105	0.0846	-0.0315	0.0774	-14394.1836
type1	2	0	1	328	1.0339	0.1389	0.9721	0.085	0.0626	0.0769	0	1	0.8706	0.1318	0.1263	0.0933	0	1	0	1	0.0401	0.0748	1.0083	0.1409	0.1099	0.126	-0.0523	0.0933	0.9665	0.0911	0.023	0.0804	-0.0719	0.0755	-13996.9552
type1	2	0	1	329	0.9802	0.1383	0.9335	0.0876	-0.0061	0.0779	0	1	0.9378	0.1335	0.1814	0.0925	0	1	0	1	-0.0299	0.076	1.0185	0.1402	0.0823	0.1262	-0.165	0.0927	1.0676	0.0947	0.0043	0.082	0.0442	0.0768	-14158.4251
type1	2	0	1	330	0.9085	0.1372	1	0.0888	-0.1193	0.0778	0	1	0.993	0.121	-0.0542	0.0887	0	1	0	1	-0.091	0.0737	1.0877	0.1402	-0.0373	0.1126	0.1006	0.0884	1.0153	0.0953	0.078	0.0818	0.0913	0.0737	-14119.5844
type1	2	0	1	331	0.8736	0.1377	1.1518	0.088	0.0824	0.0778	0	1	0.7328	0.1294	0.0923	0.0928	0	1	0	1	-0.0658	0.0759	1.1075	0.1412	0.2902	0.1256	-0.0203	0.0941	0.8128	0.0922	0.0013	0.0807	0.0689	0.0765	-14067.1232
type1	2	0	1	332	0.7379	0.1398	1.2774	0.0888	-0.0786	0.0792	0	1	0.9309	0.1331	0.1444	0.0946	0	1	0	1	0.091	0.0765	1.3099	0.1456	0.0944	0.1263	-0.0985	0.0959	0.6938	0.0915	0.0864	0.0818	-0.0898	0.0756	-14181.8078
type1	2	0	1	333	0.8226	0.1376	0.8829	0.0858	-0.0136	0.0766	0	1	1.0702	0.1323	-0.0541	0.0943	0	1	0	1	0.0542	0.0761	1.2049	0.1423	-0.043	0.1241	0.1121	0.0943	1.0724	0.0932	0.068	0.0816	-0.051	0.0765	-14071.3683
type1	2	0	1	334	0.9324	0.136	0.8012	0.0857	0.0123	0.0759	0	1	1.0963	0.1254	0.1632	0.0919	0	1	0	1	-0.0492	0.0744	0.9155	0.1372	-0.0462	0.1166	-0.0896	0.0916	1.1682	0.0941	-0.0012	0.0807	0.054	0.0752	-13916.1983
type1	2	0	1	335	1.2626	0.1388	1.0406	0.0886	0.0303	0.0785	0	1	0.8659	0.1312	0.0819	0.0942	0	1	0	1	-0.0262	0.0762	0.7276	0.1374	0.1681	0.1255	0.038	0.0932	0.9669	0.0945	-0.061	0.0809	-0.0081	0.0769	-14215.0495
type1	2	0	1	336	0.9432	0.1416	0.8573	0.0882	-8e-04	0.0789	0	1	0.97	0.125	0.0314	0.0929	0	1	0	1	0.0939	0.0749	1.1091	0.1443	0.0129	0.1176	0.0235	0.0931	1.147	0.0964	0.0817	0.0839	-0.0939	0.0759	-14161.0785
type1	2	0	1	337	1.052	0.139	1.0451	0.0892	0.0987	0.0788	0	1	1.132	0.1273	0.0493	0.0932	0	1	0	1	0.1399	0.0765	0.9614	0.1398	-0.0907	0.1175	0.0271	0.0923	0.98	0.0952	-0.087	0.0822	-0.1497	0.0758	-14260.5482
type1	2	0	1	338	0.9844	0.1332	0.9453	0.085	0.0203	0.0755	0	1	1.0974	0.1323	0.0132	0.094	0	1	0	1	0.0644	0.076	0.9674	0.135	-0.0513	0.1237	0.0325	0.0932	0.997	0.0915	0.0636	0.0792	-0.0916	0.0761	-13989.4981
type1	2	0	1	339	0.8829	0.141	1.0065	0.0873	0.0923	0.0787	0	1	0.6877	0.1313	0.2567	0.0945	0	1	0	1	0.1407	0.0758	1.1463	0.1448	0.338	0.1281	-0.2267	0.0962	0.9846	0.0934	-0.0918	0.0829	-0.1162	0.077	-14169.7023
type1	2	0	1	340	0.8491	0.1383	0.8168	0.0864	0.099	0.0769	0	1	0.9327	0.127	0.2541	0.0929	0	1	0	1	0.0184	0.075	1.1363	0.1417	0.0764	0.1202	-0.1632	0.0936	1.1717	0.0949	-0.0976	0.0823	0.0296	0.076	-14080.3094
type1	2	0	1	341	0.7249	0.1371	1.05	0.0899	0.1555	0.0789	0	1	1.1503	0.1231	0.1405	0.0928	0	1	0	1	0.063	0.0761	1.2541	0.1428	-0.0851	0.1137	-0.067	0.0927	0.9681	0.0958	-0.2069	0.0833	-0.0383	0.0754	-14224.5627
type1	2	0	1	342	0.8888	0.1435	1.0254	0.0889	-0.0301	0.0802	0	1	1.0455	0.1324	0.0112	0.0969	0	1	0	1	0.0853	0.0765	1.2061	0.1484	-0.0456	0.1237	0.0839	0.0969	0.9852	0.0951	0.0365	0.0845	-0.0994	0.0763	-14263.6359
type1	2	0	1	343	0.8455	0.1311	0.8258	0.0852	-0.1427	0.075	0	1	0.8893	0.1192	0.003	0.0886	0	1	0	1	0.1456	0.0715	1.1223	0.1349	0.0319	0.112	0.0681	0.089	1.1526	0.0934	0.0955	0.0802	-0.1399	0.0722	-13917.4068
type1	2	0	1	344	1.3036	0.1363	0.9446	0.0872	-0.0348	0.0771	0	1	0.7808	0.126	0.0959	0.0909	0	1	0	1	-0.0192	0.0744	0.719	0.1349	0.1609	0.1207	-0.0342	0.0899	1.0554	0.0942	-0.0062	0.0801	0.0072	0.0754	-14086.7034
type1	2	0	1	345	1.0846	0.1335	1.0979	0.0899	-0.0715	0.0774	0	1	0.8462	0.1221	-0.0875	0.0888	0	1	0	1	-0.0013	0.0744	0.8683	0.1339	0.0856	0.1162	0.0907	0.0883	0.9538	0.0954	0.0988	0.0802	0.007	0.0743	-14135.2643
type1	2	0	1	346	0.8236	0.1354	1.2123	0.0901	-0.1149	0.0783	0	1	0.9724	0.1283	-0.0131	0.0905	0	1	0	1	-0.1129	0.0756	1.174	0.1399	-0.0093	0.1212	0.0558	0.0907	0.7919	0.0939	0.121	0.0812	0.1459	0.0748	-14105.7309
type1	2	0	1	347	0.8014	0.136	0.847	0.0855	0.1133	0.0763	0	1	1.0043	0.1235	-0.0377	0.0917	0	1	0	1	0.049	0.0739	1.1778	0.1399	3e-04	0.1156	0.065	0.0922	1.1128	0.0933	-0.1312	0.0816	-0.084	0.0745	-14004.3526
type1	2	0	1	348	0.9288	0.1392	0.9567	0.0872	0.0458	0.0783	0	1	0.9069	0.1282	0.1029	0.0941	0	1	0	1	-0.0412	0.0748	1.0862	0.1425	0.0952	0.1214	-0.0616	0.0945	1.0179	0.0938	-0.0664	0.0826	-0.0061	0.0752	-14090.1363
type1	2	0	1	349	0.8886	0.1333	0.9691	0.0882	0.0018	0.0768	0	1	1.1629	0.1276	0.028	0.0887	0	1	0	1	-0.0551	0.0757	1.102	0.1365	-0.1884	0.1172	0.0293	0.0875	1.0536	0.0951	-0.0483	0.0812	0.0361	0.0751	-14136.2415
type1	2	0	1	350	1.0323	0.1376	1.053	0.0882	0.236	0.0782	0	1	0.9923	0.1318	0.0545	0.0934	0	1	0	1	0.1537	0.0767	0.889	0.1383	0.0821	0.1249	-0.0365	0.0928	0.9432	0.0939	-0.1701	0.0811	-0.1803	0.077	-14149.6201
type1	2	0	1	351	0.849	0.1358	1.0416	0.0876	-0.0581	0.0777	0	1	0.9822	0.1292	0.0641	0.0949	0	1	0	1	0.0152	0.0759	1.1367	0.14	0.0595	0.1224	-0.0434	0.095	0.9691	0.0935	0.0311	0.0816	-0.0261	0.0759	-14210.2864
type1	2	0	1	352	0.9986	0.1418	1.1685	0.0904	0.0363	0.0799	0	1	0.9717	0.128	0.083	0.094	0	1	0	1	0.0262	0.0764	1.0286	0.1438	0.0405	0.1202	-0.004	0.094	0.8825	0.0952	0.0186	0.0827	-0.076	0.0759	-14329.1
type1	2	0	1	353	1.1163	0.1364	1.0449	0.0875	0.0523	0.0771	0	1	0.9878	0.1283	-0.1077	0.0904	0	1	0	1	-0.0478	0.0744	0.8708	0.136	-3e-04	0.1199	0.1149	0.0898	0.9202	0.093	-0.0735	0.0799	0.0637	0.0742	-14046.1491
type1	2	0	1	354	1.2707	0.1346	1.0331	0.0866	3e-04	0.0767	0	1	0.9056	0.1267	0.0582	0.0912	0	1	0	1	0.1332	0.074	0.7258	0.1331	0.0402	0.1198	0.0188	0.09	0.9169	0.0921	-0.0361	0.0789	-0.1624	0.0742	-13955.4783
type1	2	0	1	355	1.0487	0.1367	0.7951	0.0853	-0.0924	0.0763	0	1	0.9309	0.1271	0.1118	0.091	0	1	0	1	-0.0214	0.0741	0.9727	0.1385	-0.0016	0.1198	-0.0782	0.0904	1.1725	0.0938	0.0712	0.0811	0.0286	0.0751	-13961.0326
type1	2	0	1	356	0.9347	0.1368	1.052	0.0874	-0.0092	0.0777	0	1	0.9918	0.1263	0.1241	0.0912	0	1	0	1	-0.1461	0.0747	1.0312	0.1394	0.0237	0.1188	-0.0266	0.0909	0.9332	0.0929	0.0056	0.0812	0.1367	0.0743	-14089.4423
type1	2	0	1	357	0.9189	0.1365	0.9416	0.0871	-0.1315	0.0773	0	1	0.8978	0.1272	0.1463	0.0922	0	1	0	1	0.0218	0.0751	1.1217	0.14	0.0639	0.1205	-0.115	0.0924	1.0532	0.0941	0.1398	0.0817	-0.0222	0.0757	-14110.2526
type1	2	0	1	358	0.8832	0.138	0.9737	0.0876	-0.0995	0.0776	0	1	0.9472	0.1309	-0.0137	0.0925	0	1	0	1	-0.0461	0.0754	1.1361	0.1411	0.0789	0.1242	0.1125	0.0932	1.0124	0.0942	0.0786	0.0819	0.0436	0.0758	-14148.7086
type1	2	0	1	359	1.2715	0.1344	1.0395	0.0898	-0.014	0.0777	0	1	0.8914	0.123	0.0993	0.0911	0	1	0	1	0.1799	0.0758	0.6636	0.1317	0.1034	0.1171	-0.0371	0.0898	0.9826	0.0959	-0.0181	0.08	-0.1529	0.0762	-14122.4905
type1	2	0	1	360	0.7681	0.1381	0.8963	0.0876	0.0282	0.0775	0	1	0.8835	0.1294	0.115	0.0926	0	1	0	1	0.0456	0.0757	1.2725	0.1432	0.0943	0.1235	-0.0882	0.0936	1.0899	0.0951	-0.0397	0.0828	-0.0417	0.0765	-14091.1841
type1	2	0	1	361	1.0309	0.1357	0.9891	0.0862	0.0905	0.0763	0	1	1.1179	0.1307	0.0505	0.0923	0	1	0	1	-0.0788	0.0751	0.9343	0.1365	-0.0998	0.1213	0.0446	0.0913	0.9675	0.0923	-0.0727	0.0796	0.0578	0.0749	-14013.9307
type1	2	0	1	362	0.8684	0.1364	1.1653	0.0878	0.0223	0.0774	0	1	1.0806	0.1276	0.1824	0.0914	0	1	0	1	0.083	0.0754	1.1133	0.14	-0.0679	0.1188	-0.0912	0.0909	0.8326	0.092	0.0414	0.0803	-0.0369	0.0742	-14144.6986
type1	2	0	1	363	0.6554	0.1357	1.0634	0.0883	0.0136	0.0776	0	1	1.1524	0.135	0.1689	0.095	0	1	0	1	0.0396	0.0778	1.3077	0.1416	-0.0396	0.1265	-0.0996	0.0953	0.9265	0.0938	-0.0496	0.0819	-0.0307	0.0773	-14195.1902
type1	2	0	1	364	0.8829	0.1399	1.0453	0.0881	-0.0326	0.0784	0	1	0.8208	0.1281	0.0422	0.0915	0	1	0	1	-0.0219	0.0754	1.1356	0.1433	0.1688	0.1226	0.007	0.0926	0.9423	0.0938	-0.0245	0.0823	0.0106	0.076	-14110.5455
type1	2	0	1	365	0.7726	0.1313	1.1148	0.089	0.0157	0.0766	0	1	0.893	0.1269	-0.1919	0.0903	0	1	0	1	-0.0315	0.0754	1.1043	0.1347	0.1352	0.1219	0.2398	0.0911	0.8989	0.094	-0.0486	0.08	0.0284	0.0756	-14065.2108
type1	2	0	1	366	0.9338	0.1379	1.0735	0.0898	0.0289	0.0786	0	1	1.1247	0.1245	0.0067	0.0919	0	1	0	1	0.0641	0.0757	1.0653	0.1404	-0.1621	0.1157	0.0042	0.091	0.9445	0.0955	-0.0469	0.0822	-0.044	0.0748	-14142.3219
type1	2	0	1	367	0.9656	0.1446	1.0191	0.09	-0.172	0.0805	0	1	0.9513	0.1296	-0.1056	0.0953	0	1	0	1	0.0359	0.0769	1.097	0.1468	0.0672	0.1225	0.1316	0.096	1.0641	0.0968	0.0928	0.0846	-0.0268	0.0773	-14423.3784
type1	2	0	1	368	0.9402	0.1394	0.9757	0.0905	-0.0745	0.079	0	1	0.9801	0.122	0.0544	0.0895	0	1	0	1	0.1138	0.0753	1.046	0.1424	-0.0163	0.1142	-0.0817	0.0892	1.0889	0.0977	0.0641	0.0833	-0.088	0.0756	-14223.6384
type1	2	0	1	369	0.7945	0.1394	0.9955	0.0885	0.0317	0.0785	0	1	0.9054	0.1258	0.1134	0.0932	0	1	0	1	0.121	0.0753	1.26	0.1441	0.0781	0.1192	-0.0467	0.0941	1.0308	0.0951	0.0416	0.0833	-0.0856	0.0755	-14243.3463
type1	2	0	1	370	0.8412	0.1329	0.9396	0.0879	0.0647	0.0763	0	1	0.8409	0.1275	0.1986	0.0896	0	1	0	1	0.0031	0.0751	1.1149	0.1358	0.1414	0.1214	-0.1269	0.0907	1.0332	0.0948	-0.0368	0.0807	-0.0327	0.076	-13982.3821
type1	2	0	1	371	1.0237	0.136	0.8588	0.0859	-0.0438	0.0763	0	1	1.0883	0.1268	0.064	0.0917	0	1	0	1	-0.0327	0.0736	0.8931	0.1369	-0.0711	0.1186	0.029	0.0906	1.1542	0.0939	0.0933	0.0806	0.0531	0.0737	-14090.3924
type1	2	0	1	372	1.0911	0.1385	0.9857	0.0868	-0.1507	0.0773	0	1	1.2539	0.1295	-0.0324	0.0922	0	1	0	1	0.0235	0.0756	0.9099	0.139	-0.2381	0.1187	0.0795	0.0902	0.9751	0.093	0.2128	0.0806	-0.0427	0.0747	-14069.6554
type1	2	0	1	373	0.8866	0.1374	0.9723	0.0898	-0.1031	0.0784	0	1	0.8557	0.1284	-0.0172	0.0929	0	1	0	1	0.0707	0.0768	1.1453	0.1406	0.125	0.1226	0.0746	0.0938	1.0432	0.0967	0.0727	0.0829	-0.0495	0.0776	-14165.8515
type1	2	0	1	374	1.0884	0.1371	0.9744	0.0863	0.0873	0.0771	0	1	1.2586	0.1312	0.1064	0.0922	0	1	0	1	0.0445	0.0756	0.8248	0.1368	-0.1622	0.1203	-0.0417	0.0904	1.0182	0.0928	-0.0935	0.0803	-0.0509	0.075	-14151.2112
type1	2	0	1	375	0.8789	0.1394	0.8307	0.0874	0.01	0.0778	0	1	1.072	0.1312	8e-04	0.0941	0	1	0	1	0.0064	0.0764	1.1663	0.1426	-0.0578	0.1226	0.0494	0.0942	1.1737	0.0959	-0.0137	0.0834	-0.0239	0.077	-14192.5671
type1	2	0	1	376	0.9663	0.1407	0.8951	0.0883	0.034	0.0785	0	1	0.9875	0.1258	0.0106	0.091	0	1	0	1	0.0577	0.0753	1.0747	0.1434	-0.0321	0.1176	0.0189	0.0909	1.1103	0.096	-0.0578	0.0833	-0.0486	0.0756	-14122.2039
type1	2	0	1	377	1.0356	0.1382	0.9577	0.0897	0.1665	0.0786	0	1	0.891	0.1189	0.2672	0.089	0	1	0	1	-0.0435	0.0749	0.9922	0.1401	0.0615	0.112	-0.1876	0.0886	1.1038	0.0971	-0.1708	0.0827	0.0514	0.0756	-14249.9587
type1	2	0	1	378	1.0195	0.1373	1.0807	0.0905	0.157	0.0788	0	1	1.0176	0.1301	0.259	0.0927	0	1	0	1	0.1239	0.0773	1.002	0.1389	-0.0239	0.1226	-0.192	0.092	0.9507	0.0962	-0.1504	0.082	-0.1411	0.0771	-14228.3268
type1	2	0	1	379	1.0197	0.1376	0.8902	0.0871	-0.0558	0.0774	0	1	0.7014	0.1284	0.1722	0.0921	0	1	0	1	0.043	0.0754	0.9905	0.1391	0.279	0.1244	-0.1031	0.0931	1.0845	0.0946	0.0998	0.0817	-0.0639	0.0771	-14047.8252
type1	2	0	1	380	1.0589	0.1414	1.1099	0.0889	-0.1582	0.0793	0	1	1.0893	0.1325	-0.0433	0.0952	0	1	0	1	-0.0405	0.0772	0.9997	0.1429	-0.0849	0.1238	0.0847	0.0944	0.9099	0.094	0.087	0.0822	0.0835	0.0765	-14269.7191
type1	2	0	1	381	0.9221	0.1377	0.9366	0.0871	0.0725	0.0776	0	1	0.8501	0.1253	0.0506	0.0921	0	1	0	1	-0.1992	0.0748	1.1244	0.1408	0.1211	0.1191	-0.0374	0.0928	1.0456	0.0941	-0.0181	0.0821	0.2329	0.0756	-14096.4207
type1	2	0	1	382	1.1351	0.1384	1.0403	0.0879	0.1468	0.0778	0	1	0.6933	0.1242	0.0812	0.09	0	1	0	1	-0.0348	0.0739	0.9288	0.1383	0.2038	0.1191	-0.0356	0.0909	0.947	0.0937	-0.0969	0.0808	0.0687	0.0749	-14068.2591
type1	2	0	1	383	1.0152	0.1379	1.0287	0.087	0.0705	0.0773	0	1	1.0994	0.1287	0.0157	0.0913	0	1	0	1	0.1783	0.0752	0.9949	0.1396	-0.1251	0.1198	0.0452	0.09	0.9397	0.0927	-0.1319	0.0807	-0.1913	0.0745	-14056.2248
type1	2	0	1	384	1.1956	0.1351	0.9308	0.087	-0.0019	0.0769	0	1	0.745	0.1208	0.091	0.0893	0	1	0	1	0.049	0.0731	0.7711	0.1342	0.2045	0.1155	-0.0422	0.0892	1.0728	0.0942	-0.0201	0.0801	-0.0242	0.0744	-14051.5362
type1	2	0	1	385	1.0371	0.1371	0.9744	0.09	-0.0411	0.0786	0	1	0.8222	0.1242	-0.1046	0.0927	0	1	0	1	-0.0314	0.0755	1.0131	0.1389	0.151	0.1188	0.1473	0.0929	1.0516	0.0969	0.0172	0.0827	0.0055	0.0762	-14220.9932
type1	2	0	1	386	1.1671	0.1341	1.0064	0.086	0.0348	0.0761	0	1	0.9656	0.1286	0.1078	0.0909	0	1	0	1	-0.1418	0.0745	0.8242	0.1335	-0.0108	0.1215	-0.0916	0.0896	0.9516	0.0919	0.0075	0.0789	0.1439	0.0745	-13984.2828
type1	2	0	1	387	1.0743	0.1384	1.0738	0.0883	0.1672	0.0786	0	1	1.078	0.1305	0.1081	0.095	0	1	0	1	0.067	0.0766	0.9521	0.14	-0.0588	0.1221	0.0032	0.0938	0.9249	0.0937	-0.2286	0.0816	-0.0886	0.0761	-14178.5754
type1	2	0	1	388	0.8631	0.1379	0.995	0.0866	-0.0067	0.0771	0	1	0.8926	0.1261	0.0893	0.0897	0	1	0	1	0.0122	0.0741	1.1409	0.1412	0.0995	0.1196	-0.0487	0.0905	0.9953	0.0928	-0.0063	0.0814	-0.0551	0.0743	-14118.3089
type1	2	0	1	389	1.0179	0.1415	0.9431	0.0896	-0.0982	0.0791	0	1	0.866	0.1301	0.0585	0.0926	0	1	0	1	0.0297	0.0765	1.0341	0.143	0.1109	0.124	0.0037	0.0931	1.0673	0.0968	0.0405	0.0834	-0.0363	0.0773	-14189.964
type1	2	0	1	390	0.8341	0.1393	1.1513	0.0896	-0.0143	0.0791	0	1	0.827	0.1265	0.211	0.0937	0	1	0	1	0.0433	0.076	1.2023	0.1433	0.2001	0.1218	-0.163	0.0949	0.8556	0.0942	-0.0274	0.0825	-0.0338	0.0762	-14243.1171
type1	2	0	1	391	1.0181	0.1399	0.9699	0.0877	-0.0031	0.0783	0	1	0.8089	0.1295	0.1607	0.0943	0	1	0	1	-0.0993	0.0757	1.0309	0.1424	0.187	0.1239	-0.0902	0.0946	1.0489	0.0945	0.0106	0.0824	0.0987	0.0765	-14231.5824
type1	2	0	1	392	0.8309	0.1366	0.9633	0.0854	-0.0533	0.0765	0	1	1.0893	0.1312	-0.082	0.0917	0	1	0	1	-0.1109	0.0747	1.1936	0.1405	-0.0752	0.123	0.1469	0.0915	0.9994	0.0918	0.1009	0.0809	0.133	0.0745	-14081.0749
type1	2	0	1	393	1.1809	0.1417	0.9346	0.0864	-0.1139	0.0777	0	1	0.7877	0.1268	-0.0235	0.092	0	1	0	1	-0.1717	0.0749	0.9688	0.1418	0.1203	0.121	0.042	0.092	1.0464	0.0934	0.122	0.0817	0.1653	0.0754	-14153.5595
type1	2	0	1	394	1.1163	0.1379	0.9818	0.0882	0.2055	0.0782	0	1	1.0043	0.1253	-0.1351	0.0913	0	1	0	1	0.0146	0.075	0.896	0.1384	-0.0315	0.1172	0.1482	0.0904	0.9967	0.0947	-0.1079	0.0815	-0.0052	0.075	-14062.0656
type1	2	0	1	395	1.0241	0.1364	1.0539	0.0875	-0.0029	0.0777	0	1	0.7636	0.1263	-0.1019	0.0918	0	1	0	1	0.004	0.0748	0.9479	0.1387	0.2195	0.1212	0.158	0.0921	0.927	0.093	0.1193	0.0809	-0.0063	0.0753	-14038.6554
type1	2	0	1	396	1.2904	0.1412	1.0121	0.0866	0.0125	0.0782	0	1	1.0492	0.1198	0.1781	0.0932	0	1	0	1	-0.0364	0.0742	0.7452	0.1399	-0.0437	0.1105	-0.1258	0.0915	0.995	0.0927	-0.0399	0.081	0.0581	0.0737	-14218.9987
type1	2	0	1	397	1.0292	0.1394	1.1331	0.0871	-0.0126	0.0775	0	1	1.056	0.1256	-0.0501	0.0912	0	1	0	1	0.0363	0.075	1.0114	0.1409	-0.072	0.1168	0.0396	0.0906	0.8427	0.0915	0.0731	0.0801	-0.049	0.074	-14122.5767
type1	2	0	1	398	1.1209	0.1403	1.0267	0.0903	-0.1007	0.0793	0	1	1.0118	0.1253	0.0915	0.0928	0	1	0	1	-0.13	0.0768	0.8908	0.1407	0.0072	0.1168	-0.0618	0.092	1.0025	0.0967	0.086	0.0825	0.1229	0.077	-14259.2226
type1	2	0	1	399	0.9058	0.1344	0.9618	0.0883	-0.0499	0.0773	0	1	1.1412	0.1297	0.0968	0.0921	0	1	0	1	-0.097	0.0755	1.0741	0.1374	-0.1386	0.1202	-0.0254	0.0912	1.0585	0.0953	-0.0258	0.0814	0.0891	0.0754	-14147.1674
type1	2	0	1	400	1.2231	0.1416	0.9146	0.0881	-0.0571	0.079	0	1	1.0255	0.1285	0.0348	0.0935	0	1	0	1	0.0036	0.0756	0.8014	0.1406	-0.024	0.1205	0.0422	0.0922	1.0947	0.0956	0.0257	0.0826	-0.039	0.076	-14190.3331
type1	2	0	1	401	0.8784	0.139	0.9702	0.0894	0.0191	0.0788	0	1	0.9958	0.127	0.127	0.0938	0	1	0	1	-0.0649	0.0761	1.1344	0.1426	0.0152	0.1194	-0.043	0.094	1.0418	0.0963	0.0172	0.0832	0.0381	0.0765	-14174.9552
type1	2	0	1	402	0.8637	0.1371	1.0948	0.0912	-0.0126	0.0794	0	1	1.0578	0.1203	-0.014	0.0899	0	1	0	1	0.0147	0.0749	1.135	0.1415	-0.1074	0.1119	0.0474	0.0891	0.9716	0.097	-0.0531	0.0831	-0.0134	0.0744	-14235.5249
type1	2	0	1	403	1.123	0.1356	1.1725	0.0891	0.0662	0.078	0	1	0.8865	0.1236	0.0887	0.0915	0	1	0	1	-0.0074	0.075	0.8899	0.1364	0.0625	0.117	-0.0107	0.0907	0.8185	0.0933	0.0153	0.0801	-0.015	0.0747	-14089.7962
type1	2	0	1	404	0.9807	0.1376	0.9723	0.0897	0.0367	0.0784	0	1	0.9148	0.1308	0.1863	0.0933	0	1	0	1	0.0145	0.0771	1.0166	0.1399	0.0892	0.124	-0.1714	0.0934	1.0642	0.0967	-0.0474	0.0824	0.0074	0.078	-14221.6455
type1	2	0	1	405	0.8601	0.1413	1.0032	0.0862	0.1371	0.0781	0	1	1.1331	0.1345	-0.0011	0.0949	0	1	0	1	0.0088	0.0764	1.1613	0.1449	-0.0947	0.1253	0.0815	0.0948	0.9637	0.0922	-0.1254	0.0821	-0.0244	0.0761	-14123.7952
type1	2	0	1	406	1.2134	0.1408	0.9845	0.0877	-0.1276	0.0784	0	1	0.9479	0.1277	0.1351	0.0936	0	1	0	1	-0.1103	0.0756	0.7891	0.1407	0.0429	0.1204	-0.1102	0.0922	1.0029	0.0941	0.1494	0.0815	0.1177	0.0759	-14114.2595
type1	2	0	1	407	0.7733	0.1347	0.9582	0.0877	-0.0654	0.0767	0	1	1.0495	0.1252	0.0511	0.0906	0	1	0	1	-0.019	0.0746	1.1749	0.1391	-0.0374	0.1174	0.0239	0.0907	1.0378	0.0945	0.1596	0.0815	-4e-04	0.0743	-14068.0596
type1	2	0	1	408	0.9902	0.1374	1.0513	0.087	0.0078	0.0773	0	1	0.9492	0.1328	0.0065	0.0953	0	1	0	1	-0.0103	0.0768	0.9973	0.1395	0.0891	0.1265	0.0245	0.0953	0.902	0.0923	-0.0289	0.0804	0.0276	0.0769	-14073.5459
type1	2	0	1	409	1.0735	0.1385	1.0329	0.0898	-0.029	0.0788	0	1	1.0659	0.1287	0.1535	0.0928	0	1	0	1	0.0077	0.0764	0.8937	0.1391	-0.0845	0.1201	-0.0972	0.0918	0.9715	0.0959	-0.0014	0.0819	-0.0396	0.0762	-14096.1722
type1	2	0	1	410	0.6169	0.1344	1.1304	0.0876	0.0925	0.0766	0	1	1.0329	0.1261	0.1287	0.0912	0	1	0	1	0.0404	0.075	1.3776	0.1405	-0.0302	0.1177	-0.0682	0.0925	0.8439	0.0921	-0.103	0.0807	-0.0467	0.0741	-14065.9262
type1	2	0	1	411	1.0534	0.1389	0.9863	0.0871	0.1151	0.0779	0	1	0.8965	0.1321	0.0565	0.0941	0	1	0	1	-0.0313	0.0752	0.9442	0.1406	0.1033	0.1253	-0.0285	0.0941	0.9989	0.0935	-0.1319	0.0814	0.043	0.0758	-14106.1844
type1	2	0	1	412	1.1359	0.1396	1.017	0.0892	0.1035	0.0787	0	1	0.8867	0.1255	-0.1286	0.092	0	1	0	1	0.0783	0.0758	0.8772	0.1392	0.0847	0.1189	0.1733	0.0918	0.9873	0.0955	-0.08	0.0818	-0.0634	0.0763	-14144.0765
type1	2	0	1	413	1.0317	0.141	1.0554	0.0898	0.0792	0.0796	0	1	0.9728	0.1235	-0.0578	0.0909	0	1	0	1	-0.0646	0.0745	1.041	0.143	-0.0485	0.1155	0.0893	0.0906	0.9712	0.0958	-0.1441	0.0832	0.043	0.0742	-14199.7967
type1	2	0	1	414	0.9748	0.1348	1.0694	0.0886	0.0278	0.0777	0	1	1.0586	0.1306	0.0577	0.0923	0	1	0	1	-0.0322	0.0759	0.9599	0.1366	-0.006	0.1224	0.0101	0.0917	0.9236	0.094	0.0056	0.0807	0.007	0.0758	-14117.9332
type1	2	0	1	415	0.8337	0.1422	1.1109	0.0878	0.0853	0.0789	0	1	0.8314	0.1228	0.1694	0.0929	0	1	0	1	-0.0293	0.0747	1.3101	0.1476	0.1089	0.1162	-0.112	0.0942	0.8621	0.0926	-0.1154	0.0827	0.0275	0.0748	-14168.6186
type1	2	0	1	416	1.0112	0.138	1.1604	0.091	0.0253	0.0795	0	1	1.1438	0.1321	0.0982	0.0942	0	1	0	1	-0.0173	0.0777	0.9468	0.1399	-0.0419	0.1239	0.002	0.0927	0.8813	0.0958	-0.0599	0.0821	0.0301	0.0768	-14350.8109
type1	2	0	1	417	1.0417	0.1342	1.1136	0.0886	0.0845	0.0775	0	1	0.9766	0.1269	0.0672	0.0912	0	1	0	1	-0.0287	0.075	0.9048	0.1358	0.0036	0.1197	0.0129	0.0902	0.8765	0.0934	-0.1229	0.0802	0.0579	0.0744	-14049.8574
type1	2	0	1	418	0.9764	0.1384	0.9745	0.0877	-0.1149	0.0782	0	1	0.9622	0.1281	-0.1587	0.0933	0	1	0	1	-0.0619	0.0754	1.036	0.1412	0.0733	0.1217	0.2143	0.0929	1.0316	0.0944	0.1021	0.0821	0.0574	0.0759	-14210.974
type1	2	0	1	419	1.1096	0.1379	1.0554	0.0902	-0.011	0.0789	0	1	1.0814	0.1221	-0.0764	0.0899	0	1	0	1	0.0992	0.0733	0.9179	0.1386	-0.1599	0.1119	0.1081	0.0885	0.9853	0.0962	0.0905	0.0822	-0.1102	0.0721	-14185.4993
type1	2	0	1	420	1.1201	0.1351	1.0786	0.088	-0.0459	0.0774	0	1	1.1288	0.1338	0.013	0.0932	0	1	0	1	0.0388	0.0771	0.8251	0.1344	-0.0747	0.1249	0.0126	0.0918	0.9193	0.0933	0.0517	0.0799	-0.0254	0.0764	-14151.876
type1	2	0	1	421	0.9778	0.1393	1.0988	0.0906	-0.0091	0.0797	0	1	0.942	0.126	0.1294	0.0923	0	1	0	1	0.0019	0.0754	1.0182	0.1405	0.0329	0.1194	-0.094	0.0924	0.926	0.0961	-0.0332	0.083	0.0067	0.0752	-14189.3714
type1	2	0	1	422	1.0987	0.1432	1.0505	0.0867	0.0392	0.0784	0	1	1.0545	0.1219	0.1064	0.0917	0	1	0	1	0.0683	0.0738	0.975	0.1445	-0.1113	0.1126	-0.0713	0.0906	0.9445	0.0923	-0.0654	0.0817	-0.0377	0.073	-14168.2979
type1	2	0	1	423	1.2337	0.1447	0.9955	0.0895	0.1356	0.0807	0	1	1.1832	0.1261	0.0095	0.0945	0	1	0	1	-0.0708	0.0762	0.8218	0.1432	-0.1554	0.1159	-0.0085	0.0927	1.0458	0.0963	-0.1085	0.0839	0.0562	0.0757	-14364.783
type1	2	0	1	424	0.9538	0.1373	0.949	0.0872	-0.0229	0.0771	0	1	1.0817	0.1279	-0.0377	0.0927	0	1	0	1	0.0796	0.0756	1.0781	0.1404	-0.1131	0.1192	0.0877	0.0919	1.0172	0.0939	-0.051	0.0814	-0.073	0.0751	-14034.4901
type1	2	0	1	425	1.021	0.1345	0.939	0.0882	0.0411	0.0769	0	1	1.0173	0.1247	0.1394	0.0892	0	1	0	1	-0.0501	0.0742	0.9135	0.1356	-0.0718	0.1158	-0.119	0.0886	1.0909	0.0955	-0.0774	0.0809	0.0861	0.0741	-14059.4009
type1	2	0	1	426	1.2756	0.1393	0.909	0.0863	-0.0446	0.0775	0	1	1.1898	0.1259	0.0856	0.0923	0	1	0	1	-0.0927	0.0743	0.7736	0.1386	-0.2362	0.115	-0.0403	0.0895	1.0763	0.0936	0.0588	0.0809	0.0901	0.0738	-14103.4368
type1	2	0	1	427	0.8827	0.1363	0.852	0.0868	-0.0488	0.0768	0	1	0.7995	0.1303	0.084	0.0919	0	1	0	1	0.0456	0.0747	1.1062	0.1398	0.179	0.1244	-0.0237	0.093	1.1256	0.0947	0.0502	0.0819	-0.0303	0.0759	-14020.5852
type1	2	0	1	428	1.2993	0.1369	0.961	0.0852	0.0487	0.0763	0	1	1.0989	0.1283	0.1503	0.0921	0	1	0	1	0.1188	0.074	0.7248	0.1354	-0.1438	0.1192	-0.1	0.0897	0.9881	0.0915	-0.0856	0.0792	-0.0909	0.0732	-14004.7628
type1	2	0	1	429	0.8921	0.1441	1.0601	0.09	0.0057	0.0801	0	1	0.6852	0.135	-0.0183	0.0952	0	1	0	1	0.025	0.0782	1.2014	0.1474	0.3574	0.1316	0.0934	0.0975	0.9607	0.0959	0.0015	0.0841	-0.033	0.0795	-14341.5722
type1	2	0	1	430	0.7956	0.1369	0.979	0.0861	0.0907	0.0767	0	1	0.9471	0.1325	-0.0778	0.0945	0	1	0	1	-0.0409	0.0764	1.1859	0.1414	0.0882	0.1261	0.1329	0.0953	1.0107	0.0925	-0.1187	0.0811	0.1045	0.0767	-14123.7471
type1	2	0	1	431	1.1486	0.1396	1.0824	0.09	-0.0124	0.0791	0	1	1.0105	0.1279	0.0494	0.0924	0	1	0	1	0.0916	0.0761	0.849	0.1391	-0.0068	0.12	-0.0278	0.0914	0.9403	0.0956	0.0205	0.0818	-0.0801	0.076	-14223.9101
type1	2	0	1	432	0.9048	0.1384	1.0942	0.0871	0.0818	0.0778	0	1	0.932	0.1262	0.018	0.0917	0	1	0	1	-0.0581	0.0744	1.1086	0.142	0.0266	0.1189	0.0572	0.0919	0.8808	0.0921	-0.0795	0.0811	0.0267	0.0741	-14062.1745
type1	2	0	1	433	0.942	0.1388	1.0431	0.0875	-0.0143	0.0781	0	1	1.1319	0.129	0.2048	0.0937	0	1	0	1	0.0198	0.076	1.0547	0.1412	-0.0742	0.1201	-0.1019	0.093	0.9548	0.0932	0.0452	0.0815	-0.0429	0.0757	-14211.7994
type1	2	0	1	434	1.0397	0.1385	1.044	0.0876	-0.1572	0.0779	0	1	1.0797	0.1302	-0.0127	0.0935	0	1	0	1	-0.1412	0.0762	0.9329	0.1394	-0.0606	0.1226	0.0119	0.0925	0.9594	0.0934	0.1568	0.0809	0.1864	0.0759	-14143.37
type1	2	0	1	435	1.1643	0.1352	0.8541	0.0874	0.116	0.0767	0	1	0.6331	0.1246	0.0476	0.0895	0	1	0	1	-0.0756	0.0744	0.8358	0.135	0.3075	0.1212	0.0241	0.0901	1.1269	0.0955	-0.0976	0.0807	0.0777	0.0763	-13980.3953
type1	2	0	1	436	1.2355	0.1371	0.9785	0.0884	0.1609	0.0777	0	1	0.8704	0.1264	-0.0583	0.0911	0	1	0	1	-0.0029	0.0756	0.7198	0.1353	0.1296	0.1207	0.0316	0.0903	1.0316	0.0951	-0.162	0.0805	0.0173	0.0764	-14125.2442
type1	2	0	1	437	0.9031	0.1334	1.122	0.0885	0.002	0.0767	0	1	1.0184	0.1265	0.2382	0.09	0	1	0	1	0.0366	0.075	1.0515	0.1357	-0.0293	0.1182	-0.2188	0.09	0.8886	0.0934	-0.0575	0.0799	-0.0725	0.0742	-14106.4004
type1	2	0	1	438	1.0065	0.1325	0.9296	0.085	0.1293	0.0754	0	1	0.9469	0.1241	-0.0631	0.0899	0	1	0	1	-0.0056	0.0731	0.967	0.1346	0.0301	0.1167	0.1189	0.0891	1.012	0.0916	-0.1202	0.0793	0.0304	0.0733	-13919.226
type1	2	0	1	439	0.9893	0.136	1.1621	0.088	0.0797	0.0773	0	1	0.9947	0.1242	-0.0525	0.0881	0	1	0	1	-0.0179	0.074	0.9931	0.1369	-0.0268	0.1163	0.0899	0.088	0.8126	0.0922	-0.0964	0.0798	0.0169	0.0731	-14036.9684
type1	2	0	1	440	1.0803	0.1364	0.9509	0.0882	0.0107	0.0776	0	1	0.9808	0.1327	0.0374	0.0929	0	1	0	1	-0.143	0.0765	0.8722	0.137	0.0527	0.1262	-0.0286	0.092	1.0437	0.0951	6e-04	0.0812	0.1459	0.0772	-14116.0896
type1	2	0	1	441	0.8944	0.1327	1.0179	0.0859	-0.027	0.0756	0	1	0.96	0.1309	0.0651	0.0922	0	1	0	1	0.0222	0.0757	1.0277	0.1355	0.0822	0.1248	-0.0406	0.0921	0.9278	0.0915	0.002	0.079	-0.0158	0.0758	-13971.3144
type1	2	0	1	442	1.1532	0.1384	0.9715	0.0917	0.0799	0.0795	0	1	1.0282	0.1266	-0.0279	0.0919	0	1	0	1	-0.0668	0.0764	0.8552	0.1375	-0.0265	0.1191	0.0685	0.0907	1.1004	0.0991	-0.0585	0.0832	0.032	0.0766	-14325.0463
type1	2	0	1	443	1.1102	0.144	0.9678	0.0872	-0.0114	0.0792	0	1	1.1699	0.13	-0.1004	0.0967	0	1	0	1	-0.1	0.0768	0.9211	0.1443	-0.0928	0.1211	0.157	0.0956	1.0422	0.0939	-0.006	0.0829	0.1371	0.0764	-14296.6142
type1	2	0	1	444	1.196	0.1359	1.0006	0.0901	-0.145	0.0787	0	1	1.0685	0.1259	0.0523	0.0925	0	1	0	1	-0.0422	0.0756	0.7493	0.1355	-0.0673	0.1179	0.0649	0.0906	1.0276	0.0968	0.1654	0.0816	0.0161	0.0755	-14155.5499
type1	2	0	1	445	1.002	0.1411	1.0688	0.0887	0.0405	0.0791	0	1	0.9992	0.1263	0.0785	0.0932	0	1	0	1	-0.0578	0.0753	0.9558	0.1435	0.0554	0.1191	-0.0186	0.0926	0.9694	0.0944	-0.0673	0.0823	0.0797	0.0753	-14270.079
type1	2	0	1	446	1.1334	0.1416	1.063	0.0891	0.1021	0.0798	0	1	1.1056	0.1304	0.0997	0.0954	0	1	0	1	0.0553	0.077	0.8812	0.1417	-0.0337	0.1221	-0.0337	0.0941	0.9376	0.0947	-0.1461	0.0827	-0.0625	0.0766	-14272.7426
type1	2	0	1	447	0.998	0.1366	0.9411	0.0887	0.0795	0.0779	0	1	0.8705	0.1277	-0.037	0.0922	0	1	0	1	0.0293	0.0757	0.9583	0.138	0.1523	0.1219	0.0733	0.0925	1.0754	0.0959	-0.089	0.082	-0.0334	0.0766	-14160.1931
type1	2	0	1	448	0.9342	0.1382	1.2034	0.0898	0.0486	0.0791	0	1	1.055	0.1211	-0.0185	0.091	0	1	0	1	-0.0622	0.0753	1.0732	0.1411	-0.0541	0.1123	-0.0063	0.0905	0.8344	0.094	-0.0808	0.0817	0.0649	0.0743	-14267.1256
type1	2	0	1	449	0.9322	0.1386	1.124	0.0898	-0.0277	0.0792	0	1	0.8627	0.1294	0.1022	0.0929	0	1	0	1	0.0087	0.0758	1.1313	0.1419	0.0884	0.1227	-0.0686	0.0935	0.8735	0.0947	0.0364	0.0825	-0.0475	0.0758	-14152.4819
type1	2	0	1	450	1.0041	0.1345	0.9917	0.0896	0.001	0.0776	0	1	0.7958	0.128	0.2169	0.0913	0	1	0	1	0.0067	0.0758	0.9268	0.1359	0.2224	0.1236	-0.1996	0.0917	1.0153	0.0962	0.0592	0.0812	-0.0399	0.0768	-14089.2089
type1	2	0	1	451	1.0503	0.132	1.1574	0.0924	0.1157	0.0787	0	1	1.089	0.1243	-0.0375	0.0887	0	1	0	1	-0.0544	0.0766	0.8659	0.1328	-0.0628	0.1165	0.0409	0.0868	0.9045	0.0975	-0.1182	0.0811	0.0817	0.076	-14236.9223
type1	2	0	1	452	0.9798	0.1369	0.9621	0.0878	-0.0935	0.0773	0	1	0.8852	0.1327	0.147	0.0934	0	1	0	1	-0.0401	0.0771	1.0459	0.1385	0.1383	0.1268	-0.1149	0.0939	1.0517	0.0947	0.1293	0.0815	0.0514	0.0776	-14212.1434
type1	2	0	1	453	1.0328	0.1366	0.87	0.0874	0.0465	0.0769	0	1	1.1951	0.1321	0.0449	0.0921	0	1	0	1	-0.0631	0.0764	0.9072	0.1374	-0.1606	0.1219	-0.0029	0.0906	1.1245	0.0953	-0.0595	0.0812	0.0943	0.0765	-14090.7636
type1	2	0	1	454	1.0529	0.1403	1.0135	0.0892	-0.0273	0.079	0	1	1.0853	0.129	-0.0211	0.0926	0	1	0	1	-0.017	0.0765	1.0092	0.1426	-0.0996	0.1201	0.1221	0.0914	1.0338	0.0957	0.0774	0.0829	-0.007	0.076	-14295.2918
type1	2	0	1	455	0.9303	0.1384	1.081	0.0895	-0.0516	0.0786	0	1	0.816	0.1282	0.0256	0.0921	0	1	0	1	0.0727	0.0761	1.0865	0.141	0.198	0.1228	0.0411	0.0931	0.9494	0.0951	0.0217	0.0822	-0.0379	0.0766	-14255.117
type1	2	0	1	456	1.1533	0.1328	1.008	0.0875	0.1199	0.0764	0	1	0.9349	0.127	0.1605	0.0892	0	1	0	1	0.1469	0.0747	0.811	0.1316	0.048	0.1203	-0.0647	0.0884	0.9737	0.0936	-0.0731	0.0792	-0.132	0.0749	-14040.185
type1	2	0	1	457	0.8099	0.1329	0.9827	0.0882	-0.0481	0.0766	0	1	0.8071	0.12	0.1297	0.0902	0	1	0	1	0.0769	0.0731	1.195	0.1376	0.1009	0.1146	-0.1041	0.0911	1.007	0.0947	0.0277	0.0811	-0.0856	0.0738	-13981.49
type1	2	0	1	458	1.001	0.1423	1.2168	0.0896	0.069	0.0803	0	1	0.8031	0.1332	-0.0021	0.0962	0	1	0	1	0.0931	0.0769	1.0671	0.1453	0.1894	0.1285	0.0657	0.0968	0.7687	0.0932	-0.0486	0.0827	-0.1266	0.0768	-14196.7405
type1	2	0	1	459	0.9324	0.1369	0.9941	0.0901	0.0817	0.0787	0	1	1.131	0.1295	-0.11	0.0921	0	1	0	1	0.0728	0.0768	1.0361	0.1396	-0.0875	0.1203	0.0887	0.091	1.0418	0.0968	-0.08	0.0828	-0.0922	0.0766	-14243.7736
type1	2	0	1	460	0.9884	0.138	0.9158	0.087	0.0214	0.0778	0	1	1.128	0.1305	0.035	0.0933	0	1	0	1	-0.107	0.0758	1.0782	0.1408	-0.1522	0.1205	0.0024	0.0922	1.0434	0.094	-0.0845	0.0822	0.0687	0.0757	-14069.1207
type1	2	0	1	461	0.8497	0.1349	1.0994	0.0867	-0.0107	0.0766	0	1	0.9516	0.1298	0.1061	0.0926	0	1	0	1	-0.0696	0.0758	1.0974	0.1383	0.0666	0.1232	-0.0625	0.0931	0.8731	0.0915	0.0217	0.0797	0.0687	0.0757	-14028.0634
type1	2	0	1	462	1.179	0.1362	1.0487	0.0884	0.0351	0.0773	0	1	1.0307	0.1253	0.0981	0.0896	0	1	0	1	-0.0894	0.075	0.8179	0.1353	-0.0914	0.1166	-0.0559	0.0884	0.982	0.0943	-0.0468	0.0804	0.1015	0.0741	-14139.0119
type1	2	0	1	463	0.9371	0.1384	0.9808	0.0891	-0.0626	0.0788	0	1	1.1093	0.1219	0.0382	0.0943	0	1	0	1	-0.027	0.076	1.0778	0.1417	-0.0996	0.113	0.0309	0.0935	1.0558	0.096	0.0586	0.0831	0.0692	0.0758	-14248.8568
type1	2	0	1	464	1.151	0.1345	1.1188	0.0894	-0.054	0.0777	0	1	1.0537	0.1284	0.0429	0.0911	0	1	0	1	0.097	0.0757	0.7665	0.1336	-0.041	0.1207	0.0245	0.0896	0.8848	0.0944	0.0752	0.0799	-0.1109	0.0748	-14104.6482
type1	2	0	1	465	0.7562	0.1353	1.0291	0.0903	-0.0608	0.0785	0	1	1.0894	0.1189	0.0819	0.0901	0	1	0	1	-0.0325	0.0745	1.1751	0.1398	-0.0705	0.1095	-0.0243	0.0903	1.005	0.0966	0.1271	0.0828	0.0299	0.0743	-14163.9632
type1	2	0	1	466	1.0124	0.1402	0.9476	0.086	-0.0016	0.0778	0	1	1.1611	0.1351	0.2317	0.0962	0	1	0	1	0.0453	0.0762	0.9629	0.1414	-0.0838	0.1266	-0.1705	0.0952	1.0303	0.0927	0.0769	0.0815	-0.0737	0.0761	-14140.9101
type1	2	0	1	467	0.8033	0.1369	1.032	0.0881	0.0456	0.0775	0	1	1.0231	0.1271	0.0123	0.0907	0	1	0	1	-0.0152	0.075	1.1986	0.1412	-0.0213	0.1187	0.0529	0.0911	0.9651	0.094	-0.0738	0.0816	-0.0423	0.0749	-14129.6264
type1	2	0	1	468	0.869	0.1395	1.1102	0.0869	0.0493	0.0781	0	1	0.9531	0.1315	0.0805	0.0937	0	1	0	1	-0.024	0.0752	1.1122	0.1431	0.068	0.1244	-0.0661	0.0944	0.8779	0.0917	-0.0259	0.0813	0.0016	0.0749	-14135.3526
type1	2	0	1	469	0.9336	0.1351	1.2184	0.0888	-0.078	0.0774	0	1	1.0451	0.1236	0.1437	0.088	0	1	0	1	-0.0452	0.0747	1.0338	0.1373	-0.0915	0.1147	-0.1219	0.0876	0.7641	0.0924	0.0199	0.0797	0.0093	0.0733	-14019.9618
type1	2	0	1	470	0.9077	0.1346	0.9615	0.0908	-0.0865	0.0784	0	1	1.3021	0.1265	-0.0353	0.0913	0	1	0	1	0.0438	0.0765	0.9999	0.1365	-0.2495	0.1151	0.0528	0.0898	1.0877	0.0981	0.0544	0.0826	-0.0693	0.0759	-14215.8106
type1	2	0	1	471	0.9355	0.1383	1.0083	0.0884	0.1254	0.0782	0	1	0.9915	0.1282	0.1339	0.0927	0	1	0	1	0.0793	0.0757	1.0757	0.1413	-0.0205	0.1203	-0.0798	0.0925	1.0075	0.0947	-0.1872	0.0822	-0.0454	0.0755	-14152.8308
type1	2	0	1	472	0.8197	0.1355	0.9756	0.0882	-0.0013	0.0774	0	1	1.185	0.1254	0.1545	0.0899	0	1	0	1	-0.0707	0.0749	1.1491	0.1399	-0.2095	0.1154	-0.1168	0.0888	1.0348	0.095	0.0042	0.0819	0.0599	0.0741	-14092.4546
type1	2	0	1	473	0.9422	0.1371	0.9321	0.0883	-0.0991	0.0783	0	1	1.0423	0.1345	0.106	0.0959	0	1	0	1	-0.0113	0.0774	1.081	0.1398	0.0214	0.1266	-0.0406	0.0958	1.0761	0.0956	0.1057	0.0826	-0.0221	0.078	-14240.5174
type1	2	0	1	474	0.7038	0.1398	1.0472	0.0874	0.0535	0.078	0	1	0.9009	0.1291	-0.0267	0.0928	0	1	0	1	0.0839	0.0755	1.3141	0.1449	0.1405	0.1224	0.0683	0.0948	0.9747	0.0932	0.0129	0.0825	-0.0625	0.0758	-14241.7516
type1	2	0	1	475	1.049	0.1431	1.1199	0.0889	0.0323	0.08	0	1	0.7894	0.1309	-0.1503	0.0957	0	1	0	1	-0.1292	0.0766	1.0597	0.146	0.2087	0.1251	0.2219	0.0962	0.8645	0.0937	-0.0483	0.083	0.1355	0.0769	-14246.6507
type1	2	0	1	476	0.761	0.1323	1.0385	0.0887	0.0364	0.0768	0	1	1.3653	0.1314	0.0682	0.0909	0	1	0	1	0.1389	0.0758	1.131	0.1367	-0.2839	0.1201	-0.0393	0.0893	0.9528	0.0945	-0.0432	0.0807	-0.1312	0.0743	-14081.3702
type1	2	0	1	477	1.0171	0.1392	1.1027	0.0898	-0.028	0.0789	0	1	0.9379	0.1214	-0.0347	0.0911	0	1	0	1	-0.1402	0.0748	1.0194	0.1415	1e-04	0.114	0.0358	0.0907	0.9461	0.0953	-0.0219	0.0821	0.1112	0.0745	-14241.8676
type1	2	0	1	478	1.0269	0.1343	0.9035	0.0867	0.0774	0.0763	0	1	0.799	0.1232	0.0059	0.0889	0	1	0	1	-0.0517	0.0736	1.008	0.1359	0.1195	0.1171	0.0769	0.0891	1.094	0.0942	-0.0809	0.0806	0.0522	0.0745	-14051.5987
type1	2	0	1	479	1.0466	0.1363	1.0529	0.088	0.0922	0.0778	0	1	0.9301	0.1274	-0.1375	0.0917	0	1	0	1	0.0068	0.0754	0.9409	0.1375	0.0621	0.1206	0.2081	0.0914	0.9464	0.0936	-0.0331	0.0808	-0.0119	0.0755	-14120.6951
type1	2	0	1	480	0.8642	0.136	0.8684	0.0859	-0.1346	0.0765	0	1	1.0201	0.1282	-0.0218	0.0929	0	1	0	1	-0.073	0.0751	1.135	0.1401	-0.0167	0.1201	0.0848	0.0929	1.0957	0.0935	0.1698	0.0815	0.067	0.0756	-14017.874
type1	2	0	1	481	1.1637	0.1418	1.1636	0.0874	0.0771	0.0785	0	1	0.7835	0.1281	-0.0388	0.0937	0	1	0	1	-0.0626	0.0754	0.8898	0.1419	0.1818	0.1221	0.0316	0.094	0.8001	0.0915	-0.0858	0.0806	0.0925	0.0753	-14108.1651
type1	2	0	1	482	1.0907	0.1409	1.0919	0.0886	-0.0728	0.0792	0	1	1.0735	0.1307	0.1839	0.0955	0	1	0	1	0.06	0.0771	0.9291	0.1417	-0.0204	0.1217	-0.1139	0.0948	0.9099	0.0938	0.0576	0.082	-0.0214	0.0767	-14236.0953
type1	2	0	1	483	0.8962	0.1373	0.9983	0.087	0.0414	0.0779	0	1	1.1191	0.1336	0.1436	0.0939	0	1	0	1	-0.0188	0.0758	1.052	0.1401	-0.0387	0.1251	-0.0648	0.0935	0.9938	0.0932	-0.0727	0.0817	0.0412	0.0756	-14152.6759
type1	2	0	1	484	1.1602	0.1387	0.9195	0.0865	-0.0038	0.0775	0	1	0.9875	0.1284	0.0347	0.0927	0	1	0	1	0.0506	0.0754	0.8152	0.1388	0.0568	0.1207	0.0098	0.0917	1.0848	0.0937	0.0303	0.0811	-0.0347	0.0758	-14168.6394
type1	2	0	1	485	0.8232	0.1329	1.0264	0.0879	-0.0338	0.077	0	1	1.026	0.128	0.0633	0.09	0	1	0	1	0.0043	0.0748	1.1378	0.1365	-0.0132	0.1197	-0.0336	0.0901	0.9661	0.0939	-0.0104	0.081	-0.0414	0.0746	-14092.2011
type1	2	0	1	486	1.0909	0.1382	1.2603	0.0899	0.0087	0.0792	0	1	1.0831	0.1255	0.2279	0.093	0	1	0	1	-0.0576	0.0768	0.9071	0.1397	-0.0344	0.1173	-0.1388	0.0913	0.7319	0.0931	-0.0748	0.0806	0.0639	0.0756	-14217.6741
type1	2	0	1	487	0.5389	0.129	0.9716	0.0873	-0.1232	0.0753	0	1	0.8506	0.1293	-0.0624	0.0905	0	1	0	1	0.0465	0.0752	1.3818	0.1367	0.1676	0.1236	0.1114	0.0926	0.9986	0.0938	0.063	0.0804	-0.0192	0.0761	-13938.2789
type1	2	0	1	488	0.996	0.1333	1.0244	0.085	0.21	0.0754	0	1	1.0981	0.126	0.0405	0.0902	0	1	0	1	-0.0363	0.0737	0.9932	0.1358	-0.132	0.117	0.0073	0.0887	0.9278	0.0905	-0.2	0.0786	3e-04	0.0729	-13959.8425
type1	2	0	1	489	1.2493	0.1387	1.0834	0.089	-7e-04	0.0787	0	1	1.0961	0.1151	0.049	0.0905	0	1	0	1	-0.023	0.0741	0.7374	0.1381	-0.0983	0.1049	-0.0195	0.0883	0.9534	0.0946	-0.0178	0.0811	-0.0062	0.0732	-14234.4854
type1	2	0	1	490	0.9698	0.1372	1.0818	0.0866	-0.0286	0.077	0	1	0.9565	0.1322	0.0349	0.0931	0	1	0	1	-0.0152	0.0763	1.0065	0.1393	0.0689	0.1254	-0.0243	0.093	0.8745	0.0915	-0.0198	0.08	0.0546	0.0761	-14050.1342
type1	2	0	1	491	1.0941	0.1412	1.0592	0.0876	-0.0364	0.079	0	1	1.017	0.1254	-0.0132	0.0947	0	1	0	1	0.1335	0.0753	0.9664	0.1426	-0.0436	0.1165	0.0071	0.0942	0.9269	0.0931	0.1077	0.0821	-0.1157	0.0749	-14145.3938
type1	2	0	1	492	1.0146	0.138	1.0582	0.0894	-0.1485	0.0787	0	1	0.877	0.1348	-0.074	0.0944	0	1	0	1	0.0157	0.0781	0.9606	0.1391	0.1922	0.1292	0.1413	0.0949	0.927	0.095	0.1133	0.0819	0.0301	0.0786	-14165.5285
type1	2	0	1	493	1.1307	0.1391	0.9881	0.0882	-0.1403	0.0787	0	1	0.7832	0.1216	0.2197	0.0911	0	1	0	1	-0.0556	0.0734	0.9069	0.1407	0.1498	0.1162	-0.2183	0.0906	1.0097	0.0947	0.1298	0.082	0.0764	0.0743	-14110.536
type1	2	0	1	494	1.1337	0.1412	0.9184	0.0865	0.0418	0.0781	0	1	0.9371	0.1318	0.0656	0.0964	0	1	0	1	0.0651	0.0767	0.8708	0.1414	0.1251	0.1258	0.0121	0.096	1.0383	0.0934	-0.06	0.0818	-0.0595	0.0776	-14112.3162
type1	2	0	1	495	1.0845	0.1374	1.1019	0.0892	-0.0224	0.0785	0	1	0.8897	0.1238	0.0507	0.0932	0	1	0	1	-0.0419	0.0753	0.9311	0.1383	0.0644	0.1177	-0.0204	0.0927	0.8897	0.0943	0.0457	0.0812	0.0602	0.0754	-14100.697
type1	2	0	1	496	0.9001	0.1375	1.0134	0.0887	0.1457	0.0779	0	1	0.9605	0.1282	0.206	0.0931	0	1	0	1	-0.0394	0.0764	1.1155	0.1409	0.0325	0.1213	-0.1851	0.0933	0.9787	0.0948	-0.1348	0.0818	0.1058	0.0766	-14123.6188
type1	2	0	1	497	0.972	0.137	0.99	0.0883	-0.1054	0.0775	0	1	1.0118	0.1259	-0.1049	0.0912	0	1	0	1	-0.0722	0.0757	1.0202	0.1391	-0.0337	0.1182	0.1542	0.0908	1.0091	0.0947	0.0853	0.0814	0.0307	0.0756	-14095.5
type1	2	0	1	498	0.8129	0.1393	1.0163	0.0891	0.0495	0.0787	0	1	0.9067	0.1271	0.1446	0.0928	0	1	0	1	-0.0892	0.0755	1.1967	0.1433	0.087	0.1207	-0.0752	0.0938	1.0018	0.0955	-0.0386	0.0831	0.0593	0.0759	-14177.2364
type1	2	0	1	499	0.8773	0.1355	0.9519	0.0871	0.0472	0.0768	0	1	1.0602	0.1321	-0.0374	0.0926	0	1	0	1	-0.0995	0.0759	1.1158	0.1389	-0.0551	0.1243	0.0653	0.0923	1.0376	0.094	-0.044	0.0811	0.1217	0.0761	-14093.7778
type1	2	0	1	500	0.9369	0.1393	1.0936	0.088	0.0279	0.0782	0	1	0.9394	0.1381	-4e-04	0.0957	0	1	0	1	-0.0513	0.0784	0.9914	0.1412	0.2143	0.1324	0.066	0.0964	0.8682	0.0929	-0.0457	0.0812	0.0259	0.0787	-14148.1177
