# Supplementary material for: Genotype–covariate correlation and interaction disentangled by a whole-genome multivariate reaction norm model
Source: Nat Commun. 2019 May 20;10:2239. doi: 10.1038/s41467-019-10128-w (PMC6527612; doi:10.1038/s41467-019-10128-w)
Supplement: Supplementary file 13 — Source Data [file 41467_2019_10128_MOESM13_ESM.zip › data/fs9/fs20_fs22/fs20-fs22_res_rc_rnmrc_k1.txt]

it	ve1	se_ve1	V3	V4	V5	V6	V7	V8	V9	V10	V11
1	0.923	0.1362	1.0553	0.1383	0	1	1.0528	0.0453	-0.0088	0.0298	-8081.7355
1	1.1273	0.1344	0.7714	0.1336	0	1	1.0084	0.0439	0.049	0.0286	-7951.4061
1	1.055	0.1329	0.8527	0.1335	0	1	1.0128	0.0436	0.0089	0.0289	-7978.3641
1	1.285	0.1386	0.6386	0.1366	0	1	1.0746	0.0451	-1e-04	0.03	-8087.2823
1	0.9061	0.1359	1.0638	0.1395	0	1	1.015	0.0435	0.0358	0.0294	-8045.6546
1	0.895	0.1405	1.1422	0.1436	0	1	1.0055	0.0444	0.0225	0.0296	-8099.6127
1	1.0701	0.1381	1.0355	0.1405	0	1	0.8873	0.0418	-0.01	0.0286	-8046.6328
1	1.1898	0.1401	0.7809	0.1395	0	1	1.0275	0.0448	0.04	0.0295	-8080.5798
1	0.9807	0.1354	0.9535	0.1371	0	1	1.0457	0.0443	-0.0267	0.0296	-8038.158
1	0.8805	0.1389	1.1274	0.1422	0	1	1.0118	0.0444	0.0456	0.0296	-8075.0832
1	0.9955	0.1374	0.9697	0.1399	0	1	1.0849	0.0457	-0.0497	0.0303	-8110.1056
1	1.1386	0.1441	0.98	0.1455	0	1	0.9549	0.0439	9e-04	0.0296	-8150.6687
1	0.8955	0.1367	1.1363	0.1404	0	1	0.9716	0.0436	0.0208	0.0292	-8045.3888
1	0.9498	0.1409	1.1367	0.1439	0	1	0.9651	0.0444	-0.0088	0.0293	-8097.1206
1	1.0526	0.1364	0.916	0.1363	0	1	0.9945	0.0437	0.0233	0.0291	-8010.698
1	0.8969	0.1314	1.0563	0.1338	0	1	0.923	0.0409	-0.0308	0.028	-7907.7043
1	1.0821	0.1396	0.9287	0.1399	0	1	0.9858	0.0433	0.0061	0.0294	-8074.4122
1	1.1505	0.1432	0.8795	0.1434	0	1	1.0184	0.0449	-0.0163	0.03	-8121.9474
1	1.1025	0.1392	0.9337	0.1404	0	1	0.9586	0.0434	-8e-04	0.029	-8062.6387
1	1.0578	0.1369	0.9461	0.1389	0	1	0.9756	0.0436	0.0167	0.029	-8033.8774
1	1.174	0.141	0.8955	0.1415	0	1	0.9557	0.0439	-0.0372	0.0293	-8085.4432
1	1.1287	0.1396	0.8975	0.1404	0	1	0.976	0.0429	-3e-04	0.0295	-8074.8226
1	1.1763	0.1404	0.8884	0.1411	0	1	0.9456	0.043	0.0106	0.0292	-8088.3205
1	0.9588	0.1363	0.9883	0.1384	0	1	1.0526	0.0448	-0.0036	0.0295	-8078.4092
1	1.0642	0.1364	0.8722	0.136	0	1	1.0595	0.0448	-0.0897	0.0296	-8085.8768
1	1.1312	0.1309	0.8159	0.1312	0	1	0.9512	0.0421	0.0096	0.0285	-7941.568
1	1.1596	0.1395	0.8167	0.1388	0	1	1.082	0.0462	-0.0043	0.0304	-8132.533
1	0.7171	0.1353	1.2293	0.1396	0	1	1.0687	0.0455	0.0385	0.0295	-8051.1323
1	1.1351	0.1375	0.859	0.138	0	1	1.0178	0.0444	0.0135	0.0298	-8066.4279
1	0.8517	0.1372	1.1239	0.1409	0	1	1.0708	0.0452	0.0483	0.0301	-8111.186
1	1.1798	0.1418	0.9195	0.1428	0	1	0.9262	0.0428	0.0628	0.0292	-8088.5793
1	0.8635	0.1391	1.1757	0.1433	0	1	1.0135	0.0449	0.0112	0.0295	-8120.3458
1	0.8969	0.1329	1.0488	0.1353	0	1	0.9601	0.0426	-0.0244	0.0282	-7935.6329
1	1.049	0.1428	1.0661	0.1444	0	1	0.9434	0.0436	-0.019	0.0293	-8143.5979
1	1.1976	0.1335	0.8163	0.1336	0	1	0.916	0.0426	0.0119	0.0285	-7941.4977
1	0.9051	0.1354	1.0232	0.1381	0	1	1.0348	0.0446	0.0349	0.0288	-8043.7584
1	1.0621	0.1402	1.0032	0.1419	0	1	0.9411	0.0435	0.036	0.0288	-8074.1055
1	0.8891	0.1383	1.0868	0.1421	0	1	1.0081	0.0431	0.0245	0.0292	-8071.7779
1	0.9327	0.1366	1.0616	0.1392	0	1	1.0064	0.0441	-0.0537	0.0295	-8030.3043
1	0.7956	0.1368	1.2167	0.1411	0	1	0.9851	0.0441	0.0253	0.0289	-8035.966
1	0.9598	0.1389	1.0785	0.1415	0	1	0.9586	0.043	0.002	0.029	-8066.41
1	1.0707	0.1403	0.9883	0.142	0	1	0.9899	0.0443	0.0074	0.0298	-8111.3221
1	1.0529	0.1377	0.9716	0.1391	0	1	0.949	0.0432	0.0188	0.0288	-8017.4042
1	1.1019	0.1373	0.9068	0.1379	0	1	0.9745	0.0432	-0.0272	0.0291	-8052.1059
1	1.318	0.1418	0.7707	0.1403	0	1	0.9695	0.0443	0.0369	0.0297	-8127.3281
1	1.0124	0.133	0.8939	0.1341	0	1	0.9578	0.0419	-0.028	0.0281	-7901.0532
1	0.8262	0.1338	1.1241	0.1386	0	1	0.9877	0.0432	0.004	0.0289	-7928.6653
1	1.2214	0.1371	0.7739	0.1356	0	1	0.9593	0.0427	-0.0266	0.029	-8015.138
1	0.9944	0.1399	1.0415	0.142	0	1	0.9689	0.0433	-0.0131	0.0291	-8075.4458
1	0.9901	0.1361	0.9138	0.1379	0	1	1.0451	0.0442	0.0036	0.0292	-8011.0403
1	1.346	0.1355	0.6179	0.1329	0	1	0.9732	0.0428	0.032	0.029	-8023.3939
1	1.1711	0.141	0.7765	0.1402	0	1	1.0479	0.0438	-0.0147	0.0298	-8125.2388
1	1.0648	0.1398	0.9498	0.1405	0	1	0.9853	0.044	0.006	0.0292	-8055.213
1	0.916	0.1366	1.0719	0.1398	0	1	0.9965	0.0434	-0.0106	0.0293	-8039.2053
1	0.952	0.136	0.972	0.1382	0	1	1.0312	0.0441	-0.0221	0.0292	-8005.0263
1	1.1477	0.1427	0.9089	0.1435	0	1	1.0189	0.0449	-0.0058	0.0301	-8165.6467
1	0.9313	0.1417	1.1327	0.1446	0	1	1.0271	0.0453	-0.0247	0.0302	-8145.9673
1	1.0947	0.1365	0.915	0.1371	0	1	0.9497	0.0431	-0.042	0.0287	-8005.5689
1	0.9621	0.1315	0.9308	0.134	0	1	1.0181	0.0436	-0.013	0.0289	-7928.6792
1	1.0846	0.1379	0.8693	0.1378	0	1	1.0729	0.0456	0.0088	0.0301	-8094.4284
1	1.1492	0.1412	0.8609	0.1417	0	1	1.0008	0.0441	-0.0084	0.0296	-8081.31
1	0.9201	0.1357	0.9876	0.1381	0	1	1.0976	0.0455	0.0104	0.0298	-8078.1992
1	0.855	0.1394	1.1824	0.1437	0	1	0.9511	0.0425	-0.0288	0.0286	-8073.0193
1	1.1548	0.1382	0.9131	0.1384	0	1	0.9651	0.0435	-0.0111	0.0297	-8090.3844
1	0.9972	0.1388	1.0226	0.1412	0	1	1.0511	0.0459	0.0715	0.0303	-8116.004
1	0.7389	0.1348	1.2477	0.1403	0	1	0.9494	0.0415	0.0049	0.0286	-7972.9912
1	0.9995	0.1416	1.0681	0.1444	0	1	0.9458	0.0419	-0.0279	0.0292	-8111.7484
1	1.1482	0.1405	0.8697	0.1409	0	1	1.0177	0.0443	-7e-04	0.03	-8108.2849
1	0.8208	0.1415	1.2431	0.1456	0	1	1.0172	0.0455	-0.0151	0.0299	-8107.2945
1	1.1238	0.1395	0.8752	0.1405	0	1	1.0344	0.0451	0.0363	0.0298	-8105.5509
1	1.1055	0.134	0.868	0.1341	0	1	0.9178	0.0415	0.028	0.0282	-7932.1015
1	1.3138	0.1411	0.7201	0.1393	0	1	1.0609	0.0457	0.012	0.0308	-8188.0148
1	1.1588	0.1382	0.8852	0.1389	0	1	1.0064	0.0441	-3e-04	0.0299	-8154.8493
1	1.2245	0.1376	0.797	0.1364	0	1	0.9511	0.044	-0.047	0.0288	-8013.2234
1	1.1343	0.1405	0.9386	0.1404	0	1	0.9308	0.0435	-0.0279	0.029	-8035.6969
1	1.2408	0.1391	0.8545	0.1383	0	1	0.9268	0.0432	-0.0437	0.0291	-8081.3155
1	1.0307	0.1392	0.9954	0.1404	0	1	0.9331	0.0426	-0.0479	0.0287	-7991.7562
1	0.9474	0.1366	1.0641	0.1393	0	1	0.9501	0.0428	0.001	0.0287	-8001.3287
1	0.9307	0.1345	1.0565	0.1369	0	1	0.9223	0.0422	0.0262	0.028	-7926.0031
1	1.1615	0.141	0.8693	0.1413	0	1	1.0235	0.0445	0.0343	0.03	-8149.8305
1	1.2522	0.1367	0.7507	0.1349	0	1	0.9743	0.0439	0.0088	0.0292	-8019.4371
1	0.7937	0.1372	1.1814	0.1406	0	1	1.0159	0.0445	0.0067	0.0291	-8013.7172
1	1.0712	0.1407	0.9266	0.1416	0	1	1.0235	0.0444	-0.015	0.0297	-8092.2178
1	1.1118	0.1382	0.9531	0.1389	0	1	0.8901	0.0413	-0.0901	0.0284	-8013.4655
1	1.0511	0.1365	0.9092	0.1369	0	1	1.0275	0.0447	0.0054	0.0294	-8051.9684
1	0.9206	0.1362	1.1147	0.1398	0	1	0.9577	0.0429	0.0027	0.0292	-8029.6943
1	1.095	0.1433	0.9206	0.1432	0	1	1.0678	0.0462	0.0076	0.0304	-8146.7723
1	1.055	0.1398	0.9365	0.141	0	1	1.0367	0.045	0.0071	0.0298	-8093.1722
1	0.62	0.1315	1.299	0.1374	0	1	1.0162	0.0438	-0.0065	0.0285	-7947.2204
1	0.9367	0.1372	1.1302	0.14	0	1	0.9653	0.0441	0.0334	0.0292	-8068.0814
1	0.9261	0.1366	1.0079	0.1385	0	1	0.9898	0.0432	0.0436	0.0285	-7970.7788
1	1.1792	0.1373	0.8309	0.1374	0	1	0.9251	0.0416	0.0138	0.0287	-8003.4769
1	1.1666	0.1377	0.849	0.1375	0	1	1.0079	0.0439	0.0379	0.0298	-8114.5173
1	0.9346	0.1407	1.0708	0.143	0	1	1.0141	0.0443	-1e-04	0.0294	-8107.0429
1	1.0544	0.1342	0.8698	0.1346	0	1	1.0036	0.0437	0.0015	0.0287	-7978.4887
1	0.9429	0.1408	1.1627	0.1431	0	1	0.8773	0.041	0.0524	0.0282	-8060.0032
1	1.1835	0.1421	0.8688	0.1418	0	1	0.9345	0.0431	0.0111	0.0287	-8059.2238
1	1.1846	0.1413	0.8417	0.1416	0	1	0.9871	0.0437	-0.0167	0.0296	-8089.5342
1	1.2823	0.1384	0.6592	0.1369	0	1	1.0367	0.0438	-0.0367	0.0297	-8077.0423
1	0.8739	0.1326	1.0638	0.1361	0	1	1.0269	0.0438	-0.0268	0.0294	-8001.2849
1	0.729	0.1376	1.2884	0.1435	0	1	0.9816	0.0431	0.0138	0.029	-8057.2992
1	1.1366	0.139	0.9067	0.1393	0	1	0.9748	0.0436	0.0781	0.0296	-8072.9622
1	0.8415	0.1391	1.1556	0.1427	0	1	1.015	0.0443	-0.0017	0.0293	-8067.3318
1	0.7042	0.1324	1.2554	0.137	0	1	0.955	0.0424	0.0253	0.0282	-7939.6591
1	1.1815	0.1358	0.8405	0.1358	0	1	0.9504	0.0435	-0.0296	0.0289	-8006.8165
1	1.0673	0.1383	0.98	0.1392	0	1	0.9538	0.0438	-0.0146	0.029	-8042.032
1	0.8045	0.1427	1.2065	0.1467	0	1	1.0427	0.0448	-0.0497	0.0297	-8144.7062
1	1.1244	0.1401	0.8995	0.1403	0	1	0.9789	0.0442	-0.0063	0.0292	-8067.5817
1	0.8793	0.1352	1.1517	0.1391	0	1	0.975	0.0433	0.0577	0.0293	-8052.0336
1	0.9959	0.1404	1.0078	0.1422	0	1	0.9941	0.0433	-0.0258	0.0293	-8082.4361
1	1.0512	0.1428	0.9954	0.1447	0	1	1.0359	0.0452	0.0165	0.0303	-8160.9597
1	1.001	0.1406	0.9903	0.1422	0	1	0.9888	0.0436	0.008	0.0289	-8066.5392
1	0.9949	0.1396	1.0253	0.1422	0	1	1.0253	0.0456	0.0153	0.0299	-8069.5477
1	1.1035	0.1348	0.9147	0.1359	0	1	0.888	0.041	0.0144	0.0283	-7921.0708
1	0.9524	0.1371	1.0742	0.1396	0	1	0.9649	0.0436	0.0319	0.0292	-8014.6531
1	0.7759	0.1345	1.2127	0.1395	0	1	0.9456	0.042	-0.0158	0.0283	-7980.0807
1	1.0961	0.1417	0.9714	0.1429	0	1	0.985	0.0441	0.0651	0.0295	-8137.7815
1	1.0979	0.1352	0.8592	0.1359	0	1	0.9443	0.0422	-0.0137	0.0282	-7955.2573
1	1.0011	0.1348	1.0011	0.1366	0	1	0.9623	0.043	-0.0487	0.0289	-8010.5505
1	1.2992	0.1422	0.7161	0.1411	0	1	1.014	0.044	0.0097	0.03	-8130.8668
1	1.0539	0.1404	0.9151	0.1409	0	1	1.11	0.0468	1e-04	0.0304	-8177.6472
1	0.9226	0.14	1.1661	0.1436	0	1	0.9863	0.0447	-0.0178	0.0297	-8139.239
1	1.0831	0.139	0.8258	0.1388	0	1	1.0993	0.046	0.0027	0.0299	-8088.6724
1	1.0822	0.1351	0.8863	0.1359	0	1	0.9852	0.044	-0.0034	0.0288	-7996.6497
1	1.1903	0.1395	0.8256	0.1388	0	1	1.0027	0.0446	-0.0352	0.0296	-8083.6569
1	0.826	0.1334	1.1016	0.1363	0	1	1.01	0.0431	-0.0328	0.0288	-7996.8227
1	0.8909	0.1367	1.1303	0.1402	0	1	0.9605	0.043	0.0206	0.0288	-8037.8343
1	0.9099	0.1367	1.1304	0.1405	0	1	0.9664	0.0431	-0.0514	0.0291	-8070.4376
1	0.9304	0.1394	1.0869	0.1417	0	1	1.0283	0.0446	-0.0203	0.0297	-8127.1191
1	1.1228	0.1392	0.9641	0.1399	0	1	0.9264	0.0426	-0.001	0.0291	-8080.7735
1	1.1593	0.1359	0.7829	0.1352	0	1	1.0184	0.0434	-0.0128	0.0295	-8032.7087
1	0.9429	0.1354	1.0879	0.1381	0	1	0.9824	0.0441	0.015	0.0293	-8056.4357
1	0.6677	0.1381	1.3212	0.1433	0	1	1.0888	0.0457	-0.0516	0.0301	-8146.2723
1	1.2729	0.1421	0.7808	0.1418	0	1	1.0191	0.045	0.0133	0.0304	-8147.1998
1	1.0019	0.1361	0.9617	0.1374	0	1	0.9901	0.0431	-0.0036	0.0289	-8010.3305
1	1.0543	0.134	0.8716	0.1351	0	1	1.0275	0.0438	-0.0036	0.0294	-7994.0214
1	0.7619	0.131	1.1473	0.1352	0	1	0.9988	0.0432	-0.0501	0.0286	-7900.6036
1	0.9925	0.1399	1.0178	0.142	0	1	1.0072	0.0442	0.0057	0.0293	-8098.3945
1	1.2441	0.1396	0.8203	0.1387	0	1	0.9281	0.043	0.0123	0.029	-8048.8392
1	0.9057	0.1333	1.0494	0.1367	0	1	1.0117	0.0443	-0.0051	0.0291	-7979.1002
1	1.1763	0.1442	0.8966	0.1441	0	1	0.9971	0.0451	-0.0152	0.0298	-8139.9127
1	0.8629	0.1368	1.1071	0.1399	0	1	1.0436	0.0441	-0.0047	0.0297	-8098.6226
1	0.9092	0.1371	1.084	0.1395	0	1	0.9773	0.0436	-0.0046	0.0287	-8034.2792
1	0.9126	0.1374	1.134	0.1406	0	1	0.9008	0.0412	-0.0053	0.0284	-7983.974
1	1.0074	0.1449	0.9949	0.1458	0	1	1.1035	0.0463	0.0445	0.0306	-8228.2117
1	0.9181	0.1377	1.0926	0.1407	0	1	0.9839	0.0433	-0.0239	0.0292	-8039.7803
1	1.013	0.1353	0.92	0.1369	0	1	0.9755	0.0429	-0.0237	0.0283	-7968.5857
1	0.9604	0.1409	1.0845	0.1441	0	1	1.0059	0.0443	-0.0194	0.0297	-8123.2412
1	0.9201	0.1371	1.0894	0.1397	0	1	0.9951	0.0431	-0.0329	0.0294	-8087.0786
1	1.2193	0.1401	0.8108	0.1389	0	1	0.906	0.0422	-0.0063	0.0285	-7966.2445
1	1.0865	0.1344	0.8704	0.1348	0	1	0.9974	0.0436	0.0254	0.0292	-7982.9646
1	0.9188	0.1355	1.0494	0.1383	0	1	1.0112	0.0439	0.0015	0.0293	-8017.1735
1	1.1609	0.1339	0.7914	0.1331	0	1	0.9377	0.0418	0.0138	0.0283	-7935.7024
1	1.12	0.1396	0.9013	0.1388	0	1	0.9888	0.0439	0.0061	0.0294	-8100.1548
1	0.9423	0.1316	0.9708	0.1339	0	1	1.0005	0.042	-0.0664	0.0289	-7984.9526
1	0.9474	0.1372	1.0684	0.1408	0	1	0.9561	0.0427	0.0304	0.0288	-8030.4811
1	0.9565	0.1384	1.1242	0.1417	0	1	0.9557	0.044	0.0215	0.0294	-8055.3841
1	0.9042	0.1356	1.074	0.1379	0	1	0.9268	0.0418	0.0132	0.028	-7951.5516
1	1.0491	0.1401	1.006	0.1421	0	1	1.0219	0.0449	-0.0209	0.03	-8174.2575
1	0.8497	0.1364	1.115	0.1398	0	1	1.0456	0.0448	0.0237	0.0297	-8048.0566
1	0.9908	0.1369	1.002	0.1382	0	1	1.039	0.0448	-0.0395	0.0299	-8098.0861
1	0.7919	0.1359	1.1844	0.1397	0	1	1.0467	0.0452	0.017	0.0298	-8042.4092
1	0.7207	0.1351	1.2469	0.1404	0	1	1.0217	0.0437	0.0232	0.0293	-8027.9204
1	1.165	0.1403	0.9026	0.1405	0	1	0.9889	0.0445	0.0323	0.0299	-8110.3096
1	1.1445	0.1369	0.8743	0.1364	0	1	0.9814	0.0441	-0.009	0.0295	-8030.6672
1	1.0138	0.1412	1.0428	0.1437	0	1	0.9916	0.043	-0.0267	0.0298	-8162.1238
1	1.0602	0.1381	0.95	0.1392	0	1	0.9984	0.0448	0.0122	0.0294	-8048.2418
1	1.1698	0.1407	0.8935	0.1424	0	1	0.9845	0.0441	0.0359	0.03	-8106.8734
1	1.011	0.1372	0.9113	0.1386	0	1	1.1036	0.0459	0.0074	0.0302	-8093.1064
1	0.8939	0.1319	1.0576	0.1346	0	1	0.9376	0.0417	0.0177	0.028	-7923.2257
1	1.3771	0.1439	0.6696	0.1412	0	1	0.9846	0.0435	-0.0495	0.0297	-8146.7906
1	1.038	0.1362	0.9436	0.1364	0	1	0.9755	0.043	-0.0167	0.0291	-7993.9269
1	0.7788	0.1359	1.1625	0.1397	0	1	1.0522	0.0449	-0.014	0.0293	-8046.2269
1	1.0398	0.1388	0.946	0.1408	0	1	1.0374	0.0445	0.0083	0.0299	-8092.4408
1	0.9576	0.1385	1.0421	0.1407	0	1	0.9981	0.0441	0.0058	0.0293	-8035.6438
1	0.7651	0.1358	1.158	0.1394	0	1	1.1018	0.0458	-8e-04	0.0299	-8085.6925
1	1.0572	0.1354	0.9646	0.1373	0	1	0.9537	0.043	0.0024	0.0289	-8039.0616
1	0.7973	0.1397	1.27	0.1443	0	1	0.9819	0.0438	0.009	0.0297	-8084.3378
1	1.0366	0.1329	0.8968	0.1336	0	1	0.9658	0.0426	-0.026	0.0284	-7947.4941
1	1.1436	0.1427	0.9597	0.1427	0	1	0.9424	0.0438	0.0138	0.0292	-8114.1548
1	1.2753	0.1454	0.8351	0.1445	0	1	0.9731	0.0435	0.025	0.0301	-8194.0846
1	1.0077	0.1403	1.0282	0.1424	0	1	1.0098	0.0444	-0.0272	0.0299	-8113.1967
1	0.9248	0.1396	1.078	0.1424	0	1	1.0209	0.0444	-0.0019	0.0294	-8125.3721
1	1.0735	0.1358	0.8607	0.1359	0	1	1.0027	0.0434	-0.0032	0.0289	-7998.0024
1	0.8866	0.1447	1.213	0.1483	0	1	0.9956	0.045	-0.0019	0.0297	-8164.7452
1	0.7615	0.1371	1.2667	0.1429	0	1	0.9883	0.0436	0.0969	0.0294	-8049.7149
1	1.0748	0.1356	0.9077	0.1359	0	1	0.951	0.0425	-0.0196	0.0287	-7970.8827
1	1.3265	0.1411	0.7085	0.1393	0	1	0.9659	0.0432	0.0139	0.0295	-8065.9986
1	0.8076	0.1353	1.1046	0.1388	0	1	1.0768	0.0447	-0.0384	0.0295	-8063.9648
1	1.009	0.1387	1.0022	0.1405	0	1	1.0337	0.0448	0.0393	0.03	-8110.4264
1	0.996	0.1344	0.9486	0.1364	0	1	1.0276	0.0441	-0.0065	0.0292	-8042.0152
1	1.1553	0.1392	0.831	0.1389	0	1	1.0647	0.0458	-0.042	0.03	-8152.7681
1	1.0853	0.1385	0.9268	0.139	0	1	0.9776	0.0436	0.0213	0.0291	-8066.4802
1	1.0177	0.1378	1.0026	0.1405	0	1	0.9853	0.0438	-0.004	0.0294	-8041.3774
1	0.9207	0.141	1.1397	0.1448	0	1	1.0033	0.0444	0.0444	0.0299	-8120.1387
1	1.0773	0.139	0.9458	0.1397	0	1	0.9623	0.0431	0.0212	0.0291	-8054.5179
1	1.1176	0.1395	0.8961	0.1401	0	1	0.9565	0.0433	0.0472	0.0288	-8017.4538
1	1.1657	0.1378	0.8656	0.1373	0	1	0.9044	0.0422	0.0351	0.0282	-7980.152
1	1.0118	0.1378	0.8518	0.1382	0	1	1.1393	0.0468	-0.0279	0.0298	-8092.8179
1	0.9265	0.1392	1.1089	0.1423	0	1	0.9865	0.0437	0.0052	0.0294	-8084.5851
1	0.9011	0.1378	1.0812	0.1405	0	1	1.0256	0.0445	0.052	0.0293	-8081.9172
1	0.986	0.1335	0.9673	0.1351	0	1	0.9676	0.0427	0.0101	0.0286	-7948.9689
1	0.8369	0.1344	1.097	0.1375	0	1	1.0378	0.0441	-0.0071	0.0294	-7991.2379
1	0.9003	0.1386	1.1346	0.1417	0	1	0.9812	0.0441	0.0075	0.0291	-8079.9966
1	1.0808	0.1354	0.8841	0.1351	0	1	0.9544	0.0421	0.0199	0.0285	-7997.4476
1	1.1958	0.1351	0.8201	0.1346	0	1	0.9815	0.0439	-0.0016	0.0294	-8059.0367
1	0.7943	0.1369	1.1658	0.1411	0	1	1.0461	0.0444	-0.0035	0.0297	-8049.4437
1	1.0102	0.1398	1.0188	0.1411	0	1	1.011	0.0444	0.0586	0.03	-8085.7678
1	0.8325	0.1357	1.0763	0.1391	0	1	1.0628	0.0445	-0.0123	0.0294	-8034.8872
1	0.9976	0.136	0.957	0.1377	0	1	1.0106	0.0428	0.0206	0.0293	-8064.178
1	1.1658	0.1392	0.8334	0.1387	0	1	1.0103	0.044	-0.0267	0.0297	-8088.4627
1	1.2537	0.1404	0.7803	0.1387	0	1	1.0057	0.045	0.0367	0.0296	-8135.394
1	1.1773	0.1413	0.8881	0.1411	0	1	0.9398	0.0439	-0.0123	0.0291	-8038.5132
1	1.0448	0.1403	0.9705	0.1416	0	1	1.0547	0.0462	-0.0219	0.0303	-8106.097
1	0.9543	0.1364	0.9895	0.138	0	1	1.008	0.0437	-0.011	0.0288	-8030.6017
1	0.8599	0.135	1.0443	0.1378	0	1	1.0405	0.0439	-0.0202	0.0291	-7993.6488
1	0.7154	0.1367	1.269	0.1424	0	1	1.0702	0.0458	0.0284	0.0298	-8103.1864
1	1.1467	0.1407	0.8828	0.1413	0	1	1.0057	0.0446	0.0053	0.0299	-8089.1042
1	0.953	0.1368	1.0148	0.1386	0	1	1.0256	0.0438	-0.0313	0.0294	-8067.6629
1	1.0255	0.1351	0.913	0.1357	0	1	0.9992	0.044	0.0034	0.0287	-7977.1503
1	0.9577	0.135	1.0319	0.1373	0	1	0.9874	0.0436	-0.0322	0.029	-8019.3971
1	1.0972	0.1375	0.8951	0.1381	0	1	0.9584	0.0432	0.0816	0.0288	-7978.7538
1	0.9828	0.1376	0.9823	0.1393	0	1	1.0594	0.0451	-0.0864	0.03	-8099.5009
1	0.7916	0.1331	1.1708	0.1382	0	1	0.9922	0.0434	-0.0131	0.0289	-7964.5216
1	0.9734	0.1409	1.0422	0.1435	0	1	1.0301	0.045	-0.0074	0.0297	-8138.2163
1	0.9627	0.1432	1.0958	0.1457	0	1	1.0394	0.0451	0.0488	0.0302	-8208.9327
1	0.8674	0.1334	1.0925	0.1364	0	1	1.0209	0.0443	-0.0331	0.0292	-8019.8353
1	1.0472	0.1349	0.929	0.1362	0	1	0.9521	0.0425	0.0225	0.0286	-7958.2302
1	1.0392	0.1359	0.9025	0.1374	0	1	1.0441	0.0436	-0.0173	0.0298	-8065.3879
1	0.9513	0.1376	1.05	0.1403	0	1	1.0185	0.0444	-0.0011	0.0297	-8081.4433
1	0.9584	0.1421	1.1348	0.1452	0	1	0.963	0.0441	0.0166	0.0294	-8117.3212
1	0.9639	0.1402	1.0608	0.1434	0	1	0.9616	0.0424	-0.0197	0.0293	-8030.0777
1	0.8696	0.1313	1.1108	0.135	0	1	0.9338	0.0416	0.0059	0.0284	-7933.1208
1	1.1095	0.1464	1.0186	0.1476	0	1	0.9751	0.0441	0.0443	0.0301	-8197.4309
1	1.0375	0.1343	0.9177	0.1355	0	1	1.0228	0.0448	0.0335	0.0294	-7999.9084
1	0.9878	0.1362	0.9929	0.1379	0	1	0.9733	0.0437	-0.0149	0.0287	-7995.8065
1	0.969	0.1377	1.0585	0.1402	0	1	0.9747	0.0439	0.0139	0.0293	-8020.1607
1	1.099	0.1363	0.9044	0.1377	0	1	0.9751	0.0431	0.0399	0.0292	-8043.3429
1	0.8721	0.1372	1.1664	0.1417	0	1	0.9808	0.044	-0.0365	0.0294	-8050.4499
1	0.9319	0.1397	1.1306	0.1429	0	1	0.9632	0.0433	0.0195	0.0292	-8091.3586
1	1.0004	0.1353	0.9864	0.1372	0	1	0.9478	0.0425	0.0093	0.0287	-7959.1588
1	0.9528	0.1357	0.9844	0.1371	0	1	1.0229	0.0437	0.011	0.0292	-8026.9796
1	1.1144	0.1394	0.9344	0.1401	0	1	0.9452	0.0425	-0.0102	0.029	-8082.5737
1	1.2254	0.1405	0.8641	0.1406	0	1	0.9468	0.0429	-0.0207	0.0296	-8105.4947
1	0.9704	0.1362	0.9632	0.1389	0	1	1.104	0.0453	-0.0152	0.0305	-8112.1099
1	1.2091	0.1379	0.8207	0.1379	0	1	0.9286	0.0418	-0.0351	0.029	-8003.7974
1	1.0889	0.1426	0.9748	0.1437	0	1	0.9926	0.0439	-0.0495	0.0298	-8145.8788
1	1.0841	0.1402	0.9388	0.1406	0	1	0.9707	0.0435	-0.0091	0.0292	-8050.9464
1	1.1233	0.1374	0.8747	0.1372	0	1	0.9304	0.042	0.0093	0.0285	-7980.4618
1	0.9248	0.1308	0.9732	0.1328	0	1	0.9816	0.0424	0.0313	0.0284	-7903.8461
1	0.9022	0.1412	1.1905	0.1445	0	1	0.947	0.0428	0.0184	0.0293	-8109.3434
1	0.8513	0.137	1.1229	0.141	0	1	1.0527	0.0458	-0.0188	0.0297	-8051.6868
1	1.048	0.1381	0.9887	0.14	0	1	0.9965	0.0444	0.0067	0.0296	-8102.119
1	0.8536	0.1351	1.0556	0.1389	0	1	1.0943	0.0448	-0.0553	0.03	-8060.1155
1	0.9484	0.1444	1.112	0.1479	0	1	1.0204	0.0444	-0.028	0.03	-8179.6098
1	1.0609	0.1341	0.945	0.1352	0	1	0.9275	0.0423	-0.0031	0.0285	-7966.3087
1	0.8218	0.1382	1.1846	0.1418	0	1	1.0374	0.0453	0.0417	0.0296	-8098.6751
1	0.979	0.1364	0.9859	0.1379	0	1	1.0091	0.0435	0.0379	0.0292	-8051.4379
1	1.0798	0.1354	0.9388	0.1365	0	1	0.9309	0.043	-0.0275	0.0287	-7956.2069
1	0.9575	0.138	1.0793	0.1406	0	1	0.9203	0.0419	0.0047	0.0284	-8022.8313
1	1.0313	0.1384	1.0387	0.1402	0	1	0.9401	0.043	-0.0228	0.0293	-8039.3307
1	1.0142	0.1435	1.0647	0.146	0	1	0.9978	0.0439	-0.0349	0.03	-8178.9917
1	1.2153	0.1392	0.7255	0.1377	0	1	1.0359	0.0443	0.0038	0.0296	-8051.3105
1	0.9622	0.1364	0.9967	0.1384	0	1	1.0169	0.0439	0.0348	0.0292	-8035.069
1	1.1881	0.1399	0.8282	0.1398	0	1	1.0451	0.0458	0.0489	0.0301	-8124.3979
1	1.2178	0.1387	0.7891	0.1378	0	1	0.9951	0.043	0.0122	0.0297	-8116.8874
1	0.745	0.1344	1.2034	0.1389	0	1	1.0827	0.0456	-0.0627	0.0298	-8079.9499
1	0.875	0.1349	1.0589	0.1374	0	1	1.0437	0.0445	0.003	0.0293	-8035.5278
1	1.2047	0.1403	0.7442	0.1387	0	1	1.0638	0.0454	0.0158	0.0297	-8113.0434
1	1.1531	0.1446	0.9297	0.1447	0	1	0.9645	0.0435	0.0047	0.0293	-8165.9987
1	1.0234	0.1409	0.9704	0.1418	0	1	1.0504	0.0451	0.0445	0.0299	-8140.6944
1	1.0944	0.1379	0.9333	0.1388	0	1	0.9697	0.0439	0.0182	0.0293	-8033.9095
1	0.9884	0.1374	0.9642	0.1389	0	1	1.0673	0.0457	-0.0171	0.0296	-8095.5402
1	0.7839	0.1391	1.2361	0.1439	0	1	1.0057	0.0443	-0.0186	0.0292	-8092.5335
1	1.0659	0.1345	0.8493	0.1354	0	1	1.0627	0.0444	0.0309	0.0299	-8029.9942
1	1.1255	0.1407	0.8411	0.1403	0	1	1.0503	0.0456	-0.0045	0.0296	-8099.0693
1	1.1336	0.1417	0.8497	0.1416	0	1	1.0518	0.0453	0.0152	0.03	-8123.7502
1	1.0284	0.1366	0.9409	0.1371	0	1	0.9997	0.0442	-0.0131	0.029	-8017.9657
1	0.9801	0.1402	1.0677	0.1418	0	1	1.0328	0.0454	0.0136	0.0301	-8156.1505
1	0.8862	0.138	1.1132	0.1412	0	1	0.9906	0.043	0.0074	0.0291	-8069.657
1	1.031	0.1378	0.9658	0.1391	0	1	1.0431	0.0456	0.0413	0.0299	-8093.4452
1	1.0888	0.136	0.9407	0.1368	0	1	0.9509	0.0429	-0.0037	0.029	-8028.2656
1	0.976	0.1414	1.0798	0.144	0	1	0.9858	0.0441	0.025	0.0294	-8110.2639
1	0.9781	0.141	1.0343	0.1433	0	1	1.0141	0.044	-0.0538	0.0294	-8147.8898
1	0.7068	0.14	1.3183	0.1461	0	1	1.0153	0.0442	0.0074	0.0295	-8097.4269
1	0.9104	0.14	1.0754	0.1426	0	1	1.0534	0.0454	0.0175	0.0299	-8101.7202
1	1.1295	0.1369	0.8403	0.1367	0	1	0.9912	0.0441	3e-04	0.029	-8002.5854
1	1.2942	0.1382	0.7233	0.1361	0	1	0.9666	0.0438	-0.037	0.0291	-8043.5432
1	1.2012	0.1418	0.8134	0.1417	0	1	0.9736	0.0434	-0.0237	0.0293	-8054.7335
1	1.1205	0.1382	0.8744	0.1385	0	1	0.9884	0.0435	-0.0524	0.0293	-8036.2582
1	1.098	0.1423	1.0652	0.1445	0	1	0.8602	0.0419	0.0278	0.0286	-8073.3785
1	0.8992	0.1413	1.0983	0.1443	0	1	1.0484	0.0455	0.0156	0.0297	-8111.5758
1	1.1483	0.1382	0.8763	0.1381	0	1	0.935	0.0435	-0.0228	0.0285	-7992.17
1	0.913	0.1415	1.1657	0.1452	0	1	1.0309	0.0453	0.0215	0.0305	-8169.0333
1	1.0809	0.1352	0.8749	0.1358	0	1	0.9715	0.0432	0.0363	0.0287	-7963.9739
1	0.8746	0.1406	1.1422	0.145	0	1	1.0566	0.0453	-0.0351	0.0301	-8148.2885
1	0.8469	0.1367	1.1505	0.1405	0	1	0.9929	0.0433	0.0379	0.0293	-8041.094
1	1.0166	0.1328	0.9151	0.1335	0	1	1.0498	0.045	-0.0525	0.0293	-8050.6104
1	0.9507	0.1391	1.087	0.1419	0	1	0.9609	0.0432	0.0186	0.0289	-8072.5972
1	1.075	0.1354	0.8632	0.1355	0	1	1.0159	0.0445	0.0414	0.029	-8004.8458
1	1.129	0.1391	0.9071	0.1401	0	1	1.0114	0.045	0.0318	0.0299	-8100.3587
1	0.8904	0.1366	1.1157	0.1395	0	1	0.9783	0.0437	0.0054	0.0291	-8006.0716
1	1.4634	0.142	0.5837	0.1387	0	1	0.9725	0.0437	9e-04	0.0296	-8119.1825
1	0.8795	0.1359	1.0799	0.1387	0	1	1.0343	0.0448	0.0479	0.0292	-8041.9506
1	0.9373	0.1384	1.0018	0.1402	0	1	1.0741	0.046	0.0192	0.0297	-8049.1192
1	0.8496	0.1396	1.1454	0.1433	0	1	0.9784	0.0435	0.0167	0.0287	-8025.1377
1	0.9519	0.1365	1.0454	0.1393	0	1	0.9745	0.0434	0.0222	0.0288	-8023.5868
1	1.2175	0.1392	0.8549	0.1392	0	1	0.9579	0.0436	0.0133	0.0295	-8103.1616
1	1.1231	0.1339	0.877	0.1341	0	1	0.9437	0.0431	0	0.0288	-7942.2756
1	1.0972	0.1327	0.8354	0.1332	0	1	1.0596	0.0448	0.037	0.03	-8034.3413
1	1.0518	0.136	0.8869	0.1364	0	1	1.0084	0.0438	-0.0592	0.0288	-8017.2428
1	1.1716	0.138	0.8383	0.1377	0	1	0.9948	0.0445	-0.0013	0.0294	-8052.9072
1	0.9732	0.1377	1.0469	0.1399	0	1	0.9774	0.0434	0.0262	0.0293	-8038.318
1	1.0111	0.1402	0.9677	0.1415	0	1	1.0035	0.0435	-0.0274	0.0291	-8080.781
1	1.1053	0.1352	0.903	0.1354	0	1	0.9703	0.0431	0.0185	0.0291	-8052.6095
1	1.1554	0.1378	0.8453	0.1384	0	1	0.9933	0.0434	0.028	0.0297	-8054.3691
1	1.1232	0.1369	0.7999	0.1363	0	1	1.0787	0.0454	-0.0129	0.0298	-8089.3099
1	1.2761	0.1421	0.765	0.1403	0	1	0.9759	0.0442	-0.0025	0.0295	-8086.5381
1	1.0887	0.1333	0.8155	0.1336	0	1	1.0062	0.0432	-0.0306	0.0291	-7917.7249
1	1.2495	0.1409	0.783	0.1398	0	1	0.9702	0.0433	-0.0127	0.0293	-8093.0096
1	0.9813	0.1368	1.033	0.1385	0	1	0.956	0.0434	-0.0141	0.0288	-7994.7238
1	1.002	0.1369	0.945	0.1377	0	1	1.0781	0.0454	-0.0276	0.0298	-8122.9385
1	0.9963	0.1356	1.0188	0.1381	0	1	0.9374	0.0423	-0.0068	0.0289	-7972.3578
1	0.9938	0.1408	1.0451	0.1427	0	1	1.0473	0.0452	-0.049	0.0302	-8195.8073
1	1.3257	0.1406	0.752	0.1395	0	1	0.9431	0.0428	0.0159	0.0295	-8109.8951
1	1.14	0.1388	0.8723	0.1388	0	1	1.0247	0.0448	-0.0159	0.0299	-8101.5293
1	0.8732	0.1405	1.1543	0.1444	0	1	1.0065	0.0443	-0.0184	0.0295	-8088.0674
1	0.9742	0.1397	1.0518	0.1422	0	1	1.0137	0.0435	0.065	0.0299	-8138.7342
1	0.872	0.1372	1.1365	0.1402	0	1	0.9663	0.0425	-0.0272	0.0291	-8027.7582
1	0.8472	0.138	1.1603	0.1418	0	1	0.9936	0.0438	-0.0109	0.0293	-8040.4891
1	0.7134	0.1368	1.302	0.1428	0	1	0.9588	0.0419	-0.0099	0.0287	-8034.3848
1	0.9574	0.1377	0.9533	0.1396	0	1	1.0407	0.0447	-0.0158	0.0291	-7983.616
1	1.2083	0.1346	0.7284	0.1336	0	1	1.0085	0.0434	0.0258	0.0293	-8002.3548
1	1.1643	0.141	0.8614	0.1411	0	1	1.0269	0.0451	-0.0335	0.03	-8130.9994
1	1.0231	0.1421	1.0977	0.1446	0	1	0.9329	0.043	-0.0042	0.0293	-8124.2225
1	1.2207	0.1355	0.7217	0.1348	0	1	1.1019	0.0462	-0.04	0.0305	-8111.6533
1	0.928	0.1343	1.0558	0.1367	0	1	0.965	0.0439	-0.0271	0.0287	-7942.2349
1	1.2733	0.1406	0.7032	0.1386	0	1	1.001	0.0439	0.0112	0.0294	-8049.4631
1	0.9793	0.1374	0.9989	0.1396	0	1	0.9748	0.0429	-0.0036	0.0288	-8018.7615
1	1.0664	0.1418	0.9853	0.1433	0	1	0.9854	0.0441	0.024	0.0296	-8093.3971
1	0.9994	0.1366	1.0066	0.1385	0	1	0.9972	0.0438	0.012	0.0296	-8037.61
1	1.0461	0.1416	1.0024	0.1426	0	1	1.0219	0.0452	-0.0027	0.03	-8140.8485
1	0.9081	0.1348	1.0645	0.1376	0	1	1.0034	0.0437	-0.0336	0.0291	-8022.4866
1	1.0599	0.1355	0.9175	0.1365	0	1	1.0122	0.0442	-0.0025	0.0294	-8047.2961
1	0.9423	0.1366	1.0852	0.1392	0	1	0.9186	0.0422	0.0292	0.0284	-7976.5648
1	1.1273	0.1435	0.9809	0.1446	0	1	0.9454	0.0435	-0.0033	0.0296	-8108.3354
1	0.9251	0.1365	0.9846	0.1388	0	1	1.0672	0.0449	8e-04	0.0294	-8043.0464
1	0.7505	0.1418	1.3102	0.1468	0	1	1.063	0.046	0	0.0305	-8181.4607
1	1.0352	0.1377	0.9503	0.1385	0	1	0.9881	0.0437	-0.057	0.0291	-8023.5124
1	1.1441	0.1411	0.9183	0.1409	0	1	0.8929	0.0416	-0.0027	0.0284	-8014.4121
1	0.7324	0.1341	1.2526	0.1395	0	1	0.9681	0.0424	0.041	0.0288	-7977.8155
1	0.8353	0.1329	1.0696	0.136	0	1	1.058	0.045	0.0395	0.0294	-7963.9625
1	1.0737	0.1403	0.9736	0.1411	0	1	1.0006	0.0445	0.0056	0.0296	-8143.9191
1	1.1023	0.1397	0.9392	0.1398	0	1	0.9698	0.0434	0.0283	0.0295	-8063.814
1	0.7816	0.1331	1.186	0.137	0	1	0.9482	0.0426	-0.039	0.0282	-7917.8993
1	1.044	0.1391	0.9307	0.1404	0	1	1.0543	0.0454	0.0253	0.0298	-8097.8131
1	1.0726	0.1383	0.9087	0.1394	0	1	1.0268	0.0441	-0.0326	0.0297	-8082.1518
1	0.8761	0.1382	1.1068	0.1414	0	1	1.0069	0.0435	-0.0335	0.0292	-8068.9732
1	1.0189	0.1342	0.9582	0.1359	0	1	0.9372	0.0419	-0.0144	0.0284	-7959.3407
1	1.0781	0.1388	0.9133	0.1397	0	1	0.9948	0.0439	-0.008	0.0291	-8054.1692
1	0.8942	0.1354	1.0594	0.1382	0	1	1.0119	0.0441	-0.0102	0.0288	-8039.6492
1	0.9601	0.1399	1.0954	0.1422	0	1	0.9473	0.0433	-0.0161	0.029	-8033.5653
1	1.0055	0.1361	1.0295	0.1387	0	1	0.9514	0.0431	-0.0253	0.029	-8022.6552
1	1.2524	0.1381	0.7541	0.1363	0	1	0.9986	0.0451	-0.0525	0.0294	-8052.0853
1	1.0922	0.1398	0.9372	0.1405	0	1	0.9509	0.0434	0.0346	0.0289	-8021.5448
1	0.8996	0.1393	1.0903	0.1426	0	1	1.0393	0.0447	0.0071	0.0295	-8121.7464
1	1.0026	0.1374	1.0848	0.1401	0	1	0.9176	0.042	-0.0116	0.0289	-8080.6396
1	1.0271	0.1376	0.9895	0.1388	0	1	0.9641	0.0436	0.0205	0.0291	-8009.2755
1	0.8685	0.1329	1.1161	0.1363	0	1	1.0084	0.0436	0.0175	0.0295	-8032.2471
1	0.7619	0.1366	1.2427	0.1409	0	1	0.9612	0.0434	-0.014	0.0285	-7989.699
1	0.7894	0.1364	1.2302	0.1413	0	1	0.9841	0.044	0.0397	0.0292	-8024.1284
1	0.6473	0.1329	1.2966	0.1383	0	1	1.004	0.043	0.0396	0.0288	-7966.2822
1	1.1033	0.1374	0.8828	0.1374	0	1	0.9677	0.0426	0.0081	0.029	-8016.4731
1	1.1737	0.1383	0.8312	0.1381	0	1	0.9845	0.044	-0.0268	0.0293	-8043.1564
1	1.0005	0.1381	0.967	0.14	0	1	1.0231	0.0442	0.0194	0.0294	-8068.9096
1	1.236	0.1418	0.8165	0.141	0	1	0.9979	0.0441	-0.0356	0.0299	-8151.6569
1	0.9358	0.1364	1.0491	0.1396	0	1	1.0269	0.0447	-0.049	0.0297	-8036.9429
1	0.9848	0.1384	1.0032	0.1403	0	1	1.0566	0.0453	-0.0309	0.0302	-8101.0113
1	1.0156	0.1392	1.0531	0.1415	0	1	1.0234	0.0448	0.0055	0.0305	-8158.3034
1	1.2935	0.1441	0.7749	0.1427	0	1	0.9745	0.0438	0.0232	0.0295	-8160.9476
1	1.1317	0.14	0.8884	0.1394	0	1	1.0393	0.0451	-0.0204	0.0302	-8147.804
1	1.1281	0.1391	0.8743	0.1389	0	1	1.0132	0.0444	0.0099	0.0295	-8098.6433
1	1.1127	0.1338	0.8111	0.1332	0	1	0.9616	0.0426	-0.0235	0.0284	-7898.7685
1	0.8335	0.1376	1.1666	0.1414	0	1	1.0231	0.0442	0.0413	0.0295	-8107.2542
1	0.9054	0.137	1.0575	0.1392	0	1	1.0074	0.0443	-0.0362	0.029	-8007.2193
1	0.7835	0.1377	1.2351	0.142	0	1	0.9561	0.0426	-0.0202	0.0289	-7998.6729
1	1.01	0.1382	0.9754	0.1402	0	1	1.0583	0.0452	0.0012	0.0301	-8108.3644
1	0.9753	0.1363	1.0065	0.139	0	1	1.0546	0.0447	-0.0331	0.0303	-8094.1693
1	0.7616	0.1323	1.1261	0.1363	0	1	1.0221	0.043	-0.0278	0.0287	-7949.2095
1	1.272	0.1433	0.8269	0.1423	0	1	0.9627	0.0434	-0.0271	0.0299	-8169.2563
1	1.2296	0.1398	0.7693	0.1386	0	1	0.9763	0.0429	-0.0852	0.0291	-8070.1666
1	0.8589	0.1346	1.0656	0.1378	0	1	1.0208	0.0435	0.0214	0.029	-7991.8905
1	1.0881	0.1402	0.9328	0.1413	0	1	0.9847	0.0436	0.0456	0.0294	-8071.9835
1	0.8795	0.1383	1.1508	0.1415	0	1	1.0315	0.0445	-0.026	0.0301	-8127.2478
1	0.9287	0.1376	1.0351	0.1401	0	1	1.0168	0.0437	-0.0121	0.0291	-8062.1581
1	1.0307	0.1381	1.0032	0.1399	0	1	1.0021	0.0439	-0.0607	0.0299	-8096.9894
1	0.687	0.135	1.3255	0.1409	0	1	0.9446	0.0426	0.007	0.0282	-7995.0155
1	1.0473	0.1419	1.0053	0.1433	0	1	0.9781	0.044	-0.0027	0.0295	-8084.3084
1	1.0477	0.1325	0.9656	0.1342	0	1	0.9165	0.042	-0.0082	0.0285	-7946.4446
1	0.9717	0.1376	0.999	0.1392	0	1	1.0014	0.0439	-0.0047	0.0289	-8049.4047
1	0.8905	0.1401	1.102	0.1434	0	1	1.0265	0.0438	-0.0351	0.0295	-8116.2692
1	0.757	0.1374	1.2422	0.1431	0	1	1.0003	0.0442	-0.0586	0.0291	-8032.3434
1	1.1674	0.1365	0.7996	0.1362	0	1	1.0355	0.0447	0.0576	0.0298	-8059.123
1	0.888	0.1402	1.1402	0.1442	0	1	1.0037	0.0438	-0.0302	0.0297	-8097.4006
1	1.3086	0.1365	0.7482	0.1358	0	1	0.9288	0.0423	0.0524	0.0293	-8053.1587
1	0.9159	0.1356	1.0588	0.1384	0	1	0.988	0.0435	0.0611	0.029	-7995.9817
1	0.8495	0.1351	1.0642	0.1378	0	1	1.0002	0.0437	0.0244	0.0285	-7932.9837
1	0.7791	0.1351	1.1844	0.1396	0	1	0.9577	0.0422	-0.0091	0.0284	-7961.1255
1	0.8395	0.1347	1.0962	0.1381	0	1	1.0634	0.0451	-0.0114	0.0295	-8054.3406
1	0.9213	0.1335	1.0119	0.1367	0	1	1.0243	0.0436	-0.052	0.0293	-7996.1429
1	0.8307	0.1352	1.155	0.1387	0	1	0.957	0.0426	-0.0028	0.0285	-7974.6614
1	1.0228	0.1374	0.9123	0.139	0	1	1.0212	0.0443	-0.0248	0.029	-8021.5682
1	0.6972	0.1358	1.2997	0.1413	0	1	0.9942	0.044	0.0028	0.0289	-8022.5913
1	0.9816	0.1369	0.9904	0.1388	0	1	0.9885	0.043	0.03	0.0289	-8046.262
1	0.6638	0.1382	1.3584	0.1448	0	1	1	0.044	0.0314	0.0293	-8054.7123
1	0.8414	0.1419	1.2062	0.1464	0	1	1.0103	0.0453	-0.075	0.0293	-8127.9006
1	1.223	0.1405	0.8251	0.1405	0	1	0.9943	0.0445	0.0308	0.03	-8079.6744
1	1.3189	0.1418	0.7285	0.1396	0	1	0.9802	0.0438	-0.0405	0.0298	-8091.7682
1	0.8338	0.1368	1.1773	0.1414	0	1	0.9781	0.0428	0.011	0.0291	-8044.9114
1	1.1724	0.1414	0.9492	0.142	0	1	0.9253	0.0433	-0.0267	0.0292	-8129.6584
1	1.1603	0.1379	0.8613	0.1382	0	1	0.9413	0.042	-0.0178	0.029	-8038.6544
1	0.9628	0.1337	0.9983	0.1358	0	1	0.9991	0.044	-0.0165	0.0291	-7963.8596
1	0.7996	0.1357	1.2259	0.1408	0	1	0.974	0.0433	-0.0174	0.0289	-8059.2633
1	0.8758	0.1404	1.1835	0.1442	0	1	0.9629	0.0428	-0.0068	0.0293	-8084.1542
1	0.7842	0.1383	1.3053	0.1439	0	1	0.9199	0.0421	-0.0083	0.0289	-8048.6492
1	1.057	0.1392	0.9774	0.1405	0	1	0.9806	0.0441	-0.0232	0.0294	-8057.6169
1	0.7942	0.1357	1.143	0.1394	0	1	1.0157	0.0441	-0.0277	0.0289	-7973.4209
1	0.9132	0.1355	1.0262	0.1383	0	1	1.0852	0.0453	-0.0373	0.0301	-8084.3139
1	1.159	0.1432	0.9247	0.1437	0	1	1.0123	0.045	0.0903	0.0304	-8158.9252
1	0.8001	0.1384	1.2395	0.1428	0	1	1.0221	0.0439	0.0388	0.03	-8131.7355
1	1.0504	0.1388	0.8968	0.1394	0	1	1.0357	0.0441	-0.0322	0.0293	-8077.8304
1	0.9802	0.1418	1.0267	0.1437	0	1	1.0709	0.0458	0.0362	0.0302	-8178.4119
1	1.1134	0.1363	0.8358	0.1363	0	1	1.0438	0.0444	-0.0264	0.0298	-8056.3465
1	0.9071	0.1381	1.1046	0.1412	0	1	0.9487	0.0429	-0.0122	0.0285	-8015.3443
1	1.0936	0.1407	0.997	0.142	0	1	0.9682	0.0439	-0.0088	0.0296	-8140.8158
1	1.0444	0.1355	0.9422	0.137	0	1	0.9995	0.0437	-0.0109	0.0293	-8040.7024
1	1.2895	0.1368	0.6985	0.1344	0	1	0.9612	0.0432	0.0588	0.0289	-8009.3038
1	1.3243	0.1391	0.6728	0.1373	0	1	0.9855	0.0436	-0.0117	0.0295	-8051.4544
1	1.0937	0.1349	0.8726	0.1353	0	1	0.9426	0.0428	-0.0063	0.0283	-7932.1526
1	1.0222	0.1376	0.9325	0.139	0	1	1.0166	0.0438	-0.0293	0.0294	-8021.2585
1	0.8757	0.1384	1.1249	0.1421	0	1	1.0218	0.044	0.0155	0.0296	-8092.0093
1	0.9254	0.1381	1.0992	0.1415	0	1	1.0003	0.0439	0.0513	0.0296	-8077.9046
1	0.8647	0.1368	1.1298	0.1412	0	1	0.9756	0.0426	-0.0236	0.0292	-8007.0629
1	1.0745	0.1387	0.8974	0.1396	0	1	0.9986	0.0437	0.0186	0.0293	-8012.738
1	1.0215	0.1368	0.9917	0.1386	0	1	0.9873	0.0433	-0.0134	0.0293	-8093.0069
1	1.3294	0.1376	0.6624	0.1354	0	1	1.0205	0.0446	-0.0493	0.0297	-8095.0651
1	1.0845	0.1391	0.9716	0.1401	0	1	0.9553	0.0429	0.0518	0.0291	-8103.6286
1	1.0061	0.14	0.998	0.1421	0	1	0.9608	0.0432	-0.017	0.0288	-8013.5702
1	0.9754	0.1369	1.0272	0.1392	0	1	1.0096	0.0443	-0.0079	0.0296	-8053.2543
1	1.1645	0.1388	0.8288	0.1382	0	1	0.9936	0.0442	-0.019	0.0292	-8047.6441
1	1.0293	0.1378	0.9511	0.1387	0	1	1.0533	0.0445	0.0404	0.03	-8139.5166
1	0.8993	0.1385	1.0887	0.1413	0	1	1.0041	0.0438	-0.0198	0.029	-8077.618
1	1.0808	0.1386	0.9492	0.1396	0	1	0.9449	0.0419	0.0114	0.029	-8058.1212
1	1.0403	0.1375	0.9372	0.1386	0	1	0.997	0.0434	-0.0168	0.0292	-8040.0884
1	1.0088	0.135	0.8985	0.1356	0	1	1.0181	0.0437	0.0408	0.0288	-7986.359
1	1.1354	0.1389	0.8932	0.1397	0	1	0.9793	0.0442	0.0291	0.0294	-8047.1503
1	1.057	0.1379	0.9605	0.1396	0	1	0.9791	0.0434	-0.061	0.0294	-8058.4067
1	0.852	0.1378	1.1453	0.1414	0	1	0.991	0.0439	-0.0263	0.0289	-8055.8294
1	0.9089	0.1318	0.9878	0.1343	0	1	0.976	0.0425	0.0076	0.0283	-7873.1569
1	1.0742	0.137	0.9372	0.1388	0	1	1.0097	0.0448	0.0389	0.0298	-8044.0498
1	1.1389	0.1417	0.8853	0.1412	0	1	1.0422	0.0454	0.0045	0.0302	-8148.3032
1	1.1348	0.1379	0.8523	0.1378	0	1	1.0413	0.0445	-0.0204	0.0298	-8156.7794
1	0.9422	0.1366	1.05	0.139	0	1	0.9855	0.044	-0.0179	0.0289	-8023.0279
1	1.0096	0.1391	0.9828	0.1405	0	1	1.0112	0.0444	0.0036	0.0294	-8077.1846
1	1.2285	0.1446	0.8588	0.1444	0	1	1.004	0.0448	0.0109	0.0303	-8170.5735
1	0.9876	0.1358	0.9785	0.1376	0	1	1.0068	0.0435	-0.0404	0.0296	-8000.415
1	1.0776	0.1347	0.8059	0.1345	0	1	1.0374	0.0438	-0.0021	0.029	-7994.3171
1	1.1057	0.1373	0.8354	0.1368	0	1	1.0616	0.0444	-0.0168	0.0297	-8118.3878
1	1.1575	0.1362	0.8089	0.1361	0	1	1.014	0.0438	-0.0046	0.0295	-8062.5692
1	0.9206	0.1346	1.0203	0.1372	0	1	1.0429	0.0448	-0.0498	0.0295	-8015.0904
1	1.0417	0.1388	0.9994	0.141	0	1	1.0235	0.0453	0.0175	0.0302	-8100.8733
1	0.9595	0.1355	1.0728	0.1381	0	1	0.9274	0.0424	-0.0115	0.0287	-7973.9964
1	0.7814	0.1389	1.2236	0.1439	0	1	1.0246	0.0446	0.0067	0.0295	-8088.924
1	1.0494	0.1375	0.979	0.1392	0	1	0.9646	0.0437	0.04	0.0293	-8018.0103
1	0.9549	0.1412	1.1167	0.1445	0	1	0.961	0.0435	-0.079	0.0293	-8092.4749
1	1.0993	0.1381	0.857	0.1384	0	1	1.0394	0.0447	-0.0088	0.0297	-8057.5298
1	1.2882	0.1476	0.8358	0.1469	0	1	0.9646	0.0437	-0.007	0.0301	-8189.6546
1	1.0765	0.1372	0.9012	0.1381	0	1	0.9809	0.0426	-0.0277	0.0291	-8034.2546
1	0.8058	0.1398	1.1971	0.1438	0	1	1.0103	0.044	-0.0119	0.0293	-8083.4098
1	0.9342	0.1348	1.0213	0.1374	0	1	0.9517	0.0416	-0.0093	0.0284	-7964.9897
1	1.0594	0.1351	0.8865	0.136	0	1	1.0182	0.044	-0.0284	0.0291	-8046.6906
1	0.9702	0.1367	1.0755	0.1401	0	1	0.9447	0.0434	0.02	0.0291	-7992.8461
1	1.1763	0.1437	0.9725	0.1446	0	1	0.9359	0.044	-0.0172	0.0298	-8129.2754
1	1.0117	0.1341	0.9374	0.1351	0	1	1.011	0.0441	-0.0322	0.0291	-8009.6121
1	0.8283	0.1387	1.2278	0.1438	0	1	0.9435	0.0424	-0.0336	0.0289	-8049.6907
1	1.0585	0.136	0.8868	0.1361	0	1	1.0097	0.0444	0.0245	0.029	-7997.6356
1	1.2106	0.1373	0.7647	0.1359	0	1	1.0073	0.044	-0.0545	0.0295	-8047.7139
1	1.0317	0.137	0.9515	0.1376	0	1	0.942	0.0421	0.0013	0.0284	-7977.3704
1	1.1548	0.1389	0.8527	0.1386	0	1	0.9873	0.0442	0.0111	0.0292	-8053.6499
1	1.1812	0.1392	0.8161	0.1387	0	1	0.9816	0.0437	0.0082	0.0291	-8049.7122
1	0.9087	0.1403	1.0712	0.1437	0	1	1.0427	0.0447	0.0226	0.0297	-8109.262
1	0.923	0.1363	1.0551	0.1383	0	1	1.0309	0.0446	0.0318	0.0294	-8077.9285
1	1.0442	0.1384	1.0266	0.1405	0	1	0.9434	0.0432	-0.0053	0.0292	-8059.3461
1	1.2084	0.1441	0.9302	0.1441	0	1	0.9581	0.0441	-0.024	0.0301	-8169.0046
1	0.8329	0.1402	1.221	0.1446	0	1	1.0227	0.0451	0.0094	0.0298	-8140.8192
1	1.0915	0.1382	0.9682	0.1394	0	1	0.9427	0.0429	0.0022	0.0292	-8053.1452
1	0.7942	0.1375	1.2408	0.1427	0	1	0.9374	0.0426	-5e-04	0.0287	-7984.0958
1	0.7083	0.1378	1.3611	0.1438	0	1	0.9608	0.0425	0.0383	0.0292	-8081.4771
1	1.0418	0.1385	0.9	0.1396	0	1	1.0547	0.0448	0.0294	0.0297	-8060.5093
1	1.1712	0.1429	0.8733	0.1426	0	1	1.0465	0.0461	-0.0771	0.0303	-8158.2627
1	0.7364	0.1357	1.2533	0.1404	0	1	0.9956	0.0429	0.0079	0.0292	-8040.4341
1	0.8966	0.1386	1.0673	0.1415	0	1	1.0488	0.0447	-0.0179	0.0295	-8100.5327
1	0.8831	0.134	1.0282	0.1362	0	1	1.0104	0.0431	-0.0444	0.0288	-7972.738
1	1.2181	0.1397	0.8217	0.1394	0	1	0.9407	0.0424	-0.0344	0.0291	-8038.5424
1	1.2734	0.1391	0.8082	0.1383	0	1	0.9838	0.0443	-0.0233	0.03	-8157.754
1	1.0727	0.144	1.0374	0.1461	0	1	0.98	0.0442	0.0115	0.0301	-8163.3433
1	1.0026	0.1372	0.9945	0.139	0	1	1.0243	0.0443	-0.0579	0.0298	-8084.3357
1	0.8161	0.1354	1.0728	0.1392	0	1	1.114	0.0456	0.0238	0.0297	-8091.3295
1	1.0052	0.136	0.9992	0.1384	0	1	0.9557	0.0425	-0.0184	0.029	-7995.3194
1	0.9195	0.1435	1.1694	0.1473	0	1	1.0127	0.0452	0.0035	0.0301	-8159.1098
1	1.0146	0.1383	0.951	0.139	0	1	1.0883	0.0472	0.0061	0.03	-8092.7463
1	0.9541	0.1395	1.04	0.1428	0	1	0.9996	0.0434	-0.0216	0.0294	-8059.8457
1	1.05	0.1424	1.0365	0.1445	0	1	1.0113	0.0448	0.0126	0.0303	-8169.3004
1	0.729	0.1331	1.2466	0.138	0	1	0.957	0.0428	0.0297	0.0285	-7929.6117
1	0.91	0.1384	1.0897	0.1414	0	1	1.0377	0.0443	0.0089	0.03	-8113.576
1	1.0312	0.1391	1.0035	0.1415	0	1	0.9832	0.044	-7e-04	0.0292	-8084.5543
1	0.7183	0.1345	1.2468	0.1395	0	1	0.9787	0.0428	0.0483	0.0287	-7984.1636
1	1.0812	0.1375	0.9713	0.1377	0	1	0.9839	0.044	-0.0148	0.0296	-8106.3863
1	0.9816	0.1374	1.0671	0.1397	0	1	0.9702	0.0439	0.0054	0.0292	-8082.6918
1	0.7595	0.1412	1.2653	0.1459	0	1	1.0371	0.0444	-0.0241	0.0301	-8129.2624
1	1.1415	0.1404	0.8826	0.1403	0	1	1.0193	0.0444	-0.0078	0.0302	-8107.8609
1	1.0666	0.1388	0.9173	0.1402	0	1	1.0544	0.0449	-0.0017	0.0301	-8131.1659
1	1.2284	0.1439	0.8461	0.1435	0	1	0.9385	0.0432	0.0073	0.0292	-8078.4963
1	0.825	0.1382	1.2155	0.1421	0	1	1.0007	0.0443	-0.0605	0.0295	-8082.7063
1	1.2093	0.142	0.8242	0.1421	0	1	0.964	0.0432	0	0.0291	-8092.2368
1	0.9121	0.132	0.985	0.1343	0	1	0.9895	0.0426	0.0513	0.0282	-7936.6611
1	0.9094	0.1353	1.0605	0.1381	0	1	1.0224	0.0437	0.0295	0.0294	-8056.9236
1	0.735	0.1359	1.2614	0.1398	0	1	0.9819	0.043	-0.0122	0.0289	-8016.3508
1	0.7097	0.135	1.2344	0.1396	0	1	1.0833	0.0459	-0.025	0.0299	-8053.5909
1	1.0657	0.1391	1.04	0.1412	0	1	0.9538	0.0435	0.0304	0.0297	-8123.2589
1	0.983	0.139	1.0897	0.1426	0	1	0.9483	0.0433	-0.059	0.0292	-8067.7198
1	0.7957	0.14	1.2296	0.1444	0	1	1.01	0.0447	-0.0446	0.0293	-8091.3318
1	0.956	0.137	1.0063	0.1396	0	1	1.0461	0.0447	-0.0358	0.0294	-8096.1591
1	0.777	0.1422	1.3116	0.1476	0	1	1.0302	0.0454	-0.013	0.0302	-8172.9428
1	0.7827	0.1334	1.1664	0.1374	0	1	1.0358	0.0438	-0.0332	0.0296	-8028.4003
1	1.0801	0.1365	0.8637	0.1376	0	1	1.0085	0.0432	-0.0011	0.0291	-8034.8898
1	0.9732	0.1361	1.0257	0.1375	0	1	0.9092	0.0419	0.0479	0.028	-7933.9049
1	0.8821	0.1376	1.1693	0.142	0	1	0.9597	0.0431	0.0012	0.0293	-8027.4214
1	0.96	0.1413	1.0639	0.1429	0	1	1.0473	0.0446	0.0177	0.0301	-8173.5564
1	0.8627	0.1357	1.1293	0.1395	0	1	1.0125	0.0445	0.0186	0.0293	-8047.5285
1	0.9648	0.1379	1.0491	0.1401	0	1	0.9925	0.0437	0.0204	0.0296	-8046.5225
1	0.9106	0.1409	1.1518	0.1447	0	1	1.0151	0.0452	-0.0306	0.0298	-8136.2071
1	0.8042	0.1362	1.1659	0.1402	0	1	1.0317	0.0444	0.0185	0.0293	-8062.3201
1	0.9722	0.1359	0.9876	0.1379	0	1	1.0172	0.0446	0.0241	0.0293	-7992.4928
1	0.9037	0.1407	1.1327	0.1442	0	1	1.0574	0.0461	0.0319	0.0303	-8154.2622
1	1.0421	0.14	0.9123	0.1415	0	1	1.0816	0.0455	-0.0475	0.0301	-8110.7363
1	1.013	0.1349	0.9687	0.1363	0	1	0.9733	0.0426	-0.0216	0.0291	-8005.8021
1	0.8153	0.136	1.1828	0.1398	0	1	1.0174	0.045	2e-04	0.0292	-8071.6956
1	0.9609	0.1365	1.0417	0.1388	0	1	1.0197	0.0445	-0.0497	0.0299	-8048.4711
1	0.8599	0.1366	1.1386	0.1396	0	1	0.9966	0.0449	-0.0168	0.0291	-8005.415
1	0.8814	0.1397	1.1312	0.1434	0	1	1.0374	0.0448	0.0256	0.03	-8106.8313
1	1.2145	0.1358	0.7402	0.1342	0	1	1.0023	0.0436	-0.0052	0.0292	-8029.4778
1	0.9338	0.1367	1.0151	0.1393	0	1	1.0443	0.0445	-0.061	0.0294	-8078.8374
1	0.8858	0.1377	1.0977	0.1404	0	1	1.0519	0.0456	-0.0103	0.0299	-8070.7273
1	0.9191	0.1362	1.0737	0.1392	0	1	0.9834	0.0438	-0.0172	0.0289	-8012.0788
1	0.9833	0.1411	1.0324	0.143	0	1	1.0536	0.0457	0.0018	0.0301	-8139.3309
1	1.0528	0.1353	0.9488	0.1371	0	1	0.9792	0.0432	-0.0413	0.0292	-8062.0238
1	0.9371	0.1401	1.0633	0.1431	0	1	1.0384	0.0441	0.0089	0.03	-8109.8229
1	1.1121	0.1409	0.9102	0.1409	0	1	0.9793	0.0441	-0.0186	0.0291	-8060.6308
1	0.9185	0.1366	1.048	0.1387	0	1	0.9691	0.0424	-0.0158	0.0288	-7996.7516
1	1.1171	0.1385	0.9172	0.1389	0	1	0.9404	0.0425	-0.037	0.029	-8035.6121
1	1.1941	0.1388	0.8113	0.1375	0	1	0.9929	0.045	0.0104	0.0292	-8034.1356
1	0.8856	0.1389	1.1503	0.142	0	1	0.996	0.0444	0.0471	0.0293	-8113.1444
1	0.9081	0.1381	1.0559	0.141	0	1	1.0061	0.0435	-0.0538	0.0291	-8019.9108
1	0.9193	0.1318	1.0018	0.1339	0	1	1.0261	0.0441	0.008	0.029	-7987.6409
1	1.1216	0.143	0.9108	0.1438	0	1	1.0403	0.0449	-0.0025	0.0303	-8166.3673
1	1.026	0.1373	0.9525	0.1386	0	1	0.9453	0.0422	-0.0255	0.0285	-7970.2417
1	0.9507	0.1422	1.0765	0.1449	0	1	1.0688	0.0458	0.0323	0.0306	-8171.902
1	0.8509	0.1378	1.1293	0.1416	0	1	1.0361	0.0439	-0.0211	0.0297	-8082.7599
1	1.0474	0.1405	0.9155	0.1409	0	1	1.0242	0.0444	-0.0251	0.0292	-8075.298
1	0.9201	0.1425	1.1668	0.1461	0	1	0.9643	0.0434	-0.0174	0.0297	-8090.6342
1	0.9551	0.1392	1.0112	0.1412	0	1	1.0605	0.0456	0.0176	0.0296	-8101.5976
1	0.9112	0.1351	1.0667	0.1376	0	1	0.9847	0.0438	-0.0391	0.0288	-8006.1802
1	0.9566	0.1353	1.0328	0.1377	0	1	0.9621	0.0424	-0.0203	0.0288	-8006.3135
1	0.8392	0.1352	1.0741	0.1384	0	1	1.1034	0.0458	0.0044	0.03	-8064.5165
1	1.0832	0.1404	0.9445	0.1414	0	1	0.9919	0.0438	-0.0338	0.0296	-8089.6731
1	1.1344	0.135	0.8096	0.1349	0	1	1.0197	0.0439	-0.0265	0.0295	-8004.6538
1	0.9765	0.1366	1.0479	0.1394	0	1	0.9453	0.0434	0.0016	0.0287	-7990.6108
1	0.9075	0.1357	1.0402	0.1376	0	1	1.0028	0.044	-0.0183	0.0289	-7967.0304
1	0.7716	0.1394	1.2726	0.1438	0	1	0.9877	0.0442	-0.0287	0.0291	-8073.0638
0.5	0.8245	0.1169	1.1276	0.1211	0	1	0.5049	0.0292	0.0112	0.0217	-7262.3912
0.5	0.9618	0.1154	0.9617	0.1167	0	1	0.484	0.0286	-6e-04	0.0212	-7194.3185
0.5	1.1376	0.1196	0.903	0.1211	0	1	0.4256	0.0275	-0.0221	0.0213	-7240.4109
0.5	1.0334	0.1217	0.9794	0.1233	0	1	0.5396	0.0316	-0.0227	0.023	-7376.3123
0.5	1.299	0.1237	0.7502	0.1223	0	1	0.482	0.03	0.0111	0.0222	-7366.0434
0.5	1.023	0.1218	0.9703	0.1234	0	1	0.5177	0.0308	0.0253	0.0223	-7326.7262
0.5	1.0198	0.1219	0.9928	0.1238	0	1	0.492	0.0306	0.0238	0.022	-7295.6314
0.5	0.9965	0.1172	0.9753	0.119	0	1	0.4822	0.029	-0.0227	0.0215	-7251.3288
0.5	1.1128	0.1227	0.9182	0.1236	0	1	0.4775	0.03	-0.0088	0.0218	-7323.7981
0.5	1.1023	0.1187	0.9456	0.1195	0	1	0.4514	0.0288	-0.0087	0.0216	-7301.2811
0.5	0.9878	0.1179	1.0069	0.1202	0	1	0.477	0.0287	0.023	0.0216	-7274.679
0.5	1.018	0.1227	1.084	0.1258	0	1	0.4581	0.0296	0.0317	0.022	-7371.4834
0.5	0.991	0.12	0.9739	0.1221	0	1	0.5199	0.0306	-0.0033	0.0221	-7286.807
0.5	1.1839	0.1224	0.851	0.1229	0	1	0.5056	0.0301	-0.0192	0.0225	-7394.2806
0.5	1.3035	0.1212	0.7479	0.1194	0	1	0.4584	0.0288	0.0218	0.0219	-7339.1416
0.5	0.9599	0.122	1.1105	0.1256	0	1	0.4654	0.0293	0.0067	0.022	-7331.8678
0.5	1.2084	0.1216	0.8312	0.1215	0	1	0.4698	0.0292	0.0034	0.0221	-7318.2826
0.5	1.1623	0.121	0.8347	0.1219	0	1	0.4778	0.0291	0.0019	0.0218	-7281.4577
0.5	1.1126	0.1211	0.9132	0.1216	0	1	0.4998	0.0297	0.0041	0.0223	-7379.4149
0.5	1.1312	0.1199	0.9027	0.1209	0	1	0.4888	0.0301	0.0294	0.0224	-7326.325
0.5	1.04	0.1179	0.8856	0.1186	0	1	0.5382	0.0311	0.0063	0.0222	-7263.4985
0.5	1.167	0.1216	0.8241	0.1222	0	1	0.4974	0.0298	-0.0211	0.0223	-7289.5042
0.5	1.0129	0.1201	0.9881	0.1223	0	1	0.4883	0.0292	0.0227	0.0219	-7309.7108
0.5	1.1001	0.1207	0.9005	0.1219	0	1	0.5065	0.0299	0.0152	0.0222	-7343.6071
0.5	0.938	0.1186	1.0816	0.1218	0	1	0.5028	0.0306	-0.0125	0.0222	-7331.5559
0.5	1.0016	0.1194	1.0256	0.1214	0	1	0.4773	0.0296	0.023	0.0217	-7312.7668
0.5	1.1264	0.1211	0.9051	0.1219	0	1	0.4878	0.0302	0.0031	0.0221	-7336.4001
0.5	1.0785	0.1197	0.9017	0.1213	0	1	0.5259	0.0302	0.0083	0.0223	-7358.2783
0.5	0.9665	0.1193	1.0985	0.1222	0	1	0.4534	0.0283	0.017	0.0218	-7322.1456
0.5	1.1434	0.1206	0.8568	0.1214	0	1	0.5043	0.0302	0.0159	0.0222	-7334.5758
0.5	0.7728	0.115	1.1818	0.1195	0	1	0.499	0.0299	0.0072	0.0215	-7221.8297
0.5	0.9899	0.1201	1.0616	0.123	0	1	0.4633	0.0294	0.0157	0.0218	-7296.3688
0.5	1.2488	0.1263	0.8707	0.1257	0	1	0.4678	0.03	0.0245	0.0224	-7433.5205
0.5	0.8968	0.1185	1.1026	0.1217	0	1	0.484	0.0292	7e-04	0.0217	-7288.0553
0.5	0.9733	0.1198	1.0036	0.1223	0	1	0.512	0.0301	-0.0166	0.0222	-7294.7872
0.5	1.2528	0.1226	0.7572	0.1216	0	1	0.5266	0.031	0.0198	0.0228	-7385.8124
0.5	0.9785	0.1188	0.9784	0.1209	0	1	0.5085	0.0291	0.0076	0.0219	-7299.7662
0.5	0.9883	0.1216	1.0373	0.1239	0	1	0.4943	0.0301	0.0121	0.022	-7336.9014
0.5	1.1371	0.1174	0.8409	0.1174	0	1	0.4923	0.0301	0.0264	0.0218	-7273.2573
0.5	1.0022	0.1216	0.9837	0.1236	0	1	0.5317	0.0304	-0.0353	0.0225	-7360.9002
0.5	0.905	0.1219	1.1759	0.1261	0	1	0.461	0.0294	0.0276	0.0217	-7349.7763
0.5	0.8841	0.1192	1.1203	0.1234	0	1	0.4874	0.0289	0.0104	0.0218	-7305.7323
0.5	0.9292	0.1182	1.0929	0.121	0	1	0.4739	0.0293	-9e-04	0.0217	-7286.0564
0.5	1.0753	0.1259	1.0103	0.1276	0	1	0.5103	0.0309	0.0172	0.0229	-7445.1256
0.5	0.8111	0.121	1.1908	0.1256	0	1	0.535	0.0311	0.0087	0.0224	-7351.4425
0.5	1.0042	0.1176	1.0129	0.1198	0	1	0.4671	0.0285	-0.014	0.0217	-7293.2254
0.5	1.0664	0.1259	1.0258	0.128	0	1	0.4855	0.0302	0.005	0.0223	-7430.3179
0.5	0.9209	0.1143	1.0146	0.1171	0	1	0.4948	0.0296	-0.0133	0.0214	-7206.4098
0.5	0.8206	0.121	1.2249	0.1258	0	1	0.5063	0.0302	-0.0188	0.0224	-7366.1241
0.5	1.1899	0.1207	0.8362	0.1215	0	1	0.4677	0.0292	0.0145	0.0219	-7297.0234
0.5	0.9394	0.1185	1.062	0.122	0	1	0.4821	0.0291	-0.0018	0.0217	-7284.6543
0.5	1.0476	0.1174	0.8955	0.1186	0	1	0.514	0.0295	0.0019	0.022	-7274.3744
0.5	1.199	0.1235	0.854	0.1238	0	1	0.4807	0.0291	0.018	0.0225	-7366.6234
0.5	1.1844	0.1205	0.8879	0.1211	0	1	0.4153	0.0279	0.0068	0.0211	-7275.0737
0.5	0.9471	0.1194	1.0613	0.1218	0	1	0.5052	0.03	0.0226	0.0221	-7334.7293
0.5	1.2652	0.1216	0.7716	0.1197	0	1	0.4959	0.0307	0.0383	0.0223	-7371.1
0.5	1.0924	0.1209	0.9858	0.1221	0	1	0.4693	0.0292	-0.0105	0.0223	-7363.5764
0.5	1.0486	0.1179	0.9684	0.12	0	1	0.4734	0.0294	-0.0025	0.0217	-7295.8576
0.5	1.1771	0.1242	0.8501	0.1243	0	1	0.5018	0.03	-0.0092	0.0224	-7374.7573
0.5	0.8567	0.1158	1.1071	0.119	0	1	0.4718	0.0289	0.0135	0.0211	-7211.0955
0.5	0.9893	0.1238	1.0926	0.1274	0	1	0.4657	0.029	-0.0039	0.0219	-7379.7446
0.5	0.9135	0.1183	1.0848	0.1214	0	1	0.484	0.0296	-0.0212	0.0215	-7283.8139
0.5	1.0158	0.1173	0.8998	0.1189	0	1	0.5245	0.0308	-0.0236	0.022	-7201.8618
0.5	1.1115	0.1167	0.8933	0.1175	0	1	0.4361	0.028	-0.0172	0.0211	-7213.6104
0.5	0.9089	0.1174	1.0613	0.1209	0	1	0.5137	0.03	-0.0189	0.0221	-7281.6348
0.5	1.0109	0.1194	1.0129	0.1214	0	1	0.4445	0.0291	-0.0054	0.0212	-7231.6139
0.5	1.069	0.1203	0.9549	0.122	0	1	0.4712	0.029	0.0108	0.0218	-7315.5417
0.5	1.0281	0.1228	0.9881	0.1249	0	1	0.5196	0.0304	0.0018	0.0225	-7386.9149
0.5	0.9026	0.1215	1.0972	0.1249	0	1	0.514	0.0296	-0.0379	0.0221	-7362.3363
0.5	1.0558	0.1225	0.9854	0.1243	0	1	0.5155	0.0309	0.0037	0.0225	-7407.1075
0.5	1.0037	0.122	1.0535	0.1246	0	1	0.4974	0.0304	-0.0099	0.0225	-7371.7078
0.5	0.9652	0.1203	1.1484	0.124	0	1	0.4042	0.0278	-0.0055	0.0212	-7282.2417
0.5	0.9403	0.1199	1.0655	0.1225	0	1	0.4983	0.0301	0.0247	0.0222	-7293.0439
0.5	0.9251	0.1197	1.029	0.1222	0	1	0.5412	0.0309	0.0174	0.0224	-7308.4348
0.5	0.749	0.1194	1.2512	0.1249	0	1	0.5333	0.031	0.0268	0.0224	-7340.2595
0.5	1.0606	0.1197	0.9301	0.1209	0	1	0.4895	0.0296	0.0407	0.0219	-7282.2741
0.5	0.9126	0.1194	1.0708	0.122	0	1	0.4913	0.0299	0.0108	0.0216	-7268.6963
0.5	0.7985	0.1194	1.2211	0.1249	0	1	0.4754	0.0287	-0.0206	0.0219	-7269.9567
0.5	0.7613	0.1185	1.2176	0.1239	0	1	0.5088	0.03	-0.0343	0.0219	-7270.9072
0.5	0.9064	0.1203	1.1625	0.1242	0	1	0.4685	0.0293	0.0222	0.022	-7343.8884
0.5	1.0177	0.1233	1.0292	0.1259	0	1	0.4618	0.0292	0.0069	0.0217	-7312.6372
0.5	0.8473	0.1155	1.0583	0.1185	0	1	0.5	0.0294	0.0103	0.0214	-7158.4764
0.5	0.8554	0.1163	1.1222	0.1208	0	1	0.5221	0.03	0.0226	0.0223	-7301.2377
0.5	0.9355	0.1232	1.1069	0.1261	0	1	0.4886	0.0298	0.0048	0.022	-7351.1025
0.5	1.0247	0.1214	0.994	0.1234	0	1	0.4823	0.0292	-0.016	0.0219	-7314.6948
0.5	0.9986	0.1216	1.0136	0.1239	0	1	0.5334	0.0317	-0.0032	0.0226	-7375.4807
0.5	1.1031	0.1194	0.8596	0.1207	0	1	0.4926	0.0291	-0.0034	0.0219	-7263.0263
0.5	1.0657	0.1206	0.8855	0.1214	0	1	0.5189	0.0299	0.0092	0.0222	-7284.4348
0.5	0.8033	0.116	1.113	0.1204	0	1	0.5269	0.0296	-0.0147	0.0218	-7241.46
0.5	0.9465	0.12	1.0479	0.1227	0	1	0.5007	0.0297	-0.0194	0.022	-7311.7981
0.5	1.0148	0.1224	1.0227	0.1251	0	1	0.4867	0.0295	-0.0105	0.022	-7358.5431
0.5	1.253	0.1221	0.7578	0.1209	0	1	0.5182	0.0307	-0.0105	0.0225	-7378.496
0.5	0.9075	0.1194	1.1091	0.1238	0	1	0.5087	0.0301	-0.0267	0.0225	-7319.2249
0.5	1.0345	0.1211	0.9921	0.1237	0	1	0.4946	0.0301	-0.0235	0.0221	-7349.2008
0.5	0.8758	0.1172	1.0676	0.1204	0	1	0.5099	0.0294	3e-04	0.0218	-7248.7025
0.5	0.6253	0.1175	1.3694	0.1245	0	1	0.4894	0.0298	-0.0196	0.0215	-7238.178
0.5	0.9841	0.1161	1.0129	0.1184	0	1	0.4567	0.0284	0.0051	0.0213	-7233.3719
0.5	1.0395	0.1194	0.9517	0.1211	0	1	0.4726	0.0289	-0.001	0.0216	-7260.4196
0.5	1.1977	0.1211	0.7911	0.1204	0	1	0.5068	0.0307	-0.0116	0.0221	-7314.9689
0.5	0.9616	0.1215	1.0957	0.1247	0	1	0.4721	0.0296	0.0217	0.022	-7326.1999
0.5	1.0446	0.1179	0.9515	0.1193	0	1	0.4998	0.0296	0.0016	0.022	-7332.1973
0.5	1.0718	0.1228	0.964	0.1246	0	1	0.4951	0.0301	-0.0056	0.0222	-7363.784
0.5	0.8562	0.1222	1.1877	0.127	0	1	0.517	0.031	-0.0211	0.0224	-7380.4787
0.5	0.831	0.1184	1.1992	0.1232	0	1	0.483	0.0299	0.0237	0.0219	-7294.1827
0.5	0.9076	0.115	1.064	0.1179	0	1	0.4457	0.0277	-0.0066	0.0207	-7196.3563
0.5	0.8753	0.1213	1.1693	0.1258	0	1	0.494	0.0295	0.0151	0.0221	-7373.1587
0.5	0.9368	0.1205	1.0472	0.1237	0	1	0.5104	0.0304	0.0251	0.0219	-7306.5643
0.5	1.1042	0.121	0.8873	0.1213	0	1	0.5538	0.0314	0.009	0.0231	-7397.1579
0.5	1.1179	0.1163	0.8107	0.1165	0	1	0.4817	0.0288	-1e-04	0.0213	-7200.9398
0.5	1.0838	0.1205	0.9318	0.1224	0	1	0.4962	0.0297	0.0333	0.0222	-7326.2238
0.5	0.9786	0.1166	0.9798	0.1189	0	1	0.4799	0.0293	-0.0183	0.0213	-7220.4549
0.5	0.906	0.1182	1.0364	0.1214	0	1	0.5318	0.0301	0.0127	0.0223	-7271.3937
0.5	1.1145	0.1233	0.9298	0.1247	0	1	0.4949	0.0302	-0.0068	0.0224	-7366.4653
0.5	1.0832	0.123	0.9521	0.1239	0	1	0.5	0.03	0.0177	0.0223	-7382.0306
0.5	0.9935	0.1192	0.9487	0.1214	0	1	0.5274	0.0302	-0.0353	0.0221	-7300.8237
0.5	1.1816	0.1207	0.8473	0.1203	0	1	0.4737	0.0301	-0.0183	0.0219	-7300.8653
0.5	0.8947	0.1221	1.1664	0.1259	0	1	0.5005	0.0301	-0.0332	0.0226	-7374.1917
0.5	0.9317	0.121	1.0868	0.1241	0	1	0.5231	0.0305	-0.0514	0.0225	-7379.2195
0.5	0.968	0.1211	1.0496	0.1243	0	1	0.5106	0.0307	0.0045	0.0224	-7338.2438
0.5	1.0429	0.1211	0.9211	0.1228	0	1	0.4973	0.0293	-1e-04	0.0218	-7273.2194
0.5	1.3074	0.1234	0.7584	0.1223	0	1	0.4548	0.0295	-0.0145	0.0218	-7337.7996
0.5	1.1832	0.1219	0.8598	0.1226	0	1	0.482	0.0298	0.0236	0.0222	-7351.4759
0.5	0.8297	0.117	1.069	0.1203	0	1	0.5532	0.0304	-0.0348	0.0221	-7280.9913
0.5	0.9813	0.1241	1.0814	0.1267	0	1	0.5238	0.0311	-0.0038	0.0227	-7442.3428
0.5	1.1368	0.1213	0.8959	0.1225	0	1	0.5008	0.0304	0.0103	0.0224	-7358.0453
0.5	0.8953	0.116	1.0933	0.12	0	1	0.4788	0.0287	-0.0072	0.0217	-7258.3608
0.5	1.1967	0.1225	0.8674	0.1229	0	1	0.5146	0.0309	0.0494	0.023	-7423.9907
0.5	0.7034	0.1191	1.262	0.1245	0	1	0.5285	0.0299	-0.0087	0.022	-7307.8243
0.5	0.9732	0.1191	1.0031	0.1213	0	1	0.5277	0.0308	-0.007	0.0225	-7301.3025
0.5	0.8114	0.1193	1.1599	0.1231	0	1	0.5207	0.0297	-0.0058	0.022	-7317.1841
0.5	0.6758	0.1146	1.2673	0.1209	0	1	0.5255	0.0297	-0.0155	0.0219	-7252.1509
0.5	0.8284	0.118	1.2038	0.1227	0	1	0.4497	0.0286	-0.0109	0.0213	-7249.2006
0.5	0.8039	0.1165	1.2041	0.1214	0	1	0.457	0.0285	0.0108	0.0213	-7227.4002
0.5	0.9412	0.1216	1.1204	0.1246	0	1	0.4959	0.03	0.0552	0.0225	-7378.2875
0.5	0.9872	0.1239	1.1155	0.1273	0	1	0.4578	0.029	-0.0424	0.022	-7379.9986
0.5	1.1917	0.119	0.8077	0.1188	0	1	0.4979	0.0303	-0.0146	0.0221	-7310.3866
0.5	1.0366	0.118	0.9437	0.1198	0	1	0.4905	0.0294	-0.0024	0.0219	-7266.4242
0.5	1.3808	0.1232	0.667	0.1212	0	1	0.4674	0.0294	0.0096	0.0221	-7354.1816
0.5	0.9735	0.1218	1.0761	0.1247	0	1	0.4872	0.0297	-0.0046	0.0221	-7364.0612
0.5	1.1445	0.1196	0.9165	0.1207	0	1	0.4325	0.0283	-0.0033	0.0213	-7291.726
0.5	1.3011	0.1205	0.7898	0.1197	0	1	0.4256	0.0284	0.0192	0.0217	-7316.6527
0.5	0.9527	0.1169	0.975	0.1188	0	1	0.5237	0.0307	0.0189	0.0218	-7240.6925
0.5	1.0757	0.1185	0.8532	0.1194	0	1	0.5164	0.0302	-0.0026	0.0217	-7263.9077
0.5	1.091	0.1178	0.8839	0.1192	0	1	0.4896	0.0291	0.0128	0.0218	-7272.2184
0.5	1.118	0.1191	0.8416	0.1196	0	1	0.5256	0.0306	-0.0067	0.0224	-7295.3609
0.5	1.2526	0.1253	0.84	0.1244	0	1	0.4495	0.0287	-0.0083	0.0217	-7403.6995
0.5	0.9016	0.1236	1.0569	0.1269	0	1	0.6053	0.0327	0.0231	0.0232	-7456.0419
0.5	1.0044	0.1184	1.0277	0.1213	0	1	0.4826	0.0298	-0.0155	0.0221	-7313.351
0.5	0.9636	0.1181	1.0305	0.1206	0	1	0.4665	0.0282	0.0249	0.0214	-7262.5683
0.5	1.0793	0.1211	0.9189	0.122	0	1	0.5467	0.0311	-0.007	0.0229	-7408.74
0.5	0.9271	0.12	1.0907	0.1232	0	1	0.498	0.0297	2e-04	0.0221	-7343.6108
0.5	0.9403	0.1165	0.9994	0.119	0	1	0.5094	0.0299	0.0038	0.0219	-7221.9283
0.5	0.9841	0.1162	0.9778	0.1185	0	1	0.4833	0.0289	0.029	0.0215	-7245.5231
0.5	1.1508	0.1229	0.8859	0.1237	0	1	0.4999	0.0306	-0.0038	0.0224	-7362.7351
0.5	0.7691	0.1173	1.2437	0.1228	0	1	0.4872	0.0293	-0.0116	0.0219	-7271.6801
0.5	1.0297	0.1201	1.0086	0.1227	0	1	0.4725	0.0292	0.0215	0.022	-7310.4856
0.5	0.8197	0.1219	1.2274	0.127	0	1	0.504	0.0303	0.0173	0.0223	-7362.8922
0.5	1.1002	0.1219	0.9779	0.124	0	1	0.4641	0.0296	-0.0217	0.022	-7354.1988
0.5	1.1342	0.1218	0.8508	0.1221	0	1	0.5246	0.0308	-0.019	0.0225	-7343.7188
0.5	0.9981	0.1201	1.0365	0.1227	0	1	0.4997	0.0299	0.0106	0.0223	-7368.8684
0.5	0.9676	0.1159	1.0031	0.1189	0	1	0.4806	0.029	0.0066	0.0216	-7233.5537
0.5	1.0064	0.1217	1.0101	0.1238	0	1	0.5173	0.0304	0.0194	0.0226	-7369.9004
0.5	0.9386	0.1188	1.0269	0.1216	0	1	0.4901	0.0292	0.0152	0.0217	-7239.7088
0.5	0.9794	0.1203	0.9991	0.1226	0	1	0.52	0.0306	0.0065	0.0223	-7306.1248
0.5	1.0718	0.1236	0.9887	0.125	0	1	0.4903	0.0299	-0.0154	0.0223	-7388.0703
0.5	1.177	0.1201	0.8364	0.1203	0	1	0.4708	0.0294	0.025	0.0219	-7274.7761
0.5	1.0994	0.1239	0.9744	0.1253	0	1	0.4755	0.0294	-0.001	0.0222	-7387.4932
0.5	0.9915	0.1171	0.9551	0.1195	0	1	0.482	0.0285	-0.0016	0.0215	-7207.0503
0.5	0.9271	0.1183	1.0181	0.121	0	1	0.5071	0.0297	-0.0092	0.0217	-7256.8723
0.5	0.983	0.1201	1.0404	0.1227	0	1	0.4627	0.0287	0.019	0.0215	-7293.1634
0.5	0.8688	0.1189	1.1297	0.1225	0	1	0.4929	0.0293	-0.0144	0.0218	-7302.0892
0.5	1.1519	0.1191	0.8328	0.1199	0	1	0.4985	0.0293	0.0163	0.0222	-7296.0064
0.5	1.1434	0.1223	0.8831	0.123	0	1	0.4883	0.0296	0.0031	0.0221	-7344.9145
0.5	0.9286	0.1154	1.0226	0.1182	0	1	0.4973	0.0298	-0.0349	0.0216	-7233.1326
0.5	1.0417	0.1178	0.9057	0.1192	0	1	0.5231	0.0305	-0.0227	0.0221	-7277.1344
0.5	0.8531	0.1204	1.1918	0.1244	0	1	0.4914	0.0297	-0.0113	0.022	-7362.3177
0.5	0.7455	0.1168	1.2147	0.1214	0	1	0.5192	0.0302	-0.0285	0.0218	-7267.3557
0.5	1.1446	0.1245	0.9162	0.1246	0	1	0.4644	0.0292	0.0423	0.022	-7345.3694
0.5	1.0644	0.1212	0.9768	0.1226	0	1	0.4536	0.029	-0.0495	0.0216	-7282.3786
0.5	0.9858	0.117	0.9495	0.1193	0	1	0.5211	0.0304	0.0031	0.022	-7246.2162
0.5	1.0927	0.12	0.8929	0.1208	0	1	0.4921	0.0292	-0.0087	0.0219	-7304.3161
0.5	0.9096	0.1193	1.0657	0.123	0	1	0.5418	0.0308	-0.0164	0.0224	-7359.6468
0.5	1.0956	0.1192	0.903	0.1202	0	1	0.4885	0.0293	-0.0131	0.022	-7298.3697
0.5	1.0638	0.1187	0.8798	0.1198	0	1	0.5219	0.0303	0.0068	0.0222	-7266.757
0.5	1.0921	0.1214	0.9249	0.1228	0	1	0.5182	0.0306	-1e-04	0.0226	-7367.4371
0.5	0.9937	0.1196	1.0006	0.1217	0	1	0.5085	0.0299	1e-04	0.0221	-7336.8709
0.5	0.8279	0.1183	1.126	0.1224	0	1	0.5254	0.0303	-0.023	0.022	-7276.4273
0.5	0.8575	0.1205	1.1297	0.1239	0	1	0.5286	0.0308	-0.0051	0.0223	-7327.3786
0.5	1.0142	0.1225	1.049	0.1253	0	1	0.487	0.0299	0.0271	0.0224	-7363.3226
0.5	1.0346	0.1203	0.9641	0.1221	0	1	0.5131	0.03	-0.0076	0.0224	-7332.833
0.5	0.8441	0.1194	1.0949	0.1232	0	1	0.5861	0.0316	-1e-04	0.0229	-7378.3289
0.5	0.9398	0.1184	1.0311	0.1216	0	1	0.5139	0.0293	-0.019	0.0221	-7319.7312
0.5	1.0563	0.1227	0.9829	0.1245	0	1	0.5209	0.0305	0.0049	0.0228	-7412.4154
0.5	1.1838	0.1221	0.8613	0.1218	0	1	0.4514	0.029	0.0099	0.0216	-7306.5204
0.5	1.0028	0.1183	0.9454	0.1197	0	1	0.5207	0.0302	-0.0045	0.022	-7283.4543
0.5	1.2212	0.1233	0.7674	0.1222	0	1	0.5161	0.03	-0.0023	0.0222	-7374.072
0.5	1.0819	0.1185	0.9122	0.1198	0	1	0.5016	0.03	-0.0135	0.0221	-7320.0933
0.5	0.9895	0.1178	0.9837	0.1201	0	1	0.4879	0.0298	0.0126	0.0218	-7229.058
0.5	1.1927	0.1239	0.8866	0.124	0	1	0.481	0.03	-0.0159	0.0223	-7405.7095
0.5	0.9934	0.1195	0.9946	0.1218	0	1	0.4955	0.0295	0.0039	0.022	-7283.9956
0.5	0.9274	0.1183	1.0265	0.1211	0	1	0.5025	0.0292	0.0025	0.0217	-7272.4924
0.5	0.944	0.1185	1.014	0.1214	0	1	0.4789	0.029	0.0071	0.0215	-7200.2492
0.5	0.9318	0.1212	1.0733	0.125	0	1	0.5342	0.0305	0.0145	0.0228	-7376.1331
0.5	1.0167	0.1207	0.9765	0.1231	0	1	0.5023	0.0296	0.0127	0.0222	-7309.4839
0.5	0.8535	0.1218	1.1814	0.1262	0	1	0.5154	0.0305	0.0195	0.0225	-7373.7858
0.5	0.8556	0.1199	1.1194	0.123	0	1	0.5496	0.0311	-0.0289	0.0226	-7354.5752
0.5	1.0236	0.1212	1.001	0.1233	0	1	0.4687	0.0287	-0.0169	0.0217	-7311.1613
0.5	1.2169	0.1192	0.7311	0.1188	0	1	0.5369	0.0306	5e-04	0.0227	-7304.6565
0.5	1.1913	0.1176	0.7822	0.1176	0	1	0.5033	0.0297	0.0363	0.0221	-7301.8398
0.5	1.2818	0.1193	0.6776	0.1175	0	1	0.4687	0.0286	0.0058	0.0214	-7235.1526
0.5	0.8412	0.1177	1.1375	0.1207	0	1	0.4785	0.0289	-0.0421	0.0213	-7258.0957
0.5	1.1659	0.1188	0.7433	0.1182	0	1	0.523	0.0301	0.0016	0.0219	-7251.3115
0.5	0.965	0.1177	0.9482	0.1194	0	1	0.5421	0.0302	0.0086	0.0221	-7286.5985
0.5	0.8471	0.1189	1.0945	0.122	0	1	0.5216	0.0301	-0.0312	0.0218	-7271.7632
0.5	1.1275	0.1194	0.8819	0.12	0	1	0.5094	0.0305	0.0028	0.0224	-7335.3911
0.5	0.9032	0.1178	1.0881	0.1214	0	1	0.5153	0.0303	-0.0134	0.0222	-7314.5885
0.5	0.8815	0.1205	1.098	0.1237	0	1	0.5126	0.0295	-0.0343	0.0221	-7312.0986
0.5	0.8243	0.1215	1.1882	0.1255	0	1	0.5367	0.0308	-0.0015	0.0226	-7383.2172
0.5	0.9942	0.1156	0.9591	0.1171	0	1	0.4546	0.0283	-0.0181	0.0211	-7150.7792
0.5	1.0584	0.1239	0.9548	0.1255	0	1	0.537	0.0308	0.0245	0.0228	-7408.5544
0.5	1.0675	0.1205	0.9345	0.1216	0	1	0.5048	0.0302	0.0123	0.0222	-7328.1005
0.5	0.9529	0.1222	1.0692	0.1246	0	1	0.5234	0.0303	-0.0525	0.0225	-7399.502
0.5	1.1661	0.1183	0.813	0.1177	0	1	0.4739	0.029	-0.0374	0.0216	-7256.3698
0.5	1.1913	0.1225	0.8125	0.1222	0	1	0.5249	0.0307	-0.0024	0.0226	-7382.3763
0.5	1.113	0.1207	0.8066	0.1209	0	1	0.5218	0.0298	0.0261	0.0219	-7269.423
0.5	1.1191	0.1215	0.8738	0.1223	0	1	0.499	0.0294	-0.0023	0.0221	-7326.006
0.5	1.0811	0.1223	0.9827	0.124	0	1	0.4801	0.0299	-0.0217	0.0222	-7363.1972
0.5	1.1859	0.1185	0.7627	0.118	0	1	0.5169	0.0305	-0.0117	0.022	-7289.056
0.5	0.6898	0.1188	1.3544	0.1251	0	1	0.4931	0.0297	0.014	0.022	-7332.7097
0.5	0.98	0.1201	1.0126	0.1229	0	1	0.5335	0.0309	-0.024	0.0226	-7358.0932
0.5	0.9763	0.1214	1.0188	0.1242	0	1	0.5577	0.0316	0.0032	0.023	-7401.4811
0.5	0.9979	0.119	1.0518	0.122	0	1	0.4371	0.0283	-0.0134	0.0212	-7270.4326
0.5	0.9789	0.1221	1.0561	0.124	0	1	0.5227	0.0318	-0.0501	0.0227	-7363.9887
0.5	1.0698	0.1208	0.9488	0.1226	0	1	0.5202	0.0304	0.0126	0.0226	-7386.3025
0.5	0.9254	0.1188	1.0313	0.1217	0	1	0.5404	0.0309	-0.0159	0.0223	-7321.0868
0.5	1.1062	0.1214	0.9418	0.1233	0	1	0.4473	0.0286	-0.0304	0.0215	-7294.8617
0.5	0.9099	0.1212	1.0877	0.1242	0	1	0.5297	0.0304	-0.0167	0.0225	-7367.3222
0.5	1.1019	0.1203	0.9116	0.1218	0	1	0.4925	0.0294	-0.0158	0.022	-7348.6021
0.5	0.957	0.1193	1.0567	0.1216	0	1	0.5082	0.0305	6e-04	0.0222	-7338.6674
0.5	0.9341	0.12	1.0541	0.1227	0	1	0.4905	0.0292	0.0094	0.0216	-7297.8871
0.5	0.9291	0.1178	1.0311	0.1202	0	1	0.5183	0.03	-0.0093	0.0221	-7283.6874
0.5	1.0923	0.1226	0.936	0.1231	0	1	0.5114	0.0307	0.021	0.0222	-7401.1126
0.5	1.1159	0.1213	0.8917	0.1226	0	1	0.5008	0.0297	-0.0056	0.0225	-7325.1391
0.5	0.9518	0.1194	1.0596	0.1218	0	1	0.4962	0.0302	0.0165	0.022	-7306.6436
0.5	0.894	0.1196	1.1034	0.1225	0	1	0.5288	0.0309	-0.0104	0.0225	-7334.1222
0.5	1.1594	0.1234	0.8583	0.124	0	1	0.4681	0.0289	-0.0171	0.0217	-7308.8704
0.5	0.9753	0.1207	1.0293	0.1235	0	1	0.4861	0.0291	0.0084	0.022	-7296.3183
0.5	0.9582	0.1189	1.0474	0.1215	0	1	0.5678	0.0324	-0.036	0.0233	-7414.8071
0.5	1.127	0.1225	0.8851	0.1233	0	1	0.5289	0.0309	0.0037	0.0227	-7384.615
0.5	0.7853	0.114	1.1144	0.1179	0	1	0.5134	0.0296	-0.0424	0.0213	-7193.7962
0.5	1.0333	0.1213	1.0545	0.1239	0	1	0.4493	0.0286	0.0101	0.0219	-7345.4378
0.5	0.7613	0.1181	1.2072	0.1229	0	1	0.5154	0.0298	0.0306	0.0218	-7300.2308
0.5	0.8612	0.1163	1.0529	0.1196	0	1	0.5038	0.0291	-0.0054	0.0214	-7205.3775
0.5	0.8243	0.1189	1.2074	0.1237	0	1	0.4766	0.0295	-8e-04	0.0217	-7299.1517
0.5	1.0802	0.1189	0.8869	0.1201	0	1	0.4879	0.029	-0.0238	0.0218	-7261.3165
0.5	1.1289	0.1214	0.9115	0.1225	0	1	0.4984	0.0298	0.076	0.0223	-7391.1113
0.5	0.9534	0.1216	1.136	0.125	0	1	0.5034	0.0306	0.0216	0.0228	-7417.9253
0.5	1.1221	0.1209	0.848	0.1219	0	1	0.5551	0.0313	-0.0086	0.023	-7369.9851
0.5	0.9888	0.1184	1.0125	0.1205	0	1	0.4695	0.0287	0.0078	0.0216	-7266.3636
0.5	0.9938	0.1227	1.0407	0.1254	0	1	0.5439	0.0313	-0.0085	0.0233	-7419.1414
0.5	1.0727	0.1216	0.9765	0.1236	0	1	0.4985	0.0306	0.0096	0.0226	-7354.7173
0.5	1.0695	0.1198	0.949	0.1208	0	1	0.4828	0.0296	-0.0092	0.0219	-7318.4293
0.5	1.2487	0.1183	0.7178	0.1174	0	1	0.5226	0.0304	0.0252	0.0224	-7320.2052
0.5	0.7806	0.1186	1.2007	0.1226	0	1	0.5234	0.0304	0.0517	0.0222	-7292.5216
0.5	0.7951	0.1212	1.2332	0.1265	0	1	0.5272	0.0302	-0.0198	0.0224	-7407.6604
0.5	1.1125	0.1231	0.8998	0.1239	0	1	0.5532	0.0322	0.0341	0.023	-7421.1401
0.5	1.1966	0.1218	0.81	0.1214	0	1	0.5268	0.0304	0.0185	0.0227	-7392.4536
0.5	1.1695	0.1255	0.9397	0.1256	0	1	0.4708	0.0305	-0.0273	0.0223	-7411.5621
0.5	0.9047	0.1191	1.0522	0.1224	0	1	0.533	0.0305	0.0426	0.0222	-7309.3168
0.5	0.9452	0.1213	1.027	0.1237	0	1	0.5322	0.0306	-0.0199	0.0223	-7338.0194
0.5	1.0058	0.1206	0.9932	0.1229	0	1	0.5396	0.0315	-0.0115	0.0228	-7358.1328
0.5	1.1219	0.1213	0.8757	0.1215	0	1	0.507	0.0306	-0.0089	0.0221	-7335.5284
0.5	0.9925	0.1192	0.9901	0.1222	0	1	0.5402	0.0305	-0.0066	0.0227	-7375.9053
0.5	0.9134	0.1187	1.0868	0.1217	0	1	0.4946	0.0299	0.0329	0.0219	-7288.7556
0.5	0.9386	0.1188	0.9987	0.1216	0	1	0.5528	0.0311	-0.0032	0.0224	-7325.3442
0.5	1.074	0.1167	0.8686	0.1174	0	1	0.5125	0.0293	0.0151	0.0219	-7301.1811
0.5	1.0151	0.1175	0.9575	0.1198	0	1	0.5075	0.03	0.0285	0.0219	-7294.7887
0.5	1.0561	0.1221	0.9238	0.1235	0	1	0.5188	0.0304	-0.0161	0.0222	-7335.4748
0.5	0.8366	0.1184	1.1326	0.1225	0	1	0.5339	0.0297	-0.025	0.0225	-7332.8938
0.5	1.0524	0.125	1.0558	0.127	0	1	0.5111	0.0314	-0.0228	0.0229	-7467.8099
0.5	1.1079	0.12	0.8292	0.1211	0	1	0.5303	0.0304	0.0262	0.0224	-7274.0277
0.5	0.8521	0.1185	1.1474	0.1228	0	1	0.4845	0.029	0.0375	0.0217	-7280.0548
0.5	1.0069	0.1169	0.8991	0.118	0	1	0.5322	0.0306	0.0261	0.0217	-7252.7695
0.5	0.9003	0.1166	1.0469	0.1194	0	1	0.5192	0.0299	-0.0021	0.0219	-7272.8618
0.5	0.8049	0.1172	1.1929	0.1219	0	1	0.4876	0.0292	-0.0328	0.0217	-7268.6262
0.5	1.1206	0.1236	0.9072	0.1245	0	1	0.4918	0.03	0.0106	0.0221	-7355.8241
0.5	1.2116	0.1197	0.8066	0.1196	0	1	0.4714	0.0289	0.0448	0.022	-7298.4815
0.5	1.0875	0.1191	0.8517	0.1195	0	1	0.5445	0.0313	0.0435	0.0224	-7313.8684
0.5	0.9547	0.1201	1.0137	0.1225	0	1	0.5225	0.0299	0.0155	0.0222	-7329.2228
0.5	1.0939	0.1203	0.9658	0.1214	0	1	0.4924	0.0304	0.0738	0.0224	-7378.9654
0.5	0.8159	0.1161	1.1686	0.1201	0	1	0.4936	0.03	-0.0195	0.0217	-7251.987
0.5	1.1019	0.1219	0.8973	0.1225	0	1	0.4869	0.0301	-0.0065	0.0218	-7294.8005
0.5	1.0537	0.1209	0.9563	0.1225	0	1	0.5163	0.0301	-0.0194	0.0226	-7364.2661
0.5	0.9665	0.1224	1.0696	0.1257	0	1	0.5035	0.0305	-0.0426	0.0222	-7379.8306
0.5	0.8633	0.1206	1.1682	0.1249	0	1	0.4807	0.0294	0.0211	0.0219	-7298.2951
0.5	0.9367	0.1192	1.0838	0.1224	0	1	0.495	0.0304	0.0254	0.0221	-7302.8092
0.5	1.1185	0.1204	0.8881	0.1209	0	1	0.4896	0.0298	0.0274	0.0219	-7317.5558
0.5	0.7927	0.1168	1.1938	0.1211	0	1	0.4877	0.0294	-0.0442	0.0216	-7243.2033
0.5	1.0496	0.1177	0.9016	0.1189	0	1	0.5104	0.03	-0.0209	0.0219	-7267.2524
0.5	0.9196	0.1166	1.0696	0.1196	0	1	0.4692	0.0291	-0.027	0.0214	-7222.8201
0.5	1.1147	0.118	0.8893	0.1184	0	1	0.4865	0.0301	0.0068	0.0221	-7271.1598
0.5	0.9168	0.1203	1.0886	0.1237	0	1	0.4695	0.0291	-0.0232	0.0215	-7264.767
0.5	0.7719	0.1195	1.2195	0.1248	0	1	0.5058	0.0297	0.006	0.0219	-7297.9986
0.5	1.0537	0.1214	0.9905	0.1238	0	1	0.4915	0.0297	-0.0329	0.0223	-7357.6542
0.5	0.8422	0.118	1.1409	0.1222	0	1	0.4999	0.0295	0.0213	0.0217	-7286.6239
0.5	0.9045	0.1211	1.1342	0.1245	0	1	0.5167	0.0304	-0.0021	0.0227	-7374.5306
0.5	0.9651	0.1188	0.9884	0.1209	0	1	0.49	0.0283	-0.005	0.0215	-7276.0854
0.5	1.1938	0.1168	0.7232	0.1165	0	1	0.5439	0.0307	0.0155	0.0222	-7300.6937
0.5	1.0711	0.119	0.9386	0.1203	0	1	0.4604	0.0287	0.0224	0.0216	-7259.5844
0.5	1.2104	0.1173	0.7773	0.1167	0	1	0.4309	0.0276	-0.0301	0.021	-7188.8987
0.5	0.8816	0.1156	1.0132	0.1184	0	1	0.5722	0.0314	0.0039	0.0224	-7287.4852
0.5	1.0162	0.1208	0.956	0.1225	0	1	0.4963	0.0293	-0.0105	0.0217	-7300.9783
0.5	0.8731	0.1211	1.1668	0.1258	0	1	0.4623	0.0284	-0.0076	0.0217	-7299.0028
0.5	0.9911	0.1202	0.9996	0.1229	0	1	0.5472	0.0311	0.0124	0.0227	-7403.9482
0.5	0.8899	0.1188	1.1086	0.1223	0	1	0.4788	0.0289	0.027	0.0217	-7261.1995
0.5	0.9826	0.1185	0.9854	0.1206	0	1	0.5025	0.0294	0.0057	0.0219	-7291.6137
0.5	0.8044	0.1152	1.0441	0.1181	0	1	0.6021	0.0316	-0.0354	0.0225	-7267.731
0.5	1.0799	0.1217	0.8915	0.1234	0	1	0.5325	0.0303	-0.0384	0.0225	-7347.3085
0.5	0.8356	0.1158	1.1373	0.1196	0	1	0.5248	0.031	-0.0702	0.0222	-7274.6423
0.5	1.1409	0.1225	0.9188	0.1237	0	1	0.5069	0.0301	0.0126	0.0226	-7426.385
0.5	0.8457	0.1198	1.2027	0.1242	0	1	0.4533	0.0281	0.0079	0.0214	-7309.6328
0.5	0.9433	0.1206	1.0642	0.1236	0	1	0.4881	0.0291	0.0135	0.0219	-7311.1396
0.5	0.9607	0.1177	1.0066	0.1202	0	1	0.5298	0.0306	-0.009	0.0222	-7321.8075
0.5	0.9913	0.1198	1.0261	0.1219	0	1	0.4978	0.0296	-0.0748	0.022	-7354.1195
0.5	1.0318	0.1195	1.0025	0.1215	0	1	0.4565	0.0287	-0.0403	0.0217	-7271.9668
0.5	1.0141	0.118	1.0202	0.1196	0	1	0.4581	0.0288	0.0136	0.0216	-7282.8558
0.5	0.9047	0.1204	1.0917	0.1242	0	1	0.5277	0.0306	-0.0377	0.0225	-7345.4422
0.5	1.1259	0.1243	0.9293	0.125	0	1	0.4823	0.0297	0.0188	0.022	-7391.1217
0.5	1.0124	0.1231	1.0515	0.1256	0	1	0.5007	0.03	0.0362	0.0225	-7407.4698
0.5	1.0083	0.1188	1.0466	0.1211	0	1	0.4257	0.0283	-0.0149	0.021	-7254.6176
0.5	0.9762	0.1201	1.0289	0.123	0	1	0.4978	0.0301	0.027	0.0222	-7291.7801
0.5	0.982	0.1198	1.0017	0.1221	0	1	0.5387	0.0312	0.0242	0.0225	-7363.7939
0.5	0.9408	0.1168	0.9839	0.119	0	1	0.5127	0.0298	0.0017	0.0218	-7220.8953
0.5	1.065	0.1197	0.9255	0.121	0	1	0.4658	0.0287	-0.007	0.0216	-7246.1996
0.5	1.0843	0.1236	0.977	0.125	0	1	0.4694	0.0294	-0.0122	0.0222	-7333.6752
0.5	1.0826	0.1229	0.9659	0.1237	0	1	0.4979	0.0308	0.0298	0.0223	-7374.2801
0.5	0.8867	0.1209	1.1607	0.1249	0	1	0.4982	0.0301	0.0074	0.0222	-7370.2048
0.5	0.9509	0.1179	1.1071	0.1209	0	1	0.4216	0.0278	0.0085	0.0211	-7246.0238
0.5	0.8305	0.1182	1.1202	0.1228	0	1	0.5267	0.03	0.0248	0.022	-7281.5107
0.5	0.9884	0.1179	0.9569	0.1198	0	1	0.5456	0.0311	0.0181	0.0225	-7300.7324
0.5	1.0519	0.1199	0.9112	0.1212	0	1	0.5131	0.0306	0.003	0.0221	-7270.9402
0.5	1.3239	0.1207	0.6413	0.1178	0	1	0.5469	0.0318	0.035	0.0227	-7363.4787
0.5	1.0778	0.1208	0.9604	0.1214	0	1	0.4554	0.0295	0.011	0.0216	-7269.7265
0.5	1.1538	0.1196	0.9209	0.1203	0	1	0.46	0.0292	0.0204	0.0221	-7352.7539
0.5	1.115	0.1201	0.9326	0.1217	0	1	0.4798	0.0297	-0.0029	0.0223	-7338.5481
0.5	0.9991	0.1216	1.0738	0.1245	0	1	0.4758	0.0295	0.0108	0.0222	-7375.1942
0.5	0.9099	0.1163	1.0319	0.1195	0	1	0.5573	0.0313	-0.0438	0.0225	-7326.1784
0.5	0.9794	0.1168	0.9818	0.1192	0	1	0.5013	0.0298	0.0056	0.0219	-7249.8107
0.5	0.8393	0.1209	1.1475	0.1253	0	1	0.5488	0.0311	-0.0069	0.0228	-7358.25
0.5	1.0174	0.1224	1.0343	0.1247	0	1	0.4809	0.03	0.0151	0.022	-7348.3092
0.5	1.0912	0.1207	0.9452	0.1222	0	1	0.4808	0.0302	0.0186	0.022	-7322.5818
0.5	0.9328	0.1236	1.1382	0.1269	0	1	0.4977	0.0297	-0.0059	0.0225	-7405.2298
0.5	0.9373	0.1209	1.0178	0.1236	0	1	0.5791	0.0323	0.0336	0.0229	-7380.1733
0.5	1.0053	0.1213	1.0659	0.1237	0	1	0.4691	0.0293	-0.0378	0.022	-7357.1727
0.5	1.039	0.1261	1.0486	0.1281	0	1	0.5	0.0308	-0.0177	0.0224	-7448.384
0.5	0.9376	0.1194	1.0418	0.1223	0	1	0.4972	0.0289	-0.0201	0.0218	-7312.1869
0.5	1.2131	0.1202	0.8139	0.1198	0	1	0.4946	0.0298	-0.0079	0.0223	-7369.7817
0.5	0.9047	0.1186	1.0988	0.1215	0	1	0.4729	0.0289	-0.0205	0.0216	-7265.0176
0.5	0.8668	0.1163	1.0671	0.1194	0	1	0.5286	0.0301	-0.0127	0.0219	-7270.7823
0.5	1.0501	0.119	0.8875	0.1199	0	1	0.5276	0.0304	-0.0046	0.022	-7286.3593
0.5	0.873	0.1192	1.1154	0.123	0	1	0.4907	0.0295	-0.0029	0.0216	-7282.3372
0.5	0.8696	0.1175	1.0399	0.1201	0	1	0.5698	0.0318	0.0081	0.0224	-7291.3946
0.5	0.8387	0.1178	1.1247	0.1217	0	1	0.527	0.0301	-0.0033	0.0222	-7305.8287
0.5	0.9139	0.1213	1.1038	0.1241	0	1	0.5141	0.0306	0.0522	0.0223	-7352.1268
0.5	1.0178	0.1222	0.9957	0.1241	0	1	0.5052	0.0302	-0.021	0.0223	-7343.3027
0.5	1.0123	0.1183	1.023	0.1215	0	1	0.4325	0.0282	-0.0056	0.0213	-7220.5563
0.5	1.2556	0.1212	0.8023	0.1204	0	1	0.4462	0.0286	-0.0274	0.0217	-7316.5833
0.5	1.0577	0.1206	0.9403	0.1221	0	1	0.4927	0.0297	0.0114	0.0219	-7303.5934
0.5	1.0763	0.1222	0.9829	0.1239	0	1	0.4964	0.03	0.0239	0.0226	-7383.0878
0.5	0.926	0.1191	1.0936	0.122	0	1	0.4984	0.0301	0.003	0.022	-7329.5249
0.5	0.8978	0.1198	1.1144	0.123	0	1	0.482	0.029	0.0186	0.0216	-7319.8682
0.5	1.0773	0.12	0.9208	0.1207	0	1	0.4991	0.0303	0.0178	0.0222	-7290.5403
0.5	0.931	0.1165	1.0327	0.1188	0	1	0.4746	0.0293	0.0021	0.0213	-7200.1703
0.5	0.627	0.1163	1.3034	0.1224	0	1	0.5265	0.0297	-0.0228	0.0217	-7249.1394
0.5	0.9947	0.1237	1.0648	0.1267	0	1	0.457	0.0288	0.0304	0.0214	-7347.2594
0.5	1.0473	0.1217	0.9906	0.1237	0	1	0.4777	0.0295	-0.007	0.0222	-7305.5797
0.5	1.0698	0.1209	0.9204	0.1223	0	1	0.5003	0.0303	0.005	0.022	-7299.4456
0.5	0.9252	0.1182	1.0396	0.1212	0	1	0.5184	0.0303	-0.004	0.0221	-7292.6181
0.5	0.8814	0.12	1.1239	0.124	0	1	0.5181	0.0305	-0.0229	0.0224	-7333.6411
0.5	1.0158	0.1187	0.9603	0.1208	0	1	0.5407	0.0316	-0.0306	0.0226	-7329.1636
0.5	1.2136	0.1186	0.7816	0.1186	0	1	0.4665	0.0293	-3e-04	0.0217	-7238.7865
0.5	0.8041	0.1166	1.1831	0.1212	0	1	0.5047	0.0298	0.0229	0.0219	-7280.1497
0.5	1.163	0.1199	0.8294	0.1198	0	1	0.4927	0.0294	0.0061	0.0221	-7310.2522
0.5	1.0481	0.1217	0.9382	0.1233	0	1	0.5127	0.0303	-0.0049	0.0223	-7307.9079
0.5	0.9626	0.1197	1.0582	0.1235	0	1	0.4966	0.0293	0.0137	0.0224	-7331.6528
0.5	0.9093	0.1214	1.1217	0.1247	0	1	0.4877	0.0296	-0.0278	0.0218	-7345.0933
0.5	1.1142	0.1218	0.9018	0.1227	0	1	0.4904	0.0293	-0.0065	0.0222	-7341.5318
0.5	0.9028	0.1187	1.1705	0.1228	0	1	0.4641	0.029	0.0341	0.0219	-7338.0308
0.5	1.0457	0.1165	0.9031	0.1181	0	1	0.5088	0.0297	-0.0355	0.0219	-7268.2697
0.5	1.003	0.1199	1.0377	0.122	0	1	0.4792	0.0296	0.0163	0.0219	-7330.2721
0.5	0.8308	0.1211	1.1922	0.1264	0	1	0.4979	0.0294	0.0271	0.0221	-7337.5578
0.5	0.9265	0.1223	1.107	0.125	0	1	0.504	0.0304	0.0082	0.0221	-7373.0655
0.5	1.2498	0.1208	0.7862	0.121	0	1	0.4817	0.03	0.0256	0.0223	-7327.7456
0.5	1.3455	0.12	0.6956	0.118	0	1	0.4321	0.0286	0.0286	0.0214	-7257.8597
0.5	1.0461	0.1197	0.9924	0.1222	0	1	0.4754	0.0299	0.0036	0.022	-7305.9181
0.5	0.8048	0.1144	1.0748	0.1181	0	1	0.5653	0.0307	0.005	0.022	-7271.6511
0.5	1.041	0.1197	0.9079	0.1213	0	1	0.5243	0.0301	0.0125	0.0221	-7301.7768
0.5	0.8037	0.1208	1.2658	0.1256	0	1	0.4459	0.0282	-0.0146	0.0213	-7309.8138
0.5	1.1574	0.1197	0.8586	0.1198	0	1	0.473	0.0292	0.0287	0.0219	-7295.5071
0.5	0.9826	0.1282	1.1034	0.1314	0	1	0.5078	0.0305	-0.0199	0.0227	-7449.0574
0.5	0.7321	0.1168	1.2387	0.1223	0	1	0.542	0.0313	0.0503	0.0226	-7277.8048
0.5	0.9818	0.1161	0.9781	0.1183	0	1	0.4856	0.0286	0.0289	0.0216	-7257.552
0.5	0.7071	0.1189	1.3359	0.1253	0	1	0.4985	0.03	-0.0167	0.0223	-7315.3385
0.5	0.8945	0.123	1.1634	0.1273	0	1	0.5052	0.0302	-0.0086	0.0225	-7390.4613
0.5	0.9826	0.1266	1.1875	0.1303	0	1	0.4624	0.0299	0.0097	0.0223	-7481.9793
0.5	1.2594	0.1248	0.7971	0.1245	0	1	0.5147	0.0304	0.0218	0.023	-7428.9984
0.5	0.9093	0.1206	1.1365	0.1241	0	1	0.4574	0.0289	-0.0053	0.0216	-7291.1631
0.5	1.0472	0.1199	0.91	0.121	0	1	0.5401	0.0305	0.029	0.0224	-7344.8488
0.5	1.0939	0.119	0.8895	0.1194	0	1	0.4786	0.029	0.0118	0.0216	-7273.7006
0.5	0.8064	0.1186	1.2179	0.1236	0	1	0.4977	0.03	-0.0253	0.0221	-7312.9993
0.5	0.9399	0.1172	0.9886	0.1196	0	1	0.509	0.0299	-0.0216	0.0217	-7214.6985
0.5	1.1236	0.1209	0.8374	0.1209	0	1	0.5503	0.0319	-0.0382	0.0226	-7344.3533
0.5	1.1195	0.121	0.8905	0.1219	0	1	0.4888	0.0297	0.031	0.0221	-7305.3122
0.5	0.9445	0.1183	1.0579	0.1206	0	1	0.4756	0.0297	0.0553	0.0216	-7256.4457
0.5	0.9969	0.1229	1.0305	0.1252	0	1	0.4834	0.0292	0.0333	0.022	-7334.1039
0.5	1.0312	0.1221	1.0386	0.1245	0	1	0.4716	0.0295	-0.0112	0.0221	-7359.4561
0.5	1.1652	0.1217	0.8404	0.122	0	1	0.4826	0.0293	0.0046	0.0218	-7314.7801
0.5	1.0378	0.121	1.0107	0.1233	0	1	0.44	0.0285	-0.0217	0.0214	-7275.0289
0.5	0.901	0.1207	1.1049	0.1242	0	1	0.5234	0.0309	-0.0125	0.0224	-7344.1658
0.5	0.9482	0.1195	1.0604	0.123	0	1	0.487	0.029	-1e-04	0.0219	-7312.0363
0.5	1.0619	0.1206	0.9869	0.1222	0	1	0.4797	0.0297	-0.0215	0.0221	-7339.7574
0.5	0.8198	0.1186	1.2005	0.1232	0	1	0.492	0.0296	0.0163	0.0219	-7318.2038
0.5	1.096	0.1183	0.9248	0.12	0	1	0.4356	0.0283	0.0055	0.0211	-7226.3395
0.5	0.9812	0.1197	1.0621	0.1225	0	1	0.4603	0.0288	0.0053	0.0217	-7295.866
0.5	1.0401	0.1208	0.9765	0.1227	0	1	0.5187	0.0309	-0.0114	0.0225	-7361.6311
0.5	1.0408	0.1158	0.9475	0.1177	0	1	0.4416	0.0282	0.0155	0.0211	-7182.5227
0.5	0.9522	0.1195	1.0346	0.1214	0	1	0.5006	0.0299	0.0151	0.022	-7286.2029
0.5	1.0917	0.1181	0.8429	0.1184	0	1	0.4747	0.0285	0.0157	0.0212	-7205.4468
0.5	0.9891	0.1253	1.1055	0.1279	0	1	0.504	0.0303	-0.0603	0.023	-7436.9703
0.5	0.836	0.1183	1.1199	0.1225	0	1	0.4921	0.0294	0.0097	0.0213	-7241.262
0.5	0.926	0.1148	0.9596	0.1169	0	1	0.5395	0.03	0.0123	0.022	-7225.1023
0.5	1.0864	0.1208	0.9067	0.1219	0	1	0.4925	0.03	-0.014	0.0217	-7320.8126
0.5	0.983	0.1183	0.9758	0.1212	0	1	0.4836	0.0291	-0.0054	0.0215	-7231.8075
0.5	1.0572	0.1197	0.972	0.1214	0	1	0.4376	0.0282	0.0237	0.0213	-7242.2616
0.5	1.183	0.1205	0.7682	0.1197	0	1	0.5095	0.0299	0.0138	0.022	-7287.5217
0.5	1.0995	0.1154	0.8115	0.1162	0	1	0.492	0.0291	0.0203	0.0217	-7153.3584
0.5	1.0328	0.1191	0.8903	0.1207	0	1	0.5211	0.0298	8e-04	0.022	-7244.3207
0.5	1.0133	0.1191	0.9209	0.1202	0	1	0.5434	0.0307	-0.0152	0.0224	-7303.7071
0.5	0.9878	0.122	1.1201	0.1252	0	1	0.4596	0.0291	0.021	0.0221	-7389.8895
0.5	1.0336	0.1173	0.916	0.1185	0	1	0.4799	0.0292	0.0349	0.0214	-7208.5087
0.5	0.8307	0.1215	1.1804	0.1259	0	1	0.5167	0.0299	-0.0085	0.0222	-7365.126
0.5	1.1282	0.1183	0.8263	0.1183	0	1	0.5096	0.0299	-0.0084	0.022	-7278.9672
0.5	0.8614	0.1196	1.1036	0.1229	0	1	0.5237	0.0299	-0.0265	0.0219	-7319.6971
0.5	0.8875	0.1224	1.1258	0.126	0	1	0.5155	0.0306	0.0019	0.0223	-7339.968
0.5	0.7743	0.1178	1.2164	0.123	0	1	0.5385	0.0305	-8e-04	0.0227	-7337.0921
0.5	1.0554	0.1191	0.9305	0.1206	0	1	0.502	0.0297	0.0407	0.0219	-7317.0234
0.5	0.926	0.1205	1.14	0.1235	0	1	0.4769	0.0299	-0.0257	0.0221	-7342.2342
0.5	0.9965	0.1173	0.9694	0.1197	0	1	0.4776	0.0289	0.0354	0.0215	-7222.4892
0.5	0.9092	0.1195	1.0204	0.1224	0	1	0.5651	0.0307	-0.0312	0.0225	-7350.8812
0.5	1.1322	0.1199	0.8909	0.1204	0	1	0.4583	0.0288	0.0163	0.0216	-7277.0113
0.5	0.9088	0.119	1.0643	0.1217	0	1	0.5121	0.0299	-0.0092	0.0221	-7289.3942
0.5	1.0627	0.1207	0.9256	0.1219	0	1	0.5093	0.0299	0.0388	0.0222	-7331.761
0.5	1.2617	0.1208	0.824	0.1199	0	1	0.4408	0.0295	-0.0032	0.0219	-7304.6244
0.5	1.0209	0.1179	0.9361	0.1199	0	1	0.517	0.0303	0.0046	0.022	-7300.3968
0.5	0.9114	0.1192	1.0805	0.122	0	1	0.5232	0.0306	0.028	0.0223	-7333.5616
0.5	0.9834	0.1197	1.0699	0.1227	0	1	0.472	0.0297	0.0199	0.022	-7314.263
0.5	1.0648	0.1191	0.948	0.1214	0	1	0.4654	0.0291	0.0107	0.0217	-7259.9293
0.5	1.1991	0.1244	0.8612	0.124	0	1	0.4852	0.0299	-0.0023	0.0223	-7390.6732
0.5	1.005	0.1212	1.0982	0.1238	0	1	0.4174	0.0285	0.0093	0.0212	-7299.0039
0.5	1.0085	0.1205	0.9803	0.1223	0	1	0.5114	0.0297	-0.0455	0.0223	-7317.3061
0.5	1.0364	0.1184	0.9687	0.1201	0	1	0.4403	0.0281	-0.0367	0.0209	-7232.4971
0.5	0.9569	0.1237	1.1274	0.1268	0	1	0.4664	0.0295	-0.0256	0.022	-7363.1303
0.5	0.9577	0.119	1.0413	0.1217	0	1	0.4878	0.0293	0.0107	0.0217	-7306.6601
0.5	1.2368	0.1179	0.712	0.1172	0	1	0.4699	0.0288	-0.0295	0.0214	-7203.6016
0.5	1.0384	0.1147	0.8868	0.1163	0	1	0.5121	0.0293	-0.0198	0.0219	-7240.1292
0.5	1.0999	0.1194	0.8705	0.1199	0	1	0.5037	0.03	0.0038	0.022	-7288.8023
0.5	1.024	0.1198	0.9678	0.1217	0	1	0.4911	0.0295	0.0089	0.022	-7275.7041
0.5	0.9408	0.1184	1.0381	0.1208	0	1	0.5113	0.0299	-0.0083	0.0221	-7298.8333
0.5	1.0114	0.1196	0.9599	0.1215	0	1	0.5136	0.0299	-0.016	0.0223	-7288.9495
0.5	1.1044	0.1221	0.9477	0.1235	0	1	0.4744	0.0295	0.0069	0.0221	-7343.2145
0.5	1.0904	0.1189	0.9312	0.1205	0	1	0.4436	0.0283	-0.0025	0.0213	-7245.2853
0.5	0.9657	0.12	1.0443	0.1224	0	1	0.5225	0.0303	0.0071	0.0225	-7366.2223
0.5	0.9105	0.1242	1.1529	0.1277	0	1	0.5016	0.0303	-0.0029	0.0223	-7402.1967
0.5	1.1791	0.1233	0.7642	0.1224	0	1	0.5316	0.0306	-0.0476	0.0222	-7322.0765
0.5	1.0851	0.1215	0.9209	0.123	0	1	0.4989	0.03	-0.0052	0.022	-7333.7368
0.5	1.0188	0.1216	1.0421	0.1243	0	1	0.4826	0.0297	-0.0145	0.0222	-7375.6063
0.5	0.9325	0.1189	1.0433	0.1218	0	1	0.5079	0.0299	0.0187	0.0219	-7293.9506
0.5	0.7856	0.1187	1.1571	0.1233	0	1	0.5214	0.0295	0.0232	0.0219	-7268.5772
0.5	0.8919	0.1222	1.0742	0.1255	0	1	0.5628	0.0317	0.0315	0.0226	-7373.9556
0.5	0.9417	0.1195	1.0515	0.1223	0	1	0.5009	0.0299	-0.0215	0.0221	-7292.4097
0.5	1.0331	0.1206	0.9705	0.1231	0	1	0.4828	0.0288	-0.0299	0.0221	-7290.3632
0.5	0.8781	0.1183	1.1399	0.1228	0	1	0.485	0.0292	-0.0248	0.0219	-7308.3497
0.5	0.9635	0.1212	1.0163	0.1232	0	1	0.496	0.0297	0.024	0.0218	-7283.3311
0.5	0.9426	0.118	1.0522	0.1204	0	1	0.4812	0.0297	-0.0354	0.0217	-7243.8948
0.5	0.8253	0.121	1.2061	0.1256	0	1	0.4856	0.0289	0.0189	0.022	-7326.6586
0.5	0.9853	0.1169	0.9918	0.1193	0	1	0.4674	0.0283	-0.0304	0.0215	-7222.4943
0.5	1.1081	0.1159	0.8583	0.1167	0	1	0.4911	0.0298	-0.0047	0.0218	-7239.6605
0.5	1.012	0.1169	0.9355	0.1181	0	1	0.5099	0.03	0.003	0.0219	-7257.9699
0.5	0.9738	0.1224	1.0609	0.1249	0	1	0.4882	0.0296	0.0243	0.0221	-7335.6653
0.5	0.9267	0.1204	1.0778	0.1233	0	1	0.4962	0.0296	-0.0156	0.0218	-7333.0952
0.5	1.2351	0.1253	0.8746	0.1255	0	1	0.4843	0.0303	-0.0104	0.0227	-7448.0844
0.5	1.0645	0.121	1.0066	0.1226	0	1	0.4565	0.0295	-0.0358	0.0218	-7331.2042
0.5	1.0663	0.1238	0.975	0.1255	0	1	0.5274	0.0311	-0.0031	0.0227	-7434.5513
0.5	1.0558	0.1229	0.9674	0.1243	0	1	0.5386	0.0313	0.0086	0.0228	-7419.0095
0.5	1.0157	0.1156	0.9621	0.1174	0	1	0.4658	0.0286	-0.0036	0.0215	-7219.2734
0.5	1.081	0.1212	0.8953	0.122	0	1	0.5378	0.0307	-0.0065	0.0226	-7356.1753
0.5	0.944	0.1239	1.1646	0.1276	0	1	0.4539	0.0288	0.0171	0.022	-7373.6656
0.5	1.1714	0.1241	0.8943	0.1245	0	1	0.4934	0.0308	-0.0233	0.0226	-7376.6415
0.5	1.0659	0.1213	0.9519	0.1227	0	1	0.4687	0.0288	-0.0024	0.0216	-7305.4129
0.5	1.0433	0.1233	0.9817	0.1253	0	1	0.5364	0.0313	-0.0213	0.0228	-7415.7478
0.5	1.0768	0.1218	0.9624	0.1232	0	1	0.49	0.0302	-0.0243	0.0221	-7358.5335
0.5	0.9821	0.1212	0.9514	0.1228	0	1	0.548	0.0309	-0.0154	0.0222	-7336.0161
0.5	1.3165	0.1262	0.7546	0.125	0	1	0.4632	0.0291	-0.0253	0.0221	-7380.1107
0.5	0.9184	0.1218	1.0533	0.1251	0	1	0.5447	0.0308	-0.005	0.0227	-7341.2531
0.5	0.7915	0.1162	1.1697	0.1208	0	1	0.5028	0.0295	0.0115	0.0217	-7247.5008
0.5	1.2159	0.1205	0.8074	0.1198	0	1	0.4876	0.0305	0.0286	0.0222	-7309.554
0.5	0.9615	0.121	1.0636	0.1236	0	1	0.4787	0.0292	-0.0361	0.0218	-7325.6151
0.5	1.2099	0.1228	0.9382	0.1236	0	1	0.4049	0.0288	0.0431	0.0215	-7332.3613
0.5	0.9216	0.1219	1.1268	0.1258	0	1	0.5028	0.0302	0.0308	0.0223	-7384.3976
0.5	0.9349	0.121	1.1231	0.124	0	1	0.4434	0.0286	0.0184	0.0215	-7281.711
0.5	0.9027	0.1177	1.0942	0.1214	0	1	0.4735	0.0287	-0.0685	0.0218	-7233.8849
0.5	0.813	0.1173	1.1452	0.1215	0	1	0.5377	0.0302	0.0017	0.0222	-7321.2809
0.5	0.9111	0.1187	1.0599	0.1213	0	1	0.4995	0.0295	-0.0213	0.0218	-7268.7598
0.5	1.0667	0.1235	1.0173	0.1253	0	1	0.4833	0.0295	-0.0069	0.0226	-7391.8621
0.5	1.08	0.1188	0.8852	0.12	0	1	0.5387	0.0309	-0.0397	0.0226	-7333.1128
0.5	1.0178	0.1234	1.067	0.1259	0	1	0.4701	0.0294	-0.0108	0.0221	-7388.3399
0.5	1.0383	0.1209	0.9846	0.1225	0	1	0.4741	0.0294	0.0393	0.022	-7285.119
0.5	1.0503	0.1164	0.8967	0.1177	0	1	0.4992	0.0298	0.0079	0.0218	-7233.0753
0.5	0.8231	0.1175	1.1871	0.122	0	1	0.4448	0.0283	0.009	0.021	-7211.554
0.5	0.8642	0.1215	1.1761	0.1258	0	1	0.4892	0.0299	0.013	0.022	-7334.7834
0.5	0.966	0.1194	1.0411	0.1215	0	1	0.5161	0.0308	-0.02	0.0223	-7342.2993
0.5	1.048	0.1217	0.9855	0.1239	0	1	0.4951	0.0307	-0.0184	0.0222	-7332.2431
0.5	0.9674	0.1198	1.0628	0.123	0	1	0.4849	0.0294	0.021	0.0221	-7326.8832
0.5	0.9846	0.1191	0.9943	0.1217	0	1	0.4704	0.0288	-0.0175	0.0214	-7226.7693
0.5	1.0032	0.1186	1.0174	0.1213	0	1	0.4588	0.0283	-0.0727	0.0216	-7265.685
0.5	1.056	0.1197	0.978	0.1216	0	1	0.4728	0.0293	0.0324	0.0219	-7312.591
0.5	0.9987	0.1189	1.0535	0.1214	0	1	0.4535	0.0289	-0.0037	0.0216	-7308.4203
0.5	1.1866	0.1203	0.752	0.1197	0	1	0.5674	0.0317	0.0293	0.0229	-7355.6022
0.5	0.9514	0.1189	1.101	0.1226	0	1	0.4914	0.0304	-0.0122	0.0223	-7334.5326
0.5	1.028	0.1171	0.9564	0.1192	0	1	0.4746	0.029	-0.0334	0.0217	-7236.1209
0.5	1.1	0.1222	0.8527	0.123	0	1	0.5599	0.0311	-0.0318	0.0227	-7384.2624
0.5	1.0514	0.1209	0.9566	0.1228	0	1	0.5153	0.0306	-0.0253	0.0224	-7355.2478
0.5	0.9349	0.121	1.1133	0.1249	0	1	0.4865	0.0294	-0.016	0.0222	-7357.513
0.5	1.0357	0.1203	0.9638	0.1223	0	1	0.49	0.0295	0.0125	0.022	-7292.0737
0.5	0.7851	0.1174	1.1301	0.1212	0	1	0.5622	0.0312	0.0151	0.0223	-7289.1515
0.5	1.169	0.1232	0.898	0.1242	0	1	0.4446	0.0286	-0.0318	0.0218	-7311.8814
0.5	0.9448	0.1234	1.0966	0.1261	0	1	0.5116	0.0302	-0.0207	0.0225	-7389.1595
0.5	1.099	0.1228	0.9218	0.1229	0	1	0.471	0.0291	0.006	0.0216	-7324.1407
0.5	0.7955	0.1187	1.2137	0.1238	0	1	0.4852	0.0289	-0.0324	0.0218	-7289.5843
0.5	1.0251	0.1238	1.0228	0.1262	0	1	0.5064	0.0305	0.0416	0.0226	-7375.6367
0.5	1.1463	0.1182	0.8077	0.118	0	1	0.5419	0.0308	-0.033	0.0226	-7327.5279
0.5	0.8153	0.1202	1.1906	0.1249	0	1	0.493	0.0294	0.0221	0.0219	-7295.8489
0.5	0.9864	0.1203	1.0711	0.123	0	1	0.4537	0.0291	0.0075	0.0216	-7296.2491
0.5	0.9173	0.1189	1.079	0.1223	0	1	0.5003	0.0299	-0.0132	0.0219	-7312.5928
0.5	1.0951	0.1225	0.9287	0.1237	0	1	0.4731	0.0294	0.0178	0.0218	-7303.6096
0.5	1.0222	0.1198	0.9816	0.1223	0	1	0.4515	0.0284	-0.0366	0.0211	-7249.65
0.5	1.0954	0.1184	0.8579	0.1184	0	1	0.4795	0.0289	-0.0105	0.0215	-7228.5558
0.5	0.9555	0.1185	1.0207	0.1208	0	1	0.5224	0.0304	0.0029	0.0223	-7305.5673
0.5	1.1406	0.1212	0.8302	0.1217	0	1	0.5122	0.0296	0.0065	0.0223	-7316.9282
0.5	1.1489	0.1217	0.8303	0.1219	0	1	0.528	0.0308	-0.0309	0.0225	-7338.4901
0.5	1.0725	0.1217	1.0357	0.1239	0	1	0.4427	0.0285	-0.0259	0.022	-7360.161
0.5	1.0525	0.1138	0.8592	0.1144	0	1	0.4745	0.0286	-0.0287	0.021	-7156.9631
0.5	0.9713	0.121	1.0718	0.124	0	1	0.4886	0.0295	0.0026	0.0221	-7372.7815
0.5	0.8283	0.1223	1.2414	0.1269	0	1	0.5484	0.0315	0.0195	0.0233	-7472.7286
0.5	0.75	0.1181	1.2029	0.1231	0	1	0.5462	0.0311	0.0148	0.0222	-7305.9095
0.5	0.7759	0.1154	1.2402	0.1201	0	1	0.4465	0.0283	0.0165	0.0211	-7204.3941
0.5	0.8608	0.1156	1.0794	0.1198	0	1	0.5134	0.0297	-0.0147	0.0219	-7241.7535
0.5	1.071	0.1209	0.9261	0.1227	0	1	0.539	0.0312	-0.0036	0.0228	-7373.13
0.5	0.9011	0.1195	1.0833	0.1228	0	1	0.5119	0.0304	0.027	0.0219	-7313.7039
0.5	0.97	0.1176	1.0263	0.12	0	1	0.4776	0.0293	0.0093	0.0217	-7251.8625
0.5	0.8679	0.1209	1.1977	0.125	0	1	0.4649	0.0295	0.0277	0.0218	-7311.1506
0.5	1.0051	0.1205	0.9523	0.1224	0	1	0.5417	0.0304	0.0243	0.0225	-7348.3986
0.5	0.8595	0.1174	1.0533	0.1202	0	1	0.5345	0.0302	-0.0027	0.0218	-7258.913
0.5	1.0491	0.1179	0.914	0.1195	0	1	0.5135	0.0301	0.0222	0.0224	-7275.5842
0.5	0.8967	0.1181	1.1325	0.1223	0	1	0.478	0.0291	0.003	0.022	-7293.8931
0.5	1.1186	0.1206	0.9072	0.1214	0	1	0.493	0.0307	0.0253	0.0222	-7326.806
0.5	1.0255	0.119	0.9134	0.1206	0	1	0.5342	0.0302	0.0094	0.0225	-7275.3622
0.5	1.146	0.1194	0.8528	0.119	0	1	0.4941	0.03	-0.0468	0.022	-7315.975
0.5	1.0977	0.1225	1.0137	0.1248	0	1	0.4633	0.0291	-0.0132	0.0222	-7422.4561
0.5	0.8969	0.1204	1.0912	0.1232	0	1	0.5037	0.0304	-0.0099	0.0218	-7287.5797
0.5	0.959	0.1167	0.9508	0.1188	0	1	0.5281	0.0297	-0.0531	0.0218	-7255.8947
0.5	1.1656	0.1249	0.8779	0.1253	0	1	0.5161	0.0307	0.0055	0.0226	-7426.896
0.5	1.0384	0.1211	1.0066	0.1236	0	1	0.452	0.0286	0.0188	0.0216	-7295.3456
0.5	1.1425	0.1227	0.8643	0.1227	0	1	0.506	0.0299	0.0195	0.0222	-7369.8111
0.5	1.0448	0.1244	0.9895	0.1264	0	1	0.5219	0.0303	-0.0181	0.0228	-7408.4552
0.5	1.1424	0.1205	0.9077	0.1213	0	1	0.4518	0.0288	0.0103	0.0216	-7315.9948
0.5	1.0715	0.1211	0.9234	0.1218	0	1	0.485	0.0292	0.0225	0.0217	-7309.7418
0.5	1.0564	0.1227	0.995	0.1241	0	1	0.4803	0.0297	0.0074	0.0221	-7361.2356
0.5	1.0787	0.117	0.9109	0.1184	0	1	0.4488	0.0284	0.0202	0.0212	-7212.0395
0.5	1.1815	0.1215	0.8063	0.1214	0	1	0.5168	0.0303	0.0085	0.0224	-7344.5277
0.5	1.0991	0.1214	0.9637	0.1229	0	1	0.4577	0.0294	0.0017	0.0218	-7324.1777
0.5	0.7975	0.1188	1.1955	0.1236	0	1	0.4866	0.0296	0.009	0.0216	-7254.3569
0.5	1.2091	0.1193	0.7989	0.1192	0	1	0.4751	0.0298	-0.0012	0.0219	-7281.378
0.5	1.1793	0.1183	0.8053	0.1186	0	1	0.4768	0.029	0.0252	0.0218	-7263.6054
0.5	1.2017	0.1233	0.8782	0.1239	0	1	0.4639	0.0295	-0.018	0.0221	-7366.7549
0.5	1.1326	0.1234	0.9614	0.1246	0	1	0.4627	0.03	0.0165	0.022	-7382.3076
0.5	0.9465	0.1186	1.0233	0.1204	0	1	0.5324	0.0308	-8e-04	0.0224	-7302.5318
0.5	1.031	0.1236	1.001	0.1255	0	1	0.4991	0.0295	0.0446	0.0223	-7374.9988
0.5	0.8708	0.1222	1.1745	0.1265	0	1	0.5084	0.0304	0.0237	0.0223	-7380.1023
0.5	0.9518	0.1198	1.0046	0.1224	0	1	0.5351	0.0299	0.0146	0.0224	-7334.3472
0.5	1.0468	0.1207	0.9502	0.1225	0	1	0.4903	0.0299	-0.0217	0.022	-7284.5455
0.5	1.1191	0.1199	0.9151	0.1216	0	1	0.4617	0.0291	0.0153	0.0216	-7311.6405
0.5	1.0339	0.1208	0.9949	0.1229	0	1	0.4883	0.0303	0.0204	0.022	-7317.7745
0.5	0.9751	0.1203	1.066	0.1232	0	1	0.4893	0.0295	-0.0266	0.0223	-7343.1606
0.5	0.9446	0.1215	1.0331	0.1244	0	1	0.5469	0.0315	0.0132	0.0227	-7346.8276
0.5	1.0371	0.1192	0.993	0.1212	0	1	0.4876	0.0301	0.0393	0.0222	-7311.8906
0.5	1.0071	0.1158	0.9317	0.1176	0	1	0.4726	0.0291	-1e-04	0.0212	-7169.3655
0.5	0.991	0.1167	0.972	0.1187	0	1	0.4796	0.0288	0.0115	0.0214	-7238.5352
0.5	0.988	0.1218	1.0441	0.1243	0	1	0.4874	0.0298	0.0278	0.022	-7349.4212
0.5	0.8947	0.12	1.1371	0.123	0	1	0.481	0.0299	0.0063	0.022	-7294.5064
0	0.8318	0.0888	1.1353	0.0937	0	1	0.0085	0.0117	0.003	0.0114	-6036.4595
0	0.8926	0.0905	1.1102	0.0958	0	1	8e-04	0.0108	0.0069	0.0112	-6079.4253
0	1.0118	0.0919	1.0286	0.0955	0	1	-0.0162	0.0105	0.0033	0.0109	-6096.7142
0	0.9478	0.0899	1.0349	0.0938	0	1	-2e-04	0.0116	0.0063	0.0112	-6047.84
0	1.1565	0.0908	0.8294	0.092	0	1	-0.0131	0.011	-0.0207	0.011	-6030.1096
0	1.076	0.0904	0.9386	0.093	0	1	-0.0125	0.0109	-0.0015	0.0112	-6075.1402
0	0.9966	0.0913	0.9936	0.0944	0	1	0.0049	0.0116	0.0049	0.0114	-6087.2378
0	1.0148	0.0922	1.0113	0.0956	0	1	-0.0077	0.0109	0.0128	0.0112	-6103.4137
0	0.9955	0.0909	1.0086	0.0946	0	1	-0.004	0.0102	0.0014	0.011	-6077.1297
0	0.9624	0.0908	1.0341	0.0942	0	1	-0.0017	0.0106	0.0156	0.0112	-6067.5906
0	0.8437	0.0894	1.0684	0.0937	0	1	0.0252	0.0123	-8e-04	0.0116	-6002.626
0	1.0734	0.0909	0.9073	0.093	0	1	0.0033	0.0113	-0.0285	0.0114	-6069.4622
0	0.997	0.0921	1.0056	0.0957	0	1	0.0049	0.0117	0.0103	0.0115	-6108.642
0	1.1265	0.0897	0.8204	0.0909	0	1	-8e-04	0.0111	0.0064	0.0111	-6004.3726
0	0.9864	0.0928	1.056	0.097	0	1	-0.0014	0.0116	-0.0149	0.0116	-6152.4596
0	0.9981	0.0891	0.9548	0.0921	0	1	0.0098	0.0112	0.0225	0.0113	-6037.0885
0	1.0985	0.0909	0.8548	0.0927	0	1	0.0039	0.0111	0.013	0.0112	-6030.2201
0	1.1025	0.0942	0.9271	0.0963	0	1	0.0119	0.0121	0.0194	0.0119	-6192.741
0	0.945	0.0889	1.0747	0.0936	0	1	-0.0199	0.0104	-0.0276	0.0108	-6033.7751
0	1.0206	0.092	1.0264	0.0957	0	1	-0.0057	0.0114	-0.0012	0.0114	-6149.1803
0	0.8477	0.0908	1.2175	0.0969	0	1	-0.026	0.0097	-0.0051	0.0106	-6078.3825
0	1.0049	0.091	0.9829	0.0942	0	1	0.0092	0.0114	-0.0072	0.0116	-6099.2117
0	1.0461	0.0919	0.9838	0.0953	0	1	-0.0098	0.0108	-0.0052	0.0113	-6108.0871
0	0.9861	0.089	0.9844	0.092	0	1	0.0077	0.0117	-0.0096	0.0114	-6061.8885
0	0.9607	0.0929	1.0407	0.0967	0	1	0.0229	0.0128	-0.0106	0.0122	-6166.1503
0	0.9286	0.091	1.093	0.095	0	1	-0.0074	0.0113	-0.0097	0.0112	-6086.7728
0	1.0143	0.0927	0.9677	0.0961	0	1	0.009	0.012	0.0092	0.0116	-6090.1247
0	0.9691	0.0897	1.0397	0.0937	0	1	-0.0079	0.0109	-0.0142	0.011	-6066.9276
0	1.1863	0.0928	0.8419	0.0939	0	1	-0.0097	0.0114	-0.0103	0.0113	-6121.6165
0	1.0508	0.0884	0.9153	0.0909	0	1	-0.0111	0.0109	0.0033	0.0109	-5990.7204
0	0.987	0.0913	0.9834	0.0949	0	1	0.0122	0.0116	-0.0022	0.0116	-6078.186
0	0.9188	0.0901	1.0786	0.0946	0	1	-2e-04	0.0109	0.0224	0.0113	-6067.1308
0	1.0053	0.0871	0.9783	0.0905	0	1	-0.0271	0.0095	-0.0078	0.0103	-5951.8276
0	1.1481	0.091	0.7977	0.092	0	1	0.0055	0.0114	-0.0067	0.0114	-6028.8051
0	1.089	0.0939	0.9237	0.0964	0	1	0.0079	0.0115	0.0035	0.0117	-6148.7741
0	0.8267	0.0923	1.2044	0.0977	0	1	0.0105	0.0124	0.0104	0.0118	-6154.0564
0	0.9199	0.0907	1.0836	0.095	0	1	0.0032	0.0119	-0.0163	0.0114	-6091.2303
0	0.9987	0.0909	1.0313	0.0942	0	1	-0.0042	0.0111	0.01	0.0112	-6121.3061
0	1.1132	0.0915	0.9095	0.0937	0	1	-0.0089	0.0112	0.0022	0.0113	-6107.249
0	0.9943	0.092	0.9946	0.0956	0	1	0.0105	0.0119	0.0181	0.0117	-6104.7335
0	1.1139	0.0942	0.9719	0.0969	0	1	-0.0166	0.0107	-0.0017	0.0112	-6185.0113
0	0.9579	0.0913	1.0279	0.0949	0	1	0.0056	0.0117	0.0192	0.0114	-6075.1166
0	0.9036	0.0904	1.0601	0.0946	0	1	0.0259	0.0126	0.0038	0.012	-6104.5143
0	0.8757	0.0909	1.1329	0.0961	0	1	-0.0012	0.0115	0.0093	0.0112	-6079.8532
0	1.0873	0.0905	0.9112	0.093	0	1	-0.0043	0.0109	-0.0039	0.0113	-6078.1937
0	1.101	0.0922	0.8741	0.0944	0	1	0.0147	0.0118	-0.0056	0.0118	-6109.2767
0	0.9286	0.0903	1.0862	0.0948	0	1	-0.0028	0.0109	-0.0068	0.0113	-6092.002
0	1.1154	0.0917	0.933	0.0943	0	1	-0.0144	0.0099	-2e-04	0.0111	-6130.8232
0	1.0526	0.092	1.0024	0.0956	0	1	-0.0151	0.011	0.0061	0.0112	-6132.367
0	1.0666	0.0907	0.8903	0.0928	0	1	0.015	0.0121	-0.0061	0.0117	-6073.7235
0	0.863	0.0893	1.1693	0.095	0	1	-0.0208	0.0092	0.0037	0.0106	-6043.9194
0	1.0793	0.0893	0.9381	0.0919	0	1	-0.0048	0.0106	-0.0052	0.0112	-6108.727
0	0.9726	0.0926	1.0751	0.0968	0	1	-0.0087	0.011	0.0065	0.0112	-6132.2075
0	0.8971	0.0902	1.1356	0.0947	0	1	0.0011	0.0116	-7e-04	0.0114	-6133.5884
0	1.0504	0.0915	0.9805	0.0946	0	1	-0.0056	0.0114	-0.0041	0.0113	-6125.8787
0	1.0529	0.0927	0.922	0.0953	0	1	0.0225	0.0124	0.0048	0.012	-6130.9104
0	0.8675	0.0889	1.167	0.0942	0	1	-0.0224	0.011	-0.0051	0.0107	-6042.8874
0	1.104	0.0927	0.9744	0.0958	0	1	-0.019	0.0106	0.0127	0.011	-6160.9225
0	0.8826	0.0906	1.1504	0.0955	0	1	-0.0075	0.0113	-0.0015	0.0111	-6099.0169
0	0.9766	0.0903	1.0009	0.0939	0	1	6e-04	0.011	0.0072	0.011	-6046.089
0	1.0579	0.089	0.9576	0.0924	0	1	-0.0206	0.0101	0.0069	0.0106	-6040.3099
0	0.9479	0.0886	1.0113	0.0926	0	1	0.0014	0.0108	0.0061	0.0112	-6012.4474
0	1.0488	0.0938	0.9733	0.0967	0	1	0.018	0.0127	0.0108	0.0122	-6194.4054
0	1.1079	0.0905	0.8844	0.0927	0	1	-0.0085	0.0112	0	0.0111	-6054.0184
0	0.8848	0.0907	1.1164	0.096	0	1	0.0013	0.0106	-0.0055	0.0112	-6077.7141
0	0.8782	0.0914	1.1501	0.0966	0	1	0.0027	0.0116	0.0082	0.0115	-6129.1199
0	0.9049	0.0927	1.1205	0.0973	0	1	0.0104	0.0122	0.0126	0.0117	-6156.3307
0	0.7978	0.088	1.1469	0.093	0	1	0.0096	0.0114	-0.0012	0.0112	-5996.2492
0	0.7345	0.088	1.2297	0.0942	0	1	0.0141	0.0118	-0.0169	0.0116	-6035.5781
0	1.0493	0.092	0.9759	0.095	0	1	-0.0042	0.0111	0.0071	0.0114	-6121.0114
0	1.1739	0.0923	0.8408	0.0935	0	1	-0.0057	0.0114	0.0156	0.0113	-6110.4121
0	1.1272	0.0902	0.8111	0.0913	0	1	0.0052	0.0117	-0.0022	0.0115	-6011.2964
0	0.9877	0.0905	0.964	0.0934	0	1	0.0193	0.0131	-0.0015	0.0119	-6069.2605
0	1.1975	0.0935	0.8106	0.0943	0	1	0.0044	0.0113	-0.0102	0.0115	-6139.5973
0	1.1451	0.0903	0.832	0.0918	0	1	0.001	0.0114	0.002	0.0113	-6067.2146
0	1.0796	0.093	0.9638	0.0955	0	1	-0.0047	0.0116	-0.009	0.0116	-6154.1134
0	0.972	0.0897	1.018	0.0933	0	1	-0.0029	0.0117	-2e-04	0.0113	-6054.2784
0	0.933	0.0902	1.0869	0.0945	0	1	-0.0041	0.0111	-0.0025	0.0113	-6097.0099
0	1.0376	0.0918	0.9252	0.0941	0	1	0.012	0.0122	-0.0049	0.0116	-6070.3602
0	1.0133	0.0913	1.0009	0.0946	0	1	-0.0077	0.0118	0.0015	0.0111	-6084.0934
0	0.87	0.0895	1.1715	0.0951	0	1	-0.0128	0.0106	-0.0074	0.0109	-6090.9292
0	0.9985	0.0894	0.9577	0.0927	0	1	0.0045	0.0113	-0.0019	0.0112	-6026.2185
0	1.0524	0.0905	0.9353	0.0934	0	1	-0.0071	0.0107	-4e-04	0.011	-6044.1111
0	0.9488	0.0926	1.0896	0.0968	0	1	-3e-04	0.0116	0.012	0.0116	-6144.8158
0	0.965	0.0891	1.0407	0.0935	0	1	-0.0072	0.0103	-0.02	0.0109	-6062.4336
0	1.0813	0.0922	0.8844	0.094	0	1	0.0281	0.0126	-0.0297	0.0122	-6134.292
0	1.0665	0.0923	0.9712	0.0957	0	1	9e-04	0.0111	-0.0144	0.0117	-6163.2001
0	0.9743	0.0915	0.9774	0.0948	0	1	0.025	0.0125	0.0118	0.012	-6089.2688
0	1.0439	0.0927	1.0042	0.0959	0	1	-0.0101	0.0114	0.0028	0.0113	-6138.1622
0	0.8878	0.0887	1.0782	0.0934	0	1	0.009	0.0112	0.0248	0.0113	-6042.8442
0	1.0508	0.0916	0.9761	0.0945	0	1	-0.0059	0.0112	-0.0012	0.0112	-6117.4036
0	0.9207	0.0921	1.1368	0.0969	0	1	-0.0092	0.0109	-0.002	0.0112	-6140.701
0	1.0872	0.0928	0.9476	0.0959	0	1	-0.0041	0.0113	0.0038	0.0115	-6142.726
0	0.9522	0.0933	1.141	0.0986	0	1	-0.0237	0.0099	3e-04	0.0108	-6149.8415
0	0.985	0.0907	0.9884	0.094	0	1	0.0098	0.0126	0.0033	0.0117	-6073.2067
0	1.0243	0.092	0.9932	0.0956	0	1	-1e-04	0.011	0.0077	0.0114	-6119.1361
0	0.9975	0.0907	0.9634	0.0937	0	1	0.0158	0.0116	0.0058	0.0116	-6076.5747
0	0.989	0.0899	1.0008	0.0937	0	1	-0.0052	0.0103	0.0037	0.011	-6046.5411
0	0.9665	0.0901	1.0104	0.0936	0	1	0.0036	0.0115	-0.0011	0.0112	-6055.2035
0	1.0077	0.0922	1.0831	0.0964	0	1	-0.0208	0.0109	3e-04	0.0112	-6167.6729
0	0.8487	0.0909	1.1585	0.0961	0	1	0.0064	0.0113	-0.0012	0.0115	-6101.9435
0	0.9798	0.0928	1.0464	0.0966	0	1	-0.0093	0.0105	-0.0019	0.0111	-6094.2477
0	1.094	0.0904	0.9022	0.0925	0	1	-0.0019	0.0111	0.0065	0.0113	-6084.1783
0	1.0132	0.0911	0.9969	0.0945	0	1	-0.0021	0.0112	-0.0088	0.0113	-6098.157
0	0.9137	0.0904	1.0938	0.0946	0	1	0.0045	0.0113	0.0186	0.0115	-6104.3751
0	1.0221	0.0913	1.0115	0.0953	0	1	-0.0106	0.0105	4e-04	0.0112	-6108.2597
0	1.1678	0.0913	0.8132	0.0924	0	1	0.0113	0.012	0.0052	0.0116	-6115.1915
0	0.8741	0.0895	1.0881	0.094	0	1	0.0083	0.0115	0.0081	0.0114	-6033.8636
0	1.0781	0.09	0.9015	0.0925	0	1	0.0063	0.0112	-0.0143	0.0114	-6084.091
0	1.0594	0.0879	0.9464	0.0906	0	1	-0.021	0.0103	0.0089	0.0107	-6024.3123
0	1.1172	0.0903	0.9134	0.0922	0	1	-0.0174	0.0114	-0.0084	0.0111	-6089.2153
0	1.0305	0.0914	0.9838	0.0943	0	1	0.0023	0.0117	-0.0067	0.0114	-6124.2382
0	1.0834	0.0928	0.9413	0.0956	0	1	-0.0095	0.0108	5e-04	0.0111	-6103.7751
0	1.047	0.0917	0.919	0.0941	0	1	0.0191	0.0125	-0.0062	0.0119	-6102.3094
0	1.0265	0.0902	1.007	0.0939	0	1	-0.0087	0.0104	-0.0047	0.0112	-6115.4856
0	1.0173	0.0911	0.9976	0.0945	0	1	-0.008	0.011	0.0013	0.0111	-6084.4308
0	1.0283	0.0901	0.9326	0.0924	0	1	0.0067	0.012	0.0069	0.0115	-6045.6937
0	0.8545	0.0913	1.1574	0.0969	0	1	0.004	0.0115	-0.0017	0.0115	-6101.9399
0	0.8642	0.0891	1.1236	0.0936	0	1	-0.0077	0.0106	-0.0158	0.0108	-6014.8512
0	1.0654	0.0894	0.9434	0.0924	0	1	-0.0151	0.0108	0.0273	0.011	-6049.3206
0	0.9053	0.0921	1.0742	0.0964	0	1	0.0109	0.0113	0.0188	0.0115	-6076.3342
0	0.9912	0.0903	1.0336	0.0939	0	1	-0.0068	0.0109	-0.003	0.0113	-6103.4332
0	1.0359	0.0916	0.9462	0.0942	0	1	0.0107	0.012	0.0027	0.0116	-6099.6037
0	0.9634	0.0905	1.0104	0.094	0	1	0.0124	0.0116	0.0061	0.0116	-6082.1202
0	1.0228	0.0904	0.9627	0.0938	0	1	-0.0098	0.0103	0.0028	0.0109	-6026.6506
0	1.0314	0.0892	0.9006	0.0918	0	1	0.0231	0.0125	0.0201	0.0118	-6053.9798
0	0.9555	0.0913	0.9995	0.0945	0	1	0.0243	0.0127	-0.0052	0.012	-6089.2582
0	1.1518	0.0925	0.8446	0.0943	0	1	0.0177	0.0127	0.0041	0.0122	-6161.7417
0	1.0452	0.0914	0.9774	0.0939	0	1	3e-04	0.0119	-0.0056	0.0116	-6132.8709
0	0.8868	0.0884	1.0827	0.0928	0	1	0.0063	0.0116	0.0169	0.0114	-6040.1356
0	1.09	0.0926	0.9026	0.0948	0	1	0.0026	0.0118	-0.0045	0.0115	-6094.1643
0	0.8855	0.0914	1.1565	0.0962	0	1	-0.0102	0.0113	-0.0123	0.0111	-6103.3938
0	0.9082	0.0886	1.0354	0.0926	0	1	0.0128	0.0116	-0.0016	0.0113	-6023.192
0	0.9847	0.091	1.0438	0.0948	0	1	-0.0177	0.0105	-0.006	0.0109	-6065.7612
0	1.0076	0.0886	0.9846	0.0922	0	1	-0.0069	0.0112	0.0136	0.011	-6046.5389
0	0.9879	0.0877	0.9415	0.0905	0	1	0.0137	0.0113	-0.0129	0.0113	-6011.9817
0	1.0223	0.0923	1.0285	0.0962	0	1	7e-04	0.0118	0.0121	0.0116	-6179.0862
0	0.782	0.0883	1.123	0.0933	0	1	0.0253	0.0122	0.0162	0.0116	-5979.112
0	0.9356	0.0905	1.0932	0.0951	0	1	-0.007	0.0112	-0.0254	0.0113	-6098.4702
0	1.0154	0.0908	0.9783	0.0939	0	1	-0.0038	0.0109	0.0103	0.0111	-6062.8211
0	1.0315	0.0889	0.9528	0.0922	0	1	-0.0114	0.0106	-0.0094	0.0109	-6019.3493
0	1.0671	0.0918	0.9311	0.0948	0	1	-3e-04	0.0112	-0.0048	0.0113	-6090.8758
0	1.11	0.0928	0.9705	0.0958	0	1	-0.0173	0.0109	-0.0048	0.0111	-6173.3569
0	0.9648	0.0919	1.0239	0.0954	0	1	0.0149	0.0121	-0.0032	0.0118	-6117.3807
0	0.9411	0.0905	1.0793	0.0942	0	1	-0.0094	0.011	0.0097	0.0111	-6079.6455
0	1.0364	0.0919	0.9964	0.0952	0	1	-0.0018	0.0111	-0.0108	0.0113	-6141.4075
0	1.136	0.094	0.8787	0.0958	0	1	0.0133	0.0119	0.0105	0.0119	-6176.2059
0	0.9729	0.0898	1.0126	0.0936	0	1	-4e-04	0.0111	0.0012	0.0113	-6056.0748
0	0.9674	0.0908	1.0488	0.0948	0	1	0.001	0.0109	-0.0173	0.0114	-6113.4296
0	1.0077	0.089	0.9571	0.0921	0	1	0.0017	0.011	-0.0024	0.0113	-6031.6499
0	0.96	0.089	0.9863	0.0925	0	1	0.0127	0.0114	-0.0119	0.0115	-6032.8411
0	1.1231	0.0932	0.8997	0.0951	0	1	-0.009	0.0113	-0.0086	0.0112	-6106.7748
0	1.0515	0.0916	0.9171	0.094	0	1	0.0123	0.0125	8e-04	0.0117	-6083.1126
0	0.9412	0.0927	1.0858	0.0973	0	1	-0.0067	0.0113	-5e-04	0.0114	-6101.3287
0	1.1066	0.0913	0.8432	0.093	0	1	0.0163	0.012	-0.0047	0.0117	-6071.2969
0	1.0171	0.0909	1.0151	0.0945	0	1	2e-04	0.0116	0.0032	0.0117	-6145.3732
0	0.9142	0.091	1.1183	0.0964	0	1	-0.0047	0.011	-0.0079	0.0113	-6113.8329
0	0.9487	0.0905	1.0181	0.0941	0	1	0.0206	0.0124	-5e-04	0.0118	-6096.7768
0	0.9998	0.0905	1.0143	0.0941	0	1	-0.0077	0.0114	0.0107	0.0111	-6081.5129
0	0.9847	0.0901	1.0222	0.0933	0	1	-0.0055	0.0115	-0.0014	0.0112	-6076.0694
0	1.0073	0.0891	0.935	0.0919	0	1	0.0137	0.0114	-0.0182	0.0115	-6036.2116
0	1.0804	0.0909	0.962	0.0945	0	1	-0.0279	0.009	-0.0063	0.0105	-6063.2723
0	0.9678	0.0888	0.9813	0.0922	0	1	0.0022	0.0113	-0.012	0.0113	-5999.7438
0	1.0557	0.0927	0.9931	0.0957	0	1	-0.0065	0.0114	-0.0119	0.0113	-6153.4548
0	0.8573	0.0891	1.0963	0.0938	0	1	0.0099	0.0115	0.0043	0.0113	-6022.4574
0	0.8597	0.0911	1.1107	0.0961	0	1	0.0071	0.0117	-0.0171	0.0113	-6039.9847
0	0.8925	0.0898	1.1488	0.0953	0	1	-0.0073	0.0107	0.0122	0.0111	-6115.646
0	1.0231	0.0904	1.017	0.0941	0	1	-0.0101	0.0106	0.0131	0.0112	-6120.8657
0	0.9744	0.0898	1.0168	0.0936	0	1	0.0028	0.0114	0.0013	0.0114	-6078.1316
0	1.1333	0.0942	0.8973	0.0959	0	1	-0.0087	0.011	-0.0017	0.0111	-6122.6522
0	1.0238	0.0917	0.99	0.0952	0	1	3e-04	0.0115	8e-04	0.0114	-6114.895
0	1.1295	0.0899	0.8521	0.092	0	1	0.001	0.0112	-0.0246	0.0116	-6070.4901
0	0.9832	0.091	1.0824	0.0955	0	1	-0.0118	0.0112	0.0274	0.0115	-6149.0422
0	1.1132	0.0904	0.8444	0.0918	0	1	0.0087	0.0116	-0.0033	0.0114	-6058.3785
0	0.9357	0.0899	1.0799	0.0948	0	1	-0.0093	0.0102	-0.001	0.011	-6069.5932
0	1.1028	0.0934	0.9885	0.0965	0	1	-0.0117	0.011	0.0065	0.0115	-6212.8954
0	1.1125	0.0913	0.9127	0.0939	0	1	-0.0167	0.0101	-0.0013	0.0107	-6079.075
0	1.0149	0.0915	0.9622	0.0944	0	1	0.0068	0.0116	0.0123	0.0115	-6073.0692
0	0.9257	0.0899	1.086	0.0944	0	1	-0.0141	0.0104	-0.0058	0.0108	-6042.4395
0	0.9921	0.0928	0.998	0.0962	0	1	0.011	0.0122	0.011	0.0116	-6109.0483
0	1.0002	0.0928	1.0318	0.0965	0	1	0.0034	0.0115	-0.0187	0.0115	-6153.3072
0	0.8591	0.0898	1.1429	0.0952	0	1	0.0019	0.0118	0.0238	0.0116	-6075.674
0	1.0349	0.0919	0.9775	0.0947	0	1	0.0034	0.0121	0.016	0.0116	-6124.4052
0	1.1519	0.0924	0.919	0.0945	0	1	-0.0146	0.0107	-0.0152	0.0115	-6173.8626
0	1.0929	0.093	0.9359	0.0952	0	1	-0.0019	0.0116	-0.0098	0.0114	-6140.5687
0	1.0002	0.0903	1.0413	0.0936	0	1	-0.0117	0.0109	0.019	0.0111	-6113.6995
0	0.9246	0.0914	1.1203	0.0963	0	1	-0.0114	0.0111	0.0017	0.0113	-6112.5058
0	0.8903	0.0919	1.1011	0.0966	0	1	0.0217	0.0122	-0.0269	0.012	-6134.8141
0	1.0839	0.0916	0.8743	0.0933	0	1	0.0112	0.0121	0.0134	0.0115	-6064.2679
0	1.0338	0.09	0.9075	0.0922	0	1	0.013	0.0123	-0.0078	0.0116	-6034.7937
0	0.9633	0.0913	1.0405	0.0953	0	1	-0.0059	0.0108	0.0022	0.011	-6065.1872
0	1.0451	0.0919	0.964	0.0952	0	1	-0.0016	0.0113	0.0147	0.0113	-6101.4925
0	1.0831	0.0917	0.8987	0.0941	0	1	0.0052	0.0119	0.002	0.0115	-6084.2244
0	0.9959	0.0903	0.9861	0.0939	0	1	0.0053	0.0114	0.0017	0.0114	-6074.0181
0	0.9704	0.0931	1.0111	0.0963	0	1	0.0269	0.0129	0.0019	0.0122	-6146.6686
0	1.0705	0.0895	0.904	0.0918	0	1	-0.0034	0.0107	0.0031	0.0111	-6037.4504
0	1.1235	0.0925	0.878	0.0944	0	1	-0.0057	0.0109	-0.0131	0.0112	-6082.2857
0	1.0289	0.0917	1.0091	0.0952	0	1	-0.0056	0.0111	-0.0101	0.0114	-6135.4121
0	1.0659	0.0954	0.991	0.0988	0	1	0.0031	0.0122	-0.0054	0.0119	-6204.3125
0	1.1309	0.0902	0.8795	0.0924	0	1	-0.0156	0.0106	4e-04	0.0111	-6063.3347
0	0.967	0.0897	0.9355	0.0929	0	1	0.0249	0.0117	0.0125	0.0116	-6001.9735
0	1.1014	0.0914	0.9342	0.0942	0	1	-0.0096	0.0107	-0.0148	0.0112	-6123.1626
0	1.0938	0.091	0.8768	0.0934	0	1	0.0205	0.0123	-0.0143	0.012	-6121.5359
0	0.9915	0.0906	1.0021	0.0945	0	1	0.0042	0.0111	0.0226	0.0115	-6087.4299
0	1.0403	0.0878	0.9048	0.09	0	1	0.0082	0.0119	0.0219	0.0113	-6022.1742
0	0.9729	0.0892	1.0407	0.0935	0	1	-0.0186	0.0099	0.01	0.0106	-6034.8189
0	0.9389	0.0894	1.0461	0.0933	0	1	-0.003	0.0108	0.0031	0.0111	-6040.4049
0	1.0018	0.0875	0.9263	0.0899	0	1	0.0103	0.0116	-0.0205	0.0113	-5996.4551
0	1.1045	0.0906	0.9472	0.0932	0	1	-0.0179	0.0107	-0.0019	0.0111	-6122.3434
0	1.2271	0.0922	0.8012	0.0931	0	1	-0.0144	0.0109	0.0015	0.0111	-6107.7454
0	1.0287	0.0921	0.9835	0.0955	0	1	-0.0023	0.0111	0.018	0.0115	-6101.1482
0	1.0788	0.0925	0.9384	0.0952	0	1	0.0068	0.0115	0.0028	0.0117	-6151.5249
0	1.0146	0.09	1.0046	0.0935	0	1	-0.0115	0.0111	0.017	0.0112	-6077.9592
0	0.9812	0.0874	0.9711	0.0905	0	1	-0.0044	0.0106	-0.0096	0.0109	-5980.9087
0	0.7462	0.0895	1.2035	0.0957	0	1	0.0154	0.0115	0.0051	0.0113	-6019.6336
0	1.1006	0.0913	0.8628	0.093	0	1	0.0121	0.0122	0.0047	0.0117	-6078.9605
0	0.943	0.0901	1.0739	0.0945	0	1	-0.011	0.0105	0.0018	0.011	-6066.931
0	0.9238	0.0906	1.0837	0.0951	0	1	0.0019	0.0112	-0.0112	0.0112	-6095.0795
0	1.1042	0.0962	0.9463	0.0984	0	1	0.0055	0.0122	-0.004	0.0119	-6206.411
0	1.1528	0.0909	0.8527	0.0925	0	1	0.0058	0.0116	-0.005	0.0117	-6135.8011
0	0.9819	0.0886	0.9668	0.0912	0	1	0.0125	0.0119	-0.0114	0.0114	-6040.5939
0	0.8799	0.0889	1.0783	0.0936	0	1	0.0101	0.0116	-0.007	0.0116	-6033.0649
0	0.9776	0.0923	1.0166	0.0956	0	1	0.0029	0.0121	-4e-04	0.0114	-6084.5914
0	0.9749	0.0913	1.0458	0.0948	0	1	-8e-04	0.0115	0.0113	0.0113	-6115.4673
0	0.8752	0.0867	1.1192	0.0918	0	1	-0.0178	0.0104	0.0129	0.0106	-5989.6138
0	0.9911	0.0899	1.0021	0.0935	0	1	2e-04	0.0108	-0.0021	0.0112	-6074.2394
0	1.1636	0.09	0.7904	0.0913	0	1	0.0093	0.0111	0.0116	0.0116	-6058.3572
0	1.0452	0.0924	0.977	0.0956	0	1	0.0011	0.0118	0.008	0.0117	-6134.2921
0	0.9678	0.0915	1.013	0.0951	0	1	0.0127	0.012	-0.0149	0.0116	-6094.4846
0	1.0343	0.0935	1.0305	0.0968	0	1	-4e-04	0.0117	-0.0033	0.0118	-6201.1878
0	0.8898	0.088	1.0492	0.0923	0	1	0.0107	0.0116	-0.0245	0.0115	-6002.3958
0	1.008	0.0908	0.9889	0.0939	0	1	-0.0121	0.0105	-0.0036	0.0108	-6034.864
0	1.077	0.0914	0.9489	0.0941	0	1	-0.0193	0.0108	-0.0034	0.0108	-6066.9859
0	1.0136	0.0913	0.9786	0.0948	0	1	0.0102	0.0121	0.0098	0.0116	-6112.2154
0	0.9705	0.0953	1.0912	0.0993	0	1	0.0175	0.0126	-0.0299	0.0123	-6247.8257
0	0.859	0.0904	1.1389	0.0959	0	1	-0.0083	0.0111	0.0075	0.0111	-6031.5514
0	1.0285	0.0898	0.9455	0.0925	0	1	-2e-04	0.0117	0.0111	0.0113	-6042.8782
0	1.0483	0.0911	0.9714	0.0939	0	1	-0.0062	0.0107	-0.0113	0.0111	-6103.1341
0	0.8362	0.0903	1.1955	0.0962	0	1	-0.0012	0.0114	-0.0121	0.0114	-6112.8007
0	1.1487	0.0897	0.8053	0.0903	0	1	0.0098	0.0121	0.003	0.0116	-6059.3989
0	0.9442	0.0902	0.9928	0.0939	0	1	0.0243	0.012	0.0022	0.0117	-6060.166
0	1.0721	0.0939	0.9976	0.097	0	1	-0.0109	0.0107	0.0096	0.0114	-6176.0319
0	1.046	0.0909	0.9847	0.0946	0	1	-0.0213	0.0101	0.0145	0.0107	-6063.525
0	1.132	0.0926	0.8429	0.0939	0	1	0.0107	0.0126	-0.0082	0.0116	-6097.8417
0	1.0835	0.0895	0.8608	0.0916	0	1	0.0078	0.0113	-0.0158	0.0114	-6026.9359
0	1.0287	0.0893	0.9214	0.092	0	1	0.0074	0.0116	0.0181	0.0113	-6029.6181
0	1.1989	0.0917	0.8295	0.0929	0	1	-0.0196	0.011	1e-04	0.011	-6086.7695
0	0.903	0.0902	1.0708	0.0946	0	1	0.0092	0.0114	-0.0062	0.0114	-6062.0065
0	1.1417	0.0889	0.8351	0.0909	0	1	0.0022	0.0112	0.0048	0.0114	-6070.7209
0	1.1829	0.0886	0.8133	0.09	0	1	-0.0249	0.0098	7e-04	0.0104	-6003.1954
0	1.0079	0.0903	0.9533	0.0933	0	1	0.0102	0.0118	0.0209	0.0116	-6055.2272
0	1.0512	0.0914	0.924	0.0936	0	1	0.0062	0.012	-0.0105	0.0115	-6072.1796
0	1.0371	0.0897	0.9323	0.0927	0	1	0.0114	0.0114	0.0171	0.0116	-6079.3425
0	1.0075	0.0894	0.967	0.0924	0	1	0.0116	0.012	0.0052	0.0116	-6085.6261
0	1.0863	0.0917	0.9165	0.0945	0	1	0.018	0.012	2e-04	0.012	-6168.4645
0	0.9205	0.0906	1.0672	0.0954	0	1	-0.001	0.0112	-0.003	0.0111	-6050.337
0	1.0791	0.0896	0.8592	0.0917	0	1	-0.0023	0.0105	-0.0121	0.011	-5975.9568
0	1.1724	0.0921	0.7817	0.0928	0	1	0.0141	0.0119	0.0197	0.0116	-6077.2797
0	1.0027	0.0889	0.9496	0.0915	0	1	-0.0037	0.0113	-0.0175	0.0111	-5986.7451
0	1.1529	0.0927	0.861	0.0945	0	1	-0.0044	0.011	-0.0019	0.0114	-6112.7132
0	0.8144	0.088	1.1484	0.0934	0	1	0.0088	0.0118	-0.0191	0.0114	-6026.2672
0	1.0322	0.0906	0.96	0.0941	0	1	0.0028	0.0112	-0.0119	0.0113	-6086.8207
0	0.8327	0.091	1.1598	0.0964	0	1	0.0163	0.012	0.0229	0.0117	-6108.4295
0	0.9865	0.0918	1.0503	0.0958	0	1	-0.0062	0.0111	0.0026	0.0113	-6125.1977
0	0.9588	0.0902	1.0508	0.0948	0	1	0.0022	0.0107	-0.0134	0.0114	-6106.16
0	0.9624	0.0899	1.0449	0.0939	0	1	0.0024	0.0117	0.0161	0.0115	-6102.3304
0	1.0975	0.0925	0.9377	0.0949	0	1	-0.003	0.0116	0.0015	0.0115	-6148.8494
0	0.9279	0.089	1.0934	0.0934	0	1	-0.0133	0.0101	0.0262	0.0109	-6060.0246
0	0.9323	0.0881	1.017	0.0916	0	1	0.0155	0.0117	0.0287	0.0116	-6041.3121
0	1.0461	0.0927	0.9787	0.0963	0	1	0.0032	0.0111	0.0053	0.0116	-6147.1247
0	0.8526	0.092	1.1152	0.0973	0	1	0.0177	0.012	0.0019	0.0116	-6076.761
0	0.9312	0.0913	1.0663	0.0954	0	1	0.0011	0.0115	0.0035	0.0113	-6077.1233
0	0.8129	0.0895	1.1465	0.0945	0	1	0.0186	0.0126	6e-04	0.0117	-6057.0132
0	1.0287	0.0909	0.9524	0.0937	0	1	0.0061	0.012	-0.0093	0.0115	-6078.514
0	1.0932	0.0923	0.9	0.0946	0	1	-0.0013	0.0115	0.0037	0.0113	-6081.0882
0	0.8797	0.0902	1.0529	0.0947	0	1	0.0225	0.0116	0.0133	0.0116	-6035.0707
0	0.8973	0.0901	1.1052	0.0946	0	1	-0.0047	0.0111	-0.002	0.0111	-6058.785
0	1.0049	0.0906	0.9738	0.0938	0	1	0.0045	0.0116	0.0168	0.0114	-6065.7835
0	1.1187	0.0905	0.8444	0.0921	0	1	0.0095	0.0114	-0.0029	0.0115	-6071.3181
0	0.8862	0.0878	1.0357	0.0922	0	1	0.008	0.0117	-0.0126	0.0112	-5962.2318
0	1.1141	0.0929	0.8688	0.0944	0	1	0.0146	0.0121	0.0012	0.0118	-6124.0665
0	0.9479	0.0903	1.0658	0.0948	0	1	0	0.0112	-0.0176	0.0114	-6103.0881
0	1.0106	0.0918	1.0486	0.0961	0	1	-0.0096	0.0104	-0.0088	0.0111	-6153.2805
0	1.0851	0.09	0.9788	0.0928	0	1	-0.0249	0.0104	0.0059	0.0109	-6113.6401
0	1.0573	0.0895	0.9576	0.0925	0	1	-0.0185	0.0107	-0.005	0.0108	-6048.4495
0	1.0416	0.0905	0.9154	0.0925	0	1	0.0047	0.0116	0.0164	0.0113	-6033.0861
0	0.8612	0.0915	1.128	0.0968	0	1	0.0119	0.0117	-0.0171	0.0115	-6092.9068
0	1.0339	0.0908	0.9198	0.0932	0	1	0.0114	0.0122	-0.0196	0.0116	-6048.4494
0	1.144	0.0934	0.9105	0.0951	0	1	-0.014	0.0118	7e-04	0.0113	-6146.9117
0	1.0628	0.091	0.9066	0.0938	0	1	0.008	0.0114	-0.0138	0.0117	-6069.1509
0	1.0897	0.0951	0.945	0.0979	0	1	-2e-04	0.0116	-0.0023	0.0115	-6157.1978
0	0.9076	0.0909	1.0968	0.0956	0	1	0.0076	0.0121	-0.0081	0.0117	-6108.6526
0	1.0333	0.091	0.956	0.0939	0	1	-0.0014	0.0113	-0.0034	0.0112	-6066.2787
0	1.0817	0.0916	0.9008	0.0935	0	1	0.0052	0.0119	-0.0017	0.0115	-6085.025
0	1.1207	0.0912	0.8597	0.0932	0	1	-8e-04	0.011	0.0166	0.0112	-6063.6131
0	1.2023	0.0906	0.8088	0.0919	0	1	-0.0081	0.0106	-0.0125	0.0112	-6099.1467
0	1.0208	0.0908	0.9668	0.0942	0	1	0.0057	0.0115	-0.0072	0.0117	-6087.7696
0	1.0586	0.0892	0.912	0.0919	0	1	-0.0049	0.0112	-0.0058	0.0111	-6023.5231
0	0.9275	0.0899	0.987	0.0929	0	1	0.0316	0.0126	0.0036	0.0119	-6041.4352
0	0.8905	0.0891	1.0258	0.0935	0	1	0.0349	0.0125	-0.0112	0.0121	-6049.9069
0	1.0598	0.0888	0.9371	0.0916	0	1	-0.007	0.011	-0.0063	0.0111	-6062.1648
0	1.1591	0.0933	0.9131	0.0954	0	1	-0.0133	0.0104	0.0222	0.0113	-6177.8905
0	1.1341	0.0908	0.9271	0.0934	0	1	-0.0266	0.0096	-0.0035	0.0106	-6106.225
0	0.9258	0.0898	1.0656	0.0939	0	1	0.0012	0.0118	-0.0141	0.0114	-6064.4572
0	0.9911	0.092	1.0582	0.096	0	1	0.0041	0.0117	0.0021	0.0116	-6186.1825
0	1.0294	0.0886	0.9285	0.0908	0	1	-0.0082	0.0112	0	0.011	-5984.8171
0	1.0475	0.0916	0.953	0.0941	0	1	0.0031	0.012	0.0097	0.0115	-6104.7276
0	1.0848	0.0917	0.9543	0.0944	0	1	-0.0176	0.0107	-0.0077	0.0109	-6097.7211
0	1.2268	0.0943	0.8377	0.0958	0	1	-0.0151	0.0105	-0.0112	0.0112	-6166.8875
0	1.1864	0.0916	0.7852	0.0927	0	1	0.02	0.0124	-0.006	0.0121	-6129.9884
0	0.8998	0.0881	1.0647	0.0923	0	1	0.0029	0.0118	0.0014	0.0113	-6020.8308
0	0.9835	0.0916	1.0896	0.0962	0	1	-0.0252	0.0103	0.0021	0.0108	-6116.4426
0	1.0387	0.0929	0.9951	0.0961	0	1	0.0038	0.0113	-0.0052	0.0115	-6164.5332
0	0.9369	0.0903	1.0332	0.0943	0	1	0.006	0.0114	0.01	0.0112	-6047.814
0	1.0549	0.0904	0.9278	0.0931	0	1	-6e-04	0.0113	-0.0289	0.0113	-6059.2396
0	1.177	0.0935	0.8399	0.0953	0	1	-7e-04	0.0112	-0.0089	0.0115	-6133.5088
0	0.9635	0.092	1.0524	0.0959	0	1	0.0037	0.0114	-0.0143	0.0115	-6122.6178
0	1.0133	0.0945	1.0232	0.0978	0	1	0.0012	0.0119	-0.0076	0.0116	-6155.2414
0	1.0831	0.0915	0.9264	0.0946	0	1	-0.0063	0.0108	0.0096	0.0114	-6089.5121
0	1.037	0.0926	0.9665	0.096	0	1	0.006	0.0117	0.0101	0.0115	-6119.825
0	0.9536	0.0878	1.0604	0.0919	0	1	-0.0073	0.0114	-0.0181	0.0111	-6075.5453
0	0.8956	0.0906	1.1383	0.096	0	1	-0.0078	0.0111	0.0227	0.0113	-6099.2898
0	0.7628	0.0902	1.2166	0.0956	0	1	0.0199	0.0127	-8e-04	0.0117	-6089.3018
0	1.0403	0.0926	1.0053	0.0962	0	1	0.0017	0.0119	0.0179	0.0117	-6175.5889
0	1.1281	0.0918	0.8981	0.0933	0	1	0.002	0.0116	0.013	0.0115	-6153.9291
0	1.0026	0.0915	0.9931	0.0944	0	1	0.0141	0.012	0.0171	0.0118	-6129.5609
0	1.1048	0.0906	0.8499	0.0929	0	1	0.0041	0.011	0.0041	0.0114	-6034.589
0	1.034	0.0923	0.9947	0.0958	0	1	-0.0098	0.0114	1e-04	0.0112	-6104.1438
0	0.9314	0.0896	1.0459	0.0937	0	1	0.0036	0.0109	0.0072	0.0113	-6050.7914
0	0.7494	0.0875	1.1895	0.0938	0	1	0.0175	0.0115	0.0278	0.0115	-6005.3098
0	0.9805	0.0925	1.0715	0.0972	0	1	-0.0095	0.011	-0.005	0.0113	-6138.448
0	1.0922	0.0942	0.9469	0.0971	0	1	-0.0039	0.0116	0.0051	0.0114	-6151.2488
0	0.9255	0.0892	1.0582	0.0933	0	1	0.0041	0.0117	-0.0202	0.0114	-6061.5797
0	1.0931	0.0899	0.8195	0.0916	0	1	0.0201	0.0123	-0.0065	0.0117	-6016.4787
0	1.108	0.0903	0.8754	0.0926	0	1	0.0079	0.0118	-0.0061	0.0117	-6099.1301
0	0.9957	0.0889	0.9634	0.092	0	1	0.0085	0.0116	0.0111	0.0114	-6045.9585
0	1.007	0.0916	1.0357	0.0954	0	1	-0.0119	0.0103	-0.0113	0.0109	-6114.1958
0	0.9042	0.0893	1.0818	0.094	0	1	0.0097	0.0122	-0.0013	0.0116	-6084.8447
0	1.0589	0.0923	0.975	0.0956	0	1	0.0019	0.0116	0.0118	0.0116	-6159.3047
0	0.8749	0.0905	1.135	0.0954	0	1	0.001	0.011	0.0231	0.0112	-6090.7842
0	1.223	0.0939	0.8041	0.095	0	1	0.0083	0.0121	-0.0026	0.0121	-6188.9774
0	1.048	0.0923	0.9786	0.095	0	1	0.0012	0.012	-0.0093	0.0116	-6142.6951
0	1.1079	0.0923	0.9377	0.0948	0	1	-0.0139	0.0112	0.012	0.0113	-6127.2894
0	0.9987	0.0916	1.0125	0.0953	0	1	0.0057	0.0123	0.0122	0.0117	-6125.1394
0	0.9458	0.0877	0.973	0.0908	0	1	0.0173	0.0119	0.0153	0.0114	-5999.6141
0	1.0339	0.0941	1.0235	0.0978	0	1	-0.0183	0.0107	0.0029	0.0109	-6120.2737
0	0.9176	0.0905	1.0649	0.0948	0	1	0.0173	0.0121	-0.0034	0.0118	-6108.1049
0	0.9467	0.089	1.0401	0.0931	0	1	-0.0039	0.0112	-0.0106	0.0112	-6041.2668
0	0.9535	0.0903	1.044	0.0938	0	1	-0.0025	0.0114	0.0029	0.0112	-6066.747
0	1.0894	0.0922	0.9481	0.0949	0	1	-0.0053	0.0118	0.0084	0.0115	-6143.3008
0	0.9796	0.0857	0.9074	0.0885	0	1	0.0041	0.0102	-0.0157	0.0109	-5895.9858
0	1.0446	0.0918	0.9536	0.0941	0	1	-0.0029	0.0112	0.0056	0.0112	-6078.033
0	1.0685	0.092	0.9598	0.095	0	1	-0.0081	0.0106	0.0105	0.0112	-6112.8139
0	1.012	0.0899	0.9892	0.0932	0	1	-0.0072	0.0107	-0.0142	0.011	-6061.1318
0	1.1069	0.0904	0.8932	0.0929	0	1	-0.0077	0.0109	-0.0117	0.0112	-6070.519
0	1.1183	0.0905	0.8335	0.0921	0	1	0.0217	0.0121	-0.0181	0.012	-6093.6634
0	0.9835	0.09	1.0191	0.0938	0	1	-0.0036	0.0108	-0.0157	0.0111	-6074.9529
0	1.0267	0.0921	0.9847	0.095	0	1	-0.005	0.0111	-0.0108	0.0112	-6090.6837
0	0.8959	0.0905	1.1464	0.0958	0	1	-0.0173	0.0107	-0.001	0.011	-6081.8092
0	0.9708	0.0885	0.9984	0.0919	0	1	-0.0027	0.0113	-0.009	0.011	-6018.1367
0	0.9744	0.0897	1.0036	0.0934	0	1	0.002	0.0112	-0.0106	0.0111	-6051.8145
0	1.2238	0.0916	0.8372	0.0925	0	1	-0.0271	0.011	-0.0052	0.0109	-6116.0708
0	0.9588	0.09	1.0463	0.0936	0	1	0.0061	0.0117	-0.0063	0.0117	-6112.0491
0	1.1678	0.0922	0.8576	0.0936	0	1	0.0105	0.0122	0.0137	0.012	-6186.8037
0	0.9381	0.0936	1.1464	0.0986	0	1	-0.0113	0.0115	0.0025	0.0114	-6181.934
0	1.0581	0.0897	0.9175	0.0918	0	1	0.0093	0.0118	-0.0084	0.0115	-6085.806
0	0.9648	0.091	1.0469	0.0949	0	1	-0.0085	0.0108	0.0164	0.0111	-6067.9917
0	1.0254	0.0907	1.0049	0.094	0	1	-0.0184	0.0101	0.0064	0.0107	-6070.4966
0	1.0101	0.0901	0.9887	0.0936	0	1	-0.0033	0.0107	0.0035	0.0111	-6073.0849
0	0.8624	0.0883	1.052	0.0925	0	1	0.018	0.0117	-0.0036	0.0114	-5983.1844
0	1.0028	0.0914	1.016	0.0949	0	1	-0.0061	0.0112	7e-04	0.0113	-6096.7502
0	0.9229	0.091	1.0468	0.0949	0	1	0.0193	0.0119	-0.0072	0.0118	-6094.3138
0	0.9256	0.0886	1.0397	0.0923	0	1	0.0037	0.0118	-0.0119	0.0112	-6029.2132
0	0.9916	0.0935	1.0491	0.0976	0	1	0.0125	0.0118	-0.0159	0.012	-6200.4926
0	1.0123	0.0925	1.0211	0.0959	0	1	-0.0074	0.0111	0.0077	0.0113	-6118.569
0	1.0428	0.0929	1.0011	0.096	0	1	-0.0116	0.0114	0.0132	0.0111	-6123.3335
0	0.8306	0.0886	1.1449	0.0939	0	1	0.0077	0.0117	0.0151	0.0113	-6048.8427
0	1.038	0.0915	0.932	0.0941	0	1	0.0144	0.0119	0.0075	0.0117	-6091.7483
0	1.0885	0.0914	0.9133	0.0938	0	1	-0.0068	0.0104	0.0145	0.011	-6073.4429
0	1.2616	0.0893	0.6915	0.0892	0	1	-0.0083	0.0102	-0.0032	0.0109	-6000.2022
0	0.9414	0.0899	1.0547	0.0942	0	1	0.0018	0.011	0.0026	0.0113	-6078.986
0	0.957	0.0904	1.0152	0.0944	0	1	0.0158	0.0121	-0.0081	0.0118	-6088.9863
0	0.7903	0.0905	1.2282	0.0969	0	1	7e-04	0.0107	-3e-04	0.0112	-6091.5257
0	1.0174	0.0913	0.9526	0.0947	0	1	0.0099	0.0113	0.007	0.0116	-6072.3157
0	1.0281	0.0904	0.9447	0.0933	0	1	-0.0019	0.0108	0.0222	0.0111	-6033.4316
0	0.9984	0.0895	0.9846	0.0926	0	1	-0.0012	0.0113	-0.0069	0.0112	-6051.1769
0	0.9836	0.0917	1.0132	0.0953	0	1	0.0125	0.0119	0.014	0.0117	-6124.6256
0	1.1759	0.0937	0.85	0.0951	0	1	0.0046	0.0115	0.0033	0.0117	-6169.528
0	1.048	0.0905	0.9171	0.0931	0	1	0.0094	0.0119	-0.0088	0.0115	-6066.5102
0	1.0368	0.091	1.0105	0.0939	0	1	-0.0165	0.0107	-0.0116	0.011	-6110.4342
0	1.0047	0.0931	1.0554	0.0976	0	1	0.0015	0.0119	0.0049	0.0117	-6196.4808
0	0.981	0.0914	1.0365	0.0956	0	1	-0.0043	0.0108	-0.0114	0.0113	-6098.2145
0	0.9728	0.0916	1.0474	0.0961	0	1	0.0013	0.0105	0.0029	0.0115	-6123.2198
0	1.0425	0.0893	0.896	0.0917	0	1	0.0072	0.0114	0.0099	0.0114	-6010.157
0	0.9418	0.0888	0.9932	0.0923	0	1	0.0071	0.0111	-0.0028	0.0112	-5990.6695
0	1.1037	0.09	0.863	0.0916	0	1	0.0062	0.0121	-0.0205	0.0115	-6062.5477
0	0.9861	0.0896	0.9986	0.093	0	1	-0.0065	0.0109	-0.0157	0.0111	-6032.155
0	0.9386	0.0899	1.0517	0.0936	0	1	0	0.0117	-0.0101	0.0112	-6060.0915
0	0.976	0.0941	1.056	0.0978	0	1	0.0138	0.0125	-0.013	0.0121	-6187.9527
0	1.0999	0.0937	0.9133	0.0959	0	1	5e-04	0.0117	-0.0144	0.0115	-6122.59
