# Supplementary material for: Genotype–covariate correlation and interaction disentangled by a whole-genome multivariate reaction norm model
Source: Nat Commun. 2019 May 20;10:2239. doi: 10.1038/s41467-019-10128-w (PMC6527612; doi:10.1038/s41467-019-10128-w)
Supplement: Supplementary file 13 — Source Data [file 41467_2019_10128_MOESM13_ESM.zip › data/figure4/f4_rnm_p.txt]

1.7545205890325e-07
5.64384650197134e-09
2.65513539853461e-07
1.22191721863333e-12
5.46752182303314e-05
1.47769101417022e-08
1.38804412365751e-07
6.93718207474259e-07
3.1649932723066e-10
2.44439011711483e-07
4.71722694800347e-12
2.68576562676633e-09
4.73513651829619e-06
3.46004205614989e-08
2.512869846077e-05
2.01780554688281e-06
6.35124546530164e-10
3.87164988844098e-08
7.99275912890598e-11
3.73107222061762e-07
9.107476330159e-07
8.56325816042569e-08
0.00109041164289717
6.92401394248622e-07
2.85188661072552e-08
1.8013303314868e-05
2.98072284621461e-09
3.60959526448526e-07
1.08894632888408e-06
4.01081976643875e-07
2.95701627265731e-08
0.00447790489189442
1.93459045120936e-07
2.34592726039686e-08
1.54990811876535e-07
3.30189204439472e-07
5.8511371263971e-11
1.53560657365031e-05
0.000982706557181284
1.20235332914373e-08
1.17301897258541e-08
9.73468860311095e-07
0.000412902116147718
4.29205584862844e-09
8.22629740098722e-11
2.60107667471883e-05
2.32049550810307e-08
1.12777980979701e-10
1.07222510105645e-11
1.1320278228455e-06
1.20075548549243e-10
8.73721336539685e-14
7.23134800587223e-05
1.0067181169429e-07
1.5479570401384e-11
1.62597975128487e-06
1.99527272239176e-08
2.51455450068742e-07
6.48307964262041e-07
1.35332677239087e-09
1.07336852742962e-20
1.50623108117717e-06
6.04390864883125e-10
1.25152879116016e-09
9.77884242831377e-12
1.18379510108609e-05
1.00653179771577e-06
2.32839862050956e-08
0.000326787645552699
5.8102608406115e-05
1.0615292508881e-06
1.3917554123391e-09
8.61492057850096e-07
3.28292903680247e-11
3.19598601131332e-07
3.99672947293606e-15
8.06699256220678e-08
3.75326251207929e-05
5.93576342598939e-07
2.82435704485147e-08
8.60742725608184e-05
2.62195734194473e-12
7.12112584303799e-09
1.6995792899798e-08
2.57276383684844e-08
0.0037451260663598
1.29603623671091e-06
0.000396870709136579
4.63082956120161e-11
8.26352233908891e-10
5.16368736518296e-10
9.09160017854336e-10
1.14809748199534e-13
0.0140588948233856
5.99763867108529e-09
1.85533604678045e-09
1.19030616787961e-06
8.92026330782145e-05
5.64587655234313e-05
2.75301218149691e-07
3.64999378542946e-05
7.69838493351218e-06
1.51202011448415e-17
2.06392716343689e-06
3.91095169232798e-08
1.82195583366299e-06
5.70407449952409e-08
1.32856000271188e-07
2.4400669195408e-05
1.95135785271016e-05
7.77941189906403e-08
8.27522273027934e-09
7.56578434728553e-11
1.12727837392004e-13
0.000511788041543212
1.09495203424254e-06
8.17312170836975e-10
6.61262528669294e-08
4.18321773705952e-08
1.33708423872973e-14
0.000628735436149187
1.37407495395368e-08
9.84068640237939e-05
0.000739378935875279
6.19319389338263e-10
1.14418849868064e-07
5.31177186935249e-05
5.0227658291063e-08
1.37137043580891e-06
1.0436357790651e-06
1.73500545582925e-06
6.52777295544322e-09
6.289307252696e-10
2.77710927609898e-06
4.76118054409413e-07
2.12638948709051e-05
4.34480441524596e-08
2.46666204266948e-09
2.16553151967665e-09
2.79079210731369e-05
4.94721832940227e-05
1.24607131136024e-07
0.000117367561059436
1.82688176142387e-06
2.24628197738142e-15
1.18758931291089e-05
2.56286420967682e-05
1.44644751112627e-06
4.34865167353794e-09
5.68983212366012e-08
6.36316226314652e-05
6.93985404940375e-08
7.95925993810657e-11
3.14013513917126e-09
0.00219274740188462
1.75253942647112e-09
1.58277675425645e-08
2.58082872336797e-06
8.74712841156441e-05
1.06334661211035e-12
2.14649444969979e-11
7.21967947564956e-06
1.85012079201588e-10
1.44613669282417e-07
4.02602985988472e-08
1.56139670427633e-08
2.01193239536237e-07
4.6240263826602e-09
2.64543634890501e-11
2.91557144598016e-09
0.000399338951176877
8.00615449642395e-06
0.00128422481432763
6.15528189516309e-06
0.00010002404008676
5.26702578964246e-09
0.000342821724349718
2.55953465088429e-05
4.84315242868168e-09
2.31708645470826e-06
5.05956617750285e-08
4.81102691880846e-06
1.8299628222903e-07
1.62925925211298e-05
1.11930791129763e-06
2.95608523412025e-09
9.23984827412618e-05
1.3498873113989e-12
1.90404533017734e-08
4.1211655462764e-11
0.000728881055826092
0.0026008941219881
2.27279546896347e-06
1.12823101195523e-10
1.64213241610003e-07
1.40343263236519e-12
1.0614072807477e-07
2.78556556994208e-10
3.55148503930493e-09
2.19596396894536e-12
0.000165937391564457
2.59313050998438e-09
7.6527559429726e-09
1.52792492695648e-06
3.03247993133592e-08
6.93877651959498e-05
0.000120014258668918
1.82031681108515e-06
3.88578671891515e-05
6.47223258308641e-12
5.81000100564302e-08
6.51844612360496e-11
0.00262598293920082
4.9956415232977e-09
2.31639143303101e-06
1.28464285254444e-08
5.39558347513217e-08
1.41450655225284e-08
0.000327016476986111
5.37280935964136e-10
8.78966320189846e-15
1.59533021148358e-08
5.7498044006135e-09
2.97238849578031e-09
1.02378910981803e-06
1.9145464310496e-08
4.36184725930085e-07
1.23217480713228e-08
2.43731165450581e-07
4.61841203176134e-10
8.259058169469e-06
6.92252608326567e-08
2.4938072479499e-06
1.65551238311929e-06
4.1992068027216e-07
0.107142023736093
9.45195043955163e-12
5.70227852929499e-09
7.08348371582873e-09
7.43475656002985e-09
1.59173635089022e-05
1.19575853813282e-08
6.7481327497323e-09
5.86261442061751e-07
3.40808629496819e-10
1.42399433812493e-09
4.50413404157702e-07
2.16454582308879e-06
3.57995750396156e-10
1.29086244624234e-06
6.59479527975993e-08
1.19974682811406e-06
4.23782823774093e-10
2.59494633680792e-09
2.60133679539265e-05
1.22753802519765e-06
2.65005592606855e-08
5.58458742584241e-06
4.86986315420238e-09
7.43762018404507e-10
1.87248389757594e-09
1.69122129878004e-10
3.22778341024526e-07
0.000479723817435651
2.17265718993553e-10
3.07641770394965e-09
8.59732346604759e-10
3.38272211201535e-08
1.63413000870681e-06
9.4313195972301e-11
1.7915492421855e-08
6.07298914770661e-10
4.05917903059089e-08
1.00801267497653e-08
4.67905258792474e-07
1.27746895822153e-08
1.5342022789352e-06
7.01250967802478e-07
5.29744942930017e-05
2.30131510417463e-08
1.92549050669228e-08
0.000106092415430813
1.13028050558075e-09
0.000178022608801344
6.14464360607848e-08
3.01528891349087e-07
6.57701334890773e-08
3.19384482384575e-05
0.002435020752247
3.55930690729102e-09
2.34576261495365e-06
2.30400964711381e-10
2.30312255995927e-09
0.00251420155247665
0.000117367561059436
0.000433204783783464
6.71890681505047e-05
1.27548368183043e-05
4.95682709248355e-09
3.05021035765741e-06
0.000142666616883288
4.95640531917394e-08
5.56563207095533e-06
4.26906848889646e-07
9.96103263018806e-08
2.76345233462691e-08
2.7082309911711e-07
1.32567990671331e-05
0.000179901694127715
2.91911574671726e-08
4.79407482505026e-08
1.97525133988543e-07
2.60989648065597e-06
7.74006865690796e-06
8.76850072620123e-09
1.43409168101016e-18
4.32793837133108e-14
5.47157132185207e-09
3.45549541247166e-09
2.19531482605607e-05
2.50627014753969e-07
2.59602322161091e-08
4.29604851823258e-07
1.40972641120759e-07
2.19628179408391e-09
9.16778447189302e-07
1.70164537556263e-07
2.53928042576962e-08
0.000324216193760919
2.01351256960079e-08
6.64872738030119e-05
3.32854750094931e-11
1.53830435858388e-08
0.000132808807710527
0.000150808460477787
1.93619646772798e-05
6.23856962872811e-10
3.63573233352884e-06
5.09205124236523e-08
1.44370187004116e-06
5.57691648798884e-11
4.85694946123898e-06
2.69437384257188e-09
0.000483867233417151
6.46430594667641e-07
1.00633051148603e-06
2.27367087512085e-07
0.000213238350810348
2.47601628004573e-10
1.06764034685278e-10
5.42751151272416e-08
1.59057510319773e-07
9.52868010308708e-13
8.66009302965008e-05
9.55486959661456e-10
3.11436557877263e-05
1.30836824194606e-08
1.62381893768727e-08
2.85070358843256e-09
1.39267375606104e-05
1.28783927956083e-09
5.67173830976153e-07
4.48012491988534e-10
4.54406104681944e-12
9.84782806584625e-10
1.51787382755113e-06
6.04315039758311e-05
7.67916300859205e-06
2.5279547028917e-06
1.04832709521747e-07
1.28624287008298e-05
1.47488606678817e-08
1.02997653758121e-11
3.52434869197433e-07
4.68881902612081e-08
1.98875846671288e-06
8.31042339778606e-06
4.91642059284645e-08
9.35495555634189e-13
1.7090036809011e-06
8.29879694544392e-06
1.80730362196814e-11
1.71874719590697e-07
1.01086920318501e-06
0.00442936077464113
1.14157194180573e-13
4.46281951236598e-08
2.85030345762183e-05
6.07681520609378e-08
9.47238519438948e-08
0.000579699901230182
2.85783926328216e-09
4.82698049533867e-12
2.72413495480445e-10
2.77293467523655e-13
0.00192929621115764
4.45394981742715e-14
8.3754981619353e-06
0.00771028598004942
6.14885470069254e-09
3.97540036969815e-05
1.91854260314662e-09
2.19873180955996e-08
2.52704574299205e-10
3.92219297564339e-10
0.00189696507281318
3.39881032157008e-05
7.14762936190417e-08
1.01451489061652e-06
0.000584882257629171
1.23370947593221e-05
4.33302467298738e-09
8.96407986091443e-05
1.9644172784971e-07
1.12606073273268e-05
1.11128957018655e-12
0.000302690417255723
4.14758179733592e-05
5.23007419797734e-05
1.06096698677771e-08
1.38453706815443e-09
4.60108111976582e-14
7.18438957707368e-06
2.06395793064069e-05
7.86164326165118e-07
3.55875426464697e-06
4.52548821871346e-05
7.40244653171395e-06
3.15803794077783e-10
1.64572455128306e-08
0.0111512910337291
3.51143738473294e-05
2.77674879180033e-08
1.69095870804691e-07
6.77605890814615e-07
1.62369791080497e-13
5.51309110507674e-05
3.19406899486801e-07
0.000118582694130887
3.1243009368764e-06
2.28820081153791e-09
1.48702985401683e-08
4.80826360919942e-11
1.31256172631698e-08
6.70823598470886e-11
3.91972350128526e-12
4.88261405742878e-08
0.000386646391377226
9.25779442225662e-09
0.000188709832580873
7.30976085142831e-06
1.07404943397263e-11
2.60118168744486e-09
3.85993726186106e-10
2.29337714030168e-05
0.000223254094042479
3.85932115687847e-14
3.95782903304895e-07
0.000229915202914865
1.27245859415655e-10
6.56856670366259e-07
1.3578406097895e-07
1.31838902804563e-06
3.97999572013099e-08
0.000465778667087924
1.21765327950031e-05
2.94125400561747e-11
2.56843214121209e-07
1.18640231719343e-05
0.0495883178604127
2.0838052115123e-07
1.81886113998107e-06
0.00486105396186529
1.98319773166775e-06
4.32227007235727e-08
3.50471974256284e-06
9.22111212252088e-07
3.03075134662311e-06
1.28800646999622e-07
5.87617599242103e-13
3.00385255845741e-07
4.88791502323749e-09
5.66655156970028e-08
4.53532003441439e-07
2.09859030701871e-09
6.25590279332077e-05
2.55182951290782e-06
1.39372601059933e-08
0.000151458333082537
4.62745114985902e-13
5.34219182529892e-11
0.000732388095055143
4.94029706975731e-05
3.46522094330435e-15
4.07322888568555e-11
3.51720217512213e-09
1.67556585136881e-10
2.39831363176578e-09
2.27916821395857e-06
2.14398412103203e-09
