# Supplementary material for: Genotype–covariate correlation and interaction disentangled by a whole-genome multivariate reaction norm model
Source: Nat Commun. 2019 May 20;10:2239. doi: 10.1038/s41467-019-10128-w (PMC6527612; doi:10.1038/s41467-019-10128-w)
Supplement: Supplementary file 13 — Source Data [file 41467_2019_10128_MOESM13_ESM.zip › data/fs7/fs7_res_gci.txt]

V1	V2	V3	V4	V5	V6	V7	V8	V9	V10	V11
type1	0	0.25	1	0.933879	0.126079	2e-06	0.226542	1.451307	0.201758	0
type1	0	0.25	2	1.048384	0.127523	0.029023	0.229956	1.385335	0.206159	0.016
type1	0	0.25	3	1.022787	0.131637	3e-06	0.241755	1.513895	0.213699	0
type1	0	0.25	4	1.032468	0.128262	2e-06	0.231316	1.438822	0.202934	0
type1	0	0.25	5	0.938652	0.132673	0.087138	0.242251	1.504767	0.214294	0.128
type1	0	0.25	6	0.82471	0.125931	0.597438	0.232493	0.988477	0.200568	6.847
type1	0	0.25	7	1.027319	0.129883	0.057453	0.237379	1.437919	0.208022	0.059
type1	0	0.25	8	0.918584	0.128462	0.056737	0.234698	1.485675	0.206603	0.058
type1	0	0.25	9	0.847829	0.129299	0.18708	0.233097	1.451623	0.204425	0.679
type1	0	0.25	10	0.776963	0.126302	2e-06	0.236286	1.674465	0.207108	0
type1	0	0.25	11	1.155066	0.134232	0.016266	0.23762	1.349231	0.209202	0.005
type1	0	0.25	12	0.957371	0.133204	3e-06	0.242283	1.582783	0.21403	0
type1	0	0.25	13	1.038395	0.129598	2e-06	0.234211	1.434476	0.20602	0
type1	0	0.25	14	1.107773	0.132727	0.047921	0.237535	1.360261	0.211015	0.041
type1	0	0.25	15	1.032312	0.126795	2e-06	0.224211	1.379146	0.196734	0
type1	0	0.25	16	1.04756	0.130109	2e-06	0.233798	1.442368	0.206502	0
type1	0	0.25	17	0.97922	0.13108	0.147735	0.235683	1.355267	0.205396	0.396
type1	0	0.25	18	1.0342	0.128512	0.25199	0.234089	1.147478	0.205423	1.142
type1	0	0.25	19	1.092525	0.132465	0.264258	0.233671	1.168151	0.205661	1.37
type1	0	0.25	20	0.980805	0.130296	0.027698	0.235473	1.501887	0.204393	0.014
type1	0	0.25	21	0.933217	0.131233	3e-06	0.234177	1.576397	0.209119	0
type1	0	0.25	22	1.046735	0.132486	3e-06	0.239948	1.457308	0.211821	0
type1	0	0.25	23	1.045354	0.124959	0.042365	0.224397	1.314157	0.200055	0.036
type1	0	0.25	24	0.868479	0.128279	2e-06	0.232888	1.613186	0.208091	0
type1	0	0.25	25	0.928648	0.131521	0.041628	0.238734	1.535359	0.210193	0.03
type1	0	0.25	26	1.070537	0.131111	0.0112	0.236976	1.412098	0.208443	0.002
type1	0	0.25	27	1.07052	0.130076	2e-06	0.23809	1.39315	0.208864	0
type1	0	0.25	28	0.846207	0.127671	2e-06	0.237675	1.607151	0.209209	0
type1	0	0.25	29	0.989345	0.12769	2e-06	0.234904	1.481565	0.209449	0
type1	0	0.25	30	0.774745	0.128036	0.252082	0.236991	1.443121	0.207919	1.154
type1	0	0.25	31	1.022279	0.131244	2e-06	0.235906	1.460768	0.20723	0
type1	0	0.25	32	0.798239	0.128801	0.079023	0.235443	1.621544	0.207623	0.116
type1	0	0.25	33	0.926388	0.13283	0.035327	0.23709	1.551804	0.209967	0.022
type1	0	0.25	34	0.877748	0.132022	0.004793	0.242806	1.632352	0.215832	0
type1	0	0.25	35	1.199401	0.132579	3e-06	0.2375	1.346432	0.212107	0
type1	0	0.25	36	0.97384	0.129758	2e-06	0.233797	1.521539	0.206588	0
type1	0	0.25	37	1.035994	0.126366	0.164906	0.226738	1.208945	0.200923	0.54
type1	0	0.25	38	0.822644	0.130979	3e-06	0.237637	1.686802	0.209448	0
type1	0	0.25	39	0.93384	0.127821	2e-06	0.232891	1.534788	0.208114	0
type1	0	0.25	40	0.94342	0.132201	3e-06	0.240931	1.58375	0.212253	0
type1	0	0.25	41	0.89623	0.128625	2e-06	0.235755	1.576573	0.207222	0
type1	0	0.25	42	0.979663	0.132189	0.229633	0.237687	1.312529	0.209296	0.973
type1	0	0.25	43	0.821568	0.128914	0.165766	0.230892	1.478768	0.206404	0.544
type1	0	0.25	44	0.92963	0.13094	2e-06	0.236242	1.537411	0.20963	0
type1	0	0.25	45	1.126733	0.132685	0.064636	0.236634	1.35014	0.208373	0.076
type1	0	0.25	46	0.897597	0.130689	0.080025	0.239095	1.531265	0.212684	0.112
type1	0	0.25	47	0.871801	0.130755	3e-06	0.240233	1.634788	0.212725	0
type1	0	0.25	48	0.991809	0.124876	2e-06	0.231747	1.424069	0.203593	0
type1	0	0.25	49	1.089757	0.131763	0.188871	0.238584	1.273712	0.208736	0.65
type1	0	0.25	50	1.029664	0.130326	3e-06	0.234448	1.495	0.210227	0
type1	0	0.25	51	0.799336	0.128208	2e-06	0.237129	1.695157	0.209139	0
type1	0	0.25	52	0.899066	0.130409	3e-06	0.235279	1.638875	0.208686	0
type1	0	0.25	53	1.196422	0.134956	0.041899	0.229404	1.281505	0.204693	0.035
type1	0	0.25	54	1.15676	0.131771	0.010733	0.234491	1.342956	0.208554	0.002
type1	0	0.25	55	1.073009	0.13028	3e-06	0.237316	1.428595	0.209066	0
type1	0	0.25	56	0.964096	0.126557	0.096732	0.230529	1.387065	0.204624	0.179
type1	0	0.25	57	0.887657	0.124361	2e-06	0.227718	1.542593	0.203176	0
type1	0	0.25	58	0.994025	0.133406	3e-06	0.239253	1.549402	0.211715	0
type1	0	0.25	59	0.8581	0.129985	3e-06	0.242876	1.660649	0.213948	0
type1	0	0.25	60	0.831837	0.130021	0.452541	0.244374	1.220652	0.212323	3.422
type1	0	0.25	61	0.939036	0.134655	0.22128	0.247052	1.410977	0.218298	0.803
type1	0	0.25	62	0.878683	0.132198	0.212769	0.23761	1.375479	0.206661	0.796
type1	0	0.25	63	1.061039	0.133172	0.246853	0.241395	1.236647	0.210689	1.059
type1	0	0.25	64	0.983458	0.129308	3e-06	0.239924	1.514316	0.207691	0
type1	0	0.25	65	0.96264	0.129565	3e-06	0.233607	1.540835	0.208965	0
type1	0	0.25	66	0.796659	0.129562	2e-06	0.239342	1.687451	0.209147	0
type1	0	0.25	67	1.055328	0.128514	2e-06	0.23052	1.377056	0.203039	0
type1	0	0.25	68	0.827698	0.127264	2e-06	0.233121	1.63696	0.20434	0
type1	0	0.25	69	0.935532	0.130796	3e-06	0.237597	1.568135	0.208916	0
type1	0	0.25	70	0.945949	0.130458	2e-06	0.235973	1.548469	0.207987	0
type1	0	0.25	71	1.113317	0.128851	0.023731	0.233303	1.300653	0.206325	0.01
type1	0	0.25	72	1.285106	0.132646	0.086244	0.237502	1.152163	0.210592	0.13
type1	0	0.25	73	0.815203	0.128895	2e-06	0.240016	1.670595	0.210865	0
type1	0	0.25	74	0.985997	0.129966	3e-06	0.234946	1.521684	0.207943	0
type1	0	0.25	75	0.830411	0.130459	0.36259	0.242143	1.307355	0.211331	2.259
type1	0	0.25	76	0.922238	0.133681	0.271969	0.239182	1.3487	0.211166	1.358
type1	0	0.25	77	1.068978	0.128776	2e-06	0.233704	1.407533	0.205834	0
type1	0	0.25	78	1.217067	0.131479	0.039994	0.231444	1.284081	0.207122	0.031
type1	0	0.25	79	0.888055	0.127823	0.049424	0.233261	1.503643	0.205488	0.044
type1	0	0.25	80	0.838787	0.125477	2e-06	0.239347	1.591188	0.210217	0
type1	0	0.25	81	0.936995	0.128538	0.033539	0.231066	1.516368	0.205364	0.022
type1	0	0.25	82	0.967701	0.131396	3e-06	0.243457	1.542082	0.213051	0
type1	0	0.25	83	0.988186	0.133908	0.532185	0.245996	1.02282	0.214459	4.716
type1	0	0.25	84	1.02731	0.130316	3e-06	0.239457	1.474995	0.210454	0
type1	0	0.25	85	0.68979	0.132253	0.181633	0.243376	1.667666	0.213259	0.568
type1	0	0.25	86	1.151335	0.13362	3e-06	0.241264	1.374872	0.210539	0
type1	0	0.25	87	0.943006	0.128272	2e-06	0.239084	1.523819	0.209711	0
type1	0	0.25	88	0.974018	0.132577	2e-06	0.243848	1.515429	0.212908	0
type1	0	0.25	89	1.12024	0.134608	3e-06	0.236959	1.414702	0.210004	0
type1	0	0.25	90	0.940558	0.132148	0.195656	0.237817	1.366696	0.207542	0.69
type1	0	0.25	91	0.721831	0.129968	2e-06	0.240443	1.763168	0.21226	0
type1	0	0.25	92	1.106841	0.130603	0.302813	0.238746	1.113213	0.211542	1.636
type1	0	0.25	93	0.986254	0.133756	0.274991	0.242769	1.261171	0.212306	1.277
type1	0	0.25	94	0.918088	0.130888	3e-06	0.240803	1.604703	0.212537	0
type1	0	0.25	95	0.963191	0.130168	3e-06	0.241736	1.567338	0.213822	0
type1	0	0.25	96	0.904819	0.13011	0.460857	0.237744	1.13013	0.20917	3.923
type1	0	0.25	97	1.069813	0.133427	0.051658	0.237425	1.38913	0.206614	0.047
type1	0	0.25	98	0.891559	0.1325	3e-06	0.244516	1.648071	0.215781	0
type1	0	0.25	99	0.967724	0.131791	0.430797	0.240145	1.117663	0.207908	3.332
type1	0	0.25	100	0.843688	0.132187	3e-06	0.240772	1.690003	0.209211	0
type1	0	0.25	101	0.869063	0.132452	0.500654	0.245193	1.117005	0.211551	4.055
type1	0	0.25	102	1.034453	0.130886	0.061338	0.236025	1.408379	0.205921	0.068
type1	0	0.25	103	0.97347	0.133803	3e-06	0.251464	1.611323	0.220892	0
type1	0	0.25	104	0.977258	0.130571	0.291661	0.244977	1.229291	0.213907	1.348
type1	0	0.25	105	0.731006	0.125985	2e-06	0.236046	1.729246	0.207795	0
type1	0	0.25	106	0.858506	0.127529	2e-06	0.235392	1.605028	0.207825	0
type1	0	0.25	107	1.103034	0.128707	2e-06	0.23372	1.358204	0.205467	0
type1	0	0.25	108	0.923483	0.131986	3e-06	0.244243	1.623121	0.214339	0
type1	0	0.25	109	0.83976	0.129932	0.300118	0.232387	1.312593	0.203214	1.737
type1	0	0.25	110	0.862877	0.134291	0.473915	0.246683	1.205815	0.214705	3.724
type1	0	0.25	111	0.937074	0.127493	2e-06	0.231305	1.518878	0.206621	0
type1	0	0.25	112	1.106648	0.132035	3e-06	0.243445	1.429203	0.214318	0
type1	0	0.25	113	0.918915	0.12909	0.168178	0.234903	1.380734	0.208065	0.518
type1	0	0.25	114	1.014781	0.132609	3e-06	0.238466	1.526999	0.21167	0
type1	0	0.25	115	0.882309	0.129643	0.202821	0.236489	1.405074	0.209602	0.751
type1	0	0.25	116	0.879503	0.130482	3e-06	0.235864	1.634509	0.208016	0
type1	0	0.25	117	0.983898	0.134337	0.137611	0.243494	1.425815	0.213215	0.317
type1	0	0.25	118	1.028764	0.135086	3e-06	0.24621	1.504378	0.214723	0
type1	0	0.25	119	0.940963	0.126762	0.177339	0.22708	1.325204	0.199768	0.645
type1	0	0.25	120	0.994666	0.129441	2e-06	0.231704	1.450127	0.204869	0
type1	0	0.25	121	0.846207	0.129102	0.310083	0.237916	1.340274	0.209712	1.755
type1	0	0.25	122	1.091845	0.130211	0.236959	0.237701	1.178322	0.208336	1.003
type1	0	0.25	123	1.124091	0.132317	3e-06	0.23743	1.387731	0.211401	0
type1	0	0.25	124	1.005805	0.133971	0.510579	0.249111	1.054878	0.214997	4.225
type1	0	0.25	125	0.780215	0.125937	2e-06	0.231268	1.659176	0.202464	0
type1	0	0.25	126	1.230487	0.13456	0.231544	0.234546	1.048179	0.205865	1.004
type1	0	0.25	127	1.049791	0.136103	0.239024	0.243342	1.276911	0.214031	0.984
type1	0	0.25	128	1.047855	0.132151	3e-06	0.228373	1.461718	0.203039	0
type1	0	0.25	129	0.956063	0.12954	3e-06	0.24091	1.544172	0.211107	0
type1	0	0.25	130	0.95521	0.134111	3e-06	0.243998	1.616941	0.216358	0
type1	0	0.25	131	1.020357	0.129049	0.041019	0.235782	1.418111	0.209259	0.03
type1	0	0.25	132	0.836376	0.129259	0.218319	0.238832	1.43188	0.209942	0.84
type1	0	0.25	133	0.923847	0.132931	3e-06	0.243475	1.655638	0.217181	0
type1	0	0.25	134	0.749395	0.125897	0.054391	0.238298	1.615682	0.207781	0.049
type1	0	0.25	135	0.94822	0.125012	0.048937	0.229154	1.430908	0.202619	0.046
type1	0	0.25	136	0.855128	0.129733	0.205103	0.239867	1.402658	0.208546	0.709
type1	0	0.25	137	0.972885	0.12966	2e-06	0.240753	1.518428	0.21187	0
type1	0	0.25	138	1.106258	0.128537	0.354383	0.230881	0.954923	0.201223	2.374
type1	0	0.25	139	0.860615	0.129194	2e-06	0.239305	1.627563	0.207878	0
type1	0	0.25	140	1.039763	0.130127	0.386999	0.240289	1.055442	0.210007	2.567
type1	0	0.25	141	0.788737	0.128202	0.293828	0.235199	1.351689	0.205976	1.567
type1	0	0.25	142	1.114974	0.128388	2e-06	0.234224	1.339945	0.206154	0
type1	0	0.25	143	0.948356	0.133781	0.159777	0.246161	1.451695	0.214262	0.415
type1	0	0.25	144	0.779555	0.128548	0.451939	0.238256	1.213632	0.205518	3.644
type1	0	0.25	145	0.927119	0.132269	0.188055	0.240149	1.410932	0.210823	0.623
type1	0	0.25	146	0.845056	0.131704	3e-06	0.246478	1.683376	0.218138	0
type1	0	0.25	147	0.812605	0.126106	0.17446	0.230378	1.479959	0.204796	0.61
type1	0	0.25	148	0.875545	0.133266	0.290218	0.248544	1.361007	0.216048	1.312
type1	0	0.25	149	0.911073	0.129619	0.206918	0.238612	1.355524	0.20814	0.743
type1	0	0.25	150	0.877723	0.134193	0.436258	0.242539	1.242892	0.213107	3.434
type1	0	0.25	151	0.788153	0.129195	3e-06	0.234781	1.745408	0.2086	0
type1	0	0.25	152	1.161142	0.129795	0.185513	0.231267	1.126867	0.203741	0.66
type1	0	0.25	153	0.947969	0.132602	3e-06	0.241959	1.596425	0.214613	0
type1	0	0.25	154	0.897057	0.132973	0.299727	0.248389	1.374994	0.218592	1.453
type1	0	0.25	155	1.013297	0.136988	0.036898	0.248273	1.56152	0.219001	0.022
type1	0	0.25	156	0.892969	0.130212	0.066968	0.235777	1.550591	0.210508	0.083
type1	0	0.25	157	1.01933	0.12517	2e-06	0.23137	1.391289	0.20285	0
type1	0	0.25	158	0.863627	0.134375	0.431444	0.247533	1.27719	0.216338	3.098
type1	0	0.25	159	0.971958	0.135243	0.026148	0.242894	1.541148	0.213706	0.011
type1	0	0.25	160	0.746385	0.129491	0.253485	0.242465	1.488197	0.213859	1.076
type1	0	0.25	161	0.952938	0.130765	0.354316	0.235747	1.163214	0.206958	2.314
type1	0	0.25	162	0.940592	0.131411	3e-06	0.241207	1.570008	0.212998	0
type1	0	0.25	163	0.814799	0.131701	3e-06	0.246842	1.768792	0.218128	0
type1	0	0.25	164	0.947103	0.124886	0.216515	0.228492	1.209491	0.200836	0.885
type1	0	0.25	165	0.851291	0.132967	0.256552	0.241925	1.412758	0.211054	1.14
type1	0	0.25	166	1.123826	0.138305	0.060612	0.245446	1.432258	0.217007	0.062
type1	0	0.25	167	0.914316	0.131897	0.098863	0.239572	1.528958	0.212519	0.174
type1	0	0.25	168	0.865111	0.127044	0.485793	0.233694	1.082078	0.203988	4.441
type1	0	0.25	169	0.882278	0.12886	2e-06	0.24224	1.613454	0.214469	0
type1	0	0.25	170	0.805878	0.129682	3e-06	0.243195	1.71124	0.216363	0
type1	0	0.25	171	1.050173	0.129487	2e-06	0.232897	1.411844	0.204259	0
type1	0	0.25	172	1.027253	0.13058	3e-06	0.235935	1.480947	0.207546	0
type1	0	0.25	173	0.86871	0.131593	0.56756	0.244495	1.092464	0.210483	5.598
type1	0	0.25	174	0.79075	0.127655	0.249673	0.23664	1.419695	0.209269	1.125
type1	0	0.25	175	0.950568	0.130379	0.212631	0.235179	1.293073	0.206126	0.817
type1	0	0.25	176	0.841798	0.129218	3e-06	0.242901	1.669454	0.212871	0
type1	0	0.25	177	1.08092	0.131101	0.112171	0.234107	1.287828	0.206212	0.231
type1	0	0.25	178	1.130125	0.13476	0.278652	0.24199	1.12082	0.210133	1.323
type1	0	0.25	179	1.137256	0.131076	2e-06	0.235841	1.357907	0.206374	0
type1	0	0.25	180	0.996092	0.133196	0.046998	0.237333	1.481994	0.207579	0.04
type1	0	0.25	181	0.925715	0.130851	2e-06	0.23635	1.56812	0.208647	0
type1	0	0.25	182	0.915202	0.130953	0.251113	0.241224	1.367146	0.214276	1.107
type1	0	0.25	183	0.975737	0.131823	3e-06	0.238863	1.534605	0.210434	0
type1	0	0.25	184	0.979383	0.127828	2e-06	0.226838	1.460354	0.200448	0
type1	0	0.25	185	1.001845	0.134477	0.078915	0.242585	1.482596	0.215231	0.106
type1	0	0.25	186	0.906283	0.131239	0.008702	0.240142	1.584408	0.209839	0.001
type1	0	0.25	187	1.056929	0.128382	2e-06	0.231651	1.43795	0.205581	0
type1	0	0.25	188	0.863737	0.126057	2e-06	0.233845	1.59526	0.206276	0
type1	0	0.25	189	1.038009	0.133254	0.092734	0.239099	1.371188	0.208703	0.148
type1	0	0.25	190	0.89146	0.128757	0.151156	0.229546	1.418919	0.202088	0.458
type1	0	0.25	191	0.832791	0.130926	0.453551	0.237888	1.195362	0.208068	3.769
type1	0	0.25	192	0.977462	0.128442	2e-06	0.239473	1.513942	0.209929	0
type1	0	0.25	193	0.929781	0.132844	0.095809	0.239513	1.491393	0.2108	0.16
type1	0	0.25	194	0.943012	0.126435	0.140673	0.228903	1.3431	0.203664	0.385
type1	0	0.25	195	0.863281	0.128191	2e-06	0.232417	1.600221	0.206993	0
type1	0	0.25	196	0.890454	0.127737	2e-06	0.235636	1.584969	0.205849	0
type1	0	0.25	197	1.063922	0.131848	3e-06	0.238092	1.459993	0.209661	0
type1	0	0.25	198	1.040621	0.126473	2e-06	0.219724	1.373344	0.194151	0
type1	0	0.25	199	0.938141	0.128424	3e-06	0.238119	1.565207	0.209534	0
type1	0	0.25	200	0.83359	0.128176	2e-06	0.238533	1.659816	0.210827	0
type1	0	0.25	201	0.705225	0.129766	0.466178	0.245744	1.342536	0.211233	3.638
type1	0	0.25	202	0.937507	0.13305	0.063543	0.24148	1.524766	0.211131	0.068
type1	0	0.25	203	1.171942	0.132424	3e-06	0.236307	1.345728	0.20987	0
type1	0	0.25	204	0.961637	0.128836	3e-06	0.237963	1.546376	0.212165	0
type1	0	0.25	205	0.987405	0.13096	2e-06	0.239126	1.506463	0.210999	0
type1	0	0.25	206	1.042191	0.130503	3e-06	0.235083	1.461683	0.208255	0
type1	0	0.25	207	0.691777	0.127574	2e-06	0.238318	1.773113	0.210086	0
type1	0	0.25	208	0.865644	0.131635	3e-06	0.245646	1.6758	0.216149	0
type1	0	0.25	209	0.98507	0.131736	3e-06	0.240207	1.523451	0.213587	0
type1	0	0.25	210	1.046612	0.134244	3e-06	0.24015	1.503779	0.212115	0
type1	0	0.25	211	1.110865	0.130444	3e-06	0.237588	1.394498	0.210816	0
type1	0	0.25	212	1.097829	0.131586	0.008192	0.236969	1.433029	0.209774	0.001
type1	0	0.25	213	1.111295	0.129186	2e-06	0.228038	1.350821	0.205436	0
type1	0	0.25	214	1.115215	0.130992	0.058656	0.234352	1.308559	0.205888	0.062
type1	0	0.25	215	1.07134	0.134394	3e-06	0.239206	1.45658	0.21032	0
type1	0	0.25	216	0.937447	0.130226	2e-06	0.235885	1.555162	0.206572	0
type1	0	0.25	217	0.828482	0.130747	0.367811	0.244282	1.306922	0.212051	2.237
type1	0	0.25	218	0.897348	0.13029	3e-06	0.244272	1.616617	0.2165	0
type1	0	0.25	219	0.931839	0.131007	3e-06	0.238732	1.581728	0.209211	0
type1	0	0.25	220	1.141058	0.128701	0.202246	0.232994	1.13807	0.205084	0.771
type1	0	0.25	221	0.950867	0.128824	3e-06	0.23902	1.548601	0.211188	0
type1	0	0.25	222	0.898024	0.132723	3e-06	0.244991	1.67646	0.214062	0
type1	0	0.25	223	0.864874	0.132018	2e-06	0.238517	1.610479	0.210305	0
type1	0	0.25	224	0.891009	0.133287	3e-06	0.244984	1.667706	0.217623	0
type1	0	0.25	225	0.780586	0.127073	0.151731	0.236373	1.532056	0.207836	0.413
type1	0	0.25	226	0.740877	0.129079	0.051245	0.239409	1.703129	0.21001	0.045
type1	0	0.25	227	0.95209	0.131158	0.004809	0.238783	1.548285	0.209504	0
type1	0	0.25	228	0.8777	0.130688	0.187423	0.235904	1.420243	0.209845	0.645
type1	0	0.25	229	0.994114	0.133157	3e-06	0.2386	1.571616	0.210544	0
type1	0	0.25	230	0.908168	0.132207	0.100809	0.23832	1.498086	0.209134	0.18
type1	0	0.25	231	0.864308	0.129292	2e-06	0.239306	1.598737	0.210118	0
type1	0	0.25	232	1.121419	0.134775	0.142142	0.240712	1.286243	0.211775	0.351
type1	0	0.25	233	1.077522	0.131961	3e-06	0.240555	1.466133	0.212417	0
type1	0	0.25	234	0.967357	0.130313	0.100189	0.23276	1.430206	0.20848	0.193
type1	0	0.25	235	0.865102	0.129672	2e-06	0.233136	1.605541	0.205575	0
type1	0	0.25	236	0.874869	0.131308	3e-06	0.236089	1.645221	0.210997	0
type1	0	0.25	237	0.998457	0.128458	0.22174	0.229295	1.242979	0.202192	0.996
type1	0	0.25	238	1.054739	0.132637	3e-06	0.240145	1.464346	0.210967	0
type1	0	0.25	239	1.095005	0.132413	3e-06	0.239756	1.428963	0.211051	0
type1	0	0.25	240	0.867598	0.129502	0.387813	0.23764	1.240415	0.20935	2.784
type1	0	0.25	241	0.936161	0.129661	2e-06	0.236515	1.55392	0.208356	0
type1	0	0.25	242	1.000161	0.130607	0.028023	0.236337	1.439563	0.20825	0.014
type1	0	0.25	243	0.778787	0.131886	0.430694	0.244667	1.322111	0.211486	3.166
type1	0	0.25	244	0.911729	0.131678	3e-06	0.241601	1.623506	0.214246	0
type1	0	0.25	245	1.109553	0.133849	0.408801	0.240355	0.985047	0.209418	2.897
type1	0	0.25	246	0.976136	0.133997	3e-06	0.243724	1.565468	0.21495	0
type1	0	0.25	247	0.973403	0.13235	3e-06	0.242613	1.580539	0.212961	0
type1	0	0.25	248	0.7418	0.130643	0.119618	0.234209	1.626552	0.20661	0.272
type1	0	0.25	249	1.10648	0.129295	2e-06	0.233823	1.369481	0.205343	0
type1	0	0.25	250	0.709678	0.132944	0.181244	0.247539	1.666498	0.215402	0.534
type1	0	0.25	251	0.996587	0.128953	2e-06	0.232799	1.470165	0.204384	0
type1	0	0.25	252	1.111772	0.131211	0.040735	0.238884	1.35453	0.2101	0.028
type1	0	0.25	253	1.118014	0.128924	0.177423	0.235189	1.170381	0.203629	0.561
type1	0	0.25	254	1.216384	0.133755	3e-06	0.239388	1.328166	0.211802	0
type1	0	0.25	255	1.110087	0.133144	3e-06	0.239052	1.424857	0.210652	0
type1	0	0.25	256	0.931859	0.128645	0.177852	0.232875	1.333823	0.202723	0.586
type1	0	0.25	257	1.096648	0.129428	2e-06	0.236568	1.356365	0.206818	0
type1	0	0.25	258	0.846424	0.128677	3e-06	0.238134	1.66285	0.209004	0
type1	0	0.25	259	0.757697	0.129439	3e-06	0.247355	1.781579	0.216524	0
type1	0	0.25	260	1.014578	0.133467	3e-06	0.240487	1.517541	0.213552	0
type1	0	0.25	261	0.947306	0.128713	2e-06	0.234187	1.523866	0.204895	0
type1	0	0.25	262	0.974052	0.129885	2e-06	0.236408	1.488408	0.20752	0
type1	0	0.25	263	1.070609	0.13018	0.130938	0.234193	1.29575	0.206532	0.32
type1	0	0.25	264	1.05764	0.129199	2e-06	0.23579	1.430248	0.207293	0
type1	0	0.25	265	0.876584	0.129244	2e-06	0.236934	1.601258	0.208644	0
type1	0	0.25	266	1.027316	0.131234	3e-06	0.237182	1.479356	0.208249	0
type1	0	0.25	267	1.032935	0.127156	0.205199	0.22884	1.190257	0.201395	0.824
type1	0	0.25	268	1.08526	0.131254	0.002443	0.235742	1.43219	0.210001	0
type1	0	0.25	269	0.979517	0.128491	0.065482	0.232684	1.422128	0.20693	0.08
type1	0	0.25	270	1.056224	0.135806	3e-06	0.241865	1.521673	0.214518	0
type1	0	0.25	271	1.134787	0.126261	2e-06	0.231682	1.299264	0.203055	0
type1	0	0.25	272	0.905491	0.127895	0.255857	0.224291	1.318467	0.198675	1.489
type1	0	0.25	273	0.814966	0.130356	0.352915	0.241713	1.32892	0.210706	2.147
type1	0	0.25	274	0.781648	0.129785	0.150827	0.2376	1.541469	0.209697	0.402
type1	0	0.25	275	0.998701	0.131893	0.004606	0.237078	1.508207	0.208407	0
type1	0	0.25	276	0.89852	0.129584	0.353332	0.23612	1.246471	0.207999	2.354
type1	0	0.25	277	0.86444	0.132229	0.191507	0.24001	1.48664	0.21212	0.662
type1	0	0.25	278	0.980656	0.130653	0.257693	0.2404	1.221835	0.209694	1.098
type1	0	0.25	279	1.035723	0.132175	0.044367	0.239931	1.46606	0.212256	0.034
type1	0	0.25	280	0.800238	0.128168	2e-06	0.239471	1.65984	0.209565	0
type1	0	0.25	281	0.824482	0.129757	2e-06	0.238874	1.662286	0.209854	0
type1	0	0.25	282	0.845539	0.130627	0.066679	0.240302	1.608892	0.211866	0.077
type1	0	0.25	283	0.928221	0.127105	0.042148	0.234686	1.460023	0.205464	0.031
type1	0	0.25	284	0.914881	0.13073	3e-06	0.241857	1.644604	0.214738	0
type1	0	0.25	285	0.757148	0.12647	2e-06	0.235592	1.723796	0.207915	0
type1	0	0.25	286	1.164601	0.135413	3e-06	0.241241	1.419845	0.213593	0
type1	0	0.25	287	0.927054	0.131121	3e-06	0.244572	1.595298	0.215068	0
type1	0	0.25	288	1.195049	0.13146	3e-06	0.235529	1.330103	0.208515	0
type1	0	0.25	289	0.910488	0.128732	2e-06	0.233145	1.572978	0.204681	0
type1	0	0.25	290	0.896493	0.12751	0.149107	0.233515	1.399378	0.205022	0.409
type1	0	0.25	291	1.044898	0.13304	3e-06	0.238648	1.48632	0.212447	0
type1	0	0.25	292	1.261174	0.134133	0.012926	0.237362	1.267366	0.21043	0.003
type1	0	0.25	293	0.848243	0.134193	3e-06	0.254245	1.765679	0.222465	0
type1	0	0.25	294	0.994038	0.128829	0.287085	0.235922	1.207106	0.209301	1.514
type1	0	0.25	295	0.863137	0.130703	2e-06	0.24058	1.627604	0.212059	0
type1	0	0.25	296	1.191967	0.129721	2e-06	0.229054	1.298138	0.200798	0
type1	0	0.25	297	1.019814	0.12899	2e-06	0.23558	1.467115	0.20996	0
type1	0	0.25	298	0.837263	0.130589	3e-06	0.240006	1.710902	0.213822	0
type1	0	0.25	299	0.729025	0.127434	0.371573	0.239074	1.361945	0.207586	2.454
type1	0	0.25	300	1.035187	0.131998	2e-06	0.236964	1.452544	0.206703	0
type1	0	0.25	301	0.946205	0.128288	0.113253	0.23435	1.378015	0.20556	0.228
type1	0	0.25	302	0.900153	0.130338	2e-06	0.238586	1.598538	0.209615	0
type1	0	0.25	303	0.927669	0.133729	0.22912	0.242647	1.395342	0.212882	0.909
type1	0	0.25	304	0.942278	0.132675	0.239229	0.240469	1.341478	0.213046	1.003
type1	0	0.25	305	0.679894	0.125379	0.357587	0.236105	1.396093	0.208558	2.316
type1	0	0.25	306	0.995339	0.128966	2e-06	0.23299	1.478257	0.206602	0
type1	0	0.25	307	0.996379	0.128379	2e-06	0.228244	1.498245	0.204403	0
type1	0	0.25	308	1.001499	0.126677	2e-06	0.234156	1.422436	0.204119	0
type1	0	0.25	309	0.990517	0.127401	2e-06	0.230552	1.45172	0.204608	0
type1	0	0.25	310	0.724338	0.135122	3e-06	0.245689	1.835864	0.216001	0
type1	0	0.25	311	0.967432	0.132273	3e-06	0.248994	1.565731	0.21716	0
type1	0	0.25	312	0.921679	0.13046	2e-06	0.239856	1.578304	0.210959	0
type1	0	0.25	313	0.916625	0.129302	0.173111	0.237665	1.414008	0.20875	0.541
type1	0	0.25	314	0.953558	0.123732	0.139768	0.224192	1.295602	0.199118	0.4
type1	0	0.25	315	1.145402	0.134426	3e-06	0.240881	1.405121	0.213583	0
type1	0	0.25	316	1.045205	0.131199	2e-06	0.232862	1.412356	0.204643	0
type1	0	0.25	317	0.937879	0.125793	0.060931	0.233412	1.42721	0.204578	0.066
type1	0	0.25	318	0.976181	0.131934	0.130263	0.238736	1.431699	0.21009	0.306
type1	0	0.25	319	0.959344	0.127687	0.221138	0.239255	1.269845	0.208086	0.821
type1	0	0.25	320	0.8787	0.130313	0.336545	0.23417	1.280735	0.20719	2.212
type1	0	0.25	321	1.006031	0.130756	0.193497	0.238487	1.283432	0.209739	0.65
type1	0	0.25	322	0.861131	0.128301	0.126213	0.234392	1.49878	0.206483	0.3
type1	0	0.25	323	0.824232	0.13151	3e-06	0.241269	1.698237	0.211593	0
type1	0	0.25	324	0.853641	0.126959	2e-06	0.232685	1.59765	0.207775	0
type1	0	0.25	325	0.834281	0.130303	2e-06	0.24164	1.64116	0.212008	0
type1	0	0.25	326	1.016575	0.130635	3e-06	0.237756	1.536784	0.211913	0
type1	0	0.25	327	0.631399	0.128204	0.668905	0.243584	1.186447	0.210609	7.818
type1	0	0.25	328	0.852481	0.127773	2e-06	0.231084	1.617768	0.20577	0
type1	0	0.25	329	0.821506	0.132004	0.055549	0.240293	1.643549	0.212363	0.054
type1	0	0.25	330	1.166695	0.134893	0.234847	0.243245	1.138873	0.211269	0.915
type1	0	0.25	331	0.893507	0.131275	0.039438	0.240719	1.598921	0.212642	0.027
type1	0	0.25	332	0.993078	0.129237	2e-06	0.23458	1.496616	0.207865	0
type1	0	0.25	333	1.00483	0.132956	0.032012	0.240169	1.515588	0.211791	0.018
type1	0	0.25	334	1.135412	0.133707	3e-06	0.238229	1.392543	0.211287	0
type1	0	0.25	335	1.035089	0.130961	2e-06	0.234231	1.439203	0.208369	0
type1	0	0.25	336	0.895868	0.133164	0.378056	0.24653	1.257187	0.213935	2.326
type1	0	0.25	337	0.749442	0.131773	0.310791	0.243742	1.460048	0.213682	1.637
type1	0	0.25	338	1.071078	0.13115	0.199869	0.239209	1.227583	0.208789	0.688
type1	0	0.25	339	0.891987	0.129777	0.085739	0.243894	1.503629	0.211845	0.115
type1	0	0.25	340	0.83079	0.127726	0.338453	0.228616	1.266703	0.198547	2.35
type1	0	0.25	341	0.819925	0.130874	0.240174	0.239258	1.462307	0.210369	1.053
type1	0	0.25	342	0.877542	0.128335	2e-06	0.237913	1.594073	0.208861	0
type1	0	0.25	343	0.876054	0.129526	0.550799	0.240611	1.062215	0.209043	5.366
type1	0	0.25	344	0.968055	0.129177	2e-06	0.236106	1.499029	0.207919	0
type1	0	0.25	345	1.062827	0.137929	0.321896	0.246228	1.172374	0.211937	1.688
type1	0	0.25	346	1.124375	0.130106	0.028072	0.237143	1.333635	0.207815	0.014
type1	0	0.25	347	0.781727	0.129495	0.214182	0.241248	1.462078	0.21057	0.757
type1	0	0.25	348	0.884337	0.130034	0.170014	0.242963	1.432832	0.212194	0.469
type1	0	0.25	349	0.757953	0.128978	0.491526	0.241822	1.215432	0.211923	4.093
type1	0	0.25	350	0.90771	0.132839	0.210269	0.242153	1.400192	0.212374	0.75
type1	0	0.25	351	0.81331	0.131679	0.355977	0.245013	1.371754	0.214977	2.142
type1	0	0.25	352	0.883029	0.129154	3e-06	0.24081	1.628488	0.211939	0
type1	0	0.25	353	0.941074	0.129903	2e-06	0.241138	1.556155	0.213042	0
type1	0	0.25	354	0.901058	0.127995	3e-06	0.244299	1.628191	0.2153	0
type1	0	0.25	355	0.966582	0.131575	0.34689	0.242826	1.221562	0.211298	2.083
type1	0	0.25	356	0.96636	0.133935	3e-06	0.247368	1.587815	0.215197	0
type1	0	0.25	357	1.079116	0.13143	2e-06	0.237972	1.409835	0.206111	0
type1	0	0.25	358	0.918254	0.130156	0.358663	0.243484	1.223566	0.21175	2.131
type1	0	0.25	359	1.170489	0.134812	0.030355	0.243325	1.374422	0.216309	0.015
type1	0	0.25	360	0.909951	0.132057	3e-06	0.243427	1.624616	0.215386	0
type1	0	0.25	361	0.905222	0.130157	2e-06	0.232422	1.579593	0.205793	0
type1	0	0.25	362	1.09329	0.135995	3e-06	0.247096	1.474447	0.216504	0
type1	0	0.25	363	1.133948	0.134565	3e-06	0.237895	1.403079	0.207645	0
type1	0	0.25	364	0.850452	0.132167	0.224386	0.240815	1.429083	0.213462	0.869
type1	0	0.25	365	0.889231	0.127438	0.118241	0.241208	1.427277	0.211612	0.221
type1	0	0.25	366	1.018267	0.130346	2e-06	0.239083	1.476753	0.209669	0
type1	0	0.25	367	1.116605	0.129481	2e-06	0.241097	1.375366	0.210424	0
type1	0	0.25	368	1.115656	0.129629	0.240125	0.235304	1.128676	0.206856	1.052
type1	0	0.25	369	0.752579	0.130852	3e-06	0.243963	1.792493	0.214425	0
type1	0	0.25	370	0.651808	0.132711	3e-06	0.251398	1.922929	0.221223	0
type1	0	0.25	371	1.027457	0.133064	0.064204	0.236537	1.454654	0.21091	0.077
type1	0	0.25	372	0.833448	0.131724	0.223474	0.242314	1.432646	0.213648	0.829
type1	0	0.25	373	1.100764	0.134276	3e-06	0.242684	1.454149	0.214618	0
type1	0	0.25	374	1.055343	0.131182	3e-06	0.23406	1.448468	0.207367	0
type1	0	0.25	375	0.912959	0.127329	2e-06	0.234158	1.532564	0.205739	0
type1	0	0.25	376	0.984763	0.125519	2e-06	0.227512	1.422528	0.201416	0
type1	0	0.25	377	0.927904	0.130494	2e-06	0.236418	1.572406	0.20998	0
type1	0	0.25	378	1.090534	0.129585	0.191363	0.236965	1.199302	0.208336	0.645
type1	0	0.25	379	1.157081	0.132166	3e-06	0.232627	1.354848	0.206738	0
type1	0	0.25	380	0.869552	0.126953	0.212876	0.234992	1.362633	0.207148	0.82
type1	0	0.25	381	1.001992	0.134803	0.127866	0.245041	1.414222	0.214293	0.265
type1	0	0.25	382	0.954383	0.132759	0.195125	0.249454	1.422671	0.218393	0.595
type1	0	0.25	383	0.941868	0.133682	0.095522	0.246901	1.540475	0.218652	0.148
type1	0	0.25	384	0.98198	0.130766	0.62762	0.23771	0.859294	0.206893	7.16
type1	0	0.25	385	0.913035	0.126013	2e-06	0.228006	1.522817	0.203331	0
type1	0	0.25	386	0.853757	0.132311	0.266011	0.240726	1.391644	0.209718	1.238
type1	0	0.25	387	0.969247	0.132449	0.166558	0.24803	1.417194	0.217523	0.435
type1	0	0.25	388	0.930669	0.12709	2e-06	0.23431	1.493583	0.205828	0
type1	0	0.25	389	0.982421	0.133487	3e-06	0.236166	1.555809	0.208967	0
type1	0	0.25	390	0.79591	0.127269	2e-06	0.231586	1.686996	0.205487	0
type1	0	0.25	391	0.909019	0.13183	0.272477	0.24446	1.349771	0.214435	1.234
type1	0	0.25	392	0.889268	0.132647	3e-06	0.238906	1.637934	0.21179	0
type1	0	0.25	393	0.868551	0.128027	0.622597	0.236943	0.97474	0.204136	7.313
type1	0	0.25	394	1.076421	0.134818	3e-06	0.242909	1.502049	0.214738	0
type1	0	0.25	395	0.881696	0.129166	0.380904	0.236882	1.199574	0.206375	2.645
type1	0	0.25	396	1.343424	0.133789	0.032883	0.231301	1.135257	0.204981	0.021
type1	0	0.25	397	0.900597	0.126566	2e-06	0.231955	1.559803	0.206439	0
type1	0	0.25	398	0.827225	0.132322	0.208446	0.241289	1.476424	0.21252	0.749
type1	0	0.25	399	1.065368	0.130008	2e-06	0.232714	1.431712	0.205909	0
type1	0	0.25	400	0.804935	0.133197	0.106705	0.24259	1.638434	0.214328	0.196
type1	0	0.25	401	0.904072	0.128509	2e-06	0.23519	1.552301	0.20789	0
type1	0	0.25	402	1.14557	0.138205	3e-06	0.252402	1.453019	0.220463	0
type1	0	0.25	403	1.082841	0.13478	0.199314	0.242663	1.224691	0.212459	0.649
type1	0	0.25	404	0.812854	0.130858	0.240477	0.245344	1.454682	0.214777	0.933
type1	0	0.25	405	0.868722	0.127462	3e-06	0.236148	1.629574	0.20855	0
type1	0	0.25	406	1.046815	0.12867	0.272835	0.230114	1.109933	0.20249	1.435
type1	0	0.25	407	0.975578	0.129418	0.426552	0.235944	1.09062	0.206795	3.423
type1	0	0.25	408	1.04129	0.130282	3e-06	0.241464	1.474151	0.211257	0
type1	0	0.25	409	0.837006	0.126572	2e-06	0.235669	1.602425	0.209199	0
type1	0	0.25	410	0.931894	0.131102	3e-06	0.240689	1.582244	0.213651	0
type1	0	0.25	411	1.020487	0.135372	0.138009	0.243052	1.415413	0.214243	0.328
type1	0	0.25	412	0.817943	0.133893	0.094721	0.247814	1.672931	0.218734	0.145
type1	0	0.25	413	0.850946	0.128055	2e-06	0.237173	1.618933	0.209109	0
type1	0	0.25	414	0.830974	0.130601	0.211092	0.242389	1.455632	0.21383	0.745
type1	0	0.25	415	1.092936	0.131544	0.141938	0.232336	1.23361	0.205446	0.378
type1	0	0.25	416	1.058342	0.131752	3e-06	0.2391	1.445296	0.208653	0
type1	0	0.25	417	1.219093	0.13687	3e-06	0.240249	1.349416	0.212467	0
type1	0	0.25	418	1.207947	0.1278	0.024781	0.225427	1.216224	0.201142	0.012
type1	0	0.25	419	0.921902	0.126959	2e-06	0.233179	1.527797	0.207192	0
type1	0	0.25	420	0.918483	0.126543	2e-06	0.230018	1.503892	0.204682	0
type1	0	0.25	421	1.025974	0.13009	2e-06	0.237811	1.458373	0.208788	0
type1	0	0.25	422	1.056025	0.127729	0.191044	0.22435	1.199901	0.199503	0.786
type1	0	0.25	423	1.11279	0.131128	3e-06	0.23483	1.390383	0.208159	0
type1	0	0.25	424	1.080621	0.12811	2e-06	0.238478	1.409931	0.210672	0
type1	0	0.25	425	1.008275	0.129164	0.068505	0.230427	1.386905	0.20537	0.091
type1	0	0.25	426	1.073735	0.130552	0.148752	0.23336	1.290125	0.204072	0.425
type1	0	0.25	427	1.036842	0.135351	0.191511	0.246071	1.352795	0.216415	0.606
type1	0	0.25	428	0.907558	0.128924	0.186137	0.234579	1.365849	0.204877	0.635
type1	0	0.25	429	0.645164	0.125943	0.365947	0.237345	1.419513	0.20824	2.387
type1	0	0.25	430	0.821057	0.126382	0.388757	0.231253	1.219129	0.203618	2.943
type1	0	0.25	431	0.996625	0.131582	3e-06	0.232217	1.50561	0.205388	0
type1	0	0.25	432	0.985773	0.131815	2e-06	0.242328	1.503093	0.210811	0
type1	0	0.25	433	0.947238	0.128873	0.366908	0.239986	1.161706	0.209888	2.328
type1	0	0.25	434	0.859221	0.128174	3e-06	0.232208	1.646278	0.208495	0
type1	0	0.25	435	1.035462	0.130769	0.261132	0.236187	1.186237	0.207147	1.239
type1	0	0.25	436	0.806206	0.128878	0.339942	0.242043	1.360748	0.211487	1.987
type1	0	0.25	437	0.983298	0.132942	3e-06	0.244143	1.526081	0.212275	0
type1	0	0.25	438	1.061797	0.133829	3e-06	0.245302	1.515918	0.215972	0
type1	0	0.25	439	0.988731	0.13031	0.289272	0.234789	1.201485	0.207749	1.565
type1	0	0.25	440	1.064068	0.13166	3e-06	0.235259	1.455454	0.207389	0
type1	0	0.25	441	1.095601	0.131158	0.051235	0.234866	1.326101	0.207511	0.047
type1	0	0.25	442	0.956585	0.133968	3e-06	0.243048	1.586848	0.213821	0
type1	0	0.25	443	0.866164	0.12627	0.102466	0.231644	1.448179	0.204133	0.194
type1	0	0.25	444	1.291389	0.133797	0.147212	0.237998	1.113383	0.209702	0.39
type1	0	0.25	445	0.912206	0.128225	2e-06	0.238481	1.553914	0.208375	0
type1	0	0.25	446	0.944766	0.13183	2e-06	0.236786	1.552769	0.210604	0
type1	0	0.25	447	0.845807	0.13211	3e-06	0.244443	1.683693	0.216142	0
type1	0	0.25	448	1.014163	0.129637	0.113398	0.230581	1.36403	0.203704	0.255
type1	0	0.25	449	0.707939	0.130086	3e-06	0.241381	1.792991	0.211442	0
type1	0	0.25	450	0.90697	0.129878	3e-06	0.241056	1.599738	0.211158	0
type1	0	0.25	451	0.870368	0.130378	2e-06	0.239325	1.622585	0.212055	0
type1	0	0.25	452	0.787333	0.127743	0.168049	0.237283	1.533808	0.209626	0.511
type1	0	0.25	453	0.713151	0.125689	2e-06	0.238122	1.76281	0.209007	0
type1	0	0.25	454	0.859822	0.133503	0.311777	0.244586	1.355257	0.213339	1.623
type1	0	0.25	455	1.06678	0.134562	0.000658	0.244074	1.494997	0.215129	0
type1	0	0.25	456	1.038576	0.130686	2e-06	0.238387	1.45856	0.211683	0
type1	0	0.25	457	0.792334	0.126175	0.321622	0.232232	1.334307	0.205853	2.008
type1	0	0.25	458	0.903089	0.129188	3e-06	0.236348	1.596718	0.20765	0
type1	0	0.25	459	0.958894	0.12936	2e-06	0.231916	1.481023	0.204368	0
type1	0	0.25	460	0.957839	0.129006	0.09426	0.23808	1.460788	0.210452	0.158
type1	0	0.25	461	0.995071	0.128415	2e-06	0.230234	1.477983	0.204375	0
type1	0	0.25	462	1.013114	0.135739	3e-06	0.247209	1.595088	0.218813	0
type1	0	0.25	463	1.032507	0.128697	0.031298	0.23468	1.421573	0.206953	0.018
type1	0	0.25	464	0.780165	0.129631	3e-06	0.241887	1.742876	0.212816	0
type1	0	0.25	465	0.974187	0.132934	0.098708	0.240162	1.460563	0.211061	0.17
type1	0	0.25	466	0.913181	0.131186	0.421939	0.241886	1.15551	0.211011	3.038
type1	0	0.25	467	0.913343	0.12649	2e-06	0.237832	1.566973	0.209622	0
type1	0	0.25	468	0.793231	0.12776	0.22992	0.234711	1.435774	0.207092	0.982
type1	0	0.25	469	0.825625	0.129531	0.133764	0.242	1.52305	0.211014	0.294
type1	0	0.25	470	0.816834	0.129809	0.006634	0.235961	1.668962	0.209656	0.001
type1	0	0.25	471	0.802457	0.129691	3e-06	0.235355	1.700528	0.210103	0
type1	0	0.25	472	0.889123	0.126525	2e-06	0.231232	1.546977	0.204162	0
type1	0	0.25	473	0.943156	0.132342	0.09558	0.232095	1.527962	0.209262	0.188
type1	0	0.25	474	1.073592	0.127595	2e-06	0.23752	1.383229	0.209071	0
type1	0	0.25	475	0.829645	0.132284	0.186354	0.241893	1.517585	0.213178	0.602
type1	0	0.25	476	1.077873	0.132083	0.123684	0.239911	1.330225	0.212359	0.266
type1	0	0.25	477	1.117332	0.133374	3e-06	0.2346	1.405869	0.207769	0
type1	0	0.25	478	0.738927	0.122743	0.372052	0.229244	1.288804	0.201289	2.75
type1	0	0.25	479	0.953896	0.129976	0.39464	0.242216	1.144403	0.210115	2.632
type1	0	0.25	480	0.953848	0.13191	0.415403	0.241771	1.108153	0.20873	2.881
type1	0	0.25	481	1.061838	0.133535	3e-06	0.236903	1.464976	0.209225	0
type1	0	0.25	482	1.108314	0.129365	2e-06	0.23454	1.36343	0.207025	0
type1	0	0.25	483	0.890976	0.133961	0.34735	0.250922	1.336202	0.218794	1.886
type1	0	0.25	484	0.798677	0.12845	2e-06	0.237486	1.660645	0.21191	0
type1	0	0.25	485	1.02531	0.130585	0.076779	0.237852	1.388173	0.209091	0.102
type1	0	0.25	486	1.088049	0.130371	0.006398	0.231422	1.388783	0.205334	0.001
type1	0	0.25	487	0.89372	0.129785	0.130236	0.235337	1.4492	0.206224	0.308
type1	0	0.25	488	0.83186	0.131348	3e-06	0.245522	1.703357	0.216045	0
type1	0	0.25	489	0.875027	0.125164	2e-06	0.23202	1.582241	0.206217	0
type1	0	0.25	490	1.104701	0.131308	3e-06	0.232457	1.432254	0.205772	0
type1	0	0.25	491	0.950422	0.132732	3e-06	0.239484	1.611921	0.209534	0
type1	0	0.25	492	0.871442	0.127614	2e-06	0.231289	1.590594	0.205785	0
type1	0	0.25	493	1.070803	0.133351	0.001144	0.239766	1.453111	0.21134	0
type1	0	0.25	494	0.95736	0.128728	2e-06	0.233218	1.497378	0.205151	0
type1	0	0.25	495	0.835546	0.12891	3e-06	0.243462	1.678604	0.214536	0
type1	0	0.25	496	0.905454	0.129139	0.179776	0.235269	1.414812	0.208952	0.608
type1	0	0.25	497	0.950124	0.132448	0.292315	0.234722	1.267196	0.208793	1.646
type1	0	0.25	498	0.805417	0.13058	3e-06	0.235609	1.726399	0.209207	0
type1	0	0.25	499	0.934671	0.13096	0.086343	0.236917	1.455899	0.208277	0.131
type1	0	0.25	500	0.808287	0.12513	2e-06	0.230544	1.594883	0.204423	0
type1	0	1	1	0.813024	0.209363	0.128376	0.394918	3.146569	0.34791	0.105
type1	0	1	2	0.965899	0.204655	4e-06	0.387168	3.045813	0.343909	0
type1	0	1	3	1.36826	0.208599	0.069932	0.370862	2.632261	0.332192	0.039
type1	0	1	4	0.7074	0.197479	0.745357	0.37724	2.411858	0.32858	3.994
type1	0	1	5	0.858315	0.196152	4e-06	0.383859	3.011571	0.336595	0
type1	0	1	6	0.548538	0.199404	0.133061	0.380754	3.303175	0.337308	0.126
type1	0	1	7	1.226416	0.207467	0.204211	0.380486	2.532715	0.331937	0.288
type1	0	1	8	0.978208	0.207564	0.941417	0.391371	2.096082	0.341621	5.954
type1	0	1	9	1.173964	0.204297	4e-06	0.377178	2.814107	0.335714	0
type1	0	1	10	0.831547	0.213752	0.241834	0.401598	3.102265	0.353355	0.37
type1	0	1	11	1.235957	0.207707	0.491392	0.383558	2.213899	0.334677	1.621
type1	0	1	12	0.939651	0.200977	4e-06	0.385318	3.055047	0.340325	0
type1	0	1	13	0.799494	0.203598	4e-06	0.38535	3.137067	0.338233	0
type1	0	1	14	1.173387	0.215975	0.353318	0.395882	2.581212	0.346668	0.801
type1	0	1	15	0.582015	0.207381	0.950501	0.400353	2.506877	0.346618	5.684
type1	0	1	16	0.374897	0.197432	4e-06	0.385436	3.582138	0.34006	0
type1	0	1	17	1.222773	0.206002	0.234309	0.383798	2.574059	0.341196	0.379
type1	0	1	18	1.047534	0.21003	0.43717	0.387203	2.527956	0.341105	1.303
type1	0	1	19	0.897841	0.210086	4e-06	0.393328	3.161863	0.345874	0
type1	0	1	20	1.102506	0.20764	4e-06	0.396452	2.964768	0.349209	0
type1	0	1	21	0.809966	0.202893	0.785012	0.387342	2.300042	0.338771	4.057
type1	0	1	22	1.123139	0.211196	0.32347	0.389548	2.598954	0.339329	0.697
type1	0	1	23	0.656888	0.206051	4e-06	0.394881	3.413437	0.350073	0
type1	0	1	24	0.831917	0.199109	0.436601	0.376159	2.621344	0.326776	1.373
type1	0	1	25	0.89249	0.203996	4e-06	0.389862	3.117996	0.340071	0
type1	0	1	26	1.303954	0.21189	0.113625	0.396221	2.610472	0.34849	0.077
type1	0	1	27	0.96699	0.206747	0.071734	0.389587	3.036124	0.343574	0.034
type1	0	1	28	0.783879	0.200852	4e-06	0.399618	3.214521	0.349838	0
type1	0	1	29	1.024861	0.20943	0.301278	0.405168	2.781057	0.354509	0.529
type1	0	1	30	0.56489	0.198182	4e-06	0.378181	3.401697	0.333135	0
type1	0	1	31	1.098315	0.198865	4e-06	0.37431	2.773095	0.32955	0
type1	0	1	32	1.066868	0.202782	4e-06	0.389603	2.898046	0.341761	0
type1	0	1	33	1.166819	0.210609	0.317366	0.400394	2.649032	0.352471	0.626
type1	0	1	34	0.738793	0.205528	0.944488	0.386941	2.285093	0.334576	6.207
type1	0	1	35	1.184202	0.219085	0.24323	0.401139	2.804826	0.354082	0.38
type1	0	1	36	0.757109	0.197979	0.067259	0.371245	3.052353	0.327257	0.033
type1	0	1	37	0.960251	0.204542	4e-06	0.393701	3.050192	0.346859	0
type1	0	1	38	0.860741	0.204775	0.126818	0.385694	2.978667	0.341183	0.106
type1	0	1	39	0.834133	0.207748	0.30716	0.394914	2.948508	0.349094	0.614
type1	0	1	40	0.857784	0.199451	0.485086	0.375921	2.580153	0.333629	1.734
type1	0	1	41	0.858678	0.204266	4e-06	0.384369	3.19589	0.339342	0
type1	0	1	42	0.974289	0.206884	0.126614	0.395924	2.921913	0.343681	0.097
type1	0	1	43	1.045203	0.213224	0.112134	0.391819	2.940034	0.347049	0.083
type1	0	1	44	0.686483	0.194089	4e-06	0.368257	3.176083	0.324881	0
type1	0	1	45	1.165958	0.20831	4e-06	0.373434	2.795511	0.331415	0
type1	0	1	46	1.007586	0.200083	0.157159	0.371294	2.789273	0.328958	0.188
type1	0	1	47	1.083011	0.204772	1.135982	0.391645	1.784878	0.339683	8.606
type1	0	1	48	1.126764	0.212495	4e-06	0.39312	2.958856	0.347729	0
type1	0	1	49	0.985116	0.212972	0.39218	0.407102	2.772402	0.354386	0.911
type1	0	1	50	0.682854	0.201672	4e-06	0.376737	3.273348	0.330856	0
type1	0	1	51	1.270506	0.208478	0.917395	0.384014	1.769244	0.334279	5.886
type1	0	1	52	1.11525	0.205607	0.098944	0.380823	2.730795	0.338449	0.066
type1	0	1	53	1.042212	0.212121	4e-06	0.388941	3.010803	0.342154	0
type1	0	1	54	0.965346	0.203058	4e-06	0.394039	3.030856	0.344219	0
type1	0	1	55	1.0073	0.218737	4e-06	0.407706	3.192838	0.357041	0
type1	0	1	56	0.619619	0.19289	4e-06	0.377873	3.264893	0.334841	0
type1	0	1	57	0.883074	0.202575	0.060093	0.38278	3.060797	0.336605	0.025
type1	0	1	58	1.038771	0.208017	4e-06	0.391658	3.083443	0.345828	0
type1	0	1	59	0.900267	0.200551	0.416462	0.373272	2.52682	0.3235	1.253
type1	0	1	60	0.96764	0.198859	0.098865	0.383678	2.879944	0.336827	0.065
type1	0	1	61	0.824639	0.205092	0.788984	0.38838	2.314664	0.333399	4.096
type1	0	1	62	0.839105	0.202457	4e-06	0.390409	3.139578	0.347263	0
type1	0	1	63	1.070845	0.200955	0.593629	0.374674	2.181713	0.327402	2.537
type1	0	1	64	1.002807	0.205221	4e-06	0.386448	2.967627	0.336395	0
type1	0	1	65	1.076206	0.205994	0.559146	0.388074	2.339623	0.33828	2.075
type1	0	1	66	0.706296	0.196806	0.188617	0.375049	2.994981	0.329168	0.256
type1	0	1	67	1.127417	0.199855	0.066901	0.379454	2.688948	0.332993	0.03
type1	0	1	68	0.899914	0.206083	4e-06	0.391987	3.134584	0.344061	0
type1	0	1	69	0.662093	0.200034	0.209047	0.387332	3.08183	0.338536	0.285
type1	0	1	70	0.782668	0.202755	0.266939	0.381593	2.924147	0.336839	0.5
type1	0	1	71	1.149119	0.205905	4e-06	0.382281	2.851606	0.336521	0
type1	0	1	72	0.771107	0.196064	0.302241	0.370822	2.846941	0.329185	0.705
type1	0	1	73	0.702282	0.204269	0.108538	0.390904	3.156658	0.345386	0.074
type1	0	1	74	0.858162	0.208711	4e-06	0.376809	3.194329	0.336359	0
type1	0	1	75	0.878063	0.20646	0.277482	0.383579	2.837073	0.338838	0.533
type1	0	1	76	0.687803	0.201748	4e-06	0.383315	3.341467	0.339113	0
type1	0	1	77	1.519487	0.203806	0.1329	0.378642	2.283789	0.334777	0.12
type1	0	1	78	0.844521	0.215799	0.898184	0.411807	2.405	0.356603	4.739
type1	0	1	79	0.761313	0.208591	0.190804	0.396292	3.16476	0.353108	0.235
type1	0	1	80	1.166464	0.216861	0.066072	0.400611	2.9597	0.351721	0.027
type1	0	1	81	0.962844	0.203694	4e-06	0.384901	3.051997	0.343711	0
type1	0	1	82	1.082829	0.200562	4e-06	0.377062	2.819494	0.329637	0
type1	0	1	83	0.890756	0.215333	0.947808	0.411431	2.318979	0.35648	5.321
type1	0	1	84	0.880974	0.215428	0.54845	0.39797	2.673646	0.347248	1.944
type1	0	1	85	0.671152	0.199588	0.178022	0.387357	3.106086	0.343407	0.206
type1	0	1	86	0.993442	0.204343	0.197408	0.38031	2.75897	0.334585	0.27
type1	0	1	87	0.928675	0.207593	4e-06	0.396017	3.115067	0.347343	0
type1	0	1	88	0.845157	0.207251	0.273781	0.39918	3.054814	0.354482	0.485
type1	0	1	89	1.053616	0.196544	0.711937	0.367609	2.034674	0.321643	3.88
type1	0	1	90	1.07789	0.21608	0.263688	0.398067	2.826297	0.350089	0.45
type1	0	1	91	1.071365	0.21638	4e-06	0.404453	3.145324	0.355299	0
type1	0	1	92	0.666823	0.202912	0.091773	0.388507	3.350312	0.343568	0.058
type1	0	1	93	0.807031	0.199221	0.077702	0.381208	3.060802	0.335161	0.041
type1	0	1	94	0.804817	0.200056	0.16511	0.385049	2.962239	0.34016	0.179
type1	0	1	95	0.755124	0.206327	4e-06	0.394037	3.29255	0.350827	0
type1	0	1	96	0.820081	0.201479	4e-06	0.383496	3.09298	0.336802	0
type1	0	1	97	0.904709	0.207511	4e-06	0.394947	3.168056	0.347131	0
type1	0	1	98	0.850328	0.200469	0.568218	0.382329	2.519522	0.332054	2.257
type1	0	1	99	1.064909	0.201848	0.250374	0.379212	2.588347	0.335809	0.431
type1	0	1	100	1.168708	0.206467	4e-06	0.391272	2.865563	0.34417	0
type1	0	1	101	0.804941	0.202229	4e-06	0.387042	3.222428	0.341823	0
type1	0	1	102	1.01276	0.200497	0.335168	0.369951	2.508257	0.32582	0.839
type1	0	1	103	1.324171	0.213006	0.002812	0.391347	2.749077	0.342703	0
type1	0	1	104	1.094237	0.20317	4e-06	0.383603	2.878889	0.332706	0
type1	0	1	105	1.086319	0.212572	0.061962	0.389639	2.903291	0.339803	0.025
type1	0	1	106	0.700215	0.198268	0.384309	0.378018	2.77142	0.33001	1.026
type1	0	1	107	1.132038	0.206383	0.306906	0.386835	2.559535	0.340039	0.627
type1	0	1	108	0.980236	0.209218	4e-06	0.391608	3.055398	0.344425	0
type1	0	1	109	0.765559	0.203852	0.49196	0.381158	2.737334	0.33256	1.755
type1	0	1	110	1.26385	0.214915	0.147616	0.395175	2.690588	0.350394	0.138
type1	0	1	111	0.970926	0.213783	0.283184	0.404248	2.883059	0.350959	0.48
type1	0	1	112	1.176103	0.200976	4e-06	0.372023	2.74977	0.330384	0
type1	0	1	113	0.970812	0.199176	4e-06	0.373867	2.945178	0.331033	0
type1	0	1	114	1.139802	0.205797	4e-06	0.382904	2.813591	0.336714	0
type1	0	1	115	0.749704	0.192305	0.178649	0.357829	2.847874	0.313336	0.259
type1	0	1	116	0.680686	0.203357	0.232721	0.388558	3.044956	0.340091	0.349
type1	0	1	117	1.142115	0.204753	4e-06	0.379213	2.822869	0.333374	0
type1	0	1	118	0.541781	0.2044	4e-06	0.396105	3.501834	0.348759	0
type1	0	1	119	0.96975	0.196251	0.042135	0.364689	2.800111	0.325435	0.013
type1	0	1	120	0.761591	0.195052	0.227364	0.370405	2.858445	0.328522	0.381
type1	0	1	121	1.076327	0.207093	4e-06	0.385966	2.925935	0.339509	0
type1	0	1	122	1.072488	0.209077	4e-06	0.402704	2.991535	0.349002	0
type1	0	1	123	0.980445	0.194044	4e-06	0.354734	2.801413	0.314153	0
type1	0	1	124	1.071567	0.203587	0.018239	0.378447	2.912335	0.336749	0.002
type1	0	1	125	0.636181	0.199794	0.125323	0.383258	3.182076	0.336861	0.106
type1	0	1	126	0.872244	0.208786	0.375523	0.395882	2.834049	0.345552	0.907
type1	0	1	127	0.847916	0.204966	4e-06	0.382273	3.091238	0.334807	0
type1	0	1	128	1.127893	0.200982	4e-06	0.38231	2.792668	0.338404	0
type1	0	1	129	0.798085	0.197649	4e-06	0.381502	3.169769	0.335315	0
type1	0	1	130	0.677834	0.204753	4e-06	0.397372	3.362052	0.348617	0
type1	0	1	131	0.894375	0.202881	4e-06	0.378262	3.10209	0.335836	0
type1	0	1	132	0.6449	0.198324	4e-06	0.382784	3.255249	0.33598	0
type1	0	1	133	1.0208	0.210969	4e-06	0.395159	3.087139	0.347553	0
type1	0	1	134	0.856513	0.199911	4e-06	0.390305	3.097186	0.345994	0
type1	0	1	135	1.040114	0.209626	4e-06	0.394238	3.03233	0.344965	0
type1	0	1	136	1.300135	0.208427	0.432796	0.381065	2.291749	0.337113	1.346
type1	0	1	137	0.799268	0.205216	0.544791	0.383721	2.661049	0.337764	2.12
type1	0	1	138	1.103775	0.203568	0.199508	0.369595	2.626597	0.329349	0.305
type1	0	1	139	1.181807	0.202129	4e-06	0.370885	2.743709	0.328376	0
type1	0	1	140	0.805677	0.21652	0.559302	0.408214	2.86792	0.355432	1.954
type1	0	1	141	1.099833	0.209045	4e-06	0.381556	2.921499	0.335728	0
type1	0	1	142	1.109718	0.210736	0.192551	0.402574	2.766546	0.354411	0.215
type1	0	1	143	0.761646	0.200064	4e-06	0.390901	3.200798	0.344259	0
type1	0	1	144	0.945245	0.205043	4e-06	0.378379	3.071422	0.335115	0
type1	0	1	145	1.318847	0.210115	0.166834	0.388766	2.568896	0.343549	0.183
type1	0	1	146	0.619482	0.199979	4e-06	0.389334	3.352529	0.341931	0
type1	0	1	147	0.932389	0.20433	4e-06	0.384431	3.097835	0.337706	0
type1	0	1	148	0.870956	0.204993	0.466876	0.385435	2.56601	0.338693	1.431
type1	0	1	149	0.736127	0.210844	4e-06	0.40667	3.440124	0.357316	0
type1	0	1	150	0.664126	0.203932	0.586899	0.397028	2.799557	0.346999	2.2
type1	0	1	151	0.589028	0.206595	0.961426	0.403168	2.462659	0.346792	5.564
type1	0	1	152	1.079697	0.206298	0.176555	0.377726	2.71231	0.33273	0.224
type1	0	1	153	0.833377	0.201565	0.496066	0.383867	2.630208	0.339272	1.707
type1	0	1	154	0.650985	0.214861	0.499853	0.408248	3.077261	0.357442	1.552
type1	0	1	155	0.681928	0.206711	0.077238	0.383366	3.294715	0.340772	0.042
type1	0	1	156	0.913072	0.201349	4e-06	0.371262	2.987841	0.329113	0
type1	0	1	157	1.039396	0.209541	0.362578	0.380898	2.616068	0.334814	0.951
type1	0	1	158	0.965189	0.206616	4e-06	0.388964	3.072834	0.343492	0
type1	0	1	159	0.823532	0.210036	0.544314	0.392321	2.714977	0.346814	2.003
type1	0	1	160	0.911685	0.200787	0.27423	0.369254	2.709225	0.32474	0.578
type1	0	1	161	0.891255	0.206328	0.038691	0.393759	3.058	0.347351	0.009
type1	0	1	162	1.047124	0.199923	0.300298	0.361736	2.601082	0.323633	0.77
type1	0	1	163	0.817367	0.212528	4e-06	0.399296	3.346692	0.351381	0
type1	0	1	164	1.218502	0.205113	0.215785	0.387214	2.545335	0.341515	0.302
type1	0	1	165	1.008381	0.208596	0.169341	0.387032	2.864133	0.342348	0.194
type1	0	1	166	1.153427	0.20604	4e-06	0.381032	2.822518	0.337562	0
type1	0	1	167	0.992906	0.199066	0.067232	0.372052	2.801415	0.327569	0.032
type1	0	1	168	0.763813	0.20652	0.252137	0.394795	3.060418	0.346761	0.408
type1	0	1	169	1.125501	0.213153	4e-06	0.385866	2.956091	0.343671	0
type1	0	1	170	1.146913	0.210642	0.661439	0.388469	2.183891	0.337066	2.916
type1	0	1	171	1.035991	0.209514	0.122862	0.399259	2.875249	0.351754	0.089
type1	0	1	172	0.912126	0.206424	4e-06	0.396929	3.114326	0.346232	0
type1	0	1	173	0.771844	0.207238	0.292186	0.380034	2.974246	0.335348	0.632
type1	0	1	174	1.074466	0.207447	4e-06	0.387995	2.953766	0.340712	0
type1	0	1	175	0.624138	0.202831	4e-06	0.389622	3.401695	0.342958	0
type1	0	1	176	1.008167	0.197136	4e-06	0.374349	2.858748	0.329056	0
type1	0	1	177	0.799757	0.201684	4e-06	0.392455	3.171076	0.342287	0
type1	0	1	178	1.133479	0.196368	0.521742	0.374532	2.201407	0.322827	1.944
type1	0	1	179	1.03259	0.203502	4e-06	0.38218	2.981354	0.337198	0
type1	0	1	180	1.17498	0.207229	4e-06	0.386369	2.859776	0.340274	0
type1	0	1	181	0.936443	0.211512	0.418744	0.38883	2.688866	0.338714	1.188
type1	0	1	182	1.07704	0.199566	4e-06	0.380034	2.841168	0.335147	0
type1	0	1	183	1.032556	0.206432	0.00819	0.390372	2.993128	0.341579	0
type1	0	1	184	1.015295	0.207321	4e-06	0.40249	3.151806	0.354682	0
type1	0	1	185	0.932652	0.207363	4e-06	0.385558	3.071695	0.345583	0
type1	0	1	186	0.995301	0.200082	4e-06	0.372645	2.906537	0.327371	0
type1	0	1	187	0.982979	0.204164	4e-06	0.3882	3.011228	0.33751	0
type1	0	1	188	1.152692	0.199305	4e-06	0.370078	2.711038	0.326545	0
type1	0	1	189	1.098879	0.202067	4e-06	0.379714	2.82484	0.333309	0
type1	0	1	190	0.73321	0.2003	4e-06	0.384572	3.232929	0.338322	0
type1	0	1	191	1.077573	0.21432	4e-06	0.390792	3.019985	0.343863	0
type1	0	1	192	1.03472	0.201049	0.459094	0.380874	2.429578	0.333315	1.46
type1	0	1	193	1.251196	0.208685	4e-06	0.385231	2.791394	0.340563	0
type1	0	1	194	0.781315	0.199318	0.175995	0.382197	2.970571	0.339275	0.209
type1	0	1	195	1.013658	0.217933	4e-06	0.401506	3.182982	0.357717	0
type1	0	1	196	1.322085	0.205949	0.184707	0.392781	2.511908	0.344961	0.211
type1	0	1	197	0.949111	0.203369	0.240922	0.371933	2.812789	0.327196	0.457
type1	0	1	198	0.635379	0.19891	0.131463	0.37618	3.180668	0.334727	0.126
type1	0	1	199	0.844948	0.202016	0.454851	0.380992	2.583421	0.333751	1.408
type1	0	1	200	1.088094	0.211378	0.201069	0.38787	2.792824	0.339574	0.276
type1	0	1	201	0.657634	0.202851	0.803845	0.384708	2.517962	0.335474	4.587
type1	0	1	202	0.917537	0.211147	0.184652	0.400453	3.003982	0.349345	0.208
type1	0	1	203	0.996246	0.202358	0.208945	0.388169	2.707499	0.3415	0.272
type1	0	1	204	0.726818	0.209018	4e-06	0.395341	3.344263	0.345739	0
type1	0	1	205	1.031623	0.202141	0.022796	0.383969	2.852151	0.334804	0.003
type1	0	1	206	0.681289	0.206726	0.143732	0.393539	3.186115	0.34267	0.129
type1	0	1	207	0.833132	0.20701	4e-06	0.394875	3.239144	0.349904	0
type1	0	1	208	0.936877	0.208279	0.23475	0.393444	2.843575	0.343025	0.346
type1	0	1	209	0.81774	0.198961	0.31189	0.386495	2.82084	0.339063	0.642
type1	0	1	210	0.721954	0.201084	4e-06	0.393593	3.334882	0.345992	0
type1	0	1	211	1.342954	0.214355	4e-06	0.385354	2.772508	0.344366	0
type1	0	1	212	1.027071	0.201993	0.147385	0.381848	2.790515	0.340407	0.148
type1	0	1	213	1.133072	0.21017	4e-06	0.388845	2.905139	0.342569	0
type1	0	1	214	0.742145	0.200945	0.395133	0.378288	2.817394	0.330584	1.138
type1	0	1	215	1.05362	0.19699	4e-06	0.364774	2.801142	0.323476	0
type1	0	1	216	1.065513	0.205034	4e-06	0.381542	2.92609	0.337806	0
type1	0	1	217	0.864058	0.202745	0.047879	0.382095	3.061028	0.340871	0.016
type1	0	1	218	0.61305	0.207298	4e-06	0.411475	3.549321	0.359204	0
type1	0	1	219	0.972479	0.199042	0.713918	0.380284	2.193232	0.335406	3.53
type1	0	1	220	0.745159	0.204396	4e-06	0.395881	3.283002	0.349817	0
type1	0	1	221	1.261985	0.202406	4e-06	0.3767	2.699382	0.331491	0
type1	0	1	222	1.24475	0.204035	4e-06	0.377585	2.718073	0.335695	0
type1	0	1	223	0.831571	0.204492	4e-06	0.377779	3.18694	0.336725	0
type1	0	1	224	0.868816	0.206786	0.106455	0.386752	3.033593	0.34193	0.075
type1	0	1	225	0.676013	0.205387	4e-06	0.400909	3.379184	0.34648	0
type1	0	1	226	0.988331	0.200625	0.027441	0.372252	2.862455	0.327332	0.005
type1	0	1	227	1.144902	0.202728	0.330905	0.370536	2.399922	0.323354	0.816
type1	0	1	228	0.874007	0.20574	0.496714	0.382407	2.619928	0.335265	1.752
type1	0	1	229	1.072423	0.209553	4e-06	0.389098	2.994174	0.345776	0
type1	0	1	230	0.687878	0.197604	0.263763	0.380176	2.954709	0.338005	0.479
type1	0	1	231	1.06899	0.205193	4e-06	0.380915	2.868038	0.336751	0
type1	0	1	232	1.233339	0.203936	0.050425	0.371232	2.691759	0.330843	0.019
type1	0	1	233	0.832355	0.194995	4e-06	0.377925	3.083002	0.330449	0
type1	0	1	234	1.083396	0.203859	4e-06	0.373844	2.849468	0.331143	0
type1	0	1	235	0.596986	0.206256	4e-06	0.390342	3.435338	0.341569	0
type1	0	1	236	1.074714	0.20592	4e-06	0.385918	2.874879	0.341243	0
type1	0	1	237	1.104773	0.199967	0.01956	0.372179	2.747116	0.327782	0.003
type1	0	1	238	0.837323	0.201983	0.04186	0.382207	3.100605	0.334562	0.012
type1	0	1	239	0.864094	0.200345	0.540667	0.374361	2.478554	0.329498	2.145
type1	0	1	240	1.148105	0.214103	0.174904	0.401819	2.818788	0.35452	0.186
type1	0	1	241	0.829453	0.201539	4e-06	0.38235	3.046536	0.33574	0
type1	0	1	242	0.883197	0.196616	0.195054	0.37632	2.805008	0.329939	0.267
type1	0	1	243	1.048272	0.20591	4e-06	0.388317	2.970318	0.341241	0
type1	0	1	244	0.974563	0.196822	0.142077	0.373753	2.721391	0.329291	0.141
type1	0	1	245	0.598211	0.195717	0.733012	0.377004	2.567558	0.332596	4.014
type1	0	1	246	1.016537	0.207849	0.494927	0.395076	2.510757	0.344892	1.542
type1	0	1	247	0.825626	0.201748	0.119836	0.38152	3.114939	0.336505	0.104
type1	0	1	248	0.633046	0.19837	4e-06	0.385015	3.304427	0.335592	0
type1	0	1	249	0.72355	0.193562	4e-06	0.36865	3.111443	0.328705	0
type1	0	1	250	0.867006	0.202877	4e-06	0.381364	3.133412	0.337101	0
type1	0	1	251	0.904131	0.208866	4e-06	0.404007	3.225711	0.355462	0
type1	0	1	252	0.85484	0.197488	0.390882	0.377958	2.688188	0.333206	1.106
type1	0	1	253	0.799018	0.197368	0.250493	0.370791	2.848907	0.328995	0.475
type1	0	1	254	0.715663	0.202595	4e-06	0.387697	3.270354	0.339239	0
type1	0	1	255	1.203213	0.219506	0.483308	0.40865	2.517152	0.355217	1.394
type1	0	1	256	0.868544	0.208138	0.814394	0.392612	2.379853	0.344168	4.487
type1	0	1	257	0.936953	0.200903	4e-06	0.378958	3.035448	0.336644	0
type1	0	1	258	0.886091	0.207575	0.453706	0.390877	2.722605	0.343908	1.389
type1	0	1	259	0.984289	0.209988	0.535807	0.387421	2.510889	0.340631	1.982
type1	0	1	260	0.880785	0.201094	0.017558	0.372839	3.029104	0.33302	0.002
type1	0	1	261	1.017913	0.204078	0.062944	0.378185	2.907147	0.33573	0.028
type1	0	1	262	0.617598	0.209373	0.867128	0.399289	2.58918	0.347774	4.847
type1	0	1	263	1.411774	0.205423	0.011528	0.380215	2.532941	0.334827	0.001
type1	0	1	264	0.754939	0.2033	0.35521	0.394907	2.877505	0.34395	0.778
type1	0	1	265	0.67614	0.191771	0.68353	0.358588	2.391615	0.310355	3.915
type1	0	1	266	0.944921	0.204766	0.384223	0.377418	2.641098	0.331014	1.091
type1	0	1	267	0.763927	0.207947	0.677953	0.400622	2.623442	0.346272	2.841
type1	0	1	268	0.898505	0.206095	0.719198	0.390526	2.414302	0.340234	3.499
type1	0	1	269	0.756406	0.206924	4e-06	0.391062	3.269846	0.341345	0
type1	0	1	270	1.124214	0.208309	0.32271	0.386114	2.51896	0.33859	0.686
type1	0	1	271	1.026752	0.207937	0.613921	0.39544	2.400238	0.34499	2.405
type1	0	1	272	0.631827	0.200054	0.028143	0.384452	3.226963	0.337828	0.005
type1	0	1	273	1.135316	0.20024	0.118458	0.379867	2.65468	0.333774	0.094
type1	0	1	274	0.672771	0.198956	0.614066	0.383424	2.579621	0.33647	2.52
type1	0	1	275	0.796778	0.204025	0.86843	0.382017	2.251845	0.331796	5.344
type1	0	1	276	0.896604	0.207071	0.65624	0.392852	2.442168	0.342736	2.78
type1	0	1	277	0.878656	0.201971	4e-06	0.39359	3.133879	0.343784	0
type1	0	1	278	0.860292	0.202118	0.101806	0.390867	3.012227	0.344815	0.065
type1	0	1	279	0.863647	0.201105	4e-06	0.398931	3.217713	0.351036	0
type1	0	1	280	1.155206	0.206724	0.409256	0.38732	2.434814	0.336585	1.126
type1	0	1	281	0.879209	0.219259	0.280428	0.416295	3.063217	0.362035	0.437
type1	0	1	282	0.896319	0.194225	0.319221	0.367837	2.560344	0.32036	0.745
type1	0	1	283	0.840652	0.209894	0.51257	0.407042	2.772023	0.35551	1.55
type1	0	1	284	1.191037	0.216381	0.018427	0.405559	3.008051	0.357372	0.002
type1	0	1	285	0.948184	0.205281	4e-06	0.392679	3.065939	0.345545	0
type1	0	1	286	0.9182	0.20366	0.248023	0.381881	2.791409	0.33512	0.424
type1	0	1	287	1.121021	0.21668	0.158665	0.401361	2.869955	0.351526	0.154
type1	0	1	288	1.103505	0.207886	0.065927	0.38595	2.881029	0.340002	0.029
type1	0	1	289	0.710663	0.206822	0.592038	0.392957	2.745209	0.344419	2.328
type1	0	1	290	0.933255	0.200648	4e-06	0.385619	2.984669	0.338804	0
type1	0	1	291	1.051939	0.203555	4e-06	0.378004	2.917711	0.335251	0
type1	0	1	292	0.987747	0.203643	4e-06	0.396896	2.985349	0.348133	0
type1	0	1	293	0.981497	0.200733	0.286924	0.384448	2.65707	0.337963	0.542
type1	0	1	294	0.842116	0.214785	4e-06	0.405417	3.374593	0.356012	0
type1	0	1	295	1.086841	0.205664	4e-06	0.390202	2.932045	0.34551	0
type1	0	1	296	0.897292	0.207028	4e-06	0.387619	3.150317	0.343711	0
type1	0	1	297	0.991477	0.211012	4e-06	0.398745	3.096122	0.353712	0
type1	0	1	298	0.67238	0.211631	4e-06	0.411414	3.52317	0.364595	0
type1	0	1	299	0.803482	0.200306	4e-06	0.383259	3.142944	0.335885	0
type1	0	1	300	0.750008	0.201945	4e-06	0.387529	3.254885	0.343306	0
type1	0	1	301	1.155433	0.197682	4e-06	0.367587	2.694463	0.326309	0
type1	0	1	302	0.85889	0.20013	4e-06	0.38222	3.103072	0.340753	0
type1	0	1	303	0.968529	0.206941	0.107253	0.391475	2.945652	0.343686	0.073
type1	0	1	304	1.054267	0.205185	0.046418	0.374388	2.887499	0.334337	0.016
type1	0	1	305	0.840186	0.200314	0.259347	0.379632	2.853772	0.336805	0.477
type1	0	1	306	1.09802	0.216042	0.193658	0.400446	2.831641	0.347703	0.229
type1	0	1	307	1.304273	0.214042	0.067302	0.399607	2.781529	0.352417	0.028
type1	0	1	308	0.801166	0.215346	4e-06	0.415125	3.449962	0.367178	0
type1	0	1	309	0.969644	0.206063	0.580202	0.386463	2.405997	0.340212	2.257
type1	0	1	310	0.9028	0.196909	4e-06	0.369787	2.998517	0.327689	0
type1	0	1	311	0.851127	0.206185	0.370531	0.384621	2.787647	0.338366	0.956
type1	0	1	312	0.81722	0.212633	0.044842	0.404258	3.325091	0.357636	0.012
type1	0	1	313	0.840787	0.208549	0.700305	0.398858	2.52237	0.34684	3.105
type1	0	1	314	1.070495	0.208317	4e-06	0.379322	2.93156	0.337248	0
type1	0	1	315	0.91167	0.201893	4e-06	0.380526	3.08617	0.335996	0
type1	0	1	316	0.862053	0.211008	0.858123	0.401683	2.374465	0.352004	4.657
type1	0	1	317	0.968441	0.205697	0.048818	0.384992	2.939648	0.341811	0.016
type1	0	1	318	0.983155	0.205947	0.831684	0.395083	2.218404	0.342541	4.526
type1	0	1	319	0.754687	0.207131	4e-06	0.388002	3.316895	0.3407	0
type1	0	1	320	1.025921	0.200435	0.33303	0.374751	2.516914	0.329806	0.794
type1	0	1	321	1.209753	0.206302	0.208128	0.378176	2.565494	0.335269	0.31
type1	0	1	322	1.033793	0.197882	4e-06	0.373552	2.871522	0.330838	0
type1	0	1	323	0.41162	0.204906	0.439764	0.397492	3.182314	0.348698	1.21
type1	0	1	324	1.073614	0.200725	0.088357	0.37031	2.794019	0.329207	0.06
type1	0	1	325	0.558929	0.204916	0.734499	0.384281	2.680059	0.336096	3.856
type1	0	1	326	0.642969	0.200399	4e-06	0.38841	3.319995	0.340403	0
type1	0	1	327	1.115948	0.213723	4e-06	0.409019	3.024397	0.354981	0
type1	0	1	328	0.981117	0.205401	0.219829	0.386719	2.716685	0.337825	0.307
type1	0	1	329	0.864145	0.206298	0.392521	0.396227	2.766096	0.344577	0.96
type1	0	1	330	1.017799	0.196243	4e-06	0.364278	2.881543	0.323815	0
type1	0	1	331	1.033448	0.207079	0.746329	0.386485	2.196272	0.336851	3.835
type1	0	1	332	1.078748	0.211148	0.652819	0.396599	2.359038	0.347807	2.747
type1	0	1	333	1.154452	0.210418	4e-06	0.397354	2.922099	0.347185	0
type1	0	1	334	0.730223	0.200546	0.075276	0.381504	3.080914	0.338176	0.037
type1	0	1	335	0.589574	0.208067	0.619214	0.404183	2.847871	0.352735	2.289
type1	0	1	336	0.795213	0.203639	4e-06	0.377412	3.200407	0.335823	0
type1	0	1	337	0.888599	0.209141	0.088699	0.39526	3.09503	0.348481	0.049
type1	0	1	338	0.767032	0.198096	4e-06	0.388454	3.204438	0.341045	0
type1	0	1	339	0.898262	0.214707	0.564554	0.403043	2.620096	0.352254	1.922
type1	0	1	340	0.9868	0.206745	0.040793	0.379748	2.962832	0.335896	0.012
type1	0	1	341	1.181451	0.213687	4e-06	0.387892	2.961727	0.342316	0
type1	0	1	342	1.415093	0.217148	0.069781	0.394004	2.626043	0.34852	0.031
type1	0	1	343	1.115412	0.195855	0.670918	0.360504	1.991389	0.315326	3.671
type1	0	1	344	0.667386	0.195091	0.389588	0.371968	2.869467	0.329645	1.169
type1	0	1	345	0.953058	0.198218	4e-06	0.373518	2.916003	0.331222	0
type1	0	1	346	1.004732	0.205208	4e-06	0.386002	2.93626	0.337711	0
type1	0	1	347	1.161007	0.201809	0.015269	0.359403	2.762137	0.323397	0.002
type1	0	1	348	1.090709	0.204759	0.343882	0.38285	2.506956	0.340121	0.799
type1	0	1	349	0.949198	0.19647	4e-06	0.385584	3.003792	0.336681	0
type1	0	1	350	0.780876	0.203842	0.671058	0.392685	2.561781	0.342321	2.955
type1	0	1	351	1.204684	0.209678	0.148278	0.382736	2.748134	0.338493	0.158
type1	0	1	352	0.913553	0.210663	0.643562	0.398904	2.532914	0.34913	2.635
type1	0	1	353	0.65929	0.199061	0.527167	0.380716	2.733843	0.333411	1.963
type1	0	1	354	0.614005	0.193423	0.359425	0.371253	2.846285	0.326416	0.946
type1	0	1	355	0.847261	0.196697	0.455567	0.368375	2.519576	0.324184	1.571
type1	0	1	356	1.121867	0.206213	0.14722	0.379792	2.709285	0.333226	0.152
type1	0	1	357	1.202415	0.205932	0.251288	0.389879	2.511677	0.337011	0.397
type1	0	1	358	0.906835	0.206828	0.091457	0.394944	3.049776	0.348091	0.052
type1	0	1	359	0.606461	0.189573	4e-06	0.36287	3.268506	0.324787	0
type1	0	1	360	1.16617	0.205667	4e-06	0.380113	2.82989	0.33568	0
type1	0	1	361	0.904194	0.198504	0.025664	0.379851	3.013314	0.335983	0.005
type1	0	1	362	1.209469	0.20635	4e-06	0.384538	2.755223	0.336962	0
type1	0	1	363	1.245391	0.21584	4e-06	0.408267	2.962399	0.359354	0
type1	0	1	364	1.019029	0.206329	0.378357	0.379135	2.551497	0.333116	1.018
type1	0	1	365	0.978865	0.201244	0.229342	0.377716	2.728769	0.332235	0.373
type1	0	1	366	0.717014	0.198714	4e-06	0.381827	3.208454	0.333191	0
type1	0	1	367	0.752357	0.212185	0.15235	0.398614	3.270663	0.355485	0.15
type1	0	1	368	1.01136	0.20586	4e-06	0.375859	2.946865	0.332757	0
type1	0	1	369	1.234637	0.207219	0.334483	0.375807	2.483698	0.333483	0.866
type1	0	1	370	1.088285	0.19946	0.176039	0.374638	2.614116	0.327437	0.218
type1	0	1	371	0.848774	0.202177	4e-06	0.381559	3.123918	0.336818	0
type1	0	1	372	0.668959	0.204072	4e-06	0.391212	3.337509	0.344566	0
type1	0	1	373	1.024725	0.206122	0.455091	0.375817	2.511854	0.328747	1.579
type1	0	1	374	0.739283	0.212407	0.127198	0.40182	3.262948	0.350433	0.099
type1	0	1	375	0.889583	0.202306	4e-06	0.38953	3.115447	0.340144	0
type1	0	1	376	1.113905	0.20696	4e-06	0.372631	2.818321	0.329554	0
type1	0	1	377	0.895356	0.202715	0.346981	0.382817	2.769577	0.337872	0.854
type1	0	1	378	0.777292	0.199323	4e-06	0.387079	3.196769	0.340168	0
type1	0	1	379	0.743955	0.204844	0.860965	0.385357	2.350871	0.334532	5.194
type1	0	1	380	0.840438	0.209088	4e-06	0.401314	3.248184	0.350161	0
type1	0	1	381	1.071776	0.203162	0.10783	0.37978	2.793638	0.336922	0.081
type1	0	1	382	0.635667	0.194786	0.460197	0.376298	2.750511	0.332236	1.496
type1	0	1	383	0.769149	0.198954	4e-06	0.382577	3.174268	0.336489	0
type1	0	1	384	0.579635	0.19449	0.203579	0.371329	3.060498	0.32835	0.303
type1	0	1	385	0.94037	0.202398	0.064771	0.385885	3.038891	0.341864	0.029
type1	0	1	386	0.827585	0.199127	4e-06	0.389229	3.096121	0.341419	0
type1	0	1	387	0.923793	0.20655	4e-06	0.393713	3.127612	0.346768	0
type1	0	1	388	0.963282	0.207526	0.048446	0.387175	3.003068	0.339552	0.015
type1	0	1	389	0.773147	0.200459	0.19948	0.38182	2.97917	0.337823	0.274
type1	0	1	390	1.073567	0.211914	0.545096	0.394859	2.493263	0.346183	1.972
type1	0	1	391	0.880606	0.211222	1.262706	0.4025	1.974334	0.347414	10.313
type1	0	1	392	1.076715	0.204371	4e-06	0.385934	2.930063	0.338976	0
type1	0	1	393	0.751866	0.196373	0.342397	0.376922	2.820721	0.33001	0.844
type1	0	1	394	0.777599	0.201777	0.342892	0.38304	2.806367	0.335846	0.798
type1	0	1	395	1.036563	0.204024	0.050615	0.375987	2.826326	0.333536	0.018
type1	0	1	396	0.731518	0.204478	0.236027	0.381342	3.092149	0.339477	0.409
type1	0	1	397	0.646757	0.201365	4e-06	0.389947	3.388824	0.341141	0
type1	0	1	398	0.814595	0.203866	4e-06	0.375624	3.243787	0.337919	0
type1	0	1	399	1.024035	0.204	4e-06	0.393132	2.970288	0.343335	0
type1	0	1	400	0.732482	0.204887	4e-06	0.384266	3.295043	0.341685	0
type1	0	1	401	1.071123	0.205709	0.374715	0.381269	2.542019	0.338689	0.994
type1	0	1	402	1.184443	0.204272	4e-06	0.37529	2.794838	0.334508	0
type1	0	1	403	0.986992	0.199013	0.147166	0.374337	2.797593	0.331735	0.158
type1	0	1	404	1.176092	0.209187	0.297941	0.39261	2.524785	0.341214	0.554
type1	0	1	405	1.142481	0.212317	4e-06	0.391269	2.887997	0.342019	0
type1	0	1	406	0.8807	0.20475	0.249939	0.377116	2.824777	0.33484	0.452
type1	0	1	407	1.214337	0.207341	4e-06	0.383135	2.788365	0.339449	0
type1	0	1	408	0.992237	0.210487	0.141048	0.394244	2.921574	0.351692	0.125
type1	0	1	409	0.751673	0.200299	4e-06	0.385229	3.175925	0.343507	0
type1	0	1	410	1.318914	0.206733	0.197216	0.379235	2.448999	0.333479	0.271
type1	0	1	411	0.905839	0.205849	0.185287	0.385164	2.861888	0.339941	0.227
type1	0	1	412	0.682045	0.200944	0.12889	0.381541	3.135204	0.335565	0.114
type1	0	1	413	0.681902	0.200804	4e-06	0.391254	3.275561	0.341427	0
type1	0	1	414	0.890415	0.204795	0.14413	0.38493	3.010538	0.342129	0.144
type1	0	1	415	1.308768	0.210572	0.354114	0.375062	2.360134	0.329607	0.961
type1	0	1	416	1.084686	0.214573	4e-06	0.400718	3.122272	0.351549	0
type1	0	1	417	1.062015	0.203563	0.01625	0.373885	2.858713	0.328313	0.002
type1	0	1	418	0.975302	0.210203	4e-06	0.394512	3.111382	0.347312	0
type1	0	1	419	0.790487	0.198838	4e-06	0.377193	3.118004	0.332764	0
type1	0	1	420	0.670777	0.200534	4e-06	0.399548	3.332622	0.347872	0
type1	0	1	421	1.006954	0.202893	4e-06	0.384253	2.938324	0.341114	0
type1	0	1	422	0.895048	0.200653	0.002858	0.370744	3.037253	0.331985	0
type1	0	1	423	0.531174	0.207667	4e-06	0.401361	3.646805	0.350826	0
type1	0	1	424	0.943633	0.201944	4e-06	0.381442	2.96962	0.334348	0
type1	0	1	425	0.750105	0.198575	0.363751	0.374815	2.730679	0.329959	0.942
type1	0	1	426	0.840953	0.199137	4e-06	0.373904	3.079407	0.330573	0
type1	0	1	427	0.893701	0.204397	0.840109	0.380817	2.200677	0.331579	5.107
type1	0	1	428	0.533598	0.195584	4e-06	0.392333	3.408504	0.345192	0
type1	0	1	429	0.906155	0.215534	0.985653	0.41504	2.307009	0.356831	5.718
type1	0	1	430	1.155502	0.208917	4e-06	0.392712	2.898298	0.347577	0
type1	0	1	431	0.685674	0.201315	4e-06	0.388614	3.291682	0.341903	0
type1	0	1	432	1.19281	0.207939	0.375867	0.380189	2.363156	0.333778	0.974
type1	0	1	433	0.905505	0.209241	4e-06	0.395543	3.203497	0.349233	0
type1	0	1	434	0.591355	0.200709	4e-06	0.386718	3.430468	0.341268	0
type1	0	1	435	0.622606	0.196065	0.618885	0.368727	2.612524	0.320805	3.024
type1	0	1	436	0.598085	0.205903	0.492987	0.400919	2.928339	0.350256	1.459
type1	0	1	437	0.980392	0.200677	0.293405	0.381519	2.653005	0.335053	0.587
type1	0	1	438	1.067264	0.197489	0.152536	0.368892	2.670691	0.325049	0.176
type1	0	1	439	0.693911	0.195801	4e-06	0.373108	3.194185	0.328472	0
type1	0	1	440	0.908584	0.206903	0.100298	0.386131	2.984175	0.338306	0.067
type1	0	1	441	0.819406	0.201856	4e-06	0.392476	3.187649	0.344623	0
type1	0	1	442	0.821886	0.202558	4e-06	0.388646	3.227077	0.34434	0
type1	0	1	443	0.54668	0.20939	4e-06	0.405466	3.644195	0.354832	0
type1	0	1	444	0.672166	0.202755	4e-06	0.388522	3.365037	0.343278	0
type1	0	1	445	0.956391	0.214639	0.033877	0.394382	3.155823	0.352572	0.007
type1	0	1	446	0.903458	0.210426	0.093886	0.391979	3.152424	0.347275	0.059
type1	0	1	447	0.821302	0.205245	0.217719	0.38193	2.9416	0.331942	0.33
type1	0	1	448	1.069386	0.205656	4e-06	0.378804	2.950075	0.334663	0
type1	0	1	449	1.065533	0.204786	0.282216	0.384715	2.598618	0.338878	0.527
type1	0	1	450	0.871466	0.203166	4e-06	0.379182	3.086093	0.337772	0
type1	0	1	451	0.892431	0.203947	4e-06	0.391269	3.151821	0.339162	0
type1	0	1	452	0.91608	0.205716	0.341951	0.397667	2.817046	0.347272	0.733
type1	0	1	453	0.906265	0.201688	0.088999	0.386	2.95448	0.337393	0.051
type1	0	1	454	0.996622	0.209746	0.346315	0.396794	2.789712	0.348237	0.777
type1	0	1	455	0.934372	0.208608	0.332884	0.393109	2.812332	0.344389	0.727
type1	0	1	456	0.520741	0.19223	4e-06	0.380845	3.366507	0.331421	0
type1	0	1	457	1.204659	0.196008	0.080917	0.359923	2.553903	0.32221	0.052
type1	0	1	458	1.044357	0.212524	4e-06	0.404578	2.997586	0.355904	0
type1	0	1	459	1.152036	0.206686	4e-06	0.37974	2.898324	0.336722	0
type1	0	1	460	1.136152	0.202005	4e-06	0.376464	2.821136	0.330282	0
type1	0	1	461	1.037746	0.205387	0.297311	0.382045	2.614378	0.33522	0.608
type1	0	1	462	0.672131	0.196366	0.439918	0.374887	2.752087	0.328804	1.403
type1	0	1	463	1.196194	0.209792	4e-06	0.382207	2.895903	0.342027	0
type1	0	1	464	0.70055	0.200287	4e-06	0.380214	3.260504	0.33643	0
type1	0	1	465	1.056609	0.202782	4e-06	0.369888	2.894887	0.329144	0
type1	0	1	466	0.702188	0.210663	4e-06	0.402108	3.389982	0.351592	0
type1	0	1	467	0.997214	0.206563	0.896083	0.387542	2.112441	0.337363	5.57
type1	0	1	468	0.931937	0.20918	0.445329	0.392355	2.655271	0.344401	1.292
type1	0	1	469	0.873347	0.198435	4e-06	0.379923	3.013235	0.332952	0
type1	0	1	470	0.883918	0.206751	4e-06	0.387954	3.126347	0.339344	0
type1	0	1	471	1.054434	0.207975	0.258351	0.388965	2.682187	0.342006	0.434
type1	0	1	472	1.266526	0.2027	4e-06	0.373874	2.625593	0.32935	0
type1	0	1	473	1.064257	0.211793	0.221043	0.398996	2.874298	0.34873	0.31
type1	0	1	474	1.078576	0.211431	0.2835	0.378582	2.72461	0.336061	0.611
type1	0	1	475	1.024334	0.212154	0.771071	0.398607	2.334828	0.348795	3.889
type1	0	1	476	1.073418	0.206724	4e-06	0.397281	2.974272	0.347048	0
type1	0	1	477	1.035224	0.205371	0.01292	0.379998	2.950183	0.337146	0.001
type1	0	1	478	0.886602	0.19097	0.427962	0.366453	2.482661	0.32042	1.396
type1	0	1	479	0.977818	0.202883	0.541286	0.381973	2.411198	0.33371	2.026
type1	0	1	480	0.994156	0.203703	0.340186	0.381768	2.622657	0.336141	0.805
type1	0	1	481	0.572085	0.202781	0.950519	0.394485	2.446343	0.344711	5.855
type1	0	1	482	0.865684	0.208401	0.174008	0.390345	3.07281	0.348545	0.206
type1	0	1	483	1.039585	0.210427	4e-06	0.388536	3.06903	0.341454	0
type1	0	1	484	0.887231	0.215361	0.301886	0.398591	2.927885	0.349602	0.577
type1	0	1	485	1.12009	0.203409	0.116819	0.377909	2.715409	0.331495	0.096
type1	0	1	486	0.899268	0.208273	4e-06	0.395697	3.236413	0.350256	0
type1	0	1	487	1.387164	0.207468	0.679709	0.375444	1.875676	0.329722	3.431
type1	0	1	488	1.100762	0.19612	4e-06	0.36052	2.758461	0.320894	0
type1	0	1	489	0.926056	0.206969	4e-06	0.382278	3.137936	0.341091	0
type1	0	1	490	0.875736	0.202006	4e-06	0.387956	3.119237	0.341587	0
type1	0	1	491	0.775808	0.207164	4e-06	0.386689	3.275212	0.341693	0
type1	0	1	492	0.713329	0.20814	0.796333	0.398493	2.545163	0.345334	4.04
type1	0	1	493	1.127595	0.204569	0.317223	0.38162	2.48168	0.335383	0.684
type1	0	1	494	0.730639	0.211272	0.349219	0.398072	3.020787	0.349832	0.779
type1	0	1	495	0.932317	0.197576	0.003042	0.371717	2.925193	0.333208	0
type1	0	1	496	1.019858	0.208466	4e-06	0.392927	3.004269	0.342891	0
type1	0	1	497	0.942501	0.20341	0.238615	0.380593	2.76077	0.335467	0.394
type1	0	1	498	0.974588	0.206369	0.457917	0.386549	2.551878	0.339604	1.411
type1	0	1	499	1.072543	0.20582	0.278243	0.387678	2.646927	0.340342	0.512
type1	0	1	500	0.784657	0.214969	0.404265	0.402815	2.976041	0.354079	1.023
