# Supplementary material for: Genotype–covariate correlation and interaction disentangled by a whole-genome multivariate reaction norm model
Source: Nat Commun. 2019 May 20;10:2239. doi: 10.1038/s41467-019-10128-w (PMC6527612; doi:10.1038/s41467-019-10128-w)
Supplement: Supplementary file 13 — Source Data [file 41467_2019_10128_MOESM13_ESM.zip › data/fs3/fs3_res_rnmgc_k2.txt]

V1	V2	V3	V4	V5	V6	V7
rnmgc_k2	1	1.0499	0.8513	0.02	-0.0212	-5988.9854
rnmgc_k2	2	0.7987	1.1732	0.0096	0.0028	-6043.6558
rnmgc_k2	3	0.9799	0.99	0.0139	-0.0139	-6081.2923
rnmgc_k2	4	0.9201	0.9694	0.0299	-0.0163	-5989.7139
rnmgc_k2	5	0.8804	1.1071	0.0104	-0.0293	-6084.0141
rnmgc_k2	6	1.2509	0.7232	0.0129	-0.0107	-6115.7832
rnmgc_k2	7	1.0753	0.8829	0.0122	-0.0114	-6066.4384
rnmgc_k2	8	1.1034	0.8772	7e-04	0.0292	-6063.0591
rnmgc_k2	9	1.0095	1.0308	0.0118	0.0056	-6199.4309
rnmgc_k2	10	1.0501	0.9605	0.0076	-0.0066	-6138.2329
rnmgc_k2	11	0.9727	0.986	0.0261	-0.0126	-6105.3613
rnmgc_k2	12	0.7929	1.1444	0.0301	0.0016	-6058.6083
rnmgc_k2	13	1.1527	0.9644	0.005	-0.0093	-6320.247
rnmgc_k2	14	1.0064	0.9842	0.007	0.0115	-6096.1577
rnmgc_k2	15	0.8738	1.1191	-0.0066	-0.0221	-6028.4258
rnmgc_k2	16	0.9207	1.0702	0.021	0.0127	-6134.4909
rnmgc_k2	17	0.8957	1.0361	0.0384	0.008	-6090.972
rnmgc_k2	18	0.9554	0.9484	0.0323	0.0108	-6029.3902
rnmgc_k2	19	0.9273	1.0448	0.0055	2e-04	-6047.1559
rnmgc_k2	20	1.0965	0.8433	0.007	-0.0174	-6015.9806
rnmgc_k2	21	0.9856	0.9352	0.0194	-0.0024	-6015.0819
rnmgc_k2	22	1.0333	0.9377	0.0261	0.0075	-6131.9672
rnmgc_k2	23	0.8542	1.1471	0.0145	-5e-04	-6120.7067
rnmgc_k2	24	0.9583	1.0299	0.0101	0.0104	-6096.8421
rnmgc_k2	25	0.995	0.9782	0.0129	-0.0091	-6085.22
rnmgc_k2	26	0.9303	1.0637	0.0037	0.0068	-6079.0391
rnmgc_k2	27	1.0675	0.9429	0.011	0.0097	-6152.5427
rnmgc_k2	28	0.8628	1.0449	0.0261	0.0195	-5999.1762
rnmgc_k2	29	1.0388	0.9304	0.0187	0.0027	-6105.4382
rnmgc_k2	30	1.1509	0.8747	0.0095	0.0189	-6181.4112
rnmgc_k2	31	0.8826	1.1093	0.0221	0.0106	-6139.7008
rnmgc_k2	32	0.9895	0.9802	0.0155	0.0138	-6085.2821
rnmgc_k2	33	0.9197	1.056	0.0132	2e-04	-6081.5713
rnmgc_k2	34	1.0461	0.8698	0.0313	0.0068	-6057.9336
rnmgc_k2	35	1.133	0.8683	0.0167	-0.0021	-6165.2668
rnmgc_k2	36	0.9711	1.0025	0.003	-0.0053	-6046.3458
rnmgc_k2	37	0.9179	1.0494	0.001	-0.0041	-6020.0852
rnmgc_k2	38	0.9059	1.0247	0.0293	0.0113	-6059.4131
rnmgc_k2	39	0.8904	1.0559	0.0301	0.0131	-6085.0609
rnmgc_k2	40	1.0741	0.9461	-0.0011	0.0041	-6125.7074
rnmgc_k2	41	1.036	0.9646	0.0141	-0.0026	-6142.4618
rnmgc_k2	42	0.9849	0.9953	0.0124	-0.0013	-6095.8416
rnmgc_k2	43	0.9908	0.9828	0.0049	-0.0038	-6056.2717
rnmgc_k2	44	0.9886	1.0072	0.0206	-0.0183	-6149.8512
rnmgc_k2	45	1.0295	0.9898	0.0073	0.0286	-6147.2015
rnmgc_k2	46	0.9801	1.023	0.0012	0.0087	-6092.2988
rnmgc_k2	47	0.7692	1.1562	0.0185	-0.0045	-5988.7089
rnmgc_k2	48	0.9011	1.1364	-0.0019	-0.0112	-6130.3142
rnmgc_k2	49	0.8951	1.0148	0.0359	0.0027	-6045.9226
rnmgc_k2	50	1.0207	0.9163	0.0212	-0.0244	-6054.2428
rnmgc_k2	51	0.992	1.0229	4e-04	0.0051	-6112.0745
rnmgc_k2	52	0.9664	0.9958	0.007	0.0175	-6039.9173
rnmgc_k2	53	1.0434	0.9765	0.0105	-0.0083	-6163.2015
rnmgc_k2	54	0.8722	1.0355	0.0233	0.0167	-5989.6406
rnmgc_k2	55	0.9293	1.0199	0.0156	-0.0142	-6044.2736
rnmgc_k2	56	1.0158	1.0197	-0.0055	-0.0211	-6127.5606
rnmgc_k2	57	1.0597	0.9537	-0.0018	0.0099	-6109.5977
rnmgc_k2	58	1.0183	0.9093	0.0188	0.0083	-6030.3729
rnmgc_k2	59	1.1538	0.8306	0.0096	0.0083	-6112.6781
rnmgc_k2	60	0.9557	1.0311	0.0082	-0.0126	-6087.2034
rnmgc_k2	61	1.0433	0.9192	0.0249	-0.0172	-6111.6465
rnmgc_k2	62	0.9893	1.004	0.0145	0.0093	-6125.3126
rnmgc_k2	63	0.9912	0.9649	0.0346	0.0105	-6134.0271
rnmgc_k2	64	1.0456	0.8786	0.0127	-0.009	-6004.4345
rnmgc_k2	65	0.9941	0.9582	0.0242	-0.0034	-6091.0087
rnmgc_k2	66	0.9484	1.018	0.0226	0.0276	-6100.3096
rnmgc_k2	67	0.8491	1.1474	0.0195	-0.0113	-6130.2134
rnmgc_k2	68	0.9778	0.9322	0.0258	7e-04	-6021.2745
rnmgc_k2	69	0.8747	1.0734	0.0222	0.0114	-6060.0373
rnmgc_k2	70	0.9541	0.9814	0.0203	-0.0047	-6040.3118
rnmgc_k2	71	0.9242	1.0636	0.0183	-0.0101	-6119.0685
rnmgc_k2	72	0.9209	0.9894	0.0444	0.0083	-6077.0472
rnmgc_k2	73	0.9353	1.0702	0.0164	-0.0156	-6146.08
rnmgc_k2	74	0.7902	1.1848	0.0237	9e-04	-6100.0297
rnmgc_k2	75	1.0118	0.9073	0.0281	1e-04	-6046.8595
rnmgc_k2	76	1.0551	0.9294	0.0141	-0.0067	-6117.0731
rnmgc_k2	77	0.997	1.0012	0.0139	-0.0155	-6132.1542
rnmgc_k2	78	0.8438	1.0405	0.0414	0.0035	-6010.8882
rnmgc_k2	79	0.9339	1.08	0.0135	0.0041	-6149.7356
rnmgc_k2	80	0.8112	1.1528	0.0136	-0.0049	-6046.5225
rnmgc_k2	81	0.9994	0.9595	0.0157	0.0188	-6068.7346
rnmgc_k2	82	0.9456	1.0086	0.0289	0.0171	-6103.7349
rnmgc_k2	83	0.8548	1.1049	0.0217	0.0254	-6075.6134
rnmgc_k2	84	1.0725	0.8338	0.0107	0.0029	-5967.8406
rnmgc_k2	85	1.0382	0.9146	0.0135	-0.0068	-6056.6251
rnmgc_k2	86	1.1501	0.8576	0.0108	-0.0208	-6154.3564
rnmgc_k2	87	0.9161	1.0494	0.0014	-0.0085	-6017.7631
rnmgc_k2	88	1.045	0.9246	0.0217	0.0103	-6115.762
rnmgc_k2	89	0.9353	1.049	0.0121	0.0178	-6091.3541
rnmgc_k2	90	0.9288	1.0609	0.0123	-0.0052	-6102.9732
rnmgc_k2	91	0.9797	0.961	0.0215	-0.0107	-6056.8798
rnmgc_k2	92	1.0343	0.9231	0.0218	0.0212	-6094.934
rnmgc_k2	93	0.9659	0.9828	0.0164	-0.0023	-6050.838
rnmgc_k2	94	0.9433	1.0249	0.0288	-0.0067	-6124.9465
rnmgc_k2	95	0.9017	1.0754	0.0224	-0.0127	-6112.5991
rnmgc_k2	96	1.0198	0.9531	0.0155	4e-04	-6097.6983
rnmgc_k2	97	1.2325	0.748	0.0142	-0.005	-6129.4819
rnmgc_k2	98	0.9835	1.0232	0.0032	0.0079	-6107.1208
rnmgc_k2	99	1.0334	0.912	0.0178	-0.0045	-6061.7413
rnmgc_k2	100	1.1662	0.7783	0.0097	-0.0079	-6043.3853
