# Supplementary material for: Genotype–covariate correlation and interaction disentangled by a whole-genome multivariate reaction norm model
Source: Nat Commun. 2019 May 20;10:2239. doi: 10.1038/s41467-019-10128-w (PMC6527612; doi:10.1038/s41467-019-10128-w)
Supplement: Supplementary file 13 — Source Data [file 41467_2019_10128_MOESM13_ESM.zip › data/source_data_index.xlsx]

## Sheet: Sheet1
		name
	figure
	2	figure2
	3	figure3
	4	figure4
	5	figure5
	6	in supplementray table 13
	7	in supplementray table 13
	8	based on reference 18, 25, and 27
	supplementray figure
	1	same as figure 2 and 3
	2	fs2
	3	fs3
	4	fs4
	5	fs5_fs6
	6	fs5_fs6
	7	fs7
	8	fs8
	9	fs9
	10	fs10
	11	fs11
	12	same as figure 5
	13	in supplementray table 13
	14	fs14
	15	fs15
	16	fs16
	17	fs17
	18	same as fs19
	19	fs19
	20	fs20-fs22
	21	fs20-fs22
	22	fs20-fs22
	23	same as supplementray figure 19
	24	fs24
