# Supplementary material for: Genotype–covariate correlation and interaction disentangled by a whole-genome multivariate reaction norm model
Source: Nat Commun. 2019 May 20;10:2239. doi: 10.1038/s41467-019-10128-w (PMC6527612; doi:10.1038/s41467-019-10128-w)
Supplement: Supplementary file 13 — Source Data [file 41467_2019_10128_MOESM13_ESM.zip › data/figure5/f5_res_ec_unigreml.txt]

V1	V2	V3	V4	V5	V6	V7	V8	V9	V10	V11
1	type1	0	0	1	1.0395	0.0903	1.0181	0.0966	0.4948	0.0447	-6190.0906
2	type1	0	0	2	1.0646	0.087	0.9225	0.0924	0.4643	0.0445	-6071.0819
3	type1	0	0	3	1.0976	0.0909	0.9415	0.0965	0.4617	0.0453	-6165.4398
4	type1	0	0	4	1.0263	0.0888	0.9956	0.095	0.4924	0.0447	-6126.9294
5	type1	0	0	5	1.0003	0.0878	1.0231	0.0943	0.5056	0.0442	-6126.1774
6	type1	0	0	6	1.1063	0.0865	0.8727	0.0913	0.441	0.0443	-6061.7072
7	type1	0	0	7	1.0039	0.089	1.0004	0.0954	0.4991	0.0452	-6093.6702
8	type1	0	0	8	0.9785	0.0884	1.0069	0.0949	0.5071	0.0454	-6057.0209
9	type1	0	0	9	1.1961	0.0913	0.8391	0.0956	0.4123	0.0454	-6169.6896
10	type1	0	0	10	1.0678	0.0907	0.9646	0.0965	0.4746	0.0454	-6150.2344
11	type1	0	0	11	1.2001	0.0911	0.8466	0.0955	0.4136	0.045	-6189.8688
12	type1	0	0	12	0.947	0.0861	1.0293	0.0928	0.5208	0.0444	-6036.6511
13	type1	0	0	13	1.0677	0.0884	0.9177	0.0938	0.4622	0.0452	-6068.3842
14	type1	0	0	14	0.8462	0.0863	1.1595	0.0944	0.5781	0.044	-6073.8368
15	type1	0	0	15	0.9919	0.0868	0.9859	0.093	0.4985	0.0447	-6045.379
16	type1	0	0	16	1.0831	0.0871	0.8645	0.092	0.4439	0.0454	-6003.0421
17	type1	0	0	17	0.9551	0.0861	1.0033	0.0926	0.5123	0.0448	-6005.994
18	type1	0	0	18	0.9178	0.0878	1.0743	0.0951	0.5393	0.045	-6060.5829
19	type1	0	0	19	1.0356	0.0876	0.9584	0.0934	0.4806	0.0447	-6079.5419
20	type1	0	0	20	0.9821	0.0899	1.0427	0.0968	0.515	0.0453	-6126.266
21	type1	0	0	21	1.059	0.0885	0.9351	0.0942	0.4689	0.0451	-6082.6957
22	type1	0	0	22	1.056	0.0856	0.9157	0.0909	0.4644	0.0441	-6042.8476
23	type1	0	0	23	0.9387	0.0867	1.0384	0.0935	0.5252	0.0447	-6036.9614
24	type1	0	0	24	0.8986	0.0878	1.1001	0.0954	0.5504	0.0449	-6069.4198
25	type1	0	0	25	1.0344	0.0865	0.9484	0.0922	0.4783	0.0443	-6059.6486
26	type1	0	0	26	0.8292	0.0862	1.1279	0.0943	0.5763	0.0451	-5985.3577
27	type1	0	0	27	0.9347	0.0886	1.1051	0.096	0.5418	0.0443	-6145.7213
28	type1	0	0	28	0.9542	0.0891	1.0951	0.0964	0.5344	0.0444	-6164.6504
29	type1	0	0	29	0.8332	0.0851	1.1277	0.093	0.5751	0.0444	-5992.6912
30	type1	0	0	30	1.0439	0.0874	0.9257	0.093	0.47	0.0451	-6037.5079
31	type1	0	0	31	1.0595	0.0891	0.9532	0.0949	0.4736	0.045	-6115.2442
32	type1	0	0	32	0.9301	0.0861	1.0527	0.0931	0.5309	0.0443	-6045.848
33	type1	0	0	33	0.9265	0.0884	1.1023	0.0959	0.5433	0.0445	-6125.5459
34	type1	0	0	34	1.04	0.0876	0.978	0.0935	0.4847	0.0441	-6121.9697
35	type1	0	0	35	1.1916	0.0865	0.7612	0.0901	0.3898	0.0447	-6024.4242
36	type1	0	0	36	0.7774	0.0839	1.1705	0.0924	0.6009	0.0441	-5960.54
37	type1	0	0	37	1.1383	0.0886	0.8694	0.0933	0.433	0.0447	-6115.7326
38	type1	0	0	38	0.9469	0.0869	1.0626	0.0939	0.5288	0.0441	-6095.0653
39	type1	0	0	39	1.027	0.0881	0.9638	0.094	0.4841	0.045	-6072.867
40	type1	0	0	40	0.9108	0.089	1.1038	0.0966	0.5479	0.0451	-6098.8162
41	type1	0	0	41	0.9892	0.0883	1.0197	0.0948	0.5076	0.0448	-6099.6636
42	type1	0	0	42	1.0597	0.0928	1.029	0.0992	0.4927	0.0452	-6245.0069
43	type1	0	0	43	1.0211	0.0871	0.9642	0.093	0.4857	0.0446	-6062.3611
44	type1	0	0	44	1.0771	0.0895	0.9563	0.0952	0.4703	0.0448	-6153.1979
45	type1	0	0	45	0.9069	0.0897	1.1232	0.0975	0.5533	0.0452	-6125.2592
46	type1	0	0	46	1.1035	0.0899	0.9187	0.0952	0.4543	0.0451	-6136.9017
47	type1	0	0	47	1.0187	0.0882	0.9808	0.0943	0.4905	0.0449	-6087.0394
48	type1	0	0	48	1.1718	0.0907	0.8685	0.0953	0.4257	0.045	-6175.8776
49	type1	0	0	49	0.7973	0.0845	1.1695	0.0929	0.5946	0.044	-5997.8329
50	type1	0	0	50	1.0222	0.0889	0.9981	0.0951	0.494	0.0448	-6123.6261
51	type1	0	0	51	1.0137	0.0876	0.9681	0.0936	0.4885	0.045	-6055.2587
52	type1	0	0	52	1.0117	0.0886	0.9839	0.0948	0.493	0.0452	-6079.2737
53	type1	0	0	53	1.1359	0.0888	0.8557	0.0935	0.4297	0.0452	-6087.4537
54	type1	0	0	54	0.865	0.0852	1.1121	0.0928	0.5625	0.044	-6026.3957
55	type1	0	0	55	0.8099	0.0868	1.1935	0.0955	0.5957	0.0444	-6064.3103
56	type1	0	0	56	0.918	0.0877	1.0729	0.095	0.5389	0.045	-6058.5677
57	type1	0	0	57	1.1228	0.0879	0.8504	0.0926	0.431	0.0452	-6053.2108
58	type1	0	0	58	1.0716	0.0873	0.8941	0.0925	0.4548	0.0451	-6033.8803
59	type1	0	0	59	1.1109	0.0915	0.9478	0.097	0.4604	0.0451	-6200.509
60	type1	0	0	60	0.9019	0.0875	1.1301	0.0952	0.5562	0.044	-6127.7545
61	type1	0	0	61	1.0209	0.0886	0.9906	0.0948	0.4925	0.0448	-6108.3409
62	type1	0	0	62	1.0601	0.0867	0.9451	0.0922	0.4713	0.0439	-6102.3066
63	type1	0	0	63	0.9435	0.0865	1.031	0.0933	0.5222	0.0447	-6032.964
64	type1	0	0	64	1.1163	0.0894	0.9026	0.0945	0.4471	0.0449	-6132.8097
65	type1	0	0	65	1.048	0.0901	0.9647	0.096	0.4793	0.0455	-6113.7614
66	type1	0	0	66	1.053	0.0878	0.934	0.0933	0.4701	0.0449	-6069.4429
67	type1	0	0	67	1.0722	0.087	0.9129	0.0923	0.4599	0.0445	-6068.3335
68	type1	0	0	68	1.0527	0.0901	0.958	0.096	0.4765	0.0456	-6110.9741
69	type1	0	0	69	1.024	0.0866	0.941	0.0923	0.4789	0.0448	-6026.8487
70	type1	0	0	70	1.0525	0.0846	0.8743	0.0896	0.4538	0.0445	-5961.6848
71	type1	0	0	71	1.0843	0.0856	0.8443	0.0903	0.4378	0.045	-5968.859
72	type1	0	0	72	1.0214	0.0887	0.9786	0.0948	0.4893	0.0452	-6088.417
73	type1	0	0	73	0.9881	0.087	0.9927	0.0933	0.5012	0.0448	-6050.1795
74	type1	0	0	74	0.9127	0.0901	1.1497	0.0981	0.5575	0.0446	-6181.3369
75	type1	0	0	75	0.9876	0.0881	1.0228	0.0947	0.5088	0.0447	-6102.1451
76	type1	0	0	76	0.9579	0.0881	1.0436	0.0949	0.5214	0.0449	-6082.448
77	type1	0	0	77	0.9415	0.0861	1.0258	0.0928	0.5214	0.0446	-6019.8538
78	type1	0	0	78	0.9381	0.0872	1.0649	0.0943	0.5317	0.0444	-6082.4628
79	type1	0	0	79	0.9794	0.0881	1.0288	0.0948	0.5123	0.0447	-6097.0979
80	type1	0	0	80	1.0277	0.0875	0.9591	0.0934	0.4827	0.0448	-6065.9184
81	type1	0	0	81	0.9847	0.089	1.0253	0.0957	0.5101	0.0451	-6100.9898
82	type1	0	0	82	0.8136	0.0858	1.15	0.0941	0.5857	0.0447	-5994.4309
83	type1	0	0	83	1.0715	0.0893	0.9371	0.0949	0.4665	0.0452	-6109.4456
84	type1	0	0	84	0.9315	0.0875	1.0631	0.0946	0.533	0.0448	-6066.9149
85	type1	0	0	85	0.8979	0.086	1.0991	0.0934	0.5504	0.044	-6066.2523
86	type1	0	0	86	1.1241	0.0907	0.9137	0.0959	0.4484	0.0452	-6166.2343
87	type1	0	0	87	1.2921	0.0907	0.7183	0.0936	0.3573	0.0453	-6136.5365
88	type1	0	0	88	1.0376	0.0887	0.9767	0.0947	0.4849	0.0448	-6115.3799
89	type1	0	0	89	0.9359	0.0862	1.063	0.0931	0.5318	0.044	-6075.0767
90	type1	0	0	90	0.9174	0.0877	1.0843	0.0951	0.5417	0.0448	-6077.1607
91	type1	0	0	91	1.0189	0.09	1.0041	0.0964	0.4963	0.0453	-6128.1462
92	type1	0	0	92	0.8784	0.086	1.0803	0.0934	0.5515	0.0448	-5995.6187
93	type1	0	0	93	0.9942	0.089	1.027	0.0956	0.5081	0.0449	-6121.6492
94	type1	0	0	94	1.0138	0.0882	0.9836	0.0943	0.4924	0.0449	-6082.8179
95	type1	0	0	95	1.1038	0.0882	0.8736	0.0932	0.4418	0.0453	-6058.5433
96	type1	0	0	96	1.0689	0.0895	0.9443	0.0952	0.469	0.0452	-6117.2759
97	type1	0	0	97	0.9449	0.0886	1.0699	0.0957	0.531	0.0449	-6103.9071
98	type1	0	0	98	1.0151	0.0891	1.0349	0.0956	0.5048	0.0443	-6173.9182
99	type1	0	0	99	1.0411	0.0853	0.9014	0.0906	0.4641	0.0446	-5988.6552
100	type1	0	0	100	1.064	0.0881	0.9256	0.0936	0.4652	0.045	-6075.4615
101	type1	0	0.25	1	1.4136	0.1082	0.9715	0.1133	0.4073	0.0459	-6746.9254
102	type1	0	0.25	2	1.4051	0.1094	1.0574	0.1151	0.4294	0.045	-6857.9729
103	type1	0	0.25	3	1.4698	0.1123	1.0683	0.1179	0.4209	0.0448	-6969.7902
104	type1	0	0.25	4	1.4042	0.1083	1.0664	0.114	0.4316	0.0444	-6869.4778
105	type1	0	0.25	5	1.5724	0.1139	0.959	0.1182	0.3788	0.0453	-6969.0586
106	type1	0	0.25	6	1.4206	0.1066	0.9928	0.1116	0.4114	0.0446	-6788.883
107	type1	0	0.25	7	1.4785	0.1099	1.045	0.115	0.4141	0.044	-6950.2766
108	type1	0	0.25	8	1.5316	0.1099	0.9325	0.114	0.3784	0.0449	-6871.1347
109	type1	0	0.25	9	1.5976	0.1111	0.8935	0.1146	0.3587	0.0448	-6914.5865
110	type1	0	0.25	10	1.5422	0.1096	0.915	0.1135	0.3724	0.0449	-6862.2797
111	type1	0	0.25	11	1.36	0.1125	1.16	0.1193	0.4603	0.0454	-6934.5558
112	type1	0	0.25	12	1.5764	0.114	0.9633	0.1184	0.3793	0.0452	-6980.7179
113	type1	0	0.25	13	1.3978	0.1096	1.0744	0.1155	0.4346	0.0449	-6871.1344
114	type1	0	0.25	14	1.3976	0.1126	1.1175	0.1189	0.4443	0.0454	-6931.3658
115	type1	0	0.25	15	1.3217	0.107	1.0946	0.1133	0.453	0.0449	-6783.8297
116	type1	0	0.25	16	1.4297	0.1103	1.0594	0.1159	0.4256	0.0449	-6897.8897
117	type1	0	0.25	17	1.4549	0.1105	1.0315	0.1158	0.4149	0.0449	-6896.2834
118	type1	0	0.25	18	1.327	0.1086	1.1124	0.1151	0.456	0.0452	-6817.6656
119	type1	0	0.25	19	1.3607	0.1115	1.1637	0.1183	0.461	0.0449	-6940.8379
120	type1	0	0.25	20	1.5201	0.1095	0.9893	0.114	0.3942	0.044	-6934.2177
121	type1	0	0.25	21	1.5077	0.1135	1.0046	0.1185	0.3999	0.0456	-6937.2019
122	type1	0	0.25	22	1.4178	0.1124	1.086	0.1184	0.4337	0.0455	-6917.4431
123	type1	0	0.25	23	1.3483	0.1065	1.0532	0.1123	0.4385	0.045	-6764.8726
124	type1	0	0.25	24	1.6016	0.1115	0.8799	0.115	0.3546	0.0451	-6901.2484
125	type1	0	0.25	25	1.5642	0.1123	0.9406	0.1165	0.3755	0.0452	-6931.3021
126	type1	0	0.25	26	1.4213	0.1106	1.072	0.1164	0.43	0.0449	-6903.019
127	type1	0	0.25	27	1.3312	0.1095	1.1345	0.1162	0.4601	0.0451	-6855.5876
128	type1	0	0.25	28	1.605	0.1099	0.8493	0.113	0.346	0.0449	-6862.9145
129	type1	0	0.25	29	1.441	0.1099	1.0325	0.1153	0.4174	0.045	-6876.8519
130	type1	0	0.25	30	1.6315	0.1105	0.8397	0.1135	0.3398	0.0448	-6888.9049
131	type1	0	0.25	31	1.3886	0.1111	1.0985	0.1173	0.4417	0.0453	-6891.2865
132	type1	0	0.25	32	1.6807	0.1114	0.8173	0.1139	0.3272	0.0446	-6930.2876
133	type1	0	0.25	33	1.5754	0.114	0.9388	0.1182	0.3734	0.0457	-6945.3565
134	type1	0	0.25	34	1.6361	0.1143	0.8804	0.1178	0.3499	0.0456	-6953.0577
135	type1	0	0.25	35	1.3003	0.1123	1.2454	0.1201	0.4892	0.0449	-6964.3757
136	type1	0	0.25	36	1.4167	0.111	1.0809	0.1168	0.4328	0.045	-6908.6297
137	type1	0	0.25	37	1.3341	0.1073	1.0762	0.1134	0.4465	0.0452	-6776.2977
138	type1	0	0.25	38	1.6429	0.1132	0.8678	0.1165	0.3456	0.0453	-6945.4527
139	type1	0	0.25	39	1.491	0.1105	0.9774	0.1153	0.396	0.0452	-6873.9504
140	type1	0	0.25	40	1.5628	0.1131	0.967	0.1175	0.3822	0.0451	-6965.9412
141	type1	0	0.25	41	1.5704	0.1101	0.9027	0.1138	0.365	0.0448	-6887.1486
142	type1	0	0.25	42	1.469	0.1125	1.0552	0.1181	0.418	0.0451	-6950.3838
143	type1	0	0.25	43	1.6112	0.1125	0.8568	0.1159	0.3472	0.0458	-6882.8334
144	type1	0	0.25	44	1.4835	0.1127	0.9878	0.1177	0.3997	0.0461	-6877.4453
145	type1	0	0.25	45	1.4061	0.1117	1.1353	0.118	0.4467	0.0446	-6968.5634
146	type1	0	0.25	46	1.5944	0.113	0.9148	0.1169	0.3646	0.0453	-6939.8151
147	type1	0	0.25	47	1.5769	0.113	0.9313	0.117	0.3713	0.0453	-6937.0691
148	type1	0	0.25	48	1.3708	0.1061	1.0478	0.1117	0.4332	0.0444	-6791.8565
149	type1	0	0.25	49	1.4076	0.1107	1.1447	0.117	0.4485	0.0439	-6983.7001
150	type1	0	0.25	50	1.4405	0.1125	1.0869	0.1184	0.43	0.0451	-6952.419
151	type1	0	0.25	51	1.639	0.1112	0.8567	0.1143	0.3433	0.0447	-6924.1328
152	type1	0	0.25	52	1.6429	0.1127	0.8977	0.1161	0.3533	0.0445	-6986.965
153	type1	0	0.25	53	1.3138	0.1138	1.2066	0.1213	0.4787	0.046	-6930.6611
154	type1	0	0.25	54	1.34	0.1114	1.1722	0.1184	0.4666	0.0451	-6921.8253
155	type1	0	0.25	55	1.4183	0.1101	1.0826	0.1159	0.4329	0.0446	-6913.4015
156	type1	0	0.25	56	1.4605	0.1084	0.9865	0.1132	0.4031	0.0447	-6840.7212
157	type1	0	0.25	57	1.4602	0.1081	0.9721	0.1128	0.3997	0.0449	-6819.7136
158	type1	0	0.25	58	1.4782	0.1141	1.0686	0.1198	0.4196	0.0454	-6982.3729
159	type1	0	0.25	59	1.5898	0.1122	0.9298	0.1161	0.369	0.0448	-6953.8129
160	type1	0	0.25	60	1.562	0.111	0.944	0.1151	0.3767	0.0446	-6932.7242
161	type1	0	0.25	61	1.5872	0.1159	0.9896	0.1205	0.384	0.0454	-7032.3974
162	type1	0	0.25	62	1.5295	0.112	0.9373	0.1163	0.38	0.0458	-6874.8377
163	type1	0	0.25	63	1.4303	0.112	1.1171	0.1181	0.4385	0.0446	-6979.0201
164	type1	0	0.25	64	1.469	0.1086	1.0288	0.1137	0.4119	0.0439	-6913.6233
165	type1	0	0.25	65	1.4975	0.112	1.0061	0.1169	0.4019	0.0452	-6924.2377
166	type1	0	0.25	66	1.627	0.1113	0.8572	0.1145	0.3451	0.045	-6906.9825
167	type1	0	0.25	67	1.2763	0.1086	1.1599	0.1157	0.4761	0.0454	-6807.9565
168	type1	0	0.25	68	1.6055	0.1093	0.8615	0.1125	0.3492	0.0445	-6881.1867
169	type1	0	0.25	69	1.5477	0.1117	0.9562	0.116	0.3819	0.045	-6928.6773
170	type1	0	0.25	70	1.4823	0.1116	1.0144	0.1167	0.4063	0.0452	-6913.2228
171	type1	0	0.25	71	1.3203	0.1087	1.1201	0.1153	0.459	0.0453	-6818.3393
172	type1	0	0.25	72	1.2141	0.1109	1.3123	0.1195	0.5194	0.0448	-6928.691
173	type1	0	0.25	73	1.6237	0.1115	0.8672	0.1148	0.3482	0.0449	-6916.2294
174	type1	0	0.25	74	1.4919	0.1111	1.0164	0.1161	0.4052	0.0447	-6930.2204
175	type1	0	0.25	75	1.5797	0.1118	0.9225	0.1157	0.3687	0.0449	-6928.8816
176	type1	0	0.25	76	1.5615	0.1146	0.9831	0.1192	0.3863	0.0454	-6986.2665
177	type1	0	0.25	77	1.362	0.1088	1.1148	0.115	0.4501	0.0445	-6874.3203
178	type1	0	0.25	78	1.3152	0.1113	1.2257	0.1187	0.4824	0.0445	-6959.2226
179	type1	0	0.25	79	1.5333	0.1093	0.9074	0.1133	0.3718	0.0451	-6837.8129
180	type1	0	0.25	80	1.502	0.1081	0.9289	0.1123	0.3821	0.0448	-6821.2555
181	type1	0	0.25	81	1.5359	0.1107	0.9529	0.115	0.3829	0.0448	-6906.5246
182	type1	0	0.25	82	1.5242	0.1114	0.9857	0.1161	0.3927	0.0448	-6935.2105
183	type1	0	0.25	83	1.4419	0.1133	1.1009	0.1193	0.433	0.0452	-6973.8129
184	type1	0	0.25	84	1.3866	0.1105	1.1167	0.1167	0.4461	0.0448	-6913.9476
185	type1	0	0.25	85	1.8016	0.1148	0.7361	0.1163	0.2901	0.045	-6993.7065
186	type1	0	0.25	86	1.3663	0.1114	1.1601	0.1181	0.4592	0.0448	-6944.0846
187	type1	0	0.25	87	1.4563	0.1093	1.0129	0.1144	0.4102	0.0447	-6872.0079
188	type1	0	0.25	88	1.4635	0.1122	1.0302	0.1176	0.4131	0.0455	-6907.3046
189	type1	0	0.25	89	1.3811	0.1139	1.1544	0.1207	0.4553	0.0456	-6958.0678
190	type1	0	0.25	90	1.5136	0.1119	0.99	0.1166	0.3954	0.0451	-6925.568
191	type1	0	0.25	91	1.6955	0.1135	0.7916	0.116	0.3183	0.0457	-6915.9144
192	type1	0	0.25	92	1.357	0.1109	1.1673	0.1176	0.4624	0.0446	-6940.2909
193	type1	0	0.25	93	1.463	0.1132	1.0602	0.1188	0.4202	0.0454	-6948.5789
194	type1	0	0.25	94	1.5391	0.1126	0.9858	0.1172	0.3904	0.045	-6957.231
195	type1	0	0.25	95	1.5377	0.1117	0.9926	0.1163	0.3923	0.0445	-6964.705
196	type1	0	0.25	96	1.4815	0.1116	1.0126	0.1166	0.406	0.0452	-6909.5305
197	type1	0	0.25	97	1.4231	0.1115	1.0878	0.1174	0.4332	0.045	-6927.7893
198	type1	0	0.25	98	1.5819	0.1143	0.9611	0.1186	0.3779	0.0453	-6985.7248
199	type1	0	0.25	99	1.4407	0.1107	1.0752	0.1164	0.4274	0.0445	-6936.4126
200	type1	0	0.25	100	1.5957	0.1133	0.9439	0.1173	0.3717	0.0449	-6982.1769
201	type1	0	0.5	1	1.866	0.1335	1.1161	0.1385	0.3743	0.0451	-7564.8441
202	type1	0	0.5	2	1.8282	0.1331	1.1379	0.1384	0.3836	0.0453	-7543.4346
203	type1	0	0.5	3	2.0907	0.1324	0.855	0.1341	0.2902	0.0447	-7534.9716
204	type1	0	0.5	4	1.9336	0.1328	1.0256	0.1367	0.3466	0.045	-7542.1228
205	type1	0	0.5	5	2.1163	0.1329	0.8556	0.1345	0.2879	0.0445	-7567.5361
206	type1	0	0.5	6	1.8287	0.134	1.1478	0.1394	0.3856	0.0454	-7555.829
207	type1	0	0.5	7	2.1584	0.1345	0.8358	0.1358	0.2791	0.0446	-7596.084
208	type1	0	0.5	8	2.0635	0.1377	0.9681	0.1408	0.3193	0.0454	-7634.7145
209	type1	0	0.5	9	2.1564	0.1375	0.8538	0.1392	0.2836	0.0455	-7614.7424
210	type1	0	0.5	10	1.7535	0.1365	1.3094	0.1436	0.4275	0.0451	-7650.7241
211	type1	0	0.5	11	1.88	0.1346	1.1313	0.1396	0.3757	0.045	-7599.9129
212	type1	0	0.5	12	1.7942	0.1297	1.0946	0.1347	0.3789	0.0452	-7448.4972
213	type1	0	0.5	13	2.2072	0.1378	0.8277	0.139	0.2727	0.0451	-7645.8971
214	type1	0	0.5	14	2.0036	0.1325	0.9344	0.1353	0.318	0.0451	-7521.0251
215	type1	0	0.5	15	2.0842	0.1368	0.9399	0.1394	0.3108	0.0452	-7627.0759
216	type1	0	0.5	16	2.078	0.1323	0.8751	0.1343	0.2963	0.0446	-7543.0804
217	type1	0	0.5	17	1.9907	0.1367	1.0494	0.1406	0.3452	0.0451	-7640.2985
218	type1	0	0.5	18	2.1295	0.1349	0.8195	0.1363	0.2779	0.0455	-7540.953
219	type1	0	0.5	19	1.964	0.1361	1.0103	0.1399	0.3397	0.0459	-7561.8759
220	type1	0	0.5	20	1.897	0.1358	1.1717	0.141	0.3818	0.0446	-7667.1927
221	type1	0	0.5	21	2.1026	0.1369	0.918	0.1393	0.3039	0.0452	-7624.0778
222	type1	0	0.5	22	2.109	0.1362	0.8937	0.1383	0.2976	0.0452	-7603.5297
223	type1	0	0.5	23	1.8502	0.1274	1.0451	0.1315	0.361	0.0442	-7460.1298
224	type1	0	0.5	24	1.8618	0.1339	1.2121	0.1395	0.3943	0.0439	-7670.7596
225	type1	0	0.5	25	1.9683	0.1367	1.073	0.1409	0.3528	0.0451	-7640.2732
226	type1	0	0.5	26	2.2208	0.1351	0.7937	0.1358	0.2633	0.0444	-7622.8358
227	type1	0	0.5	27	2.1665	0.1361	0.8742	0.1378	0.2875	0.0445	-7650.7351
228	type1	0	0.5	28	1.7968	0.1368	1.2074	0.143	0.4019	0.046	-7586.0074
229	type1	0	0.5	29	1.8219	0.1341	1.1748	0.1397	0.392	0.0452	-7579.023
230	type1	0	0.5	30	1.8835	0.1325	1.1099	0.1372	0.3708	0.0445	-7579.2375
231	type1	0	0.5	31	1.9418	0.1316	1.0128	0.1352	0.3428	0.0446	-7537.1533
232	type1	0	0.5	32	1.9411	0.1297	0.9508	0.1328	0.3288	0.0449	-7461.7713
233	type1	0	0.5	33	2.0022	0.139	1.0729	0.1431	0.3489	0.0454	-7681.1864
234	type1	0	0.5	34	2.1681	0.1365	0.8732	0.1381	0.2871	0.0446	-7651.4604
235	type1	0	0.5	35	2.0791	0.1335	0.9296	0.1358	0.309	0.0442	-7608.8092
236	type1	0	0.5	36	2.1316	0.1409	0.9686	0.1437	0.3124	0.0454	-7717.1222
237	type1	0	0.5	37	2.0894	0.1363	0.8931	0.1386	0.2994	0.0456	-7578.6742
238	type1	0	0.5	38	1.8944	0.1361	1.1719	0.1413	0.3822	0.0447	-7664.3913
239	type1	0	0.5	39	1.9116	0.131	1.0774	0.1352	0.3605	0.044	-7575.9554
240	type1	0	0.5	40	2.0544	0.1359	0.9623	0.1388	0.319	0.045	-7616.8167
241	type1	0	0.5	41	2.1691	0.1356	0.8258	0.1369	0.2757	0.045	-7597.3518
242	type1	0	0.5	42	1.7491	0.1318	1.1708	0.1376	0.401	0.0456	-7482.8419
243	type1	0	0.5	43	2.0875	0.1317	0.8666	0.1335	0.2934	0.0444	-7544.945
244	type1	0	0.5	44	2.0701	0.1345	0.9288	0.137	0.3097	0.0448	-7596.9447
245	type1	0	0.5	45	1.9357	0.1336	1.038	0.1376	0.3491	0.0451	-7559.3083
246	type1	0	0.5	46	1.8014	0.1316	1.1201	0.1368	0.3834	0.0454	-7488.5067
247	type1	0	0.5	47	1.6483	0.134	1.3711	0.1419	0.4541	0.045	-7592.5572
248	type1	0	0.5	48	2.1222	0.1343	0.8696	0.1361	0.2907	0.0447	-7591.3719
249	type1	0	0.5	49	2.0337	0.1355	1.0006	0.1387	0.3298	0.0447	-7636.1647
250	type1	0	0.5	50	2.0399	0.1343	0.9521	0.1371	0.3182	0.0448	-7587.1076
251	type1	0	0.5	51	2.0854	0.1382	0.9666	0.1411	0.3167	0.0453	-7659.4911
252	type1	0	0.5	52	1.802	0.1307	1.1508	0.136	0.3897	0.0446	-7525.9077
253	type1	0	0.5	53	1.7877	0.1351	1.263	0.1415	0.414	0.0448	-7639.1885
254	type1	0	0.5	54	2.0406	0.131	0.8679	0.133	0.2984	0.0449	-7487.5873
255	type1	0	0.5	55	2.0482	0.1304	0.8658	0.1323	0.2971	0.0446	-7494.5647
256	type1	0	0.5	56	2.1005	0.1352	0.9112	0.1375	0.3025	0.0448	-7613.4396
257	type1	0	0.5	57	1.9942	0.1344	1.0169	0.1379	0.3377	0.0447	-7606.8348
258	type1	0	0.5	58	1.9079	0.1369	1.1453	0.142	0.3751	0.0452	-7650.2634
259	type1	0	0.5	59	1.7869	0.1324	1.1912	0.1382	0.4	0.0449	-7554.7372
260	type1	0	0.5	60	2.353	0.1387	0.7034	0.1383	0.2301	0.0447	-7677.3316
261	type1	0	0.5	61	1.8637	0.1359	1.1878	0.1414	0.3892	0.0449	-7645.4313
262	type1	0	0.5	62	1.9415	0.1321	1.0263	0.1358	0.3458	0.0446	-7552.6847
263	type1	0	0.5	63	1.9416	0.1357	1.0472	0.1398	0.3504	0.0456	-7577.5155
264	type1	0	0.5	64	1.9016	0.1391	1.1617	0.1445	0.3792	0.0458	-7661.3672
265	type1	0	0.5	65	2.0132	0.1353	0.9878	0.1386	0.3292	0.0451	-7596.1503
266	type1	0	0.5	66	2.2652	0.1365	0.714	0.1366	0.2397	0.0453	-7583.2963
267	type1	0	0.5	67	1.7926	0.1338	1.225	0.1398	0.406	0.0448	-7601.2708
268	type1	0	0.5	68	1.9531	0.137	1.0774	0.1413	0.3555	0.0454	-7626.8755
269	type1	0	0.5	69	2.0508	0.1372	0.9965	0.1404	0.327	0.0451	-7652.1053
270	type1	0	0.5	70	1.9768	0.1354	1.0709	0.1395	0.3514	0.0446	-7648.1683
271	type1	0	0.5	71	1.9815	0.1356	1.0236	0.1393	0.3406	0.0452	-7599.0769
272	type1	0	0.5	72	1.8829	0.1348	1.1308	0.1398	0.3752	0.045	-7602.8614
273	type1	0	0.5	73	2.1386	0.1395	0.9433	0.142	0.3061	0.0452	-7696.6266
274	type1	0	0.5	74	1.9273	0.1336	1.0802	0.1378	0.3592	0.0446	-7598.5855
275	type1	0	0.5	75	2.0372	0.1366	1.0203	0.14	0.3337	0.0447	-7663.1737
276	type1	0	0.5	76	2.003	0.1359	0.9948	0.1393	0.3318	0.0454	-7591.8515
277	type1	0	0.5	77	1.898	0.1332	1.113	0.1379	0.3696	0.0445	-7600.7505
278	type1	0	0.5	78	1.98	0.1381	1.1214	0.1426	0.3616	0.0447	-7709.7174
279	type1	0	0.5	79	1.9091	0.1339	1.1047	0.1385	0.3665	0.0447	-7604.8047
280	type1	0	0.5	80	2.0744	0.134	0.8906	0.1362	0.3004	0.0451	-7557.1449
281	type1	0	0.5	81	2.0506	0.1325	0.8962	0.1347	0.3041	0.0448	-7534.1673
282	type1	0	0.5	82	1.7494	0.1304	1.1971	0.1364	0.4063	0.0447	-7514.5878
283	type1	0	0.5	83	2.0572	0.136	1.0008	0.1392	0.3273	0.0445	-7664.7494
284	type1	0	0.5	84	2.0392	0.1344	0.9118	0.1369	0.309	0.0455	-7538.5333
285	type1	0	0.5	85	2.0703	0.1395	1.0087	0.1428	0.3276	0.0454	-7689.5404
286	type1	0	0.5	86	2.0403	0.1324	0.8945	0.1348	0.3048	0.045	-7519.2124
287	type1	0	0.5	87	1.9072	0.1345	1.1292	0.1393	0.3719	0.0446	-7630.8742
288	type1	0	0.5	88	1.9854	0.1331	0.9564	0.1362	0.3251	0.0453	-7524.5594
289	type1	0	0.5	89	2.0073	0.1382	1.0669	0.1423	0.3471	0.0451	-7680.5231
290	type1	0	0.5	90	2.0279	0.1352	0.9645	0.1382	0.3223	0.0452	-7586.9526
291	type1	0	0.5	91	2.1011	0.1352	0.9178	0.1374	0.304	0.0446	-7622.0074
292	type1	0	0.5	92	2.0759	0.1379	0.9833	0.1409	0.3214	0.0451	-7667.2261
293	type1	0	0.5	93	1.9783	0.1387	1.0837	0.1431	0.3539	0.0455	-7664.7742
294	type1	0	0.5	94	1.929	0.1299	0.9946	0.1334	0.3402	0.0445	-7499.2119
295	type1	0	0.5	95	1.8994	0.1339	1.0494	0.1383	0.3559	0.0457	-7527.687
296	type1	0	0.5	96	2.092	0.1334	0.8786	0.1354	0.2958	0.0447	-7564.7534
297	type1	0	0.5	97	1.82	0.1329	1.1989	0.1386	0.3971	0.0444	-7604.7397
298	type1	0	0.5	98	1.8716	0.1379	1.1735	0.1434	0.3854	0.0457	-7638.4794
299	type1	0	0.5	99	1.9497	0.1368	1.1581	0.1416	0.3726	0.0443	-7715.1381
300	type1	0	0.5	100	2.0977	0.131	0.8222	0.1324	0.2816	0.0446	-7504.3562
301	type1	0	0.75	1	2.8031	0.1583	0.7277	0.1566	0.2061	0.0439	-8204.1278
302	type1	0	0.75	2	2.681	0.159	0.8496	0.1589	0.2406	0.0444	-8199.6473
303	type1	0	0.75	3	2.2886	0.1593	1.1951	0.1639	0.3431	0.0459	-8135.2355
304	type1	0	0.75	4	2.2784	0.1566	1.2054	0.1611	0.346	0.0451	-8134.8063
305	type1	0	0.75	5	2.3574	0.1552	1.136	0.1587	0.3252	0.0444	-8148.5013
306	type1	0	0.75	6	2.4325	0.1549	1.0355	0.1572	0.2986	0.0445	-8126.3357
307	type1	0	0.75	7	2.4299	0.1516	0.9317	0.1531	0.2772	0.0448	-8016.5545
308	type1	0	0.75	8	2.5429	0.1636	1.0617	0.1661	0.2945	0.0452	-8267.2922
309	type1	0	0.75	9	2.7287	0.1605	0.8341	0.1601	0.2341	0.0444	-8233.5545
310	type1	0	0.75	10	2.5908	0.155	0.906	0.1556	0.2591	0.0438	-8162.3815
311	type1	0	0.75	11	2.6914	0.1657	0.9293	0.1665	0.2567	0.0454	-8288.9992
312	type1	0	0.75	12	2.6524	0.1602	0.8447	0.1604	0.2416	0.0453	-8164.9689
313	type1	0	0.75	13	2.3512	0.16	1.2291	0.1644	0.3433	0.0448	-8234.5204
314	type1	0	0.75	14	2.3512	0.1537	1.1385	0.1572	0.3262	0.044	-8144.3781
315	type1	0	0.75	15	2.5983	0.1595	0.9258	0.1604	0.2627	0.0449	-8189.9841
316	type1	0	0.75	16	2.7058	0.1601	0.8063	0.1596	0.2296	0.0449	-8182.0641
317	type1	0	0.75	17	2.2538	0.1548	1.1534	0.1591	0.3385	0.0456	-8055.4141
318	type1	0	0.75	18	2.5755	0.154	0.8678	0.1543	0.252	0.0442	-8107.2652
319	type1	0	0.75	19	2.5836	0.1573	0.9157	0.1581	0.2617	0.0445	-8164.5273
320	type1	0	0.75	20	2.3644	0.1558	1.092	0.159	0.3159	0.0451	-8111.37
321	type1	0	0.75	21	2.2821	0.1546	1.1284	0.1584	0.3309	0.0454	-8060.2976
322	type1	0	0.75	22	2.1184	0.1567	1.3869	0.1634	0.3957	0.0451	-8147.4316
323	type1	0	0.75	23	2.6231	0.1576	0.8821	0.1579	0.2517	0.0444	-8172.0271
324	type1	0	0.75	24	2.5537	0.1597	1.0102	0.1615	0.2835	0.0445	-8227.7761
325	type1	0	0.75	25	2.5159	0.1568	0.9718	0.1583	0.2786	0.0446	-8150.1181
326	type1	0	0.75	26	2.6346	0.1621	0.9335	0.163	0.2616	0.045	-8235.2051
327	type1	0	0.75	27	2.276	0.1533	1.1633	0.1573	0.3382	0.0447	-8089.4403
328	type1	0	0.75	28	2.2588	0.1585	1.2988	0.1639	0.3651	0.0448	-8207.2462
329	type1	0	0.75	29	2.5312	0.1522	0.8434	0.1526	0.2499	0.0446	-8034.3079
330	type1	0	0.75	30	2.5709	0.1523	0.824	0.1522	0.2427	0.0443	-8057.1569
331	type1	0	0.75	31	2.6981	0.1596	0.8356	0.1593	0.2365	0.0446	-8203.4157
332	type1	0	0.75	32	2.4334	0.1569	1.0718	0.1596	0.3058	0.0446	-8163.9776
333	type1	0	0.75	33	2.371	0.1603	1.1883	0.1644	0.3339	0.0451	-8214.8609
334	type1	0	0.75	34	2.2164	0.1546	1.2385	0.1596	0.3585	0.045	-8102.3159
335	type1	0	0.75	35	2.8902	0.163	0.6979	0.1609	0.1945	0.0445	-8263.7805
336	type1	0	0.75	36	2.3288	0.1597	1.2351	0.1644	0.3466	0.045	-8217.2997
337	type1	0	0.75	37	2.4392	0.1547	1.0309	0.157	0.2971	0.0444	-8128.8089
338	type1	0	0.75	38	2.4526	0.1588	1.0251	0.1612	0.2948	0.0455	-8137.18
339	type1	0	0.75	39	2.4142	0.164	1.1795	0.168	0.3282	0.0457	-8250.7867
340	type1	0	0.75	40	2.5395	0.1588	0.9623	0.1603	0.2748	0.045	-8165.2942
341	type1	0	0.75	41	2.8331	0.1592	0.6387	0.1568	0.184	0.0448	-8145.339
342	type1	0	0.75	42	2.2434	0.1566	1.2716	0.1618	0.3618	0.0448	-8164.2316
343	type1	0	0.75	43	2.4242	0.1606	1.1107	0.1639	0.3142	0.0454	-8193.1915
344	type1	0	0.75	44	2.557	0.1617	1.0132	0.1636	0.2838	0.045	-8234.1162
345	type1	0	0.75	45	2.4146	0.1593	1.1535	0.1629	0.3233	0.0446	-8225.6116
346	type1	0	0.75	46	2.4702	0.159	1.0307	0.1614	0.2944	0.0453	-8161.3552
347	type1	0	0.75	47	2.3602	0.1581	1.1595	0.162	0.3294	0.045	-8174.994
348	type1	0	0.75	48	2.7123	0.1643	0.9012	0.1647	0.2494	0.045	-8282.881
349	type1	0	0.75	49	2.4182	0.1555	1.0648	0.1582	0.3057	0.0445	-8140.9392
350	type1	0	0.75	50	2.4744	0.1595	1.0912	0.1623	0.306	0.0446	-8226.0127
351	type1	0	0.75	51	2.4832	0.1601	1.0313	0.1624	0.2934	0.0454	-8175.6312
352	type1	0	0.75	52	2.3685	0.1565	1.1536	0.1601	0.3275	0.0444	-8177.7912
353	type1	0	0.75	53	2.4736	0.1609	1.1318	0.1641	0.3139	0.0446	-8264.9937
354	type1	0	0.75	54	2.3803	0.1575	1.1587	0.1612	0.3274	0.0445	-8195.2315
355	type1	0	0.75	55	2.5895	0.1571	0.8709	0.1575	0.2517	0.0449	-8125.3105
356	type1	0	0.75	56	2.5294	0.1544	0.8952	0.1552	0.2614	0.0447	-8086.1327
357	type1	0	0.75	57	2.2026	0.1529	1.2327	0.1578	0.3588	0.0447	-8081.5457
358	type1	0	0.75	58	2.4906	0.1593	1.0829	0.1619	0.303	0.0444	-8234.5027
359	type1	0	0.75	59	2.547	0.1575	0.9029	0.1585	0.2617	0.0453	-8112.9551
360	type1	0	0.75	60	2.5646	0.1646	1.0602	0.167	0.2925	0.0452	-8287.8592
361	type1	0	0.75	61	2.5816	0.1544	0.8276	0.1544	0.2427	0.0447	-8072.37
362	type1	0	0.75	62	2.4498	0.1572	1.0808	0.1599	0.3061	0.0444	-8190.144
363	type1	0	0.75	63	2.4879	0.1557	0.935	0.1571	0.2732	0.0452	-8082.6922
364	type1	0	0.75	64	2.5157	0.1628	1.0887	0.1656	0.3021	0.0451	-8265.9586
365	type1	0	0.75	65	2.4954	0.1579	0.9905	0.1598	0.2841	0.0451	-8147.3239
366	type1	0	0.75	66	2.6012	0.1581	0.9275	0.1589	0.2628	0.0444	-8194.7696
367	type1	0	0.75	67	2.6042	0.1611	0.9619	0.1623	0.2697	0.0448	-8232.0061
368	type1	0	0.75	68	2.4696	0.1635	1.1213	0.1668	0.3123	0.0455	-8250.6033
369	type1	0	0.75	69	2.4304	0.152	0.9749	0.1538	0.2863	0.0444	-8062.0197
370	type1	0	0.75	70	2.3637	0.1577	1.0885	0.161	0.3153	0.0457	-8107.0724
371	type1	0	0.75	71	2.5938	0.1555	0.8603	0.1558	0.2491	0.0445	-8119.0258
372	type1	0	0.75	72	2.2615	0.1559	1.2649	0.1609	0.3587	0.0444	-8176.5339
373	type1	0	0.75	73	2.3918	0.163	1.1829	0.1672	0.3309	0.0457	-8231.0826
374	type1	0	0.75	74	2.4821	0.1612	1.1639	0.1645	0.3192	0.0442	-8304.7218
375	type1	0	0.75	75	2.5715	0.1538	0.8322	0.1538	0.2445	0.0446	-8066.2613
376	type1	0	0.75	76	2.14	0.1585	1.3537	0.165	0.3875	0.0458	-8137.0997
377	type1	0	0.75	77	2.4446	0.1627	1.1231	0.1661	0.3148	0.0456	-8226.6892
378	type1	0	0.75	78	2.5448	0.1613	0.9958	0.1631	0.2812	0.0453	-8204.2391
379	type1	0	0.75	79	2.405	0.1549	1.0938	0.1578	0.3126	0.0442	-8156.1494
380	type1	0	0.75	80	2.7208	0.1657	0.9162	0.1663	0.2519	0.0451	-8306.0212
381	type1	0	0.75	81	2.5688	0.1563	0.8911	0.157	0.2575	0.0447	-8123.9663
382	type1	0	0.75	82	2.6389	0.1571	0.8583	0.1571	0.2454	0.0443	-8164.5371
383	type1	0	0.75	83	2.6545	0.1667	1.049	0.1685	0.2832	0.0447	-8367.3593
384	type1	0	0.75	84	2.6177	0.1502	0.7392	0.1491	0.2202	0.044	-8019.0275
385	type1	0	0.75	85	2.4401	0.1506	0.9574	0.1521	0.2818	0.044	-8054.3681
386	type1	0	0.75	86	2.5451	0.1564	0.9217	0.1574	0.2659	0.0447	-8130.0618
387	type1	0	0.75	87	2.4514	0.1562	1.0322	0.1585	0.2963	0.0447	-8143.0376
388	type1	0	0.75	88	2.1113	0.1516	1.2634	0.1571	0.3744	0.0452	-8013.8313
389	type1	0	0.75	89	2.4594	0.1567	1.0511	0.1591	0.2994	0.0445	-8170.4926
390	type1	0	0.75	90	2.3164	0.1579	1.2094	0.1623	0.343	0.0449	-8178.8042
391	type1	0	0.75	91	2.6205	0.1534	0.7528	0.1526	0.2232	0.0448	-8036.4196
392	type1	0	0.75	92	2.2416	0.1532	1.1913	0.1576	0.347	0.0448	-8081.101
393	type1	0	0.75	93	2.6482	0.1614	0.9477	0.1623	0.2635	0.0445	-8263.0987
394	type1	0	0.75	94	2.5697	0.1541	0.8494	0.1543	0.2484	0.0445	-8082.1156
395	type1	0	0.75	95	2.6241	0.16	0.9087	0.1607	0.2572	0.0449	-8199.7442
396	type1	0	0.75	96	2.6436	0.1614	0.9125	0.1621	0.2566	0.0449	-8223.7753
397	type1	0	0.75	97	2.5921	0.1549	0.8684	0.1551	0.2509	0.0442	-8125.5713
398	type1	0	0.75	98	2.6376	0.1602	0.8913	0.1607	0.2526	0.0449	-8196.3585
399	type1	0	0.75	99	2.5328	0.1572	0.9451	0.1585	0.2717	0.0449	-8140.8225
400	type1	0	0.75	100	2.6861	0.162	0.8678	0.1622	0.2442	0.0451	-8223.1391
401	type1	0	1	1	3.2463	0.1856	0.8424	0.1838	0.206	0.0445	-8736.7815
402	type1	0	1	2	3.0183	0.1816	0.9993	0.1819	0.2487	0.0447	-8667.7687
403	type1	0	1	3	2.6896	0.1824	1.3891	0.1873	0.3406	0.0448	-8708.2062
404	type1	0	1	4	2.9614	0.1745	0.9121	0.1741	0.2355	0.0444	-8536.9552
405	type1	0	1	5	2.9013	0.1739	0.9756	0.1743	0.2516	0.0443	-8538.0375
406	type1	0	1	6	3.4029	0.1804	0.5827	0.1756	0.1462	0.0438	-8649.8145
407	type1	0	1	7	2.6834	0.178	1.2793	0.182	0.3228	0.0449	-8606.5968
408	type1	0	1	8	2.8347	0.1815	1.1887	0.1842	0.2954	0.045	-8666.2835
409	type1	0	1	9	2.8148	0.1796	1.1808	0.1822	0.2955	0.0448	-8641.0639
410	type1	0	1	10	3.2881	0.1895	0.8868	0.1879	0.2124	0.0446	-8811.8129
411	type1	0	1	11	2.5857	0.1783	1.3563	0.1834	0.3441	0.0454	-8583.8508
412	type1	0	1	12	2.9654	0.1783	1.0347	0.179	0.2587	0.0441	-8650.6199
413	type1	0	1	13	3.0606	0.1803	0.8823	0.1795	0.2238	0.045	-8602.8624
414	type1	0	1	14	2.8501	0.1872	1.2618	0.1907	0.3069	0.0455	-8743.3974
415	type1	0	1	15	3.2149	0.1835	0.8223	0.1816	0.2037	0.0446	-8691.0116
416	type1	0	1	16	3.4533	0.1813	0.5193	0.1758	0.1307	0.0441	-8639.2206
417	type1	0	1	17	2.7517	0.1802	1.2781	0.1839	0.3172	0.0447	-8668.4921
418	type1	0	1	18	2.8596	0.1837	1.1535	0.1862	0.2874	0.0456	-8658.1636
419	type1	0	1	19	3.1068	0.1853	0.9577	0.1851	0.2356	0.045	-8711.6478
420	type1	0	1	20	2.8664	0.182	1.2025	0.1846	0.2955	0.0445	-8707.0597
421	type1	0	1	21	2.8966	0.1787	0.9954	0.1796	0.2558	0.0455	-8551.6076
422	type1	0	1	22	2.8341	0.1822	1.2094	0.1851	0.2991	0.0449	-8683.8171
423	type1	0	1	23	3.3435	0.1859	0.7277	0.1827	0.1787	0.0446	-8724.0711
424	type1	0	1	24	2.952	0.174	0.9371	0.1738	0.241	0.0441	-8550.8171
425	type1	0	1	25	2.918	0.1806	1.1023	0.1821	0.2742	0.0446	-8666.6933
426	type1	0	1	26	2.6938	0.1827	1.3323	0.1873	0.3309	0.0455	-8662.8584
427	type1	0	1	27	3.0901	0.1824	0.988	0.1823	0.2423	0.0441	-8722.9468
428	type1	0	1	28	2.9512	0.1804	1.0576	0.1814	0.2638	0.0446	-8657.7972
429	type1	0	1	29	3.0128	0.1829	1.0932	0.1839	0.2662	0.0441	-8744.4809
430	type1	0	1	30	3.1694	0.181	0.8082	0.1791	0.2032	0.0446	-8637.0886
431	type1	0	1	31	2.6257	0.1741	1.258	0.178	0.3239	0.0448	-8533.2665
432	type1	0	1	32	2.7796	0.1773	1.1868	0.18	0.2992	0.0445	-8613.8213
433	type1	0	1	33	2.8847	0.1842	1.2592	0.1872	0.3039	0.0443	-8772.1113
434	type1	0	1	34	2.9766	0.1798	0.9938	0.1802	0.2503	0.0448	-8624.7287
435	type1	0	1	35	2.9856	0.1913	1.246	0.1941	0.2945	0.045	-8849.5988
436	type1	0	1	36	3.091	0.1759	0.7929	0.174	0.2041	0.0444	-8550.3483
437	type1	0	1	37	3.0178	0.1804	0.9967	0.1806	0.2483	0.0444	-8665.1002
438	type1	0	1	38	3.0789	0.1816	0.8884	0.1808	0.2239	0.0451	-8625.1924
439	type1	0	1	39	3.2037	0.1849	0.8947	0.1836	0.2183	0.0443	-8743.9263
440	type1	0	1	40	2.963	0.1781	0.9742	0.1784	0.2474	0.0447	-8594.6179
441	type1	0	1	41	3.1372	0.1832	0.949	0.1826	0.2322	0.0442	-8731.4741
442	type1	0	1	42	3.0802	0.1828	1.0087	0.1829	0.2467	0.0441	-8731.933
443	type1	0	1	43	3.0852	0.1888	1.0358	0.1894	0.2513	0.0454	-8759.7241
444	type1	0	1	44	3.1715	0.1746	0.7118	0.1716	0.1833	0.0439	-8551.9622
445	type1	0	1	45	2.775	0.1819	1.1862	0.185	0.2995	0.0458	-8609.0698
446	type1	0	1	46	2.9051	0.1763	1.0484	0.1772	0.2652	0.0442	-8607.1999
447	type1	0	1	47	2.6533	0.1779	1.3681	0.1826	0.3402	0.0443	-8656.93
448	type1	0	1	48	2.9338	0.1862	1.1612	0.1884	0.2836	0.0452	-8732.2007
449	type1	0	1	49	3.0527	0.1855	1.0977	0.1865	0.2645	0.0443	-8783.7589
450	type1	0	1	50	3.24	0.1797	0.7179	0.1766	0.1814	0.0443	-8621.3447
451	type1	0	1	51	2.4526	0.1783	1.5035	0.1852	0.3801	0.0454	-8589.8696
452	type1	0	1	52	2.8152	0.1807	1.1343	0.1831	0.2872	0.0456	-8600.2197
453	type1	0	1	53	3.0093	0.1854	1.0449	0.1863	0.2577	0.0453	-8699.4749
454	type1	0	1	54	2.9279	0.1782	1.0718	0.1793	0.268	0.0441	-8649.0118
455	type1	0	1	55	3.079	0.1917	1.1258	0.1932	0.2677	0.0452	-8830.5828
456	type1	0	1	56	3.1835	0.1771	0.742	0.1744	0.189	0.0441	-8590.6988
457	type1	0	1	57	3.1077	0.179	0.8988	0.1779	0.2243	0.0439	-8660.9283
458	type1	0	1	58	3.0029	0.1846	1.1309	0.1861	0.2736	0.0443	-8767.8715
459	type1	0	1	59	2.8156	0.174	1.0298	0.1753	0.2678	0.0449	-8506.1377
460	type1	0	1	60	2.9499	0.1744	0.9958	0.1746	0.2524	0.0436	-8601.7422
461	type1	0	1	61	2.897	0.1774	1.0305	0.1784	0.2624	0.0448	-8583.5386
462	type1	0	1	62	3.0842	0.1821	0.9115	0.1815	0.2281	0.0449	-8650.615
463	type1	0	1	63	2.6359	0.174	1.2089	0.1776	0.3144	0.0452	-8498.3707
464	type1	0	1	64	2.8932	0.18	1.1054	0.1817	0.2765	0.0447	-8646.7358
465	type1	0	1	65	2.7613	0.1784	1.2131	0.1815	0.3052	0.0448	-8620.2273
466	type1	0	1	66	3.1344	0.1753	0.7645	0.1729	0.1961	0.044	-8565.2545
467	type1	0	1	67	2.7435	0.1736	1.1427	0.176	0.294	0.0445	-8540.5708
468	type1	0	1	68	3.0641	0.182	0.9757	0.182	0.2415	0.0445	-8688.8289
469	type1	0	1	69	3.2332	0.1786	0.741	0.1757	0.1865	0.0439	-8635.7189
470	type1	0	1	70	3.1741	0.1821	0.8337	0.1804	0.208	0.0446	-8664.0072
471	type1	0	1	71	2.7717	0.1796	1.2313	0.1829	0.3076	0.0448	-8645.9202
472	type1	0	1	72	3.0779	0.1754	0.8418	0.1739	0.2148	0.0439	-8582.5027
473	type1	0	1	73	3.237	0.1824	0.7296	0.1797	0.1839	0.045	-8629.0134
474	type1	0	1	74	3.1957	0.1862	0.8557	0.1848	0.2112	0.0452	-8702.9454
475	type1	0	1	75	3.0265	0.1825	0.9684	0.1826	0.2424	0.0451	-8648.1172
476	type1	0	1	76	3.2901	0.182	0.7492	0.179	0.1855	0.044	-8694.9002
477	type1	0	1	77	2.3836	0.1746	1.5524	0.1819	0.3944	0.0447	-8568.5308
478	type1	0	1	78	3.0688	0.1889	1.0849	0.19	0.2612	0.0451	-8787.1144
479	type1	0	1	79	3.3096	0.1875	0.807	0.1852	0.196	0.0446	-8762.6027
480	type1	0	1	80	3.0323	0.189	1.1665	0.1908	0.2778	0.0447	-8823.8873
481	type1	0	1	81	2.9853	0.1818	1.0322	0.1825	0.2569	0.0448	-8666.6911
482	type1	0	1	82	2.7644	0.1741	1.138	0.1763	0.2916	0.0444	-8555.933
483	type1	0	1	83	3.0504	0.1882	1.1142	0.1896	0.2675	0.0448	-8795.7738
484	type1	0	1	84	3.075	0.1884	1.0269	0.189	0.2503	0.0455	-8742.9671
485	type1	0	1	85	3.2369	0.1795	0.7183	0.1765	0.1816	0.0443	-8618.8448
486	type1	0	1	86	2.903	0.1788	1.045	0.18	0.2647	0.0449	-8602.1778
487	type1	0	1	87	3.0299	0.1829	1.0151	0.1834	0.251	0.0447	-8692.2045
488	type1	0	1	88	3.2636	0.1852	0.9101	0.1837	0.2181	0.0436	-8810.102
489	type1	0	1	89	2.5928	0.1707	1.2146	0.1743	0.319	0.0448	-8462.0211
490	type1	0	1	90	3.0554	0.1893	1.1202	0.1907	0.2683	0.045	-8805.191
491	type1	0	1	91	3.1542	0.1903	1.0832	0.1909	0.2556	0.0444	-8860.3442
492	type1	0	1	92	3.4113	0.1825	0.6985	0.1784	0.17	0.0431	-8759.1908
493	type1	0	1	93	3.1255	0.1768	0.8242	0.175	0.2087	0.0439	-8610.846
494	type1	0	1	94	3.0994	0.178	0.8353	0.1765	0.2123	0.0444	-8596.6613
495	type1	0	1	95	3.3101	0.1853	0.7416	0.1824	0.183	0.0447	-8706.1784
496	type1	0	1	96	2.9646	0.1789	0.954	0.1791	0.2435	0.0451	-8577.9284
497	type1	0	1	97	3.0173	0.1838	1.0582	0.1847	0.2596	0.0447	-8718.2506
498	type1	0	1	98	2.9436	0.1752	0.9946	0.1755	0.2525	0.044	-8594.8278
499	type1	0	1	99	2.7639	0.1777	1.1483	0.1804	0.2935	0.0453	-8564.8608
500	type1	0	1	100	2.7897	0.1802	1.2487	0.1835	0.3092	0.0445	-8677.5335
