# Supplementary material for: Genotype–covariate correlation and interaction disentangled by a whole-genome multivariate reaction norm model
Source: Nat Commun. 2019 May 20;10:2239. doi: 10.1038/s41467-019-10128-w (PMC6527612; doi:10.1038/s41467-019-10128-w)
Supplement: Supplementary file 13 — Source Data [file 41467_2019_10128_MOESM13_ESM.zip › data/fs7/fs7_lrt_gci.txt]

V1	V2	V3	V4	res_gci[, ncol(res_gci)]	pval_int
type1	0	0.25	1	0	-Inf
type1	0	0.25	2	0.016	-1.27781795253974
type1	0	0.25	3	0	-Inf
type1	0	0.25	4	0	-Inf
type1	0	0.25	5	0.128	-0.584371457292704
type1	0	0.25	6	6.847	2.37062477925637
type1	0	0.25	7	0.059	-0.870855675351748
type1	0	0.25	8	0.058	-0.876737602087621
type1	0	0.25	9	0.679	0.22772174482369
type1	0	0.25	10	0	-Inf
type1	0	0.25	11	0.005	-1.58597951921109
type1	0	0.25	12	0	-Inf
type1	0	0.25	13	0	-Inf
type1	0	0.25	14	0.041	-0.992560554093176
type1	0	0.25	15	0	-Inf
type1	0	0.25	16	0	-Inf
type1	0	0.25	17	0.396	-0.0731642368566769
type1	0	0.25	18	1.142	0.567373827694856
type1	0	0.25	19	1.37	0.70048612469627
type1	0	0.25	20	0.014	-1.31540356944829
type1	0	0.25	21	0	-Inf
type1	0	0.25	22	0	-Inf
type1	0	0.25	23	0.036	-1.03435760666451
type1	0	0.25	24	0	-Inf
type1	0	0.25	25	0.03	-1.09157593212756
type1	0	0.25	26	0.002	-1.80329954884402
type1	0	0.25	27	0	-Inf
type1	0	0.25	28	0	-Inf
type1	0	0.25	29	0	-Inf
type1	0	0.25	30	1.154	0.574799736932344
type1	0	0.25	31	0	-Inf
type1	0	0.25	32	0.116	-0.623171146501789
type1	0	0.25	33	0.022	-1.18548485030601
type1	0	0.25	34	0	-Inf
type1	0	0.25	35	0	-Inf
type1	0	0.25	36	0	-Inf
type1	0	0.25	37	0.54	0.0943067943000505
type1	0	0.25	38	0	-Inf
type1	0	0.25	39	0	-Inf
type1	0	0.25	40	0	-Inf
type1	0	0.25	41	0	-Inf
type1	0	0.25	42	0.973	0.456728433520875
type1	0	0.25	43	0.544	0.0984695927019167
type1	0	0.25	44	0	-Inf
type1	0	0.25	45	0.076	-0.781661078215038
type1	0	0.25	46	0.112	-0.636818776107397
type1	0	0.25	47	0	-Inf
type1	0	0.25	48	0	-Inf
type1	0	0.25	49	0.65	0.201605226336268
type1	0	0.25	50	0	-Inf
type1	0	0.25	51	0	-Inf
type1	0	0.25	52	0	-Inf
type1	0	0.25	53	0.035	-1.04330148969454
type1	0	0.25	54	0.002	-1.80329954884402
type1	0	0.25	55	0	-Inf
type1	0	0.25	56	0.179	-0.446090428676306
type1	0	0.25	57	0	-Inf
type1	0	0.25	58	0	-Inf
type1	0	0.25	59	0	-Inf
type1	0	0.25	60	3.422	1.51938323479723
type1	0	0.25	61	0.803	0.331329170627902
type1	0	0.25	62	0.796	0.325788999541561
type1	0	0.25	63	1.059	0.514522483483763
type1	0	0.25	64	0	-Inf
type1	0	0.25	65	0	-Inf
type1	0	0.25	66	0	-Inf
type1	0	0.25	67	0	-Inf
type1	0	0.25	68	0	-Inf
type1	0	0.25	69	0	-Inf
type1	0	0.25	70	0	-Inf
type1	0	0.25	71	0.01	-1.40739143651039
type1	0	0.25	72	0.13	-0.578189892247954
type1	0	0.25	73	0	-Inf
type1	0	0.25	74	0	-Inf
type1	0	0.25	75	2.259	1.1130670539072
type1	0	0.25	76	1.358	0.693861930456703
type1	0	0.25	77	0	-Inf
type1	0	0.25	78	0.031	-1.08139999471111
type1	0	0.25	79	0.044	-0.96950602661582
type1	0	0.25	80	0	-Inf
type1	0	0.25	81	0.022	-1.18548485030601
type1	0	0.25	82	0	-Inf
type1	0	0.25	83	4.716	1.88251326789058
type1	0	0.25	84	0	-Inf
type1	0	0.25	85	0.568	0.122996942958381
type1	0	0.25	86	0	-Inf
type1	0	0.25	87	0	-Inf
type1	0	0.25	88	0	-Inf
type1	0	0.25	89	0	-Inf
type1	0	0.25	90	0.69	0.237422854223346
type1	0	0.25	91	0	-Inf
type1	0	0.25	92	1.636	0.838499305930605
type1	0	0.25	93	1.277	0.648107905589453
type1	0	0.25	94	0	-Inf
type1	0	0.25	95	0	-Inf
type1	0	0.25	96	3.923	1.66828267255948
type1	0	0.25	97	0.047	-0.947736678324422
type1	0	0.25	98	0	-Inf
type1	0	0.25	99	3.332	1.49127841392591
type1	0	0.25	100	0	-Inf
type1	0	0.25	101	4.055	1.70560612696013
type1	0	0.25	102	0.068	-0.821331794477159
type1	0	0.25	103	0	-Inf
type1	0	0.25	104	1.348	0.688312315306604
type1	0	0.25	105	0	-Inf
type1	0	0.25	106	0	-Inf
type1	0	0.25	107	0	-Inf
type1	0	0.25	108	0	-Inf
type1	0	0.25	109	1.737	0.887074500089361
type1	0	0.25	110	3.724	1.61057919493055
type1	0	0.25	111	0	-Inf
type1	0	0.25	112	0	-Inf
type1	0	0.25	113	0.518	0.0710070453122629
type1	0	0.25	114	0	-Inf
type1	0	0.25	115	0.751	0.289342073046154
type1	0	0.25	116	0	-Inf
type1	0	0.25	117	0.317	-0.185078168059169
type1	0	0.25	118	0	-Inf
type1	0	0.25	119	0.645	0.197019847770954
type1	0	0.25	120	0	-Inf
type1	0	0.25	121	1.755	0.895539442937452
type1	0	0.25	122	1.003	0.477267899992828
type1	0	0.25	123	0	-Inf
type1	0	0.25	124	4.225	1.75263174551652
type1	0	0.25	125	0	-Inf
type1	0	0.25	126	1.004	0.47794533421004
type1	0	0.25	127	0.984	0.464308795009725
type1	0	0.25	128	0	-Inf
type1	0	0.25	129	0	-Inf
type1	0	0.25	130	0	-Inf
type1	0	0.25	131	0.03	-1.09157593212756
type1	0	0.25	132	0.84	0.360071665009734
type1	0	0.25	133	0	-Inf
type1	0	0.25	134	0.049	-0.933862448007213
type1	0	0.25	135	0.046	-0.954860190961172
type1	0	0.25	136	0.709	0.253926974076356
type1	0	0.25	137	0	-Inf
type1	0	0.25	138	2.374	1.15830117359708
type1	0	0.25	139	0	-Inf
type1	0	0.25	140	2.567	1.2312510941
type1	0	0.25	141	1.567	0.804191401887916
type1	0	0.25	142	0	-Inf
type1	0	0.25	143	0.415	-0.0487545544881851
type1	0	0.25	144	3.644	1.58686521930238
type1	0	0.25	145	0.623	0.176540550590011
type1	0	0.25	146	0	-Inf
type1	0	0.25	147	0.61	0.164197562023002
type1	0	0.25	148	1.312	0.668106321314084
type1	0	0.25	149	0.743	0.28270481445816
type1	0	0.25	150	3.434	1.52309684975911
type1	0	0.25	151	0	-Inf
type1	0	0.25	152	0.66	0.210701906856976
type1	0	0.25	153	0	-Inf
type1	0	0.25	154	1.453	0.745293395206219
type1	0	0.25	155	0.022	-1.18548485030601
type1	0	0.25	156	0.083	-0.749666917311531
type1	0	0.25	157	0	-Inf
type1	0	0.25	158	3.098	1.41599460671491
type1	0	0.25	159	0.011	-1.3817146121024
type1	0	0.25	160	1.076	0.525568252811015
type1	0	0.25	161	2.314	1.13487555247022
type1	0	0.25	162	0	-Inf
type1	0	0.25	163	0	-Inf
type1	0	0.25	164	0.885	0.393877159934688
type1	0	0.25	165	1.14	0.566131111976194
type1	0	0.25	166	0.062	-0.853692608624323
type1	0	0.25	167	0.174	-0.458159507679372
type1	0	0.25	168	4.441	1.8108028065826
type1	0	0.25	169	0	-Inf
type1	0	0.25	170	0	-Inf
type1	0	0.25	171	0	-Inf
type1	0	0.25	172	0	-Inf
type1	0	0.25	173	5.598	2.09735698801597
type1	0	0.25	174	1.125	0.556763927770545
type1	0	0.25	175	0.817	0.342310126147231
type1	0	0.25	176	0	-Inf
type1	0	0.25	177	0.231	-0.333928737159476
type1	0	0.25	178	1.323	0.674318717189869
type1	0	0.25	179	0	-Inf
type1	0	0.25	180	0.04	-1.00056152744008
type1	0	0.25	181	0	-Inf
type1	0	0.25	182	1.107	0.54541223750243
type1	0	0.25	183	0	-Inf
type1	0	0.25	184	0	-Inf
type1	0	0.25	185	0.106	-0.658043347377242
type1	0	0.25	186	0.001	-1.9560926464272
type1	0	0.25	187	0	-Inf
type1	0	0.25	188	0	-Inf
type1	0	0.25	189	0.148	-0.525706721770128
type1	0	0.25	190	0.458	0.00360914627588593
type1	0	0.25	191	3.769	1.6237851206296
type1	0	0.25	192	0	-Inf
type1	0	0.25	193	0.16	-0.493460891803409
type1	0	0.25	194	0.385	-0.0876923343759809
type1	0	0.25	195	0	-Inf
type1	0	0.25	196	0	-Inf
type1	0	0.25	197	0	-Inf
type1	0	0.25	198	0	-Inf
type1	0	0.25	199	0	-Inf
type1	0	0.25	200	0	-Inf
type1	0	0.25	201	3.638	1.58507420749825
type1	0	0.25	202	0.068	-0.821331794477159
type1	0	0.25	203	0	-Inf
type1	0	0.25	204	0	-Inf
type1	0	0.25	205	0	-Inf
type1	0	0.25	206	0	-Inf
type1	0	0.25	207	0	-Inf
type1	0	0.25	208	0	-Inf
type1	0	0.25	209	0	-Inf
type1	0	0.25	210	0	-Inf
type1	0	0.25	211	0	-Inf
type1	0	0.25	212	0.001	-1.9560926464272
type1	0	0.25	213	0	-Inf
type1	0	0.25	214	0.062	-0.853692608624323
type1	0	0.25	215	0	-Inf
type1	0	0.25	216	0	-Inf
type1	0	0.25	217	2.237	1.10425080859005
type1	0	0.25	218	0	-Inf
type1	0	0.25	219	0	-Inf
type1	0	0.25	220	0.771	0.305722758052599
type1	0	0.25	221	0	-Inf
type1	0	0.25	222	0	-Inf
type1	0	0.25	223	0	-Inf
type1	0	0.25	224	0	-Inf
type1	0	0.25	225	0.413	-0.0512848701369465
type1	0	0.25	226	0.045	-0.962114795353316
type1	0	0.25	227	0	-Inf
type1	0	0.25	228	0.645	0.197019847770954
type1	0	0.25	229	0	-Inf
type1	0	0.25	230	0.18	-0.443708265348651
type1	0	0.25	231	0	-Inf
type1	0	0.25	232	0.351	-0.134629519361019
type1	0	0.25	233	0	-Inf
type1	0	0.25	234	0.193	-0.413640743207205
type1	0	0.25	235	0	-Inf
type1	0	0.25	236	0	-Inf
type1	0	0.25	237	0.996	0.472513005643889
type1	0	0.25	238	0	-Inf
type1	0	0.25	239	0	-Inf
type1	0	0.25	240	2.784	1.30933701866703
type1	0	0.25	241	0	-Inf
type1	0	0.25	242	0.014	-1.31540356944829
type1	0	0.25	243	3.166	1.43821607748031
type1	0	0.25	244	0	-Inf
type1	0	0.25	245	2.897	1.34852635186311
type1	0	0.25	246	0	-Inf
type1	0	0.25	247	0	-Inf
type1	0	0.25	248	0.272	-0.258509912068933
type1	0	0.25	249	0	-Inf
type1	0	0.25	250	0.534	0.0880209460780598
type1	0	0.25	251	0	-Inf
type1	0	0.25	252	0.028	-1.1128278895113
type1	0	0.25	253	0.561	0.115920920178838
type1	0	0.25	254	0	-Inf
type1	0	0.25	255	0	-Inf
type1	0	0.25	256	0.586	0.140911127389009
type1	0	0.25	257	0	-Inf
type1	0	0.25	258	0	-Inf
type1	0	0.25	259	0	-Inf
type1	0	0.25	260	0	-Inf
type1	0	0.25	261	0	-Inf
type1	0	0.25	262	0	-Inf
type1	0	0.25	263	0.32	-0.180468591244421
type1	0	0.25	264	0	-Inf
type1	0	0.25	265	0	-Inf
type1	0	0.25	266	0	-Inf
type1	0	0.25	267	0.824	0.347751922145913
type1	0	0.25	268	0	-Inf
type1	0	0.25	269	0.08	-0.76309762152881
type1	0	0.25	270	0	-Inf
type1	0	0.25	271	0	-Inf
type1	0	0.25	272	1.489	0.764207898073237
type1	0	0.25	273	2.147	1.06760761704703
type1	0	0.25	274	0.402	-0.0653646791578475
type1	0	0.25	275	0	-Inf
type1	0	0.25	276	2.354	1.15053401965114
type1	0	0.25	277	0.662	0.212509573703472
type1	0	0.25	278	1.098	0.539689938350526
type1	0	0.25	279	0.034	-1.05246476821527
type1	0	0.25	280	0	-Inf
type1	0	0.25	281	0	-Inf
type1	0	0.25	282	0.077	-0.776946565895943
type1	0	0.25	283	0.031	-1.08139999471111
type1	0	0.25	284	0	-Inf
type1	0	0.25	285	0	-Inf
type1	0	0.25	286	0	-Inf
type1	0	0.25	287	0	-Inf
type1	0	0.25	288	0	-Inf
type1	0	0.25	289	0	-Inf
type1	0	0.25	290	0.409	-0.0563725869794914
type1	0	0.25	291	0	-Inf
type1	0	0.25	292	0.003	-1.70949016385463
type1	0	0.25	293	0	-Inf
type1	0	0.25	294	1.514	0.777168320554566
type1	0	0.25	295	0	-Inf
type1	0	0.25	296	0	-Inf
type1	0	0.25	297	0	-Inf
type1	0	0.25	298	0	-Inf
type1	0	0.25	299	2.454	1.1889696578091
type1	0	0.25	300	0	-Inf
type1	0	0.25	301	0.228	-0.339838118678179
type1	0	0.25	302	0	-Inf
type1	0	0.25	303	0.909	0.411426569458958
type1	0	0.25	304	1.003	0.477267899992828
type1	0	0.25	305	2.316	1.13566246379708
type1	0	0.25	306	0	-Inf
type1	0	0.25	307	0	-Inf
type1	0	0.25	308	0	-Inf
type1	0	0.25	309	0	-Inf
type1	0	0.25	310	0	-Inf
type1	0	0.25	311	0	-Inf
type1	0	0.25	312	0	-Inf
type1	0	0.25	313	0.541	0.0953495602117933
type1	0	0.25	314	0.4	-0.0679549622647193
type1	0	0.25	315	0	-Inf
type1	0	0.25	316	0	-Inf
type1	0	0.25	317	0.066	-0.83184712424725
type1	0	0.25	318	0.306	-0.202264901041578
type1	0	0.25	319	0.821	0.345423645937508
type1	0	0.25	320	2.212	1.09416625539996
type1	0	0.25	321	0.65	0.201605226336268
type1	0	0.25	322	0.3	-0.211835773665956
type1	0	0.25	323	0	-Inf
type1	0	0.25	324	0	-Inf
type1	0	0.25	325	0	-Inf
type1	0	0.25	326	0	-Inf
type1	0	0.25	327	7.818	2.56405611554523
type1	0	0.25	328	0	-Inf
type1	0	0.25	329	0.054	-0.901142262120651
type1	0	0.25	330	0.915	0.415764298310254
type1	0	0.25	331	0.027	-1.12394482274046
type1	0	0.25	332	0	-Inf
type1	0	0.25	333	0.018	-1.24412288467503
type1	0	0.25	334	0	-Inf
type1	0	0.25	335	0	-Inf
type1	0	0.25	336	2.326	1.13959068014823
type1	0	0.25	337	1.637	0.838989583417707
type1	0	0.25	338	0.688	0.235667129888181
type1	0	0.25	339	0.115	-0.626547241459058
type1	0	0.25	340	2.35	1.14897566615656
type1	0	0.25	341	1.053	0.510595481425776
type1	0	0.25	342	0	-Inf
type1	0	0.25	343	5.366	2.04286277374414
type1	0	0.25	344	0	-Inf
type1	0	0.25	345	1.688	0.86374198105317
type1	0	0.25	346	0.014	-1.31540356944829
type1	0	0.25	347	0.757	0.294287796149992
type1	0	0.25	348	0.469	0.016425231448704
type1	0	0.25	349	4.093	1.71621720944392
type1	0	0.25	350	0.75	0.288515115731473
type1	0	0.25	351	2.142	1.0655438618125
type1	0	0.25	352	0	-Inf
type1	0	0.25	353	0	-Inf
type1	0	0.25	354	0	-Inf
type1	0	0.25	355	2.083	1.04095943619816
type1	0	0.25	356	0	-Inf
type1	0	0.25	357	0	-Inf
type1	0	0.25	358	2.131	1.0609929219384
type1	0	0.25	359	0.015	-1.29606381653317
type1	0	0.25	360	0	-Inf
type1	0	0.25	361	0	-Inf
type1	0	0.25	362	0	-Inf
type1	0	0.25	363	0	-Inf
type1	0	0.25	364	0.869	0.381995638920415
type1	0	0.25	365	0.221	-0.353862469312369
type1	0	0.25	366	0	-Inf
type1	0	0.25	367	0	-Inf
type1	0	0.25	368	1.052	0.509939516272474
type1	0	0.25	369	0	-Inf
type1	0	0.25	370	0	-Inf
type1	0	0.25	371	0.077	-0.776946565895943
type1	0	0.25	372	0.829	0.351619421781244
type1	0	0.25	373	0	-Inf
type1	0	0.25	374	0	-Inf
type1	0	0.25	375	0	-Inf
type1	0	0.25	376	0	-Inf
type1	0	0.25	377	0	-Inf
type1	0	0.25	378	0.645	0.197019847770954
type1	0	0.25	379	0	-Inf
type1	0	0.25	380	0.82	0.344646249352815
type1	0	0.25	381	0.265	-0.270743157561781
type1	0	0.25	382	0.595	0.149721589998029
type1	0	0.25	383	0.148	-0.525706721770128
type1	0	0.25	384	7.16	2.43457136830191
type1	0	0.25	385	0	-Inf
type1	0	0.25	386	1.238	0.625392166716194
type1	0	0.25	387	0.435	-0.0239297249412226
type1	0	0.25	388	0	-Inf
type1	0	0.25	389	0	-Inf
type1	0	0.25	390	0	-Inf
type1	0	0.25	391	1.234	0.623035668774262
type1	0	0.25	392	0	-Inf
type1	0	0.25	393	7.313	2.46525678583535
type1	0	0.25	394	0	-Inf
type1	0	0.25	395	2.645	1.25977008556096
type1	0	0.25	396	0.021	-1.19922083632257
type1	0	0.25	397	0	-Inf
type1	0	0.25	398	0.749	0.287687390671748
type1	0	0.25	399	0	-Inf
type1	0	0.25	400	0.196	-0.406926707151582
type1	0	0.25	401	0	-Inf
type1	0	0.25	402	0	-Inf
type1	0	0.25	403	0.649	0.20069014601311
type1	0	0.25	404	0.933	0.428662057382226
type1	0	0.25	405	0	-Inf
type1	0	0.25	406	1.435	0.735721287438446
type1	0	0.25	407	3.423	1.51969300096016
type1	0	0.25	408	0	-Inf
type1	0	0.25	409	0	-Inf
type1	0	0.25	410	0	-Inf
type1	0	0.25	411	0.328	-0.168332485170312
type1	0	0.25	412	0.145	-0.534089167406612
type1	0	0.25	413	0	-Inf
type1	0	0.25	414	0.745	0.284368776191546
type1	0	0.25	415	0.378	-0.0970975852735829
type1	0	0.25	416	0	-Inf
type1	0	0.25	417	0	-Inf
type1	0	0.25	418	0.012	-1.35801551286842
type1	0	0.25	419	0	-Inf
type1	0	0.25	420	0	-Inf
type1	0	0.25	421	0	-Inf
type1	0	0.25	422	0.786	0.31781566203845
type1	0	0.25	423	0	-Inf
type1	0	0.25	424	0	-Inf
type1	0	0.25	425	0.091	-0.715693513023396
type1	0	0.25	426	0.425	-0.0362352911731458
type1	0	0.25	427	0.606	0.160362235375112
type1	0	0.25	428	0.635	0.187773281945564
type1	0	0.25	429	2.387	1.16332802162558
type1	0	0.25	430	2.943	1.36421213288751
type1	0	0.25	431	0	-Inf
type1	0	0.25	432	0	-Inf
type1	0	0.25	433	2.328	1.14037505974455
type1	0	0.25	434	0	-Inf
type1	0	0.25	435	1.239	0.625980501734584
type1	0	0.25	436	1.987	1.00000142342812
type1	0	0.25	437	0	-Inf
type1	0	0.25	438	0	-Inf
type1	0	0.25	439	1.565	0.803182521278463
type1	0	0.25	440	0	-Inf
type1	0	0.25	441	0.047	-0.947736678324422
type1	0	0.25	442	0	-Inf
type1	0	0.25	443	0.194	-0.411393789798478
type1	0	0.25	444	0.39	-0.0810512480115989
type1	0	0.25	445	0	-Inf
type1	0	0.25	446	0	-Inf
type1	0	0.25	447	0	-Inf
type1	0	0.25	448	0.255	-0.288652185118058
type1	0	0.25	449	0	-Inf
type1	0	0.25	450	0	-Inf
type1	0	0.25	451	0	-Inf
type1	0	0.25	452	0.511	0.0634444811010012
type1	0	0.25	453	0	-Inf
type1	0	0.25	454	1.623	0.832108021352553
type1	0	0.25	455	0	-Inf
type1	0	0.25	456	0	-Inf
type1	0	0.25	457	2.008	1.00906606110737
type1	0	0.25	458	0	-Inf
type1	0	0.25	459	0	-Inf
type1	0	0.25	460	0.158	-0.49869987254364
type1	0	0.25	461	0	-Inf
type1	0	0.25	462	0	-Inf
type1	0	0.25	463	0.018	-1.24412288467503
type1	0	0.25	464	0	-Inf
type1	0	0.25	465	0.17	-0.468011473703145
type1	0	0.25	466	3.038	1.39614066483602
type1	0	0.25	467	0	-Inf
type1	0	0.25	468	0.982	0.46293484038031
type1	0	0.25	469	0.294	-0.221551720436097
type1	0	0.25	470	0.001	-1.9560926464272
type1	0	0.25	471	0	-Inf
type1	0	0.25	472	0	-Inf
type1	0	0.25	473	0.188	-0.425013104391937
type1	0	0.25	474	0	-Inf
type1	0	0.25	475	0.602	0.156508902295899
type1	0	0.25	476	0.266	-0.268980656962251
type1	0	0.25	477	0	-Inf
type1	0	0.25	478	2.75	1.29735561480628
type1	0	0.25	479	2.632	1.255053243916
type1	0	0.25	480	2.881	1.34303485604595
type1	0	0.25	481	0	-Inf
type1	0	0.25	482	0	-Inf
type1	0	0.25	483	1.886	0.955534345279428
type1	0	0.25	484	0	-Inf
type1	0	0.25	485	0.102	-0.672736816989662
type1	0	0.25	486	0.001	-1.9560926464272
type1	0	0.25	487	0.308	-0.199105949112371
type1	0	0.25	488	0	-Inf
type1	0	0.25	489	0	-Inf
type1	0	0.25	490	0	-Inf
type1	0	0.25	491	0	-Inf
type1	0	0.25	492	0	-Inf
type1	0	0.25	493	0	-Inf
type1	0	0.25	494	0	-Inf
type1	0	0.25	495	0	-Inf
type1	0	0.25	496	0.608	0.162282136171456
type1	0	0.25	497	1.646	0.843393410538781
type1	0	0.25	498	0	-Inf
type1	0	0.25	499	0.131	-0.575127455551634
type1	0	0.25	500	0	-Inf
type1	0	1	1	0.105	-0.661674253751856
type1	0	1	2	0	-Inf
type1	0	1	3	0.039	-1.00873305559222
type1	0	1	4	3.994	1.68844894434204
type1	0	1	5	0	-Inf
type1	0	1	6	0.126	-0.590630451355919
type1	0	1	7	0.288	-0.231418201684298
type1	0	1	8	5.954	2.17851307921002
type1	0	1	9	0	-Inf
type1	0	1	10	0.37	-0.108005330622483
type1	0	1	11	1.621	0.831121816276018
type1	0	1	12	0	-Inf
type1	0	1	13	0	-Inf
type1	0	1	14	0.801	0.329749685215989
type1	0	1	15	5.684	2.11722699496587
type1	0	1	16	0	-Inf
type1	0	1	17	0.379	-0.0957461481662122
type1	0	1	18	1.303	0.66299785038119
type1	0	1	19	0	-Inf
type1	0	1	20	0	-Inf
type1	0	1	21	4.057	1.70616606579715
type1	0	1	22	0.697	0.243539931749783
type1	0	1	23	0	-Inf
type1	0	1	24	1.373	0.702136213139491
type1	0	1	25	0	-Inf
type1	0	1	26	0.077	-0.776946565895943
type1	0	1	27	0.034	-1.05246476821527
type1	0	1	28	0	-Inf
type1	0	1	29	0.529	0.0827439121152603
type1	0	1	30	0	-Inf
type1	0	1	31	0	-Inf
type1	0	1	32	0	-Inf
type1	0	1	33	0.626	0.17936298312899
type1	0	1	34	6.207	2.234514808968
type1	0	1	35	0.38	-0.0943973418152771
type1	0	1	36	0.033	-1.06185978111221
type1	0	1	37	0	-Inf
type1	0	1	38	0.106	-0.658043347377242
type1	0	1	39	0.614	0.168015094067696
type1	0	1	40	1.734	0.885658214753463
type1	0	1	41	0	-Inf
type1	0	1	42	0.097	-0.691772493588486
type1	0	1	43	0.083	-0.749666917311531
type1	0	1	44	0	-Inf
type1	0	1	45	0	-Inf
type1	0	1	46	0.188	-0.425013104391937
type1	0	1	47	8.606	2.71134199577001
type1	0	1	48	0	-Inf
type1	0	1	49	0.911	0.41287464713902
type1	0	1	50	0	-Inf
type1	0	1	51	5.886	2.16323049232595
type1	0	1	52	0.066	-0.83184712424725
type1	0	1	53	0	-Inf
type1	0	1	54	0	-Inf
type1	0	1	55	0	-Inf
type1	0	1	56	0	-Inf
type1	0	1	57	0.025	-1.14728009556637
type1	0	1	58	0	-Inf
type1	0	1	59	1.253	0.634184330764407
type1	0	1	60	0.065	-0.837203710504229
type1	0	1	61	4.096	1.71705244428066
type1	0	1	62	0	-Inf
type1	0	1	63	2.537	1.2201400235607
type1	0	1	64	0	-Inf
type1	0	1	65	2.075	1.03759235262043
type1	0	1	66	0.256	-0.28683749326128
type1	0	1	67	0.03	-1.09157593212756
type1	0	1	68	0	-Inf
type1	0	1	69	0.285	-0.236409687793274
type1	0	1	70	0.5	0.0514082080141043
type1	0	1	71	0	-Inf
type1	0	1	72	0.705	0.250478396437824
type1	0	1	73	0.074	-0.791244739400519
type1	0	1	74	0	-Inf
type1	0	1	75	0.533	0.0869683853671818
type1	0	1	76	0	-Inf
type1	0	1	77	0.12	-0.609895519197862
type1	0	1	78	4.739	1.88839895341876
type1	0	1	79	0.235	-0.326140401065893
type1	0	1	80	0.027	-1.12394482274046
type1	0	1	81	0	-Inf
type1	0	1	82	0	-Inf
type1	0	1	83	5.321	2.03213656030329
type1	0	1	84	1.944	0.981249426688386
type1	0	1	85	0.206	-0.385106632919542
type1	0	1	86	0.27	-0.26198052673629
type1	0	1	87	0	-Inf
type1	0	1	88	0.485	0.0346831251350429
type1	0	1	89	3.88	1.65596397390381
type1	0	1	90	0.45	-0.00585289603635271
type1	0	1	91	0	-Inf
type1	0	1	92	0.058	-0.876737602087621
type1	0	1	93	0.041	-0.992560554093176
type1	0	1	94	0.179	-0.446090428676306
type1	0	1	95	0	-Inf
type1	0	1	96	0	-Inf
type1	0	1	97	0	-Inf
type1	0	1	98	2.257	1.11226780115966
type1	0	1	99	0.431	-0.0288268859243624
type1	0	1	100	0	-Inf
type1	0	1	101	0	-Inf
type1	0	1	102	0.839	0.359306441555237
type1	0	1	103	0	-Inf
type1	0	1	104	0	-Inf
type1	0	1	105	0.025	-1.14728009556637
type1	0	1	106	1.026	0.492734757046743
type1	0	1	107	0.627	0.1803016667801
type1	0	1	108	0	-Inf
type1	0	1	109	1.755	0.895539442937452
type1	0	1	110	0.138	-0.554195391383243
type1	0	1	111	0.48	0.0290250233583267
type1	0	1	112	0	-Inf
type1	0	1	113	0	-Inf
type1	0	1	114	0	-Inf
type1	0	1	115	0.259	-0.281425585756113
type1	0	1	116	0.349	-0.137493797230677
type1	0	1	117	0	-Inf
type1	0	1	118	0	-Inf
type1	0	1	119	0.013	-1.33599096772412
type1	0	1	120	0.381	-0.0930511536410378
type1	0	1	121	0	-Inf
type1	0	1	122	0	-Inf
type1	0	1	123	0	-Inf
type1	0	1	124	0.002	-1.80329954884402
type1	0	1	125	0.106	-0.658043347377242
type1	0	1	126	0.907	0.409976312396097
type1	0	1	127	0	-Inf
type1	0	1	128	0	-Inf
type1	0	1	129	0	-Inf
type1	0	1	130	0	-Inf
type1	0	1	131	0	-Inf
type1	0	1	132	0	-Inf
type1	0	1	133	0	-Inf
type1	0	1	134	0	-Inf
type1	0	1	135	0	-Inf
type1	0	1	136	1.346	0.687199145748593
type1	0	1	137	2.12	1.05642719195893
type1	0	1	138	0.305	-0.203850194357964
type1	0	1	139	0	-Inf
type1	0	1	140	1.954	0.985633632362663
type1	0	1	141	0	-Inf
type1	0	1	142	0.215	-0.366157881656431
type1	0	1	143	0	-Inf
type1	0	1	144	0	-Inf
type1	0	1	145	0.183	-0.436623148416771
type1	0	1	146	0	-Inf
type1	0	1	147	0	-Inf
type1	0	1	148	1.431	0.733583509185262
type1	0	1	149	0	-Inf
type1	0	1	150	2.2	1.08930031222559
type1	0	1	151	5.564	2.08945307806611
type1	0	1	152	0.224	-0.347810840189675
type1	0	1	153	1.707	0.872840288406362
type1	0	1	154	1.552	0.79660433517689
type1	0	1	155	0.042	-0.984722382293801
type1	0	1	156	0	-Inf
type1	0	1	157	0.951	0.441391253738059
type1	0	1	158	0	-Inf
type1	0	1	159	2.003	1.00691327362605
type1	0	1	160	0.578	0.132998390841353
type1	0	1	161	0.009	-1.43544203252481
type1	0	1	162	0.77	0.304910780763291
type1	0	1	163	0	-Inf
type1	0	1	164	0.302	-0.208629624150929
type1	0	1	165	0.194	-0.411393789798478
type1	0	1	166	0	-Inf
type1	0	1	167	0.032	-1.07149996590098
type1	0	1	168	0.408	-0.057650217426201
type1	0	1	169	0	-Inf
type1	0	1	170	2.916	1.35502353129873
type1	0	1	171	0.089	-0.723951741231079
type1	0	1	172	0	-Inf
type1	0	1	173	0.632	0.184979267612721
type1	0	1	174	0	-Inf
type1	0	1	175	0	-Inf
type1	0	1	176	0	-Inf
type1	0	1	177	0	-Inf
type1	0	1	178	1.944	0.981249426688386
type1	0	1	179	0	-Inf
type1	0	1	180	0	-Inf
type1	0	1	181	1.188	0.595563744569284
type1	0	1	182	0	-Inf
type1	0	1	183	0	-Inf
type1	0	1	184	0	-Inf
type1	0	1	185	0	-Inf
type1	0	1	186	0	-Inf
type1	0	1	187	0	-Inf
type1	0	1	188	0	-Inf
type1	0	1	189	0	-Inf
type1	0	1	190	0	-Inf
type1	0	1	191	0	-Inf
type1	0	1	192	1.46	0.748994962777236
type1	0	1	193	0	-Inf
type1	0	1	194	0.209	-0.378720606407964
type1	0	1	195	0	-Inf
type1	0	1	196	0.211	-0.374502471398389
type1	0	1	197	0.457	0.00243299906205829
type1	0	1	198	0.126	-0.590630451355919
type1	0	1	199	1.408	0.721214784209281
type1	0	1	200	0.276	-0.251626271239567
type1	0	1	201	4.587	1.84918774111381
type1	0	1	202	0.208	-0.380841369361767
type1	0	1	203	0.272	-0.258509912068933
type1	0	1	204	0	-Inf
type1	0	1	205	0.003	-1.70949016385463
type1	0	1	206	0.129	-0.581271135690698
type1	0	1	207	0	-Inf
type1	0	1	208	0.346	-0.14181318153016
type1	0	1	209	0.642	0.194256570369997
type1	0	1	210	0	-Inf
type1	0	1	211	0	-Inf
type1	0	1	212	0.148	-0.525706721770128
type1	0	1	213	0	-Inf
type1	0	1	214	1.138	0.564886937396453
type1	0	1	215	0	-Inf
type1	0	1	216	0	-Inf
type1	0	1	217	0.016	-1.27781795253974
type1	0	1	218	0	-Inf
type1	0	1	219	3.53	1.55252951428273
type1	0	1	220	0	-Inf
type1	0	1	221	0	-Inf
type1	0	1	222	0	-Inf
type1	0	1	223	0	-Inf
type1	0	1	224	0.075	-0.786426708766166
type1	0	1	225	0	-Inf
type1	0	1	226	0.005	-1.58597951921109
type1	0	1	227	0.816	0.341530102489421
type1	0	1	228	1.752	0.894132496922498
type1	0	1	229	0	-Inf
type1	0	1	230	0.479	0.0278882875530576
type1	0	1	231	0	-Inf
type1	0	1	232	0.019	-1.22847947597622
type1	0	1	233	0	-Inf
type1	0	1	234	0	-Inf
type1	0	1	235	0	-Inf
type1	0	1	236	0	-Inf
type1	0	1	237	0.003	-1.70949016385463
type1	0	1	238	0.012	-1.35801551286842
type1	0	1	239	2.145	1.06678247761905
type1	0	1	240	0.186	-0.429627942157874
type1	0	1	241	0	-Inf
type1	0	1	242	0.267	-0.26722317780594
type1	0	1	243	0	-Inf
type1	0	1	244	0.141	-0.54548177451446
type1	0	1	245	4.014	1.69409121817744
type1	0	1	246	1.542	0.791519830099426
type1	0	1	247	0.104	-0.66533312999199
type1	0	1	248	0	-Inf
type1	0	1	249	0	-Inf
type1	0	1	250	0	-Inf
type1	0	1	251	0	-Inf
type1	0	1	252	1.106	0.544777971301436
type1	0	1	253	0.475	0.0233240771847584
type1	0	1	254	0	-Inf
type1	0	1	255	1.394	0.713621093835972
type1	0	1	256	4.487	1.82297534874958
type1	0	1	257	0	-Inf
type1	0	1	258	1.389	0.710896949403942
type1	0	1	259	1.982	0.997834250413601
type1	0	1	260	0.002	-1.80329954884402
type1	0	1	261	0.028	-1.1128278895113
type1	0	1	262	4.847	1.91581601422905
type1	0	1	263	0.001	-1.9560926464272
type1	0	1	264	0.778	0.311386232066282
type1	0	1	265	3.915	1.66599690570883
type1	0	1	266	1.091	0.535217459161504
type1	0	1	267	2.841	1.32922416415691
type1	0	1	268	3.499	1.54307823663817
type1	0	1	269	0	-Inf
type1	0	1	270	0.686	0.233907821442971
type1	0	1	271	2.405	1.17026026121617
type1	0	1	272	0.005	-1.58597951921109
type1	0	1	273	0.094	-0.703578260684225
type1	0	1	274	2.52	1.21380768944064
type1	0	1	275	5.344	2.03762535453603
type1	0	1	276	2.78	1.30793211066904
type1	0	1	277	0	-Inf
type1	0	1	278	0.065	-0.837203710504229
type1	0	1	279	0	-Inf
type1	0	1	280	1.126	0.557390998476633
type1	0	1	281	0.437	-0.0214934681869856
type1	0	1	282	0.745	0.284368776191546
type1	0	1	283	1.55	0.795589138454647
type1	0	1	284	0.002	-1.80329954884402
type1	0	1	285	0	-Inf
type1	0	1	286	0.424	-0.0374774503409889
type1	0	1	287	0.154	-0.509336330047327
type1	0	1	288	0.029	-1.10204541926504
type1	0	1	289	2.328	1.14037505974455
type1	0	1	290	0	-Inf
type1	0	1	291	0	-Inf
type1	0	1	292	0	-Inf
type1	0	1	293	0.542	0.096390945525504
type1	0	1	294	0	-Inf
type1	0	1	295	0	-Inf
type1	0	1	296	0	-Inf
type1	0	1	297	0	-Inf
type1	0	1	298	0	-Inf
type1	0	1	299	0	-Inf
type1	0	1	300	0	-Inf
type1	0	1	301	0	-Inf
type1	0	1	302	0	-Inf
type1	0	1	303	0.073	-0.79611650221034
type1	0	1	304	0.016	-1.27781795253974
type1	0	1	305	0.477	0.025609648890698
type1	0	1	306	0.229	-0.33786173249999
type1	0	1	307	0.028	-1.1128278895113
type1	0	1	308	0	-Inf
type1	0	1	309	2.257	1.11226780115966
type1	0	1	310	0	-Inf
type1	0	1	311	0.956	0.444897992562152
type1	0	1	312	0.012	-1.35801551286842
type1	0	1	313	3.105	1.41829566274039
type1	0	1	314	0	-Inf
type1	0	1	315	0	-Inf
type1	0	1	316	4.657	1.86733825352756
type1	0	1	317	0.016	-1.27781795253974
type1	0	1	318	4.526	1.83323843488984
type1	0	1	319	0	-Inf
type1	0	1	320	0.794	0.324199904182159
type1	0	1	321	0.31	-0.195962357195706
type1	0	1	322	0	-Inf
type1	0	1	323	1.21	0.608789093390074
type1	0	1	324	0.06	-0.865055879999853
type1	0	1	325	3.856	1.64905318221195
type1	0	1	326	0	-Inf
type1	0	1	327	0	-Inf
type1	0	1	328	0.307	-0.200683493659175
type1	0	1	329	0.96	0.447694411315578
type1	0	1	330	0	-Inf
type1	0	1	331	3.835	1.64298526416924
type1	0	1	332	2.747	1.29629408386897
type1	0	1	333	0	-Inf
type1	0	1	334	0.037	-1.02562176119817
type1	0	1	335	2.289	1.12500316720374
type1	0	1	336	0	-Inf
type1	0	1	337	0.049	-0.933862448007213
type1	0	1	338	0	-Inf
type1	0	1	339	1.922	0.971553554209584
type1	0	1	340	0.012	-1.35801551286842
type1	0	1	341	0	-Inf
type1	0	1	342	0.031	-1.08139999471111
type1	0	1	343	3.671	1.59490307587811
type1	0	1	344	1.169	0.584009950053854
type1	0	1	345	0	-Inf
type1	0	1	346	0	-Inf
type1	0	1	347	0.002	-1.80329954884402
type1	0	1	348	0.799	0.328167469426226
type1	0	1	349	0	-Inf
type1	0	1	350	2.955	1.36827947531864
type1	0	1	351	0.158	-0.49869987254364
type1	0	1	352	2.635	1.25614301637134
type1	0	1	353	1.963	0.989567270953049
type1	0	1	354	0.946	0.437871944528873
type1	0	1	355	1.571	0.806206662467004
type1	0	1	356	0.152	-0.514736353462468
type1	0	1	357	0.397	-0.0718583023344382
type1	0	1	358	0.052	-0.913913936858621
type1	0	1	359	0	-Inf
type1	0	1	360	0	-Inf
type1	0	1	361	0.005	-1.58597951921109
type1	0	1	362	0	-Inf
type1	0	1	363	0	-Inf
type1	0	1	364	1.018	0.48738182662247
type1	0	1	365	0.373	-0.103894679128317
type1	0	1	366	0	-Inf
type1	0	1	367	0.15	-0.520192684813
type1	0	1	368	0	-Inf
type1	0	1	369	0.866	0.379751178125349
type1	0	1	370	0.218	-0.359977610848303
type1	0	1	371	0	-Inf
type1	0	1	372	0	-Inf
type1	0	1	373	1.579	0.810227232837726
type1	0	1	374	0.099	-0.684065158778403
type1	0	1	375	0	-Inf
type1	0	1	376	0	-Inf
type1	0	1	377	0.854	0.370719547980393
type1	0	1	378	0	-Inf
type1	0	1	379	5.194	2.00157942669973
type1	0	1	380	0	-Inf
type1	0	1	381	0.081	-0.758575683345478
type1	0	1	382	1.496	0.7678510037875
type1	0	1	383	0	-Inf
type1	0	1	384	0.303	-0.207032532268818
type1	0	1	385	0.029	-1.10204541926504
type1	0	1	386	0	-Inf
type1	0	1	387	0	-Inf
type1	0	1	388	0.015	-1.29606381653317
type1	0	1	389	0.274	-0.25505857923682
type1	0	1	390	1.972	0.993489496996842
type1	0	1	391	10.313	3.00659355290928
type1	0	1	392	0	-Inf
type1	0	1	393	0.844	0.36312630123869
type1	0	1	394	0.798	0.327375333826161
type1	0	1	395	0.018	-1.24412288467503
type1	0	1	396	0.409	-0.0563725869794914
type1	0	1	397	0	-Inf
type1	0	1	398	0	-Inf
type1	0	1	399	0	-Inf
type1	0	1	400	0	-Inf
type1	0	1	401	0.994	0.471150307969053
type1	0	1	402	0	-Inf
type1	0	1	403	0.158	-0.49869987254364
type1	0	1	404	0.554	0.10878153044625
type1	0	1	405	0	-Inf
type1	0	1	406	0.452	-0.00347598180455018
type1	0	1	407	0	-Inf
type1	0	1	408	0.125	-0.593789697941882
type1	0	1	409	0	-Inf
type1	0	1	410	0.271	-0.260242792899792
type1	0	1	411	0.227	-0.341821168143295
type1	0	1	412	0.114	-0.629946952033386
type1	0	1	413	0	-Inf
type1	0	1	414	0.144	-0.536913778496472
type1	0	1	415	0.961	0.44839227753998
type1	0	1	416	0	-Inf
type1	0	1	417	0.002	-1.80329954884402
type1	0	1	418	0	-Inf
type1	0	1	419	0	-Inf
type1	0	1	420	0	-Inf
type1	0	1	421	0	-Inf
type1	0	1	422	0	-Inf
type1	0	1	423	0	-Inf
type1	0	1	424	0	-Inf
type1	0	1	425	0.942	0.435047367065103
type1	0	1	426	0	-Inf
type1	0	1	427	5.107	1.98039659952611
type1	0	1	428	0	-Inf
type1	0	1	429	5.718	2.12503497697036
type1	0	1	430	0	-Inf
type1	0	1	431	0	-Inf
type1	0	1	432	0.974	0.457419953813084
type1	0	1	433	0	-Inf
type1	0	1	434	0	-Inf
type1	0	1	435	3.024	1.3914739115177
type1	0	1	436	1.459	0.748466877720381
type1	0	1	437	0.587	0.141894801013756
type1	0	1	438	0.176	-0.453299782120659
type1	0	1	439	0	-Inf
type1	0	1	440	0.067	-0.826557101782752
type1	0	1	441	0	-Inf
type1	0	1	442	0	-Inf
type1	0	1	443	0	-Inf
type1	0	1	444	0	-Inf
type1	0	1	445	0.007	-1.50099821436884
type1	0	1	446	0.059	-0.870855675351748
type1	0	1	447	0.33	-0.165333078935155
type1	0	1	448	0	-Inf
type1	0	1	449	0.527	0.0806230692056022
type1	0	1	450	0	-Inf
type1	0	1	451	0	-Inf
type1	0	1	452	0.733	0.274337858105978
type1	0	1	453	0.051	-0.920454102413761
type1	0	1	454	0.777	0.310579334801023
type1	0	1	455	0.727	0.269279412166134
type1	0	1	456	0	-Inf
type1	0	1	457	0.052	-0.913913936858621
type1	0	1	458	0	-Inf
type1	0	1	459	0	-Inf
type1	0	1	460	0	-Inf
type1	0	1	461	0.608	0.162282136171456
type1	0	1	462	1.403	0.718508455744637
type1	0	1	463	0	-Inf
type1	0	1	464	0	-Inf
type1	0	1	465	0	-Inf
type1	0	1	466	0	-Inf
type1	0	1	467	5.57	2.09084989804355
type1	0	1	468	1.292	0.656722434965955
type1	0	1	469	0	-Inf
type1	0	1	470	0	-Inf
type1	0	1	471	0.434	-0.0251509213814092
type1	0	1	472	0	-Inf
type1	0	1	473	0.31	-0.195962357195706
type1	0	1	474	0.611	0.165153605089855
type1	0	1	475	3.889	1.65854898012493
type1	0	1	476	0	-Inf
type1	0	1	477	0.001	-1.9560926464272
type1	0	1	478	1.396	0.714708957688144
type1	0	1	479	2.026	1.01678815794859
type1	0	1	480	0.805	0.332905937790385
type1	0	1	481	5.855	2.15622992358127
type1	0	1	482	0.206	-0.385106632919542
type1	0	1	483	0	-Inf
type1	0	1	484	0.577	0.13200382415649
type1	0	1	485	0.096	-0.695674481660037
type1	0	1	486	0	-Inf
type1	0	1	487	3.431	1.52216917712081
type1	0	1	488	0	-Inf
type1	0	1	489	0	-Inf
type1	0	1	490	0	-Inf
type1	0	1	491	0	-Inf
type1	0	1	492	4.04	1.70140137400361
type1	0	1	493	0.684	0.232144910131521
type1	0	1	494	0.779	0.312192410279617
type1	0	1	495	0	-Inf
type1	0	1	496	0	-Inf
type1	0	1	497	0.394	-0.0757834041770682
type1	0	1	498	1.411	0.722835560730456
type1	0	1	499	0.512	0.0645293956534288
type1	0	1	500	1.023	0.490730725028572
