# Supplementary material for: Genotype–covariate correlation and interaction disentangled by a whole-genome multivariate reaction norm model
Source: Nat Commun. 2019 May 20;10:2239. doi: 10.1038/s41467-019-10128-w (PMC6527612; doi:10.1038/s41467-019-10128-w)
Supplement: Supplementary file 13 — Source Data [file 41467_2019_10128_MOESM13_ESM.zip › data/fs7/fs7_res_rrm_2.txt]

V1	V2	V3	V4	V5	V6	V7	V8	V9	V10	V11	V12	V13	V14	V15	V16	V17	V18	V19	V20
type1	2	0	0.25	1	2.1027	0.2978	1.0748	0.1327	0.9256	0.1406	1.5278	0.3212	2.0216	0.2208	-0.0381	0.1316	0.2405	0.1214	-6702.2348
type1	2	0	0.25	2	1.835	0.3097	1.0325	0.136	1.0154	0.1393	2.1265	0.3198	2.0879	0.2242	-0.1017	0.1319	0.0034	0.1221	-6811.0845
type1	2	0	0.25	3	1.9968	0.3195	0.9945	0.1384	1.0322	0.1447	1.9041	0.3312	2.2631	0.2296	-0.0857	0.1389	0.089	0.1266	-6926.4549
type1	2	0	0.25	4	1.5232	0.2855	0.9466	0.1289	1.0437	0.1477	1.8527	0.3347	2.1663	0.2237	0.0561	0.1339	0.0422	0.1226	-6824.6919
type1	2	0	0.25	5	1.8503	0.3184	1.0143	0.1358	1.2127	0.1469	2.5313	0.3484	1.8725	0.227	-0.0728	0.1423	-0.0826	0.1278	-6897.8315
type1	2	0	0.25	6	1.4773	0.2955	0.9908	0.1286	1.2165	0.1375	2.3373	0.33	1.7384	0.2132	0.0369	0.1332	-0.14	0.1204	-6731.079
type1	2	0	0.25	7	1.6148	0.3121	0.9419	0.1331	0.9649	0.143	1.7516	0.3386	2.1497	0.2228	0.1569	0.1442	0.0547	0.1255	-6887.0733
type1	2	0	0.25	8	2.2921	0.3098	1.1258	0.134	0.8924	0.1383	1.8497	0.3283	2.0159	0.2192	-0.0938	0.1377	0.1943	0.1217	-6811.3366
type1	2	0	0.25	9	1.3269	0.2997	0.8116	0.1294	1.2817	0.1428	2.1181	0.3283	1.9837	0.218	0.1495	0.1355	-0.1548	0.1226	-6863.6287
type1	2	0	0.25	10	1.704	0.3024	0.9346	0.1327	1.2335	0.1448	2.4822	0.3234	1.9982	0.2213	-0.1526	0.1337	-0.1539	0.1216	-6814.201
type1	2	0	0.25	11	1.7917	0.3216	0.7632	0.1386	0.9329	0.1394	1.9913	0.3268	2.382	0.2305	-0.0467	0.1396	-0.0441	0.1267	-6868.5085
type1	2	0	0.25	12	1.8363	0.3288	1.0191	0.1421	1.2197	0.1439	2.1562	0.327	1.9229	0.2282	0.0243	0.1387	-0.0839	0.1285	-6928.2221
type1	2	0	0.25	13	1.6658	0.2898	0.9938	0.1329	1.0845	0.1432	2.153	0.3237	2.1128	0.2257	-0.0718	0.1281	-0.0408	0.1208	-6829.4049
type1	2	0	0.25	14	1.6871	0.307	0.9616	0.1365	1.2116	0.1499	2.3384	0.3386	2.1774	0.2329	-0.151	0.1344	-0.0874	0.1262	-6894.2283
type1	2	0	0.25	15	2.0412	0.2913	0.9371	0.1302	0.8786	0.1372	1.4779	0.3191	2.3016	0.2192	-0.0767	0.1303	0.2061	0.1184	-6744.29
type1	2	0	0.25	16	2.1146	0.3018	1.1048	0.1376	1.0282	0.1407	2.3437	0.3299	2.1333	0.2266	-0.2693	0.1317	0.0548	0.1219	-6851.4012
type1	2	0	0.25	17	1.2106	0.2877	0.8282	0.1304	1.0822	0.1417	2.4528	0.3259	2.232	0.2225	-0.0183	0.1313	-0.1911	0.1195	-6841.0731
type1	2	0	0.25	18	1.3931	0.294	0.8279	0.1297	0.8948	0.1408	1.771	0.3263	2.3493	0.2222	0.0585	0.1339	0.0092	0.121	-6772.2479
type1	2	0	0.25	19	1.9804	0.3046	0.9814	0.1364	0.7775	0.1435	1.3363	0.3276	2.3601	0.23	0.0919	0.1349	0.2854	0.1265	-6882.8314
type1	2	0	0.25	20	1.7965	0.2911	1.0841	0.1337	1.0424	0.1445	1.7486	0.3313	2.0584	0.2237	0.0777	0.1358	0.1221	0.1229	-6889.5101
type1	2	0	0.25	21	2.1806	0.3094	1.0453	0.1378	1.1996	0.1448	2.4037	0.3311	1.9804	0.2288	-0.2247	0.1307	0.0246	0.1243	-6882.032
type1	2	0	0.25	22	1.5423	0.3153	0.9449	0.1356	0.95	0.1429	1.6946	0.3336	2.1121	0.2272	0.1948	0.1437	0.0274	0.1268	-6856.4223
type1	2	0	0.25	23	1.5871	0.2955	1.0552	0.1321	0.822	0.1364	1.6311	0.3194	2.1177	0.2181	0.0823	0.1327	0.1158	0.1205	-6715.8896
type1	2	0	0.25	24	1.8574	0.296	0.9701	0.1303	1.2198	0.1429	2.6399	0.3297	1.7894	0.2204	-0.1006	0.1314	-0.0646	0.1201	-6820.0198
type1	2	0	0.25	25	1.6221	0.3107	1.0925	0.1399	1.1133	0.1417	2.2339	0.3285	1.9462	0.2262	0.022	0.1374	-0.0889	0.1245	-6882.5819
type1	2	0	0.25	26	1.7057	0.3141	1.0985	0.1366	0.9246	0.1429	1.9757	0.3362	2.1341	0.2258	-0.0011	0.1403	0.0712	0.1264	-6850.7057
type1	2	0	0.25	27	1.6394	0.3039	0.923	0.132	0.9832	0.1444	1.7701	0.3344	2.2176	0.226	0.0293	0.1368	0.067	0.1249	-6807.798
type1	2	0	0.25	28	1.967	0.2954	1.1957	0.1328	1.2216	0.1456	2.2308	0.3386	1.7484	0.2212	-0.0886	0.1359	0.0723	0.1216	-6815.4216
type1	2	0	0.25	29	1.5434	0.3068	0.7714	0.1319	1.2436	0.1439	2.5913	0.3397	2.1084	0.2218	-0.1389	0.1367	-0.186	0.1244	-6816.9004
type1	2	0	0.25	30	1.308	0.3053	1.1124	0.1343	1.2871	0.1443	1.9973	0.3355	1.6155	0.2201	0.2796	0.1404	-0.0994	0.1248	-6835.4112
type1	2	0	0.25	31	2.1705	0.2826	1.0118	0.1289	0.9358	0.1486	1.6987	0.3387	2.2901	0.2276	-0.1332	0.1319	0.3277	0.1222	-6831.6731
type1	2	0	0.25	32	2.4064	0.3203	1.2037	0.138	1.2858	0.1384	2.5467	0.3241	1.5969	0.2194	-0.194	0.1359	-0.0131	0.1216	-6867.2307
type1	2	0	0.25	33	1.3292	0.3091	0.9315	0.1336	1.3436	0.1483	2.4437	0.3459	1.7538	0.2262	0.1447	0.1411	-0.2083	0.1277	-6876.9421
type1	2	0	0.25	34	1.6581	0.3126	0.9816	0.1366	1.1807	0.1492	2.2844	0.3502	1.9533	0.2278	0.0222	0.1445	-0.0666	0.128	-6893.2889
type1	2	0	0.25	35	0.613	0.3009	0.5034	0.1332	1.1576	0.1468	2.7225	0.3427	2.5127	0.2314	0.0487	0.1374	-0.4836	0.1279	-6894.7274
type1	2	0	0.25	36	2.1108	0.2942	0.9337	0.1313	1.2212	0.1418	3.2504	0.3205	2.0998	0.2233	-0.5201	0.1193	-0.1763	0.1182	-6836.2691
type1	2	0	0.25	37	1.5087	0.2938	0.6812	0.1281	1.1551	0.1434	2.4122	0.3352	2.2241	0.2201	-0.1672	0.1337	-0.1676	0.1218	-6718.1279
type1	2	0	0.25	38	2.2301	0.2883	1.138	0.131	1.1547	0.1438	2.7674	0.3309	1.7802	0.2219	-0.241	0.1244	-0.0038	0.1212	-6866.2396
type1	2	0	0.25	39	1.7	0.304	1.0055	0.1357	1.2457	0.1431	2.4373	0.3255	1.9596	0.2236	-0.1297	0.13	-0.1247	0.1237	-6833.0943
type1	2	0	0.25	40	1.5284	0.3205	1.1242	0.1421	1.0909	0.1437	2.1852	0.3305	2.0688	0.2284	0.0225	0.1408	-0.1005	0.1263	-6928.7593
type1	2	0	0.25	41	2.0986	0.3081	1.1298	0.136	0.9961	0.1391	1.8693	0.3284	1.9423	0.2196	-0.0207	0.1388	0.1286	0.1226	-6833.8301
type1	2	0	0.25	42	1.378	0.3021	0.9157	0.1336	1.1105	0.1453	2.6443	0.3449	2.0431	0.226	-0.0152	0.1365	-0.2052	0.126	-6875.0086
type1	2	0	0.25	43	1.2903	0.293	0.9363	0.1333	1.3222	0.1495	2.3694	0.3432	1.8685	0.2258	0.0712	0.1344	-0.1574	0.1251	-6832.5254
type1	2	0	0.25	44	2.1909	0.3111	1.0816	0.1373	0.9729	0.1422	2.0606	0.3298	2.0924	0.2261	-0.177	0.1348	0.1184	0.1231	-6826.188
type1	2	0	0.25	45	1.3532	0.3065	0.8883	0.1339	0.9388	0.1471	2.1154	0.3417	2.3429	0.2293	0.0565	0.1399	-0.04	0.1276	-6904.8873
type1	2	0	0.25	46	1.779	0.3052	1.0298	0.1324	1.2201	0.1503	2.1586	0.3579	1.824	0.225	0.0607	0.1427	0.0506	0.1288	-6873.7547
type1	2	0	0.25	47	1.9226	0.3139	1.0641	0.1358	1.1038	0.146	2.4681	0.3489	1.88	0.225	-0.0877	0.1409	-0.0219	0.1283	-6862.2922
type1	2	0	0.25	48	1.2746	0.3028	0.8418	0.1319	0.9508	0.1354	2.1024	0.326	2.1924	0.2166	0.0419	0.1364	-0.1306	0.1217	-6739.4467
type1	2	0	0.25	49	1.3939	0.3134	0.8661	0.1388	0.9601	0.1399	1.8749	0.3275	2.3162	0.2273	0.1459	0.1401	-0.0834	0.1262	-6929.1263
type1	2	0	0.25	50	1.8203	0.2938	0.9808	0.1381	1.0155	0.1435	2.5293	0.3198	2.2861	0.2301	-0.2427	0.1179	-0.0948	0.1243	-6894.994
type1	2	0	0.25	51	2.3716	0.3197	1.1989	0.1361	1.1526	0.1398	2.2384	0.3269	1.7353	0.22	-0.1331	0.1372	0.0915	0.1226	-6864.5123
type1	2	0	0.25	52	1.5407	0.3114	0.9576	0.1355	1.1265	0.1415	2.2039	0.3292	2.0005	0.2228	0.11	0.1379	-0.0967	0.1247	-6926.4569
type1	2	0	0.25	53	1.3245	0.2979	0.7891	0.1348	0.9888	0.1494	1.7699	0.3436	2.3623	0.2353	0.1412	0.1363	0.0096	0.1289	-6873.0516
type1	2	0	0.25	54	1.5978	0.3093	1.0158	0.1377	0.8102	0.1442	1.4508	0.3315	2.4261	0.2302	0.1004	0.1391	0.1397	0.1264	-6885.904
type1	2	0	0.25	55	1.5476	0.3071	1.0313	0.1372	0.9714	0.1421	1.8082	0.3307	2.1892	0.2268	0.0803	0.1372	0.0151	0.125	-6872.0682
type1	2	0	0.25	56	1.3738	0.3024	0.9373	0.1346	1.0331	0.1416	2.0836	0.3292	2.0432	0.2208	0.0846	0.1357	-0.0908	0.1242	-6786.1295
type1	2	0	0.25	57	1.8022	0.3039	1.0514	0.1367	1.0865	0.1372	2.1246	0.3068	2.019	0.2203	-0.1085	0.1252	-0.031	0.1202	-6783.3951
type1	2	0	0.25	58	1.5254	0.3102	0.9248	0.1388	1.1737	0.1465	2.5769	0.3405	2.1532	0.2314	-0.0989	0.1363	-0.1756	0.1278	-6924.1412
type1	2	0	0.25	59	1.8774	0.3057	1.0573	0.1339	1.1957	0.1505	2.238	0.348	1.944	0.2273	-0.051	0.1396	0.0808	0.1266	-6893.656
type1	2	0	0.25	60	1.3523	0.3237	1.0421	0.1369	1.1439	0.141	1.9471	0.3286	1.9032	0.222	0.2206	0.1448	-0.1332	0.1259	-6885.3861
type1	2	0	0.25	61	1.7233	0.3189	0.8919	0.1386	1.1966	0.1482	2.006	0.3435	2.1765	0.2302	0.0541	0.1415	-0.0392	0.1286	-6988.1594
type1	2	0	0.25	62	1.8649	0.3013	1.0385	0.1318	1.1144	0.1482	1.9306	0.346	1.8693	0.225	0.0537	0.141	0.1277	0.1254	-6811.9503
type1	2	0	0.25	63	1.5048	0.3013	0.8818	0.132	0.9924	0.1451	1.9313	0.3443	2.289	0.2265	0.0953	0.1407	0.0134	0.1253	-6923.6611
type1	2	0	0.25	64	1.6184	0.2862	0.9884	0.1293	1.0925	0.1434	2.451	0.3324	2.1041	0.2211	-0.1087	0.1314	-0.025	0.1199	-6851.0907
type1	2	0	0.25	65	1.4517	0.313	0.8916	0.1388	1.1593	0.1472	2.0094	0.3406	2.1387	0.2291	0.0724	0.1387	-0.0626	0.129	-6879.3182
type1	2	0	0.25	66	2.119	0.3095	1.2048	0.1366	1.1887	0.146	2.0071	0.3337	1.7782	0.2226	-0.0402	0.1387	0.121	0.1251	-6862.2695
type1	2	0	0.25	67	1.8162	0.2966	0.7893	0.1314	1.1065	0.142	2.2393	0.3281	2.284	0.2242	-0.2364	0.1296	-0.0538	0.1219	-6758.6702
type1	2	0	0.25	68	1.9086	0.3036	1.1623	0.1342	1.1784	0.1391	2.0985	0.3242	1.7869	0.2168	-0.0132	0.1357	0.0213	0.1205	-6838.2464
type1	2	0	0.25	69	1.9639	0.2978	1.114	0.1348	1.1353	0.1479	2.0198	0.3361	1.9813	0.2274	-0.0531	0.1349	0.1024	0.1239	-6882.7581
type1	2	0	0.25	70	2.5393	0.3168	1.2493	0.1411	1.0318	0.1412	2.1381	0.3191	2.0324	0.2274	-0.3118	0.1298	0.1829	0.1235	-6869.8272
type1	2	0	0.25	71	1.6262	0.3045	0.9158	0.1339	0.8309	0.1397	1.6046	0.3207	2.3887	0.2241	0.0087	0.1347	0.0696	0.1222	-6781.3195
type1	2	0	0.25	72	2.0278	0.2948	0.791	0.1366	0.6991	0.1386	1.774	0.3091	2.7823	0.2317	-0.2179	0.12	0.1353	0.1212	-6877.3075
type1	2	0	0.25	73	2.2202	0.3038	1.1562	0.1335	1.2605	0.1481	2.366	0.3406	1.7285	0.2222	-0.1554	0.1339	0.0699	0.1247	-6852.7382
type1	2	0	0.25	74	2.2438	0.2806	1.0008	0.1285	1.0462	0.1464	2.3665	0.3479	2.1156	0.2237	-0.2541	0.1304	0.1782	0.1217	-6851.5958
type1	2	0	0.25	75	1.4343	0.303	0.9728	0.1335	1.2328	0.1455	2.7427	0.339	1.9232	0.2229	-0.0611	0.1379	-0.1963	0.1236	-6865.8092
type1	2	0	0.25	76	1.5105	0.3054	1.0492	0.1384	1.0727	0.1507	1.449	0.3486	2.0679	0.2329	0.2894	0.1415	0.1703	0.1303	-6933.5327
type1	2	0	0.25	77	1.6499	0.3002	0.9031	0.1354	1.117	0.1403	2.6291	0.3237	2.2888	0.225	-0.2876	0.131	-0.189	0.1201	-6833.8692
type1	2	0	0.25	78	1.5512	0.31	0.8813	0.1364	0.799	0.145	1.5454	0.3343	2.4733	0.2306	0.1313	0.1385	0.1437	0.1286	-6900.4484
type1	2	0	0.25	79	1.8025	0.2959	1.0517	0.1317	1.2615	0.1461	2.0135	0.3398	1.848	0.2207	-0.017	0.1367	0.0567	0.1235	-6797.3047
type1	2	0	0.25	80	1.9727	0.3067	1.186	0.1359	1.0547	0.1387	2.152	0.3201	1.8995	0.2195	-0.1308	0.1316	0.0238	0.1214	-6780.7337
type1	2	0	0.25	81	1.3348	0.303	1.0043	0.1347	1.0956	0.1416	2.5727	0.3289	1.9886	0.2219	-0.0091	0.1338	-0.1999	0.1236	-6839.2539
type1	2	0	0.25	82	1.5816	0.3193	1.046	0.1388	1.2176	0.141	2.4197	0.323	1.9541	0.2252	-0.0421	0.1391	-0.1716	0.1235	-6889.9269
type1	2	0	0.25	83	1.3948	0.3175	1.0029	0.1379	0.9754	0.147	1.5678	0.3407	2.1871	0.2308	0.2537	0.1442	0.0565	0.1309	-6923.4851
type1	2	0	0.25	84	1.9279	0.3226	0.9141	0.1371	1.0726	0.141	2.4789	0.3269	2.1947	0.226	-0.232	0.1358	-0.1108	0.1248	-6858.4162
type1	2	0	0.25	85	2.1529	0.3273	1.3276	0.1408	1.2753	0.1454	1.9411	0.3396	1.4585	0.2249	0.1605	0.1466	0.1465	0.1279	-6932.1504
type1	2	0	0.25	86	2.076	0.3067	0.9249	0.1329	0.9516	0.1456	1.8516	0.3425	2.3427	0.2288	-0.1161	0.1389	0.1757	0.1265	-6886.4726
type1	2	0	0.25	87	1.5269	0.3067	0.7516	0.1321	1.3037	0.1416	2.379	0.3294	2.0632	0.2211	-0.0632	0.1366	-0.2164	0.1227	-6816.3513
type1	2	0	0.25	88	1.3232	0.3051	0.8192	0.1337	1.0549	0.144	2.2858	0.3372	2.2278	0.2257	0.0193	0.1402	-0.1541	0.1244	-6851.0455
type1	2	0	0.25	89	1.7761	0.2904	0.9482	0.1338	0.9174	0.1495	2.1319	0.3489	2.3547	0.2335	-0.1	0.1324	0.0884	0.1266	-6896.8075
type1	2	0	0.25	90	1.6233	0.312	1.1146	0.1372	1.1288	0.1416	1.9598	0.3421	1.9011	0.2252	0.1145	0.1435	0	0.1254	-6881.9674
type1	2	0	0.25	91	1.9768	0.2963	1.1786	0.1341	1.457	0.1528	2.7177	0.3465	1.5778	0.226	-0.1636	0.1316	-0.0534	0.1255	-6860.7578
type1	2	0	0.25	92	1.5412	0.3038	0.9286	0.1375	0.9313	0.1431	1.9677	0.3306	2.4145	0.2295	-0.0274	0.1332	-0.0213	0.1252	-6898.6775
type1	2	0	0.25	93	1.6907	0.3161	1.0193	0.1406	0.9736	0.1429	1.55	0.3333	2.1851	0.2305	0.1494	0.1417	0.1234	0.1282	-6904.0835
type1	2	0	0.25	94	1.8257	0.3162	0.9374	0.1363	1.0714	0.1442	2.2416	0.3382	2.1264	0.2266	-0.0619	0.1402	-0.003	0.1267	-6895.8968
type1	2	0	0.25	95	2.0968	0.3213	1.129	0.1392	1.1637	0.1432	2.0943	0.3325	1.9364	0.2258	-0.0729	0.1396	0.0403	0.1256	-6918.4564
type1	2	0	0.25	96	1.5008	0.3029	1.031	0.1352	1.004	0.1466	1.6642	0.3402	2.0723	0.2268	0.1914	0.1395	0.0939	0.127	-6859.8329
type1	2	0	0.25	97	1.8053	0.3098	1.0354	0.1362	1.01	0.1421	2.2233	0.3287	2.1733	0.2269	-0.1125	0.1355	-0.027	0.1237	-6880.6322
type1	2	0	0.25	98	1.693	0.3228	0.9034	0.1384	1.3518	0.1447	2.7514	0.3328	1.9268	0.2267	-0.1177	0.1383	-0.2649	0.1267	-6921.3901
type1	2	0	0.25	99	1.6253	0.3121	0.9148	0.1353	0.9206	0.14	1.8652	0.3256	2.1595	0.2238	0.125	0.1386	0.0238	0.1255	-6865.7649
type1	2	0	0.25	100	2.1155	0.3033	0.9832	0.135	1.2131	0.148	2.4519	0.338	1.9914	0.2287	-0.179	0.1331	-0.0024	0.1248	-6911.3482
type1	2	0	0.25	101	2.0447	0.3178	1.0847	0.138	0.8334	0.1423	1.1952	0.3284	2.1329	0.2256	0.1642	0.1408	0.3243	0.1275	-6846.4646
type1	2	0	0.25	102	1.2767	0.3017	0.7562	0.1317	1.3142	0.1445	2.6278	0.3278	2.0601	0.2235	-0.0269	0.1327	-0.3216	0.1234	-6860.3205
type1	2	0	0.25	103	2.0927	0.3201	0.8428	0.1367	1.1843	0.1461	2.8748	0.3466	2.1848	0.2305	-0.3036	0.1409	-0.1326	0.1262	-6959.4641
type1	2	0	0.25	104	1.6625	0.3208	0.9784	0.1377	1.0695	0.1426	1.899	0.3356	2.0798	0.2252	0.0664	0.1426	-0.0435	0.1271	-6866.3798
type1	2	0	0.25	105	2.0563	0.2953	0.954	0.1335	1.2068	0.1441	2.7897	0.323	1.9696	0.2239	-0.3173	0.1236	-0.1188	0.1212	-6814.9934
type1	2	0	0.25	106	2.1482	0.3033	1.1456	0.1341	1.0979	0.1416	2.308	0.3336	1.8242	0.2208	-0.1493	0.1324	0.0814	0.1233	-6809.5534
type1	2	0	0.25	107	1.9056	0.2959	0.9209	0.1287	0.9805	0.1413	2.3409	0.3291	2.2311	0.2229	-0.2321	0.1306	0.0101	0.1202	-6789.2334
type1	2	0	0.25	108	2.4875	0.3116	1.1895	0.1342	1.26	0.1484	2.5254	0.3509	1.8058	0.2247	-0.2682	0.1391	0.0802	0.1254	-6934.3788
type1	2	0	0.25	109	1.4923	0.3062	0.9486	0.1351	1.2494	0.1421	2.3613	0.3295	1.8851	0.2222	-4e-04	0.1364	-0.2034	0.1233	-6809.4556
type1	2	0	0.25	110	1.5386	0.3107	0.8778	0.1332	1.1472	0.1495	2.2737	0.3584	1.9482	0.2271	0.1295	0.1462	-0.0526	0.1297	-6895.8849
type1	2	0	0.25	111	2.078	0.2955	1.0432	0.1319	0.7963	0.1402	1.4376	0.3251	2.1581	0.2197	0.0616	0.1324	0.293	0.1227	-6802.4445
type1	2	0	0.25	112	1.8488	0.3119	1.0202	0.1395	0.9468	0.1451	1.6085	0.3272	2.3672	0.2316	-0.0021	0.1348	0.1238	0.1266	-6925.8285
type1	2	0	0.25	113	1.4861	0.3163	1.0055	0.1384	1.2172	0.1429	1.9527	0.3311	1.9056	0.2246	0.1177	0.1404	-0.0957	0.1263	-6834.6413
type1	2	0	0.25	114	1.3542	0.3028	0.7888	0.1342	1.35	0.1503	2.6181	0.3409	2.0921	0.23	-0.0346	0.1362	-0.2537	0.1257	-6923.5818
type1	2	0	0.25	115	1.3496	0.3113	0.9703	0.1364	1.1573	0.1396	2.2657	0.3238	2.0288	0.2233	0.0655	0.1367	-0.2051	0.1219	-6878.7724
type1	2	0	0.25	116	1.7086	0.3081	0.9785	0.1344	1.0373	0.1428	2.3496	0.3437	1.9887	0.2235	0.0097	0.1412	-0.0078	0.1255	-6869.2757
type1	2	0	0.25	117	1.5392	0.2973	0.8771	0.1325	1.0488	0.1485	2.0588	0.3502	2.3023	0.2289	0.042	0.1425	0.0346	0.125	-6942.6844
type1	2	0	0.25	118	2.049	0.3075	1.091	0.1357	0.9743	0.143	2.0553	0.3374	2.2246	0.2281	-0.1263	0.1387	0.1517	0.1226	-6930.3935
type1	2	0	0.25	119	1.4185	0.2965	0.9618	0.1336	1.153	0.1408	1.7931	0.3167	2.0568	0.221	0.1028	0.1315	-0.028	0.1212	-6803.1176
type1	2	0	0.25	120	1.6796	0.3064	0.9793	0.1338	1.0595	0.1424	2.2286	0.3287	2.0368	0.2243	-0.0731	0.1353	-0.0458	0.1233	-6782.2072
type1	2	0	0.25	121	1.6399	0.2978	1.1254	0.1344	1.3172	0.1502	2.1855	0.3432	1.8339	0.2251	0.0134	0.1362	0.0061	0.1254	-6879.0873
type1	2	0	0.25	122	1.3463	0.3016	0.8428	0.1304	0.9512	0.1474	1.4832	0.338	2.3834	0.2258	0.1997	0.1402	0.0856	0.126	-6876.5753
type1	2	0	0.25	123	1.4111	0.3054	0.8131	0.1344	0.9939	0.1462	1.8341	0.3359	2.4339	0.23	0.0517	0.1385	0.0088	0.1251	-6887.7856
type1	2	0	0.25	124	2.078	0.3113	1.0563	0.1363	0.804	0.1459	1.6415	0.349	2.3262	0.2302	0.0174	0.1435	0.2636	0.128	-6947.6906
type1	2	0	0.25	125	1.7044	0.2985	1.0317	0.1328	1.3151	0.1409	2.2201	0.3199	1.7869	0.2161	-0.0157	0.1337	-0.0723	0.1187	-6808.6681
type1	2	0	0.25	126	1.5168	0.3071	0.806	0.1343	0.8116	0.1445	1.7422	0.3357	2.4962	0.2323	0.047	0.1367	0.0422	0.1275	-6850.1777
type1	2	0	0.25	127	1.5461	0.3096	0.9795	0.1417	1.1915	0.1511	1.8844	0.3347	2.2323	0.2377	0.0581	0.1349	-0.0506	0.1292	-6975.7468
type1	2	0	0.25	128	1.7872	0.3035	0.9114	0.1369	1.0527	0.1465	1.8611	0.3295	2.2412	0.2306	-0.0132	0.1346	0.0217	0.1258	-6882.8839
type1	2	0	0.25	129	1.7842	0.3084	1.049	0.1377	1.1746	0.1437	2.556	0.339	2.0573	0.225	-0.2016	0.1373	-0.1049	0.1242	-6874.8582
type1	2	0	0.25	130	1.8191	0.3246	0.9332	0.1382	1.2388	0.1473	2.6649	0.3438	2.0438	0.2297	-0.1325	0.1431	-0.1349	0.1281	-6961.5798
type1	2	0	0.25	131	1.7767	0.3072	1.0199	0.1351	0.9255	0.1417	1.8254	0.3286	2.1081	0.2239	0.0483	0.1379	0.1237	0.1239	-6827.3881
type1	2	0	0.25	132	1.5114	0.2983	1.157	0.1366	1.2093	0.1475	2.1287	0.3352	1.9136	0.2247	0.0416	0.1351	-0.0266	0.124	-6877.6064
type1	2	0	0.25	133	2.3181	0.3265	1.0976	0.1393	1.1413	0.1468	2.513	0.34	1.9638	0.2304	-0.2042	0.1378	0.0379	0.1282	-6966.7894
type1	2	0	0.25	134	1.8373	0.3128	1.1755	0.1364	1.3203	0.1399	1.853	0.3151	1.5922	0.2164	0.093	0.1363	0.0139	0.1208	-6781.4306
type1	2	0	0.25	135	1.714	0.2918	0.9767	0.1299	1.0522	0.1388	2.3847	0.3255	2.0531	0.2168	-0.15	0.1332	-0.0678	0.1167	-6763.1086
type1	2	0	0.25	136	1.5431	0.316	1.1281	0.1404	1.1739	0.1397	2.1397	0.3243	1.8223	0.2226	0.0671	0.1392	-0.1067	0.124	-6831.2886
type1	2	0	0.25	137	1.2565	0.31	0.9193	0.1374	1.2754	0.1421	2.6399	0.3267	2.0602	0.2244	-0.0725	0.1356	-0.3302	0.1233	-6865.1566
type1	2	0	0.25	138	1.5451	0.3008	0.937	0.1312	0.6896	0.1384	1.0758	0.3244	2.3303	0.2216	0.2226	0.1373	0.2732	0.1248	-6718.3435
type1	2	0	0.25	139	1.717	0.3049	1.0602	0.136	1.217	0.1402	2.5007	0.3206	1.9849	0.2222	-0.1416	0.1333	-0.1644	0.1197	-6877.2705
type1	2	0	0.25	140	0.793	0.3066	0.6948	0.1338	0.9114	0.1403	1.7382	0.3341	2.3	0.2244	0.3576	0.1425	-0.1568	0.1268	-6808.7743
type1	2	0	0.25	141	1.7316	0.3026	1.0603	0.1357	1.2751	0.1448	2.2071	0.3295	1.7611	0.222	-0.018	0.1337	-0.0595	0.1234	-6787.694
type1	2	0	0.25	142	1.1198	0.2941	0.9097	0.1322	0.8928	0.1392	2.01	0.3302	2.2639	0.221	0.1105	0.1354	-0.0792	0.1228	-6786.3511
type1	2	0	0.25	143	1.7119	0.3182	1.0356	0.1384	1.2287	0.1472	2.2678	0.3458	1.9384	0.2286	0.0325	0.1426	-0.1119	0.1287	-6954.7666
type1	2	0	0.25	144	1.487	0.3064	0.9386	0.134	1.0228	0.1405	1.3863	0.3266	2.0995	0.2174	0.2454	0.1406	0.0849	0.1239	-6815.8064
type1	2	0	0.25	145	2.056	0.314	1.1384	0.1377	0.9979	0.1417	2.0477	0.3381	2.0452	0.2252	-0.0574	0.1406	0.1108	0.1242	-6913.1912
type1	2	0	0.25	146	2.2796	0.3166	1.2173	0.1368	1.1237	0.1474	2.2692	0.3509	1.7787	0.226	-0.0978	0.1421	0.1456	0.1271	-6905.049
type1	2	0	0.25	147	1.295	0.3097	1.0432	0.1375	1.2558	0.1401	2.2443	0.3244	1.7479	0.2192	0.1606	0.1376	-0.1999	0.1237	-6831.6245
type1	2	0	0.25	148	2.1852	0.2998	1.0546	0.1377	1.3439	0.1466	2.567	0.3296	1.8762	0.2277	-0.2405	0.1242	-0.0792	0.1247	-6912.533
type1	2	0	0.25	149	1.8325	0.3124	1.0924	0.1369	1.1699	0.1405	2.4117	0.321	1.9139	0.2221	-0.1327	0.1325	-0.1017	0.123	-6838.085
type1	2	0	0.25	150	1.0895	0.3083	0.8243	0.1368	1.1846	0.1549	2.2204	0.3607	2.1124	0.2338	0.2094	0.146	-0.1617	0.1323	-6935.9612
type1	2	0	0.25	151	1.8512	0.2988	1.0325	0.1317	1.263	0.1522	1.9437	0.3487	1.8204	0.2239	0.1251	0.1384	0.1522	0.1281	-6909.4907
type1	2	0	0.25	152	1.6171	0.3091	0.9951	0.1347	0.7424	0.1426	1.0346	0.3221	2.4173	0.2281	0.2003	0.137	0.2588	0.1257	-6821.6205
type1	2	0	0.25	153	2.3607	0.3036	1.1845	0.1364	1.1821	0.1466	2.5736	0.3532	1.8127	0.2268	-0.2285	0.1358	0.1144	0.1261	-6914.6382
type1	2	0	0.25	154	1.5968	0.3169	1.0172	0.1386	1.2806	0.1472	2.0723	0.347	1.9225	0.2287	0.1409	0.1434	-0.0383	0.1294	-6973.7403
type1	2	0	0.25	155	1.5028	0.318	0.9683	0.1397	1.1057	0.1522	2.2001	0.3505	2.1918	0.2351	0.0964	0.1442	-0.0781	0.1313	-7028.0151
type1	2	0	0.25	156	1.4678	0.2998	1.1778	0.139	1.2674	0.1491	2.1949	0.3419	1.8524	0.2289	0.0695	0.1371	-0.0897	0.1262	-6908.8395
type1	2	0	0.25	157	1.7552	0.3008	0.7649	0.1277	1.0155	0.1367	1.7957	0.3198	2.2094	0.2138	-0.0207	0.1343	0.0448	0.1201	-6730.8927
type1	2	0	0.25	158	2.0582	0.3232	1.2469	0.14	1.028	0.1495	1.3925	0.3495	1.892	0.2305	0.2317	0.1466	0.3124	0.1317	-6970.3784
type1	2	0	0.25	159	2.0259	0.3325	1.0389	0.1394	0.9576	0.1433	2.2478	0.3456	1.9695	0.2282	-0.0167	0.1461	0.04	0.1308	-6890.0669
type1	2	0	0.25	160	1.459	0.3005	1.1517	0.1347	1.312	0.1518	2.2591	0.3485	1.6485	0.2248	0.1423	0.1403	-0.0624	0.1272	-6863.3434
type1	2	0	0.25	161	1.5689	0.3074	0.9946	0.1358	1.0176	0.1452	1.5783	0.3294	2.1364	0.2279	0.1354	0.1394	0.0953	0.1251	-6830.645
type1	2	0	0.25	162	1.3099	0.288	0.9705	0.1314	1.2307	0.1508	2.7016	0.3535	1.959	0.2279	-0.0273	0.1354	-0.1634	0.1247	-6866.8771
type1	2	0	0.25	163	1.9808	0.3293	1.2501	0.1441	1.3037	0.1446	2.6125	0.3465	1.6863	0.2259	-0.055	0.1429	-0.0918	0.1295	-6996.8654
type1	2	0	0.25	164	1.8124	0.2945	1.0272	0.1293	0.9227	0.1395	1.4366	0.3233	2.0637	0.2165	0.0548	0.1335	0.2225	0.1209	-6687.5283
type1	2	0	0.25	165	2.1922	0.2941	1.2026	0.1337	1.1751	0.1486	2.2264	0.3489	1.8115	0.2274	-0.1018	0.135	0.1619	0.1246	-6896.5007
type1	2	0	0.25	166	1.5679	0.3206	0.8456	0.1374	0.8857	0.15	1.9124	0.3537	2.4253	0.2365	0.1331	0.1495	0.0443	0.1308	-7008.691
type1	2	0	0.25	167	1.726	0.3138	1.0721	0.1367	1.2355	0.1467	2.5282	0.3423	1.8426	0.2274	-0.0256	0.1398	-0.1087	0.1261	-6924.0791
type1	2	0	0.25	168	1.1793	0.3006	0.8827	0.1314	1.0125	0.1396	1.6473	0.3289	2.0659	0.2194	0.2732	0.137	-0.0376	0.1239	-6775.4619
type1	2	0	0.25	169	2.1975	0.3064	1.1691	0.1382	1.1477	0.144	2.3396	0.3379	1.9428	0.2258	-0.2238	0.1327	0.0452	0.1241	-6874.8181
type1	2	0	0.25	170	2.5346	0.3231	1.2245	0.138	1.2025	0.1434	2.7516	0.3429	1.6586	0.2223	-0.2905	0.1391	0.044	0.1257	-6877.7072
type1	2	0	0.25	171	1.7353	0.2987	0.9223	0.1327	1.0725	0.1422	2.0997	0.3321	2.0994	0.2241	-0.0562	0.1354	-0.0153	0.122	-6804.38
type1	2	0	0.25	172	1.918	0.3185	0.9886	0.135	1.0943	0.1402	2.0843	0.3298	2.0626	0.2236	-0.0563	0.1386	-0.0188	0.1245	-6874.0734
type1	2	0	0.25	173	1.7413	0.3071	0.9922	0.1359	0.9387	0.1424	1.71	0.3274	2.15	0.2249	0.1363	0.1366	0.1123	0.1259	-6902.0948
type1	2	0	0.25	174	2.0907	0.3106	1.2917	0.1396	1.0168	0.141	1.5413	0.3274	1.9052	0.2221	0.0365	0.1369	0.2368	0.1237	-6842.5679
type1	2	0	0.25	175	1.6757	0.2945	0.9372	0.1336	1.0626	0.1444	2.0457	0.3309	2.1479	0.2257	-0.0501	0.1321	-0.0139	0.1227	-6812.3656
type1	2	0	0.25	176	2.1195	0.3107	1.1836	0.135	1.2181	0.1449	2.6089	0.3434	1.7564	0.2209	-0.1791	0.1396	0.029	0.1239	-6881.0697
type1	2	0	0.25	177	1.3634	0.304	0.8304	0.1308	1.2026	0.1454	2.1926	0.3294	2.1213	0.2268	0.0231	0.136	-0.1254	0.1232	-6831.4322
type1	2	0	0.25	178	1.7103	0.3074	0.8415	0.1309	0.5762	0.1447	1.1217	0.3422	2.602	0.2296	0.2158	0.1443	0.3027	0.1282	-6880.469
type1	2	0	0.25	179	1.9133	0.3037	0.9713	0.1357	0.9883	0.144	1.9527	0.3167	2.4106	0.2296	-0.1972	0.1273	0.094	0.1221	-6863.573
type1	2	0	0.25	180	1.365	0.2999	0.8432	0.133	1.229	0.1438	2.4123	0.3305	2.0841	0.2258	0.0314	0.1356	-0.1686	0.1224	-6900.5959
type1	2	0	0.25	181	1.6853	0.308	1.0938	0.1393	1.1337	0.1416	2.1667	0.3208	1.9172	0.2254	0.0201	0.1332	-0.0946	0.1241	-6870.1418
type1	2	0	0.25	182	1.3152	0.3141	0.9653	0.1394	1.19	0.1466	1.9197	0.3346	2.1828	0.2283	0.1314	0.1408	-0.11	0.1268	-6951.8457
type1	2	0	0.25	183	1.725	0.3041	0.9931	0.1359	0.945	0.1415	1.9754	0.3277	2.3157	0.2269	-0.0407	0.1345	0.0177	0.1214	-6910.3317
type1	2	0	0.25	184	1.5065	0.2811	0.9109	0.1292	1.0186	0.1404	2.051	0.3155	2.2435	0.2205	-0.0415	0.1239	-0.0412	0.1176	-6804.7818
type1	2	0	0.25	185	1.3922	0.3184	0.8891	0.1384	1.1508	0.1502	2.1339	0.3514	2.0988	0.2322	0.148	0.146	-0.1319	0.1313	-6949.9309
type1	2	0	0.25	186	2.311	0.3099	1.254	0.1358	1.0448	0.1461	1.7704	0.3352	1.8759	0.2258	-0.0397	0.1402	0.2683	0.124	-6874.543
type1	2	0	0.25	187	1.7	0.2986	0.9661	0.131	1.0347	0.1446	1.9161	0.3423	2.0622	0.2214	0.0687	0.1363	0.0819	0.1264	-6844.4465
type1	2	0	0.25	188	1.8468	0.3033	1.1365	0.1344	1.042	0.1408	2.1238	0.3238	1.9624	0.2215	-0.0683	0.1338	0.041	0.1218	-6816.8128
type1	2	0	0.25	189	2.0946	0.3085	1.1444	0.1377	1.0036	0.143	1.9142	0.3342	2.0871	0.228	-0.0995	0.1368	0.179	0.1248	-6870.2854
type1	2	0	0.25	190	1.7668	0.3115	1.0076	0.1397	1.1703	0.1374	2.1066	0.2929	1.9535	0.2233	-0.0317	0.1231	-0.0986	0.1215	-6824.1872
type1	2	0	0.25	191	1.1822	0.3059	0.8858	0.1335	1.0296	0.1453	1.7237	0.3347	1.9766	0.2246	0.3492	0.1407	0.001	0.1277	-6822.4324
type1	2	0	0.25	192	1.8015	0.3092	1.0044	0.1334	1.1055	0.1434	2.397	0.3379	2.0503	0.2223	-0.1341	0.1394	-0.0463	0.1235	-6848.56
type1	2	0	0.25	193	1.8834	0.3094	0.9732	0.1343	1.2624	0.1481	2.6022	0.3424	1.933	0.2272	-0.1569	0.1382	-0.0911	0.1259	-6884.5706
type1	2	0	0.25	194	1.8876	0.2969	1.2224	0.1356	1.0924	0.1404	2.1191	0.3192	1.9082	0.2218	-0.1323	0.1266	0.0634	0.1209	-6775.6733
type1	2	0	0.25	195	2.6198	0.3123	1.2866	0.1372	1.1517	0.1416	2.0842	0.3279	1.6929	0.2216	-0.2044	0.1323	0.1977	0.1231	-6822.9194
type1	2	0	0.25	196	2.3654	0.2955	1.1025	0.135	0.8878	0.1412	2.0672	0.3159	2.2236	0.2243	-0.2793	0.1221	0.2077	0.122	-6832.0227
type1	2	0	0.25	197	1.7948	0.3011	1.0444	0.1355	0.9178	0.1451	1.7747	0.3381	2.2305	0.2278	0.0317	0.1367	0.1273	0.126	-6896.2816
type1	2	0	0.25	198	1.6354	0.2849	0.9758	0.129	1.0153	0.1404	1.572	0.3156	2.2182	0.2217	0.0102	0.1267	0.1293	0.1184	-6755.4437
type1	2	0	0.25	199	1.7282	0.3056	1.0496	0.1368	1.1002	0.1444	2.2869	0.3416	2.0893	0.2247	-0.0958	0.1356	-0.0315	0.1263	-6878.4703
type1	2	0	0.25	200	2.3529	0.3068	1.2351	0.1359	1.1796	0.1451	2.1339	0.3345	1.8209	0.2223	-0.1666	0.1359	0.173	0.1233	-6875.2039
type1	2	0	0.25	201	1.76	0.3143	1.0343	0.1335	1.1373	0.144	1.6323	0.3382	1.805	0.2182	0.2739	0.1467	0.1323	0.1264	-6888.9521
type1	2	0	0.25	202	1.5518	0.3127	1.1287	0.138	1.1874	0.1426	2.6486	0.3379	1.8553	0.2252	-0.0401	0.1405	-0.1853	0.1253	-6901.5217
type1	2	0	0.25	203	1.5447	0.3002	0.9215	0.1359	0.8887	0.1482	1.8616	0.3334	2.4831	0.2326	-0.0287	0.131	0.0662	0.1272	-6886.2003
type1	2	0	0.25	204	1.6458	0.3088	0.7502	0.1332	1.0231	0.1398	2.4888	0.3285	2.2979	0.2221	-0.1221	0.1393	-0.1543	0.1204	-6866.984
type1	2	0	0.25	205	1.7251	0.3087	0.96	0.1351	1.1988	0.1439	2.5591	0.3362	1.9499	0.224	-0.1131	0.1353	-0.1135	0.1257	-6846.9371
type1	2	0	0.25	206	2.0865	0.3031	0.8925	0.1324	1.0064	0.1465	2.1038	0.3389	2.2531	0.2269	-0.1711	0.1338	0.0974	0.1264	-6854.8225
type1	2	0	0.25	207	2.1633	0.2964	1.1927	0.1335	1.4363	0.1472	2.8931	0.3366	1.5456	0.2206	-0.2742	0.126	-0.0806	0.1231	-6830.1983
type1	2	0	0.25	208	2.3885	0.3167	1.2224	0.1403	1.0676	0.1474	1.7898	0.3322	1.9879	0.2294	-0.0799	0.1356	0.2502	0.1278	-6939.0389
type1	2	0	0.25	209	1.4939	0.3044	0.804	0.1356	1.2027	0.147	2.814	0.3512	2.1115	0.2289	-0.1493	0.1384	-0.2247	0.1272	-6856.8737
type1	2	0	0.25	210	1.4501	0.3139	0.8155	0.1377	1.126	0.1461	2.454	0.3444	2.2688	0.2327	-0.0518	0.1413	-0.1753	0.1284	-6926.1532
type1	2	0	0.25	211	1.3789	0.316	0.8662	0.1362	0.9527	0.1419	1.654	0.327	2.3489	0.2267	0.1485	0.1391	-0.0261	0.1268	-6877.8648
type1	2	0	0.25	212	1.0357	0.3104	0.9677	0.1393	1.043	0.143	2.2463	0.3419	2.186	0.2277	0.1473	0.1443	-0.2264	0.127	-6916.8111
type1	2	0	0.25	213	1.5771	0.2987	0.9004	0.1351	0.9132	0.1429	2.075	0.3243	2.3604	0.2293	-0.0996	0.1288	-0.0022	0.1236	-6800.5725
type1	2	0	0.25	214	1.5385	0.2993	0.9239	0.1357	0.7854	0.144	1.4045	0.3331	2.4124	0.2283	0.1422	0.1374	0.1617	0.1263	-6834.2718
type1	2	0	0.25	215	1.596	0.3051	0.8688	0.136	1.0147	0.1461	1.9071	0.3458	2.2356	0.2332	0.0751	0.1418	0.0343	0.1271	-6888.8345
type1	2	0	0.25	216	1.7551	0.314	0.9935	0.1382	0.9912	0.1407	2.068	0.3242	2.1828	0.2256	-0.0532	0.1361	-0.0285	0.1249	-6862.2453
type1	2	0	0.25	217	1.7675	0.3082	1.0455	0.1357	1.1137	0.1446	2.2251	0.3345	1.9887	0.2236	-0.0278	0.1392	-0.0203	0.1246	-6879.9047
type1	2	0	0.25	218	1.7938	0.3107	0.855	0.132	1.1807	0.1492	2.6059	0.3528	2.0214	0.2247	-0.1206	0.1408	-0.1182	0.128	-6869.1627
type1	2	0	0.25	219	2.0446	0.3165	1.1182	0.1386	1.0991	0.1428	1.9419	0.322	1.9836	0.2254	-0.0337	0.1345	0.0962	0.1251	-6896.2696
type1	2	0	0.25	220	1.1162	0.282	0.669	0.1268	1.0679	0.146	2.0962	0.3345	2.4095	0.2238	0.0483	0.1315	-0.1103	0.1228	-6815.9514
type1	2	0	0.25	221	1.5724	0.3071	0.8675	0.1339	1.0785	0.1459	2.2786	0.3375	2.1825	0.2253	-0.0422	0.137	-0.0908	0.1261	-6861.3761
type1	2	0	0.25	222	2.1492	0.31	1.1042	0.1359	1.1852	0.1466	2.2582	0.3455	1.9215	0.2273	-0.0724	0.1404	0.0849	0.1256	-6968.7867
type1	2	0	0.25	223	1.5975	0.3048	1.1672	0.1361	1.1172	0.1494	1.5382	0.346	1.7771	0.2283	0.2787	0.1439	0.136	0.1276	-6845.4178
type1	2	0	0.25	224	2.0261	0.3104	1.0439	0.1369	1.1856	0.1504	2.3082	0.3491	1.9484	0.2313	-0.066	0.1396	0.0542	0.1283	-6943.5608
type1	2	0	0.25	225	1.2601	0.2995	1.0564	0.1348	1.4335	0.1463	2.2449	0.3373	1.672	0.2197	0.1566	0.1364	-0.1574	0.1248	-6840.094
type1	2	0	0.25	226	1.6155	0.3029	1.1025	0.1352	1.387	0.1461	2.5536	0.3387	1.587	0.2201	0.0455	0.1394	-0.1532	0.1237	-6870.9463
type1	2	0	0.25	227	2.0819	0.3116	1.0099	0.1374	0.9963	0.1423	1.8546	0.331	2.1391	0.2245	-0.0462	0.1381	0.1169	0.1245	-6883.6563
type1	2	0	0.25	228	1.6039	0.3069	1.1117	0.137	1.0279	0.1426	1.7614	0.3236	2.1602	0.2258	0.0627	0.1354	0.0276	0.122	-6895.8722
type1	2	0	0.25	229	1.5873	0.3043	0.8555	0.1385	1.1819	0.1441	2.541	0.3127	2.2328	0.231	-0.1037	0.1259	-0.1703	0.1233	-6957.2129
type1	2	0	0.25	230	1.8618	0.3105	1.017	0.1354	1.3173	0.1482	2.0446	0.3403	1.8625	0.2275	0.018	0.1395	0.0234	0.1262	-6886.8915
type1	2	0	0.25	231	1.639	0.3169	0.9929	0.1347	1.2413	0.1412	2.076	0.3272	1.7135	0.2192	0.1411	0.1405	-0.1048	0.1254	-6813.1885
type1	2	0	0.25	232	1.5379	0.3152	0.8056	0.1355	1.0844	0.1452	2.24	0.3301	2.3379	0.2313	-0.0406	0.1373	-0.1253	0.1257	-6927.5878
type1	2	0	0.25	233	1.5941	0.3164	0.9582	0.1378	1.1808	0.1464	2.4629	0.3358	2.1574	0.2302	-0.1045	0.1383	-0.1572	0.1263	-6927.7238
type1	2	0	0.25	234	1.6222	0.3023	1.0258	0.1364	1.0227	0.1434	1.9492	0.3266	2.1379	0.2286	0.0373	0.1326	0.0429	0.1237	-6873.7343
type1	2	0	0.25	235	1.8994	0.294	1.0909	0.1335	1.2888	0.1503	1.9482	0.3386	1.8864	0.2273	-0.0344	0.134	0.1119	0.1238	-6843.4673
type1	2	0	0.25	236	2.1384	0.3107	1.1201	0.1379	1.102	0.1482	2.047	0.3276	2.0227	0.2298	-0.1018	0.1343	0.1126	0.1249	-6913.1891
type1	2	0	0.25	237	2.1294	0.2869	1.0099	0.1308	0.9957	0.1426	1.9774	0.3168	2.2419	0.222	-0.2112	0.1215	0.1253	0.1193	-6826.5105
type1	2	0	0.25	238	1.0571	0.3013	0.5994	0.1322	1.0654	0.146	2.5388	0.3387	2.4495	0.2296	-0.0158	0.138	-0.3092	0.1255	-6868.7654
type1	2	0	0.25	239	1.7497	0.3134	0.9619	0.1364	1.2085	0.1442	2.7459	0.3422	2.08	0.2273	-0.2236	0.136	-0.2087	0.126	-6893.7663
type1	2	0	0.25	240	1.1528	0.3031	0.9761	0.1337	1.1751	0.1467	1.9121	0.3366	1.8981	0.2248	0.2887	0.1396	-0.0887	0.1263	-6860.0325
type1	2	0	0.25	241	1.7101	0.2963	1.0809	0.1361	1.1053	0.1458	1.9458	0.3345	2.1487	0.2277	-0.0422	0.1328	0.0777	0.1232	-6879.0226
type1	2	0	0.25	242	1.3836	0.2904	0.8352	0.1297	1.2585	0.1478	2.5037	0.3436	2.0578	0.2247	-0.0636	0.1351	-0.172	0.1231	-6818.3526
type1	2	0	0.25	243	1.2596	0.307	0.9511	0.136	1.2472	0.1482	2.2491	0.3427	1.9334	0.2258	0.174	0.1421	-0.1521	0.127	-6920.9502
type1	2	0	0.25	244	2.2031	0.3037	0.9411	0.1344	1.1791	0.1487	2.6467	0.3416	2.0913	0.2279	-0.2952	0.1298	-0.0081	0.1256	-6907.1382
type1	2	0	0.25	245	1.4725	0.3123	0.9136	0.1339	0.8507	0.1451	1.312	0.3392	2.2786	0.2305	0.2658	0.1429	0.1658	0.1287	-6847.6737
type1	2	0	0.25	246	2.3457	0.3238	1.1007	0.1351	0.8835	0.1469	1.3493	0.3562	1.9457	0.226	0.1785	0.1497	0.3931	0.1316	-6892.5002
type1	2	0	0.25	247	1.7493	0.3041	0.8362	0.1329	1.0731	0.1498	2.0938	0.3568	2.1882	0.2285	0.0288	0.1439	0.0507	0.1291	-6916.7961
type1	2	0	0.25	248	2.054	0.3137	1.2594	0.1414	1.3109	0.144	1.9304	0.3244	1.538	0.2258	0.0948	0.1359	0.0684	0.1246	-6872.3438
type1	2	0	0.25	249	1.905	0.3074	0.9717	0.133	0.811	0.1395	1.8243	0.3256	2.3431	0.2232	-0.0882	0.1355	0.143	0.1239	-6813.7737
type1	2	0	0.25	250	2.2152	0.327	1.3144	0.1424	1.3495	0.1476	2.0926	0.3357	1.5714	0.2269	0.035	0.1444	0.0969	0.1276	-6972.8289
type1	2	0	0.25	251	1.4464	0.2914	0.8464	0.1303	0.9599	0.1425	2.1554	0.3373	2.2231	0.2212	0.0119	0.1358	-0.0559	0.1227	-6804.7257
type1	2	0	0.25	252	1.1622	0.3099	0.7479	0.1343	1.097	0.1463	1.7612	0.3383	2.3034	0.228	0.1973	0.1445	-0.0706	0.1274	-6868.5373
type1	2	0	0.25	253	1.8335	0.3009	0.9357	0.129	0.7571	0.1389	1.2202	0.3268	2.3679	0.2194	0.1162	0.1385	0.3006	0.122	-6798.7261
type1	2	0	0.25	254	1.8265	0.3031	0.8469	0.1355	0.7545	0.1446	1.6478	0.3386	2.4826	0.2312	0.0403	0.1348	0.1671	0.1287	-6892.0644
type1	2	0	0.25	255	1.2904	0.31	0.712	0.1352	0.9364	0.1441	2.22	0.3297	2.465	0.2313	0.0202	0.1375	-0.1453	0.1258	-6888.7647
type1	2	0	0.25	256	1.2382	0.2964	0.9512	0.1343	1.1278	0.1424	1.8486	0.3319	2.0599	0.2235	0.1488	0.1381	-0.0462	0.1233	-6796.7021
type1	2	0	0.25	257	1.4318	0.2961	0.9438	0.1356	0.7526	0.1416	1.4098	0.3202	2.5487	0.2285	0.0624	0.1324	0.1161	0.1235	-6803.8951
type1	2	0	0.25	258	1.9107	0.2963	1.0846	0.1316	1.1034	0.1431	2.3655	0.3511	1.7961	0.2194	-0.0062	0.1411	0.0569	0.1238	-6857.6568
type1	2	0	0.25	259	2.3127	0.3181	1.2238	0.1404	1.2385	0.1454	2.5139	0.324	1.8539	0.228	-0.2457	0.1346	0.0458	0.123	-6941.5229
type1	2	0	0.25	260	1.4228	0.3182	0.9682	0.139	1.2432	0.1475	2.261	0.3347	1.9986	0.232	0.0687	0.1401	-0.1812	0.1278	-6919.623
type1	2	0	0.25	261	1.7964	0.2881	0.8945	0.1339	1.1937	0.1412	2.4329	0.3101	2.1726	0.2238	-0.2271	0.1169	-0.1051	0.1204	-6833.8325
type1	2	0	0.25	262	1.3348	0.307	0.8673	0.1339	1.2061	0.1428	2.4824	0.3242	2.0534	0.2241	-0.0428	0.1352	-0.2407	0.122	-6813.7325
type1	2	0	0.25	263	1.6445	0.3016	0.8344	0.1329	0.919	0.1421	2.0182	0.3334	2.3755	0.225	-0.043	0.1366	-0.0306	0.1229	-6855.5547
type1	2	0	0.25	264	1.6511	0.3034	0.6703	0.1298	1.0729	0.1431	2.2454	0.3337	2.2856	0.2218	-0.0742	0.1372	-0.0887	0.1247	-6818.3463
type1	2	0	0.25	265	2.3146	0.3053	1.1534	0.1332	1.2933	0.1471	2.5416	0.3293	1.8739	0.2248	-0.3424	0.1307	0.0473	0.1219	-6847.6376
type1	2	0	0.25	266	1.7658	0.3053	0.9531	0.1342	0.9572	0.142	2.3	0.3377	2.176	0.2253	-0.0896	0.1377	-0.0206	0.1239	-6855.1442
type1	2	0	0.25	267	1.6284	0.2774	1.021	0.1285	0.9695	0.1434	1.7023	0.3326	2.1706	0.2211	0.0148	0.1293	0.1897	0.1213	-6756.0751
type1	2	0	0.25	268	1.7752	0.3123	0.9943	0.1365	0.9765	0.1432	2.1698	0.3419	2.1263	0.2267	-0.0292	0.1408	0.0071	0.1268	-6876.5888
type1	2	0	0.25	269	1.414	0.2866	1.0101	0.1306	0.879	0.1476	1.6432	0.3419	2.1588	0.2245	0.1886	0.1363	0.1572	0.1254	-6809.0681
type1	2	0	0.25	270	1.8218	0.3048	1.1057	0.1369	1.0203	0.1545	1.8956	0.3529	2.1837	0.237	0.0309	0.1401	0.1735	0.1291	-6973.2857
type1	2	0	0.25	271	1.4172	0.3065	0.9313	0.1328	0.7317	0.1335	1.4166	0.3189	2.3088	0.2187	0.1823	0.1368	0.0851	0.1223	-6748.5183
type1	2	0	0.25	272	1.7841	0.3014	1.0351	0.1341	1.1074	0.1415	1.8114	0.3166	1.9754	0.2233	0.0689	0.1319	0.049	0.1215	-6845.3892
type1	2	0	0.25	273	1.681	0.3061	1.0895	0.1354	1.2432	0.1449	2.2593	0.3365	1.8003	0.2239	0.0324	0.1356	-0.0705	0.1251	-6871.797
type1	2	0	0.25	274	2.0889	0.3099	1.2687	0.1379	1.1561	0.142	1.9531	0.3251	1.7333	0.2225	-0.0026	0.1352	0.1163	0.1219	-6859.6906
type1	2	0	0.25	275	2.1115	0.3187	1.1056	0.1393	0.922	0.139	1.9668	0.3187	2.1324	0.2253	-0.0912	0.1366	0.0999	0.1237	-6884.012
type1	2	0	0.25	276	1.4938	0.3049	0.8911	0.1316	1.1577	0.1463	1.801	0.3348	2.0593	0.2233	0.1634	0.1399	-0.0135	0.1254	-6868.5601
type1	2	0	0.25	277	2.1313	0.3097	1.1792	0.1401	1.0247	0.1429	2.0616	0.332	2.0806	0.2262	-0.0973	0.1383	0.1226	0.1226	-6953.0016
type1	2	0	0.25	278	1.6199	0.3092	1.0708	0.1389	1.0146	0.1399	2.1406	0.3259	2.1015	0.2256	-0.0634	0.1374	-0.0577	0.1233	-6814.4529
type1	2	0	0.25	279	1.964	0.3057	1.0267	0.1369	0.9295	0.1451	1.757	0.3407	2.3055	0.2279	-0.0103	0.139	0.1791	0.125	-6948.0233
type1	2	0	0.25	280	1.9864	0.3144	1.121	0.1375	1.1298	0.14	2.1282	0.326	1.8562	0.2215	-0.0658	0.1362	0.0045	0.1237	-6825.3371
type1	2	0	0.25	281	2.3643	0.3131	1.1738	0.1336	1.1802	0.1458	2.0824	0.3404	1.6845	0.2207	-0.068	0.1389	0.1622	0.1259	-6845.2968
type1	2	0	0.25	282	2.0061	0.3093	1.1746	0.1375	1.2648	0.1467	2.1234	0.3393	1.7239	0.2243	0.0192	0.1402	0.0564	0.1252	-6909.3462
type1	2	0	0.25	283	1.3742	0.2906	0.7818	0.1263	1.0497	0.144	2.0727	0.3385	2.0589	0.218	0.1059	0.1387	-0.0217	0.1227	-6743.0592
type1	2	0	0.25	284	2.5674	0.3126	1.1263	0.1393	1.0458	0.1439	2.355	0.3324	2.0958	0.2275	-0.3075	0.1317	0.1145	0.1256	-6949.0873
type1	2	0	0.25	285	1.6617	0.2981	1.0491	0.1312	1.4726	0.1497	2.4966	0.3353	1.6903	0.2208	-0.0365	0.1369	-0.1246	0.1208	-6863.3487
type1	2	0	0.25	286	1.504	0.3096	0.7234	0.1362	0.9902	0.1479	2.3916	0.3434	2.6494	0.2347	-0.15	0.1392	-0.132	0.1257	-6982.8916
type1	2	0	0.25	287	2.2235	0.3037	1.1088	0.1319	1.108	0.1492	1.9135	0.3475	1.9223	0.2258	-0.034	0.1364	0.2161	0.1269	-6891.8925
type1	2	0	0.25	288	2.0864	0.308	0.8856	0.1341	0.7954	0.1399	2.0839	0.3273	2.4169	0.226	-0.1781	0.1348	0.1121	0.1235	-6860.522
type1	2	0	0.25	289	2.3465	0.2889	1.1332	0.1299	1.0163	0.1431	1.9551	0.329	2.0181	0.2209	-0.1568	0.129	0.279	0.1199	-6844.1262
type1	2	0	0.25	290	1.5015	0.3053	0.9366	0.1319	1.1416	0.141	1.8803	0.3225	2.0202	0.2197	0.0945	0.1369	-0.0463	0.1218	-6807.4941
type1	2	0	0.25	291	1.7923	0.3062	0.9309	0.1364	0.8675	0.1441	2.0431	0.3422	2.3854	0.2302	-0.0682	0.1397	0.0616	0.1255	-6906.4882
type1	2	0	0.25	292	1.3014	0.3097	0.5972	0.1361	0.9672	0.1467	1.8014	0.3356	2.6429	0.2338	0.0684	0.1387	-0.0893	0.129	-6902.8768
type1	2	0	0.25	293	2.363	0.3361	1.1421	0.1406	1.0756	0.1465	2.3011	0.354	1.9668	0.2287	-0.101	0.1505	0.0889	0.1302	-7019.0145
type1	2	0	0.25	294	1.3173	0.3214	0.9904	0.139	1.1441	0.1405	1.6196	0.3183	2.0688	0.2254	0.2219	0.1399	-0.073	0.125	-6867.4295
type1	2	0	0.25	295	2.2069	0.2817	1.102	0.1304	0.8732	0.144	2.0504	0.3432	2.2239	0.2236	-0.1869	0.1315	0.2419	0.1192	-6865.6558
type1	2	0	0.25	296	1.5076	0.2948	0.6264	0.1271	0.9439	0.1397	2.1649	0.3272	2.4176	0.2203	-0.0341	0.1338	-0.0801	0.1228	-6807.7516
type1	2	0	0.25	297	1.7353	0.2952	0.8494	0.1333	1.0609	0.1431	2.3801	0.3301	2.2321	0.2263	-0.1608	0.1277	-0.0669	0.1236	-6832.6258
type1	2	0	0.25	298	2.141	0.3051	1.1609	0.1379	1.4	0.1494	2.3797	0.3326	1.7798	0.2285	-0.1353	0.1287	0.0071	0.1252	-6955.681
type1	2	0	0.25	299	1.6906	0.3166	1.145	0.138	1.1744	0.1407	1.8996	0.3251	1.7695	0.2191	0.1227	0.1393	-0.0135	0.1249	-6834.0983
type1	2	0	0.25	300	1.5249	0.3131	0.7882	0.1358	1.0107	0.1415	2.2151	0.3301	2.2918	0.2277	-0.0488	0.1395	-0.1312	0.1252	-6833.424
type1	2	0	0.25	301	1.9804	0.303	1.0668	0.1364	1.0935	0.141	2.1803	0.3256	2.0114	0.2225	-0.1775	0.1331	0.0285	0.1216	-6784.6351
type1	2	0	0.25	302	1.7216	0.3157	1.1207	0.1378	1.0585	0.1402	2.0412	0.3216	2.0013	0.2232	0.0221	0.1355	-0.0094	0.1236	-6881.8153
type1	2	0	0.25	303	1.6603	0.3122	0.9383	0.1364	1.1323	0.1476	2.1586	0.3395	2.1179	0.2293	0.0355	0.1394	-0.0843	0.1272	-6948.9917
type1	2	0	0.25	304	1.6438	0.3095	0.8296	0.1345	1.1377	0.1448	2.4745	0.3369	2.1724	0.2271	-0.0873	0.137	-0.1404	0.1238	-6897.802
type1	2	0	0.25	305	1.6355	0.3021	1.0845	0.1322	1.3164	0.1469	2.2874	0.3409	1.5691	0.219	0.081	0.1373	-0.0812	0.1242	-6779.2454
type1	2	0	0.25	306	1.7428	0.2943	0.957	0.1335	1.1037	0.1431	2.5109	0.333	2.1276	0.2238	-0.1962	0.1292	-0.1075	0.1219	-6830.8668
type1	2	0	0.25	307	1.7829	0.3091	1.0689	0.1367	0.9862	0.1424	2.2019	0.3288	2.0459	0.2244	-0.0445	0.1337	0.0102	0.1253	-6851.654
type1	2	0	0.25	308	2.0552	0.2678	0.7399	0.1242	1.0571	0.1415	2.2907	0.3273	2.4639	0.2204	-0.3932	0.1219	0.0097	0.114	-6756.3106
type1	2	0	0.25	309	1.8189	0.298	1.0723	0.1342	1.0155	0.1423	1.932	0.3193	2.1177	0.2237	-0.0866	0.1304	0.088	0.1205	-6796.6921
type1	2	0	0.25	310	2.416	0.3197	1.2569	0.1428	1.3286	0.1469	2.9876	0.3332	1.623	0.2307	-0.2979	0.1315	-0.0576	0.1273	-6951.9297
type1	2	0	0.25	311	1.6164	0.3078	0.9575	0.1329	1.0877	0.1495	2.1813	0.3532	2.141	0.2286	0.0045	0.1442	-0.0061	0.1273	-6907.5196
type1	2	0	0.25	312	2.2647	0.3037	1.0846	0.1338	1.0893	0.1463	2.1064	0.3255	2.0024	0.226	-0.1643	0.1289	0.1867	0.1233	-6860.5425
type1	2	0	0.25	313	1.4281	0.3143	1.0021	0.1366	1.2026	0.1413	2.4583	0.3317	1.9229	0.221	0.0251	0.1393	-0.2104	0.1248	-6876.9974
type1	2	0	0.25	314	1.3662	0.2793	0.9608	0.128	1.137	0.1411	1.9578	0.3208	1.985	0.2171	0.0495	0.1266	-0.0419	0.119	-6714.8906
type1	2	0	0.25	315	1.6063	0.3145	0.7741	0.1374	0.8937	0.1439	1.9589	0.3347	2.426	0.2323	0.043	0.1393	0.0057	0.1278	-6913.1977
type1	2	0	0.25	316	1.4902	0.2917	0.9665	0.1332	0.969	0.1467	2.3039	0.3341	2.2619	0.2272	-0.1203	0.132	-0.0562	0.123	-6802.0457
type1	2	0	0.25	317	1.6811	0.2969	1.0065	0.1328	1.2276	0.1382	2.2241	0.3129	1.8728	0.2178	-0.0567	0.1279	-0.0523	0.119	-6767.1799
type1	2	0	0.25	318	1.9531	0.3021	1.0985	0.1398	1.2763	0.146	2.63	0.3279	2.063	0.2308	-0.2764	0.1283	-0.1089	0.122	-6941.1246
type1	2	0	0.25	319	1.9286	0.3016	1.0504	0.1313	1.1625	0.1391	2.6268	0.329	1.9236	0.218	-0.2489	0.1327	-0.0938	0.1199	-6789.3429
type1	2	0	0.25	320	1.513	0.3024	1.0028	0.1353	1.0998	0.1495	1.6786	0.3348	2.042	0.2285	0.1854	0.1369	0.0661	0.1272	-6871.0791
type1	2	0	0.25	321	1.9897	0.3045	0.8389	0.1325	1.0123	0.14	2.1443	0.3177	2.2738	0.2237	-0.1612	0.1294	0.0242	0.1203	-6843.4755
type1	2	0	0.25	322	1.7217	0.3035	1.1501	0.1347	1.1151	0.1425	1.8159	0.3321	1.8432	0.2204	0.1425	0.139	0.1211	0.1233	-6861.6504
type1	2	0	0.25	323	1.887	0.3109	1.1142	0.139	1.3847	0.1478	2.3429	0.3344	1.8191	0.23	-0.0819	0.1361	-0.0844	0.1249	-6925.699
type1	2	0	0.25	324	2.0513	0.3061	1.1658	0.1371	1.2598	0.1433	2.2461	0.3344	1.7462	0.2222	-0.1245	0.1353	0	0.1234	-6815.934
type1	2	0	0.25	325	1.9226	0.3111	0.9826	0.137	1.2603	0.1445	2.7989	0.3332	1.932	0.2261	-0.2757	0.1367	-0.1349	0.1223	-6830.0405
type1	2	0	0.25	326	1.9545	0.2972	1.0155	0.1355	1.0305	0.1477	2.1255	0.3357	2.1818	0.2294	-0.0836	0.1287	0.0878	0.1267	-6931.5793
type1	2	0	0.25	327	1.3767	0.315	1.1867	0.1369	1.2163	0.143	1.5522	0.3396	1.5447	0.2183	0.4557	0.1471	0.0397	0.1277	-6857.9985
type1	2	0	0.25	328	1.757	0.286	1.0945	0.1327	1.1839	0.1451	2.4336	0.3368	1.8306	0.2217	-0.0703	0.1309	-0.0452	0.1217	-6831.2206
type1	2	0	0.25	329	1.5906	0.3091	1.1462	0.1378	1.1852	0.1469	2.0045	0.3416	1.8792	0.2263	0.133	0.1424	0.01	0.1259	-6926.6731
type1	2	0	0.25	330	1.2241	0.3063	0.6649	0.1346	1.0493	0.148	1.9775	0.3391	2.4903	0.2335	0.0809	0.1408	-0.0889	0.1269	-6901.5618
type1	2	0	0.25	331	1.9418	0.3032	1.0598	0.1341	1.0587	0.1492	1.7866	0.3474	1.9791	0.2257	0.1085	0.1417	0.1956	0.1276	-6914.2569
type1	2	0	0.25	332	1.3244	0.2902	0.7641	0.1305	1.0391	0.1466	2.0672	0.3398	2.2482	0.2256	0.0877	0.1339	-0.0572	0.1258	-6835.2264
type1	2	0	0.25	333	1.8081	0.3031	0.9143	0.1332	1.0947	0.1475	2.7544	0.3509	2.1631	0.2276	-0.1982	0.1399	-0.0858	0.1248	-6920.3996
type1	2	0	0.25	334	1.6073	0.2935	0.8678	0.1339	1.0439	0.1486	2.3221	0.3505	2.3137	0.2332	-0.1066	0.1342	-0.0432	0.1272	-6889.3948
type1	2	0	0.25	335	1.6117	0.2996	0.8578	0.133	1.1141	0.1447	2.2921	0.3361	2.1868	0.2278	-0.1034	0.1334	-0.0688	0.1233	-6822.7885
type1	2	0	0.25	336	1.6891	0.3218	1.048	0.1407	1.1205	0.1465	1.8177	0.3386	2.0484	0.2299	0.1067	0.1446	0.0239	0.1291	-6923.0438
type1	2	0	0.25	337	1.9328	0.2978	1.1396	0.1336	1.3832	0.152	2.5615	0.3592	1.627	0.2259	-0.0589	0.1391	-0.0096	0.127	-6897.0623
type1	2	0	0.25	338	1.5305	0.3013	0.7858	0.1315	0.9213	0.1418	1.9982	0.3402	2.3385	0.2234	0.0319	0.1408	0.0081	0.1248	-6841.8914
type1	2	0	0.25	339	2.3941	0.3045	1.1027	0.1307	1.2684	0.144	2.1026	0.33	1.7937	0.22	-0.1601	0.1354	0.1548	0.121	-6843.3593
type1	2	0	0.25	340	1.5333	0.2996	1.164	0.1344	1.0678	0.1401	1.7547	0.3151	1.8757	0.2198	0.1418	0.1322	0.073	0.1212	-6789.7136
type1	2	0	0.25	341	1.3196	0.3164	1.0896	0.1406	1.2835	0.1438	2.0568	0.3305	1.7765	0.2259	0.2371	0.1411	-0.147	0.1264	-6918.2583
type1	2	0	0.25	342	1.8926	0.2972	1.1223	0.1321	1.1515	0.1425	2.4284	0.327	1.828	0.2198	-0.1098	0.1307	0.0468	0.1215	-6819.1022
type1	2	0	0.25	343	1.6124	0.3184	0.9643	0.1367	1.1229	0.1404	1.8103	0.3324	2.0053	0.2228	0.1288	0.1413	-0.0295	0.1265	-6853.8704
type1	2	0	0.25	344	1.3003	0.3056	0.9122	0.1348	1.0953	0.1428	2.4038	0.3286	2.0566	0.2224	0.0165	0.1365	-0.2009	0.1237	-6814.6965
type1	2	0	0.25	345	1.7178	0.3177	0.8867	0.1371	0.7339	0.1432	1.2219	0.3428	2.3751	0.2315	0.2773	0.1495	0.2419	0.1303	-6912.8371
type1	2	0	0.25	346	1.5086	0.3019	1.0135	0.1354	1.0393	0.1428	1.8888	0.3239	2.2673	0.2269	-0.013	0.1321	0.0076	0.1233	-6856.7063
type1	2	0	0.25	347	1.9213	0.3021	1.2184	0.136	1.2175	0.1444	2.2005	0.3428	1.7499	0.2217	-0.064	0.1382	0.0234	0.1245	-6832.3706
type1	2	0	0.25	348	1.3167	0.307	0.9766	0.1345	1.1502	0.1457	2.3252	0.3492	1.8961	0.222	0.1171	0.1441	-0.1407	0.1269	-6841.2276
type1	2	0	0.25	349	1.8049	0.3024	1.1138	0.1336	1.1181	0.1445	2.0685	0.3468	1.7933	0.222	0.0517	0.1403	0.0514	0.1251	-6819.1344
type1	2	0	0.25	350	2.446	0.3205	1.2709	0.1395	0.9254	0.1431	1.5499	0.3318	1.9312	0.2279	0.0047	0.1392	0.3441	0.1268	-6890.5347
type1	2	0	0.25	351	2.0324	0.3178	1.2263	0.1371	1.1429	0.1473	2.1792	0.3546	1.7558	0.2244	0.0196	0.146	0.1003	0.1289	-6924.2088
type1	2	0	0.25	352	1.8411	0.3079	1.0095	0.1347	1.1871	0.1443	2.4392	0.3318	1.9686	0.2228	-0.1062	0.1346	-0.0691	0.124	-6886.5107
type1	2	0	0.25	353	1.6863	0.3125	1.0698	0.1394	1.0266	0.1435	1.975	0.3299	2.0908	0.2275	0.0208	0.1389	0.0013	0.125	-6875.4646
type1	2	0	0.25	354	1.879	0.3112	1.0524	0.1343	1.2069	0.1448	2.4542	0.3468	1.8439	0.2207	-0.0497	0.1434	-0.0818	0.1249	-6904.3413
type1	2	0	0.25	355	1.3361	0.3181	0.9464	0.135	1.0854	0.1445	1.8613	0.3341	2.0634	0.2256	0.232	0.1433	-0.0692	0.1276	-6910.2134
type1	2	0	0.25	356	1.4623	0.298	0.9833	0.1324	1.2977	0.1516	2.789	0.3555	2.024	0.2279	-0.1034	0.1403	-0.1512	0.1253	-6941.6345
type1	2	0	0.25	357	1.6838	0.304	0.8342	0.1366	0.9669	0.1383	1.9984	0.3216	2.2875	0.2258	-0.0268	0.1354	-0.0387	0.1226	-6838.5904
type1	2	0	0.25	358	1.5474	0.3086	1.0711	0.1378	1.0427	0.1455	1.6698	0.3361	2.1426	0.2252	0.1222	0.1407	-5e-04	0.1265	-6891.7714
type1	2	0	0.25	359	1.2863	0.311	0.7797	0.136	0.8239	0.1505	1.6666	0.3571	2.5475	0.2356	0.2043	0.1466	0.0724	0.1319	-6947.778
type1	2	0	0.25	360	1.6739	0.3183	1.0779	0.1396	1.1843	0.1455	2.0652	0.3303	1.9802	0.2278	0.0638	0.1392	-0.0404	0.1257	-6941.9069
type1	2	0	0.25	361	1.499	0.306	1.0009	0.1368	1.2693	0.1452	2.3301	0.3337	1.865	0.2255	0.0335	0.1355	-0.136	0.1248	-6854.67
type1	2	0	0.25	362	1.5432	0.3157	0.9737	0.1404	1.0824	0.1481	1.9759	0.3441	2.2305	0.2336	0.0706	0.1441	-0.0287	0.1292	-6965.4078
type1	2	0	0.25	363	1.7955	0.3156	0.9854	0.1383	0.8867	0.1436	1.6277	0.3272	2.304	0.2307	0.0738	0.1394	0.1502	0.1272	-6909.1989
type1	2	0	0.25	364	1.7385	0.3101	1.0759	0.1372	1.3337	0.1497	2.314	0.3498	1.7464	0.2301	0.0147	0.139	-0.0721	0.1277	-6881.8398
type1	2	0	0.25	365	1.9692	0.2989	1.0036	0.1306	1.2066	0.1428	2.2791	0.3252	1.9413	0.2194	-0.1701	0.1316	-1e-04	0.1187	-6790.4492
type1	2	0	0.25	366	1.5925	0.3001	1.035	0.1366	0.9881	0.1454	1.8761	0.3238	2.3309	0.2286	-0.0425	0.1316	0.0295	0.1233	-6879.9357
type1	2	0	0.25	367	1.8284	0.3131	0.8333	0.1344	0.883	0.1407	1.8786	0.3268	2.3739	0.2237	-0.0583	0.1378	0.0397	0.1249	-6835.2335
type1	2	0	0.25	368	1.5355	0.3075	0.8844	0.1341	0.8999	0.1426	1.4856	0.3307	2.3496	0.2259	0.1281	0.1377	0.1063	0.1266	-6833.8262
type1	2	0	0.25	369	2.0595	0.3023	1.2687	0.1367	1.3061	0.1495	2.1004	0.3483	1.7116	0.2269	0.0108	0.1395	0.1523	0.1256	-6953.4002
type1	2	0	0.25	370	2.525	0.3337	1.2279	0.1421	1.384	0.1501	2.5847	0.3493	1.6356	0.2307	-0.201	0.1447	0.038	0.1288	-6987.879
type1	2	0	0.25	371	1.9379	0.3218	1.0332	0.1407	1.0818	0.1451	2.0733	0.3347	2.1316	0.232	-0.0608	0.1384	0.015	0.1278	-6935.3092
type1	2	0	0.25	372	1.5218	0.3031	1.1249	0.135	1.1559	0.1496	1.7692	0.3515	1.7686	0.2275	0.2533	0.1438	0.1219	0.1278	-6851.1981
type1	2	0	0.25	373	1.6066	0.3103	0.8441	0.1367	0.979	0.1466	2.6498	0.3512	2.3525	0.2323	-0.1669	0.1412	-0.0997	0.1279	-6909.0825
type1	2	0	0.25	374	1.624	0.3139	0.8448	0.1392	1.0147	0.1426	2.0269	0.3226	2.3608	0.2311	-0.0613	0.1348	-0.0976	0.1255	-6870.6275
type1	2	0	0.25	375	1.3187	0.3105	0.9008	0.1352	1.2521	0.1424	2.2633	0.3227	1.9683	0.2212	0.0335	0.1373	-0.2133	0.1238	-6798.7513
type1	2	0	0.25	376	1.9929	0.2955	0.9777	0.1314	0.9784	0.1362	2.0811	0.311	2.1128	0.2182	-0.1868	0.1276	0.0612	0.1177	-6726.2286
type1	2	0	0.25	377	1.5768	0.3101	0.9508	0.1381	1.2563	0.1454	2.4455	0.3281	2.0329	0.2281	-0.0873	0.1326	-0.1689	0.1258	-6876.5026
type1	2	0	0.25	378	1.5324	0.2965	0.9437	0.1339	0.9242	0.1448	1.6891	0.3401	2.3254	0.2265	0.0557	0.1378	0.119	0.1257	-6832.0271
type1	2	0	0.25	379	1.479	0.3043	0.9352	0.1359	0.9657	0.1458	1.5042	0.3305	2.3368	0.2322	0.1432	0.1347	0.0899	0.1268	-6880.9525
type1	2	0	0.25	380	1.6702	0.2915	1.0115	0.1322	1.2532	0.1421	2.5288	0.3258	1.854	0.2209	-0.1181	0.128	-0.0951	0.1204	-6789.1354
type1	2	0	0.25	381	1.8272	0.3139	1.047	0.1388	1.026	0.1445	2.0714	0.3433	2.0555	0.2298	0.0271	0.1415	0.0546	0.1278	-6918.4516
type1	2	0	0.25	382	2.074	0.3307	1.1816	0.1407	1.052	0.1439	2.2835	0.3447	1.9607	0.2268	-0.0699	0.1449	0.0386	0.129	-6961.449
type1	2	0	0.25	383	2.0108	0.3136	1.1326	0.1391	1.119	0.1475	2.2056	0.3397	1.9806	0.2295	-0.0298	0.1348	0.0939	0.1279	-6979.4597
type1	2	0	0.25	384	0.9456	0.3036	0.7141	0.1338	0.9514	0.1432	1.7097	0.3306	2.3355	0.2268	0.2668	0.1386	-0.1196	0.1269	-6803.5788
type1	2	0	0.25	385	1.4811	0.2893	1.0278	0.1321	1.431	0.1462	2.2147	0.3246	1.7953	0.2218	-0.0036	0.1282	-0.1236	0.1208	-6799.6721
type1	2	0	0.25	386	1.7713	0.307	0.9225	0.1336	1.224	0.1481	2.3985	0.3429	1.9644	0.2262	-0.057	0.1388	-0.085	0.1262	-6878.4067
type1	2	0	0.25	387	1.8425	0.3145	0.9689	0.1372	1.1924	0.146	2.4176	0.3462	2.093	0.2269	-0.1114	0.14	-0.0599	0.1265	-6946.6428
type1	2	0	0.25	388	1.3786	0.3043	1.0196	0.1334	1.0975	0.1379	2.0075	0.3169	1.9473	0.2179	0.0949	0.1351	-0.0865	0.1204	-6772.4792
type1	2	0	0.25	389	1.501	0.3029	0.985	0.1373	1.1462	0.148	2.26	0.3366	2.0979	0.2316	0.0213	0.1362	-0.0788	0.126	-6923.2374
type1	2	0	0.25	390	1.1652	0.2895	1.1133	0.1328	1.3643	0.1479	2.2797	0.3374	1.7083	0.2211	0.1828	0.1353	-0.1235	0.1226	-6864.203
type1	2	0	0.25	391	1.5948	0.3133	0.8544	0.1348	1.0642	0.1473	2.011	0.3494	2.1261	0.2265	0.1123	0.1458	-0.0065	0.1289	-6898.3721
type1	2	0	0.25	392	1.9129	0.3141	1.0519	0.1374	1.092	0.1445	2.0283	0.3389	1.9334	0.2274	0.0495	0.1404	0.0376	0.127	-6903.0711
type1	2	0	0.25	393	1.7095	0.2951	0.9254	0.1291	0.9549	0.1404	1.5663	0.3214	2.0768	0.2199	0.1658	0.1349	0.1233	0.1204	-6802.2839
type1	2	0	0.25	394	1.8139	0.3144	0.8937	0.1382	1.0356	0.1443	2.4099	0.3401	2.3369	0.2315	-0.1452	0.1393	-0.047	0.1259	-6967.5347
type1	2	0	0.25	395	2.2771	0.3149	1.2103	0.1389	0.9092	0.1379	1.7319	0.3211	1.9741	0.2223	-0.069	0.1373	0.2086	0.1225	-6812.8611
type1	2	0	0.25	396	1.1205	0.2905	0.7155	0.131	0.9445	0.1497	2.122	0.351	2.6175	0.2338	-0.0313	0.1362	-0.1221	0.1273	-6855.6809
type1	2	0	0.25	397	1.8835	0.3022	1.0997	0.1357	1.2654	0.141	2.1922	0.3194	1.9064	0.222	-0.1219	0.1292	-0.0148	0.1205	-6834.8912
type1	2	0	0.25	398	1.8617	0.3099	0.9997	0.1357	1.1372	0.1444	2.4831	0.3448	1.9872	0.2256	-0.1079	0.1409	-0.0736	0.125	-6891.3352
type1	2	0	0.25	399	1.7171	0.3072	1.0631	0.1324	0.8647	0.1434	1.8753	0.3419	2.0984	0.2234	0.0787	0.1406	0.1073	0.1262	-6840.8608
type1	2	0	0.25	400	1.8086	0.3157	1.1857	0.1385	1.365	0.1527	2.4381	0.3531	1.6742	0.2296	0.0151	0.1438	-0.0496	0.1293	-6952.07
type1	2	0	0.25	401	2.2886	0.3115	1.1667	0.1333	1.0929	0.1432	1.7736	0.3268	1.8519	0.2217	-0.0611	0.1363	0.2258	0.123	-6810.4285
type1	2	0	0.25	402	1.4037	0.3131	0.8278	0.1389	1.0654	0.1469	2.5178	0.3487	2.4244	0.2355	-0.0672	0.1434	-0.1994	0.127	-7002.5298
type1	2	0	0.25	403	1.286	0.3069	0.6924	0.1332	1.1487	0.1488	2.0036	0.3408	2.2829	0.2311	0.1018	0.1409	-0.1207	0.1265	-6862.5777
type1	2	0	0.25	404	1.5406	0.321	1.0451	0.1395	1.2622	0.1429	2.1196	0.3261	1.8552	0.225	0.1128	0.1409	-0.1171	0.1252	-6901.1572
type1	2	0	0.25	405	1.9738	0.3062	1.0566	0.1343	1.1487	0.1449	1.8418	0.3204	1.9934	0.2248	2e-04	0.1332	0.0829	0.1224	-6880.3334
type1	2	0	0.25	406	1.1682	0.2912	0.902	0.1309	0.8855	0.1441	1.5863	0.3249	2.2604	0.225	0.1976	0.1326	0.0485	0.1235	-6754.3818
type1	2	0	0.25	407	1.2457	0.301	0.8851	0.1337	1.0775	0.1433	1.9965	0.3366	2.2022	0.2238	0.1118	0.1383	-0.072	0.1249	-6856.0219
type1	2	0	0.25	408	1.7832	0.2964	1.0581	0.1346	1.0499	0.1453	2.0946	0.3424	2.166	0.2255	-0.0772	0.1376	0.0529	0.1241	-6890.8499
type1	2	0	0.25	409	1.6446	0.2955	0.9781	0.1295	1.1607	0.1443	2.874	0.3442	1.8474	0.2189	-0.1723	0.1341	-0.163	0.1221	-6763.032
type1	2	0	0.25	410	1.5449	0.3044	0.8933	0.1321	1.2572	0.1487	2.4199	0.3495	1.9796	0.2241	0.0022	0.1415	-0.0951	0.1257	-6885.0149
type1	2	0	0.25	411	1.2913	0.3187	0.9189	0.1412	1.1264	0.1493	2.3258	0.3424	2.2508	0.2343	0.0438	0.1422	-0.1772	0.1299	-6973.3963
type1	2	0	0.25	412	2.4492	0.3199	1.2363	0.1394	1.2424	0.1515	2.3204	0.3477	1.7999	0.23	-0.1491	0.1412	0.1466	0.1286	-6995.2374
type1	2	0	0.25	413	1.9906	0.3171	1.099	0.1376	1.1175	0.1422	1.6339	0.3245	1.9906	0.2218	0.0349	0.1379	0.1556	0.1239	-6859.6447
type1	2	0	0.25	414	1.6956	0.3148	1.164	0.1408	1.1618	0.1461	1.8366	0.3302	1.8536	0.2273	0.1304	0.1412	0.0442	0.126	-6886.1936
type1	2	0	0.25	415	1.4417	0.2988	0.8141	0.1304	0.8953	0.147	1.7767	0.3425	2.3353	0.2287	0.0845	0.1383	0.0827	0.1265	-6795.7254
type1	2	0	0.25	416	2.2116	0.2903	0.9313	0.1314	0.7778	0.1408	2.0341	0.3297	2.3797	0.2261	-0.2068	0.1251	0.1802	0.1242	-6837.0305
type1	2	0	0.25	417	1.7579	0.3161	0.951	0.14	0.9687	0.1485	1.9434	0.3473	2.4505	0.2383	-0.0761	0.1405	0.0433	0.1299	-6958.2382
type1	2	0	0.25	418	1.8008	0.3002	0.7029	0.1311	0.9408	0.1365	1.8983	0.3107	2.4692	0.222	-0.1396	0.1266	-0.0028	0.1208	-6774.9864
type1	2	0	0.25	419	1.3278	0.2978	1.0426	0.1328	1.2717	0.1459	2.148	0.3386	1.8397	0.2217	0.0968	0.1381	-0.1087	0.1235	-6810.1346
type1	2	0	0.25	420	1.678	0.3016	1.0906	0.1386	1.0249	0.1372	1.9497	0.3082	1.9884	0.223	-0.0084	0.1274	-0.0249	0.121	-6766.5627
type1	2	0	0.25	421	1.5613	0.3092	0.8752	0.1338	1.0204	0.1419	1.9299	0.3321	2.1436	0.223	0.0788	0.1409	-0.0429	0.1251	-6832.8586
type1	2	0	0.25	422	1.7221	0.3114	0.9761	0.1361	0.9002	0.1382	1.5916	0.316	2.2204	0.223	0.0469	0.133	0.076	0.1242	-6788.8212
type1	2	0	0.25	423	1.7761	0.3048	0.8407	0.1337	0.9058	0.1401	1.8842	0.3271	2.3391	0.2263	-0.0189	0.1323	0.048	0.1249	-6851.2965
type1	2	0	0.25	424	1.9391	0.3108	0.945	0.1334	1.0069	0.1388	2.4233	0.3287	2.1706	0.2211	-0.2113	0.137	-0.0654	0.121	-6833.108
type1	2	0	0.25	425	1.2517	0.301	0.9233	0.1336	1.077	0.1425	2.0564	0.3266	2.0391	0.2242	0.1394	0.1353	-0.1386	0.1235	-6810.8349
type1	2	0	0.25	426	1.464	0.3133	0.9089	0.1374	1.0561	0.1424	1.8145	0.3327	2.2174	0.2257	0.1111	0.1414	-0.0526	0.127	-6886.0932
type1	2	0	0.25	427	1.669	0.3098	0.9941	0.1389	0.9731	0.1499	2.2633	0.3554	2.306	0.2339	-0.0468	0.1413	0.0106	0.1303	-6974.141
type1	2	0	0.25	428	1.5765	0.3136	0.9878	0.1371	1.1297	0.1404	1.935	0.3182	2.0254	0.2234	0.0534	0.1386	-0.0951	0.1222	-6827.5661
type1	2	0	0.25	429	1.5143	0.301	1.2982	0.1357	1.3483	0.1432	2.1816	0.3278	1.4864	0.2167	0.1251	0.135	-0.0664	0.1223	-6803.7978
type1	2	0	0.25	430	1.6052	0.3058	1.1558	0.1382	1.0361	0.1405	1.7983	0.3227	1.9351	0.2218	0.0788	0.1354	0.0282	0.123	-6785.6513
type1	2	0	0.25	431	1.8413	0.3039	0.8377	0.1324	1.1299	0.1445	2.1938	0.3302	2.1935	0.2258	-0.0963	0.1337	-0.0265	0.1226	-6877.3389
type1	2	0	0.25	432	2.007	0.3082	1.0136	0.1345	1.1439	0.1432	2.2838	0.3284	2.0882	0.2254	-0.1943	0.1338	0.0028	0.1225	-6862.2178
type1	2	0	0.25	433	1.5299	0.2902	0.9523	0.128	1.0124	0.147	1.8597	0.3499	2.0882	0.2216	0.1123	0.1393	0.1	0.1252	-6816.7866
type1	2	0	0.25	434	1.7751	0.316	1.0707	0.1374	1.2644	0.1424	2.4146	0.3309	1.7193	0.2217	0.0165	0.1372	-0.1097	0.1255	-6875.8187
type1	2	0	0.25	435	0.7965	0.3093	0.7429	0.1351	1.0047	0.1468	1.7615	0.3441	2.2808	0.228	0.3219	0.1456	-0.1826	0.1296	-6830.7088
type1	2	0	0.25	436	1.7669	0.3057	0.9575	0.1301	1.0203	0.1447	1.9635	0.3438	2.0287	0.2206	0.0948	0.1425	0.0871	0.1244	-6873.5266
type1	2	0	0.25	437	1.5558	0.3004	0.855	0.1342	1.13	0.1467	2.3224	0.3426	2.2116	0.2286	-0.0665	0.1396	-0.0842	0.1243	-6878.5409
type1	2	0	0.25	438	2.094	0.3173	0.9106	0.1335	1.0958	0.148	2.4223	0.3535	2.1547	0.2276	-0.1573	0.1434	0.0322	0.1281	-6947.3121
type1	2	0	0.25	439	1.762	0.3023	0.9928	0.1343	1.0073	0.1438	2.1036	0.3362	2.0823	0.2264	-0.0364	0.1354	0.0422	0.1248	-6823.4547
type1	2	0	0.25	440	2.2902	0.3125	1.0598	0.1347	0.6889	0.1383	1.7369	0.3266	2.2829	0.2231	-0.0713	0.1384	0.2667	0.1235	-6865.9929
type1	2	0	0.25	441	1.2458	0.2997	0.8387	0.1344	1.0431	0.1441	2.3632	0.3319	2.3458	0.228	-0.0801	0.1358	-0.2307	0.1225	-6830.0665
type1	2	0	0.25	442	1.7315	0.3122	0.9906	0.1383	1.0738	0.1451	2.2364	0.347	2.0277	0.2291	0.0277	0.1432	-0.0469	0.1279	-6918.0583
type1	2	0	0.25	443	1.6934	0.3022	1.1323	0.1345	1.1436	0.1395	1.8463	0.3138	1.8196	0.2197	0.0635	0.1308	0.0214	0.1198	-6767.4061
type1	2	0	0.25	444	0.8619	0.3096	0.51	0.1333	0.8912	0.1452	1.7664	0.3392	2.707	0.2315	0.2318	0.144	-0.1598	0.1295	-6900.8193
type1	2	0	0.25	445	1.8372	0.3111	0.9977	0.136	1.1717	0.1417	2.2663	0.322	2.0153	0.2223	-0.1291	0.1356	-0.0654	0.1227	-6828.8403
type1	2	0	0.25	446	2.2097	0.2974	1.0228	0.1364	1.1327	0.1464	2.5543	0.34	1.9733	0.2277	-0.2615	0.1282	0.0374	0.1256	-6848.786
type1	2	0	0.25	447	2.2399	0.3176	1.0958	0.1392	1.2647	0.1449	2.7107	0.3306	1.8188	0.228	-0.2484	0.1329	-0.0591	0.1251	-6907.4365
type1	2	0	0.25	448	1.3169	0.297	0.8015	0.1319	0.8478	0.1415	1.7378	0.3297	2.5222	0.2225	0.1036	0.1359	0.0186	0.1224	-6877.6059
type1	2	0	0.25	449	1.8893	0.3035	1.1869	0.1354	1.3496	0.1464	2.7866	0.3342	1.5899	0.2225	-0.1147	0.1343	-0.1015	0.1232	-6875.715
type1	2	0	0.25	450	1.9005	0.3075	1.0118	0.1354	1.143	0.1464	2.3066	0.3372	2.0971	0.226	-0.1546	0.1375	-0.0032	0.1248	-6882.9417
type1	2	0	0.25	451	1.7126	0.3165	1.2137	0.1398	1.2628	0.1451	2.1139	0.3276	1.7609	0.2262	0.0419	0.1374	-0.0275	0.1259	-6882.0922
type1	2	0	0.25	452	0.9743	0.3078	1.0131	0.1371	1.4135	0.1435	2.4325	0.3295	1.7172	0.2211	0.2091	0.1387	-0.2949	0.1239	-6870.6413
type1	2	0	0.25	453	1.9926	0.3081	1.0229	0.1317	1.2818	0.1415	2.5581	0.3313	1.7752	0.2152	-0.1386	0.1382	-0.0822	0.1206	-6844.6515
type1	2	0	0.25	454	1.2732	0.3124	0.9344	0.1392	1.1087	0.1448	2.0505	0.3374	2.0612	0.2286	0.1964	0.143	-0.1283	0.1275	-6913.5192
type1	2	0	0.25	455	1.4572	0.3167	0.8923	0.1395	1.1962	0.1506	2.3634	0.351	2.2196	0.2338	-0.0278	0.1435	-0.1378	0.1304	-6955.6837
type1	2	0	0.25	456	1.7992	0.2997	0.9067	0.1341	1.0842	0.1429	2.1215	0.3297	2.1292	0.2264	-0.0555	0.1304	0.0079	0.1244	-6850.8533
type1	2	0	0.25	457	1.4357	0.2961	1.0206	0.1348	1.2552	0.1434	1.9773	0.3259	1.8623	0.2208	0.1169	0.1344	-0.0507	0.1228	-6813.032
type1	2	0	0.25	458	2.2123	0.3052	1.0779	0.1343	1.0996	0.1436	2.4168	0.3375	2.0056	0.2237	-0.2419	0.1352	0.0394	0.1232	-6865.7139
type1	2	0	0.25	459	1.434	0.2948	0.8839	0.1328	1.1286	0.1424	2.1369	0.3241	2.0901	0.2242	0.0039	0.1311	-0.1003	0.1218	-6785.8964
type1	2	0	0.25	460	1.4624	0.3033	1.0875	0.1381	1.0708	0.143	1.5632	0.3279	2.0731	0.2248	0.2233	0.1348	0.0531	0.1257	-6909.6189
type1	2	0	0.25	461	1.3358	0.3039	0.9946	0.1361	1.082	0.1395	2.3761	0.315	2.0526	0.222	0.0018	0.1318	-0.2132	0.1219	-6830.4708
type1	2	0	0.25	462	1.8318	0.3161	1.0027	0.1402	1.0811	0.1493	2.362	0.3526	2.2116	0.2353	-0.0773	0.1407	0.0046	0.1305	-7009.2554
type1	2	0	0.25	463	1.3269	0.3081	0.8496	0.132	1.0464	0.1425	1.8661	0.3293	2.1219	0.2224	0.1822	0.1423	-0.0615	0.1238	-6833.8589
type1	2	0	0.25	464	2.1097	0.3047	1.1919	0.1379	1.1485	0.1451	2.0055	0.3377	1.9066	0.2249	-0.0435	0.1387	0.1474	0.1243	-6922.1461
type1	2	0	0.25	465	1.7425	0.3104	0.9487	0.1379	1.1198	0.1465	2.0475	0.3391	2.0916	0.2282	0.0326	0.1396	-0.0137	0.1274	-6916.3132
type1	2	0	0.25	466	1.3851	0.3063	0.9996	0.1362	1.1809	0.1471	2.2045	0.3445	1.9734	0.228	0.0701	0.1392	-0.0743	0.1273	-6852.2951
type1	2	0	0.25	467	2.1611	0.312	1.1013	0.1335	1.0078	0.1405	1.8661	0.3297	1.9562	0.2183	-0.0383	0.1379	0.1953	0.1238	-6831.837
type1	2	0	0.25	468	1.9834	0.3017	1.244	0.1355	1.2238	0.1443	1.9492	0.329	1.6939	0.2219	0.0129	0.1341	0.1082	0.1225	-6830.4907
type1	2	0	0.25	469	1.8736	0.3147	1.1713	0.1377	1.2671	0.1449	2.246	0.3276	1.783	0.2238	-0.0575	0.1377	-0.0336	0.124	-6865.6855
type1	2	0	0.25	470	1.6251	0.3045	1.269	0.1365	1.1052	0.1456	1.5578	0.3389	1.6442	0.2237	0.3363	0.1417	0.15	0.1259	-6866.5537
type1	2	0	0.25	471	2.0773	0.3114	1.2202	0.1394	1.3503	0.1471	2.643	0.3295	1.6501	0.2258	-0.1744	0.1303	-0.0675	0.1253	-6888.638
type1	2	0	0.25	472	2.0262	0.2863	1.0597	0.134	1.0048	0.1399	2.2716	0.3188	2.1349	0.223	-0.2571	0.1245	0.0098	0.1183	-6785.6063
type1	2	0	0.25	473	1.4454	0.3359	0.8615	0.1426	1.2057	0.142	2.4523	0.3349	1.9725	0.2284	0.1078	0.1436	-0.3058	0.1309	-6943.6241
type1	2	0	0.25	474	1.6174	0.3027	0.8226	0.13	1.0925	0.1435	2.0727	0.3366	2.2034	0.2211	-0.0535	0.1353	-0.0719	0.1239	-6800.1758
type1	2	0	0.25	475	1.5855	0.3012	1.033	0.1344	1.3145	0.1522	2.5616	0.3518	1.8215	0.228	7e-04	0.1406	-0.1116	0.1264	-6916.0239
type1	2	0	0.25	476	1.6902	0.3026	0.8365	0.1342	1.117	0.1463	2.4202	0.3359	2.2364	0.228	-0.1205	0.1308	-0.0825	0.1262	-6896.5612
type1	2	0	0.25	477	1.6417	0.3103	0.7666	0.1339	0.9675	0.1447	2.0252	0.3335	2.4173	0.231	-0.0363	0.1382	-0.0397	0.1251	-6884.4354
type1	2	0	0.25	478	1.2874	0.2898	1.0639	0.131	1.1904	0.1392	1.9527	0.3242	1.6796	0.2123	0.2232	0.1326	-0.0143	0.1212	-6724.7225
type1	2	0	0.25	479	0.9277	0.3042	0.8786	0.1352	1.1626	0.145	2.0443	0.3432	2.0977	0.2241	0.2272	0.1418	-0.2309	0.1279	-6859.2831
type1	2	0	0.25	480	1.8	0.307	0.943	0.132	1.0179	0.1461	1.8729	0.3377	2.1162	0.2262	0.0138	0.1396	0.1076	0.1253	-6823.4817
type1	2	0	0.25	481	1.6324	0.3074	0.8768	0.1346	1.1372	0.146	2.337	0.3363	2.1378	0.2291	-0.045	0.1387	-0.1328	0.1251	-6896.3991
type1	2	0	0.25	482	2.0629	0.2919	0.9635	0.131	0.8946	0.1433	1.9786	0.3357	2.2684	0.2245	-0.1653	0.1322	0.1512	0.123	-6806.6329
type1	2	0	0.25	483	1.2583	0.3375	0.9841	0.1431	1.0858	0.1449	1.9854	0.3396	2.0188	0.2282	0.285	0.1501	-0.1701	0.1331	-6966.7137
type1	2	0	0.25	484	1.7748	0.3144	1.0653	0.1365	1.1719	0.1445	2.3635	0.3346	1.8077	0.2241	-0.0428	0.137	-0.0826	0.1262	-6814.3676
type1	2	0	0.25	485	1.6329	0.3077	0.9959	0.1368	1.011	0.1429	2.2134	0.3384	2.1642	0.2249	-0.0627	0.1384	-0.0391	0.1257	-6851.4052
type1	2	0	0.25	486	1.6731	0.3096	1.0145	0.1383	0.9731	0.1394	2.2165	0.3339	2.1924	0.226	-0.0975	0.1369	-0.0339	0.1245	-6838.175
type1	2	0	0.25	487	1.6233	0.2983	1.1141	0.1348	0.9929	0.1446	1.7813	0.3355	1.9714	0.2238	0.1357	0.1379	0.0986	0.1244	-6834.3999
type1	2	0	0.25	488	1.9897	0.3195	1.1151	0.1407	1.2566	0.1493	2.1297	0.3394	1.969	0.2304	-0.077	0.1396	0.0357	0.1275	-6946.4506
type1	2	0	0.25	489	1.8656	0.3019	1.0225	0.1322	1.2496	0.1404	2.4724	0.3315	1.7802	0.2165	-0.1035	0.1337	-0.0576	0.122	-6802.6461
type1	2	0	0.25	490	1.5142	0.2866	0.9601	0.1354	1.0865	0.1489	2.1655	0.3313	2.3829	0.2317	-0.0965	0.1266	-0.0288	0.1233	-6929.6672
type1	2	0	0.25	491	2.122	0.308	0.8956	0.131	1.0719	0.1457	2.5896	0.3506	2.1024	0.2236	-0.1855	0.1419	0.0105	0.1255	-6919.7321
type1	2	0	0.25	492	1.8248	0.2979	1.2558	0.1356	1.1446	0.1427	1.8565	0.3309	1.6994	0.2212	0.1069	0.1333	0.1324	0.1232	-6824.9615
type1	2	0	0.25	493	2.0476	0.3065	1.0508	0.1346	0.932	0.1452	1.5067	0.3339	2.2143	0.2285	0.0468	0.1375	0.2595	0.125	-6904.3519
type1	2	0	0.25	494	1.7922	0.3065	1.0286	0.1334	1.1294	0.1429	2.0791	0.3343	1.9278	0.222	-0.0215	0.1374	0.0142	0.1239	-6803.7076
type1	2	0	0.25	495	1.7289	0.3188	1.1323	0.1407	1.2636	0.1427	2.3235	0.3344	1.781	0.222	0.0165	0.1409	-0.1093	0.1264	-6905.9038
type1	2	0	0.25	496	1.5351	0.3123	1.0791	0.1389	1.1542	0.1466	1.854	0.3355	1.9921	0.2266	0.1224	0.1412	-0.0077	0.1267	-6889.9456
type1	2	0	0.25	497	1.6764	0.3067	0.9687	0.14	1.1773	0.1472	2.1654	0.3282	2.1419	0.2336	-0.0677	0.1303	-0.0838	0.1265	-6894.0006
type1	2	0	0.25	498	1.844	0.3118	1.145	0.1417	1.2866	0.146	2.4695	0.3266	1.872	0.229	-0.1023	0.1327	-0.1256	0.1253	-6939.204
type1	2	0	0.25	499	1.2892	0.311	1.0533	0.1381	1.1136	0.1432	1.929	0.3325	1.9226	0.2256	0.2019	0.1398	-0.0841	0.1265	-6841.7529
type1	2	0	0.25	500	1.501	0.3065	0.8563	0.1317	1.3119	0.1415	2.6219	0.3248	1.8345	0.217	-0.1001	0.1331	-0.2699	0.1221	-6729.8039
type1	2	0	1	1	4.2314	0.5479	1.3537	0.1963	1.2753	0.2032	3.8059	0.5757	1.8323	0.3068	0.6041	0.2641	0.2241	0.2017	-8360.357
type1	2	0	1	2	4.0567	0.5285	0.9393	0.1889	1.4671	0.1931	5.6498	0.5415	2.3514	0.3005	-0.21	0.245	-0.3683	0.1868	-8318.3492
type1	2	0	1	3	4.4988	0.5103	0.9303	0.1806	0.6817	0.1918	3.9516	0.5477	2.9777	0.2995	0.0993	0.2434	0.3494	0.1883	-8318.6643
type1	2	0	1	4	4.1552	0.5002	1.1216	0.1784	1.2773	0.1912	4.3901	0.5491	2.2484	0.286	0.0434	0.2434	0.0622	0.1826	-8228.2716
type1	2	0	1	5	5.0702	0.5188	1.3924	0.1845	1.2774	0.1857	4.6372	0.5195	1.9645	0.2874	-0.2377	0.2321	0.0932	0.1808	-8202.1368
type1	2	0	1	6	4.5991	0.532	1.3697	0.1854	1.48	0.1893	5.6274	0.5413	1.5728	0.2835	-0.0778	0.2438	-0.2005	0.1873	-8243.036
type1	2	0	1	7	3.9136	0.5332	1.0833	0.1883	1.2824	0.1887	4.6921	0.5293	2.0985	0.2965	0.1908	0.2463	-0.2213	0.1891	-8239.0824
type1	2	0	1	8	3.5991	0.5335	0.9948	0.1868	1.1449	0.1964	4.2068	0.5549	2.3686	0.3002	0.4119	0.2538	-0.1017	0.1965	-8299.8166
type1	2	0	1	9	4.8365	0.5277	1.0658	0.1829	1.319	0.1871	5.5442	0.5328	2.2631	0.2918	-0.3877	0.2386	-0.1268	0.1806	-8262.3245
type1	2	0	1	10	4.9578	0.5614	1.4397	0.1954	1.3789	0.2	4.8097	0.5747	1.6841	0.302	0.2208	0.2638	0.1083	0.1992	-8399.8203
type1	2	0	1	11	4.0921	0.5111	0.9005	0.1795	0.9981	0.1985	4.0706	0.5651	2.6483	0.2997	0.1216	0.2489	0.1923	0.1935	-8224.0187
type1	2	0	1	12	4.6201	0.5213	1.0307	0.1855	1.4222	0.1913	4.7728	0.5404	2.2826	0.2952	-0.1129	0.2429	-0.1319	0.1857	-8309.9356
type1	2	0	1	13	4.8174	0.5198	1.2568	0.1862	1.2185	0.1913	4.9372	0.5373	2.1276	0.2936	-0.2	0.2426	0.0548	0.1849	-8242.901
type1	2	0	1	14	4.6576	0.5262	1.1146	0.1891	0.9565	0.2007	4.5834	0.5729	2.684	0.3107	-0.0555	0.2503	0.2141	0.1953	-8380.5366
type1	2	0	1	15	4.5803	0.5398	1.6586	0.1943	1.5885	0.1968	4.2701	0.5705	1.2695	0.2951	0.4434	0.2594	0.2049	0.1948	-8336.5032
type1	2	0	1	16	4.8455	0.4815	1.2863	0.1741	1.5668	0.1972	5.5449	0.5539	1.8997	0.2844	-0.3082	0.2303	-0.0054	0.1782	-8301.7428
type1	2	0	1	17	4.2891	0.5226	0.9921	0.1891	0.9542	0.1938	4.4018	0.5433	2.629	0.3041	0.0704	0.2414	0.0518	0.1934	-8293.9731
type1	2	0	1	18	4.2365	0.5383	1.13	0.195	1.2145	0.1973	4.349	0.546	2.3199	0.309	0.1455	0.2472	-0.0028	0.1977	-8318.6736
type1	2	0	1	19	4.4387	0.5413	0.893	0.1893	1.1613	0.1957	4.7339	0.5546	2.5597	0.3028	-0.0029	0.2561	-0.0446	0.193	-8330.6589
type1	2	0	1	20	5.5138	0.5471	1.2586	0.1921	1.3603	0.1918	5.418	0.5524	2.1727	0.2995	-0.4896	0.2467	0.0323	0.19	-8333.729
type1	2	0	1	21	3.8732	0.5214	1.1333	0.186	1.026	0.193	4.0163	0.5437	2.2173	0.2961	0.3326	0.2489	0.1144	0.1917	-8188.9243
type1	2	0	1	22	4.3916	0.5454	1.1675	0.1945	1.2401	0.1935	5.0927	0.5405	2.2973	0.3047	-0.0957	0.246	-0.1939	0.1946	-8327.2107
type1	2	0	1	23	5.3418	0.5384	1.4386	0.1913	1.6526	0.1948	5.3706	0.5428	1.4214	0.2924	-0.1117	0.2407	-0.0493	0.1909	-8315.5217
type1	2	0	1	24	4.1465	0.5182	1.1778	0.182	1.1891	0.1869	4.3679	0.5289	1.9462	0.2819	0.2379	0.2434	0.0641	0.1876	-8169.1259
type1	2	0	1	25	4.5527	0.5234	0.988	0.1888	1.2894	0.1891	5.7474	0.5144	2.3959	0.3005	-0.3856	0.2256	-0.229	0.1853	-8277.7424
type1	2	0	1	26	5.4771	0.5607	1.1731	0.1929	0.8451	0.1925	3.748	0.5453	2.5217	0.3024	-0.0551	0.2545	0.434	0.198	-8270.0195
type1	2	0	1	27	4.9334	0.5389	1.2474	0.1859	1.5673	0.1974	5.4765	0.5521	1.8737	0.2952	-0.2035	0.2474	-0.1367	0.1902	-8344.8787
type1	2	0	1	28	5.8574	0.479	1.1916	0.1823	1.237	0.187	6.1174	0.4713	2.2874	0.2935	-0.8814	0.1751	0.0909	0.1815	-8235.1152
type1	2	0	1	29	4.589	0.5618	1.2943	0.1939	1.3506	0.1955	4.6094	0.5633	1.9567	0.2983	0.1955	0.2633	-0.0647	0.1968	-8373.211
type1	2	0	1	30	5.1025	0.5393	1.0477	0.1888	1.34	0.1907	5.2301	0.5287	2.1122	0.2931	-0.3011	0.2392	-0.138	0.189	-8226.5645
type1	2	0	1	31	4.6863	0.4646	1.0377	0.1749	1.122	0.1848	5.2852	0.5233	2.5574	0.2882	-0.5031	0.2151	0.0333	0.173	-8186.3209
type1	2	0	1	32	5.0479	0.5106	1.2974	0.1797	1.3783	0.1941	6.109	0.5595	1.9787	0.2912	-0.5887	0.2381	-0.0462	0.1841	-8221.04
type1	2	0	1	33	4.7232	0.5263	0.8947	0.1791	1.1638	0.1904	5.8373	0.5452	2.7999	0.2973	-0.4712	0.2428	-0.1299	0.1791	-8389.8031
type1	2	0	1	34	4.264	0.5393	1.1378	0.1899	1.4377	0.1918	4.8595	0.5401	1.9787	0.2935	0.071	0.2485	-0.2136	0.1917	-8269.1032
type1	2	0	1	35	4.271	0.5534	0.891	0.1907	1.2373	0.2002	5.2616	0.5779	2.3061	0.3035	0.1929	0.261	-0.1533	0.2009	-8395.5812
type1	2	0	1	36	4.3457	0.4963	1.0414	0.1732	0.8733	0.1835	4.1254	0.5266	2.358	0.2813	0.1534	0.2384	0.2138	0.1801	-8146.0782
type1	2	0	1	37	4.5575	0.5339	1.4019	0.1906	1.1992	0.1995	3.7865	0.5583	2.0059	0.2995	0.3261	0.2535	0.297	0.1963	-8323.3893
type1	2	0	1	38	4.5913	0.5455	1.36	0.1946	1.4942	0.1966	4.4066	0.5534	1.7945	0.2985	0.1311	0.2533	0.025	0.1944	-8297.605
type1	2	0	1	39	4.2775	0.554	0.9625	0.1924	1.3548	0.1912	5.1793	0.5326	2.2417	0.298	0.0605	0.2483	-0.2781	0.1908	-8351.4018
type1	2	0	1	40	4.1293	0.5082	1.1357	0.1779	1.2072	0.1827	4.7496	0.5267	2.1794	0.2825	0.0684	0.2357	-0.0496	0.1776	-8241.4114
type1	2	0	1	41	4.9525	0.4958	1.0652	0.1784	0.9548	0.1784	5.5251	0.5073	2.7922	0.2897	-0.4704	0.2214	0.0503	0.1664	-8358.1064
type1	2	0	1	42	3.7801	0.464	0.4719	0.1598	0.8588	0.1857	4.5376	0.5601	3.7208	0.2848	-0.1041	0.2488	-0.0179	0.1588	-8441.6669
type1	2	0	1	43	4.9088	0.5302	1.195	0.1877	0.9435	0.1849	4.719	0.5309	2.6854	0.2985	-0.1578	0.244	0.1792	0.1798	-8408.6836
type1	2	0	1	44	4.4882	0.5017	0.9519	0.1775	1.2656	0.1792	4.6713	0.5051	2.535	0.2819	-0.2163	0.2322	-0.1095	0.1689	-8248.9664
type1	2	0	1	45	4.7172	0.5281	1.2024	0.1884	1.2537	0.1968	4.9748	0.5483	2.0743	0.3025	-0.1448	0.242	-0.0106	0.1921	-8230.5194
type1	2	0	1	46	4.6598	0.5052	1.2433	0.1811	1.3947	0.197	4.9454	0.547	2.0572	0.2926	-0.1639	0.2361	0.0631	0.1881	-8265.5707
type1	2	0	1	47	3.5657	0.5233	0.7774	0.178	0.7286	0.1894	3.3163	0.5459	3.0937	0.2939	0.4835	0.2539	0.1511	0.1868	-8323.7158
type1	2	0	1	48	3.9448	0.5503	0.9382	0.1941	1.1737	0.1938	4.4863	0.5455	2.5718	0.3069	0.2127	0.2555	-0.1167	0.1943	-8374.8556
type1	2	0	1	49	5.0187	0.5422	1.2365	0.1913	0.9272	0.1953	4.4531	0.572	2.4708	0.3033	0.0185	0.258	0.306	0.1956	-8386.8727
type1	2	0	1	50	4.564	0.521	1.0406	0.1854	1.5511	0.1866	4.9724	0.5175	1.8651	0.2865	0.0053	0.2372	-0.2063	0.1829	-8235.4895
type1	2	0	1	51	3.7032	0.5263	1.0453	0.1833	0.6277	0.1931	3.3803	0.5519	2.7287	0.3024	0.4777	0.2545	0.3366	0.1941	-8221.5536
type1	2	0	1	52	3.8245	0.5137	0.7867	0.184	1.2798	0.1953	4.5394	0.5376	2.6076	0.3009	0.0631	0.2419	-0.2179	0.1885	-8270.5501
type1	2	0	1	53	4.2896	0.537	1.061	0.1918	1.1635	0.2028	4.2975	0.5524	2.4151	0.3132	0.1793	0.2537	0.0051	0.1969	-8342.0349
type1	2	0	1	54	4.475	0.5226	1.1775	0.1851	1.4595	0.1964	6.0919	0.5608	2.1141	0.2946	-0.4331	0.2465	-0.1754	0.188	-8279.3437
type1	2	0	1	55	5.0673	0.5461	1.0313	0.1884	1.5032	0.2057	6.1059	0.5877	2.2583	0.3058	-0.4185	0.255	-0.1449	0.197	-8419.6417
type1	2	0	1	56	4.9536	0.4474	1.1098	0.1666	0.926	0.1794	4.7879	0.5232	2.7548	0.2775	-0.4037	0.2219	0.2115	0.1574	-8269.7689
type1	2	0	1	57	4.5488	0.5377	1.3359	0.192	1.3684	0.1934	4.7312	0.5353	2.0118	0.2961	0.0156	0.2461	-0.0061	0.1899	-8329.9686
type1	2	0	1	58	5.0906	0.5289	1.0509	0.1862	1.245	0.1909	5.7232	0.5437	2.5185	0.2983	-0.4665	0.238	-0.1485	0.1835	-8383.2699
type1	2	0	1	59	4.062	0.5195	1.148	0.187	1.3676	0.1897	4.0725	0.519	2.0933	0.2941	0.1658	0.2388	-0.0464	0.186	-8201.8618
type1	2	0	1	60	4.3525	0.5341	1.2344	0.187	1.0656	0.1865	4.2497	0.5309	2.095	0.2898	0.2089	0.2502	0.1251	0.1879	-8220.8087
type1	2	0	1	61	3.9735	0.54	1.0832	0.1884	1.3282	0.1849	4.5431	0.5276	1.8622	0.2903	0.3138	0.2523	-0.2168	0.1886	-8189.4673
type1	2	0	1	62	4.7485	0.527	1.1799	0.1864	1.0532	0.188	4.8977	0.5281	2.6324	0.2965	-0.3057	0.2387	0.0319	0.1793	-8331.6394
type1	2	0	1	63	4.1339	0.5096	1.1934	0.1838	0.8962	0.1868	3.4694	0.5334	2.2658	0.2907	0.3429	0.2423	0.328	0.1891	-8144.8211
type1	2	0	1	64	4.1776	0.53	0.8393	0.1839	1.1339	0.1773	5.0574	0.4958	2.839	0.2918	-0.2334	0.2384	-0.3072	0.1713	-8314.955
type1	2	0	1	65	3.9628	0.5318	1.1117	0.1865	1.1806	0.1886	4.5902	0.5459	2.0795	0.2919	0.259	0.2486	-0.0524	0.1908	-8231.4534
type1	2	0	1	66	4.2766	0.5049	1.0471	0.1782	1.1362	0.1892	4.3888	0.5371	2.2861	0.2834	0.0845	0.2445	0.0297	0.1816	-8209.8011
type1	2	0	1	67	3.7241	0.515	1.078	0.1831	1.0384	0.1879	4.3553	0.536	2.2547	0.2903	0.2448	0.2456	-0.0183	0.1879	-8167.4171
type1	2	0	1	68	4.9856	0.5188	1.1846	0.1855	1.4318	0.1936	5.3818	0.5412	2.1597	0.2944	-0.3321	0.2349	-0.1075	0.1857	-8333.4548
type1	2	0	1	69	4.4715	0.5145	1.0363	0.179	1.1277	0.186	3.8112	0.5363	2.5432	0.282	0.1632	0.2493	0.1348	0.1787	-8324.2733
type1	2	0	1	70	4.3517	0.5063	0.782	0.1728	1.0096	0.1782	4.7664	0.5311	2.8924	0.2822	-0.1246	0.2454	-0.058	0.1674	-8318.5749
type1	2	0	1	71	4.445	0.5309	0.9983	0.1843	1.1809	0.1919	4.6641	0.5511	2.2447	0.294	0.0561	0.2474	-0.02	0.1925	-8238.8855
type1	2	0	1	72	3.4301	0.5306	1.2599	0.193	1.4563	0.1866	4.8838	0.5324	1.7932	0.2879	0.327	0.2467	-0.3308	0.1897	-8249.0408
type1	2	0	1	73	5.5025	0.5022	1.3968	0.1858	1.6062	0.1984	5.5583	0.5463	1.6296	0.2933	-0.4342	0.2266	0.0146	0.1891	-8249.2846
type1	2	0	1	74	5.683	0.5332	1.5766	0.1949	1.3605	0.1941	5.1901	0.5167	1.7792	0.3013	-0.3486	0.2248	0.1447	0.1904	-8328.9641
type1	2	0	1	75	3.6033	0.5135	1.1702	0.1854	1.2702	0.2052	4.6332	0.5715	2.2092	0.3043	0.2751	0.2525	0.0072	0.1946	-8312.7377
type1	2	0	1	76	4.5628	0.4925	1.2122	0.1763	1.5015	0.1999	5.2037	0.5592	1.9265	0.2891	-0.0424	0.2372	0.0657	0.1861	-8319.7013
type1	2	0	1	77	3.8895	0.5299	0.8945	0.1863	0.6828	0.1909	3.1243	0.5317	2.919	0.304	0.3852	0.2466	0.2427	0.1937	-8220.6737
type1	2	0	1	78	4.6433	0.5411	1.2201	0.1881	1.3263	0.1964	5.3627	0.5778	2.1121	0.2981	-0.0407	0.2582	-0.0023	0.1914	-8396.765
type1	2	0	1	79	4.779	0.5457	1.3858	0.1973	1.5009	0.1971	4.8481	0.5408	1.827	0.306	0.0948	0.2461	-0.0227	0.1938	-8406.6626
type1	2	0	1	80	3.506	0.5356	0.7725	0.1871	1.1157	0.2003	5.3225	0.5612	2.8205	0.3099	0.1494	0.2544	-0.3782	0.1943	-8436.2464
type1	2	0	1	81	4.8144	0.5195	1.4679	0.1897	1.4975	0.2032	5.2403	0.5644	1.8738	0.303	-0.2135	0.243	0.0259	0.1914	-8341.062
type1	2	0	1	82	4.2023	0.5147	0.9813	0.182	1.3493	0.1874	4.629	0.5279	2.0861	0.2867	0.076	0.2396	-0.1162	0.1864	-8180.7203
type1	2	0	1	83	4.3966	0.536	1.0628	0.1857	1.1044	0.2012	4.47	0.5876	2.4314	0.2999	0.2479	0.2619	0.1721	0.1971	-8407.6659
type1	2	0	1	84	5.1024	0.5607	1.3521	0.1945	0.8789	0.1925	4.5074	0.5609	2.1885	0.3017	0.0608	0.257	0.3172	0.1992	-8308.8436
type1	2	0	1	85	3.6434	0.5238	1.2989	0.19	1.6241	0.2038	4.9295	0.5614	1.649	0.2977	0.3122	0.2525	-0.1978	0.1948	-8286.3681
type1	2	0	1	86	5.258	0.5471	1.301	0.1914	1.1048	0.1904	4.2752	0.534	2.1831	0.2985	-0.1504	0.2473	0.2324	0.1902	-8239.1973
type1	2	0	1	87	3.9365	0.4965	1.1673	0.1824	1.5227	0.2069	5.8063	0.5872	1.9732	0.3024	-0.0651	0.2458	-0.1624	0.1927	-8314.671
type1	2	0	1	88	4.8112	0.5544	1.4888	0.1963	1.8469	0.2001	6.1751	0.5719	1.4697	0.2988	-0.1774	0.251	-0.3017	0.1959	-8440.9951
type1	2	0	1	89	3.7606	0.5071	0.8702	0.1773	1.0331	0.1849	4.0431	0.5267	2.4647	0.2854	0.1846	0.241	-0.0013	0.1831	-8110.5179
type1	2	0	1	90	4.926	0.5359	1.122	0.1861	1.3445	0.1972	5.3838	0.575	2.1051	0.2969	-0.0821	0.2522	-0.064	0.1932	-8384.6742
type1	2	0	1	91	4.0441	0.5285	0.8806	0.1805	0.8076	0.2008	4.462	0.589	3.0101	0.305	0.2639	0.2686	0.1932	0.1901	-8468.555
type1	2	0	1	92	5.2317	0.5438	1.4862	0.1943	1.4922	0.1947	5.7383	0.5563	1.7565	0.2958	-0.2951	0.2485	-0.0221	0.1902	-8380.0633
type1	2	0	1	93	4.7542	0.5192	1.4248	0.185	1.2128	0.1901	4.7419	0.5501	1.9015	0.2886	-0.0331	0.2464	0.2161	0.1859	-8244.6929
type1	2	0	1	94	4.5559	0.5442	1.3184	0.1932	1.224	0.1899	4.1297	0.5386	2.054	0.2943	0.1344	0.2505	0.0979	0.1919	-8265.0445
type1	2	0	1	95	4.9465	0.5377	1.4819	0.1895	1.29	0.1961	5.567	0.5695	1.8854	0.2932	-0.2348	0.252	0.0916	0.19	-8326.4381
type1	2	0	1	96	4.9162	0.4984	1.337	0.1843	1.2536	0.1953	5.0778	0.5514	2.0085	0.2956	-0.2741	0.2354	0.1401	0.1849	-8214.866
type1	2	0	1	97	5.4567	0.5616	1.2524	0.1942	1.2845	0.188	5.0666	0.5502	2.0817	0.2961	-0.2788	0.2531	0.0076	0.1921	-8316.5456
type1	2	0	1	98	4.9405	0.5196	1.3755	0.185	0.8639	0.1874	3.6261	0.5293	2.1802	0.2888	0.1831	0.2426	0.5033	0.1889	-8217.101
type1	2	0	1	99	4.8898	0.5259	1.2722	0.1902	0.8285	0.1847	4.3348	0.5285	2.7212	0.2981	-0.3132	0.2382	0.2759	0.1832	-8249.8287
type1	2	0	1	100	4.9702	0.5112	1.0674	0.1838	1.1924	0.1992	4.937	0.5577	2.5337	0.3019	-0.322	0.2376	0.0712	0.1901	-8320.9776
type1	2	0	1	101	4.4088	0.5343	1.2203	0.1881	1.3259	0.187	5.5189	0.5416	1.9651	0.2876	-0.0724	0.2462	-0.1601	0.1873	-8287.7193
type1	2	0	1	102	4.1699	0.501	1.1233	0.1778	1.5302	0.1942	5.2004	0.5339	1.8839	0.2904	-0.1179	0.2312	-0.1433	0.184	-8166.0008
type1	2	0	1	103	5.1072	0.5305	1.1591	0.1804	0.5514	0.1934	3.4024	0.5664	2.656	0.296	0.227	0.2573	0.6469	0.1957	-8270.6098
type1	2	0	1	104	5.4753	0.5134	1.2122	0.1838	1.2122	0.1952	5.1173	0.5258	2.5066	0.3018	-0.633	0.2291	0.2324	0.1814	-8285.5711
type1	2	0	1	105	4.0229	0.5113	0.9601	0.1805	1.1605	0.193	4.8144	0.563	2.4412	0.2964	0.1371	0.252	-0.0412	0.1863	-8324.6894
type1	2	0	1	106	3.9148	0.4988	1.3699	0.1843	1.3278	0.1906	4.8214	0.5262	1.9593	0.2915	0.0427	0.2339	-0.075	0.1817	-8222.4556
type1	2	0	1	107	3.6305	0.5419	0.953	0.1931	1.4472	0.1903	5.1515	0.5314	2.4013	0.3002	0.0091	0.2463	-0.411	0.19	-8329.2127
type1	2	0	1	108	4.9993	0.5182	1.3251	0.1878	1.2392	0.1952	5.0535	0.5499	2.3119	0.3034	-0.2961	0.2393	0.0828	0.1842	-8365.0765
type1	2	0	1	109	3.9182	0.5105	1.0359	0.1809	1.3304	0.1894	4.7545	0.5293	2.3317	0.2902	0.1319	0.24	-0.1808	0.1801	-8338.4145
type1	2	0	1	110	3.6027	0.5282	0.939	0.1919	1.2228	0.2049	4.9771	0.5767	2.5026	0.3147	0.1953	0.255	-0.1643	0.1996	-8366.8238
type1	2	0	1	111	4.8823	0.5384	1.2262	0.1854	1.2237	0.1985	4.4133	0.5732	2.2588	0.2989	0.1095	0.2615	0.2061	0.1911	-8416.0046
type1	2	0	1	112	4.1208	0.4969	1.3054	0.1831	1.0791	0.196	4.24	0.5539	2.1598	0.2962	0.1796	0.2384	0.2503	0.191	-8226.2095
type1	2	0	1	113	4.3703	0.5191	1.2665	0.185	1.0906	0.193	4.4699	0.5308	2.2043	0.2961	0.0194	0.2395	0.1202	0.1885	-8223.1784
type1	2	0	1	114	5.3499	0.5085	1.1427	0.1866	0.8203	0.1814	4.48	0.5184	2.82	0.296	-0.4576	0.231	0.24	0.1784	-8257.4124
type1	2	0	1	115	4.0889	0.4917	1.2492	0.1832	1.4969	0.1867	4.6743	0.49	1.8405	0.2873	-0.0197	0.2171	-0.0879	0.1791	-8143.5411
type1	2	0	1	116	4.3142	0.519	1.4856	0.1869	1.3438	0.1978	4.6556	0.56	1.6004	0.2935	0.2506	0.25	0.191	0.1923	-8245.5679
type1	2	0	1	117	4.9953	0.5255	1.2616	0.1872	1.3776	0.1934	5.3537	0.541	2.046	0.2957	-0.3712	0.2371	0.0113	0.1878	-8253.2537
type1	2	0	1	118	6.0958	0.5012	1.4298	0.181	1.3901	0.1959	5.6045	0.5539	2.0218	0.2908	-0.6762	0.2336	0.242	0.1793	-8336.9958
type1	2	0	1	119	4.7017	0.5056	1.3106	0.1848	1.1861	0.1872	4.4476	0.5218	1.9752	0.2895	-0.105	0.2301	0.1575	0.1849	-8127.3507
type1	2	0	1	120	5.3472	0.5124	1.5915	0.1807	1.5395	0.1912	5.0331	0.5409	1.3276	0.2818	-0.2398	0.2353	0.144	0.1826	-8147.3118
type1	2	0	1	121	4.6313	0.5216	0.9487	0.1879	1.0659	0.1953	4.897	0.5376	2.622	0.3046	-0.2258	0.2355	0.0071	0.1939	-8268.386
type1	2	0	1	122	5.1795	0.5249	1.2869	0.1824	1.1926	0.193	5.1045	0.5569	2.2991	0.2931	-0.3209	0.2474	0.0899	0.1846	-8346.6489
type1	2	0	1	123	4.0793	0.4965	1.2048	0.1817	1.2724	0.1909	4.031	0.522	2.1103	0.2914	0.0965	0.2316	0.1267	0.1845	-8144.9284
type1	2	0	1	124	4.063	0.5321	1.1323	0.1939	1.277	0.1951	4.7856	0.5474	2.3065	0.3022	0.0438	0.2439	-0.1291	0.1961	-8316.5583
type1	2	0	1	125	4.5659	0.5308	1.1305	0.1841	1.2417	0.189	4.3815	0.536	2.1242	0.287	0.1008	0.2473	0.0892	0.1861	-8253.8727
type1	2	0	1	126	4.523	0.5383	1.0143	0.182	1.0075	0.186	4.408	0.5468	2.5217	0.2882	0.1538	0.2545	0.1087	0.1845	-8354.9223
type1	2	0	1	127	4.1986	0.5113	1.2285	0.184	1.3709	0.1912	5.2293	0.5497	1.8762	0.2888	-1e-04	0.2458	-0.1196	0.187	-8225.7869
type1	2	0	1	128	3.9473	0.5167	0.9746	0.1836	1.0838	0.1978	4.757	0.5541	2.5939	0.3011	-0.0675	0.2441	-0.0218	0.1912	-8232.9597
type1	2	0	1	129	5.0656	0.5023	1.2449	0.1825	1.316	0.19	5.3276	0.5477	1.97	0.2858	-0.3027	0.2384	0.0302	0.1834	-8229.8214
type1	2	0	1	130	5.0584	0.5293	1.2891	0.1857	1.4139	0.1922	5.5754	0.5629	1.8368	0.2872	-0.2339	0.2512	-0.0166	0.1879	-8295.5866
type1	2	0	1	131	5.3196	0.5279	1.2812	0.1854	1.0902	0.1934	4.3288	0.5532	2.1028	0.2931	-0.0721	0.2459	0.3627	0.1917	-8245.223
type1	2	0	1	132	4.815	0.5034	1.159	0.1824	1.6563	0.1981	5.6447	0.5347	1.8669	0.2932	-0.4139	0.2275	-0.1875	0.1864	-8215.6003
type1	2	0	1	133	5.0188	0.5303	1.0667	0.1927	1.1773	0.1976	4.7355	0.5402	2.5928	0.3099	-0.2122	0.235	0.0369	0.1951	-8389.3836
type1	2	0	1	134	3.7694	0.5256	1.0636	0.1887	1.4823	0.1938	5.5405	0.5523	2.0447	0.2953	-0.0353	0.2453	-0.3709	0.1914	-8253.9808
type1	2	0	1	135	4.8603	0.5328	0.9763	0.1877	1.3355	0.1955	5.5364	0.5634	2.4107	0.3021	-0.3643	0.246	-0.1734	0.1926	-8328.6191
type1	2	0	1	136	4.4443	0.5328	0.9464	0.1884	1.0399	0.192	4.2637	0.5387	2.6522	0.3033	0.0285	0.243	0.0309	0.193	-8299.2193
type1	2	0	1	137	3.8897	0.5294	1.2211	0.1906	1.342	0.1933	4.7791	0.5498	1.8793	0.2969	0.3122	0.2497	-0.1593	0.1923	-8284.7778
type1	2	0	1	138	3.6058	0.5155	0.8189	0.1839	1.0916	0.1934	4.2278	0.5432	2.4264	0.2989	0.3374	0.2441	-0.0989	0.1927	-8194.1591
type1	2	0	1	139	4.1721	0.5061	1.0058	0.185	1.1208	0.1973	4.4431	0.5471	2.5726	0.3047	-0.0538	0.2394	0.0221	0.1896	-8245.5669
type1	2	0	1	140	4.6282	0.5459	1.0526	0.1867	1.0502	0.195	4.8027	0.5805	2.5339	0.3032	0.1422	0.2659	0.0643	0.1906	-8462.8557
type1	2	0	1	141	4.3538	0.537	1.1663	0.1922	1.1105	0.1905	4.8227	0.5398	2.3231	0.3005	-0.0021	0.2464	-0.0463	0.1923	-8296.7976
type1	2	0	1	142	5.0354	0.5345	1.0451	0.1839	1.0547	0.1944	5.1662	0.5531	2.6236	0.2988	-0.3566	0.2492	0.086	0.1881	-8329.8141
type1	2	0	1	143	4.5171	0.5119	1.2234	0.1812	1.3652	0.2021	5.2406	0.5684	1.8837	0.2924	-0.0777	0.2449	0.0066	0.1927	-8228.6001
type1	2	0	1	144	5.3338	0.5168	1.4173	0.1875	1.1656	0.1922	4.7186	0.5288	2.0229	0.2965	-0.1857	0.2275	0.2526	0.1884	-8286.229
type1	2	0	1	145	3.5197	0.5058	0.6438	0.1823	1.1072	0.1987	5.2437	0.5618	2.8286	0.3041	0.0183	0.2424	-0.2191	0.1943	-8290.8848
type1	2	0	1	146	4.8599	0.5309	1.4278	0.1878	1.3695	0.1964	4.908	0.553	1.6937	0.2924	-0.0144	0.2464	0.1063	0.1919	-8254.6374
type1	2	0	1	147	4.22	0.527	1.3725	0.1902	1.3626	0.1988	5.2369	0.5722	1.9532	0.297	0.0067	0.2525	0.0139	0.1945	-8326.2147
type1	2	0	1	148	4.4412	0.5394	1.5244	0.1937	1.3897	0.2023	4.0657	0.5557	1.7183	0.3065	0.2224	0.251	0.1869	0.1954	-8256.0678
type1	2	0	1	149	4.8333	0.5447	1.0807	0.1894	1.4138	0.1989	5.7483	0.5757	2.1209	0.3018	-0.1736	0.2559	-0.1226	0.1954	-8389.3958
type1	2	0	1	150	3.6723	0.5405	1.2341	0.1932	1.7151	0.2022	4.8282	0.5636	1.6203	0.2982	0.4525	0.257	-0.2469	0.1974	-8355.5597
type1	2	0	1	151	3.0294	0.5166	1.1691	0.1837	1.4889	0.1995	4.6595	0.5645	1.655	0.2921	0.7181	0.2605	-0.2519	0.1926	-8286.8108
type1	2	0	1	152	4.3945	0.5138	0.7499	0.1828	1.1074	0.1884	4.535	0.5287	2.696	0.2963	-0.0616	0.2375	-0.1245	0.1854	-8247.279
type1	2	0	1	153	4.5649	0.5195	1.2742	0.1871	1.175	0.1943	3.7627	0.5396	2.1363	0.2986	0.2458	0.2466	0.178	0.1891	-8281.6054
type1	2	0	1	154	4.1295	0.551	0.9509	0.1895	1.3353	0.1985	5.3738	0.5637	2.3067	0.3006	0.187	0.2612	-0.187	0.1947	-8451.4427
type1	2	0	1	155	5.5683	0.4966	1.5182	0.1799	1.5125	0.2071	4.7667	0.5745	1.5778	0.2973	-0.0837	0.2401	0.3857	0.1906	-8323.5024
type1	2	0	1	156	4.6799	0.5203	1.1406	0.1827	1.3231	0.1854	4.9695	0.5197	1.8344	0.2847	-0.0596	0.2337	-0.1129	0.1867	-8146.374
type1	2	0	1	157	4.0524	0.5181	1.0497	0.1831	1.283	0.1978	4.905	0.5489	2.1739	0.3002	0.1266	0.2419	-0.0365	0.1916	-8278.9091
type1	2	0	1	158	4.6067	0.5355	1.2853	0.1866	1.3382	0.1931	5.2734	0.5541	2.185	0.295	-0.1886	0.2519	-0.0311	0.1848	-8358.8295
type1	2	0	1	159	4.4402	0.5491	1.3566	0.1977	1.3139	0.1975	4.5995	0.5533	1.8988	0.3084	0.2427	0.2534	0.0551	0.197	-8355.571
type1	2	0	1	160	3.9228	0.4914	1.1868	0.18	1.2177	0.1989	3.8271	0.5474	2.2394	0.2977	0.3021	0.2398	0.2077	0.1867	-8253.4622
type1	2	0	1	161	4.1409	0.5393	1.1079	0.1854	1.597	0.2043	5.1662	0.5636	1.9554	0.2983	0.0132	0.253	-0.1664	0.1944	-8297.1863
type1	2	0	1	162	4.7051	0.4861	1.1476	0.1802	1.082	0.1928	4.2749	0.5132	2.5074	0.2934	-0.1044	0.2157	0.153	0.184	-8281.4021
type1	2	0	1	163	4.5792	0.5317	0.952	0.1914	1.2696	0.2002	5.7357	0.5561	2.6695	0.3103	-0.3271	0.245	-0.2059	0.1915	-8437.2772
type1	2	0	1	164	4.3739	0.5413	1.0959	0.1905	1.3771	0.1912	5.6903	0.5539	2.1198	0.2964	-0.2696	0.2438	-0.3094	0.1936	-8242.9122
type1	2	0	1	165	4.1489	0.5389	1.0966	0.1906	1.1553	0.1947	4.4807	0.5493	2.2661	0.3002	0.2279	0.2503	-0.0484	0.1961	-8310.5956
type1	2	0	1	166	5.125	0.5345	1.2361	0.1932	1.1455	0.1963	4.3359	0.542	2.4355	0.3079	-0.2363	0.2415	0.2425	0.1917	-8298.2897
type1	2	0	1	167	3.8706	0.5119	1.0439	0.1819	1.5032	0.1954	5.4134	0.5476	1.9286	0.29	-0.0735	0.2418	-0.335	0.1885	-8162.8765
type1	2	0	1	168	4.2426	0.537	1.2485	0.1915	1.4084	0.1984	5.4222	0.5676	2.0122	0.298	0.007	0.2541	-0.125	0.1939	-8363.4301
type1	2	0	1	169	4.1274	0.5126	0.8515	0.1873	1.3106	0.2063	5.9181	0.5728	2.568	0.3119	-0.2985	0.2396	-0.2531	0.1973	-8329.8561
type1	2	0	1	170	4.0555	0.5342	1.2625	0.1886	1.0448	0.1969	3.9399	0.5602	2.1075	0.3015	0.4212	0.2538	0.1922	0.1971	-8261.9279
type1	2	0	1	171	5.5394	0.5263	1.4041	0.1803	0.9622	0.1963	4.117	0.5783	1.9455	0.2877	0.0627	0.2544	0.598	0.1946	-8234.6496
type1	2	0	1	172	4.5436	0.5134	1.0873	0.1845	1.3114	0.2038	5.1817	0.5922	2.2681	0.3018	-0.1595	0.2547	0.0608	0.1937	-8300.0628
type1	2	0	1	173	4.2012	0.5455	1.3144	0.2007	1.5687	0.1963	4.6689	0.5403	1.7341	0.3039	0.2872	0.2497	-0.2083	0.1954	-8351.8751
type1	2	0	1	174	5.8072	0.4891	1.0891	0.1774	0.6677	0.1845	4.5198	0.5387	2.9315	0.2938	-0.5111	0.2303	0.425	0.1747	-8276.3448
type1	2	0	1	175	5.0418	0.5358	1.5533	0.1923	1.7034	0.1999	5.5193	0.5516	1.5178	0.2967	-0.2233	0.246	0.0144	0.1915	-8340.3
type1	2	0	1	176	3.6107	0.503	0.8874	0.1742	1.044	0.1882	4.7724	0.5443	2.4859	0.2838	0.0764	0.2462	-0.0843	0.182	-8157.6745
type1	2	0	1	177	4.538	0.5333	1.2018	0.1877	1.2981	0.1972	4.3962	0.5594	2.0453	0.2966	0.1108	0.2567	0.1116	0.1934	-8266.7546
type1	2	0	1	178	4.8135	0.4941	1.2389	0.1736	0.9389	0.1858	3.9611	0.5356	2.3062	0.2824	-0.0489	0.2373	0.4395	0.1807	-8145.9755
type1	2	0	1	179	4.614	0.5097	1.1257	0.1839	0.9943	0.1951	4.4929	0.5562	2.4784	0.2969	-0.0198	0.2417	0.2252	0.1897	-8291.8359
type1	2	0	1	180	3.6369	0.5107	0.7943	0.183	1.2744	0.1902	5.8781	0.5386	2.5557	0.2977	-0.1648	0.2371	-0.4272	0.1869	-8284.7048
type1	2	0	1	181	3.7096	0.5377	0.9728	0.1935	1.4526	0.1993	5.1464	0.5695	2.2013	0.3084	0.1474	0.2554	-0.2705	0.1984	-8328.4643
type1	2	0	1	182	3.6601	0.5287	0.8937	0.1885	0.9114	0.1894	3.6274	0.5273	2.8129	0.2986	0.3145	0.2465	-0.0146	0.1911	-8257.9565
type1	2	0	1	183	4.2082	0.5309	1.2866	0.1842	1.3932	0.192	4.8595	0.5652	1.686	0.2899	0.2909	0.2581	-0.0142	0.1901	-8275.8803
type1	2	0	1	184	4.1476	0.5503	1.0117	0.1939	1.424	0.1983	5.8517	0.5591	2.3869	0.3087	-0.1592	0.2538	-0.3762	0.1949	-8425.8091
type1	2	0	1	185	4.9289	0.5228	1.3777	0.1899	1.5031	0.2014	4.9952	0.5469	1.7951	0.3033	-0.1131	0.238	0.0579	0.1922	-8306.8733
type1	2	0	1	186	3.5824	0.5117	0.8738	0.1853	1.5501	0.1922	5.2897	0.5294	2.1696	0.2946	-0.0084	0.234	-0.3785	0.1892	-8214.7064
type1	2	0	1	187	4.2752	0.5339	0.8909	0.185	1.3189	0.1887	5.2648	0.5309	2.4552	0.2944	-0.1854	0.2441	-0.3088	0.1848	-8285.1839
type1	2	0	1	188	4.7869	0.5108	1.1087	0.1831	0.9449	0.1875	4.3086	0.5284	2.4594	0.2926	-0.1792	0.2351	0.1573	0.1856	-8155.2442
type1	2	0	1	189	3.4409	0.5059	0.5725	0.1763	1.312	0.1907	5.2854	0.5483	2.4937	0.289	0.0358	0.2444	-0.3828	0.1878	-8169.0512
type1	2	0	1	190	5.2394	0.4994	1.2997	0.1796	1.4029	0.1989	5.331	0.543	1.9602	0.2913	-0.3899	0.2287	0.0977	0.1872	-8254.9536
type1	2	0	1	191	5.2114	0.5438	1.2784	0.1882	1.193	0.1932	5.6347	0.5644	2.0542	0.2981	-0.321	0.2494	0.0335	0.1921	-8297.6175
type1	2	0	1	192	3.752	0.5027	0.9484	0.1782	1.0677	0.192	4.1761	0.5493	2.4113	0.2904	0.2837	0.2452	0.0653	0.1889	-8209.2083
type1	2	0	1	193	4.9054	0.5224	1.289	0.1885	0.9575	0.1923	4.9753	0.5497	2.5065	0.3005	-0.2824	0.2414	0.1497	0.1887	-8319.8184
type1	2	0	1	194	3.9622	0.5074	1.2138	0.1831	1.1157	0.1977	4.3549	0.5642	2.0242	0.2924	0.3149	0.2516	0.1583	0.1919	-8207.7631
type1	2	0	1	195	4.9473	0.5343	1.2755	0.1924	1.1131	0.2057	4.5738	0.5742	2.236	0.3117	0.1233	0.2524	0.2997	0.2001	-8420.751
type1	2	0	1	196	3.6012	0.5629	1.0242	0.1937	0.9366	0.1803	3.7068	0.5383	2.2527	0.2906	0.6714	0.2619	-0.061	0.1966	-8241.2237
type1	2	0	1	197	4.7626	0.5146	1.2604	0.1876	1.2676	0.1943	4.4773	0.5288	2.1735	0.3022	-0.029	0.2356	0.1153	0.1877	-8311.2618
type1	2	0	1	198	4.8947	0.4959	1.4221	0.1802	1.5202	0.1945	5.0192	0.5377	1.5859	0.2863	-0.06	0.2295	0.0436	0.1831	-8250.0558
type1	2	0	1	199	4.6454	0.5174	1.3323	0.1839	1.2998	0.1876	4.3501	0.5236	2.0458	0.2891	-0.0262	0.2393	0.1064	0.1796	-8246.4693
type1	2	0	1	200	4.2877	0.5285	0.8233	0.1826	0.9055	0.1876	4.9309	0.5433	2.8097	0.2951	-0.0371	0.249	-0.0564	0.1872	-8317.5566
type1	2	0	1	201	4.2377	0.5338	1.1667	0.1877	1.4675	0.1996	4.6028	0.5538	1.9182	0.2966	0.1871	0.2523	-0.0786	0.1936	-8284.5547
type1	2	0	1	202	4.395	0.5504	1.1201	0.1956	1.1526	0.1925	4.7782	0.549	2.4132	0.3016	0.0703	0.2566	-0.082	0.1933	-8387.1231
type1	2	0	1	203	4.3206	0.5345	1.208	0.1928	1.0743	0.1859	4.4599	0.5177	2.467	0.2972	-0.0784	0.2435	-0.032	0.1848	-8263.6733
type1	2	0	1	204	5.0384	0.5152	1.4581	0.1865	1.282	0.2006	4.8499	0.5714	2.0322	0.2994	-0.0972	0.2493	0.278	0.1879	-8377.6658
type1	2	0	1	205	4.0792	0.5301	1.0185	0.1856	1.0546	0.1831	4.3555	0.5202	2.5103	0.2901	0.0673	0.2457	-0.0833	0.182	-8238.6286
type1	2	0	1	206	4.7472	0.5404	1.426	0.1894	1.4593	0.1982	4.6369	0.5702	1.5393	0.2914	0.2066	0.2584	0.1015	0.1962	-8280.3201
type1	2	0	1	207	4.5348	0.5384	1.3973	0.1907	1.4075	0.1993	5.0161	0.5627	1.8772	0.2975	0.0668	0.2535	0.055	0.1927	-8369.4748
type1	2	0	1	208	4.0097	0.5203	0.9905	0.1829	1.0037	0.1982	4.8634	0.5645	2.4738	0.3011	0.0927	0.2519	0.0706	0.193	-8264.5338
type1	2	0	1	209	4.9255	0.478	1.0174	0.1714	1.0419	0.1841	5.1519	0.5315	2.8245	0.2852	-0.5004	0.2309	0.1098	0.1648	-8309.2142
type1	2	0	1	210	4.0418	0.5444	0.9841	0.188	1.7335	0.1944	5.5474	0.5358	2.0571	0.2943	-0.0307	0.2521	-0.41	0.1851	-8374.2696
type1	2	0	1	211	4.2602	0.5308	0.8149	0.1883	0.8151	0.1966	4.3977	0.5511	3.203	0.3118	-0.0243	0.2447	0.0792	0.192	-8404.4258
type1	2	0	1	212	4.6228	0.5131	1.2739	0.1821	1.3575	0.1985	4.7346	0.5526	2.0207	0.2947	-0.0411	0.2393	0.1043	0.1883	-8280.1914
type1	2	0	1	213	5.1002	0.5089	1.3458	0.1849	0.9529	0.1946	4.3404	0.5465	2.276	0.2987	-0.0409	0.2428	0.4061	0.1884	-8295.2193
type1	2	0	1	214	4.6508	0.4982	1.5411	0.1858	1.3092	0.198	4.3846	0.5548	1.7792	0.2968	0.1122	0.2401	0.33	0.1891	-8276.2475
type1	2	0	1	215	4.1644	0.4977	1.1282	0.1789	1.218	0.1948	4.4171	0.5399	2.3572	0.2934	-0.0496	0.2366	0.0791	0.1842	-8212.6321
type1	2	0	1	216	5.0236	0.5053	1.2816	0.1816	1.0223	0.1958	4.6293	0.5583	2.2807	0.2965	-0.1596	0.2416	0.3047	0.1893	-8261.105
type1	2	0	1	217	4.7152	0.5338	1.0945	0.1865	1.2463	0.1966	4.4711	0.5513	2.235	0.2977	-0.0123	0.249	0.0801	0.1921	-8269.2779
type1	2	0	1	218	5.3214	0.5523	1.6075	0.1934	1.2634	0.2019	4.947	0.5903	1.7706	0.2986	-0.0043	0.2653	0.3235	0.1988	-8406.7452
type1	2	0	1	219	3.7039	0.5251	1.005	0.1837	1.2188	0.1869	4.0192	0.5282	2.2141	0.2889	0.3497	0.2468	-0.1062	0.1862	-8198.3876
type1	2	0	1	220	5.5144	0.4878	1.3398	0.1768	0.9662	0.1958	4.9297	0.5712	2.4324	0.2923	-0.404	0.241	0.4557	0.1796	-8313.226
type1	2	0	1	221	4.2663	0.5008	0.7794	0.1751	1.0211	0.1882	4.8872	0.5428	2.6075	0.2875	-0.099	0.2382	-0.0279	0.1873	-8186.4017
type1	2	0	1	222	5.156	0.4696	1.175	0.1818	1.2915	0.1909	5.6189	0.5152	2.3097	0.2981	-0.6115	0.196	0.0081	0.1838	-8242.6224
type1	2	0	1	223	5.1942	0.5062	1.5192	0.187	1.6932	0.2011	4.9342	0.5459	1.4946	0.2965	-0.0805	0.2315	0.1402	0.1883	-8326.733
type1	2	0	1	224	5.0553	0.5516	1.2583	0.1946	1.3637	0.1927	5.2913	0.5438	2.0261	0.297	-0.2892	0.2462	-0.0986	0.1936	-8287.7321
type1	2	0	1	225	4.9832	0.5487	1.0599	0.19	1.4934	0.1967	5.6984	0.565	2.0739	0.298	-0.3383	0.2526	-0.1969	0.1936	-8305.8917
type1	2	0	1	226	4.2398	0.5188	1.2608	0.1882	1.2411	0.1861	4.8048	0.524	2.0612	0.2898	-0.0322	0.2378	-0.0816	0.1845	-8206.0667
type1	2	0	1	227	3.6229	0.5195	0.8613	0.1822	1.0518	0.1802	4.2328	0.5008	2.5729	0.2891	0.194	0.2368	-0.1388	0.1806	-8190.8157
type1	2	0	1	228	3.9029	0.5086	0.8479	0.1805	1.1269	0.1927	4.7743	0.5419	2.6331	0.2963	0.0564	0.2415	-0.1374	0.1851	-8295.1993
type1	2	0	1	229	4.7673	0.4985	0.7367	0.1731	0.7986	0.1838	5.0517	0.54	3.3195	0.2938	-0.3956	0.2444	0.0338	0.1623	-8383.6156
type1	2	0	1	230	4.2869	0.5144	1.1482	0.1829	1.5478	0.1976	5.0886	0.5564	1.6488	0.2899	0.0803	0.2442	-0.1635	0.1892	-8181.5112
type1	2	0	1	231	5.0394	0.4902	1.1736	0.1822	0.9645	0.1871	5.1352	0.5294	2.7663	0.2978	-0.5768	0.2271	0.0691	0.1724	-8279.2201
type1	2	0	1	232	4.5742	0.5269	1.0532	0.188	1.0012	0.1896	4.6031	0.5375	2.5599	0.2993	-0.1316	0.2422	0.0465	0.1902	-8254.3468
type1	2	0	1	233	4.8225	0.4869	1.0189	0.1794	1.4182	0.1988	5.0611	0.541	2.3282	0.2983	-0.382	0.2245	-0.0674	0.1855	-8238.0048
type1	2	0	1	234	3.7949	0.514	0.9428	0.1844	1.0018	0.1934	4.5267	0.5342	2.7217	0.3022	0.0408	0.243	-0.0017	0.1856	-8260.7971
type1	2	0	1	235	5.1103	0.52	1.2449	0.1864	1.4581	0.1896	6.0961	0.5225	2.0442	0.2937	-0.5251	0.2286	-0.1571	0.1808	-8319.4884
type1	2	0	1	236	4.5661	0.5117	1.1968	0.1827	1.1185	0.1999	4.8432	0.5665	2.2901	0.3013	-0.149	0.244	0.2007	0.1907	-8234.3851
type1	2	0	1	237	4.202	0.5115	1.0272	0.181	1.2592	0.1894	4.7543	0.5241	2.1444	0.2903	-0.018	0.2354	-0.0242	0.1844	-8154.8757
type1	2	0	1	238	4.2799	0.5251	1.1577	0.1816	1.3128	0.1819	5.3976	0.5358	1.9707	0.2783	-0.0321	0.2466	-0.2088	0.181	-8245.4916
type1	2	0	1	239	3.5337	0.5134	0.916	0.1839	1.3448	0.1919	4.7215	0.5371	2.1487	0.2925	0.2235	0.2413	-0.2561	0.1893	-8184.3691
type1	2	0	1	240	4.4621	0.5543	1.103	0.1969	1.0342	0.1947	4.5136	0.5519	2.5471	0.3106	0.1233	0.2555	0.0813	0.1962	-8403.9135
type1	2	0	1	241	5.4855	0.4918	1.5023	0.1824	1.1889	0.1934	5.6516	0.5314	1.9251	0.2897	-0.6485	0.218	0.2053	0.1842	-8155.5741
type1	2	0	1	242	4.8793	0.5276	1.2171	0.1874	1.3888	0.1809	4.6192	0.5046	1.7942	0.2818	-0.051	0.235	0.0038	0.1829	-8163.6787
type1	2	0	1	243	4.7514	0.5212	1.3539	0.1913	1.5014	0.2001	5.8123	0.5541	2.0464	0.306	-0.4293	0.2395	-0.0975	0.1885	-8335.7946
type1	2	0	1	244	4.5727	0.4853	1.406	0.1787	1.5301	0.1904	5.9247	0.5392	1.6393	0.2821	-0.4142	0.2213	-0.1622	0.1819	-8144.3204
type1	2	0	1	245	4.3671	0.5232	1.1879	0.1855	1.3849	0.1954	4.0418	0.5381	1.859	0.2903	0.2758	0.2443	0.0905	0.191	-8210.1884
type1	2	0	1	246	4.5864	0.5187	0.8309	0.1811	1.0223	0.1853	5.0628	0.524	2.8575	0.2942	-0.279	0.2389	-0.0689	0.1776	-8314.7418
type1	2	0	1	247	5.7549	0.5268	1.4859	0.1875	1.2336	0.1913	4.952	0.5589	1.8413	0.2913	-0.2526	0.2468	0.286	0.1865	-8305.3755
type1	2	0	1	248	5.2236	0.5301	1.6613	0.193	1.7008	0.199	5.4068	0.553	1.4956	0.2993	-0.3711	0.2429	0.0039	0.1891	-8291.4682
type1	2	0	1	249	5.1459	0.5172	1.3147	0.1852	1.6503	0.1876	5.9338	0.5317	1.702	0.2842	-0.6223	0.2326	-0.2089	0.1804	-8157.7703
type1	2	0	1	250	4.1631	0.5243	1.1698	0.1871	1.5502	0.1983	5.4573	0.5598	1.9756	0.2971	-0.0764	0.2476	-0.2673	0.1888	-8312.9568
type1	2	0	1	251	5.9161	0.5353	1.6578	0.1905	1.1866	0.2017	4.7804	0.5746	1.8764	0.2985	-0.2356	0.2488	0.5354	0.1957	-8377.7975
type1	2	0	1	252	4.4239	0.5139	1.4727	0.1842	1.4568	0.198	4.2955	0.5628	1.6785	0.2903	0.2127	0.248	0.2002	0.1916	-8266.6352
type1	2	0	1	253	4.1578	0.4922	1.1709	0.1812	1.4764	0.1964	5.4625	0.5529	1.8945	0.2912	-0.1341	0.2369	-0.1414	0.1861	-8199.6022
type1	2	0	1	254	3.8218	0.5168	1.0573	0.1842	1.5019	0.1949	5.0835	0.5503	2.2	0.2932	0.0666	0.2489	-0.2495	0.1856	-8339.9155
type1	2	0	1	255	4.6173	0.5589	1.1115	0.1974	1.0699	0.2056	4.2392	0.5864	2.6071	0.3175	0.1734	0.2685	0.1964	0.2037	-8461.7999
type1	2	0	1	256	4.0084	0.5147	0.9031	0.1808	0.9206	0.2009	3.984	0.5713	2.668	0.3	0.3718	0.2545	0.2103	0.1956	-8331.2769
type1	2	0	1	257	4.1802	0.5051	1.2009	0.1863	1.1563	0.1966	4.5986	0.5532	2.2303	0.2993	0.0897	0.2396	0.0705	0.192	-8270.2521
type1	2	0	1	258	4.0085	0.5253	1.0909	0.1852	1.1808	0.1959	5.2847	0.5659	2.158	0.2933	0.1144	0.2525	-0.0819	0.1942	-8289.1697
type1	2	0	1	259	3.7412	0.5164	0.9056	0.186	1.3681	0.2034	4.8958	0.5773	2.3002	0.3064	0.1854	0.2494	-0.1743	0.1972	-8306.8353
type1	2	0	1	260	4.6859	0.5009	1.2391	0.18	1.4827	0.1947	5.3999	0.547	1.8124	0.2897	-0.2131	0.2336	-0.0446	0.184	-8213.6616
type1	2	0	1	261	4.7093	0.5264	1.1047	0.189	1.2334	0.1949	5.0324	0.5507	2.3537	0.3014	-0.2352	0.2442	-0.0184	0.1906	-8284.8345
type1	2	0	1	262	4.5282	0.5033	1.2428	0.1781	1.4974	0.2021	5.6105	0.5756	1.9337	0.2934	-0.1027	0.244	0.0014	0.1867	-8356.2989
type1	2	0	1	263	4.0899	0.4801	0.6126	0.1681	0.7672	0.1841	4.9953	0.5483	3.3747	0.2906	-0.3516	0.2409	-0.0153	0.1688	-8255.4219
type1	2	0	1	264	4.8668	0.5135	1.2842	0.1795	1.6502	0.2	4.925	0.5519	1.6105	0.29	1e-04	0.2464	0.0505	0.187	-8270.7317
type1	2	0	1	265	3.6104	0.4909	1.19	0.1792	1.2822	0.1863	4.2059	0.5053	1.952	0.282	0.2489	0.2269	0.0146	0.1826	-8103.0891
type1	2	0	1	266	3.3867	0.5161	1.001	0.1884	1.3521	0.1929	4.8489	0.5349	2.177	0.3013	0.2844	0.2406	-0.2921	0.1899	-8271.976
type1	2	0	1	267	4.3502	0.5287	1.2349	0.1855	1.2746	0.1904	5.3038	0.5546	2.1435	0.2895	-0.0279	0.2538	-0.0514	0.1856	-8351.6082
type1	2	0	1	268	5.4034	0.5479	1.3115	0.1893	1.4213	0.1904	5.0763	0.5542	1.9056	0.2925	-0.2691	0.2502	0.009	0.1891	-8300.3247
type1	2	0	1	269	4.6018	0.5436	1.1372	0.1896	1.2942	0.191	5.3972	0.5331	2.0453	0.2936	-0.1168	0.2456	-0.1728	0.1903	-8270.0035
type1	2	0	1	270	4.4721	0.5262	0.9791	0.1854	0.9523	0.1915	4.1301	0.5492	2.527	0.2979	0.0857	0.249	0.1798	0.1926	-8226.1241
type1	2	0	1	271	4.5396	0.5282	1.2981	0.1917	1.0622	0.198	4.1198	0.5509	2.3507	0.3066	0.1378	0.2454	0.2766	0.1947	-8345.6141
type1	2	0	1	272	5.1308	0.521	1.5347	0.1858	1.5672	0.1955	5.5122	0.5586	1.5191	0.2876	-0.3662	0.242	0.0159	0.1884	-8204.5597
type1	2	0	1	273	3.5324	0.5124	0.8374	0.1793	1.2375	0.1896	5.2494	0.5502	2.3872	0.2872	0.0074	0.2469	-0.2786	0.1867	-8185.4602
type1	2	0	1	274	4.0319	0.5054	1.2433	0.1793	1.3247	0.1919	4.8932	0.5515	2.0005	0.285	0.0202	0.2428	-0.0585	0.1837	-8211.0557
type1	2	0	1	275	4.7731	0.5183	1.3753	0.1882	0.9842	0.192	3.5994	0.5383	2.0696	0.2968	0.2388	0.2423	0.4317	0.191	-8209.995
type1	2	0	1	276	3.5774	0.5347	1.3743	0.191	1.1867	0.1996	3.9439	0.5643	1.9443	0.3009	0.5995	0.2602	0.1511	0.197	-8304.5972
type1	2	0	1	277	5.2574	0.5017	1.1059	0.1752	1.2619	0.1868	5.6323	0.538	2.5153	0.2853	-0.6163	0.2368	-0.0019	0.1683	-8328.7889
type1	2	0	1	278	4.1232	0.534	1.1365	0.1897	1.2482	0.1959	4.5561	0.5527	2.1014	0.2986	0.1983	0.2523	-0.058	0.1925	-8265.2955
type1	2	0	1	279	4.9745	0.5514	1.2649	0.1876	1.5572	0.1933	5.5988	0.5578	1.7525	0.2881	-0.1696	0.2563	-0.1693	0.1888	-8329.5101
type1	2	0	1	280	3.8613	0.5209	0.9903	0.1783	1.1378	0.1886	4.7317	0.5401	2.3004	0.2874	0.2062	0.2451	-0.0785	0.1863	-8256.5682
type1	2	0	1	281	4.1787	0.5541	1.1747	0.1946	1.4167	0.2056	5.7306	0.5899	2.2858	0.312	-0.0307	0.2655	-0.1997	0.1987	-8493.6265
type1	2	0	1	282	3.779	0.4849	1.0311	0.1757	1.0601	0.1791	4.4888	0.5194	2.2703	0.2795	0.0858	0.2323	0.006	0.177	-8093.6136
type1	2	0	1	283	5.1241	0.5746	1.4762	0.2031	1.1848	0.1963	4.0918	0.5611	2.0167	0.3042	0.179	0.264	0.1375	0.2014	-8400.9765
type1	2	0	1	284	4.5935	0.552	1.0214	0.1913	1.1189	0.2072	5.0172	0.5959	2.5161	0.313	0.0245	0.263	0.0401	0.2034	-8425.5769
type1	2	0	1	285	4.4932	0.5231	1.1341	0.1866	1.2957	0.1944	5.1222	0.5386	2.2745	0.2998	-0.1457	0.2434	-0.0852	0.186	-8314.355
type1	2	0	1	286	3.7507	0.5208	1.0543	0.1857	1.457	0.1907	4.8052	0.5396	2.0694	0.29	0.2023	0.2439	-0.2696	0.1871	-8280.4347
type1	2	0	1	287	4.2057	0.5496	1.1713	0.1964	1.3393	0.2023	5.0339	0.5764	2.2176	0.3094	0.1209	0.2601	-0.1228	0.2013	-8417.9267
type1	2	0	1	288	4.3362	0.5313	1.1193	0.1881	1.0705	0.1954	4.3928	0.5402	2.4635	0.3013	0.1193	0.2467	0.0995	0.1936	-8339.2321
type1	2	0	1	289	4.6994	0.5471	1.3523	0.1916	1.7095	0.2006	5.3682	0.5747	1.5148	0.2968	0.008	0.2545	-0.1774	0.1954	-8325.5937
type1	2	0	1	290	4.459	0.4985	0.8818	0.1725	1.0526	0.1855	4.8236	0.5334	2.8035	0.2853	-0.2483	0.241	0.0179	0.1682	-8277.5507
type1	2	0	1	291	4.2145	0.5116	1.0961	0.1851	0.9762	0.1973	4.3831	0.5372	2.6324	0.3024	0.0041	0.2342	0.1371	0.1913	-8287.9346
type1	2	0	1	292	5.1033	0.5346	1.1963	0.1894	1.1159	0.1903	4.6995	0.5421	2.3192	0.296	-0.2486	0.246	0.1515	0.1881	-8257.5623
type1	2	0	1	293	4.8198	0.5196	1.289	0.1849	1.2325	0.1924	4.6161	0.5436	2.1028	0.2918	-0.1385	0.2393	0.1402	0.1891	-8234.4043
type1	2	0	1	294	4.5191	0.551	1.3638	0.1969	1.6243	0.204	5.4558	0.5841	1.8043	0.3093	0.0881	0.2638	-0.139	0.198	-8481.6968
type1	2	0	1	295	3.9389	0.5308	1.0392	0.187	1.3281	0.2028	5.2035	0.563	2.2746	0.3072	-2e-04	0.2489	-0.1655	0.1944	-8299.6693
type1	2	0	1	296	5.2156	0.525	1.1286	0.1876	1.2957	0.1947	5.3517	0.5406	2.2106	0.2999	-0.3594	0.2332	-0.0163	0.191	-8297.5759
type1	2	0	1	297	4.0957	0.5242	1.1146	0.186	1.4133	0.2049	5.3667	0.593	2.0853	0.303	0.0658	0.2569	-0.0526	0.1954	-8347.8755
type1	2	0	1	298	5.7583	0.5523	1.4744	0.1951	1.3966	0.2029	5.9436	0.5925	1.8653	0.3016	-0.4456	0.2583	0.1274	0.1982	-8414.8871
type1	2	0	1	299	5.2565	0.5231	1.2146	0.1872	1.3094	0.1909	4.9269	0.5265	2.2338	0.2956	-0.3977	0.2327	0.0241	0.1856	-8265.1662
type1	2	0	1	300	4.538	0.5527	1.0758	0.1925	1.3561	0.1911	4.5807	0.5297	2.1006	0.295	0.0947	0.2489	-0.1279	0.1935	-8289.3677
type1	2	0	1	301	4.6215	0.5143	1.128	0.1838	0.989	0.1833	4.2487	0.5028	2.4879	0.2911	-0.155	0.2327	0.1056	0.1808	-8175.3201
type1	2	0	1	302	4.3234	0.516	1.128	0.1862	1.4832	0.1971	5.0961	0.5446	1.9735	0.2943	-0.0394	0.239	-0.1448	0.1916	-8258.3484
type1	2	0	1	303	4.1601	0.5345	1.2038	0.1918	1.2242	0.1944	4.7891	0.5548	2.1755	0.3006	0.1128	0.2514	-0.0266	0.1942	-8311.8939
type1	2	0	1	304	4.5535	0.5434	1.3511	0.1907	1.2871	0.1971	3.8889	0.5386	1.8521	0.2992	0.3417	0.2487	0.1914	0.195	-8281.9619
type1	2	0	1	305	4.5356	0.5196	1.312	0.1921	1.4922	0.1926	5.171	0.5299	1.8978	0.2995	-0.1464	0.2329	-0.0888	0.1886	-8276.4254
type1	2	0	1	306	5.0059	0.5454	1.234	0.1914	1.1287	0.1928	4.7313	0.5627	2.1487	0.301	0.0221	0.2542	0.1448	0.1952	-8341.0621
type1	2	0	1	307	3.9587	0.545	0.9423	0.1912	1.1116	0.1971	5.0556	0.5676	2.6311	0.3072	0.0917	0.2564	-0.1582	0.1964	-8399.9668
type1	2	0	1	308	5.5718	0.5262	1.4257	0.1899	1.4187	0.2034	6.0019	0.5782	1.9662	0.303	-0.3861	0.242	0.1427	0.1932	-8469.4347
type1	2	0	1	309	4.193	0.5288	0.9586	0.1873	1.3061	0.1945	4.7276	0.5365	2.2704	0.2981	0.0363	0.2431	-0.1752	0.1917	-8245.6426
type1	2	0	1	310	3.6884	0.5156	1.0344	0.185	1.6192	0.1929	5.0833	0.5451	1.8606	0.29	0.1399	0.2452	-0.3233	0.1886	-8218.2557
type1	2	0	1	311	4.0576	0.5255	1.1108	0.1878	1.585	0.1995	5.5833	0.5525	1.9605	0.2997	-0.0662	0.244	-0.3795	0.1922	-8304.6384
type1	2	0	1	312	5.2765	0.4966	1.0764	0.1802	1.2386	0.1952	5.6295	0.5585	2.5235	0.2967	-0.3793	0.2353	0.045	0.1788	-8455.8553
type1	2	0	1	313	4.0763	0.5551	1.0773	0.1958	1.3388	0.1892	4.8044	0.536	2.1358	0.2995	0.2101	0.2539	-0.2444	0.1942	-8335.4317
type1	2	0	1	314	4.5708	0.5348	1.2291	0.1965	1.263	0.1986	5.0131	0.5479	2.3437	0.3116	-0.2232	0.2434	-0.0035	0.1952	-8322.2393
type1	2	0	1	315	3.7323	0.5081	0.9239	0.178	1.4437	0.1928	5.4581	0.5474	2.211	0.2901	0.0194	0.2441	-0.2799	0.1832	-8282.3251
type1	2	0	1	316	2.7782	0.5492	0.7773	0.1938	1.15	0.1992	4.3987	0.5665	2.4792	0.3082	0.7027	0.266	-0.3261	0.2026	-8345.4873
type1	2	0	1	317	4.9079	0.5353	1.3087	0.184	1.1514	0.19	4.8353	0.5483	2.0795	0.2898	-0.1458	0.2491	0.1514	0.1867	-8241.3585
type1	2	0	1	318	3.8712	0.5175	0.8043	0.1796	0.9935	0.1833	4.3847	0.532	2.5881	0.2883	0.2934	0.2461	-0.105	0.1832	-8277.3219
type1	2	0	1	319	4.52	0.5059	0.9481	0.1789	1.028	0.184	5.3052	0.5351	2.9091	0.2918	-0.3	0.2427	-0.0463	0.1695	-8404.4994
type1	2	0	1	320	5.0624	0.5155	1.4762	0.1881	1.0372	0.1872	4.2674	0.5264	2.0859	0.2927	-0.1544	0.2379	0.2774	0.1834	-8193.3016
type1	2	0	1	321	4.5135	0.5034	1.2112	0.1844	1.1935	0.2035	5.087	0.5767	2.3141	0.3055	-0.2164	0.2445	0.0777	0.1931	-8274.9756
type1	2	0	1	322	4.9735	0.5113	1.1876	0.1823	1.4667	0.1912	4.8363	0.5326	1.9939	0.2903	-0.2573	0.2329	0.0409	0.185	-8211.7036
type1	2	0	1	323	5.1895	0.5389	1.5914	0.1911	1.4604	0.1936	5.6274	0.5631	1.5783	0.2906	-0.247	0.2517	0.014	0.1895	-8318.2942
type1	2	0	1	324	4.3636	0.5234	1.3559	0.1814	1.1245	0.1906	4.5496	0.5534	1.8463	0.286	0.2125	0.2498	0.1145	0.1893	-8208.8169
type1	2	0	1	325	3.887	0.5199	1.434	0.1859	1.3856	0.2025	4.4009	0.5594	1.7871	0.2976	0.3798	0.251	0.0953	0.1931	-8313.3754
type1	2	0	1	326	6.274	0.5061	1.7213	0.1848	1.186	0.1911	4.6439	0.5433	1.89	0.2903	-0.5067	0.2346	0.5209	0.1798	-8281.7676
type1	2	0	1	327	4.6427	0.5263	0.7632	0.1815	0.6678	0.1775	4.7485	0.5234	3.659	0.2992	-0.3218	0.2504	-0.0389	0.162	-8494.6783
type1	2	0	1	328	3.4271	0.507	0.7926	0.1795	1.2638	0.1934	4.1566	0.5418	2.4896	0.2941	0.3515	0.249	-0.1586	0.184	-8253.5956
type1	2	0	1	329	3.9792	0.5529	1.0646	0.1951	1.4935	0.1944	4.946	0.5492	2.0604	0.3035	0.1484	0.2574	-0.2853	0.1943	-8320.8219
type1	2	0	1	330	4.7045	0.4995	1.0967	0.1805	1.0948	0.1928	3.905	0.5255	2.4258	0.2962	-0.0021	0.2321	0.2476	0.184	-8222.0697
type1	2	0	1	331	3.3567	0.5223	0.8682	0.1829	0.9688	0.1911	3.8692	0.5404	2.5162	0.2957	0.5554	0.251	-0.0098	0.191	-8248.9441
type1	2	0	1	332	3.7803	0.5449	0.9136	0.1913	1.1167	0.1948	4.717	0.5664	2.6442	0.3057	0.1776	0.2591	-0.1342	0.1953	-8368.5626
type1	2	0	1	333	4.8641	0.5324	1.1329	0.1881	1.2355	0.1991	5.0192	0.5691	2.3446	0.3025	-0.1953	0.2509	0.048	0.1943	-8338.535
type1	2	0	1	334	4.5938	0.5149	1.0665	0.1809	1.2799	0.1896	5.5471	0.5381	1.9368	0.2869	-0.2311	0.2355	-0.12	0.1856	-8122.2662
type1	2	0	1	335	4.2508	0.5296	1.2274	0.1842	1.3741	0.1939	4.5702	0.5635	1.9533	0.2861	0.306	0.2596	0.0194	0.1878	-8359.3169
type1	2	0	1	336	4.4886	0.5207	1.3485	0.1921	1.1583	0.1937	4.9769	0.5411	2.1122	0.2995	-0.0529	0.2391	0.0693	0.1915	-8288.5101
type1	2	0	1	337	4.9486	0.5106	1.2299	0.1815	1.3569	0.2034	5.3916	0.5662	2.0854	0.2971	-0.2339	0.2419	0.1017	0.1919	-8331.6921
type1	2	0	1	338	5.154	0.5363	1.2047	0.1827	1.3382	0.1885	4.8222	0.5361	2.0583	0.2842	-0.1997	0.2433	0.0954	0.1849	-8266.6655
type1	2	0	1	339	3.0195	0.5424	0.7441	0.1887	1.3145	0.2011	4.5206	0.5529	2.456	0.3078	0.5654	0.2614	-0.3541	0.1962	-8360.7314
type1	2	0	1	340	3.8965	0.5115	0.823	0.1786	1.3399	0.1992	5.1716	0.5582	2.415	0.2974	-0.0067	0.2452	-0.1808	0.1886	-8272.5668
type1	2	0	1	341	4.6511	0.5075	0.9507	0.1818	1.1116	0.1953	5.4106	0.5496	2.4869	0.3001	-0.1611	0.2312	-0.0806	0.1919	-8337.7386
type1	2	0	1	342	4.5489	0.5305	1.1436	0.194	1.0846	0.2045	5.0221	0.5866	2.7367	0.3184	-0.2442	0.2501	0.0934	0.1989	-8406.2617
type1	2	0	1	343	3.8764	0.4636	0.7099	0.1665	0.975	0.1804	4.0857	0.5093	2.8851	0.2813	-0.0391	0.2227	0.0196	0.1706	-8130.9739
type1	2	0	1	344	3.7289	0.4982	1.2544	0.1773	1.5809	0.1976	4.7803	0.5539	1.652	0.2848	0.3275	0.2438	-0.1236	0.1861	-8251.3629
type1	2	0	1	345	4.7472	0.5296	1.3988	0.1894	1.1476	0.1832	3.962	0.5165	1.871	0.2874	0.1422	0.2404	0.1842	0.1861	-8174.9845
type1	2	0	1	346	4.4992	0.5365	1.0931	0.1882	1.123	0.1923	4.4679	0.5395	2.3415	0.2983	-0.025	0.2493	0.0573	0.1901	-8234.7638
type1	2	0	1	347	4.5277	0.523	1.1342	0.1874	1.0517	0.19	4.1005	0.5277	2.3459	0.295	0.0762	0.2377	0.1742	0.1903	-8232.1362
type1	2	0	1	348	4.2439	0.5336	1.1888	0.1911	1.2273	0.1933	4.7699	0.5335	2.1673	0.3016	-0.0061	0.2386	-0.0477	0.1927	-8240.6937
type1	2	0	1	349	4.7151	0.5028	1.1761	0.1783	0.9662	0.1867	4.9325	0.5417	2.5697	0.2887	-0.3024	0.2402	0.1214	0.1771	-8261.875
type1	2	0	1	350	4.287	0.5417	1.2515	0.1886	1.4403	0.1937	4.7172	0.5511	1.7041	0.2911	0.2809	0.2574	-0.1144	0.1925	-8277.1669
type1	2	0	1	351	4.4149	0.5448	1.0137	0.1903	1.2546	0.197	4.6786	0.5655	2.3261	0.2996	0.1126	0.254	-0.0547	0.1995	-8351.0434
type1	2	0	1	352	4.0919	0.5175	1.0706	0.1834	1.1647	0.2052	5.2981	0.5881	2.3885	0.3047	0.0058	0.2511	-0.0181	0.1961	-8345.3902
type1	2	0	1	353	5.1605	0.5352	1.4064	0.1886	1.2312	0.1913	3.6959	0.5232	1.8619	0.2923	0.1452	0.245	0.2848	0.188	-8230.3814
type1	2	0	1	354	4.4949	0.5081	1.5745	0.1816	1.5525	0.1919	4.6066	0.5314	1.3471	0.2797	0.1102	0.2388	0.0939	0.1836	-8166.0577
type1	2	0	1	355	4.0047	0.5121	1.1938	0.1863	1.3243	0.1881	4.6691	0.521	2.0464	0.2925	0.0077	0.2368	-0.1382	0.1837	-8168.3618
type1	2	0	1	356	4.2882	0.5027	0.8737	0.1761	1.098	0.1886	4.7718	0.5342	2.7501	0.2926	-0.1243	0.2375	0.002	0.1773	-8304.5311
type1	2	0	1	357	3.7086	0.5276	0.9516	0.1883	1.4106	0.1929	4.8019	0.5397	2.2341	0.2984	0.1477	0.2452	-0.3009	0.1919	-8267.6283
type1	2	0	1	358	4.5743	0.5017	0.9695	0.1742	1.0105	0.1945	4.2857	0.5621	2.683	0.2908	0.0463	0.2502	0.2148	0.1829	-8343.6769
type1	2	0	1	359	4.1151	0.5013	1.3102	0.1808	1.4469	0.1852	5.071	0.5228	1.6535	0.2755	0.0993	0.2319	-0.0866	0.181	-8190.367
type1	2	0	1	360	3.8213	0.5255	0.8621	0.1849	1.0042	0.1939	4.4201	0.5501	2.7408	0.3006	0.1435	0.2509	-0.1006	0.1903	-8293.725
type1	2	0	1	361	4.6278	0.5119	1.3137	0.18	1.3411	0.1958	5.7353	0.5616	1.9733	0.2901	-0.3493	0.2407	-0.0331	0.1866	-8230.6844
type1	2	0	1	362	3.8107	0.5018	0.767	0.1777	1.234	0.1948	5.377	0.5543	2.5379	0.2977	-0.1186	0.241	-0.2129	0.1872	-8221.7423
type1	2	0	1	363	4.6079	0.5443	0.8556	0.1857	1.1692	0.1985	5.9106	0.5853	2.571	0.3011	-0.2595	0.2568	-0.2098	0.1977	-8376.2587
type1	2	0	1	364	3.7274	0.5155	0.9234	0.1839	1.0345	0.1917	4.1291	0.5408	2.4752	0.2982	0.3241	0.248	-1e-04	0.1888	-8236.6198
type1	2	0	1	365	5.017	0.525	1.2952	0.1803	0.6489	0.1851	3.6643	0.5371	2.2545	0.2843	0.1871	0.2489	0.5638	0.1886	-8151.603
type1	2	0	1	366	4.9266	0.5108	1.2414	0.1848	1.215	0.193	5.6032	0.5501	2.2463	0.2944	-0.5104	0.2377	-0.0398	0.1856	-8228.5162
type1	2	0	1	367	4.9378	0.5488	1.4395	0.1948	1.1829	0.2037	4.896	0.5885	1.9746	0.3062	0.0983	0.2625	0.223	0.2009	-8410.4828
type1	2	0	1	368	4.6989	0.5191	0.9664	0.1846	1.0575	0.182	4.7883	0.5022	2.7704	0.2985	-0.3055	0.2309	-0.0615	0.1735	-8296.2304
type1	2	0	1	369	4.0078	0.5291	0.8573	0.1881	1.0999	0.199	4.5935	0.5555	2.8324	0.3075	0.0187	0.2478	-0.061	0.195	-8357.8227
type1	2	0	1	370	3.1057	0.5058	0.7769	0.1784	1.1554	0.1905	4.4792	0.5356	2.5107	0.2921	0.3024	0.2454	-0.2437	0.1867	-8184.6565
type1	2	0	1	371	4.6359	0.5124	1.2256	0.1842	1.536	0.1997	5.31	0.5723	1.719	0.2928	-0.0789	0.2471	-0.0264	0.1922	-8237.5826
type1	2	0	1	372	5.8072	0.5122	1.5139	0.1858	1.3432	0.1965	5.6978	0.5555	1.9573	0.2965	-0.6522	0.2354	0.1942	0.1832	-8302.6348
type1	2	0	1	373	3.7295	0.4831	0.5748	0.1694	0.5525	0.1764	4.0984	0.5145	3.9373	0.2934	-0.0556	0.2386	0.0658	0.1578	-8430.1037
type1	2	0	1	374	5.1412	0.5477	1.3919	0.1892	1.5568	0.195	6.0517	0.5505	1.6507	0.2936	-0.2729	0.2476	-0.1121	0.1901	-8357.9541
type1	2	0	1	375	4.3902	0.5338	1.0056	0.1897	1.1442	0.1926	4.7154	0.5484	2.5667	0.2998	-0.0871	0.2498	-0.0549	0.1916	-8312.4315
type1	2	0	1	376	4.2644	0.5071	1.1944	0.1863	1.2702	0.1974	4.6312	0.5388	2.2084	0.3052	-0.0175	0.2381	0.0381	0.1879	-8254.2412
type1	2	0	1	377	3.6968	0.533	1.0454	0.1921	1.6714	0.1905	5.5424	0.5291	1.9354	0.2973	0.0674	0.242	-0.4429	0.1888	-8315.2211
type1	2	0	1	378	4.014	0.5253	0.9535	0.1837	1.5098	0.1899	5.5221	0.531	2.1322	0.29	-0.0945	0.2425	-0.3449	0.1845	-8267.6464
type1	2	0	1	379	2.7825	0.5126	0.8391	0.183	1.2694	0.1919	4.6342	0.5503	2.315	0.2938	0.5255	0.253	-0.3221	0.1896	-8259.2471
type1	2	0	1	380	5.0362	0.5289	1.2007	0.1874	1.3058	0.2006	5.1766	0.5818	2.2937	0.3012	-0.2584	0.2537	0.1097	0.1923	-8377.6582
type1	2	0	1	381	4.025	0.5299	1.0789	0.1913	1.2348	0.19	4.7595	0.5368	2.3012	0.2984	0.0582	0.2423	-0.1562	0.1926	-8274.5651
type1	2	0	1	382	3.3653	0.4976	1.0287	0.1801	1.3238	0.1935	4.0356	0.5434	2.1673	0.2881	0.418	0.2451	-0.0618	0.1868	-8210.4178
type1	2	0	1	383	4.738	0.5056	1.3164	0.1818	1.4111	0.199	5.2556	0.5701	2.0042	0.2929	-0.2656	0.2473	0.0936	0.1851	-8269.6288
type1	2	0	1	384	3.7166	0.4982	1.226	0.1768	1.5878	0.1938	4.6616	0.5312	1.4701	0.2816	0.3734	0.2387	-0.1257	0.1848	-8149.121
type1	2	0	1	385	4.1827	0.5317	1.3019	0.1921	1.2014	0.1953	4.0064	0.5532	2.0686	0.2973	0.4107	0.2502	0.1434	0.1955	-8345.7006
type1	2	0	1	386	4.2056	0.5374	1.3421	0.1882	1.3007	0.1914	4.9396	0.5425	1.9117	0.2898	0.0347	0.2532	-0.0751	0.1889	-8239.4208
type1	2	0	1	387	4.5535	0.5142	1.1849	0.1811	1.4015	0.1942	5.6407	0.5607	2.1197	0.2901	-0.2214	0.2427	-0.0463	0.1858	-8334.1817
type1	2	0	1	388	4.017	0.5362	0.9851	0.1865	1.2051	0.1929	4.6826	0.5425	2.2872	0.2975	0.1857	0.2519	-0.0802	0.191	-8280.4053
type1	2	0	1	389	4.0293	0.5106	0.9046	0.1788	1.0067	0.1866	4.2879	0.5332	2.8386	0.2913	0.0568	0.2481	0.0468	0.1762	-8320.7285
type1	2	0	1	390	3.235	0.5309	0.7302	0.1921	1.1854	0.1986	4.632	0.5616	2.6475	0.3081	0.4217	0.2537	-0.3043	0.1996	-8370.9992
type1	2	0	1	391	3.8607	0.5419	1.1279	0.1907	1.305	0.1991	5.1297	0.5742	2.1424	0.3025	0.2292	0.2564	-0.1338	0.1978	-8370.2146
type1	2	0	1	392	4.9651	0.5324	1.3057	0.1909	1.0099	0.1924	4.1506	0.5414	2.4141	0.3009	-0.0688	0.2482	0.3546	0.1905	-8308.2192
type1	2	0	1	393	4.4333	0.5179	1.3079	0.1866	1.3483	0.1906	3.8636	0.5296	2.1285	0.2908	0.1708	0.2432	0.1319	0.1841	-8305.9507
type1	2	0	1	394	4.9845	0.5029	1.3216	0.1795	1.1932	0.1908	4.3869	0.5282	2.0972	0.2882	-0.0849	0.2348	0.221	0.1809	-8251.4607
type1	2	0	1	395	4.2787	0.5083	1.3063	0.1813	0.9794	0.195	3.5718	0.5482	2.1324	0.2967	0.3745	0.2444	0.3879	0.1892	-8211.5191
type1	2	0	1	396	4.4677	0.5229	1.4094	0.1935	1.6256	0.1962	5.6402	0.5265	1.7121	0.2999	-0.0917	0.2284	-0.2108	0.1892	-8366.0828
type1	2	0	1	397	5.6659	0.5194	1.2957	0.19	1.1764	0.1887	4.877	0.5267	2.2893	0.2989	-0.399	0.2297	0.0926	0.1834	-8330.1702
type1	2	0	1	398	4.49	0.5411	1.3229	0.1933	1.5249	0.1954	5.0942	0.5454	1.7037	0.2986	0.1145	0.2451	-0.1675	0.1936	-8331.0409
type1	2	0	1	399	4.9996	0.5252	0.9119	0.1808	1.1798	0.1894	4.8898	0.5505	2.4869	0.2888	-0.2806	0.2461	-0.0295	0.1866	-8249.1123
type1	2	0	1	400	4.9328	0.5299	1.544	0.1914	1.4446	0.2043	5.0968	0.5632	1.6873	0.3032	-0.0818	0.2476	0.2	0.1936	-8324.0354
type1	2	0	1	401	4.2949	0.5104	0.9812	0.1849	1.329	0.202	4.8329	0.5599	2.2698	0.3016	-0.008	0.2388	0.0013	0.1952	-8263.7355
type1	2	0	1	402	4.713	0.5199	1.0357	0.1864	1.2073	0.1947	4.7389	0.5392	2.371	0.3032	-0.1654	0.2386	0.0219	0.1897	-8251.2567
type1	2	0	1	403	3.7081	0.5006	1.1808	0.1808	1.358	0.1953	4.9532	0.5534	1.9713	0.2885	0.178	0.2423	-0.0075	0.1886	-8229.8549
type1	2	0	1	404	3.2279	0.5296	0.9288	0.1891	1.4197	0.1933	5.3699	0.559	2.2381	0.3006	0.1609	0.2519	-0.5065	0.1941	-8283.3314
type1	2	0	1	405	4.788	0.5423	1.1892	0.1935	1.1095	0.1993	4.6876	0.5559	2.3909	0.3093	-0.1279	0.2516	0.1385	0.1963	-8312.1729
type1	2	0	1	406	4.3298	0.5284	1.1987	0.1854	1.2562	0.1886	4.9033	0.5324	2.1425	0.2903	-0.0149	0.2433	-0.0836	0.1842	-8273.4866
type1	2	0	1	407	4.9535	0.5195	1.0073	0.1822	1.0274	0.1937	4.6543	0.547	2.4475	0.2966	-0.1612	0.2405	0.1457	0.1916	-8233.8797
type1	2	0	1	408	4.1282	0.553	1.184	0.1937	1.1196	0.1989	4.502	0.563	2.1541	0.3004	0.2967	0.259	0.0224	0.2009	-8311.8865
type1	2	0	1	409	4.046	0.5302	1.1593	0.1888	1.485	0.1923	5.7263	0.5443	1.9431	0.2933	-0.1633	0.245	-0.3222	0.1874	-8233.8101
type1	2	0	1	410	4.0917	0.5098	0.7569	0.1824	0.9245	0.1875	4.8541	0.5358	2.931	0.2974	-0.1692	0.2354	-0.109	0.1874	-8238.6077
type1	2	0	1	411	4.01	0.539	1.1551	0.1904	1.1422	0.1851	4.7966	0.539	2.3033	0.2944	0.0561	0.2505	-0.0762	0.1866	-8269.3995
type1	2	0	1	412	4.6635	0.5133	1.4846	0.1856	1.0159	0.1899	4.1901	0.5433	2.0901	0.2901	0.1034	0.2448	0.3537	0.1857	-8270.7433
type1	2	0	1	413	4.7232	0.5045	1.1342	0.1832	1.1769	0.1971	4.6658	0.5486	2.5722	0.3029	-0.2519	0.2397	0.1136	0.1829	-8320.9687
type1	2	0	1	414	4.7816	0.5413	1.2398	0.1877	1.4019	0.1951	5.0594	0.5573	1.8999	0.2937	-0.03	0.2509	0.0305	0.1929	-8303.939
type1	2	0	1	415	3.2108	0.5163	0.7096	0.1878	1.2659	0.2039	4.5528	0.5444	2.7538	0.3134	0.2556	0.2393	-0.2917	0.1967	-8331.2883
type1	2	0	1	416	4.8741	0.5341	1.1355	0.1836	1.3498	0.2056	5.5585	0.5936	2.1169	0.3013	-0.1064	0.259	0.0362	0.1981	-8397.3946
type1	2	0	1	417	4.3715	0.5134	1.2409	0.1824	1.3073	0.193	4.8736	0.5554	1.9032	0.2898	0.0375	0.246	0.0511	0.188	-8212.478
type1	2	0	1	418	5.5136	0.5386	1.5013	0.1925	1.0638	0.1991	3.8439	0.5471	2.0834	0.3055	0.0766	0.2459	0.493	0.1951	-8358.7732
type1	2	0	1	419	5.6399	0.516	1.7459	0.1893	1.2898	0.1897	4.9084	0.532	1.8051	0.2934	-0.4605	0.2308	0.2757	0.1836	-8257.3444
type1	2	0	1	420	4.9416	0.5352	1.2724	0.183	1.3862	0.1923	5.32	0.5512	1.8497	0.2846	-0.1715	0.2512	-0.0164	0.1884	-8265.0584
type1	2	0	1	421	4.0439	0.5307	1.0514	0.1883	1.2872	0.1962	4.5011	0.551	2.3229	0.2983	0.0957	0.2513	-0.0842	0.1914	-8279.6168
type1	2	0	1	422	4.6037	0.5058	1.0472	0.1882	1.5008	0.1971	5.4745	0.5304	2.2521	0.3054	-0.3997	0.2274	-0.2437	0.1859	-8265.0209
type1	2	0	1	423	5.5895	0.5538	1.4837	0.1963	1.5132	0.1968	5.7756	0.554	1.9084	0.3021	-0.4124	0.25	-0.0249	0.1909	-8458.6602
type1	2	0	1	424	4.7771	0.5203	1.3603	0.1899	1.0096	0.1913	4.5479	0.5398	2.2798	0.2997	-0.1789	0.2397	0.2476	0.1894	-8222.4618
type1	2	0	1	425	4.319	0.5295	1.1636	0.185	1.4598	0.1915	5.1252	0.5292	1.8303	0.29	-0.1041	0.2398	-0.1949	0.1874	-8149.2634
type1	2	0	1	426	5.1905	0.5262	1.4275	0.1916	1.525	0.1906	5.3245	0.5275	1.8757	0.2954	-0.4537	0.2347	-0.0151	0.1831	-8263.5439
type1	2	0	1	427	4.3086	0.5349	1.0906	0.1867	1.1957	0.191	4.2584	0.5436	2.1401	0.2948	0.1785	0.2476	-0.0012	0.1924	-8215.4411
type1	2	0	1	428	4.6627	0.5107	1.3196	0.1815	1.6641	0.1916	5.752	0.5422	1.8431	0.2837	-0.3515	0.2381	-0.2045	0.1772	-8304.3821
type1	2	0	1	429	3.7326	0.5418	0.9617	0.1864	1.0951	0.2062	3.5848	0.5822	2.5507	0.3087	0.7081	0.2692	0.1855	0.2001	-8455.8227
type1	2	0	1	430	4.2026	0.5264	1.1389	0.1879	0.8967	0.1968	4.6072	0.5804	2.4099	0.3	0.1644	0.2562	0.1745	0.1981	-8282.3748
type1	2	0	1	431	4.4851	0.5347	1.2094	0.1893	1.31	0.1918	4.6077	0.5359	2.045	0.2926	0.0858	0.2488	-0.0035	0.1883	-8286.7995
type1	2	0	1	432	4.0135	0.5003	0.9038	0.1776	1.1427	0.1923	4.5353	0.5439	2.6491	0.2974	-0.0166	0.2404	0.0128	0.1824	-8263.3387
type1	2	0	1	433	4.6031	0.5185	1.0826	0.1806	1.4839	0.2025	6.0244	0.5743	2.0887	0.2967	-0.2728	0.2461	-0.1478	0.1906	-8344.6492
type1	2	0	1	434	5.4808	0.5531	1.2576	0.1908	1.1585	0.1906	4.9664	0.5342	2.2521	0.2964	-0.348	0.2479	0.069	0.1873	-8305.0941
type1	2	0	1	435	3.6731	0.498	1.2898	0.1788	1.3338	0.1942	3.9925	0.5393	1.7116	0.2874	0.5103	0.2443	0.094	0.1863	-8173.3366
type1	2	0	1	436	4.8392	0.532	1.3334	0.1846	1.2848	0.1899	4.5946	0.541	1.8511	0.2852	0.1239	0.2505	0.0852	0.1861	-8299.8459
type1	2	0	1	437	3.7697	0.5219	1.0209	0.1826	1.3617	0.186	5.7553	0.5345	2.1965	0.2856	-0.167	0.242	-0.3778	0.1837	-8220.0678
type1	2	0	1	438	4.7654	0.4958	1.3837	0.1798	1.3205	0.1925	4.2486	0.5318	1.8856	0.2897	0.0117	0.2322	0.2849	0.1835	-8210.7183
type1	2	0	1	439	4.9117	0.5074	1.2892	0.1834	1.298	0.1901	4.4898	0.5199	1.9496	0.2914	-0.0901	0.2354	0.1695	0.1823	-8201.0053
type1	2	0	1	440	4.5911	0.5402	1.3315	0.1914	1.3535	0.1901	4.8274	0.5511	1.7579	0.2915	0.1016	0.2539	-0.0438	0.1912	-8260.591
type1	2	0	1	441	4.1709	0.5208	0.9048	0.1753	1.0174	0.1818	4.9062	0.5432	2.4944	0.2796	0.0629	0.2525	-0.0479	0.1792	-8265.5109
type1	2	0	1	442	5.4657	0.5349	1.5528	0.1895	1.4602	0.1992	4.9675	0.555	1.6823	0.2947	-0.1846	0.2467	0.191	0.1918	-8337.0265
type1	2	0	1	443	5.4937	0.5385	1.4046	0.1933	1.2038	0.1985	5.2438	0.5799	2.1568	0.301	-0.2338	0.2561	0.2181	0.1929	-8443.7788
type1	2	0	1	444	5.389	0.5226	1.5264	0.1873	1.5022	0.1992	5.5373	0.5697	1.5978	0.2932	-0.299	0.2427	0.1471	0.1928	-8303.0019
type1	2	0	1	445	4.0629	0.5345	1.3199	0.1939	1.3866	0.2039	5.5738	0.5789	1.8376	0.3087	0.1649	0.2528	-0.1201	0.1977	-8376.0514
type1	2	0	1	446	5.4637	0.5306	1.3944	0.1895	1.4271	0.1979	5.4872	0.5584	1.7965	0.2976	-0.2324	0.2404	0.0708	0.1933	-8373.0071
type1	2	0	1	447	4.4509	0.5197	1.3267	0.185	1.1095	0.1951	4.2777	0.5523	2.0812	0.2954	0.1904	0.2491	0.2088	0.1909	-8276.5477
type1	2	0	1	448	5.0387	0.5103	1.0194	0.1849	1.2198	0.1845	4.7522	0.4952	2.5149	0.2955	-0.2647	0.2165	-0.0554	0.1807	-8318.8878
type1	2	0	1	449	3.9892	0.5366	1.0182	0.1902	1.1375	0.1914	4.2322	0.5373	2.5467	0.3014	0.1105	0.2485	-0.0545	0.1905	-8282.8861
type1	2	0	1	450	3.1727	0.5336	0.9637	0.1896	1.3549	0.1852	5.0292	0.5367	1.9207	0.2893	0.4425	0.2506	-0.412	0.1911	-8208.3066
type1	2	0	1	451	5.062	0.5144	1.0493	0.1778	1.1949	0.1812	5.1859	0.5366	2.3774	0.281	-0.2634	0.2456	-0.0497	0.1734	-8322.6637
type1	2	0	1	452	4.0606	0.5425	1.0468	0.1859	1.2933	0.1949	4.9032	0.563	2.1683	0.293	0.2053	0.2599	-0.1378	0.1937	-8331.4344
type1	2	0	1	453	5.1719	0.5132	1.1011	0.174	1.2606	0.1828	5.5683	0.5348	2.4677	0.2839	-0.5976	0.2425	-0.0239	0.1639	-8289.3264
type1	2	0	1	454	5.4298	0.542	1.4594	0.188	1.1962	0.2062	4.8395	0.5824	2.0938	0.3054	-0.1733	0.258	0.3521	0.1961	-8391.4304
type1	2	0	1	455	4.307	0.535	1.1623	0.1887	1.3211	0.2	3.8977	0.561	2.0481	0.3016	0.4577	0.2563	0.0978	0.1961	-8355.393
type1	2	0	1	456	3.9921	0.497	1.229	0.1745	1.5948	0.1915	5.4373	0.5448	1.6072	0.2767	0.0319	0.2435	-0.1626	0.1816	-8185.1877
type1	2	0	1	457	3.4576	0.5233	0.9081	0.1868	1.1217	0.1887	4.2345	0.5138	2.5478	0.2958	0.1706	0.235	-0.1921	0.1886	-8181.9593
type1	2	0	1	458	4.1406	0.5395	1.1562	0.1864	1.3793	0.21	4.4692	0.5865	2.0158	0.3059	0.2906	0.2631	0.0479	0.2004	-8320.7456
type1	2	0	1	459	5.5095	0.5374	1.0563	0.1842	1.0217	0.1812	4.5158	0.5154	2.7502	0.2936	-0.3653	0.243	0.1429	0.1722	-8353.8935
type1	2	0	1	460	4.6421	0.5222	1.0694	0.1862	1.2187	0.1923	4.872	0.5415	2.5655	0.2995	-0.3095	0.2405	-0.0171	0.1857	-8293.9701
type1	2	0	1	461	4.005	0.5246	0.9649	0.1876	1.1423	0.191	4.5312	0.5502	2.3043	0.2957	0.1695	0.249	-0.0764	0.1927	-8220.2764
type1	2	0	1	462	4.1312	0.5155	1.2008	0.1841	1.4303	0.1894	5.1116	0.5307	1.9241	0.2858	-0.0654	0.242	-0.1536	0.1838	-8194.6967
type1	2	0	1	463	4.731	0.5209	1.1031	0.1873	1.2537	0.2005	5.4096	0.5599	2.3568	0.3022	-0.2545	0.2369	-0.0406	0.1958	-8344.0397
type1	2	0	1	464	4.6815	0.5243	1.3798	0.1832	1.4561	0.1933	5.7209	0.5594	1.6865	0.2852	-0.2244	0.2481	-0.0441	0.1862	-8233.9881
type1	2	0	1	465	4.5884	0.5081	0.9084	0.1829	1.1351	0.1893	4.6607	0.5177	2.5347	0.2978	-0.1542	0.2265	-0.0238	0.186	-8232.1182
type1	2	0	1	466	4.459	0.5407	1.1648	0.1937	1.4048	0.1974	6.3171	0.569	2.0916	0.302	-0.332	0.2509	-0.2792	0.1945	-8336.1635
type1	2	0	1	467	4.3996	0.5189	0.9515	0.1854	1.0059	0.1954	4.4649	0.5497	2.587	0.303	0.0167	0.2451	0.1469	0.1918	-8266.5828
type1	2	0	1	468	4.2957	0.5435	0.971	0.1905	1.0067	0.1917	4.4997	0.5452	2.6951	0.3043	0.0311	0.2526	-0.0222	0.1905	-8334.8439
type1	2	0	1	469	4.2003	0.513	0.9889	0.1824	1.288	0.1875	5.2447	0.513	2.3734	0.2939	-0.2477	0.2339	-0.2151	0.1791	-8213.5283
type1	2	0	1	470	5.4241	0.5346	1.38	0.1881	1.0815	0.1882	5.2252	0.5409	2.0399	0.289	-0.3377	0.2444	0.1652	0.1884	-8245.2123
type1	2	0	1	471	4.2449	0.5205	0.8763	0.1819	1.4774	0.2014	5.099	0.5664	2.3605	0.301	-0.1183	0.2493	-0.2051	0.1913	-8297.1246
type1	2	0	1	472	4.4025	0.5199	0.9033	0.1829	1.3286	0.1908	5.3554	0.5304	2.3671	0.2955	-0.3566	0.2363	-0.2302	0.1864	-8173.0717
type1	2	0	1	473	4.5764	0.5505	0.9298	0.1887	1.2905	0.1948	5.0336	0.5666	2.4272	0.2985	0.0014	0.258	-0.1303	0.195	-8397.6721
type1	2	0	1	474	3.9844	0.5262	0.8626	0.1871	0.7663	0.1954	4.0698	0.5579	2.8089	0.3051	0.326	0.2505	0.0813	0.1976	-8314.0081
type1	2	0	1	475	4.2978	0.5466	1.2338	0.1912	0.8956	0.1949	3.6012	0.561	2.5844	0.3052	0.4162	0.2599	0.3597	0.1946	-8423.6363
type1	2	0	1	476	5.3332	0.5254	0.9013	0.1787	1.1677	0.1865	5.7306	0.5431	2.487	0.2901	-0.5653	0.2433	-0.0738	0.1807	-8248.5839
type1	2	0	1	477	4.6704	0.5327	1.3453	0.1917	1.2818	0.1968	4.703	0.5409	2.0809	0.3022	-0.0488	0.2401	0.0856	0.1926	-8311.1092
type1	2	0	1	478	3.9341	0.4921	1.358	0.1801	1.2584	0.1913	3.9387	0.5231	1.8701	0.2858	0.2861	0.2346	0.1774	0.183	-8150.6055
type1	2	0	1	479	4.9435	0.5106	1.326	0.1791	1.0626	0.1941	3.6833	0.5396	2.1182	0.2896	0.1489	0.2424	0.4224	0.1864	-8233.0822
type1	2	0	1	480	4.5596	0.5184	1.1743	0.1861	1.1874	0.197	4.3699	0.5476	2.2508	0.2991	0.0148	0.2423	0.166	0.1915	-8261.031
type1	2	0	1	481	4.1603	0.5223	1.3082	0.1856	1.3079	0.1956	4.2966	0.5493	1.9319	0.2921	0.3037	0.2475	0.0798	0.1895	-8295.0143
type1	2	0	1	482	4.2039	0.5322	1.0041	0.1899	1.5017	0.2043	5.3408	0.57	2.1476	0.3069	0.0424	0.2486	-0.1949	0.1976	-8375.9103
type1	2	0	1	483	4.9762	0.5498	0.9803	0.1886	1.4066	0.1939	5.5327	0.5569	2.2187	0.2996	-0.269	0.2515	-0.1871	0.1928	-8330.6655
type1	2	0	1	484	4.8613	0.529	1.4267	0.1901	1.3946	0.1949	5.0488	0.5608	1.6891	0.296	0.1041	0.248	0.0765	0.192	-8355.8064
type1	2	0	1	485	4.0461	0.5219	0.9441	0.1838	1.1193	0.1836	4.7336	0.5206	2.5303	0.2902	-0.0116	0.2411	-0.1131	0.1841	-8251.7723
type1	2	0	1	486	4.2749	0.5369	1.1924	0.1896	1.7208	0.1998	5.5919	0.5602	1.7092	0.2969	0.0962	0.2506	-0.2887	0.1943	-8389.6118
type1	2	0	1	487	3.7991	0.5186	0.6119	0.1791	0.7546	0.1849	3.3615	0.5294	2.8654	0.2929	0.4469	0.2472	0.0539	0.1899	-8163.6333
type1	2	0	1	488	4.4662	0.4854	1.073	0.1749	1.265	0.1855	5.2298	0.5139	2.3627	0.2861	-0.3742	0.222	-0.0652	0.1735	-8192.117
type1	2	0	1	489	4.8733	0.5213	1.483	0.1941	1.5234	0.1929	5.5029	0.5231	1.6439	0.3019	-0.1315	0.223	-0.1198	0.1896	-8337.5862
type1	2	0	1	490	4.7683	0.5398	1.1375	0.1857	1.2858	0.1888	4.865	0.5347	2.1083	0.291	-0.0746	0.2466	-0.097	0.1877	-8269.5544
type1	2	0	1	491	4.9513	0.5397	1.3126	0.1939	1.3164	0.1927	4.931	0.5326	2.1978	0.3021	-0.1786	0.2389	-0.0201	0.1886	-8376.006
type1	2	0	1	492	4.4531	0.5231	1.2018	0.18	0.9916	0.1931	4.2641	0.568	2.2487	0.29	0.2753	0.2585	0.2503	0.189	-8316.2253
type1	2	0	1	493	3.1721	0.5271	1.1649	0.1928	1.3918	0.1884	4.9655	0.5221	1.9606	0.2983	0.3152	0.2404	-0.437	0.1893	-8236.5976
type1	2	0	1	494	4.1929	0.5285	1.0144	0.1879	1.1109	0.1939	4.8625	0.5557	2.4761	0.2978	0.139	0.2506	-0.0597	0.1906	-8382.5694
type1	2	0	1	495	4.5173	0.5206	1.3421	0.1886	1.375	0.1903	4.403	0.5282	1.822	0.2912	0.0449	0.2385	0.0301	0.1891	-8191.8564
type1	2	0	1	496	3.5674	0.5247	0.7945	0.1831	1.1975	0.1906	5.2815	0.5469	2.6894	0.2961	0.001	0.2512	-0.3475	0.1851	-8323.8643
type1	2	0	1	497	5.4086	0.5341	1.4168	0.1876	1.0009	0.1907	4.1945	0.5257	2.1588	0.2948	-0.1647	0.2383	0.3548	0.1887	-8232.7734
type1	2	0	1	498	3.478	0.5188	0.9638	0.1872	1.2115	0.1986	4.9064	0.5599	2.3078	0.3023	0.2328	0.2498	-0.19	0.1947	-8260.7554
type1	2	0	1	499	5.0381	0.5422	1.2922	0.1921	1.1809	0.1881	4.7787	0.552	2.1576	0.2936	-0.1827	0.2517	0.1148	0.1899	-8279.5114
type1	2	0	1	500	4.3487	0.5276	0.8894	0.1796	0.8502	0.1898	4.5025	0.5684	2.826	0.2945	0.2049	0.2593	0.1357	0.185	-8416.6021
