# Supplementary material for: Genotype–covariate correlation and interaction disentangled by a whole-genome multivariate reaction norm model
Source: Nat Commun. 2019 May 20;10:2239. doi: 10.1038/s41467-019-10128-w (PMC6527612; doi:10.1038/s41467-019-10128-w)
Supplement: Supplementary file 13 — Source Data [file 41467_2019_10128_MOESM13_ESM.zip › data/fs9/fs9_res_mrnm_2.txt]

V1	V2	V3	V4	V5	V6	V7	V8	V9	V10	V11	V12	V13	V14	V15	V16	V17	V18	V19	V20
type1	mrnm	0.25	1	0.8323	1.0381	0.209	0	0.2328	0.0283	0	0	0.058	1.1127	-0.0165	-9e-04	0.974	0.6435	-0.0657	-12124.7116
type1	mrnm	0.25	2	1.1134	1.0681	0.2402	0	0.2275	0.0157	0	0	-0.0827	0.8248	0.0361	0.0508	0.8585	0.5114	0.0986	-12209.9627
type1	mrnm	0.25	3	1.1001	1.1285	0.4347	0	0.1601	0.0981	0	0	0.0201	0.9769	0.0686	-0.0512	0.836	0.3897	-0.0204	-12349.8695
type1	mrnm	0.25	4	1.0147	1.088	0.322	0	0.3146	-0.0276	0	0	0.0558	1.0389	-0.1052	0.025	0.9202	0.464	-0.0596	-12406.9637
type1	mrnm	0.25	5	0.9839	0.9657	0.3853	0	0.2451	0.0069	0	0	5e-04	0.982	0.0393	0.0264	1.034	0.4492	-0.0038	-12339.985
type1	mrnm	0.25	6	0.8959	0.9801	0.2477	0	0.2113	-0.0046	0	0	0.0261	1.1239	0.0079	0.0544	0.9769	0.5398	-0.0119	-12227.6289
type1	mrnm	0.25	7	1.0115	0.9695	0.3264	0	0.2913	0.0921	0	0	-0.0159	0.9767	-0.0365	-0.068	0.9782	0.4751	0.0152	-12231.2445
type1	mrnm	0.25	8	0.9938	0.9905	0.3651	0	0.2382	0.1099	0	0	0.0818	1.0197	0.0149	-0.0275	0.9781	0.4393	-0.0865	-12301.1993
type1	mrnm	0.25	9	1.1577	1.0127	0.2763	0	0.2628	0.1578	0	0	0.0288	0.8134	-0.0037	-0.098	0.9954	0.554	-0.0291	-12330.7745
type1	mrnm	0.25	10	1.0259	1.0245	0.3118	0	0.224	0.0738	0	0	0.1331	0.9964	0.0286	-0.0149	0.983	0.5044	-0.1248	-12410.5605
type1	mrnm	0.25	11	0.9249	1.1169	0.2912	0	0.3469	-0.0139	0	0	0.0026	1.0998	-0.1352	0.0608	0.8446	0.4755	-0.0019	-12274.1041
type1	mrnm	0.25	12	0.9342	1.0697	0.2869	0	0.2706	0.1099	0	0	0.0388	1.0319	-0.03	-0.0693	0.8915	0.4742	-0.0438	-12246.681
type1	mrnm	0.25	13	1.2888	1.0337	0.3681	0	0.2465	0.0175	0	0	0.0381	0.7276	0.0025	0.0254	0.9702	0.4958	-0.0245	-12340.0357
type1	mrnm	0.25	14	0.8803	1.0508	0.3172	0	0.3656	0.1136	0	0	0.0461	1.1314	-0.1239	-0.062	0.9273	0.5077	-0.0496	-12272.6448
type1	mrnm	0.25	15	0.983	1.047	0.4164	0	0.2426	0.0592	0	0	-0.0355	0.9966	0.0253	0.0022	0.9717	0.375	0.0372	-12436.9882
type1	mrnm	0.25	16	0.9528	1.0944	0.36	0	0.322	-0.0906	0	0	-0.0239	1.008	-0.0497	0.1436	0.8517	0.3799	0.0325	-12323.1612
type1	mrnm	0.25	17	0.8605	1.0621	0.314	0	0.2984	0.0218	0	0	-0.0343	1.1245	-0.0799	-0.0031	0.9399	0.5012	0.0362	-12238.4658
type1	mrnm	0.25	18	1.0722	1.0669	0.322	0	0.2951	0.0875	0	0	0.1088	0.9622	-0.057	-0.0386	0.9156	0.4796	-0.1095	-12367.1213
type1	mrnm	0.25	19	0.8514	0.9531	0.2873	0	0.1437	-0.0358	0	0	0.0127	1.1712	0.1089	0.1112	1.028	0.4876	-0.0149	-12378.8227
type1	mrnm	0.25	20	0.9664	0.9399	0.2402	0	0.2643	-0.0631	0	0	-0.0159	1.1088	-0.0116	0.1284	1.0465	0.6103	0.0223	-12388.5972
type1	mrnm	0.25	21	0.9987	0.9504	0.2428	0	0.2931	-0.1067	0	0	-0.0624	1.007	-0.0272	0.1641	1.0274	0.5327	0.0801	-12395.6848
type1	mrnm	0.25	22	0.9687	1.0631	0.2373	0	0.1844	-0.0317	0	0	0.0363	1.0971	0.0649	0.0774	0.966	0.599	-0.0383	-12500.4123
type1	mrnm	0.25	23	0.8474	0.7806	0.1574	0	0.125	0.0692	0	0	0.0473	1.1389	0.1134	-0.0153	1.2414	0.61	-0.046	-12366.0151
type1	mrnm	0.25	24	1.0169	1.1553	0.4498	0	0.2608	0.1009	0	0	0.039	1.0412	0.0026	-0.049	0.8455	0.3806	-0.0279	-12473.138
type1	mrnm	0.25	25	0.9664	1.1735	0.2355	0	0.2226	-0.012	0	0	-0.092	1.0518	0.0466	0.0837	0.8366	0.5584	0.0928	-12496.4058
type1	mrnm	0.25	26	1.0047	0.9983	0.3222	0	0.3419	-0.0243	0	0	0.0188	0.9973	-0.0871	0.0925	0.9835	0.4956	0.0029	-12315.5257
type1	mrnm	0.25	27	1.0035	1.022	0.3389	0	0.3233	0.0791	0	0	0.0554	0.9971	-0.0577	-0.039	1.0133	0.4699	-0.0774	-12486.5408
type1	mrnm	0.25	28	1.008	0.9143	0.22	0	0.275	0.1078	0	0	0.0998	1.0025	-0.0244	-0.0578	1.0828	0.5406	-0.0917	-12424.9007
type1	mrnm	0.25	29	1.0368	1.0476	0.2275	0	0.2092	0.0449	0	0	0.0111	0.9987	-0.0031	0.0015	0.938	0.5613	0	-12306.8096
type1	mrnm	0.25	30	1.0927	1.0757	0.3725	0	0.1135	-0.0088	0	0	-0.0101	0.9008	0.1122	0.0513	0.8905	0.3595	-0.0048	-12322.4456
type1	mrnm	0.25	31	0.9909	1.0779	0.2709	0	0.1272	0.0959	0	0	-0.036	0.9493	0.1056	-0.0545	0.9362	0.517	0.034	-12279.0165
type1	mrnm	0.25	32	0.8599	0.836	0.221	0	0.2143	0.0201	0	0	-0.104	1.1781	0.0223	0.0042	1.1419	0.5911	0.0869	-12299.8637
type1	mrnm	0.25	33	0.9789	0.9156	0.2848	0	0.1704	0.0645	0	0	-0.0471	1.062	0.0807	0.0069	1.097	0.5237	0.0596	-12442.3401
type1	mrnm	0.25	34	1.2023	1.091	0.4478	0	0.3191	0.0338	0	0	0.028	0.7887	-0.0297	0.0244	0.8841	0.3512	-0.0111	-12419.3049
type1	mrnm	0.25	35	0.9497	0.9407	0.2746	0	0.1287	-0.0536	0	0	-0.0327	1.1069	0.0771	0.0709	1.0902	0.5471	0.0202	-12382.8299
type1	mrnm	0.25	36	0.9499	1.1896	0.2815	0	0.1981	0.021	0	0	-0.0077	1.0196	0.0938	0.0133	0.8315	0.5395	-0.0034	-12466.9468
type1	mrnm	0.25	37	1.0728	1.1259	0.4268	0	0.3186	0.1321	0	0	-0.0474	0.8906	-0.0613	-0.0629	0.8755	0.3607	0.0625	-12350.2381
type1	mrnm	0.25	38	0.9238	1.0681	0.2197	0	0.2242	0.068	0	0	0.0706	1.1171	0.0385	0.0015	0.9305	0.6014	-0.0566	-12442.1035
type1	mrnm	0.25	39	0.9222	0.9999	0.2989	0	0.2362	0.0139	0	0	0.0051	1.1068	0.0231	0.0333	1.0561	0.5015	-0.0194	-12569.1467
type1	mrnm	0.25	40	0.9552	1.0126	0.2472	0	0.2422	-0.0056	0	0	-0.0483	1.0135	0.0059	0.0578	1.0558	0.5427	0.0368	-12481.3002
type1	mrnm	0.25	41	1.1046	1.1304	0.3121	0	0.2322	-0.0016	0	0	-0.0144	0.9185	-0.01	0.032	0.8739	0.4586	-0.0123	-12417.1416
type1	mrnm	0.25	42	1.121	0.9169	0.2726	0	0.2352	-0.0395	0	0	-0.0862	0.8638	-0.005	0.0911	1.0922	0.5272	0.0697	-12309.499
type1	mrnm	0.25	43	0.9286	1.171	0.3228	0	0.1492	0.0387	0	0	2e-04	1.049	0.0854	0.0057	0.8773	0.4641	0.0244	-12434.1996
type1	mrnm	0.25	44	1.0069	0.9299	0.2862	0	0.12	0.0104	0	0	0.1122	1.041	0.1301	0.0599	1.0267	0.5618	-0.0978	-12263.7775
type1	mrnm	0.25	45	0.9287	1.2125	0.3285	0	0.3229	0.012	0	0	0.012	1.0554	-0.0683	0.0466	0.8044	0.4629	-0.0183	-12419.0748
type1	mrnm	0.25	46	0.8467	0.8957	0.1657	0	0.2123	0.0452	0	0	0.0517	1.1814	0.0351	-0.0021	1.1017	0.6396	-0.0502	-12374.5861
type1	mrnm	0.25	47	0.9125	1.0483	0.2989	0	0.2796	-0.0954	0	0	-0.1073	1.0954	-0.0404	0.1265	0.951	0.4814	0.0918	-12374.9477
type1	mrnm	0.25	48	0.964	1.0124	0.3897	0	0.1671	-0.1008	0	0	-0.0506	0.9968	0.0908	0.1202	0.9637	0.2976	0.0175	-12405.797
type1	mrnm	0.25	49	0.9167	1.0533	0.3127	0	0.3008	-0.0083	0	0	-0.1191	1.0407	-0.0565	0.0579	0.944	0.4143	0.1405	-12367.3286
type1	mrnm	0.25	50	0.9846	1.0136	0.259	0	0.2984	0.0248	0	0	0.0653	1.0394	-0.0412	0.0354	0.9524	0.5594	-0.0516	-12325.3777
type1	mrnm	0.25	51	1.0072	1.1697	0.3531	0	0.2836	0.0246	0	0	-0.0218	1.0812	-0.0366	0.0389	0.8369	0.5468	0.034	-12402.4224
type1	mrnm	0.25	52	1.0396	1.0779	0.3527	0	0.2546	0.0791	0	0	0.0602	0.982	-0.0167	-0.051	0.8607	0.4669	-0.1057	-12212.371
type1	mrnm	0.25	53	0.9523	0.9888	0.212	0	0.3297	0.0847	0	0	0.0232	1.0379	-0.0653	-0.0339	1.0824	0.6138	-0.0157	-12517.277
type1	mrnm	0.25	54	0.8833	0.91	0.2282	0	0.2459	0.0729	0	0	0.0045	1.081	0.0256	0.001	1.0595	0.5525	0.0118	-12294.6702
type1	mrnm	0.25	55	1.0572	0.9671	0.2037	0	0.1924	0.0476	0	0	0.013	0.931	0.0753	-0.009	0.9796	0.5702	-0.0508	-12310.7636
type1	mrnm	0.25	56	0.9894	1.0194	0.3084	0	0.1478	-0.028	0	0	0.0402	0.9865	0.0872	0.0909	0.9907	0.5004	-0.0242	-12300.9431
type1	mrnm	0.25	57	0.9999	1.1289	0.4825	0	0.3482	0.0946	0	0	-0.0043	0.9877	-0.0863	-0.0659	0.845	0.3271	0.0116	-12311.2189
type1	mrnm	0.25	58	1.0942	0.9392	0.3943	0	0.2983	0.1179	0	0	-0.059	0.8934	-0.0479	-0.0771	1.0603	0.438	0.0522	-12298.1794
type1	mrnm	0.25	59	1.0493	1.0887	0.5314	0	0.2562	-0.0077	0	0	-0.0434	0.987	-0.0217	0.0359	0.817	0.2461	0.0283	-12202.7706
type1	mrnm	0.25	60	1.0366	1.1518	0.4487	0	0.3035	-0.0611	0	0	-0.0897	0.9511	-0.0395	0.1002	0.8929	0.3395	0.0866	-12521.6237
type1	mrnm	0.25	61	0.8758	1.1257	0.2998	0	0.2446	0.0828	0	0	-0.0154	1.1454	-0.0169	-0.0244	0.9275	0.5095	-0.0165	-12453.5837
type1	mrnm	0.25	62	0.9672	1.0427	0.3662	0	0.2458	0.0625	0	0	0.0347	1.0249	3e-04	-0.0211	0.9401	0.463	-0.0428	-12263.9651
type1	mrnm	0.25	63	1.1412	1.0371	0.4289	0	0.3576	0.0084	0	0	-0.0981	0.7853	-0.0639	0.0057	0.967	0.37	0.0822	-12376.5512
type1	mrnm	0.25	64	0.9831	1.0763	0.2982	0	0.3615	0.1681	0	0	0.04	1.0031	-0.0864	-0.079	0.9293	0.4917	-0.0394	-12436.3751
type1	mrnm	0.25	65	1.0584	1.0985	0.3895	0	0.2378	0.0255	0	0	-0.0824	0.9638	0.0392	0.036	0.9461	0.4789	0.092	-12498.5758
type1	mrnm	0.25	66	1.2448	1.1664	0.4686	0	0.1777	0.1306	0	0	0.085	0.8199	0.0651	-0.0594	0.8411	0.361	-0.0606	-12468.7621
type1	mrnm	0.25	67	1.0313	1.1046	0.2164	0	0.2031	-0.0028	0	0	0.0046	0.9483	0.0267	0.044	0.8274	0.5448	-0.0146	-12193.8253
type1	mrnm	0.25	68	0.8485	1.0488	0.3047	0	0.2321	0.127	0	0	-0.0549	1.0974	0.0446	-0.1065	0.9828	0.4692	0.0183	-12450.8853
type1	mrnm	0.25	69	0.7005	0.8912	0.1974	0	0.2399	-0.0327	0	0	-0.022	1.2904	-0.0107	0.0888	1.1039	0.6065	0.0314	-12240.7763
type1	mrnm	0.25	70	1.1273	1.0962	0.3767	0	0.3275	0.0476	0	0	0.0415	0.8971	-0.1111	-0.0283	0.9192	0.417	-0.0516	-12392.1544
type1	mrnm	0.25	71	1.0185	0.9554	0.3119	0	0.209	-0.0069	0	0	-0.1052	0.9992	0.0141	0.0818	1.0164	0.4895	0.1167	-12248.3551
type1	mrnm	0.25	72	1.0966	1.1623	0.4117	0	0.2232	0.1009	0	0	-0.0142	0.9616	0.0515	-0.0345	0.8331	0.375	0.0093	-12560.3341
type1	mrnm	0.25	73	0.7804	1.0908	0.295	0	0.3368	0.185	0	0	0.0717	1.2077	-0.0644	-0.1303	0.9159	0.5124	-0.0894	-12391.454
type1	mrnm	0.25	74	0.9711	1.0363	0.3132	0	0.2902	0.1649	0	0	0.0617	1.0657	-0.0416	-0.1133	0.9412	0.4766	-0.0945	-12385.1286
type1	mrnm	0.25	75	0.9665	1.1518	0.3861	0	0.3562	0.106	0	0	0.0289	0.9998	-0.0665	-0.0378	0.799	0.3586	-0.0355	-12373.1973
type1	mrnm	0.25	76	1.1363	0.8959	0.177	0	0.2072	0.0651	0	0	0.0084	0.8604	0.0463	0.0049	1.0741	0.5796	-0.0017	-12363.8606
type1	mrnm	0.25	77	1.2514	1.0196	0.3608	0	0.2182	0.1024	0	0	0.0962	0.7458	0.0311	-0.0648	0.9698	0.4003	-0.1093	-12412.3755
type1	mrnm	0.25	78	0.9676	1.0504	0.3467	0	0.25	0.0703	0	0	0.0436	1.0186	0.0073	-0.0054	0.9327	0.4669	0.002	-12309.7332
type1	mrnm	0.25	79	0.9205	1.0408	0.3517	0	0.1835	0.0359	0	0	0.0209	1.0994	0.0571	0.0086	0.9827	0.4537	-0.0283	-12424.0148
type1	mrnm	0.25	80	0.9605	1.0617	0.3353	0	0.1809	0.0721	0	0	0.0482	1.0274	0.0574	-0.0304	0.9189	0.4783	-0.0625	-12254.9431
type1	mrnm	0.25	81	1.0829	1.0961	0.3405	0	0.1898	0.0556	0	0	-0.0658	0.8881	0.0362	-0.0284	0.8771	0.4085	0.073	-12284.5216
type1	mrnm	0.25	82	1.1603	1.0571	0.3057	0	0.1945	0.0558	0	0	0.1054	0.7941	0.0388	0.0012	0.9277	0.4644	-0.0964	-12271.5139
type1	mrnm	0.25	83	1.2291	1.0513	0.4271	0	0.2071	0.0767	0	0	-0.0178	0.7927	0.0319	0.0025	0.9818	0.3893	0.0247	-12442.6747
type1	mrnm	0.25	84	0.8519	0.8919	0.1483	0	0.2223	0.0491	0	0	-0.0204	1.1935	0.0317	0.0069	1.119	0.6489	0.0211	-12462.8232
type1	mrnm	0.25	85	1.1992	1.0115	0.3542	0	0.211	0.0685	0	0	0.0016	0.9018	0.0117	-0.035	1.0885	0.5087	0.0159	-12631.2962
type1	mrnm	0.25	86	0.9834	1.023	0.3197	0	0.2696	0.0283	0	0	0.0086	0.9527	0.0111	0.032	0.9561	0.4417	-0.0193	-12339.1345
type1	mrnm	0.25	87	0.8753	0.9398	0.2708	0	0.2117	-0.0105	0	0	-0.0437	1.1888	0.0164	0.0598	1.106	0.5535	0.0438	-12479.5556
type1	mrnm	0.25	88	1.2416	1.0775	0.421	0	0.1676	0.0018	0	0	0.0265	0.8349	0.0542	0.0639	0.9138	0.4082	-0.0281	-12388.7956
type1	mrnm	0.25	89	0.8782	0.8591	0.2411	0	0.2224	0.0424	0	0	-0.0545	1.1329	0.0578	0.0179	1.1336	0.5789	0.0554	-12393.1217
type1	mrnm	0.25	90	0.8559	0.9642	0.3008	0	0.263	0.0299	0	0	0.0168	1.153	-0.0161	0.0234	1.0927	0.5318	-0.0231	-12443.6643
type1	mrnm	0.25	91	1.0461	0.95	0.375	0	0.1432	-0.0046	0	0	0.0291	1.0333	0.0701	0.0807	1.0613	0.466	-0.0389	-12357.3282
type1	mrnm	0.25	92	0.8638	1.08	0.2417	0	0.3595	0.0743	0	0	-0.108	1.145	-0.12	-0.01	0.9222	0.5607	0.1111	-12349.3554
type1	mrnm	0.25	93	1.1003	1.0398	0.3368	0	0.2338	0.1109	0	0	0.0017	0.9144	0.0011	-0.0411	0.9637	0.468	0.0157	-12362.7162
type1	mrnm	0.25	94	0.9241	1.0448	0.417	0	0.3385	0.0971	0	0	0.0778	1.0869	-0.0696	-0.0238	0.9192	0.3809	-0.0702	-12344.1093
type1	mrnm	0.25	95	0.9508	0.9352	0.2744	0	0.4381	0.0407	0	0	-0.0153	1.0272	-0.1923	0.0092	1.0389	0.4968	-0.0035	-12282.1298
type1	mrnm	0.25	96	1.107	1.0706	0.4134	0	0.2611	0.0276	0	0	-0.0075	0.8734	-0.0072	0.0313	0.9025	0.4011	-0.0152	-12266.5705
type1	mrnm	0.25	97	1.0862	0.8932	0.3237	0	0.2569	0.0441	0	0	-0.0465	0.8867	0.0055	0.0564	1.0877	0.403	0.0884	-12393.4299
type1	mrnm	0.25	98	0.9192	0.9366	0.1922	0	0.2031	0.0306	0	0	-0.0117	1.1142	0.0303	0.0186	1.0442	0.6361	0.0286	-12292.0074
type1	mrnm	0.25	99	0.975	1.1223	0.4613	0	0.2774	-0.0133	0	0	0.0046	1.0116	4e-04	0.0432	0.904	0.329	0.0093	-12502.8534
type1	mrnm	0.25	100	1.1843	1.1182	0.4781	0	0.3736	0.0905	0	0	0.0112	0.802	-0.1262	-0.0291	0.8699	0.3456	0.0098	-12300.2228
type1	mrnm	0.25	101	1.056	0.9304	0.1614	0	0.3182	0.0805	0	0	0.0815	0.9103	-0.0549	-0.0292	1.0502	0.6014	-0.0814	-12349.0496
type1	mrnm	0.25	102	1.1074	1.0268	0.4127	0	0.2569	0.1003	0	0	0.0647	0.8331	0.0103	-0.0575	0.945	0.3767	-0.0856	-12261.8124
type1	mrnm	0.25	103	1.0172	1.0813	0.333	0	0.21	0.0993	0	0	0.0821	0.9347	0.0556	-0.0377	0.9299	0.4923	-0.0418	-12326.758
type1	mrnm	0.25	104	0.9551	1.0798	0.3207	0	0.2502	0.0721	0	0	-0.0254	1.0339	3e-04	-0.025	0.923	0.4749	0.0201	-12373.1946
type1	mrnm	0.25	105	1.0371	1.0017	0.3379	0	0.2396	0.0522	0	0	0.0713	0.9606	5e-04	-0.0167	1.0013	0.4608	-0.0813	-12348.3638
type1	mrnm	0.25	106	1.0354	1.1117	0.3218	0	0.197	0.0074	0	0	-0.0451	0.9236	0.0516	0.0266	0.8646	0.4326	0.0388	-12320.894
type1	mrnm	0.25	107	1.148	1.0594	0.3425	0	0.2906	0.1203	0	0	0.0704	0.8134	-0.0617	-0.0678	0.9299	0.3957	-0.0652	-12319.4559
type1	mrnm	0.25	108	1.0187	1.1569	0.3611	0	0.1523	0.1231	0	0	0.0687	0.9987	0.084	-0.0631	0.8739	0.4394	-0.0505	-12448.3003
type1	mrnm	0.25	109	0.9631	0.8296	0.1456	0	0.3577	0.1159	0	0	0.0093	1.0717	-0.0893	-0.0652	1.1688	0.6663	0.0018	-12432.175
type1	mrnm	0.25	110	1.1951	1.0595	0.3487	0	0.2928	0.0137	0	0	-0.0561	0.9068	-0.0596	0.043	0.9996	0.5324	0.0639	-12540.9774
type1	mrnm	0.25	111	1.0361	0.9874	0.3733	0	0.2488	0.0089	0	0	0.0702	0.9117	0.0217	0.0289	0.9854	0.3906	-0.0754	-12313.0823
type1	mrnm	0.25	112	0.9403	0.9103	0.2305	0	0.2698	-0.0232	0	0	-0.0297	1.0718	-0.0228	0.0869	1.1607	0.5738	0.0107	-12523.8985
type1	mrnm	0.25	113	1.2577	0.9947	0.4302	0	0.1482	0.0196	0	0	-0.0235	0.8105	0.0799	0.0435	0.9928	0.4097	0.0361	-12356.9941
type1	mrnm	0.25	114	0.8422	0.9194	0.2289	0	0.2681	-0.0169	0	0	-0.0379	1.1708	0.001	0.0649	1.098	0.5911	0.0413	-12431.7093
type1	mrnm	0.25	115	0.8036	0.9791	0.3517	0	0.2867	0.15	0	0	0.0324	1.2153	-0.0349	-0.0992	1.0704	0.4855	-0.0234	-12439.0223
type1	mrnm	0.25	116	1.1051	0.9387	0.3541	0	0.1188	-0.0132	0	0	-0.0091	0.967	0.1011	0.087	1.0605	0.5224	0.0216	-12289.649
type1	mrnm	0.25	117	0.8499	1.1191	0.2268	0	0.351	0.0227	0	0	-0.0755	1.1204	-0.1077	0.0574	0.8949	0.5874	0.0681	-12299.0052
type1	mrnm	0.25	118	1.1128	1.0793	0.2945	0	0.2114	0.0989	0	0	0.0199	0.8888	0.023	-0.0358	0.9297	0.5313	-0.0019	-12329.5899
type1	mrnm	0.25	119	0.9616	1.0453	0.3266	0	0.2803	0.1532	0	0	0.0545	1.0254	-0.014	-0.0885	0.9277	0.4643	-0.0384	-12338.5586
type1	mrnm	0.25	120	0.8874	0.9964	0.2576	0	0.3301	0.0126	0	0	0.0077	1.115	-0.0985	0.0137	0.9749	0.5158	-0.0311	-12284.1882
type1	mrnm	0.25	121	1.1	1.1538	0.3763	0	0.2484	-0.0339	0	0	0.0019	0.8748	0.0025	0.0827	0.8404	0.4187	-0.0241	-12342.5908
type1	mrnm	0.25	122	1.0251	0.964	0.3224	0	0.2549	0.0026	0	0	-0.0296	0.9731	4e-04	0.0886	1.0205	0.4097	0.0459	-12423.8535
type1	mrnm	0.25	123	0.9758	0.806	0.2162	0	0.1696	0.1302	0	0	0.0056	1.074	0.0512	-0.0694	1.2086	0.5841	-0.0031	-12385.1814
type1	mrnm	0.25	124	1.0562	1.1368	0.4426	0	0.2145	-0.0601	0	0	-0.1006	0.9358	0.0511	0.096	0.8834	0.3748	0.1028	-12433.9107
type1	mrnm	0.25	125	1.1342	1.1065	0.4804	0	0.2901	0.1105	0	0	0.0475	0.8601	-0.0314	-0.0479	0.8867	0.2957	-0.0289	-12415.4481
type1	mrnm	0.25	126	0.9629	0.9689	0.2441	0	0.2956	0.0474	0	0	-0.0111	1.0333	-0.0485	-0.0013	1.0553	0.5247	-0.0176	-12447.3485
type1	mrnm	0.25	127	1.1802	0.9577	0.2547	0	0.2196	0.0308	0	0	0.0366	0.8336	0.0254	0.019	1.0668	0.5879	-0.02	-12390.4691
type1	mrnm	0.25	128	1.1707	0.9712	0.3212	0	0.2258	-2e-04	0	0	-1e-04	0.7609	0.0215	0.0325	0.9702	0.4183	0.0154	-12203.5848
type1	mrnm	0.25	129	1.007	1.0142	0.299	0	0.2964	0.1789	0	0	0.0577	0.9488	-0.0431	-0.1306	1.0224	0.4619	-0.039	-12436.0939
type1	mrnm	0.25	130	1.3227	0.8483	0.3622	0	0.2352	0.0384	0	0	-0.0496	0.7408	-0.0053	0.0013	1.1849	0.4559	0.0398	-12481.3585
type1	mrnm	0.25	131	1.0329	1.0527	0.3429	0	0.1648	0.1084	0	0	0.0164	0.9757	0.0535	-0.0772	0.9365	0.4164	0.0044	-12338.4265
type1	mrnm	0.25	132	1.1041	0.976	0.2139	0	0.3042	-0.0111	0	0	-0.0851	0.8447	-0.0605	0.0681	1.0113	0.5362	0.069	-12307.4286
type1	mrnm	0.25	133	1.1566	1.0081	0.2739	0	0.3188	0.0172	0	0	-0.0051	0.8371	-0.0767	0.0156	1.0065	0.529	-0.0082	-12382.5979
type1	mrnm	0.25	134	0.9166	1.0429	0.3184	0	0.2843	0.0404	0	0	-0.001	1.0446	-0.0286	0.0019	0.983	0.4905	-0.0141	-12362.5174
type1	mrnm	0.25	135	0.9505	0.7887	0.2817	0	0.2201	0.0316	0	0	0.0196	1.072	0.0071	0.0055	1.1445	0.5042	-0.0239	-12171.9132
type1	mrnm	0.25	136	1.0929	1.0915	0.4078	0	0.2718	0.0436	0	0	-0.034	0.9901	-0.0431	0.012	0.8835	0.3785	0.0229	-12430.8061
type1	mrnm	0.25	137	1.2629	1.1574	0.3741	0	0.2101	0.0697	0	0	-0.0155	0.7852	0.0243	0.0172	0.8413	0.3942	0.027	-12486.6323
type1	mrnm	0.25	138	1.1242	0.9779	0.3053	0	0.2161	0.1079	0	0	-0.0133	0.8341	0.0493	-0.0531	1.0147	0.4821	0.0315	-12343.0731
type1	mrnm	0.25	139	1.1717	1.1483	0.4523	0	0.2409	0.0531	0	0	0.0901	0.8341	-0.0029	-0.0422	0.8045	0.3576	-0.0799	-12251.5199
type1	mrnm	0.25	140	1.0539	0.9084	0.3046	0	0.2286	-0.0109	0	0	-0.0356	0.9939	0.0108	0.0638	1.0683	0.4856	0.0422	-12372.0317
type1	mrnm	0.25	141	1.1472	1.1146	0.3975	0	0.2333	0.0104	0	0	-0.1469	0.9089	0.0024	0.0569	0.8381	0.4189	0.1661	-12309.7144
type1	mrnm	0.25	142	0.9788	0.9037	0.239	0	0.1967	0.1245	0	0	-0.0322	1.03	0.0298	-0.0433	1.0616	0.5286	0.0412	-12261.649
type1	mrnm	0.25	143	0.8713	0.9206	0.3324	0	0.2841	-0.0294	0	0	-0.0575	1.0681	1e-04	0.0627	1.0526	0.4626	0.0692	-12274.1407
type1	mrnm	0.25	144	1.1397	0.9978	0.3881	0	0.104	-0.0228	0	0	-0.0095	0.8548	0.1585	0.0552	0.9941	0.4145	0.0235	-12378.0153
type1	mrnm	0.25	145	1.0609	0.9828	0.3358	0	0.2452	0.0374	0	0	-0.0342	0.9939	-0.0131	0.0109	1.0201	0.4735	0.0512	-12412.9451
type1	mrnm	0.25	146	0.9928	1.0305	0.272	0	0.1496	0.0185	0	0	-0.0515	1.021	0.059	-0.0044	0.947	0.4741	0.028	-12311.7271
type1	mrnm	0.25	147	0.9869	0.9022	0.1985	0	0.1987	-0.0093	0	0	-0.1048	1.0061	0.0549	0.0451	1.1151	0.6357	0.112	-12345.4402
type1	mrnm	0.25	148	1.0026	1.0425	0.2594	0	0.3523	0.1572	0	0	0.123	1.0174	-0.0889	-0.1252	0.9983	0.5745	-0.1522	-12491.5503
type1	mrnm	0.25	149	0.7797	0.9104	0.228	0	0.1716	0.1055	0	0	-8e-04	1.1819	0.0943	-0.0367	1.1331	0.5332	0.0127	-12458.4495
type1	mrnm	0.25	150	1.0442	0.8899	0.2599	0	0.2144	0.0314	0	0	-0.0318	0.9764	0.0275	0.0436	1.1364	0.5334	0.0264	-12434.1872
type1	mrnm	0.25	151	1.0203	1.0828	0.3782	0	0.3212	0.1227	0	0	0.0487	0.9032	-0.0399	-0.0775	0.9066	0.3656	-0.0425	-12373.5482
type1	mrnm	0.25	152	1.0153	0.9431	0.3469	0	0.1771	0.1283	0	0	-0.0086	1.0209	0.0556	-0.0806	1.0671	0.4378	-0.0051	-12417.392
type1	mrnm	0.25	153	0.8865	0.8621	0.1477	0	0.2553	0.0696	0	0	-0.0446	1.102	-3e-04	-0.0137	1.1588	0.6617	0.0249	-12372.3707
type1	mrnm	0.25	154	1.22	1.1085	0.4082	0	0.2966	0.0608	0	0	0.0058	0.839	-0.0812	-0.0124	0.9455	0.4495	-0.002	-12448.1797
type1	mrnm	0.25	155	1.0242	0.968	0.3305	0	0.1783	-0.0944	0	0	-0.0645	0.9197	0.0623	0.1374	1.0504	0.4654	0.0674	-12292.4417
type1	mrnm	0.25	156	0.7958	0.9902	0.2697	0	0.2454	0.0852	0	0	0.0035	1.1656	0.017	-0.0362	1.0069	0.5114	0.0033	-12331.4954
type1	mrnm	0.25	157	1.0881	1.0837	0.3534	0	0.2276	0.0968	0	0	0.0188	0.8772	0.0335	-0.0567	0.863	0.4323	-0.0203	-12245.4983
type1	mrnm	0.25	158	1.0865	0.9967	0.3917	0	0.3077	0.0248	0	0	-0.0958	0.9157	-0.0455	0.0301	1.0523	0.4309	0.112	-12486.83
type1	mrnm	0.25	159	0.9765	0.9094	0.2291	0	0.2683	0.1071	0	0	0.0763	1.0166	-0.0144	-0.04	1.0852	0.5843	-0.0666	-12314.5181
type1	mrnm	0.25	160	0.8754	1.0334	0.2365	0	0.2927	0.099	0	0	5e-04	1.1057	-0.0315	-0.0296	0.9051	0.5561	0.0311	-12218.0815
type1	mrnm	0.25	161	0.8105	1.0326	0.2546	0	0.2229	0.0344	0	0	-0.0199	1.22	0.0111	0.0511	0.9591	0.518	2e-04	-12374.0757
type1	mrnm	0.25	162	0.9377	0.9828	0.3351	0	0.3419	0.0858	0	0	-0.0297	0.9775	-0.0766	-0.0229	1.0486	0.449	0.0501	-12338.0679
type1	mrnm	0.25	163	1.1551	1.1797	0.3892	0	0.1191	0.0211	0	0	0.0411	0.8286	0.112	0.0108	0.8837	0.4252	-0.0539	-12447.1479
type1	mrnm	0.25	164	1.0095	1.1339	0.3236	0	0.2545	0.0273	0	0	-0.0436	1.1114	-0.0313	0.0284	0.883	0.5026	0.0577	-12526.519
type1	mrnm	0.25	165	0.8382	1.1809	0.1842	0	0.0759	0.1601	0	0	-0.0012	1.1715	0.175	-0.1159	0.842	0.6056	1e-04	-12461.1865
type1	mrnm	0.25	166	1.026	1.0216	0.2817	0	0.3043	0.0224	0	0	0.0158	0.9475	-0.0328	0.0282	1.0484	0.5428	-0.018	-12512.5988
type1	mrnm	0.25	167	1.0034	0.9722	0.2797	0	0.363	0.0198	0	0	-0.0509	1.0391	-0.0862	0.0464	1.0581	0.5877	0.0839	-12478.0709
type1	mrnm	0.25	168	1.1423	1.0433	0.2952	0	0.1659	0.0933	0	0	0.0031	0.814	0.0937	-0.0374	0.9152	0.4862	-0.0066	-12260.2494
type1	mrnm	0.25	169	1.0796	0.8429	0.3837	0	0.2675	-0.013	0	0	0.0257	0.896	-0.0104	0.0493	1.1036	0.417	-0.0418	-12194.2367
type1	mrnm	0.25	170	0.858	0.9711	0.34	0	0.2297	-0.0637	0	0	-0.0471	1.133	0.0291	0.0904	1.0725	0.4952	0.0493	-12401.94
type1	mrnm	0.25	171	0.8716	0.89	0.2651	0	0.1885	0.0864	0	0	0.0726	1.1522	0.0566	-0.0267	1.1356	0.5304	-0.0664	-12429.0971
type1	mrnm	0.25	172	1.1134	0.9609	0.2838	0	0.3433	0.0047	0	0	-0.0905	0.8692	-0.0822	0.0299	1.0174	0.4889	0.09	-12359.3649
type1	mrnm	0.25	173	1.0856	0.9746	0.3684	0	0.3932	-6e-04	0	0	-0.0371	0.9785	-0.1413	0.0613	0.998	0.4797	0.0264	-12344.4235
type1	mrnm	0.25	174	1.0063	1.119	0.3592	0	0.2767	-0.0577	0	0	-0.0455	0.9749	-0.0114	0.134	0.8271	0.3942	0.058	-12321.9867
type1	mrnm	0.25	175	0.7875	0.9686	0.2079	0	0.2994	-0.017	0	0	0.0649	1.2313	-0.045	0.0476	1.0433	0.6147	-0.0851	-12385.3326
type1	mrnm	0.25	176	0.8251	0.9772	0.2961	0	0.0908	0.0133	0	0	-0.0216	1.1543	0.1812	0.0658	1.0474	0.531	0.0256	-12376.3972
type1	mrnm	0.25	177	0.7973	1.1129	0.197	0	0.2826	0.1797	0	0	0.1095	1.1456	0.0226	-0.128	0.8637	0.5617	-0.1032	-12407.604
type1	mrnm	0.25	178	0.8548	0.8293	0.2396	0	0.2026	0.0438	0	0	-0.1199	1.1596	0.0435	0.0118	1.2162	0.5877	0.1302	-12411.6059
type1	mrnm	0.25	179	1.0325	0.9785	0.2791	0	0.2455	-0.0405	0	0	-0.0179	1.002	-0.0196	0.1144	1.0562	0.5083	0.028	-12454.9163
type1	mrnm	0.25	180	1.0012	0.9065	0.1839	0	0.3323	0.1194	0	0	0.063	0.9748	-0.0729	-0.0531	1.0946	0.5829	-0.0477	-12387.6131
type1	mrnm	0.25	181	1.0087	0.9696	0.296	0	0.2619	0.0515	0	0	0.0259	0.9439	-0.0576	-0.0122	1.0505	0.5199	-0.0313	-12180.7583
type1	mrnm	0.25	182	1.1091	0.9231	0.3585	0	0.1524	0.0889	0	0	-0.0097	0.9148	0.1107	-0.0398	1.037	0.4887	0.0107	-12279.1872
type1	mrnm	0.25	183	0.7614	0.9701	0.3389	0	0.253	0.0984	0	0	-0.1196	1.1979	0.0063	-0.042	0.9875	0.4187	0.1332	-12243.358
type1	mrnm	0.25	184	1.213	0.9884	0.312	0	0.1255	0.0212	0	0	0.016	0.8289	0.094	0.0433	1.0035	0.5162	0.0026	-12319.0548
type1	mrnm	0.25	185	1.0836	0.9717	0.3046	0	0.0832	0.0866	0	0	-0.0084	0.9666	0.14	-0.0317	1.0304	0.5159	0.005	-12358.1756
type1	mrnm	0.25	186	1.1237	1.1246	0.4183	0	0.1518	0.0297	0	0	-0.016	0.9273	0.1042	0.0292	0.9355	0.4455	0.015	-12538.555
type1	mrnm	0.25	187	0.9381	1.0961	0.3025	0	0.1582	0.0302	0	0	0.0052	1.1123	0.0704	0.012	0.9041	0.5015	-0.0123	-12398.2077
type1	mrnm	0.25	188	1.2189	1.0628	0.3962	0	0.3014	-0.019	0	0	0.0729	0.7712	-0.0435	0.0659	0.9129	0.4356	-0.0402	-12295.9608
type1	mrnm	0.25	189	0.9316	0.8327	0.2418	0	0.2967	0.0043	0	0	0.0436	1.0538	-0.0179	0.0461	1.147	0.5571	-0.0088	-12341.8789
type1	mrnm	0.25	190	0.9674	0.9711	0.2726	0	0.2849	0.0632	0	0	0.0089	1.0215	-0.0348	-0.0158	1.0274	0.5359	-0.0313	-12329.875
type1	mrnm	0.25	191	0.8822	0.7621	0.2045	0	0.3085	0.0382	0	0	0.0368	1.1426	-0.0657	0.0211	1.2177	0.5824	-0.0169	-12310.7709
type1	mrnm	0.25	192	1.117	0.8782	0.2842	0	0.2237	0.1726	0	0	0.0617	0.9189	0.019	-0.1289	1.1127	0.5087	-0.0624	-12393.1609
type1	mrnm	0.25	193	0.8589	0.992	0.1667	0	0.1878	-0.0334	0	0	-0.0529	1.2107	0.0709	0.0904	0.9914	0.6404	0.0584	-12446.1758
type1	mrnm	0.25	194	1.1151	1.0254	0.2807	0	0.3211	0.1034	0	0	0.0635	0.871	-0.0659	-0.0685	0.9794	0.5328	-0.062	-12368.833
type1	mrnm	0.25	195	1.0372	1.0654	0.3668	0	0.2009	-0.0672	0	0	-0.1026	0.9895	0.0347	0.1309	0.8703	0.454	0.0738	-12198.5765
type1	mrnm	0.25	196	1.1431	0.8373	0.348	0	0.2706	0.0782	0	0	0.0459	0.8489	-0.0273	-0.0441	1.2166	0.5046	-0.0355	-12376.4948
type1	mrnm	0.25	197	1.0908	1.0797	0.3339	0	0.3082	-0.0532	0	0	-0.0603	0.9247	-0.0759	0.0848	0.9709	0.4461	0.067	-12512.3194
type1	mrnm	0.25	198	0.7447	0.8763	0.1732	0	0.3058	0.017	0	0	-0.0146	1.2503	-0.0166	0.027	1.0708	0.655	-3e-04	-12258.2929
type1	mrnm	0.25	199	0.9557	1.0762	0.2605	0	0.2776	-0.0524	0	0	-0.0208	1.0676	-0.0322	0.099	0.8996	0.5454	0.0337	-12341.3255
type1	mrnm	0.25	200	1.002	0.9911	0.3553	0	0.2666	0.0544	0	0	0.0079	1.0674	-0.0258	0.0194	1.0529	0.4536	0.0161	-12543.6188
type1	mrnm	0.25	201	0.8941	1.0973	0.3669	0	0.2241	-0.0029	0	0	0.002	1.1069	0.0449	0.0807	0.9173	0.4301	0.0109	-12448.3048
type1	mrnm	0.25	202	0.9469	1.003	0.1784	0	0.2941	0.0083	0	0	0.0534	0.9924	-0.0046	0.063	0.9602	0.6278	-0.0216	-12267.007
type1	mrnm	0.25	203	1.1871	0.8782	0.2484	0	0.2032	0.1456	0	0	0.0056	0.8905	0.013	-0.1096	1.1198	0.6032	-0.0073	-12339.382
type1	mrnm	0.25	204	0.9226	0.9491	0.3103	0	0.4355	-0.0347	0	0	0.0541	1.0363	-0.1424	0.1044	1.0276	0.4264	-0.0519	-12410.7143
type1	mrnm	0.25	205	0.8152	1.0265	0.2494	0	0.2611	-0.0042	0	0	-0.0676	1.1819	-0.0155	0.0419	0.975	0.5465	0.0786	-12352.413
type1	mrnm	0.25	206	0.9349	0.8803	0.1898	0	0.3755	0.0716	0	0	-0.0096	1.0934	-0.1467	-0.0286	1.1273	0.6338	0.0026	-12331.0452
type1	mrnm	0.25	207	1.0308	1.039	0.3748	0	0.3756	0.0276	0	0	-0.0528	0.961	-0.1362	0.0228	0.9671	0.4337	0.0389	-12329.7556
type1	mrnm	0.25	208	1.1227	0.9679	0.3136	0	0.2463	-0.0144	0	0	0.0125	0.8649	-0.0222	0.0721	1.0129	0.4285	-6e-04	-12316.667
type1	mrnm	0.25	209	1.0295	1.0862	0.2788	0	0.2024	-0.0045	0	0	0.0042	0.9148	0.0459	0.0626	0.9073	0.4905	-0.009	-12305.6386
type1	mrnm	0.25	210	1.0784	0.9553	0.2227	0	0.2991	0.0695	0	0	-0.0102	0.9232	-0.0486	-0.0172	1.0576	0.5654	0.0041	-12429.309
type1	mrnm	0.25	211	0.9778	0.9327	0.3444	0	0.243	0.0336	0	0	0.1074	1.0209	0.0181	0.013	1.0425	0.451	-0.0856	-12333.8965
type1	mrnm	0.25	212	0.9889	0.9864	0.2681	0	0.3228	-0.0093	0	0	-0.0032	1.0492	-0.0489	0.0944	1.0299	0.5519	0.0144	-12497.5994
type1	mrnm	0.25	213	1.049	1.0509	0.2403	0	0.2266	-0.0405	0	0	-0.0581	0.9434	0.0027	0.1031	0.9391	0.5475	0.0741	-12306.2337
type1	mrnm	0.25	214	0.9713	1.0611	0.3111	0	0.1665	0.0878	0	0	-0.1076	1.0308	0.0737	-0.0428	0.9444	0.4761	0.0732	-12373.1514
type1	mrnm	0.25	215	1.0764	1.0543	0.2694	0	0.2836	-0.0294	0	0	0.0633	0.8941	-0.035	0.0804	0.9621	0.559	-0.0664	-12324.0629
type1	mrnm	0.25	216	1.2403	1.0087	0.4026	0	0.1589	0.071	0	0	0.0768	0.7777	0.1049	-0.016	0.962	0.3714	-0.0741	-12408.8759
type1	mrnm	0.25	217	1.0295	1.014	0.3658	0	0.2371	0.142	0	0	0.0845	0.992	0.0146	-0.0875	1.0037	0.4435	-0.0833	-12438.4779
type1	mrnm	0.25	218	0.9827	1.0852	0.3173	0	0.2634	0.0016	0	0	-0.0347	1.0284	-0.0057	0.0668	0.8904	0.4993	0.0313	-12325.8492
type1	mrnm	0.25	219	1.1186	1.1256	0.3667	0	0.1778	0.0801	0	0	0.1336	0.9188	0.0688	-0.0285	0.8508	0.4126	-0.1301	-12419.4704
type1	mrnm	0.25	220	0.926	0.9129	0.3382	0	0.347	0.1574	0	0	0.1245	1.089	-0.0927	-0.1049	1.0343	0.4261	-0.0976	-12301.5897
type1	mrnm	0.25	221	1.134	1.0011	0.4061	0	0.3141	0.0367	0	0	0.0414	0.8172	-0.0305	0.0149	0.9837	0.3835	-0.0434	-12352.8661
type1	mrnm	0.25	222	1.0927	1.1434	0.3609	0	0.2163	0.0276	0	0	0.1067	0.8738	0.0472	0.0399	0.8803	0.4148	-0.0977	-12451.1519
type1	mrnm	0.25	223	1.0656	1.0436	0.3611	0	0.2619	0.055	0	0	-0.0182	0.9691	-0.0213	0.0083	0.9086	0.4443	0.011	-12286.6955
type1	mrnm	0.25	224	1.2409	1.0149	0.2872	0	0.2447	-0.0029	0	0	0.0358	0.7965	0.0136	0.0477	0.9912	0.5256	-0.0157	-12477.3414
type1	mrnm	0.25	225	1.099	1.2485	0.345	0	0.0997	0.085	0	0	-0.0071	0.854	0.14	-0.0357	0.7544	0.4452	0.0413	-12308.5674
type1	mrnm	0.25	226	1.0902	0.9481	0.3467	0	0.3456	0.0746	0	0	-0.1001	0.8444	-0.0847	-0.0453	1.0601	0.4048	0.0854	-12366.2721
type1	mrnm	0.25	227	1.1256	1.0674	0.3709	0	0.1764	-0.0403	0	0	0.0071	0.9041	0.0607	0.0593	0.9577	0.4413	-0.0098	-12447.2253
type1	mrnm	0.25	228	1.1846	1.0406	0.3594	0	0.2827	0.0932	0	0	-0.0091	0.892	-0.0194	-0.0417	1.0307	0.531	0.0146	-12594.6297
type1	mrnm	0.25	229	1.0061	0.9969	0.155	0	0.3704	0.0595	0	0	-0.0625	0.9707	-0.1074	-0.0232	1.068	0.7125	0.0794	-12423.3982
type1	mrnm	0.25	230	0.9403	1.0265	0.2091	0	0.2347	0.0561	0	0	-0.0233	1.0322	0.0196	-0.0273	1.0192	0.596	0.0039	-12430.1822
type1	mrnm	0.25	231	0.9645	1.0195	0.2866	0	0.2874	0.1505	0	0	0.024	1.0207	-0.0108	-0.0716	0.9939	0.5292	-0.0168	-12416.4584
type1	mrnm	0.25	232	1.2574	1.0312	0.3523	0	0.165	0.0086	0	0	0.0359	0.7868	0.0743	0.018	0.9993	0.4779	-0.0652	-12470.1229
type1	mrnm	0.25	233	0.9089	1.1334	0.3883	0	0.2632	0.1707	0	0	-0.0224	1.0653	-0.0033	-0.1527	0.8895	0.3963	0.0032	-12424.384
type1	mrnm	0.25	234	1.1471	0.9512	0.3142	0	0.2328	0.0908	0	0	-0.019	0.7983	-0.0089	-0.087	1.0032	0.4429	0.0196	-12164.1253
type1	mrnm	0.25	235	0.9287	0.8744	0.2371	0	0.1558	-0.0108	0	0	-0.0874	1.0564	0.0623	0.0643	1.1348	0.5497	0.068	-12270.1104
type1	mrnm	0.25	236	0.9661	1.0006	0.2626	0	0.2478	0.0341	0	0	-0.0684	1.1004	-0.0483	0.0418	1.0658	0.5499	0.0655	-12480.8093
type1	mrnm	0.25	237	1.1396	1.0249	0.3185	0	0.2393	0.0481	0	0	0.006	0.8567	-0.0171	0.0225	0.9833	0.4588	-0.0101	-12355.27
type1	mrnm	0.25	238	0.9895	0.8914	0.1667	0	0.2937	-0.0319	0	0	-0.0138	1.0255	-0.0577	0.0791	1.1019	0.6168	0.0138	-12355.471
type1	mrnm	0.25	239	1.034	0.9053	0.3525	0	0.2363	0.091	0	0	0.1092	0.9578	0.0367	-0.0439	1.122	0.4684	-0.1089	-12432.8761
type1	mrnm	0.25	240	0.9463	1.1431	0.2944	0	0.1397	-0.0128	0	0	-0.028	1.1089	0.0953	0.0991	0.8827	0.6025	0.0496	-12342.0083
type1	mrnm	0.25	241	1.0433	0.9555	0.2463	0	0.16	-0.0178	0	0	0.0103	0.9134	0.092	0.0812	1.0826	0.5426	-0.028	-12395.0155
type1	mrnm	0.25	242	1.004	0.9928	0.2765	0	0.2893	-0.0407	0	0	0.0085	0.993	-0.0487	0.0874	1.0276	0.505	-0.0062	-12415.7677
type1	mrnm	0.25	243	0.9692	1.0264	0.2878	0	0.358	-0.0251	0	0	-0.078	0.9856	-0.0904	0.0501	0.9735	0.5144	0.0562	-12336.5727
type1	mrnm	0.25	244	0.9564	0.9594	0.2734	0	0.3065	0.0538	0	0	-0.0228	1.0598	-0.0747	-0.0056	1.0564	0.5304	0.0141	-12372.5945
type1	mrnm	0.25	245	0.8709	0.8999	0.159	0	0.1746	0.0124	0	0	-0.0657	1.1393	0.0652	0.0395	1.0688	0.6043	0.058	-12313.111
type1	mrnm	0.25	246	1.0521	0.9427	0.2851	0	0.2773	0.0167	0	0	0.0106	1.0283	-0.0417	0.0036	1.1162	0.5656	-0.0043	-12536.9107
type1	mrnm	0.25	247	0.974	1.074	0.2986	0	0.2901	0.1394	0	0	0.0533	1.045	-0.0558	-0.0843	0.8975	0.5289	-0.0281	-12258.4103
type1	mrnm	0.25	248	1.0851	1.0171	0.2935	0	0.2855	0.0535	0	0	-0.0343	0.9258	-0.0495	0.0111	0.981	0.5208	0.0189	-12328.5686
type1	mrnm	0.25	249	0.9938	0.9624	0.3099	0	0.0996	-0.0833	0	0	0.0665	1.0438	0.1479	0.1394	1.0282	0.5353	-0.057	-12327.8573
type1	mrnm	0.25	250	1.1584	1.0729	0.3766	0	0.2939	0.0983	0	0	0.0612	0.8604	-0.051	-0.0276	0.9721	0.4532	-0.0274	-12466.8529
type1	mrnm	0.25	251	1.0423	1.0717	0.4343	0	0.2506	0.0476	0	0	-0.0984	0.9635	-0.0024	-4e-04	0.8993	0.3688	0.1178	-12308.7769
type1	mrnm	0.25	252	1.1212	1.0091	0.4595	0	0.225	-0.0089	0	0	0.0336	0.9202	0.0273	0.0615	0.9309	0.3223	-0.0282	-12330.8509
type1	mrnm	0.25	253	0.8503	0.8572	0.2025	0	0.1909	-0.0251	0	0	-0.057	1.1246	0.0372	0.0561	1.1721	0.6104	0.0443	-12291.7703
type1	mrnm	0.25	254	0.8419	0.9195	0.2987	0	0.2451	-0.0035	0	0	-0.0354	1.1892	0.0051	0.0461	1.102	0.5829	0.0314	-12325.9031
type1	mrnm	0.25	255	1.1294	1.0988	0.3723	0	0.2364	-0.0014	0	0	-0.0278	0.8417	0.0029	0.0627	0.9337	0.4231	0.0656	-12391.603
type1	mrnm	0.25	256	0.9819	1.1064	0.2751	0	0.2394	-0.0352	0	0	-0.0325	0.9803	0.0484	0.0729	0.9011	0.4762	0.0294	-12496.8478
type1	mrnm	0.25	257	0.7814	0.9221	0.3135	0	0.3646	0.1084	0	0	0.0659	1.1555	-0.1083	-0.0792	1.0539	0.4911	-0.0641	-12179.2541
type1	mrnm	0.25	258	0.9494	1.0281	0.3456	0	0.2991	0.0741	0	0	0.0518	1.0275	-0.0525	-0.0056	0.9778	0.4325	-0.0423	-12355.7164
type1	mrnm	0.25	259	1.0159	1.088	0.3928	0	0.2122	0.0627	0	0	0.0981	0.9441	0.0478	-0.0078	0.9557	0.4086	-0.097	-12427.4394
type1	mrnm	0.25	260	1.0288	1.027	0.341	0	0.249	0.0565	0	0	0.0807	0.9287	0.0145	-0.0034	1.0108	0.5159	-0.0805	-12343.3741
type1	mrnm	0.25	261	1.3785	1.0784	0.4591	0	0.1997	0.0463	0	0	0.006	0.6028	0.0322	-0.0031	0.9206	0.3041	-0.0305	-12365.3802
type1	mrnm	0.25	262	0.9087	0.8921	0.2592	0	0.1373	-0.0191	0	0	-0.0171	1.1225	0.1119	0.0749	1.1424	0.5526	0.0322	-12458.508
type1	mrnm	0.25	263	0.9431	0.9992	0.355	0	0.3105	0.012	0	0	0.0127	1.0173	-0.0529	0.0099	0.967	0.4438	-0.0394	-12233.9677
type1	mrnm	0.25	264	0.8626	1.0172	0.2346	0	0.2932	0.0045	0	0	-0.014	1.1416	-0.0226	0.0192	0.9625	0.6031	0.0063	-12324.0565
type1	mrnm	0.25	265	1.102	0.9751	0.2621	0	0.2476	0.0894	0	0	0.0312	0.9145	-0.0223	-0.0821	1.0448	0.5495	-0.0431	-12375.4563
type1	mrnm	0.25	266	1.1666	1.0318	0.3689	0	0.2765	-0.0175	0	0	0.0212	0.8429	-0.0583	0.0606	0.9489	0.4347	-0.021	-12268.0844
type1	mrnm	0.25	267	0.9292	0.9409	0.2493	0	0.2949	-0.0596	0	0	-0.0777	1.0682	0.0058	0.1127	1.0387	0.5755	0.12	-12398.3768
type1	mrnm	0.25	268	0.9664	0.8625	0.2916	0	0.3476	0.1077	0	0	0.036	1.0433	-0.0632	-0.0442	1.109	0.5326	-0.0547	-12342.7639
type1	mrnm	0.25	269	0.9678	0.9519	0.3234	0	0.2719	0.0013	0	0	0.0179	1.0188	-0.0186	0.0767	1.0307	0.4525	-0.0101	-12327.6718
type1	mrnm	0.25	270	1.0849	1.0941	0.4796	0	0.3222	-0.0064	0	0	-0.0053	0.9208	-0.0768	0.0826	0.9407	0.3341	0.0205	-12427.6366
type1	mrnm	0.25	271	0.9212	0.9317	0.3068	0	0.2545	-0.0171	0	0	-0.0782	1.0518	0.001	0.0422	1.0573	0.4636	0.0664	-12332.6179
type1	mrnm	0.25	272	0.9762	0.9411	0.253	0	0.304	0.141	0	0	0.0394	0.9868	-0.0265	-0.1064	1.0076	0.5032	-0.049	-12306.9776
type1	mrnm	0.25	273	1.0865	0.9349	0.2441	0	0.2437	0.0858	0	0	-0.0101	0.9648	-0.0107	-0.0444	1.0951	0.5399	0.004	-12507.7629
type1	mrnm	0.25	274	0.997	1.0361	0.3068	0	0.2678	0.0777	0	0	-0.0412	1.0452	-0.0388	-0.0457	0.9809	0.4798	0.0345	-12448.2342
type1	mrnm	0.25	275	0.969	1.1177	0.2982	0	0.2349	0.1293	0	0	0.0721	1.0457	0.0233	-0.1034	0.9489	0.4828	-0.0791	-12605.4567
type1	mrnm	0.25	276	1.0557	1.0493	0.3165	0	0.249	0.027	0	0	-0.0344	0.918	0.0076	0.0172	0.9146	0.5026	0.048	-12240.2846
type1	mrnm	0.25	277	1.197	1.0799	0.3102	0	0.1829	0.0269	0	0	-0.0899	0.7959	0.0801	0.0216	0.9194	0.4685	0.0746	-12439.9276
type1	mrnm	0.25	278	1.0709	0.9995	0.3471	0	0.2706	0.0583	0	0	0.0293	0.9151	-0.0173	-0.0424	0.983	0.4193	-0.0223	-12370.5655
type1	mrnm	0.25	279	1.1762	1.1178	0.4257	0	0.1949	0.0797	0	0	0.0515	0.8956	0.0603	-0.0416	0.9115	0.3867	-0.0428	-12579.9654
type1	mrnm	0.25	280	1.0625	1.0084	0.4153	0	0.3171	0.1353	0	0	0.0542	0.9277	-0.0634	-0.0934	0.9528	0.3581	-0.0485	-12304.7967
type1	mrnm	0.25	281	1.0363	1.1406	0.3578	0	0.2602	0.1059	0	0	0.0127	0.9768	-0.0101	-0.0543	0.88	0.4579	-0.0224	-12434.9852
type1	mrnm	0.25	282	0.8962	1.149	0.3736	0	0.2595	0.0449	0	0	-0.0574	1.063	-6e-04	0.0148	0.89	0.4	0.0284	-12443.9778
type1	mrnm	0.25	283	1.1061	1.0659	0.3339	0	0.1825	-0.01	0	0	-0.0212	0.9356	0.0708	0.0424	0.9246	0.4627	0.0055	-12445.8973
type1	mrnm	0.25	284	0.9169	1.0473	0.2487	0	0.1936	0.0825	0	0	-0.0625	1.0395	0.0443	-0.0409	0.9678	0.5661	0.0565	-12276.5004
type1	mrnm	0.25	285	0.8975	1.0288	0.3514	0	0.2272	0.0076	0	0	-0.0575	1.1233	0.0363	0.032	0.9798	0.4558	0.0546	-12443.5898
type1	mrnm	0.25	286	1.1506	1.0608	0.5203	0	0.2589	0.1859	0	0	0.0012	0.8541	5e-04	-0.1465	0.9625	0.288	-0.0247	-12452.0195
type1	mrnm	0.25	287	0.9894	0.9846	0.3287	0	0.1731	0.0493	0	0	-0.0533	1.075	0.0719	0.0158	1.0223	0.5645	0.0869	-12344.5293
type1	mrnm	0.25	288	1.1006	1.1369	0.3182	0	0.2511	-0.0231	0	0	-0.002	0.8715	0.0122	0.0771	0.8946	0.4726	-0.0098	-12460.1265
type1	mrnm	0.25	289	1.0224	1.0982	0.3933	0	0.2673	6e-04	0	0	-0.1014	1.0019	-0.0295	0.0501	0.8712	0.4202	0.1082	-12297.219
type1	mrnm	0.25	290	0.965	1.1197	0.2971	0	0.3243	0.1682	0	0	-0.006	1.0909	-0.0834	-0.1087	0.8784	0.5126	-0.0077	-12429.1207
type1	mrnm	0.25	291	1.0635	0.9403	0.3174	0	0.245	0.0414	0	0	0.0579	0.9721	-0.0232	0.0054	1.0558	0.4947	-0.0269	-12325.9192
type1	mrnm	0.25	292	0.9334	0.8387	0.2393	0	0.1811	-0.0298	0	0	0.0504	1.0833	0.0416	0.0645	1.1298	0.5229	-0.0398	-12280.1293
type1	mrnm	0.25	293	1.085	0.9187	0.2806	0	0.3563	0.1572	0	0	0.0627	0.9973	-0.0878	-0.0841	1.1828	0.6066	-0.0597	-12655.8484
type1	mrnm	0.25	294	1.0635	1.0403	0.3922	0	0.262	0.0234	0	0	-0.0632	0.9253	-0.0174	0.0251	0.955	0.4031	0.0614	-12339.4047
type1	mrnm	0.25	295	0.9378	1.0954	0.2645	0	0.3331	0.1419	0	0	0.1069	1.1111	-0.079	-0.083	0.8991	0.5053	-0.1081	-12486.4172
type1	mrnm	0.25	296	0.9158	0.9765	0.2111	0	0.2101	0.1102	0	0	0.0623	1.0569	0.0533	-0.0526	1.0064	0.5648	-0.0502	-12335.4594
type1	mrnm	0.25	297	1.0593	1.0434	0.4135	0	0.2505	0.0811	0	0	0.0185	0.9844	0.003	-0.0227	0.9683	0.3991	-0.0232	-12469.6396
type1	mrnm	0.25	298	0.9871	0.8557	0.2204	0	0.2347	0.0997	0	0	-0.0305	1.004	0.0243	-0.0666	1.1742	0.5967	0.0195	-12409.3306
type1	mrnm	0.25	299	0.9837	1.0966	0.3971	0	0.3757	0.0699	0	0	-0.0103	0.9559	-0.0911	-0.0048	0.8979	0.3784	0.0282	-12377.1583
type1	mrnm	0.25	300	0.8813	0.9527	0.2698	0	0.3998	-0.0056	0	0	-0.1142	1.0607	-0.1179	0.0603	1.0271	0.5182	0.1192	-12299.7546
type1	mrnm	0.25	301	1.0031	0.9485	0.2229	0	0.2562	0.0896	0	0	-0.0031	1.0118	0.0041	-0.0348	1.0161	0.6068	-8e-04	-12288.4294
type1	mrnm	0.25	302	0.996	1.018	0.3696	0	0.2994	0.0622	0	0	0.0495	0.984	-0.0457	-0.0128	0.9794	0.4201	-0.0571	-12345.3005
type1	mrnm	0.25	303	0.92	0.9207	0.3273	0	0.2542	-0.0224	0	0	-0.0076	1.1391	-0.0101	0.0776	1.0778	0.4801	-0.0064	-12417.0962
type1	mrnm	0.25	304	1.1561	1.0603	0.3799	0	0.1865	0.0783	0	0	-0.0677	0.9453	0.0401	-0.0212	0.9546	0.4751	0.0656	-12451.0651
type1	mrnm	0.25	305	1.1408	1.0974	0.3771	0	0.3074	0.0611	0	0	-0.024	0.8703	-0.078	-0.0134	0.8664	0.3961	0.0352	-12310.844
type1	mrnm	0.25	306	1.0627	0.9073	0.2969	0	0.2512	-0.0425	0	0	-0.0088	0.8976	-0.0107	0.0853	1.0645	0.5414	0.0073	-12140.7392
type1	mrnm	0.25	307	0.9944	1.0019	0.1865	0	0.1	0.1422	0	0	0.08	1.056	0.1484	-0.0509	0.9637	0.5914	-0.0826	-12385.2171
type1	mrnm	0.25	308	0.9164	1.052	0.2716	0	0.2756	-0.0068	0	0	0.0318	1.0476	-0.0405	0.0687	0.9199	0.4886	-0.023	-12250.8796
type1	mrnm	0.25	309	1.0673	0.7407	0.2845	0	0.2213	0.0458	0	0	-0.0249	0.9296	0.0218	-9e-04	1.2387	0.5088	0.0423	-12273.4548
type1	mrnm	0.25	310	0.8393	0.9618	0.2421	0	0.2846	0.0352	0	0	-0.0449	1.1805	-0.0369	-0.0046	1.0602	0.5955	0.0364	-12372.6062
type1	mrnm	0.25	311	1.2059	0.9506	0.347	0	0.1471	0.122	0	0	0.0425	0.7998	0.0797	-0.0903	1.0527	0.4521	-0.0549	-12335.7081
type1	mrnm	0.25	312	1.1528	0.9998	0.4065	0	0.3002	0.085	0	0	0.1087	0.834	-0.0405	-0.0316	0.9648	0.3659	-0.1015	-12329.0632
type1	mrnm	0.25	313	1.2236	1.001	0.4043	0	0.1443	0.1256	0	0	0.0558	0.8119	0.0942	-0.0479	0.988	0.4031	-0.0231	-12375.2395
type1	mrnm	0.25	314	0.9228	0.9894	0.2195	0	0.2968	0.0335	0	0	0.0624	1.071	-0.0673	0.0337	0.9983	0.5565	-0.0222	-12299.1015
type1	mrnm	0.25	315	1.029	0.8338	0.2403	0	0.2715	0.0931	0	0	0.0191	0.9519	-0.0195	-0.0525	1.1983	0.5766	-0.0234	-12374.1108
type1	mrnm	0.25	316	0.9513	1.0403	0.3508	0	0.2733	0.0933	0	0	0.0386	1.019	-0.0208	-0.0179	0.9692	0.4504	-0.0574	-12335.3988
type1	mrnm	0.25	317	0.9546	0.9793	0.2559	0	0.1094	0.0499	0	0	0.0016	1.0626	0.1517	0.0081	1.02	0.5521	-8e-04	-12400.7232
type1	mrnm	0.25	318	0.9402	0.9734	0.2326	0	0.2341	0.1274	0	0	-0.0023	1.0384	0.0193	-0.0763	1.0731	0.5344	0.0193	-12490.561
type1	mrnm	0.25	319	0.8706	1.0289	0.3019	0	0.2395	0.0902	0	0	0.0088	1.1448	-0.0018	-0.0299	0.9794	0.5056	0.0113	-12356.5574
type1	mrnm	0.25	320	1.1874	0.9168	0.278	0	0.1209	0.0218	0	0	0.0218	0.8687	0.1028	0.0309	1.0391	0.5036	-0.0292	-12324.8072
type1	mrnm	0.25	321	1.011	1.0459	0.348	0	0.3063	0.0316	0	0	0.0152	0.9087	-0.0369	0.0089	0.9147	0.4148	-0.0284	-12237.9164
type1	mrnm	0.25	322	0.8915	1.0964	0.4218	0	0.1619	-0.0372	0	0	-0.0358	1.0964	0.1157	0.0893	0.8969	0.3826	0.0409	-12390.1464
type1	mrnm	0.25	323	0.8101	1.156	0.3002	0	0.3123	0.1177	0	0	-0.0203	1.2479	-0.0741	-0.0657	0.8639	0.5639	0.0113	-12391.7574
type1	mrnm	0.25	324	1.0771	1.0964	0.4037	0	0.1615	-0.0041	0	0	0.0249	1.0243	0.0619	0.0416	0.9401	0.4497	-0.0351	-12495.6237
type1	mrnm	0.25	325	0.9834	0.76	0.1706	0	0.1896	0.0985	0	0	-0.0021	0.9714	0.0861	-0.0849	1.2502	0.6168	0.0029	-12371.023
type1	mrnm	0.25	326	1.0021	1.0117	0.3252	0	0.2664	-0.0065	0	0	-0.1129	0.9842	-0.0083	0.0861	1.0449	0.4737	0.1116	-12495.4007
type1	mrnm	0.25	327	1.0016	1.0876	0.3596	0	0.2195	0.0653	0	0	-0.0421	1.0117	0.037	-0.0217	0.8655	0.4333	0.024	-12311.3099
type1	mrnm	0.25	328	1.0283	0.9984	0.3468	0	0.0997	0.1096	0	0	-0.039	0.925	0.1599	-0.0544	1.0035	0.4135	0.0401	-12368.6536
type1	mrnm	0.25	329	1.0656	0.9998	0.3667	0	0.2083	0.0089	0	0	-0.0366	0.9823	0.0347	0.0281	1.0024	0.4587	0.0392	-12408.8048
type1	mrnm	0.25	330	0.9992	0.9057	0.2993	0	0.2684	-0.0393	0	0	-0.0441	1.0438	-0.0367	0.0996	1.1216	0.5104	0.0533	-12429.5592
type1	mrnm	0.25	331	1.0997	1.1203	0.2989	0	0.2545	0.0597	0	0	0.0137	0.9504	-0.0505	0.0053	0.8855	0.4536	0.0077	-12434.414
type1	mrnm	0.25	332	0.8299	1.0157	0.227	0	0.2553	0.0933	0	0	-0.0569	1.1672	0	-0.0483	1.0203	0.6264	0.0718	-12370.4386
type1	mrnm	0.25	333	0.8436	0.9894	0.2971	0	0.295	0.12	0	0	0.0444	1.0971	0.0034	-0.0655	1.0205	0.5024	-0.0593	-12394.3898
type1	mrnm	0.25	334	1.0305	0.9251	0.3651	0	0.24	0.1066	0	0	0.0402	0.9617	0.0366	-0.0373	1.0978	0.4721	-0.0328	-12418.9931
type1	mrnm	0.25	335	1.0798	1.047	0.3295	0	0.2801	0.0175	0	0	-0.095	0.9425	-0.0641	0.0128	0.9499	0.4714	0.0877	-12321.1423
type1	mrnm	0.25	336	1.015	1.2167	0.3915	0	0.1866	0.011	0	0	-0.0651	1.0239	0.0437	0.0283	0.7953	0.4151	0.0433	-12430.8978
type1	mrnm	0.25	337	0.6407	0.9232	0.26	0	0.2279	0.0594	0	0	0.0634	1.3677	0.0502	0.0184	1.0877	0.5283	-0.0756	-12434.8638
type1	mrnm	0.25	338	0.9065	0.9882	0.3762	0	0.2435	0.043	0	0	-0.0319	1.0922	0.014	0.0284	1.0077	0.4273	0.0332	-12350.0066
type1	mrnm	0.25	339	1.0097	1.0242	0.3667	0	0.3016	0.0726	0	0	0.0073	0.9676	-0.0509	-0.0273	0.9765	0.4573	-0.025	-12292.4635
type1	mrnm	0.25	340	1.0648	0.795	0.261	0	0.2234	0.0785	0	0	0.0205	1.0027	-0.0095	-0.0076	1.1804	0.5353	-0.0307	-12307.8384
type1	mrnm	0.25	341	1.0542	1.2074	0.3821	0	0.164	0.058	0	0	0.0306	1.0203	0.0639	9e-04	0.7994	0.4434	-0.0095	-12443.4985
type1	mrnm	0.25	342	1.078	1.0847	0.2977	0	0.3033	0.0521	0	0	-0.0823	1.0338	-0.051	-0.0079	0.9113	0.5405	0.0855	-12522.6024
type1	mrnm	0.25	343	1.1165	0.9829	0.4479	0	0.2699	-0.0326	0	0	-0.0338	0.8697	-0.0408	0.0982	0.9942	0.3136	0.0237	-12282.8012
type1	mrnm	0.25	344	0.9458	0.9638	0.3525	0	0.2225	0.0204	0	0	0.0486	1.0738	0.042	0.0382	1.0477	0.3889	-0.0399	-12526.5571
type1	mrnm	0.25	345	0.871	0.8435	0.1283	0	0.2712	0.0679	0	0	0.0537	1.1024	0.0086	-0.0468	1.1505	0.6627	-0.0905	-12368.8263
type1	mrnm	0.25	346	1.0504	0.8786	0.2631	0	0.2187	0.0264	0	0	0.0258	0.9898	0.0333	0.0349	1.1277	0.5736	-0.0269	-12391.7613
type1	mrnm	0.25	347	0.9476	1.1885	0.2621	0	0.1971	0.0634	0	0	-0.0991	1.0416	0.0217	-0.0266	0.8011	0.5208	0.0986	-12283.3387
type1	mrnm	0.25	348	1.0546	1.1674	0.3464	0	0.3125	-0.0123	0	0	-0.0084	0.9788	-0.0654	0.0836	0.7911	0.4417	0.0213	-12353.7214
type1	mrnm	0.25	349	1.2117	1.0807	0.3925	0	0.1895	0.1002	0	0	0.0273	0.7391	0.0574	-0.0636	0.9355	0.4216	-0.0311	-12318.1512
type1	mrnm	0.25	350	0.9788	0.9628	0.3028	0	0.199	0.0253	0	0	-4e-04	1.051	0.056	0.0203	1.0306	0.5134	0.002	-12389.5249
type1	mrnm	0.25	351	1.0014	0.9654	0.2356	0	0.216	0.0815	0	0	0.0583	0.9974	0.0681	-0.0711	1.0262	0.5736	-0.0588	-12425.2034
type1	mrnm	0.25	352	1.0171	0.9841	0.2815	0	0.2128	0.0545	0	0	-0.0582	0.9906	0.04	-0.0088	1.0282	0.544	0.0485	-12385.048
type1	mrnm	0.25	353	0.9935	0.9293	0.2778	0	0.2097	0.0426	0	0	-0.0218	1.0131	0.0423	0.0294	1.1006	0.5557	0.0338	-12398.0566
type1	mrnm	0.25	354	1.0191	0.9437	0.3431	0	0.3037	0.0504	0	0	0.0451	0.9918	-0.0536	0.0116	1.0754	0.5001	-0.0507	-12364.8968
type1	mrnm	0.25	355	0.9691	1.0732	0.3227	0	0.3023	0.1785	0	0	0.0925	1.0437	-0.0564	-0.1132	0.9321	0.4462	-0.0895	-12433.052
type1	mrnm	0.25	356	0.8639	0.9993	0.1793	0	0.2794	0.1628	0	0	0.0612	1.1513	-0.0495	-0.1066	1.0279	0.6381	-0.0369	-12366.7504
type1	mrnm	0.25	357	1.0492	0.8778	0.331	0	0.2897	0.0488	0	0	-0.0805	0.9944	-0.0408	-0.0028	1.0827	0.4874	0.0578	-12301.291
type1	mrnm	0.25	358	0.9777	0.9925	0.229	0	0.1292	0.0138	0	0	-0.0543	0.9425	0.1334	0.0129	1.037	0.5597	0.0606	-12348.6775
type1	mrnm	0.25	359	1.0767	1.0487	0.4272	0	0.2735	0.051	0	0	0.03	0.8956	-0.0404	-0.0091	0.9997	0.3743	-0.0328	-12387.2954
type1	mrnm	0.25	360	0.9783	1.0885	0.3296	0	0.4295	0.1475	0	0	-0.0197	0.9736	-0.1488	-0.1006	0.9225	0.453	-0.0019	-12416.6717
type1	mrnm	0.25	361	1.1658	1.0317	0.3751	0	0.2879	0.0868	0	0	0.0949	0.8898	-0.0335	-0.0455	0.9343	0.4881	-0.091	-12319.3323
type1	mrnm	0.25	362	1.1034	0.9463	0.3488	0	0.2754	0.0606	0	0	0.1225	0.9009	-0.0098	0.0056	1.0651	0.4545	-0.0993	-12438.1269
type1	mrnm	0.25	363	1.1156	1.0347	0.3136	0	0.1623	0.0354	0	0	0.0431	0.8826	0.0505	0.0254	1.0092	0.5024	-0.0462	-12353.9268
type1	mrnm	0.25	364	0.9843	1.1076	0.2908	0	0.3339	-0.0557	0	0	-0.0035	1.0438	-0.0682	0.0973	0.8701	0.516	-0.0065	-12409.0943
type1	mrnm	0.25	365	0.7791	0.9268	0.1566	0	0.1907	0.0089	0	0	0.0589	1.1893	0.0733	0.0292	1.0805	0.6402	-0.0384	-12349.6385
type1	mrnm	0.25	366	0.8776	0.9814	0.269	0	0.171	0.0076	0	0	0.0093	1.0816	0.0519	0.0418	1.0167	0.5344	-0.0039	-12200.857
type1	mrnm	0.25	367	1.0666	1.1161	0.2495	0	0.3384	0.041	0	0	-0.0221	0.9652	-0.0951	0.0037	0.8687	0.5631	0.0359	-12375.1873
type1	mrnm	0.25	368	1.0343	1.0615	0.2737	0	0.271	0.1403	0	0	0.031	0.9507	-0.0123	-0.0691	0.936	0.4916	-0.045	-12413.4375
type1	mrnm	0.25	369	1.0308	1.0865	0.3188	0	0.2719	0.0864	0	0	-0.0496	0.9702	-0.0074	-0.0354	0.9311	0.514	0.0482	-12419.7945
type1	mrnm	0.25	370	1.0734	1.0432	0.3638	0	0.2728	0.032	0	0	0.11	0.9671	-0.0033	0.0156	0.979	0.4801	-0.1112	-12484.5955
type1	mrnm	0.25	371	1.092	0.9699	0.268	0	0.2028	0.0709	0	0	0.0084	0.8784	0.0573	-0.0339	1.0339	0.5577	-0.0321	-12326.3992
type1	mrnm	0.25	372	1.1854	1.0729	0.3319	0	0.2636	-0.0937	0	0	-0.0925	0.8034	0.0265	0.1144	0.9318	0.4566	0.1028	-12499.8151
type1	mrnm	0.25	373	0.7926	1.005	0.2662	0	0.3163	-0.0111	0	0	-0.0485	1.2039	-0.0543	0.0544	1.0605	0.5657	0.0631	-12490.46
type1	mrnm	0.25	374	0.8769	0.9158	0.1577	0	0.2825	0.0829	0	0	-0.0125	1.0872	-0.0084	-0.0559	1.0288	0.6228	-0.0058	-12250.486
type1	mrnm	0.25	375	0.8216	1.0093	0.1499	0	0.2314	0.0142	0	0	-0.0074	1.1591	0.0381	0.0468	0.9786	0.6031	0.0258	-12407.9142
type1	mrnm	0.25	376	0.9408	0.9753	0.2976	0	0.1913	0.0892	0	0	-1e-04	1.0655	0.0707	-0.0215	1.0534	0.4981	-0.0089	-12467.5668
type1	mrnm	0.25	377	1.2515	1.1141	0.4245	0	0.2706	-0.005	0	0	-0.0938	0.7689	-0.0071	0.0312	0.9065	0.3788	0.0711	-12516.2757
type1	mrnm	0.25	378	0.9857	0.9516	0.2084	0	0.2181	0.0698	0	0	-0.003	0.9954	0.0132	-0.0291	1.0165	0.5852	-0.0072	-12223.1526
type1	mrnm	0.25	379	0.8215	0.9139	0.177	0	0.1756	0.1225	0	0	0.0463	1.1218	0.0758	-0.0794	1.0873	0.6635	-0.0458	-12191.368
type1	mrnm	0.25	380	0.8465	0.9386	0.1386	0	0.1483	0.0089	0	0	-0.0535	1.2606	0.0855	0.0499	1.0301	0.6793	0.0467	-12391.0564
type1	mrnm	0.25	381	1.1242	1.0581	0.2703	0	0.162	0.0195	0	0	0.0135	0.9668	0.0754	0.0557	0.9588	0.5608	-0.0136	-12498.358
type1	mrnm	0.25	382	1.1924	1.0224	0.37	0	0.2883	0.0526	0	0	0.0219	0.794	-0.006	0.031	0.9812	0.4489	-0.0128	-12423.3674
type1	mrnm	0.25	383	0.871	1.0134	0.247	0	0.1193	0.0709	0	0	-0.0073	1.1284	0.1209	-0.0074	0.9723	0.5376	0.0221	-12312.6026
type1	mrnm	0.25	384	0.9364	1.0053	0.3098	0	0.2143	0.0281	0	0	-0.0168	1.1473	0.0199	0.0282	1.0361	0.518	0.0095	-12522.2911
type1	mrnm	0.25	385	1.0252	1.0607	0.2426	0	0.2629	0.0241	0	0	0.0175	0.9838	0.0024	0.0412	0.9761	0.5372	-0.0189	-12545.504
type1	mrnm	0.25	386	1.0466	1.0945	0.3657	0	0.3329	0.0885	0	0	0.002	0.903	-0.0444	-0.0765	0.8639	0.4356	-0.0191	-12292.5827
type1	mrnm	0.25	387	1.038	0.982	0.349	0	0.267	0.074	0	0	0.0753	0.9824	-0.0098	-0.0017	1.0586	0.4888	-0.0869	-12458.869
type1	mrnm	0.25	388	1.0545	0.977	0.293	0	0.2022	-0.0371	0	0	-0.1188	0.9072	0.0334	0.0795	1.0466	0.4915	0.1105	-12341.733
type1	mrnm	0.25	389	1.1727	0.9974	0.4444	0	0.1901	0.0364	0	0	-0.0506	0.8742	0.0658	0.0225	1.0133	0.4404	0.0599	-12368.2245
type1	mrnm	0.25	390	0.9162	0.868	0.4724	0	0.4004	-0.0314	0	0	-0.0156	1.1224	-0.1539	0.0954	1.1254	0.3881	0.0114	-12269.0975
type1	mrnm	0.25	391	1.2146	1.0743	0.4466	0	0.2494	0.0052	0	0	-0.0286	0.8598	-0.0109	0.0415	0.9613	0.3562	0.0364	-12565.3038
type1	mrnm	0.25	392	1.0423	0.9344	0.2086	0	0.3497	-0.035	0	0	0.0865	1.0452	-0.1029	0.0819	1.1053	0.635	-0.104	-12532.4488
type1	mrnm	0.25	393	0.9439	1.0775	0.3115	0	0.2118	0.0511	0	0	-0.0108	1.0177	0.0467	0.0137	0.9385	0.4705	0.0282	-12384.0121
type1	mrnm	0.25	394	0.8883	0.9957	0.147	0	0.1839	-0.0266	0	0	-0.0455	1.1507	0.0378	0.0605	0.9814	0.6667	0.0476	-12288.0261
type1	mrnm	0.25	395	0.8732	0.9096	0.2707	0	0.3147	-0.0601	0	0	-0.0481	1.0489	-0.0584	0.0973	1.0581	0.5228	0.0399	-12156.136
type1	mrnm	0.25	396	1.1396	0.9289	0.2109	0	0.2341	0.0066	0	0	0.101	0.8892	-0.004	0.0508	1.0581	0.5776	-0.0752	-12358.3368
type1	mrnm	0.25	397	0.9671	1.208	0.3095	0	0.41	-0.0341	0	0	-0.0543	0.9687	-0.1215	0.1077	0.7812	0.4621	0.0432	-12384.2635
type1	mrnm	0.25	398	1.031	0.9756	0.3567	0	0.4134	0.0355	0	0	-0.0216	0.9851	-0.1598	-0.0043	1.0029	0.4398	0.0136	-12356.3341
type1	mrnm	0.25	399	0.9808	0.8757	0.2213	0	0.1338	0.0464	0	0	-0.0364	1.0263	0.122	0.0014	1.1365	0.5657	0.0241	-12423.9181
type1	mrnm	0.25	400	1.0639	0.9305	0.259	0	0.2291	0.0401	0	0	0.0954	0.935	0.0217	0.0257	1.0623	0.5864	-0.0661	-12278.8578
type1	mrnm	0.25	401	1.0266	1.0226	0.3162	0	0.2304	0.1058	0	0	-0.0108	0.9706	0.0231	-0.0575	0.9481	0.5046	0.0039	-12277.402
type1	mrnm	0.25	402	1.1158	1.0058	0.3185	0	0.1949	0.0301	0	0	0.0647	0.9058	0.0666	0.0163	1.02	0.5096	-0.0354	-12468.4952
type1	mrnm	0.25	403	0.9121	0.9232	0.3335	0	0.252	0.0898	0	0	0.0464	1.0637	0.0225	-0.0236	1.0729	0.4971	-0.0587	-12305.4585
type1	mrnm	0.25	404	0.9946	1.0866	0.3727	0	0.2671	-0.0322	0	0	0.0063	1.0305	-0.0137	0.0684	0.9106	0.4171	-0.031	-12436.2958
type1	mrnm	0.25	405	1.0689	1.0701	0.2923	0	0.2669	-0.0325	0	0	0.0184	1.0013	-0.0341	0.1002	0.9661	0.5028	-0.022	-12547.0362
type1	mrnm	0.25	406	1.1071	0.9671	0.3071	0	0.0799	-0.0346	0	0	-0.0226	0.8587	0.17	0.0733	0.9539	0.4423	-0.0015	-12187.9064
type1	mrnm	0.25	407	1.1241	1.1338	0.3389	0	0.2572	0.0681	0	0	-0.0029	0.9097	-0.0343	-0.0229	0.8535	0.4316	0.0171	-12392.1915
type1	mrnm	0.25	408	0.9977	0.9316	0.3259	0	0.1636	-0.0406	0	0	0.0038	1.0513	0.1032	0.123	1.0672	0.4869	0.0322	-12459.5554
type1	mrnm	0.25	409	0.98	0.8768	0.2529	0	0.2906	-0.0422	0	0	-0.0218	0.9847	-0.0343	0.0914	1.0949	0.512	0.023	-12289.5912
type1	mrnm	0.25	410	1.0265	0.9886	0.246	0	0.2281	0.1025	0	0	-0.0745	1.0802	-0.0235	-0.0465	1.0655	0.5791	0.0636	-12512.535
type1	mrnm	0.25	411	1.1214	0.9246	0.346	0	0.2344	0.0313	0	0	0.0307	0.8565	0.0158	0.0101	1.0912	0.4585	-0.0271	-12360.3515
type1	mrnm	0.25	412	0.818	1.064	0.2483	0	0.3073	0.0614	0	0	0.0259	1.2262	-0.0516	0.017	0.9416	0.5794	-0.0494	-12415.1027
type1	mrnm	0.25	413	0.993	0.9666	0.2313	0	0.1816	0.0021	0	0	0.0331	1.0436	0.0308	0.0567	1.0354	0.5782	-0.0048	-12323.8376
type1	mrnm	0.25	414	0.9902	1.0151	0.3225	0	0.2116	0.0604	0	0	0.0388	1.0004	0.0379	-0.0115	0.9567	0.4536	-0.0458	-12315.831
type1	mrnm	0.25	415	1.0476	0.8463	0.2255	0	0.2072	0.0491	0	0	-0.0871	0.9506	0.0249	-0.0185	1.1154	0.5124	0.0788	-12301.1095
type1	mrnm	0.25	416	0.9567	0.9312	0.2573	0	0.239	-0.0246	0	0	-0.0166	1.0462	0.0125	0.0512	1.1005	0.5312	0.0216	-12457.2914
type1	mrnm	0.25	417	0.7671	0.9976	0.2198	0	0.3096	0.0335	0	0	-0.0674	1.1662	-0.0197	-0.0054	1.0761	0.609	0.0554	-12467.7965
type1	mrnm	0.25	418	1.1115	0.8927	0.2849	0	0.209	-0.0455	0	0	-0.1633	0.894	0.0012	0.0902	1.0998	0.5313	0.1753	-12227.3404
type1	mrnm	0.25	419	0.9623	0.9967	0.2841	0	0.1758	0.0536	0	0	-0.023	0.9164	0.0857	-0.0151	0.9727	0.4495	0.0221	-12200.4096
type1	mrnm	0.25	420	0.8964	1.1052	0.2545	0	0.2166	-0.0055	0	0	0.0647	1.1284	0.0268	0.0346	0.9076	0.5664	-0.0552	-12403.5925
type1	mrnm	0.25	421	1.3041	1.1602	0.4358	0	0.246	0.0761	0	0	0.0083	0.7212	-0.0407	-0.0214	0.818	0.2871	0.0046	-12383.389
type1	mrnm	0.25	422	1.1895	0.8416	0.3296	0	0.1914	0.0321	0	0	0.0683	0.883	0.0618	0.0256	1.1536	0.4562	-0.0829	-12490.8689
type1	mrnm	0.25	423	1.0119	0.8789	0.3909	0	0.2411	0.1026	0	0	0.0012	1.0351	-0.0044	-0.0706	1.112	0.4445	-0.0127	-12316.181
type1	mrnm	0.25	424	1.0491	0.9599	0.3173	0	0.2405	0.1033	0	0	0.0526	0.975	0.0295	-0.0425	1.0581	0.5422	-0.0283	-12416.8725
type1	mrnm	0.25	425	0.7932	0.8383	0.3309	0	0.3669	-0.0132	0	0	-0.0554	1.242	-0.1064	0.0915	1.159	0.456	0.0889	-12407.0606
type1	mrnm	0.25	426	1.0587	0.9308	0.2047	0	0.1418	0.0113	0	0	-0.0019	0.9671	0.0915	0.0391	1.1168	0.59	-0.0093	-12488.0932
type1	mrnm	0.25	427	0.934	1.0001	0.2877	0	0.2962	0.0426	0	0	-0.0053	1.0637	-0.0446	0.0073	1.0511	0.5635	0.0173	-12414.3498
type1	mrnm	0.25	428	0.9612	0.9174	0.2245	0	0.1061	0.1016	0	0	1e-04	1.0176	0.1457	-0.0639	1.0663	0.5773	-6e-04	-12289.5505
type1	mrnm	0.25	429	1.0112	1.1257	0.3426	0	0.2982	-0.0507	0	0	0.0021	1.1233	-0.0695	0.1345	0.9093	0.5069	0.0176	-12566.2724
type1	mrnm	0.25	430	1.0734	1.0086	0.2706	0	0.2069	0.0333	0	0	0.0548	0.9262	0.0539	0.0377	1.02	0.6191	-0.0413	-12341.7569
type1	mrnm	0.25	431	1.007	1.0075	0.3178	0	0.1917	0.0973	0	0	0.0506	1.0052	0.0333	-0.0633	1.0127	0.4793	-0.0496	-12377.998
type1	mrnm	0.25	432	0.977	1.0245	0.3365	0	0.2114	-0.0572	0	0	-0.1168	1.0269	0.0478	0.1205	0.9597	0.4515	0.1153	-12375.2845
type1	mrnm	0.25	433	0.9899	1.0842	0.3247	0	0.1699	-0.0262	0	0	0.042	0.986	0.1068	0.1039	0.9003	0.5028	-0.0129	-12319.93
type1	mrnm	0.25	434	0.9226	1.022	0.3949	0	0.3279	0.0375	0	0	0.0707	0.996	-0.0568	-0.0032	0.9921	0.3911	-0.0834	-12324.3974
type1	mrnm	0.25	435	0.9585	0.9533	0.3276	0	0.2753	0.0943	0	0	0.0477	0.9997	-0.0283	-0.0679	1.0268	0.4426	-0.0486	-12272.0555
type1	mrnm	0.25	436	1.1573	1.0226	0.3734	0	0.259	-0.0063	0	0	-0.076	0.8878	-0.0138	0.0326	0.9765	0.438	0.0726	-12431.9776
type1	mrnm	0.25	437	1.2915	1.0903	0.3962	0	0.2684	0.1295	0	0	-0.0425	0.7954	-0.0379	-0.0792	0.8974	0.4321	0.0269	-12428.319
type1	mrnm	0.25	438	1.2678	1.0728	0.4507	0	0.209	0.0768	0	0	0.0498	0.7073	0.0392	-0.0402	0.9015	0.365	-0.0566	-12260.3969
type1	mrnm	0.25	439	1.0381	0.9988	0.2993	0	0.2151	0.0186	0	0	-0.0358	0.9774	0.0284	0.0553	0.9918	0.5204	0.0412	-12328.6112
type1	mrnm	0.25	440	1.0572	1.0015	0.3091	0	0.2437	0.1067	0	0	-0.0781	0.9787	0.0184	-0.0339	1.023	0.5109	0.0765	-12492.5182
type1	mrnm	0.25	441	0.6573	0.9339	0.1545	0	0.1889	0.0638	0	0	0.0122	1.3071	0.0972	-0.0131	1.0798	0.5974	-0.0114	-12456.4559
type1	mrnm	0.25	442	0.8711	1.0615	0.3018	0	0.2053	0.0854	0	0	-0.0344	1.0914	0.0527	-0.074	1.0172	0.4477	0.0136	-12568.8644
type1	mrnm	0.25	443	1.0944	0.9899	0.3282	0	0.2395	0.0888	0	0	-0.01	0.8874	0.0217	-0.0035	1.0407	0.5019	0.0194	-12396.3973
type1	mrnm	0.25	444	0.8985	0.9732	0.2521	0	0.1036	0.0558	0	0	-0.0249	1.0485	0.1495	-0.0202	1.0025	0.4888	0.0219	-12297.2784
type1	mrnm	0.25	445	1.0013	0.9349	0.2112	0	0.1451	-0.0329	0	0	-0.0734	0.9877	0.1014	0.082	1.0521	0.5957	0.0803	-12293.5771
type1	mrnm	0.25	446	0.8958	0.9845	0.1762	0	0.3635	-0.0143	0	0	0.0049	1.1161	-0.1146	0.0605	1.0229	0.5986	-0.008	-12430.7406
type1	mrnm	0.25	447	1.1008	0.9984	0.3833	0	0.2198	0.0642	0	0	-5e-04	0.9212	0.047	-0.0095	0.9901	0.4595	-0.0151	-12360.8152
type1	mrnm	0.25	448	0.955	1.0145	0.2208	0	0.1868	0.0424	0	0	-0.0449	1.0806	0.0449	-0.0058	0.9755	0.5472	0.0219	-12403.9271
type1	mrnm	0.25	449	1.0051	1.0354	0.342	0	0.2963	-0.04	0	0	0.0348	0.9339	0.0086	0.1218	0.9666	0.4358	-0.04	-12425.7643
type1	mrnm	0.25	450	0.9246	0.9527	0.2585	0	0.2505	0.0376	0	0	-0.0373	0.9888	0.0363	0.0076	1.0697	0.5775	0.04	-12302.1375
type1	mrnm	0.25	451	1.0617	0.9743	0.3082	0	0.2617	-0.0277	0	0	-0.0019	1.0191	-0.0287	0.0758	1.0426	0.4806	-0.0305	-12518.0899
type1	mrnm	0.25	452	1.0373	1.0077	0.3351	0	0.2263	0.0492	0	0	0.0563	0.9444	0.0345	-0.0069	0.9819	0.4475	-0.0484	-12370.0307
type1	mrnm	0.25	453	1.0621	0.9763	0.3091	0	0.221	0.0647	0	0	-0.0169	0.8942	0.0325	-0.0179	1.067	0.5261	0.0101	-12354.9198
type1	mrnm	0.25	454	0.872	0.8736	0.179	0	0.2623	-0.025	0	0	-0.0365	1.0702	0.0095	0.097	1.1332	0.5706	0.0573	-12379.5563
type1	mrnm	0.25	455	1.0499	1.1106	0.4495	0	0.2795	-0.0202	0	0	-0.0185	0.9324	-0.0189	0.0967	0.9381	0.3542	0.0136	-12480.4418
type1	mrnm	0.25	456	1.0427	0.9821	0.26	0	0.2197	0.1347	0	0	0.0643	0.9491	0.0264	-0.0759	0.9815	0.5259	-0.0702	-12274.6107
type1	mrnm	0.25	457	1.0293	1.0104	0.3051	0	0.2799	0.0294	0	0	0.08	0.95	-0.0254	0.0192	0.9074	0.429	-0.06	-12243.2561
type1	mrnm	0.25	458	0.9332	0.8948	0.3077	0	0.2206	-0.0613	0	0	-0.0401	1.0618	0.0192	0.0863	1.1019	0.4883	0.0534	-12308.8248
type1	mrnm	0.25	459	0.9194	0.9313	0.2464	0	0.2635	0.0361	0	0	-0.0136	1.094	-0.0138	-0.0027	1.043	0.5456	-0.0062	-12330.7477
type1	mrnm	0.25	460	0.9727	1.0157	0.2687	0	0.3119	0.0735	0	0	-0.0873	1.0226	-0.0675	-0.0422	0.9897	0.5	0.0864	-12404.9256
type1	mrnm	0.25	461	1.0913	0.9632	0.3876	0	0.2467	-0.0082	0	0	0.0442	0.8882	0.0236	0.077	1.0203	0.3983	-0.0491	-12360.9906
type1	mrnm	0.25	462	0.806	0.8576	0.2676	0	0.1964	0.005	0	0	-0.0132	1.1925	0.0793	0.0563	1.191	0.5803	-3e-04	-12436.2918
type1	mrnm	0.25	463	1.0478	1.0044	0.3059	0	0.2051	0.0773	0	0	-0.0118	0.9895	0.053	0.0082	1.0208	0.4924	0.0065	-12517.3383
type1	mrnm	0.25	464	1.023	1.0664	0.393	0	0.2661	0.0978	0	0	0.0177	0.9592	-0.0048	-0.0395	0.9622	0.425	0.0086	-12420.027
type1	mrnm	0.25	465	0.8794	1.0731	0.2837	0	0.2612	0.0154	0	0	0.0513	1.1074	0.0224	0.0708	0.9231	0.4965	-0.0234	-12443.6725
type1	mrnm	0.25	466	1.1194	1.0046	0.4133	0	0.2422	0.1135	0	0	0.1186	0.9246	-0.0133	-0.0706	1.0048	0.3896	-0.11	-12406.7049
type1	mrnm	0.25	467	1.0288	1.0144	0.3588	0	0.2847	0.1145	0	0	-0.0202	0.9777	-0.0252	-0.0865	0.9564	0.4166	-0.0045	-12368.0018
type1	mrnm	0.25	468	0.9374	1.0678	0.219	0	0.2861	0.1163	0	0	-0.062	1.047	-0.0072	-0.0449	0.9165	0.5499	0.0547	-12425.8318
type1	mrnm	0.25	469	1.0908	0.8808	0.147	0	0.2777	0.1227	0	0	0.0487	0.9403	-0.047	-0.0591	1.085	0.6291	-0.0409	-12312.7139
type1	mrnm	0.25	470	0.8594	1.1116	0.3133	0	0.3191	-0.0145	0	0	-0.0882	1.1078	-0.0361	0.0899	0.8356	0.5141	0.0978	-12223.214
type1	mrnm	0.25	471	1.144	1.1237	0.4318	0	0.1745	0.0187	0	0	0.0436	0.8649	0.0494	0.0021	0.8688	0.3782	-0.0674	-12304.9817
type1	mrnm	0.25	472	0.9494	1.064	0.2632	0	0.2434	-0.0142	0	0	-0.0219	1.0067	-5e-04	0.076	0.8988	0.4918	0.0518	-12252.7469
type1	mrnm	0.25	473	0.9245	1.1065	0.3427	0	0.2094	0.0706	0	0	0.0862	1.0728	0.0531	-0.0397	0.9358	0.4978	-0.109	-12442.1112
type1	mrnm	0.25	474	0.8816	0.8657	0.2534	0	0.235	0.0778	0	0	-0.0221	1.1293	0.0219	-0.0357	1.1242	0.5849	0.0375	-12299.7416
type1	mrnm	0.25	475	0.9853	1.025	0.3709	0	0.284	0.0892	0	0	0.0263	1.016	-0.0151	-0.0159	1.0002	0.464	0.0193	-12429.9203
type1	mrnm	0.25	476	0.9898	0.94	0.2966	0	0.2124	-0.078	0	0	-0.0159	1.0257	0.032	0.1252	1.028	0.5018	0.0035	-12294.9681
type1	mrnm	0.25	477	0.8244	0.9912	0.2378	0	0.1632	0.0241	0	0	-0.0878	1.1752	0.0942	0.0267	1.0165	0.5881	0.0779	-12359.4642
type1	mrnm	0.25	478	1.193	1.1826	0.4463	0	0.1812	-0.0177	0	0	-0.0274	0.7553	0.0675	0.0782	0.7862	0.3185	0.0484	-12278.9281
type1	mrnm	0.25	479	1.1792	0.987	0.2824	0	0.1894	0.0633	0	0	-0.0168	0.8189	0.0298	-0.0343	1.0395	0.5013	0.0112	-12383.6171
type1	mrnm	0.25	480	0.9266	0.9884	0.3106	0	0.2648	0.0242	0	0	-0.062	1.0823	-0.017	0.029	0.9959	0.4939	0.0873	-12319.2862
type1	mrnm	0.25	481	1.1072	1.0196	0.2877	0	0.2688	-0.0152	0	0	-0.1052	0.8371	-0.0172	0.0549	0.9533	0.473	0.0904	-12276.3567
type1	mrnm	0.25	482	1.031	1.0294	0.2913	0	0.2735	0.0122	0	0	-0.0016	0.9316	0.0142	0.0414	0.9329	0.4728	1e-04	-12368.7533
type1	mrnm	0.25	483	1.1622	1.0846	0.4163	0	0.2407	0.0946	0	0	0.0464	0.8036	0.0101	-0.0462	0.906	0.4159	-0.0484	-12259.0843
type1	mrnm	0.25	484	0.9885	1.0591	0.2891	0	0.2472	0.0497	0	0	-0.0153	1.025	0.0198	0.0125	0.9389	0.4662	-0.0049	-12489.5643
type1	mrnm	0.25	485	1.1114	1.0785	0.3766	0	0.1316	0.0432	0	0	0.0273	0.9373	0.1147	0.0087	0.9404	0.4231	-0.0092	-12499.9918
type1	mrnm	0.25	486	1.2325	0.9725	0.3901	0	0.3456	0.0249	0	0	-0.0091	0.7697	-0.0816	0.0518	1.015	0.4223	-1e-04	-12363.8726
type1	mrnm	0.25	487	0.88	1.0244	0.2022	0	0.2873	0.0579	0	0	0.0207	1.0664	-0.0052	0.0027	0.965	0.5641	-0.0043	-12372.4418
type1	mrnm	0.25	488	0.8483	0.9454	0.1372	0	0.2766	0.0756	0	0	0.0261	1.1388	-0.0403	-0.0204	1.0835	0.6645	-0.0365	-12363.0391
type1	mrnm	0.25	489	1.0095	1.0702	0.263	0	0.3092	0.0447	0	0	-0.0927	0.9166	-0.0298	0.0327	0.9091	0.4961	0.1118	-12324.3092
type1	mrnm	0.25	490	1.0043	1.046	0.2639	0	0.2436	-0.0453	0	0	-0.0293	1.0521	0.0109	0.1258	0.982	0.573	0.0356	-12494.2246
type1	mrnm	0.25	491	1.1411	1.0797	0.3734	0	0.2503	0.0238	0	0	-0.1082	0.8855	0.0096	0.0289	0.9423	0.4531	0.1034	-12472.4092
type1	mrnm	0.25	492	1.004	1.097	0.3255	0	0.2374	0.0424	0	0	0.0594	0.9759	0.0017	0.0072	0.8904	0.4599	-0.0624	-12308.3003
type1	mrnm	0.25	493	1.1126	1.0658	0.301	0	0.2018	0.065	0	0	-0.0201	0.8519	0.055	-0.0325	0.9653	0.4616	0.0088	-12467.2872
type1	mrnm	0.25	494	1.1125	1.0298	0.3249	0	0.1678	0.1918	0	0	0.0638	0.8269	0.113	-0.1862	0.9697	0.4709	-0.0782	-12356.0723
type1	mrnm	0.25	495	1.1826	1.1655	0.4164	0	0.2608	0.1396	0	0	0.049	0.8418	0.0086	-0.079	0.8211	0.4128	-0.0448	-12412.8702
type1	mrnm	0.25	496	1.104	1.0184	0.3801	0	0.3254	0.1047	0	0	0.0502	0.9073	-0.0741	-0.044	0.982	0.3775	-0.044	-12451.9014
type1	mrnm	0.25	497	1.0758	0.9424	0.307	0	0.0731	-0.0321	0	0	-0.0523	0.873	0.1652	0.0703	1.0192	0.4466	0.0568	-12225.7923
type1	mrnm	0.25	498	1.0034	0.9999	0.2354	0	0.3807	0.0299	0	0	0.0484	1.0503	-0.1491	0.0285	1.0325	0.5328	-0.0576	-12524.5386
type1	mrnm	0.25	499	0.9846	1.0199	0.311	0	0.243	0.008	0	0	0.0259	1.0245	0.0106	0.0212	0.9851	0.5137	-0.0298	-12375.0834
type1	mrnm	0.25	500	0.9266	0.9387	0.3373	0	0.3243	0.0485	0	0	-0.0665	1.0972	-0.0784	-0.0135	1.0156	0.4707	0.0677	-12257.8889
type1	mrnm	1	1	0.697	1.0317	0.2228	0	1.1731	0.2052	0	0	-0.0753	1.2845	-0.1675	-0.1311	0.9557	0.5223	0.0668	-13720.347
type1	mrnm	1	2	0.988	1.1225	0.2539	0	1.0306	0.0147	0	0	-0.0107	0.9999	-0.0572	0.0468	0.8942	0.498	0.0267	-13814.2287
type1	mrnm	1	3	1.1181	1.0516	0.351	0	0.7867	0.0463	0	0	0.0422	0.92	0.1766	-0.0309	0.9013	0.4482	-0.0157	-13625.0073
type1	mrnm	1	4	0.8249	0.953	0.2278	0	0.8952	-0.0081	0	0	0.0019	1.2034	0.0886	0.1014	1.0297	0.5491	0.0293	-13717.9462
type1	mrnm	1	5	1.0258	0.9129	0.244	0	0.9317	0.204	0	0	-0.0207	0.9408	0.0184	-0.1223	1.0999	0.5943	0.0535	-13606.2269
type1	mrnm	1	6	1.3695	1.0033	0.3092	0	0.9766	0.0036	0	0	0.0711	0.6419	-0.0254	0.0963	0.9527	0.471	-0.0388	-13610.7299
type1	mrnm	1	7	0.93	0.9736	0.2339	0	1.0182	-0.0389	0	0	-0.0041	0.9974	-0.0055	0.0465	1.029	0.5754	0.0068	-13656.7601
type1	mrnm	1	8	1.0737	1.2413	0.3864	0	0.833	0.0342	0	0	0.0299	0.9755	0.1235	0.0139	0.7847	0.4122	-0.0438	-13850.6822
type1	mrnm	1	9	0.7748	1.0579	0.3914	0	0.987	0.0626	0	0	0.0601	1.2676	0.0804	0.0027	0.8876	0.44	-0.0752	-13685.1167
type1	mrnm	1	10	0.6934	0.9736	0.2161	0	1.0819	0.0854	0	0	-0.0299	1.2853	-0.068	-0.0135	0.9955	0.587	0.0072	-13622.0811
type1	mrnm	1	11	1.1455	0.9469	0.3674	0	1.0775	-0.0049	0	0	-0.0577	0.8302	-0.0333	0.072	1.0489	0.4298	0.0673	-13749.0307
type1	mrnm	1	12	1.1411	0.9472	0.3011	0	1.0854	0.0387	0	0	-0.0979	0.8905	-0.0481	0.0067	1.0539	0.4897	0.0847	-13858.1555
type1	mrnm	1	13	0.9438	1.0057	0.3149	0	0.9712	-0.0493	0	0	-0.0361	0.9725	0.0502	0.0427	1.016	0.4664	0.0233	-13734.9395
type1	mrnm	1	14	0.942	1.1107	0.2026	0	0.9492	-0.0204	0	0	-0.099	1.0042	0.0529	0.0979	0.8835	0.5521	0.1249	-13716.7244
type1	mrnm	1	15	1.0452	1.0504	0.3753	0	1.0142	0.1577	0	0	0.0324	0.8667	0.064	-0.0861	0.9074	0.3816	0.0177	-13687.8041
type1	mrnm	1	16	1.0022	0.9942	0.3594	0	0.939	0.093	0	0	-0.0722	1.0467	4e-04	-0.0073	1.0224	0.5015	0.0396	-13687.5112
type1	mrnm	1	17	0.7382	1.0569	0.1788	0	1.1315	0.0528	0	0	0.0794	1.1981	-0.1631	-0.0025	0.9507	0.5839	-0.0536	-13673.7288
type1	mrnm	1	18	0.9443	1.0467	0.2952	0	1.0844	0.0366	0	0	-0.0317	1.0653	-0.08	0.0156	1.0031	0.5387	-0.0075	-13872.2889
type1	mrnm	1	19	1.1192	0.9425	0.2881	0	0.9602	0.0199	0	0	-0.0058	0.9606	0.0048	0.0609	1.0839	0.5215	0.0153	-13855.4694
type1	mrnm	1	20	0.9834	0.8849	0.1467	0	1.1199	0.0572	0	0	-0.0068	1.0336	-0.0932	-0.0283	1.1051	0.6379	-0.0372	-13786.4853
type1	mrnm	1	21	1.0187	0.8193	0.2829	0	0.9983	0.084	0	0	0.0612	0.9948	0.0011	-0.0144	1.1546	0.5332	-0.0416	-13647.51
type1	mrnm	1	22	0.9745	0.9794	0.3826	0	1.0573	-0.1372	0	0	-0.1385	1.0326	-0.0158	0.2117	1.0483	0.4249	0.153	-13885.6621
type1	mrnm	1	23	1.0474	1.014	0.2809	0	0.9434	-0.0385	0	0	-0.0253	0.8484	0.0631	0.0373	0.9672	0.4869	0.012	-13611.3616
type1	mrnm	1	24	0.9878	1.029	0.3401	0	0.9344	0.1556	0	0	-0.0535	1.0501	0.0311	-0.0897	0.9899	0.4076	0.0969	-13839.5685
type1	mrnm	1	25	1.1819	1.1939	0.4076	0	0.7926	0.0986	0	0	0.0496	0.7225	0.249	-0.0812	0.8113	0.4015	-0.0328	-13706.8258
type1	mrnm	1	26	1.0382	0.9054	0.2639	0	1.1375	-0.0428	0	0	-0.0689	0.9734	-0.0742	0.1168	1.0656	0.5741	0.0636	-13721.3416
type1	mrnm	1	27	1.0356	0.9937	0.3281	0	1.065	0.171	0	0	0.0151	1.0786	-0.0729	-0.1504	0.9932	0.5818	-0.066	-13733.9971
type1	mrnm	1	28	0.9592	0.9158	0.2852	0	0.9296	-0.1179	0	0	0.0119	1.0981	0.0398	0.1679	1.0932	0.5336	-0.0075	-13762.6447
type1	mrnm	1	29	1.125	1.0759	0.4356	0	1.0376	0.0119	0	0	0.1177	0.8593	-0.0377	6e-04	0.9063	0.3319	-0.135	-13744.0776
type1	mrnm	1	30	0.9118	1.0185	0.3705	0	1.1822	-0.0032	0	0	-0.0498	1.0761	-0.1187	0.0298	0.979	0.4382	-0.0013	-13786.892
type1	mrnm	1	31	0.9588	0.9418	0.3084	0	1.1146	0.0342	0	0	-8e-04	1.0365	-0.1378	-0.0416	1.0602	0.5335	0.004	-13655.6088
type1	mrnm	1	32	0.8871	1.0938	0.3713	0	0.9685	-0.0608	0	0	-0.087	1.1828	0.0549	0.1326	0.8755	0.4682	0.0806	-13744.378
type1	mrnm	1	33	1.0813	1.0362	0.3136	0	1.0638	0.1718	0	0	0.1336	0.9914	-0.1236	-0.1326	0.9582	0.4917	-0.1613	-13749.9008
type1	mrnm	1	34	0.8939	1.0695	0.3736	0	1.0833	0.0794	0	0	0.0186	1.0814	-0.0448	-0.0398	0.8815	0.4379	-0.0357	-13624.8013
type1	mrnm	1	35	1.1287	1.2115	0.3653	0	0.9041	0.1605	0	0	0.077	0.8328	0.1145	-0.1218	0.7993	0.4249	-0.0851	-13783.529
type1	mrnm	1	36	1.1007	0.9838	0.2444	0	0.9373	0.2045	0	0	0.1502	0.8815	0.1355	-0.1469	1.0393	0.5618	-0.1359	-13880.1774
type1	mrnm	1	37	1.0509	1.0087	0.269	0	1.3839	-0.03	0	0	-0.0686	0.9691	-0.282	0.0535	1.0625	0.5395	0.1005	-14079.1856
type1	mrnm	1	38	1.218	1.0476	0.3276	0	0.8483	0.212	0	0	0.0783	0.8078	0.1583	-0.1227	0.9379	0.4851	-0.0941	-13739.5111
type1	mrnm	1	39	0.9778	0.9689	0.4167	0	0.8573	0.156	0	0	-0.0076	0.9847	0.1458	-0.0971	0.9809	0.3822	0.0205	-13564.5118
type1	mrnm	1	40	1.0814	1.0268	0.3529	0	0.9223	0.1336	0	0	-0.0927	0.909	0.1021	-0.1074	0.9639	0.4582	0.1006	-13709.6397
type1	mrnm	1	41	0.9489	1.0521	0.2969	0	1.2103	0.1262	0	0	-0.0462	0.9777	-0.1861	-0.0894	0.9471	0.5139	0.0762	-13655.078
type1	mrnm	1	42	0.9944	0.9876	0.2813	0	0.971	0.2128	0	0	0.0153	1.0124	0.1055	-0.2013	0.9677	0.5557	-0.0039	-13681.2293
type1	mrnm	1	43	1.089	0.9737	0.3544	0	1.0389	-0.049	0	0	-0.101	0.9523	-0.0452	0.034	0.9889	0.451	0.0992	-13689.966
type1	mrnm	1	44	1.0329	0.9203	0.3784	0	1.0447	0.1375	0	0	-0.0931	1.1076	-0.1136	-0.0828	1.0768	0.4792	0.036	-13751.9569
type1	mrnm	1	45	1.0284	1.1148	0.3161	0	1.1525	0.1354	0	0	-0.0132	0.952	-0.154	-0.0934	0.9013	0.4985	-4e-04	-13749.8342
type1	mrnm	1	46	1.0149	1.1008	0.3955	0	0.7989	0.0459	0	0	-0.0685	0.9773	0.1492	0.026	0.9294	0.4045	0.064	-13758.5543
type1	mrnm	1	47	1.0073	0.9077	0.3852	0	0.9758	0.1629	0	0	0.0777	1.0077	0.0105	-0.1346	1.0777	0.4136	-0.1012	-13698.4877
type1	mrnm	1	48	0.7773	0.8913	0.2341	0	1.0109	0.1756	0	0	0.0114	1.1983	0.0106	-0.1477	1.0473	0.5588	0.0329	-13559.0397
type1	mrnm	1	49	1.2509	1.0458	0.359	0	0.9795	0.0143	0	0	0.0642	0.8613	-0.0595	0.0287	0.9572	0.4679	-0.1014	-13771.6146
type1	mrnm	1	50	0.9352	0.8996	0.3238	0	1.1995	0.1785	0	0	0.0439	1.0425	-0.1336	-0.1352	1.1066	0.4664	-0.0832	-13820.794
type1	mrnm	1	51	0.8645	0.9856	0.209	0	0.9704	0.1526	0	0	-0.119	1.0558	0.1082	-0.1041	1.0429	0.6233	0.1308	-13780.1498
type1	mrnm	1	52	1.1619	0.9077	0.3814	0	1.0367	0.0786	0	0	0.1122	0.8771	-0.0636	0.0415	1.1514	0.4749	-0.0834	-13843.6095
type1	mrnm	1	53	1.1706	1.0542	0.5265	0	1.0998	0.0028	0	0	-0.0182	0.8486	-0.1076	-0.0051	0.9975	0.2721	9e-04	-13903.2803
type1	mrnm	1	54	1.1826	1.2274	0.4739	0	0.937	0.2258	0	0	0.2261	0.8833	0.0117	-0.1684	0.7662	0.3315	-0.227	-13765.2606
type1	mrnm	1	55	1.113	1.0328	0.2183	0	1.0543	0.2003	0	0	0.1569	0.893	-0.0851	-0.1925	1.0131	0.6127	-0.1536	-13796.1905
type1	mrnm	1	56	1.0938	1.0174	0.4578	0	0.8845	0.1147	0	0	-0.0701	0.9602	0.1248	-0.1047	1.0027	0.389	0.0581	-13836.6686
type1	mrnm	1	57	1.0558	0.9379	0.3382	0	0.8279	0.1666	0	0	0.1071	1.0877	0.1097	-0.1298	1.0795	0.5639	-0.1054	-13769.0995
type1	mrnm	1	58	0.9133	1.0534	0.2937	0	1.0609	0.0499	0	0	0.0661	1.0326	-0.0129	-0.013	0.9557	0.4587	-0.0717	-13813.9918
type1	mrnm	1	59	0.6203	1.0763	0.0738	0	0.9883	0.1772	0	0	0.0693	1.4124	-7e-04	-0.1329	0.9576	0.7782	-0.0677	-13794.2679
type1	mrnm	1	60	1.1217	0.9633	0.2633	0	0.9802	0.043	0	0	-0.0348	0.8639	-0.0377	0.005	0.9755	0.5201	0.0283	-13506.4035
type1	mrnm	1	61	0.9805	1.1484	0.2195	0	0.9843	0.2068	0	0	-7e-04	0.9904	0.0897	-0.1525	0.9092	0.5851	0.0357	-13981.3122
type1	mrnm	1	62	0.999	1.0536	0.2822	0	0.8659	-0.0292	0	0	0.0052	1.0356	0.1348	0.0842	0.9515	0.5263	-0.0529	-13793.9052
type1	mrnm	1	63	0.8281	0.9591	0.2674	0	0.9979	0.0501	0	0	0.0284	1.1985	-0.0172	-0.0069	1.0445	0.5857	-0.0405	-13705.6202
type1	mrnm	1	64	1.0489	0.83	0.2082	0	1.0466	0.0936	0	0	-0.0194	1.0063	-0.0914	-0.0286	1.0855	0.5974	0.0591	-13510.715
type1	mrnm	1	65	0.9117	0.9549	0.2729	0	0.9667	0.1417	0	0	0.0523	1.0146	0.0952	-0.064	1.0763	0.5223	-0.024	-13805.9529
type1	mrnm	1	66	0.8743	0.9255	0.1941	0	1.1824	0.0127	0	0	-0.0584	1.1346	-0.2055	0.01	1.1066	0.6645	0.0242	-13713.4251
type1	mrnm	1	67	1.0938	0.9856	0.4318	0	1.1829	0.0831	0	0	0.0317	0.9758	-0.1607	-0.0136	1.0332	0.4378	0.0119	-13837.0817
type1	mrnm	1	68	1.055	1.0161	0.2392	0	1.0582	-0.025	0	0	-0.07	0.9638	-0.0111	0.1346	1.0103	0.5846	0.0719	-13888.0546
type1	mrnm	1	69	0.9716	1.1079	0.4365	0	0.8703	-0.146	0	0	0.0447	1.1897	0.0668	0.1671	0.8936	0.4626	-0.0672	-13755.2051
type1	mrnm	1	70	1.0891	1.0516	0.3007	0	0.8276	-0.0552	0	0	-0.0517	0.9016	0.146	0.1192	0.923	0.523	0.1043	-13614.4538
type1	mrnm	1	71	0.9079	1.004	0.2828	0	0.9664	-0.0106	0	0	0.0217	1.1163	0.0016	0.072	0.9998	0.4926	-0.0054	-13760.221
type1	mrnm	1	72	1.0129	1.1654	0.3916	0	1.0504	0.0997	0	0	0.2106	0.9996	-0.0091	-0.0919	0.8685	0.4382	-0.2384	-13885.283
type1	mrnm	1	73	0.8962	1.0629	0.2718	0	1.041	0.1991	0	0	0.0507	1.0224	-0.0082	-0.1335	0.9565	0.5263	-0.0591	-13742.2777
type1	mrnm	1	74	0.9165	0.9733	0.3428	0	0.9885	-0.0513	0	0	-0.0266	1.1007	0.049	0.0647	1.0233	0.4186	0.0339	-13843.3949
type1	mrnm	1	75	0.8909	0.8207	0.1598	0	1.0595	0.0019	0	0	-0.0731	1.0699	-0.0845	0.0662	1.1247	0.6226	0.0905	-13490.2194
type1	mrnm	1	76	1.0687	0.9513	0.2526	0	0.8417	0.1065	0	0	-0.0468	0.9337	0.1441	-0.0443	1.0141	0.5538	0.0252	-13614.4126
type1	mrnm	1	77	0.8657	1.0546	0.293	0	1.0947	0.0161	0	0	-0.0065	1.0095	-0.1157	0.0574	0.9332	0.428	-0.0124	-13596.6773
type1	mrnm	1	78	1.0068	1.0436	0.2938	0	0.8533	0.0984	0	0	-0.0262	1.0268	0.1317	-0.057	0.9588	0.5104	0.0231	-13775.5684
type1	mrnm	1	79	1.1611	1.0937	0.4449	0	0.8236	0.0142	0	0	0.0938	0.8425	0.1181	0.0347	0.9019	0.4144	-0.1008	-13607.5322
type1	mrnm	1	80	0.8438	0.9583	0.2081	0	1.2201	-0.0065	0	0	-0.0544	1.2407	-0.2335	0.0641	1.0884	0.6922	0.0514	-13841.2438
type1	mrnm	1	81	1.0312	1.1151	0.285	0	1.0285	-0.0062	0	0	-0.0757	0.9433	-0.0535	0.0804	0.8336	0.5154	0.0878	-13558.6679
type1	mrnm	1	82	0.9491	1.0014	0.3525	0	1.074	0.07	0	0	-0.0318	1.0006	-0.086	-0.0377	1.0001	0.4222	0.0092	-13699.5767
type1	mrnm	1	83	0.9615	0.9975	0.2595	0	0.949	0.0329	0	0	-0.0469	0.978	0.0713	-0.0021	1.0155	0.5129	0.0366	-13751.7258
type1	mrnm	1	84	1.1582	0.9784	0.3063	0	1.095	-0.0666	0	0	-0.0099	0.876	-0.1193	0.0893	0.9838	0.5235	0.0241	-13634.2486
type1	mrnm	1	85	0.9431	0.9302	0.3714	0	1.0761	0.0088	0	0	0.0814	1.0466	-3e-04	0.073	1.0511	0.4741	-0.0583	-13713.5044
type1	mrnm	1	86	0.9496	0.9601	0.3186	0	0.841	0.2404	0	0	0.0283	1.044	0.1145	-0.1802	1.0577	0.4892	-0.0374	-13699.9042
type1	mrnm	1	87	1.1719	1.0852	0.3658	0	1.0057	-0.09	0	0	-0.0857	0.8263	-0.0252	0.134	0.8773	0.3861	0.1142	-13679.7758
type1	mrnm	1	88	0.9557	0.9974	0.3338	0	1.2268	0.0328	0	0	0.0186	0.9752	-0.2296	0.0136	0.9408	0.4341	-0.0429	-13499.5663
type1	mrnm	1	89	1.198	1.0146	0.3811	0	1.0422	0.225	0	0	0.0783	0.804	-0.0015	-0.1485	0.9699	0.4425	-0.0687	-13739.693
type1	mrnm	1	90	1.136	0.9594	0.2833	0	0.7471	0.0223	0	0	0.0663	0.876	0.1883	0.0254	1.0002	0.4791	-0.0907	-13618.6429
type1	mrnm	1	91	1.0568	1.1077	0.279	0	1.1552	-0.0319	0	0	-0.04	0.9474	-0.0988	0.0492	0.911	0.508	0.0526	-13916.2029
type1	mrnm	1	92	1.1221	1.1611	0.3583	0	0.9325	-0.0588	0	0	-0.0288	0.969	0.0191	0.1692	0.8443	0.4348	0.0673	-13833.9012
type1	mrnm	1	93	1.0577	1.0301	0.264	0	1.1458	0.0166	0	0	-0.0864	0.8589	-0.1111	-0.0086	0.9769	0.5266	0.0587	-13712.1416
type1	mrnm	1	94	0.9048	0.8015	0.0769	0	1.2419	0.0424	0	0	-0.0172	1.0993	-0.2597	0.0247	1.1837	0.7169	0.0043	-13664.1729
type1	mrnm	1	95	0.8926	0.9308	0.2428	0	0.8663	-0.0401	0	0	0.0242	1.1374	0.1018	0.086	1.0669	0.6225	-0.0026	-13663.9047
type1	mrnm	1	96	1.0233	1.1251	0.4403	0	1.1305	0.0936	0	0	0.1105	1.035	-0.1505	-0.0426	0.8426	0.367	-0.0928	-13708.8454
type1	mrnm	1	97	0.9504	0.9339	0.2219	0	0.9369	0.2334	0	0	0.0224	1.0605	0.0251	-0.1674	1.0269	0.5815	-0.0571	-13569.4455
type1	mrnm	1	98	0.9061	0.8547	0.364	0	1.1276	0.0658	0	0	0.0627	1.0508	-0.1323	-0.0434	1.0943	0.4238	-0.0538	-13509.3486
type1	mrnm	1	99	1.0165	1.08	0.222	0	1.0576	0.0875	0	0	-0.0072	0.9791	-0.0422	0.0064	0.9008	0.567	0.0541	-13750.1035
type1	mrnm	1	100	1.2633	1.0477	0.4543	0	0.99	0.2141	0	0	0.0415	0.7017	0.0388	-0.1531	0.9011	0.3518	-0.0492	-13614.2789
type1	mrnm	1	101	0.7645	0.9182	0.2593	0	1.0014	-0.0027	0	0	-0.0174	1.1561	0.017	0.0575	1.0364	0.5362	0.0012	-13514.104
type1	mrnm	1	102	0.6711	1.1321	0.3329	0	0.9955	-0.0123	0	0	-0.0518	1.2061	0.0096	0.0729	0.8227	0.3674	0.0408	-13560.5804
type1	mrnm	1	103	1.0194	1.0719	0.2808	0	0.7216	0.057	0	0	-0.0042	1.03	0.2361	-0.0123	0.9449	0.4881	0.0184	-13835.5922
type1	mrnm	1	104	1.1173	1.2251	0.3881	0	0.966	0.0165	0	0	0.0569	0.9047	-0.0116	0.0313	0.7595	0.4205	-0.0543	-13697.0606
type1	mrnm	1	105	0.7875	0.9926	0.2178	0	1.1657	-0.0147	0	0	0.0382	1.2595	-0.1309	0.0795	1.0648	0.6406	-0.0451	-13920.9766
type1	mrnm	1	106	0.9753	1.1084	0.2952	0	1.0418	-0.038	0	0	-0.0669	1.0304	-0.0928	0.1034	0.8553	0.4946	0.088	-13622.2961
type1	mrnm	1	107	0.9863	0.9833	0.3584	0	1.0461	0.0451	0	0	-0.1772	1.0103	-0.0952	-0.0157	1.0289	0.4303	0.1531	-13709.995
type1	mrnm	1	108	0.9307	1.0916	0.1345	0	1.1422	0.0614	0	0	0.0292	1.0552	-0.1207	-0.0525	0.9273	0.6182	-0.0299	-13855.4892
type1	mrnm	1	109	1.1087	0.9781	0.3059	0	0.9863	-0.0606	0	0	0.0583	0.9471	-0.026	0.0983	0.9961	0.5091	-0.0113	-13684.5747
type1	mrnm	1	110	0.9105	0.999	0.4131	0	1.0078	0.1439	0	0	-0.0565	1.1151	0.0594	-0.0594	0.988	0.429	0.0985	-13762.4439
type1	mrnm	1	111	1.1378	0.9387	0.2519	0	0.9406	0.1077	0	0	0.0211	0.9054	-0.0046	-0.0686	1.0791	0.5678	-0.0249	-13743.7586
type1	mrnm	1	112	1.0434	1.1722	0.3758	0	0.8519	-0.0726	0	0	-0.0498	0.9656	0.1281	0.1386	0.7882	0.3734	0.0465	-13694.3636
type1	mrnm	1	113	1.1431	0.9612	0.3293	0	0.9882	0.1092	0	0	-0.0267	0.8467	-0.0556	-0.0833	0.9873	0.4615	0.027	-13514.1769
type1	mrnm	1	114	1.0045	1.062	0.2973	0	1.1267	0.1218	0	0	-0.0843	0.9892	-0.0787	-0.0627	0.9171	0.5229	0.0826	-13724.6142
type1	mrnm	1	115	1.1436	0.9961	0.3774	0	0.8344	0.1124	0	0	0.1175	0.8798	0.1105	-0.0874	0.9471	0.3915	-0.1193	-13594.5369
type1	mrnm	1	116	0.9132	1.1634	0.3394	0	1.0332	-0.1014	0	0	-0.0843	1.0888	-0.0012	0.1399	0.8579	0.4399	0.0869	-13873.0329
type1	mrnm	1	117	1.187	1.0955	0.3404	0	0.9264	-0.006	0	0	-0.0378	0.8815	0.0245	0.1474	0.9087	0.4657	0.0654	-13780.1731
type1	mrnm	1	118	1.0728	1.066	0.2309	0	0.9756	0.0893	0	0	-0.0096	0.8859	0.0335	-0.0772	0.9606	0.5322	-0.0083	-13817.5893
type1	mrnm	1	119	0.938	0.7822	0.1312	0	1.0174	0.0664	0	0	-0.0327	1.0507	-0.0483	-0.009	1.1897	0.6733	0.0532	-13574.1996
type1	mrnm	1	120	1.017	0.8947	0.2314	0	0.9617	-0.0088	0	0	0.0375	0.957	0.0543	0.0503	1.1208	0.5906	-0.0275	-13751.944
type1	mrnm	1	121	1.1005	1.1134	0.4307	0	1.1831	0.0822	0	0	0.0813	0.9316	-0.2007	-0.0611	0.8611	0.3864	-0.0573	-13684.6973
type1	mrnm	1	122	0.9014	0.9812	0.1898	0	0.9683	0.1552	0	0	-0.0127	1.1309	0.0047	-0.1105	0.9842	0.6232	-0.0077	-13610.206
type1	mrnm	1	123	0.7851	0.8959	0.3262	0	1.2462	0.1553	0	0	0.1017	1.113	-0.1931	-0.1425	1.07	0.4401	-0.121	-13588.1497
type1	mrnm	1	124	0.7948	1.1445	0.2771	0	1.0995	-0.0772	0	0	-0.0258	1.2324	-0.0818	0.155	0.8273	0.5152	0.0725	-13747.0664
type1	mrnm	1	125	1.279	1.0024	0.4669	0	0.9011	0.0968	0	0	-0.005	0.7032	0.1081	-0.0016	0.9672	0.2876	-0.0066	-13717.9835
type1	mrnm	1	126	0.9922	0.9595	0.3222	0	1.0486	0.1419	0	0	0.091	0.9757	-0.0458	-0.114	1.1039	0.4543	-0.0956	-13892.3549
type1	mrnm	1	127	1.0483	0.8994	0.2653	0	0.877	0.0152	0	0	-0.0604	0.9903	0.0773	0.0075	1.078	0.5367	0.0348	-13656.5602
type1	mrnm	1	128	0.8583	0.9489	0.2371	0	1.0459	-0.0969	0	0	-0.0663	1.1085	-0.0296	0.137	1.0342	0.5645	0.0955	-13655.745
type1	mrnm	1	129	0.8152	1.1049	0.1808	0	0.8694	-0.0269	0	0	-0.0249	1.1098	0.162	0.0752	0.9181	0.5579	-0.0013	-13819.7486
type1	mrnm	1	130	1.0843	0.7188	0.1221	0	1.0767	0.1902	0	0	0.0868	0.8089	-0.0354	-0.1617	1.3398	0.7075	-0.1055	-13747.3697
type1	mrnm	1	131	0.9488	0.9883	0.2226	0	1.1303	0.0621	0	0	0.0982	0.9689	-0.0918	-0.0368	1.0406	0.5926	-0.1284	-13746.0406
type1	mrnm	1	132	0.9061	0.9634	0.2543	0	0.9991	0.0121	0	0	0.0311	1.0187	-0.0425	0.025	1.0158	0.4415	-0.0473	-13616.1335
type1	mrnm	1	133	0.892	0.8741	0.3237	0	1.0467	0.1538	0	0	0.0625	1.1492	-0.0254	-0.0866	1.1517	0.5028	-0.0935	-13837.9042
type1	mrnm	1	134	0.9332	0.9762	0.214	0	0.7839	-0.0098	0	0	-0.0167	1.1404	0.2085	0.0844	1.0561	0.6504	-8e-04	-13832.7784
type1	mrnm	1	135	1.0844	1.0642	0.2951	0	1.0518	-0.0616	0	0	-0.0786	0.8859	-0.0764	0.118	0.9657	0.4977	0.0647	-13758.5055
type1	mrnm	1	136	0.8513	0.9114	0.2677	0	0.933	-0.0152	0	0	0.1278	1.2032	0.0061	0.0728	1.1115	0.5444	-0.1362	-13766.7257
type1	mrnm	1	137	0.9883	1.1484	0.3355	0	0.9919	-0.1868	0	0	-0.104	0.9978	0.0318	0.2361	0.8314	0.4107	0.0889	-13764.557
type1	mrnm	1	138	1.0675	1.0132	0.3715	0	1.0299	-0.1839	0	0	-0.1233	0.9869	-0.0347	0.2006	0.9934	0.4665	0.115	-13770.0198
type1	mrnm	1	139	0.8585	1.1489	0.3318	0	0.8533	-0.0176	0	0	0.0227	1.2136	0.129	0.067	0.8306	0.5141	-0.0244	-13711.7703
type1	mrnm	1	140	1.1292	0.9243	0.2915	0	1.0262	0.1269	0	0	-0.003	0.8339	-0.0729	-0.0726	1.068	0.4797	0.0175	-13623.9956
type1	mrnm	1	141	1.0367	0.9986	0.3602	0	1.1556	0.0669	0	0	0.0548	0.9812	-0.1609	-0.0096	1.0567	0.4185	-0.0691	-13923.4333
type1	mrnm	1	142	0.7164	0.9848	0.2951	0	1.1107	-0.046	0	0	-0.0654	1.2201	-0.0114	0.0796	1.0337	0.4669	0.0934	-13865.486
type1	mrnm	1	143	1.0302	0.9616	0.3831	0	1.0323	0.1563	0	0	-0.0227	0.9429	0.0342	-0.0797	1.026	0.4606	0.0233	-13705.5403
type1	mrnm	1	144	0.8698	1.1026	0.2946	0	1.1449	-0.053	0	0	-0.1165	1.0914	-0.1315	0.1307	0.9596	0.4867	0.1535	-13885.6617
type1	mrnm	1	145	0.9052	0.9733	0.1637	0	0.8808	0.0657	0	0	0.0518	1.0859	0.0915	-0.0152	1.0779	0.6682	-0.0408	-13779.1363
type1	mrnm	1	146	0.9613	0.9034	0.1448	0	0.8113	-0.0126	0	0	-0.1371	1.0275	0.2197	0.0815	1.1008	0.6007	0.151	-13801.9181
type1	mrnm	1	147	0.9634	0.9946	0.2911	0	1.1186	0.1044	0	0	0.0646	1.0255	-0.076	-0.0339	1.0198	0.5106	-0.052	-13829.3102
type1	mrnm	1	148	1.278	1.1288	0.4112	0	1.0201	-0.0047	0	0	0.0173	0.8341	-0.0277	0.0836	0.8685	0.4443	-0.0633	-13841.3133
type1	mrnm	1	149	0.9389	0.9391	0.2998	0	0.9173	0.1199	0	0	0.056	1.005	0.0655	-0.1003	1.0917	0.4897	-0.056	-13737.5451
type1	mrnm	1	150	1.0984	1.0287	0.3156	0	0.9351	0.1569	0	0	-0.0414	0.954	0.0021	-0.1061	0.9533	0.5147	0.0529	-13652.9074
type1	mrnm	1	151	1.122	0.6982	0.1502	0	0.8042	0.0145	0	0	-0.0964	0.8758	0.1858	0.0878	1.312	0.6599	0.1268	-13697.9352
type1	mrnm	1	152	0.9547	1.1314	0.4071	0	0.8952	-0.1798	0	0	-0.0472	1.0148	0.0887	0.1814	0.8592	0.3433	0.0181	-13708.3926
type1	mrnm	1	153	0.9816	0.9413	0.2794	0	0.6482	0.1551	0	0	-0.0923	1.0785	0.3768	-0.0838	0.9875	0.5423	0.0987	-13623.0597
type1	mrnm	1	154	0.85	0.8031	0.023	0	1.0121	0.1471	0	0	-0.0797	1.1812	-0.0588	-0.1119	1.1841	0.8287	0.0817	-13570.471
type1	mrnm	1	155	0.8592	1.0054	0.1941	0	0.8301	0.0763	0	0	-0.0993	1.1065	0.1485	-0.003	0.9748	0.5992	0.1088	-13608.3325
type1	mrnm	1	156	1.1564	1.0639	0.5063	0	1.0088	0.022	0	0	-0.085	0.9349	-0.0854	0.0268	0.9299	0.3448	0.0684	-13695.275
type1	mrnm	1	157	1.0183	0.8944	0.303	0	1.0653	0.0643	0	0	0.0603	0.864	-0.0378	-0.0206	1.0537	0.4041	-0.0558	-13569.6235
type1	mrnm	1	158	1.0342	1.0424	0.2656	0	0.8138	0.1832	0	0	-0.066	1.0548	0.1354	-0.133	0.988	0.5474	0.0475	-13864.2793
type1	mrnm	1	159	1.1984	1.0324	0.3897	0	0.9601	0.0524	0	0	-0.0452	0.8503	8e-04	-0.0254	1.0319	0.4645	0.0546	-13866.7171
type1	mrnm	1	160	0.8866	1.0303	0.3095	0	0.9112	0.0822	0	0	-0.0105	1.0777	0.0742	-0.0281	0.9746	0.445	0.0153	-13731.2265
type1	mrnm	1	161	1.0702	0.9637	0.3018	0	0.6934	0.0825	0	0	0.0626	0.9551	0.3435	-0.0406	0.9876	0.4951	-0.0562	-13677.0075
type1	mrnm	1	162	0.7866	0.8542	0.1413	0	0.8443	0.0134	0	0	-0.0715	1.2138	0.0784	0.016	1.1406	0.5932	0.0432	-13657.5413
type1	mrnm	1	163	1.0773	0.9321	0.3382	0	0.7384	0.2113	0	0	0.039	0.9703	0.2363	-0.1755	1.0907	0.424	-0.0462	-13866.446
type1	mrnm	1	164	0.9264	0.9655	0.3735	0	0.9171	-0.0978	0	0	-0.0869	1.0571	0.0939	0.1991	1.0797	0.4554	0.0767	-13813.5544
type1	mrnm	1	165	0.7988	1.1943	0.3578	0	1.1067	0.1168	0	0	0.0593	1.1923	-0.1009	-0.0587	0.7933	0.4725	-0.0564	-13675.7333
type1	mrnm	1	166	0.8736	1.036	0.2929	0	1.1452	0.1397	0	0	0.032	1.1563	-0.1206	-0.0545	0.9542	0.4699	-0.0442	-13820.4121
type1	mrnm	1	167	1.0513	0.9835	0.3524	0	0.8244	0.1841	0	0	-0.0122	0.8607	0.1424	-0.0652	1.0166	0.3885	0.0375	-13645.7355
type1	mrnm	1	168	0.9956	1.0206	0.2177	0	0.879	-0.0882	0	0	-0.0587	1.1095	0.0489	0.1363	0.9668	0.6144	0.0615	-13710.5828
type1	mrnm	1	169	0.9053	0.9942	0.1319	0	1.1135	0.0691	0	0	0.0989	1.0439	-0.0651	-0.0365	0.9893	0.5715	-0.0887	-13784.0571
type1	mrnm	1	170	1.1801	1.057	0.4502	0	0.9214	-0.105	0	0	-0.0937	0.9033	0.0658	0.1423	0.9854	0.4044	0.0627	-13906.0313
type1	mrnm	1	171	0.9864	1.0587	0.2828	0	0.9046	-0.0502	0	0	0.0382	0.8853	0.1115	0.1065	0.9259	0.5183	-0.0263	-13547.0286
type1	mrnm	1	172	1.1098	0.9511	0.3735	0	0.9537	0.0989	0	0	0.0124	0.8814	-0.0087	-0.0746	1.0565	0.4097	-0.0027	-13686.7477
type1	mrnm	1	173	1.1722	0.9574	0.2725	0	0.9567	0.2272	0	0	-0.0357	0.9645	0.039	-0.102	1.0552	0.648	0.0629	-13794.9569
type1	mrnm	1	174	0.8104	0.9603	0.1865	0	1.0033	-0.0378	0	0	-0.0769	1.1617	-0.0089	0.0848	1.0325	0.607	0.1001	-13655.6566
type1	mrnm	1	175	1.1094	1.0835	0.3377	0	1.0256	-0.1435	0	0	0.0094	0.9304	-0.0309	0.1887	0.8651	0.4234	0.0027	-13699.8723
type1	mrnm	1	176	0.9053	0.8787	0.2878	0	0.8954	0.1931	0	0	-0.0502	1.0268	0.1197	-0.1734	1.1071	0.4375	0.0545	-13684.7676
type1	mrnm	1	177	1.0488	1.0551	0.2697	0	0.7992	-0.0603	0	0	0.0574	0.9109	0.1207	0.163	0.98	0.4987	-0.0057	-13707.5286
type1	mrnm	1	178	0.7497	0.9481	0.2407	0	0.8872	0.1111	0	0	0.1672	1.2087	0.1506	-0.0084	1.0347	0.5607	-0.1721	-13648.8815
type1	mrnm	1	179	1.0671	0.8893	0.2166	0	1.0844	-0.0046	0	0	-0.0511	0.9158	-0.0777	0.0696	1.0659	0.5626	0.0602	-13616.5509
type1	mrnm	1	180	0.645	0.9651	0.2129	0	1.0088	0.1409	0	0	0.168	1.3422	0.0092	-0.1329	0.9903	0.5618	-0.149	-13639.6771
type1	mrnm	1	181	1.1658	1.1518	0.3263	0	0.9519	0.0535	0	0	-0.1519	0.7512	0.1169	0.0439	0.863	0.3953	0.1669	-13848.9897
type1	mrnm	1	182	1.2142	0.9125	0.3653	0	0.6738	-0.0061	0	0	0.1099	0.8641	0.2404	0.0547	1.1017	0.4641	-0.0915	-13724.7071
type1	mrnm	1	183	1.26	0.993	0.2549	0	0.9323	0.0354	0	0	0.0574	0.6701	0.066	-0.0381	1.0134	0.4999	-0.0679	-13722.9003
type1	mrnm	1	184	0.8596	0.902	0.374	0	0.9724	-0.0305	0	0	0.0723	1.2826	0.0473	0.0812	1.0646	0.4324	-0.0607	-13815.994
type1	mrnm	1	185	1.0369	0.8737	0.2249	0	0.893	0.0811	0	0	0.0868	0.8744	0.147	-0.0136	1.0959	0.5603	-0.0766	-13587.3583
type1	mrnm	1	186	1.189	1.0149	0.3783	0	0.9566	0.1739	0	0	0.0505	0.8633	0.0211	-0.1153	0.9796	0.4061	-0.0167	-13784.7798
type1	mrnm	1	187	0.9316	0.9343	0.2797	0	0.9243	0.0182	0	0	0.1222	1.0173	0.1791	0.0142	1.0908	0.5245	-0.114	-13871.443
type1	mrnm	1	188	1.1283	0.8295	0.2151	0	1.0314	0.0342	0	0	0.0224	0.9531	-0.0622	0.0674	1.141	0.6551	-0.0111	-13628.0894
type1	mrnm	1	189	0.9107	0.9406	0.2388	0	1.0095	-0.0454	0	0	-0.1156	1.0378	-0.0537	0.0675	1.0272	0.4981	0.1437	-13581.4749
type1	mrnm	1	190	1.0818	0.8588	0.1793	0	1.0761	0.0489	0	0	-0.0118	0.8286	-0.0445	-0.0203	1.1694	0.615	0.0179	-13738.1337
type1	mrnm	1	191	1.2491	0.9336	0.3199	0	0.9007	0.1417	0	0	0.0032	0.6983	0.0246	-0.0615	1.0666	0.4864	0.0363	-13543.3369
type1	mrnm	1	192	1.1103	0.8994	0.1787	0	0.9114	0.0326	0	0	-0.0452	0.8405	0.0513	0.0255	1.0667	0.6254	0.044	-13522.7362
type1	mrnm	1	193	1.0172	1.0573	0.4406	0	0.8824	0.0488	0	0	0.0266	0.9633	0.0975	0.0125	0.9626	0.3573	-0.0542	-13736.1808
type1	mrnm	1	194	1.3564	1.032	0.3953	0	1.0073	0.0536	0	0	-0.0992	0.608	-0.0116	0.0222	0.9503	0.3645	0.0662	-13697.3119
type1	mrnm	1	195	1.1097	1.1123	0.3495	0	0.8982	0.1052	0	0	0.231	0.9602	0.0372	-0.0311	0.8526	0.4608	-0.2077	-13639.6509
type1	mrnm	1	196	0.9571	1.0565	0.317	0	0.9019	-0.0255	0	0	-0.0134	1.0411	0.0651	0.1133	0.9447	0.5189	0.0424	-13674.2896
type1	mrnm	1	197	0.7736	0.9284	0.2945	0	0.7882	0.0334	0	0	-0.1926	1.1683	0.2669	0.0105	1.085	0.4924	0.1974	-13750.8697
type1	mrnm	1	198	1.1643	1.0164	0.2928	0	1.1839	-0.088	0	0	-0.0084	0.7055	-0.1744	0.1121	0.9961	0.4415	-0.0216	-13687.1806
type1	mrnm	1	199	0.9737	0.8837	0.3138	0	1.174	0.0153	0	0	0.002	1.0256	-0.1114	0.0551	1.1194	0.4876	-0.0061	-13799.9433
type1	mrnm	1	200	1.0137	0.959	0.402	0	0.989	0.1637	0	0	0.0239	0.9655	0.0088	-0.1073	1.0048	0.3592	-0.0349	-13643.5322
type1	mrnm	1	201	1.0642	1.0757	0.4329	0	0.8972	-0.1384	0	0	-0.034	0.9096	0.1011	0.1196	0.9058	0.3203	0.0243	-13716.2907
type1	mrnm	1	202	1.2312	1.0011	0.3357	0	1.0802	0.0299	0	0	-0.0606	0.8925	-0.0406	0.0868	1.0339	0.5524	0.0795	-13965.4891
type1	mrnm	1	203	1.1456	1.0049	0.2912	0	0.9629	-0.0903	0	0	-0.0578	0.8856	0.002	0.0868	1.0143	0.5035	0.0354	-13804.0199
type1	mrnm	1	204	0.9547	1.1013	0.2974	0	0.905	-0.0141	0	0	0.0804	1.0794	0.0484	0.039	0.9059	0.4042	-0.0484	-13842.5298
type1	mrnm	1	205	1.1083	0.9138	0.3756	0	0.846	0.1525	0	0	0.0494	0.865	0.1256	-0.0862	1.0924	0.4034	-0.0591	-13697.244
type1	mrnm	1	206	1.0408	0.8457	0.1647	0	0.9028	0.0579	0	0	0.04	0.9678	0.0752	-0.0204	1.1304	0.6191	-0.0566	-13661.4175
type1	mrnm	1	207	1.1129	1.0327	0.2897	0	0.8043	0.0422	0	0	-0.0261	0.921	0.2013	0.0117	0.97	0.4884	0.0197	-13819.4121
type1	mrnm	1	208	0.8163	0.8535	0.2704	0	1.0786	0.2052	0	0	-0.0744	1.1969	-0.1091	-0.1354	1.1406	0.4846	0.0607	-13705.772
type1	mrnm	1	209	1.1967	1.0862	0.2797	0	0.8175	0.0734	0	0	-0.0293	0.8326	0.1032	-0.0302	0.8736	0.5386	0.0225	-13568.5338
type1	mrnm	1	210	1.151	1.0291	0.5013	0	0.9128	-0.0396	0	0	-0.0456	0.8773	0.1037	0.0521	0.9886	0.3487	0.0498	-13790.9785
type1	mrnm	1	211	1.1126	1.1414	0.4501	0	0.86	0.1168	0	0	-0.0608	0.9023	0.1393	0.0186	0.8986	0.3757	0.1134	-13838.1022
type1	mrnm	1	212	0.9909	0.9895	0.2043	0	1.1073	-0.0236	0	0	-0.0398	0.9818	-0.1549	0.0575	0.987	0.5423	0.0639	-13629.9109
type1	mrnm	1	213	0.8801	1.0574	0.2215	0	1.0218	-0.0644	0	0	0.0022	1.1907	-0.0101	0.119	0.9718	0.6377	0.0053	-13857.3496
type1	mrnm	1	214	0.9557	1.1395	0.3493	0	0.9756	-0.0533	0	0	0.0235	1.1109	0.0256	0.0723	0.8927	0.4793	0.0194	-13896.3259
type1	mrnm	1	215	0.938	0.8214	0.0976	0	0.8421	-0.0135	0	0	-0.1613	1.0951	0.0828	0.0525	1.1308	0.6309	0.1573	-13602.8512
type1	mrnm	1	216	0.9527	1.008	0.3475	0	0.897	0.0394	0	0	0.1008	1.0969	0.1011	0.007	1.0039	0.4904	-0.0577	-13807.951
type1	mrnm	1	217	1.0016	0.9255	0.3801	0	1.0616	0.0235	0	0	0.0307	1.0872	-0.0887	0.0325	1.0564	0.4368	-0.0253	-13744.3819
type1	mrnm	1	218	1.3497	1.0581	0.2622	0	0.8953	-0.0368	0	0	0.0253	0.6856	0.0915	0.0846	0.9012	0.4787	-0.0389	-13753.5898
type1	mrnm	1	219	1.0164	1.0933	0.4096	0	0.9882	-0.0667	0	0	-0.0045	1.0505	-0.0028	0.0721	0.9177	0.4544	-0.0347	-13773.4617
type1	mrnm	1	220	1.2587	1.1014	0.3762	0	1.0792	0.0238	0	0	-0.1032	0.7	-0.0911	0.0323	0.9108	0.3728	0.0834	-13766.8033
type1	mrnm	1	221	1.0034	1.0799	0.3561	0	1.0844	0.2712	0	0	0.0248	0.9681	-0.0415	-0.1687	0.9117	0.4175	-0.0206	-13756.8596
type1	mrnm	1	222	0.8596	1.0505	0.3116	0	1.0315	-0.0949	0	0	0.0541	0.9524	-0.0094	0.1338	0.9036	0.3975	-0.033	-13490.0952
type1	mrnm	1	223	1.0775	1.0387	0.2961	0	1.1299	0.1672	0	0	0.0569	0.9241	-0.1288	-0.1148	0.9647	0.4464	-0.0605	-13812.7541
type1	mrnm	1	224	1.015	1.0931	0.3128	0	0.9145	0.1016	0	0	-0.058	1.0618	-0.0079	-0.0677	0.8754	0.4711	0.0338	-13672.7346
type1	mrnm	1	225	0.9194	1.0154	0.4053	0	0.9847	0.1461	0	0	0.0162	1.1206	0.0896	-0.1249	0.9922	0.4132	-0.002	-13896.1475
type1	mrnm	1	226	1.0604	0.9992	0.2235	0	1.0708	0.1172	0	0	-0.0395	0.8176	-0.0771	-0.0579	0.9798	0.5078	0.0501	-13598.9393
type1	mrnm	1	227	0.9033	0.9664	0.3637	0	0.9466	0.0287	0	0	0.001	1.2015	-0.042	0.0177	0.987	0.4641	-0.0384	-13581.3585
type1	mrnm	1	228	1.0684	0.9832	0.2601	0	0.7957	0.0695	0	0	0.0648	1.058	0.1815	0.0428	1.06	0.63	-0.0379	-13897.078
type1	mrnm	1	229	0.9075	1.0148	0.2979	0	0.8498	0.0075	0	0	-0.0538	1.0912	0.1572	0.0276	1.0038	0.4578	0.0211	-13836.228
type1	mrnm	1	230	1.1772	1.008	0.426	0	0.9577	0.1737	0	0	0.0101	0.9158	0.0467	-0.0939	1.0006	0.3625	0.0268	-13903.3943
type1	mrnm	1	231	0.8821	0.9355	0.2659	0	0.9953	-0.1003	0	0	-0.1433	1.0958	-0.0035	0.1552	1.058	0.5457	0.1872	-13652.0136
type1	mrnm	1	232	1.0796	1.0113	0.2757	0	1.0752	0.1509	0	0	0.089	0.9557	-0.0704	-0.076	0.9972	0.4974	-0.0867	-13846.8899
type1	mrnm	1	233	0.6174	1.0145	0.2413	0	1.0106	0.0969	0	0	0.0327	1.5031	-0.0301	-0.0251	0.9476	0.6024	-0.0569	-13716.2113
type1	mrnm	1	234	0.8662	0.9016	0.3007	0	0.999	0.1348	0	0	-0.0082	1.1469	-0.0054	-0.1079	1.0893	0.538	0.0021	-13653.4934
type1	mrnm	1	235	1.158	1.0642	0.3849	0	0.9086	0.1218	0	0	0.008	0.8329	0.0963	-0.0764	0.9329	0.4421	-0.0334	-13705.5723
type1	mrnm	1	236	1.0508	1.0682	0.271	0	1.0685	0.0298	0	0	0.1035	0.9144	-0.0895	-0.0027	0.8964	0.5147	-0.1251	-13613.4694
type1	mrnm	1	237	0.9589	0.9196	0.2435	0	1.0735	0.0725	0	0	0.0739	1.0278	-0.0184	-0.0412	1.1117	0.5958	-0.1029	-13823.357
type1	mrnm	1	238	0.7896	0.9207	0.2735	0	1.0794	0.1323	0	0	0.033	1.2449	-0.0934	-0.0799	1.1187	0.6063	-0.0315	-13749.4036
type1	mrnm	1	239	0.9002	0.8493	0.2783	0	1.0192	0.2034	0	0	0.1401	1.0449	0.0182	-0.0811	1.0987	0.5177	-0.0953	-13549.6312
type1	mrnm	1	240	1.0854	0.9235	0.24	0	0.8159	0.2071	0	0	0.04	0.864	0.1706	-0.1957	1.072	0.4819	-0.026	-13731.7742
type1	mrnm	1	241	0.8975	0.9965	0.332	0	0.9731	0.2106	0	0	0.1307	1.0224	0.0829	-0.1538	0.9895	0.4791	-0.1179	-13652.2357
type1	mrnm	1	242	1.127	1.0232	0.5246	0	0.9987	0.0278	0	0	-0.0206	0.866	0.037	-9e-04	0.9956	0.3171	0.0122	-13791.767
type1	mrnm	1	243	0.9756	0.941	0.2544	0	0.908	-0.0469	0	0	-0.0837	1.1129	0.1278	0.1025	1.0757	0.5983	0.0736	-13877.9703
type1	mrnm	1	244	1.0519	1.0765	0.3466	0	1.0192	0.0931	0	0	0.1114	0.9098	-0.067	-0.0485	0.8688	0.4126	-0.1095	-13540.6286
type1	mrnm	1	245	1.1822	1.0696	0.5157	0	1.0313	0.1616	0	0	0.0763	0.931	-0.0623	-0.0525	0.9735	0.3256	-0.0463	-13916.9469
type1	mrnm	1	246	1.1201	1.0558	0.3171	0	0.7744	0.0751	0	0	-0.0525	0.9049	0.1903	-0.0869	0.972	0.4631	0.0409	-13833.5284
type1	mrnm	1	247	0.9893	1.0053	0.3878	0	0.9575	-0.0092	0	0	0.0013	1.0077	0.0152	0.0308	1.0025	0.4307	-0.0132	-13698.2302
type1	mrnm	1	248	1.0729	1.0929	0.2438	0	0.8701	0.1959	0	0	0.0165	0.9081	0.1213	-0.1414	0.8778	0.5565	-0.0454	-13649.1883
type1	mrnm	1	249	1.0609	0.805	0.3033	0	0.7996	-0.0124	0	0	0.0506	0.918	0.1619	0.1246	1.1648	0.4707	-0.0348	-13565.0612
type1	mrnm	1	250	1.0937	1.101	0.3746	0	0.7517	0.0605	0	0	-0.1051	0.9486	0.2195	-0.0508	0.874	0.4322	0.1122	-13695.6986
type1	mrnm	1	251	0.9645	0.9903	0.1989	0	1.043	0.0598	0	0	0.0406	1.0107	-0.0234	-0.0213	0.9815	0.558	-0.0377	-13703.2545
type1	mrnm	1	252	1.0417	1.0471	0.2406	0	1.0163	0.1163	0	0	0.0075	0.9738	-0.0123	-0.0439	0.9483	0.5324	0.0295	-13800.1486
type1	mrnm	1	253	1.0442	0.9754	0.3531	0	1.0216	0.0722	0	0	0.0067	0.9341	0.0265	-0.0108	1.0007	0.4113	0.0036	-13752.975
type1	mrnm	1	254	0.9146	1.1304	0.3183	0	1.1521	-0.0566	0	0	-0.0205	1.1488	-0.1577	0.0993	0.8627	0.4931	-0.0062	-13797.0828
type1	mrnm	1	255	0.9729	1.0821	0.313	0	0.8957	-0.1014	0	0	0.0381	1.0316	0.1383	0.1323	0.9672	0.5087	-0.0604	-13909.0984
type1	mrnm	1	256	1.0132	0.9413	0.2709	0	1.0928	0.1432	0	0	-0.0684	0.9078	-0.0494	-0.1022	1.0763	0.492	0.0397	-13790.2098
type1	mrnm	1	257	0.8604	0.8678	0.1468	0	1.0405	0.146	0	0	0.0163	1.2064	-0.0398	-0.1216	1.1126	0.7355	-0.0422	-13653.3336
type1	mrnm	1	258	0.9941	1.0227	0.2683	0	1.03	0.1717	0	0	0.1158	0.9322	-0.0215	-0.0666	1.0005	0.4736	-0.0723	-13756.4562
type1	mrnm	1	259	1.1015	0.988	0.2208	0	1.0828	-0.0437	0	0	-0.0431	0.82	-0.0718	0.103	0.9602	0.522	0.0629	-13570.0026
type1	mrnm	1	260	1.1327	0.8884	0.3313	0	0.9686	0.0775	0	0	0.0413	0.8348	0.0145	-0.0019	1.1175	0.4652	-0.0466	-13672.4581
type1	mrnm	1	261	0.7786	1.0654	0.2754	0	0.9885	0.0444	0	0	-0.0449	1.1694	0.0862	0.0289	0.9083	0.4735	0.0524	-13733.3446
type1	mrnm	1	262	1.1641	1.1601	0.4225	0	0.8254	-0.0318	0	0	0.0412	0.7534	0.1848	0.0857	0.8835	0.3483	-0.0046	-13815.2604
type1	mrnm	1	263	1.1557	1.0684	0.2842	0	0.9594	0.0256	0	0	-0.069	0.9258	-0.0128	0.0595	0.9522	0.5005	0.0771	-13855.7181
type1	mrnm	1	264	1.023	0.8177	0.3	0	0.9913	-0.0591	0	0	-0.0075	1.0438	0.0506	0.1336	1.1801	0.596	0.0282	-13745.882
type1	mrnm	1	265	0.8672	0.9594	0.3082	0	0.984	-0.0123	0	0	-0.0326	1.1711	-0.0036	0.067	1.0422	0.5472	-0.0096	-13687.7173
type1	mrnm	1	266	1.21	0.9848	0.3704	0	1.1243	-0.0047	0	0	0.0464	0.8151	-0.1566	0.0633	1.0326	0.431	-0.0411	-13775.6806
type1	mrnm	1	267	1.0698	1.0058	0.3284	0	1.066	0.118	0	0	0.0195	0.8873	-0.1282	-0.09	1.0137	0.4036	-0.0731	-13713.8613
type1	mrnm	1	268	0.9015	1.1009	0.351	0	0.9242	0.082	0	0	0.0391	1.0825	0.0487	0.0133	0.9	0.4553	-0.064	-13678.951
type1	mrnm	1	269	0.6976	1.0162	0.2157	0	1.0552	0.219	0	0	0.0334	1.2431	0.0439	-0.1341	0.9668	0.52	-0.0515	-13797.8628
type1	mrnm	1	270	0.7752	0.9061	0.2424	0	1.014	0.1157	0	0	0.022	1.1735	-0.0015	-0.0544	1.0522	0.47	-0.0107	-13644.5485
type1	mrnm	1	271	1.1137	1.2099	0.3279	0	1.0238	0.0404	0	0	0.1133	0.8408	0.0227	0.0443	0.7876	0.4861	-0.096	-13742.3295
type1	mrnm	1	272	0.943	1.1616	0.3038	0	1.1989	0.1726	0	0	0.0115	1.036	-0.1453	-0.1338	0.8566	0.5156	-0.0161	-13831.0957
type1	mrnm	1	273	1.0268	1.1544	0.3607	0	1.0882	-0.0068	0	0	-0.0862	1.0007	-0.0783	0.102	0.8582	0.5071	0.0779	-13768.8542
type1	mrnm	1	274	1.2073	1.0045	0.314	0	0.9946	0.0386	0	0	-0.1332	0.717	0.0042	0.0075	0.9478	0.4597	0.1276	-13542.4259
type1	mrnm	1	275	1.1279	1.0974	0.3695	0	1.1572	-0.0129	0	0	-0.0919	0.8153	-0.1898	0.054	0.8809	0.3699	0.0769	-13649.7353
type1	mrnm	1	276	1.111	1.0588	0.3089	0	1.0862	0.0378	0	0	0.0141	0.9251	-0.0879	0.0288	0.9509	0.4745	0.0528	-13845.9761
type1	mrnm	1	277	0.9204	1.0121	0.2573	0	1.0357	0.1519	0	0	0.0013	1.1088	-0.0804	-0.1104	0.9766	0.5153	-0.0017	-13717.115
type1	mrnm	1	278	1.1352	1.0909	0.3331	0	0.9958	-0.0085	0	0	-0.0481	0.8647	-0.002	0.0643	0.9502	0.4814	0.073	-13855.3839
type1	mrnm	1	279	0.8663	0.9582	0.1775	0	0.8273	-0.2308	0	0	-0.0913	1.121	0.1364	0.2505	1.0355	0.5857	0.0802	-13684.8798
type1	mrnm	1	280	0.9222	1.0393	0.3409	0	0.8623	-0.0275	0	0	0.0201	1.041	0.1208	0.0992	0.9764	0.4252	0.0118	-13753.5616
type1	mrnm	1	281	0.917	0.787	0.2436	0	1.0833	0.1617	0	0	-0.1547	1.144	-0.0766	-0.1173	1.2588	0.6435	0.1448	-13822.4549
type1	mrnm	1	282	0.9199	1.1162	0.3441	0	1.1338	0.0431	0	0	0.0646	1.0222	-0.1194	-0.0081	0.8358	0.4766	-0.0799	-13546.4184
type1	mrnm	1	283	0.9978	1.0991	0.3096	0	0.9445	0.0422	0	0	-0.0717	1.0878	-0.0059	-0.0289	0.9319	0.5729	0.0777	-13770.8727
type1	mrnm	1	284	1.0348	0.8902	0.2682	0	0.9938	0.1011	0	0	-0.0198	0.875	0.0342	-0.0224	1.0739	0.4864	0.01	-13603.48
type1	mrnm	1	285	1.0638	1.0447	0.3452	0	1.1696	0.0968	0	0	-0.0635	0.9342	-0.0964	-0.0597	0.9472	0.4749	0.0419	-13806.4389
type1	mrnm	1	286	0.7587	1.1263	0.2585	0	0.9718	-0.0084	0	0	0.0085	1.2385	0.0108	0.0318	0.8629	0.5544	0.019	-13683.4384
type1	mrnm	1	287	1.1749	1.0507	0.4143	0	0.9699	-0.0184	0	0	0.0154	0.9095	-0.0465	0.032	0.9315	0.3499	-0.0041	-13750.7515
type1	mrnm	1	288	0.941	0.9618	0.4477	0	1.1475	-0.0609	0	0	-0.0417	1.1231	-0.1435	0.1062	1.0289	0.4144	0.0556	-13730.5276
type1	mrnm	1	289	1.0202	1.0707	0.371	0	0.945	0.0085	0	0	0.0748	0.9849	0.1343	0.059	0.9469	0.4389	-0.0736	-13899.226
type1	mrnm	1	290	0.9106	0.949	0.2167	0	1.0464	0.2224	0	0	0.0537	1.0189	-0.0326	-0.1227	1.0498	0.5527	0.0037	-13679.0976
type1	mrnm	1	291	0.9755	1.1056	0.4002	0	0.8842	0.1246	0	0	0.0657	1.057	0.052	-0.0318	0.8805	0.4138	-0.0066	-13638.708
type1	mrnm	1	292	0.9624	1.0505	0.3328	0	1.1411	-0.0249	0	0	-0.0377	1.0558	-0.1594	0.0702	0.9362	0.4694	0.0661	-13715.9507
type1	mrnm	1	293	1.0531	1.0536	0.1901	0	0.8237	0.2059	0	0	-0.0232	0.9939	0.142	-0.1151	0.971	0.5942	0.0046	-13848.9334
type1	mrnm	1	294	1.0079	0.9942	0.2417	0	1.0904	0.1464	0	0	0.0904	0.9778	-0.1033	-0.0556	1.0191	0.5283	-0.0683	-13770.6986
type1	mrnm	1	295	1.3524	0.9976	0.4094	0	0.8718	-0.0115	0	0	0.1274	0.6703	0.108	0.0324	0.9789	0.371	-0.1139	-13719.8197
type1	mrnm	1	296	0.961	1.0865	0.2411	0	1.0467	0.0543	0	0	0.0611	1.0398	-0.1061	-0.007	0.9433	0.5808	-0.0354	-13736.6808
type1	mrnm	1	297	1.0199	0.8643	0.1935	0	0.9576	0.0205	0	0	-0.0946	0.9003	0.0792	0.0409	1.14	0.5636	0.0463	-13711.6485
type1	mrnm	1	298	0.8547	1.0599	0.1126	0	1.051	0.1428	0	0	-0.0818	1.0837	-0.0541	-0.0873	0.9405	0.6163	0.0745	-13726.5069
type1	mrnm	1	299	0.9364	1.0072	0.2745	0	0.9936	0.1114	0	0	-0.0892	1.1066	0.0018	-0.0367	1.0359	0.5866	0.1083	-13828.3362
type1	mrnm	1	300	1.2565	1.1743	0.4678	0	1.0695	0.2083	0	0	0.0197	0.8375	-0.0019	-0.1112	0.8253	0.3969	-0.0135	-13922.4378
type1	mrnm	1	301	0.8428	1.0455	0.3533	0	0.962	0.0076	0	0	-0.1132	1.1548	0.0972	0.1023	0.9473	0.4554	0.145	-13778.7177
type1	mrnm	1	302	1.1215	0.9811	0.1895	0	1.2381	0.0115	0	0	-0.0964	0.865	-0.2489	0.0266	1.0113	0.5417	0.0817	-13748.639
type1	mrnm	1	303	1.055	0.9212	0.2007	0	1.0591	0.2222	0	0	0.0731	0.9142	-0.0434	-0.1748	1.0816	0.6017	-0.0662	-13710.3583
type1	mrnm	1	304	1.0763	1.1365	0.4488	0	1.0087	-0.0184	0	0	-0.154	0.9827	-0.0904	0.0742	0.8494	0.4007	0.1379	-13635.6576
type1	mrnm	1	305	1.2509	0.993	0.3704	0	0.9494	0.2376	0	0	0.0909	0.7567	0.0716	-0.1501	1.0354	0.4068	-0.0766	-13871.5972
type1	mrnm	1	306	1.0213	1.0019	0.2891	0	1.0956	-0.0193	0	0	-0.074	0.9847	-0.1275	0.07	1.0556	0.4924	0.0576	-13873.3623
type1	mrnm	1	307	1.2526	1.1587	0.5011	0	1.0803	0.3113	0	0	-0.0746	0.8505	-0.0593	-0.2621	0.8787	0.3371	0.0343	-13972.6375
type1	mrnm	1	308	0.9762	1.1083	0.1947	0	0.9543	0.1181	0	0	0.0339	0.9915	0.0899	-0.0883	0.9033	0.5642	-0.0166	-13829.3379
type1	mrnm	1	309	1.0564	0.8847	0.2787	0	0.8688	0.091	0	0	-0.0927	0.9087	0.0943	-0.0442	1.1165	0.4967	0.0641	-13649.5466
type1	mrnm	1	310	1.0693	0.8326	0.2782	0	1.0686	0.2213	0	0	-0.0607	0.9242	-0.0732	-0.1396	1.1536	0.5526	0.0284	-13633.5382
type1	mrnm	1	311	1.0165	0.9886	0.2752	0	1.1027	0.0387	0	0	0.022	1.0392	-0.1881	-4e-04	1.0275	0.5445	0.0121	-13731.5535
type1	mrnm	1	312	0.9174	0.9591	0.1626	0	0.8898	0.0504	0	0	-0.0486	1.1051	0.0723	-0.0139	1.0758	0.6172	0.0097	-13816.7462
type1	mrnm	1	313	0.8089	0.9895	0.1944	0	0.8424	0.1248	0	0	-0.0833	1.0901	0.1833	-0.0759	0.9989	0.5336	0.0646	-13663.4548
type1	mrnm	1	314	0.8945	1.0109	0.327	0	0.866	-0.0629	0	0	-0.1568	1.1623	0.0753	0.0818	0.9944	0.5464	0.1452	-13656.2967
type1	mrnm	1	315	1.0977	1.0282	0.4019	0	0.8159	0.1091	0	0	0.2516	0.8117	0.185	-0.0829	0.976	0.3642	-0.2646	-13677.5528
type1	mrnm	1	316	0.9611	0.9878	0.4164	0	1.0789	-0.1059	0	0	-0.0549	0.9555	0.011	0.1752	0.9977	0.3266	0.0669	-13743.9372
type1	mrnm	1	317	1.0018	0.9497	0.267	0	1.1589	0.0844	0	0	-0.0056	0.9155	-0.0985	-0.0264	1.0388	0.5204	0	-13681.7154
type1	mrnm	1	318	1.0802	0.939	0.3873	0	1.1001	0.1712	0	0	0.0513	0.9144	-0.1374	-0.1393	1.0562	0.4085	-0.0749	-13670.8871
type1	mrnm	1	319	1.1747	0.9973	0.332	0	1.1121	0.2399	0	0	0.1037	0.8021	-0.1307	-0.1848	1.0126	0.4733	-0.0824	-13709.3899
type1	mrnm	1	320	0.9631	1.0014	0.2409	0	0.9092	0.009	0	0	0.0443	1.0256	0.0667	0.0231	0.9806	0.6059	-0.0401	-13588.8778
type1	mrnm	1	321	0.944	1.0886	0.3418	0	0.9115	0.073	0	0	-0.028	1.1027	0.0749	0.0045	0.9093	0.4836	0.0543	-13757.991
type1	mrnm	1	322	0.9108	1.0759	0.3543	0	1.0699	0.227	0	0	0.0479	1.0627	-0.0102	-0.1228	0.8888	0.4773	-0.0319	-13658.0974
type1	mrnm	1	323	0.9121	0.9824	0.2469	0	0.8566	0.1677	0	0	0.0219	1.0705	0.0846	-0.1032	1.0236	0.5372	-0.0175	-13652.3799
type1	mrnm	1	324	1.1313	1.0992	0.4612	0	1.0318	-0.0735	0	0	0.0484	0.8712	-0.0252	0.1044	0.9121	0.3746	-0.0746	-13750.0218
type1	mrnm	1	325	1.092	0.8778	0.2829	0	0.9533	0.0446	0	0	0.0681	0.9547	0.0407	-0.0129	1.1046	0.5581	-0.0768	-13704.9766
type1	mrnm	1	326	0.9899	1.0367	0.2738	0	0.9895	0.0169	0	0	0.0914	0.9851	0.0219	0.0027	0.9455	0.569	-0.0932	-13637.1374
type1	mrnm	1	327	0.9528	1.0019	0.2126	0	0.8625	0.1074	0	0	0.0869	1.1215	0.0929	-0.0587	1.0107	0.5605	-0.0806	-13833.175
type1	mrnm	1	328	0.6988	1.0049	0.3427	0	1.1054	0.1138	0	0	-0.0539	1.2558	-0.0718	0.0157	0.9699	0.4295	0.0817	-13669.8516
type1	mrnm	1	329	0.9134	0.8097	0.2397	0	1.1357	0.2353	0	0	0.171	1.0911	-0.0878	-0.1674	1.189	0.5856	-0.1777	-13744.5462
type1	mrnm	1	330	1.0756	1.122	0.3263	0	0.8883	-0.0375	0	0	-0.026	0.9512	0.0913	0.0617	0.8564	0.4429	0.0113	-13758.1086
type1	mrnm	1	331	0.9691	0.9018	0.3052	0	1.2154	-0.1537	0	0	-0.0521	1.1241	-0.2474	0.1976	1.1915	0.5569	0.0733	-13980.6341
type1	mrnm	1	332	1.0638	1.2328	0.3656	0	0.864	0.0402	0	0	-0.0137	0.9872	0.0504	0.035	0.7659	0.4161	0.0273	-13743.073
type1	mrnm	1	333	1.0381	1.0453	0.4243	0	0.8698	0.0579	0	0	0.0467	0.9733	0.0984	0.0029	0.9268	0.3394	-0.0293	-13687.9449
type1	mrnm	1	334	1.0204	0.9671	0.2295	0	0.8934	0.046	0	0	0.0408	0.8746	0.0622	0.0552	1.0191	0.5045	-0.0259	-13565.9158
type1	mrnm	1	335	1.3488	1.0479	0.3899	0	0.91	0.1369	0	0	-0.0448	0.6714	0.0613	-0.0824	0.9261	0.4371	0.0425	-13641.4774
type1	mrnm	1	336	0.8859	1.0641	0.1755	0	0.9053	0.0296	0	0	0.0427	1.2083	0.0682	0.0494	0.9266	0.6053	-0.0156	-13822.7931
type1	mrnm	1	337	1.0479	1.111	0.2593	0	1.0014	-0.0371	0	0	-0.0184	0.9896	0.0206	0.0664	0.9398	0.5654	-0.014	-13956.2281
type1	mrnm	1	338	1.1667	1.0472	0.3914	0	0.8876	0.0907	0	0	0.0036	0.8549	0.0646	-0.0607	0.9171	0.4271	-0.0232	-13610.0295
type1	mrnm	1	339	1.2351	0.8535	0.451	0	0.9536	0.0402	0	0	-0.0638	0.7518	0.0496	0.0365	1.1376	0.3304	0.0658	-13696.346
type1	mrnm	1	340	1.1458	0.941	0.3363	0	0.9218	0.0967	0	0	0.0777	0.711	0.0963	-0.0304	1.0639	0.3632	-0.057	-13681.9135
type1	mrnm	1	341	1.1778	0.9932	0.283	0	0.8452	0.0961	0	0	0.005	0.8639	0.1263	-0.0975	0.9938	0.465	-0.0427	-13784.8156
type1	mrnm	1	342	0.8035	1.1977	0.1489	0	0.9106	-0.0143	0	0	-0.09	1.2018	0.106	0.0359	0.7392	0.6103	0.1086	-13663.3211
type1	mrnm	1	343	0.898	0.891	0.2522	0	0.9548	0.0835	0	0	0.028	1.1225	0.0233	-0.0292	1.0777	0.5861	-0.0189	-13593.1882
type1	mrnm	1	344	0.9362	0.9594	0.2408	0	0.8115	0.1339	0	0	0.0144	1.0895	0.1053	-0.0918	1.0762	0.5579	-0.0407	-13754.1531
type1	mrnm	1	345	1.0276	0.9251	0.2934	0	0.9088	0.0849	0	0	-0.0935	0.984	0.0908	-0.0805	1.0712	0.5243	0.0524	-13723.6944
type1	mrnm	1	346	0.9671	1.0371	0.224	0	1.0826	-0.0642	0	0	-0.0918	1.0308	-0.009	0.1152	0.9841	0.6257	0.0751	-13836.6876
type1	mrnm	1	347	1.0608	1.0293	0.3373	0	0.8774	0.2092	0	0	-0.043	0.9933	0.0691	-0.1022	0.9573	0.4465	0.0331	-13734.3066
type1	mrnm	1	348	0.9921	0.8987	0.3165	0	0.7161	-0.003	0	0	0.0641	1.0573	0.2179	0.0234	1.0971	0.502	-0.0654	-13677.9776
type1	mrnm	1	349	0.7519	0.9595	0.31	0	1.0164	0.0831	0	0	-1e-04	1.123	0.0772	-0.061	1.0443	0.4635	-0.0291	-13720.7959
type1	mrnm	1	350	1.3694	1.112	0.4754	0	0.9211	0.1269	0	0	-0.061	0.6827	0.0591	-0.0451	0.9024	0.3487	0.0656	-13813.0224
type1	mrnm	1	351	1.1249	1.1617	0.423	0	0.9579	0.0247	0	0	0.0159	0.8807	0.0092	0.0104	0.8102	0.3722	-0.0416	-13665.6874
type1	mrnm	1	352	1.0307	1.0853	0.3588	0	0.9495	-0.0622	0	0	0.0617	0.9213	0.0847	0.0613	0.9141	0.4099	-0.0296	-13782.2365
type1	mrnm	1	353	0.9036	0.8264	0.2412	0	0.9824	-0.0261	0	0	-0.1466	1.0981	-0.0092	0.1247	1.1292	0.541	0.1494	-13577.9882
type1	mrnm	1	354	1.1078	1.161	0.5242	0	0.9715	0.0637	0	0	-0.0729	0.842	0.0577	0.0263	0.8427	0.321	0.0814	-13681.4195
type1	mrnm	1	355	1.0577	0.9185	0.276	0	1.1921	0.214	0	0	0.0489	0.873	-0.196	-0.1864	1.0297	0.5063	-0.0454	-13506.8232
type1	mrnm	1	356	0.958	0.9169	0.3325	0	1.1079	-0.0488	0	0	-0.0555	1.0099	-0.1262	0.0721	1.035	0.39	0.0562	-13618.1433
type1	mrnm	1	357	0.8924	1.0157	0.2579	0	1.1717	-0.1402	0	0	0.0817	1.0247	-0.1101	0.1895	1.0037	0.5278	-0.0884	-13784.8384
type1	mrnm	1	358	0.7421	0.8917	0.2632	0	0.9276	-0.0759	0	0	-0.189	1.2387	0.0329	0.0709	1.0636	0.5584	0.1716	-13489.5285
type1	mrnm	1	359	1.0857	1.0569	0.352	0	0.9936	-0.1584	0	0	-0.0178	0.9068	0.0828	0.1741	0.9433	0.4404	0.0093	-13860.3624
type1	mrnm	1	360	0.8874	0.9926	0.2462	0	0.9834	0.0818	0	0	-0.0509	1.1319	0.0375	-0.0249	1.0056	0.6329	0.0554	-13698.701
type1	mrnm	1	361	1.4145	1.0627	0.4801	0	0.8991	-0.0618	0	0	-0.0237	0.6249	0.0458	0.17	0.8967	0.3461	0.0543	-13597.9169
type1	mrnm	1	362	1.1092	1.1827	0.4052	0	0.9948	-0.0144	0	0	-0.1112	0.8863	0.0068	0.1115	0.8571	0.4444	0.1223	-13814.3306
type1	mrnm	1	363	1.1733	0.9813	0.4142	0	1.0453	0.0603	0	0	-0.0641	0.8474	-0.0556	-0.0143	1.0662	0.4362	0.0566	-13828.4556
type1	mrnm	1	364	0.87	1.066	0.3107	0	0.9922	0.1256	0	0	-0.0857	1.1396	0.0352	-0.0086	0.9051	0.4725	0.1069	-13722.354
type1	mrnm	1	365	0.9641	1.0975	0.2497	0	0.9974	-0.1249	0	0	-0.041	0.9777	-0.0481	0.1539	0.8675	0.4971	-0.0038	-13558.475
type1	mrnm	1	366	0.8025	1.0787	0.2832	0	1.0037	-0.1228	0	0	-0.144	1.1661	0.0163	0.1809	0.9231	0.4939	0.135	-13767.1044
type1	mrnm	1	367	0.9966	0.9062	0.187	0	0.7227	0.0515	0	0	-0.0213	0.9413	0.2762	-0.0183	1.0994	0.5531	-0.0331	-13703.9598
type1	mrnm	1	368	0.8933	1.0267	0.253	0	0.9526	0.0088	0	0	0.0055	0.9896	0.0781	0.0329	0.9928	0.5169	-0.0287	-13714.1227
type1	mrnm	1	369	0.8821	0.9842	0.1673	0	0.7886	0.1992	0	0	-0.0322	1.1264	0.1832	-0.1601	1.0552	0.6195	-0.0031	-13837.7463
type1	mrnm	1	370	0.8284	0.8744	0.1737	0	0.9355	-0.0315	0	0	-0.1464	1.115	0.0989	0.0808	1.0413	0.5861	0.1542	-13488.3961
type1	mrnm	1	371	0.833	0.9317	0.2065	0	0.9532	0.1335	0	0	-0.075	1.2223	-0.0323	-0.0474	1.0806	0.6407	0.0551	-13677.2851
type1	mrnm	1	372	0.8544	0.8788	0.2211	0	0.8664	0.0205	0	0	-0.0786	1.1266	0.2122	0.0571	1.123	0.6019	0.1151	-13773.9926
type1	mrnm	1	373	0.7983	0.9309	0.1826	0	1.0066	0.124	0	0	-0.1096	1.1977	-0.0067	-0.091	1.0923	0.6016	0.0602	-13784.9918
type1	mrnm	1	374	0.9691	1.0752	0.3704	0	0.8786	0.0165	0	0	0.0924	1.041	0.1412	0.0495	0.9425	0.4523	-0.1112	-13813.6006
type1	mrnm	1	375	0.9238	1.0167	0.185	0	0.9308	0.0796	0	0	0.1242	0.9987	0.0711	-0.0428	0.9434	0.5652	-0.1197	-13578.0553
type1	mrnm	1	376	1.1667	0.9551	0.4204	0	0.9561	0.1115	0	0	0.0488	0.8217	0.0221	-0.0721	1.1004	0.3917	-0.0741	-13837.8524
type1	mrnm	1	377	1.0753	0.8656	0.3478	0	1.2422	0.0144	0	0	0.0615	0.9551	-0.1627	-0.0296	1.1379	0.5043	-0.0788	-13806.4036
type1	mrnm	1	378	1.4181	0.9744	0.4338	0	0.7229	-0.0435	0	0	-0.0499	0.6547	0.2422	0.0972	1.0272	0.3575	0.0436	-13809.2698
type1	mrnm	1	379	0.8826	0.9325	0.2722	0	1.2025	0.1136	0	0	0.0259	1.0394	-0.1386	-0.0407	1.0506	0.48	-0.0112	-13696.3972
type1	mrnm	1	380	1.1975	0.9886	0.2885	0	0.8929	0.1514	0	0	-0.0714	0.849	0.1197	-0.0509	1.0251	0.5122	0.0532	-13863.23
type1	mrnm	1	381	0.7232	0.8718	0.2054	0	0.9219	-0.093	0	0	-0.174	1.3102	0.0395	0.0957	1.1818	0.6369	0.1921	-13786.2704
type1	mrnm	1	382	0.8657	0.9817	0.258	0	1.1977	-0.0423	0	0	0.0258	1.2011	-0.2233	0.0572	1.0317	0.5585	-0.0222	-13796.1565
type1	mrnm	1	383	0.8203	1.0555	0.2881	0	1.0169	-0.0115	0	0	-0.0187	1.1674	-0.0957	0.0239	0.9087	0.4749	0.0334	-13547.7135
type1	mrnm	1	384	1.1148	1.0433	0.3542	0	1.0416	0.1558	0	0	0.04	0.8032	-0.0239	-0.115	0.9757	0.3804	-0.0337	-13767.6555
type1	mrnm	1	385	0.8658	0.8331	0.193	0	0.9404	-0.0608	0	0	-0.0321	1.1859	0.0772	0.0929	1.1511	0.6208	0.0249	-13734.8229
type1	mrnm	1	386	0.9812	0.9406	0.3382	0	0.845	0.1252	0	0	-0.0671	1.0853	0.0969	-0.0889	1.0384	0.4556	0.0515	-13695.501
type1	mrnm	1	387	1.0434	1.0408	0.4579	0	0.8967	-0.0415	0	0	-0.0875	0.9976	0.0773	0.108	0.8982	0.3232	0.054	-13617.6839
type1	mrnm	1	388	0.8603	1.134	0.344	0	0.9865	0.2175	0	0	0.0255	1.1056	0.0586	-0.0977	0.869	0.346	-0.0089	-13858.9736
type1	mrnm	1	389	0.9442	0.9616	0.2378	0	0.8763	0.0853	0	0	-0.002	1.0285	0.1205	-0.0581	1.0113	0.5747	-0.0137	-13618.1102
type1	mrnm	1	390	0.9637	0.9127	0.3858	0	0.9432	-0.1282	0	0	-0.1942	1.0189	0.0802	0.1847	1.1329	0.4434	0.2043	-13806.4111
type1	mrnm	1	391	0.9318	0.8864	0.2268	0	1.036	0.0976	0	0	0.0726	1.1152	-9e-04	-0.0824	1.1356	0.6591	-0.0902	-13797.3952
type1	mrnm	1	392	0.9831	0.8554	0.1603	0	1.0885	0.1288	0	0	-0.0398	0.9971	-0.1242	-0.0548	1.128	0.5853	0.0722	-13656.2542
type1	mrnm	1	393	0.999	0.9021	0.209	0	1.1221	0.1968	0	0	-0.0965	0.9985	-0.054	-0.0896	1.0507	0.4922	0.0858	-13792.9612
type1	mrnm	1	394	1.1708	1.0125	0.2962	0	0.9567	0.0861	0	0	-0.0069	0.7976	0.0446	-0.0525	0.9976	0.5068	0.0167	-13735.3881
type1	mrnm	1	395	1.1657	0.9094	0.1966	0	1.1143	-0.0139	0	0	0.0052	0.8296	-0.0512	0.0241	1.0894	0.6311	-0.0034	-13783.7431
type1	mrnm	1	396	1.0854	1.032	0.344	0	1.0233	0.0528	0	0	0.1105	0.8799	0.009	0.0172	0.9628	0.4734	-0.1133	-13704.8441
type1	mrnm	1	397	0.9709	1.1194	0.3785	0	1.0885	0.0779	0	0	0.0823	1.0793	-0.1146	-0.0212	0.8927	0.4074	-0.0804	-13832.6104
type1	mrnm	1	398	0.8128	0.9202	0.1135	0	0.8206	0.0464	0	0	-0.0233	1.2175	0.1562	0.0164	1.1078	0.6085	0.0275	-13879.4772
type1	mrnm	1	399	0.9098	0.9823	0.315	0	1.1107	0.0031	0	0	-0.1166	1.1297	-0.0679	0.0576	1.0032	0.5601	0.0919	-13732.4535
type1	mrnm	1	400	0.8529	0.9907	0.1354	0	1.0305	0.151	0	0	0.0738	1.0935	-0.0511	-0.1204	0.9939	0.601	-0.0561	-13662.9778
type1	mrnm	1	401	0.9145	0.9699	0.3442	0	1.0011	-0.0447	0	0	0.0325	1.113	0.0614	0.0747	1.0492	0.4855	-0.0059	-13871.9297
type1	mrnm	1	402	0.8471	0.9702	0.2382	0	1.048	-0.0362	0	0	-0.0594	1.1128	-0.0018	0.0697	1.0164	0.5277	0.0191	-13744.1304
type1	mrnm	1	403	1.1706	0.984	0.3678	0	0.9039	-0.1304	0	0	-0.1469	0.8346	0.0445	0.1521	1.0197	0.3505	0.1557	-13780.1741
type1	mrnm	1	404	0.8901	0.9456	0.3582	0	1.1163	0.0572	0	0	-0.0483	1.1111	-0.0686	-0.0011	1.0699	0.5143	0.0492	-13755.4071
type1	mrnm	1	405	1.2142	0.9569	0.3317	0	0.8691	0.0315	0	0	0.0677	0.8186	0.12	0.0319	1.0865	0.5481	-0.0502	-13796.759
type1	mrnm	1	406	1.0262	1.0046	0.1948	0	0.9515	0.1557	0	0	-0.0865	0.997	-0.0264	-0.0842	1.0009	0.5919	0.1034	-13707.6178
type1	mrnm	1	407	0.8153	1.0584	0.3558	0	0.992	0.1163	0	0	0.0023	1.1644	0.0488	-0.0937	0.8862	0.4983	0.001	-13551.7957
type1	mrnm	1	408	1.282	1.1843	0.4118	0	1.0795	0.2483	0	0	0.1693	0.7917	-0.1386	-0.1719	0.8392	0.3812	-0.137	-13856.3649
type1	mrnm	1	409	0.9124	0.9408	0.3074	0	1.0078	0.1037	0	0	-0.0688	1.0899	0.0286	-0.0266	1.0091	0.4566	0.0197	-13668.4276
type1	mrnm	1	410	1.0879	1.0763	0.4726	0	0.8661	-0.204	0	0	-0.0419	0.9979	0.0977	0.2219	0.8795	0.3412	0.0543	-13675.1117
type1	mrnm	1	411	1.0841	0.8925	0.2601	0	1.1145	0.1682	0	0	-0.023	0.9609	-0.0864	-0.1156	1.1581	0.5854	-0.0215	-13910.4297
type1	mrnm	1	412	1.201	1.0135	0.3706	0	1.334	0.0138	0	0	-0.0798	0.7208	-0.2859	0.0413	0.99	0.3737	0.0783	-13784.5225
type1	mrnm	1	413	1.0513	1.0565	0.3236	0	1.1536	0.0808	0	0	0.0287	0.9875	-0.133	-0.0185	0.9391	0.487	-0.0327	-13784.4408
type1	mrnm	1	414	1.0876	1.0007	0.2993	0	1.0618	0.0357	0	0	-0.1567	0.9225	-0.0523	0.0441	0.9735	0.4716	0.184	-13738.7845
type1	mrnm	1	415	0.8386	1.0129	0.3188	0	1.0828	0.0594	0	0	-0.0567	1.1163	-0.0424	-0.0152	0.9544	0.4172	0.0351	-13728.5823
type1	mrnm	1	416	1.0893	1.0429	0.2411	0	1.212	0.0213	0	0	0.1163	0.849	-0.1357	0.033	1.0032	0.5298	-0.0916	-13922.6369
type1	mrnm	1	417	0.8063	1.1019	0.3713	0	0.925	0.1186	0	0	0.0571	1.1858	0.0316	-0.061	0.9624	0.4812	-0.0523	-13785.2692
type1	mrnm	1	418	0.9779	0.9272	0.2162	0	1.1286	-0.051	0	0	-0.0671	1.0107	-0.0836	0.1533	1.0453	0.6198	0.0512	-13653.0735
type1	mrnm	1	419	1.1517	1.1603	0.396	0	0.9544	0.1218	0	0	-0.1353	0.9063	0.0283	-0.0803	0.8127	0.4589	0.1052	-13685.7764
type1	mrnm	1	420	0.8789	0.9787	0.2529	0	1.0103	0.2269	0	0	0.1384	1.1127	0.0338	-0.1738	1.0253	0.5631	-0.11	-13788.9752
type1	mrnm	1	421	1.1303	1.0748	0.3789	0	0.8287	0.1696	0	0	0.1103	1.0209	0.1392	-0.0638	0.9174	0.4572	-0.1362	-13838.525
type1	mrnm	1	422	1.0399	1.0078	0.3112	0	0.9817	-0.0714	0	0	-0.0323	0.9681	-0.0457	0.0867	1.0247	0.481	0.0287	-13750.6283
type1	mrnm	1	423	1.098	0.9835	0.3	0	0.9748	0.1334	0	0	-0.0414	0.9242	0.0449	-0.0631	1.0764	0.4806	0.0356	-13962.2247
type1	mrnm	1	424	1.0633	1.0087	0.433	0	0.9113	0.0748	0	0	0.0653	0.9209	0.0947	0.0251	0.9785	0.3886	-0.0312	-13654.8287
type1	mrnm	1	425	0.5579	0.9305	0.1803	0	1.0156	-0.0365	0	0	-0.0502	1.4011	-0.0157	-0.0067	1.0447	0.6469	8e-04	-13548.6693
type1	mrnm	1	426	1.054	1.1193	0.2446	0	1.0582	0.0597	0	0	0.0746	0.9674	-0.0822	0.0046	0.884	0.6156	-0.0981	-13687.3745
type1	mrnm	1	427	0.9407	0.9316	0.2531	0	0.7556	-0.0816	0	0	0.0554	1.0692	0.1865	0.1028	1.0812	0.5648	-0.0551	-13676.3644
type1	mrnm	1	428	1.1734	1.1044	0.3677	0	1.1739	0.0339	0	0	0.017	0.9124	-0.1784	0.0119	0.9239	0.4825	0.018	-13890.0476
type1	mrnm	1	429	0.9092	0.9331	0.2964	0	0.9203	0.0712	0	0	-0.0213	1.1639	0.0456	-0.0297	1.1022	0.5476	0.0056	-13823.7965
type1	mrnm	1	430	1.0968	0.8887	0.2114	0	1.0785	0.1067	0	0	0.1908	0.837	-0.1294	-0.0479	1.1097	0.4929	-0.1504	-13660.2053
type1	mrnm	1	431	1.0509	1.0852	0.3333	0	1.0622	-0.0788	0	0	-0.1557	0.9291	-0.0311	0.1659	0.9434	0.4547	0.1268	-13858.5306
type1	mrnm	1	432	0.8458	0.7838	0.23	0	0.9994	0.1229	0	0	0.0338	1.096	0.0322	-0.0339	1.2184	0.5347	-0.0318	-13714.9637
type1	mrnm	1	433	0.9805	1.0388	0.2159	0	1.283	0.1347	0	0	0.0822	0.9837	-0.2397	-0.0657	0.96	0.6081	-0.0401	-13729.5793
type1	mrnm	1	434	0.7383	1.0341	0.2515	0	0.988	-0.0456	0	0	-0.034	1.3379	0.0038	0.1149	0.9353	0.5911	0.0245	-13688.1473
type1	mrnm	1	435	1.1014	0.8924	0.1597	0	0.8141	0.0541	0	0	0.0867	0.9579	0.1567	-0.0033	1.1237	0.6727	-0.1046	-13771.1089
type1	mrnm	1	436	1.1489	0.9393	0.3089	0	1.1178	0.0244	0	0	0.0025	0.7943	-0.1152	0.0401	1.0546	0.4976	-0.0183	-13632.9033
type1	mrnm	1	437	0.8353	1.0689	0.3135	0	0.8297	0.0321	0	0	-0.0949	1.1714	0.1271	-0.0331	0.8582	0.4194	0.0571	-13581.4209
type1	mrnm	1	438	1.0638	0.8613	0.2684	0	1.0871	0.1152	0	0	0.1001	0.9457	-0.1217	-0.0103	1.1221	0.5541	-0.0612	-13622.9172
type1	mrnm	1	439	1.0902	1.1554	0.3946	0	0.88	0.077	0	0	0.0066	1.0059	0.0656	-0.0118	0.8226	0.4513	0.0058	-13708.5424
type1	mrnm	1	440	1.1613	1.049	0.3659	0	0.9338	0.1466	0	0	-0.053	0.8474	0.0448	-0.1441	0.9724	0.4443	0.0441	-13779.865
type1	mrnm	1	441	1.2029	1.0553	0.3311	0	0.8359	0.011	0	0	-0.0295	0.6962	0.1112	0.0537	0.954	0.3895	0.03	-13642.081
type1	mrnm	1	442	1.3068	0.9187	0.3226	0	0.8763	0.126	0	0	0.0469	0.6851	0.0964	-0.0779	1.0525	0.4304	-0.0532	-13673.6461
type1	mrnm	1	443	0.9505	1.034	0.1471	0	0.9328	0.0819	0	0	0.0523	1.0573	0.0398	0.0069	1.003	0.6545	-0.0694	-13802.089
type1	mrnm	1	444	0.7344	0.8943	0.2154	0	1.1701	0.1673	0	0	0.0752	1.2633	-0.1003	-0.1126	1.1071	0.6504	-0.0933	-13720.0918
type1	mrnm	1	445	0.917	1.0877	0.1748	0	0.8106	-0.101	0	0	-0.077	1.0404	0.1854	0.1332	0.9302	0.6322	0.044	-13715.6391
type1	mrnm	1	446	0.973	1.0746	0.3433	0	1.3292	0.188	0	0	0.1583	1.0564	-0.3428	-0.1298	0.9276	0.5081	-0.1403	-13690.9642
type1	mrnm	1	447	1.0213	1.0505	0.2812	0	0.8579	0.0039	0	0	0.1219	1.0054	0.1387	0.0085	0.9235	0.5281	-0.1514	-13703.1001
type1	mrnm	1	448	1.0358	0.9223	0.2802	0	0.8851	-0.1156	0	0	-0.1826	1.0113	0.0579	0.1496	1.0592	0.5226	0.1539	-13654.3227
type1	mrnm	1	449	1.0989	1.0509	0.3103	0	0.9432	-0.0996	0	0	-0.0779	0.9246	0.0777	0.1293	0.935	0.4354	0.0726	-13841.1144
type1	mrnm	1	450	0.9183	1.0025	0.4287	0	1.142	0.0219	0	0	-0.0338	0.9925	-0.0749	0.0313	1.0187	0.3345	0.0558	-13803.3909
type1	mrnm	1	451	0.9313	1.0816	0.343	0	1.0988	-0.0773	0	0	-0.118	1.0451	-0.0441	0.1129	0.9445	0.4108	0.0691	-13902.9646
type1	mrnm	1	452	0.7907	1.0371	0.2547	0	0.9526	0.0627	0	0	-0.028	1.2389	-0.0087	-0.0165	1.0219	0.5254	0.0293	-13872.8812
type1	mrnm	1	453	1.104	0.9792	0.3195	0	0.9818	0.2075	0	0	0.1098	0.8214	0.0302	-0.1503	1.0345	0.4456	-0.1099	-13714.9158
type1	mrnm	1	454	0.8768	0.9672	0.2089	0	1.1511	0.0194	0	0	0.0171	1.1303	-0.1079	9e-04	1.0574	0.6428	-0.0485	-13822.6569
type1	mrnm	1	455	0.7302	1.1062	0.2213	0	1.0997	0.1482	0	0	0.0278	1.2407	-0.1171	-0.0633	0.9338	0.565	-0.0419	-13776.6679
type1	mrnm	1	456	1.304	0.9107	0.4097	0	0.9889	0.0521	0	0	-0.0499	0.7069	0.0071	0.059	1.0183	0.4036	0.0414	-13529.1533
type1	mrnm	1	457	1.1618	0.9299	0.3884	0	1.0967	0.1491	0	0	-0.0467	0.9008	-0.0785	-0.0546	1.0796	0.4847	0.0389	-13790.7553
type1	mrnm	1	458	1.117	1.1535	0.4497	0	1.0921	-0.2085	0	0	-0.0059	0.9129	-0.0023	0.2812	0.8681	0.3966	0.0661	-13917.1811
type1	mrnm	1	459	0.9886	0.913	0.3475	0	1.1368	0.0983	0	0	0.0154	1.0095	-0.1154	-0.0245	1.1309	0.4996	0.002	-13826.599
type1	mrnm	1	460	0.9175	0.9275	0.34	0	0.803	0.1259	0	0	-0.0098	1.0406	0.1588	-0.0826	1.0656	0.3816	-0.0087	-13672.1641
type1	mrnm	1	461	0.9643	1.0122	0.3102	0	0.9895	0.1286	0	0	-0.0075	0.9528	0.0072	-0.0581	0.9883	0.4091	3e-04	-13717.7722
type1	mrnm	1	462	0.9559	0.8061	0.2921	0	0.7397	0.0068	0	0	0.0453	1.0245	0.2746	0.0589	1.1747	0.5632	-0.0205	-13596.8263
type1	mrnm	1	463	1.078	0.997	0.3478	0	1.0331	-0.0102	0	0	-0.0679	0.8714	-0.0547	0.0419	1.038	0.4596	0.0787	-13728.5253
type1	mrnm	1	464	0.8781	1.1047	0.2177	0	0.9061	0.074	0	0	-0.0517	0.9721	0.174	0.0311	0.848	0.5016	0.0711	-13624.6331
type1	mrnm	1	465	1.0944	1.0857	0.4038	0	0.8725	0.1432	0	0	0.0894	0.8872	0.1602	-0.1007	0.9064	0.4422	-0.0715	-13692.6258
type1	mrnm	1	466	0.9546	0.8526	0.2093	0	0.9162	0.106	0	0	0.0761	1.087	0.1215	-0.0011	1.1736	0.6815	-0.0433	-13783.2022
type1	mrnm	1	467	1.0653	1.0907	0.3943	0	1.1293	0.0741	0	0	0.0837	0.859	-0.0764	-0.0257	0.9295	0.376	-0.0871	-13822.5675
type1	mrnm	1	468	1.0419	0.9663	0.2748	0	0.9968	-0.0618	0	0	0.0333	0.909	0.0441	0.0755	1.0521	0.4936	-0.0106	-13806.5743
type1	mrnm	1	469	0.9478	1.2259	0.4559	0	1.3141	-0.0783	0	0	0.0181	0.9822	-0.2349	0.117	0.826	0.3618	-0.0149	-13885.706
type1	mrnm	1	470	1.0394	1.0541	0.259	0	1.0092	0.1067	0	0	-0.0175	0.9209	0.0466	-0.109	1.0014	0.5611	0.011	-13909.7163
type1	mrnm	1	471	1.0929	0.9947	0.3954	0	1.0279	-0.0224	0	0	-0.02	0.8563	-0.0434	0.1308	1.0551	0.3389	-0.007	-13826.8008
type1	mrnm	1	472	1.0767	1.0085	0.3108	0	1.05	-0.0416	0	0	0.0331	0.9805	-0.0608	0.0158	0.956	0.4903	-0.0709	-13705.714
type1	mrnm	1	473	1.0675	0.9161	0.2714	0	1.1088	0.1329	0	0	0	1.0102	-0.1068	-0.074	1.0865	0.5523	0.0269	-13833.5608
type1	mrnm	1	474	0.9345	1.0225	0.2976	0	1.1682	0.1743	0	0	0.093	1.0967	-0.1093	-0.0882	1.0022	0.4646	-0.1027	-13954.4616
type1	mrnm	1	475	1.0959	1.1304	0.3983	0	1.0766	0.0993	0	0	0.0426	0.9521	-0.0712	-0.0309	0.8934	0.4161	-0.0201	-13891.8144
type1	mrnm	1	476	1.0027	1.1724	0.4197	0	0.9996	0.1232	0	0	0.0056	0.9861	0.0304	-0.0596	0.821	0.3772	0.0172	-13772.6672
type1	mrnm	1	477	1.0542	1.0272	0.2936	0	1.0968	0.1194	0	0	-0.0354	0.9224	-0.0838	-0.0911	0.9766	0.5018	0.0329	-13748.9075
type1	mrnm	1	478	0.8997	0.9604	0.1957	0	0.8371	0.1334	0	0	0.1812	1.0544	0.1175	-0.0779	1.0506	0.6026	-0.1827	-13650.0701
type1	mrnm	1	479	0.9892	1.0812	0.3359	0	1.1633	0.1112	0	0	0.1493	1.023	-0.138	-0.0654	0.8754	0.4344	-0.1404	-13712.6339
type1	mrnm	1	480	0.8197	0.9005	0.1267	0	0.9734	0.1203	0	0	0.0013	1.2918	-0.0046	-0.0888	1.0942	0.7632	0.0044	-13704.8409
type1	mrnm	1	481	1.1254	1.0253	0.2967	0	1.1768	-0.1436	0	0	-0.0997	0.8063	-0.1086	0.2416	0.9776	0.4521	0.1316	-13807.8329
type1	mrnm	1	482	0.9348	1.0542	0.3405	0	1.0702	-0.0024	0	0	-0.0882	1.1178	-0.1047	0.0554	0.9719	0.5174	0.0961	-13755.3728
type1	mrnm	1	483	0.7086	0.8669	0.2346	0	0.8051	-0.046	0	0	-0.0867	1.2609	0.2188	0.0753	1.193	0.6425	0.0898	-13761.7912
type1	mrnm	1	484	0.829	1.0894	0.2678	0	0.9369	0.1187	0	0	0.0773	1.145	0.0703	-0.0913	0.9273	0.531	-0.101	-13755.0762
type1	mrnm	1	485	0.9159	0.9863	0.3649	0	1.0839	0.0185	0	0	8e-04	1.0076	-0.1023	0.0373	1.0126	0.3525	0.0051	-13694.6623
type1	mrnm	1	486	1.375	1.09	0.4474	0	1.142	-0.1551	0	0	-0.1112	0.6455	-0.125	0.2082	0.9118	0.3876	0.0927	-13773.4889
type1	mrnm	1	487	0.8898	0.9296	0.3254	0	1.1052	0.1274	0	0	0.0191	1.0789	-0.119	-0.0401	1.0575	0.4583	-0.0058	-13638.8086
type1	mrnm	1	488	1.0192	1.0442	0.2965	0	1.0609	-0.1039	0	0	-0.0146	0.9358	-0.0155	0.1813	0.95	0.5016	0.0391	-13747.8638
type1	mrnm	1	489	1.1631	1.1129	0.3058	0	1.0428	0.0517	0	0	-0.0721	0.787	-0.0075	-0.0166	0.9178	0.4554	0.0499	-13866.1422
type1	mrnm	1	490	1.2594	1.0328	0.3222	0	1.0281	-0.0645	0	0	-0.1099	0.7801	-0.0365	0.0997	0.9709	0.4718	0.1207	-13800.325
type1	mrnm	1	491	1.1578	1.0787	0.2986	0	1.1436	0.1074	0	0	-0.105	0.7999	-0.1491	-0.0524	0.9354	0.4956	0.1014	-13735.964
type1	mrnm	1	492	0.7794	0.9757	0.2223	0	0.9832	-0.0365	0	0	-0.06	1.2283	0.0282	0.0951	1.0267	0.5713	0.0272	-13766.1882
type1	mrnm	1	493	1.2192	0.7806	0.2269	0	1.2081	0.1136	0	0	-0.0131	0.7988	-0.2581	-0.0982	1.2196	0.5329	0.0165	-13711.5845
type1	mrnm	1	494	1.2512	0.9548	0.2879	0	0.7373	0.1223	0	0	-0.0618	0.7762	0.1677	-0.0627	1.0605	0.5036	0.1142	-13689.9923
type1	mrnm	1	495	1.128	1.0713	0.3993	0	1.0286	0.1968	0	0	0.0531	0.8199	0.0292	-0.1475	0.9013	0.3999	-0.0531	-13695.0103
type1	mrnm	1	496	1.2196	1.1309	0.5263	0	0.864	-0.0658	0	0	0.0054	0.8039	0.0941	0.1482	0.8923	0.2669	-0.0108	-13790.3715
type1	mrnm	1	497	1.0071	0.9567	0.2434	0	1.0139	-0.0811	0	0	-0.058	1.0722	0.016	0.0734	1.0419	0.6427	0.0416	-13781.1438
type1	mrnm	1	498	0.9144	0.9048	0.2571	0	0.8141	-0.0824	0	0	-0.1078	1.1013	0.1554	0.1238	1.0579	0.463	0.1022	-13668.2681
type1	mrnm	1	499	0.8796	0.8559	0.2586	0	1.0559	0.1069	0	0	0.0893	1.094	-0.085	-0.0185	1.1681	0.6003	-0.0815	-13631.2627
type1	mrnm	1	500	0.9357	0.9907	0.2905	0	1.013	0.0826	0	0	0.0932	0.9887	-0.0159	-0.0369	0.966	0.4646	-0.1035	-13553.4699
