# Supplementary material for: Genotype–covariate correlation and interaction disentangled by a whole-genome multivariate reaction norm model
Source: Nat Commun. 2019 May 20;10:2239. doi: 10.1038/s41467-019-10128-w (PMC6527612; doi:10.1038/s41467-019-10128-w)
Supplement: Supplementary file 13 — Source Data [file 41467_2019_10128_MOESM13_ESM.zip › data/figure2/f2_gci_p.txt]

0.248627394657707
0.828368238182148
1
0.18969304496121
1
1
0.420470432650682
0.928730074564803
1
0.00185475311909966
1
1
0.0553005625769558
0.672234036829341
0.683691480283631
0.247740609965085
1
1
0.0365769919173563
0.507605508054452
1
0.433660487960299
0.348750048959977
1
1
0.949570971151105
1
1
1
1
1
0.198279768285373
0.794271348944978
1
0.486166208511592
1
1
1
0.343856527262934
1
1
0.714320226542593
0.23095016598207
0.53813890585035
0.0624535443722117
0.208185465342548
1
0.642104766914278
0.742432697805825
0.082854463321968
1
0.0681510776368101
1
1
0.469989783644999
1
0.569213649473711
0.32023168371833
0.657153335038858
0.351232299717236
1
0.604676555310981
0.101297225715322
1
1
0.453054016144033
0.555816289862087
1
1
1
0.256047950658034
1
1
0.869481782738162
0.339055323891899
1
1
0.100285327455193
0.924419412186671
1
1
1
1
0.826580701439357
0.884778956317105
0.4431935500672
1
1
0.637520226019775
0.336688501215764
1
0.77194818171031
1
0.804922324254585
1
0.332792721777563
0.349024673809383
0.782793109304051
0.50376306017965
0.415854754807274
0.521969505355459
0.170220534738669
1
0.3170686580633
0.879457072421062
1
1
0.0868936544846351
1
0.143314943944904
1
0.252575790629346
0.183011240781607
0.735635353855101
1
1
0.120485378070018
1
0.666266846085004
1
1
1
0.90252325017768
0.171475079508796
0.809685411060359
0.150912804814906
1
1
1
1
0.520450737939648
1
1
1
1
0.847465047011011
1
0.111417453954193
1
0.243884399967409
1
0.221133538522416
0.298921370547131
0.748258792700638
0.102965449816683
0.709277178230712
1
1
1
1
1
1
0.27755966972017
1
0.330739557102654
1
1
1
0.459546089976121
0.860240387994226
0.322198806162582
0.462018589290743
0.0143302258203498
0.533352564406306
1
1
0.301850702143948
0.427355313897808
0.833853612615066
0.956319903915503
1
0.0461804533317179
0.956319903915503
1
0.581385578825067
0.924419412186671
0.0178277158860376
1
1
1
0.853706816686936
0.855850327105076
0.0262116901632806
0.372292001081281
1
0.701418910761766
0.30344337258893
1
1
0.789886307630519
0.320967496404625
0.567430959422017
1
1
1
0.19111516680173
0.0111139853823667
1
1
1
1
1
1
0.513958243112476
1
0.205337272324269
1
1
1
0.0124263440054407
0.270738792422417
0.97477287936996
0.285652327517825
0.400441541759972
1
1
1
1
1
0.768026251349005
1
0.97477287936996
0.271332121892765
0.135529180776328
0.0139852842339321
1
1
1
1
0.320721978497578
0.145291652001471
0.408555595197667
1
0.0344143356227067
0.274122617581421
1
1
1
0.236556209809713
0.302077564782314
0.687321801173995
1
1
1
0.691933698296514
1
1
1
0.0394589188621341
0.943628022202983
1
0.778657181122161
0.238574048275246
0.659608096561102
1
0.100853153903288
0.577680185340874
1
1
0.436676633674891
0.823063273758121
0.333050560962025
1
0.912770619096562
1
1
1
1
0.589580418345916
0.0285093387347402
1
0.449861816459236
0.294046750825535
0.0214852013236899
0.787017838335331
1
0.334084588385915
0.13387371859175
1
1
1
1
1
0.00698042124799487
1
1
1
1
1
1
0.105924280100131
0.437435674063676
0.674833555152764
0.0327653145799498
0.956319903915503
1
1
1
1
0.201564790287164
1
0.809685411060359
1
0.279606808871734
0.326432185590004
1
1
0.378674693023085
0.824812574194006
1
1
0.532825513009226
0.0617778921310704
1
0.319742374492273
1
0.849515492365035
0.118050262309506
1
1
1
0.956319903915503
0.126008640145353
1
1
0.741285506196493
0.514452626914764
1
0.473412394683671
0.843448662873448
0.0782442180512355
1
1
1
1
0.808083519385956
1
0.330739557102654
0.252575790629346
0.40244788364793
0.502810221321704
0.943628022202983
0.132582736339164
0.650714903208634
0.32418189071474
1
0.120177969993545
0.97477287936996
1
0.826580701439357
1
0.135880610021769
0.678340426955423
1
1
0.295366019773243
1
1
0.408898880961072
0.635256295997248
1
1
1
1
0.717397449650096
0.909223887217642
1
1
0.871900317876618
1
0.376530165824197
1
0.905812846727744
0.39418282486305
0.770632548639139
1
0.0480567555273047
0.483927304446146
0.743585789299565
0.302304647466953
0.443581550478113
0.394834962821868
0.780026269555127
1
0.104927780473122
1
1
1
1
0.828368238182148
1
0.0679442069132616
0.479939843331497
0.920344325445942
0.527089256865538
1
0.912770619096562
1
0.169540680298305
1
1
0.000626009463117398
1
1
1
1
0.476005924811834
0.733413969819589
0.215812528416172
1
0.949570971151105
1
0.341444555816673
1
0.326432185590004
1
1
0.240442114025649
0.96432940827032
0.588941724751112
1
1
1
0.101743435775987
0.717397449650096
1
1
0.699492831508813
1
0.816243657512388
0.715341591868737
1
1
0.338527438174882
1
0.120793657199241
1
0.887537083981715
1
0.924419412186671
1
0.14749195407303
0.327186877790306
1
1
0.694741751576984
1
1
1
1
1
0.661257221853737
1
0.90252325017768
1
1
0.134307163159277
1
1
0.11544897434414
1
1
0.453054016144033
1
1
0.202813141497302
0.0638672384429665
1
0.203650433723758
0.451054759376214
0.171819069074319
0.596701216729356
1
1
0.695684779199311
0.893272830142212
0.887537083981715
1
0.536534809084536
0.483927304446146
0.244754336739357
0.402783694246476
1
1
0.554113130069446
0.492068511104416
0.289488209477839
1
1
0.472982368208656
1
0.1629104964188
0.490695883060073
0.305276890271088
0.224401409625584
1
1
0.237226514867877
0.335122909328644
1
