# Supplementary material for: Genotype–covariate correlation and interaction disentangled by a whole-genome multivariate reaction norm model
Source: Nat Commun. 2019 May 20;10:2239. doi: 10.1038/s41467-019-10128-w (PMC6527612; doi:10.1038/s41467-019-10128-w)
Supplement: Supplementary file 13 — Source Data [file 41467_2019_10128_MOESM13_ESM.zip › data/figure3/f3_rrm_p.txt]

0.00353514840112134
0.00156307538146784
0.00228337652385146
0.000209727812269902
0.000653217765235182
0.000112799347893847
0.000107255148140299
1.36275795984956e-06
0.150408553110121
5.54064299422768e-06
0.0742587249840065
0.0322770121588245
0.18883153700492
0.0104589207964883
0.000422255490246789
0.000200920751257842
0.0105355502756053
0.0188206614372361
0.00548850156332685
0.00519115013698444
0.00714601800351724
0.0144119147690705
0.0238159441579444
0.197898699083636
8.70846595653098e-07
0.016551144921594
0.000192214235133513
3.53241136494975e-08
0.0423621501740256
0.000242090242118854
0.089081820510298
0.227205587401859
0.0169294596510548
0.000234559798106371
0.00251772389971813
0.00182477242199487
0.000244156779518529
0.00078274780654824
0.000225700874395398
0.000396910398191992
0.00135087871267021
0.00651205633088031
0.00672112317013904
0.0120559134099943
0.000754617167672828
0.000174201131179302
0.000322760498659456
0.0100167158152537
0.00451206661920867
0.0013861848745333
0.000133074691120664
1.61417738047435e-05
9.9774292301392e-05
0.00020656405499158
0.00962780512221234
0.0665501154072092
7.67697404506427e-05
0.00570278857550382
0.00191029041259962
0.0041768412497269
1.94603827273702e-07
4.20767634372901e-06
5.46462582059957e-07
0.00206691111736082
0.0254204833206688
0.000849383301032512
3.45150565633095e-06
0.149538708489957
0.149254854690298
0.0165032161316501
0.0267478816347612
6.74833394164754e-07
1.94706958425928e-05
5.96271232098792e-05
0.00502967454372666
9.57265463153775e-06
0.00109620616652893
0.00254990289736881
5.67676054784967e-08
1.08847838506447e-08
0.0127375621646736
0.00129363395705907
7.7834186041984e-07
0.0441527529236253
3.24178941189084e-05
0.000367568816889437
0.000144316753074655
0.0013266477596173
4.41223226509175e-08
0.00101516918058427
0.0147930175012078
8.11833809375863e-05
0.003064717142958
0.0345240188026227
9.97044747357294e-05
0.000340192133987436
0.237544572365059
2.92801718410667e-05
5.78408718351616e-06
0.0354759598223243
