# Supplementary material for: Genotype–covariate correlation and interaction disentangled by a whole-genome multivariate reaction norm model
Source: Nat Commun. 2019 May 20;10:2239. doi: 10.1038/s41467-019-10128-w (PMC6527612; doi:10.1038/s41467-019-10128-w)
Supplement: Supplementary file 13 — Source Data [file 41467_2019_10128_MOESM13_ESM.zip › data/figure5/f5_res_gc_rnm21.txt]

V1	V2	V3	V4	V5	V6	V7	V8	V9	V10	V11	V12	V13
1	type1	0	0	1	1.0452	0.0931	1.0169	0.0966	-0.0024	0.0111	0.0088	0.0121	-6189.8043
2	type1	0	0	2	1.0631	0.0902	0.9242	0.0924	2e-04	0.0111	-0.0166	0.0118	-6070.0874
3	type1	0	0	3	1.083	0.0938	0.9432	0.0965	0.0064	0.011	-0.0028	0.0121	-6165.2263
4	type1	0	0	4	1.0094	0.0914	0.9965	0.0951	0.008	0.0112	0.0062	0.012	-6126.5111
5	type1	0	0	5	0.9798	0.0901	1.0206	0.0942	0.0109	0.0108	0.009	0.0119	-6125.2618
6	type1	0	0	6	1.137	0.0894	0.8711	0.0912	-0.0147	0.0104	0.0034	0.0112	-6060.7141
7	type1	0	0	7	1.0092	0.0914	0.9944	0.0953	3e-04	0.0108	-0.0176	0.0117	-6092.5353
8	type1	0	0	8	0.9652	0.0912	1.008	0.0949	0.0061	0.0112	-0.0049	0.0119	-6056.7874
9	type1	0	0	9	1.1993	0.0939	0.8386	0.0956	-0.0014	0.011	0.002	0.012	-6169.6656
10	type1	0	0	10	1.0799	0.0932	0.9636	0.0965	-0.0057	0.0111	0.0082	0.0119	-6149.8723
11	type1	0	0	11	1.195	0.0938	0.8442	0.0955	0.0037	0.0116	0.0068	0.012	-6189.6552
12	type1	0	0	12	0.8936	0.0884	1.0261	0.0926	0.0287	0.0122	0.006	0.0123	-6033.3561
13	type1	0	0	13	1.0852	0.0917	0.9162	0.0938	-0.0081	0.0112	0.0054	0.0116	-6068.0531
14	type1	0	0	14	0.9276	0.0885	1.1516	0.0941	-0.0379	0.0079	0.0018	0.0106	-6067.0425
15	type1	0	0	15	0.998	0.0896	0.9859	0.093	-0.0031	0.0111	0.0038	0.0116	-6045.2917
16	type1	0	0	16	1.0781	0.0896	0.8723	0.0919	-0.001	0.0108	-0.0247	0.0113	-6000.6738
17	type1	0	0	17	0.9725	0.0892	1.0025	0.0926	-0.0085	0.0111	0.0024	0.0114	-6005.6976
18	type1	0	0	18	0.9295	0.0901	1.0752	0.0951	-0.0062	0.01	0.0045	0.0114	-6060.3027
19	type1	0	0	19	1.0814	0.0904	0.9518	0.0932	-0.0194	0.0096	-0.0044	0.0111	-6077.6601
20	type1	0	0	20	1.0027	0.0926	1.0424	0.0968	-0.0102	0.0109	-0.0072	0.0117	-6125.7215
21	type1	0	0	21	1.0044	0.0913	0.9385	0.094	0.0252	0.0117	-0.019	0.0121	-6079.212
22	type1	0	0	22	1.0731	0.0885	0.9169	0.0908	-0.0092	0.0109	0.015	0.0115	-6041.6067
23	type1	0	0	23	0.9227	0.0894	1.0378	0.0935	0.0082	0.0115	4e-04	0.0118	-6036.7025
24	type1	0	0	24	0.9199	0.0903	1.1003	0.0954	-0.0112	0.0105	-0.0043	0.0117	-6068.7951
25	type1	0	0	25	1.0221	0.0897	0.9534	0.0922	0.0038	0.0108	0.0142	0.0117	-6058.8573
26	type1	0	0	26	0.8232	0.0891	1.1281	0.0943	0.0028	0.0105	0.0035	0.0117	-5985.2748
27	type1	0	0	27	0.9317	0.0912	1.1059	0.096	0.0011	0.011	-0.0059	0.0121	-6145.5991
28	type1	0	0	28	0.9955	0.0912	1.1046	0.0963	-0.0248	0.0097	-0.0069	0.0112	-6161.6408
29	type1	0	0	29	0.8114	0.0874	1.1315	0.093	0.0091	0.011	0.0244	0.0117	-5990.1046
30	type1	0	0	30	1.033	0.0898	0.926	0.093	0.0053	0.0104	0.0031	0.0116	-6037.3211
31	type1	0	0	31	1.0592	0.0921	0.9518	0.0949	7e-04	0.0113	-0.0043	0.012	-6115.1756
32	type1	0	0	32	0.9464	0.0884	1.0552	0.093	-0.0091	0.0099	0.0099	0.0114	-6045.0038
33	type1	0	0	33	0.9373	0.091	1.1028	0.0959	-0.0056	0.0104	0.0033	0.0117	-6125.3819
34	type1	0	0	34	1.0497	0.0904	0.9773	0.0935	-0.0046	0.0109	0.0039	0.0117	-6121.8392
35	type1	0	0	35	1.1942	0.0891	0.7617	0.0901	-0.0016	0.011	0.0036	0.0115	-6024.3629
36	type1	0	0	36	0.7562	0.0865	1.1689	0.0924	0.0111	0.0112	-0.0128	0.0116	-5959.4174
37	type1	0	0	37	1.1384	0.0914	0.8728	0.0934	-0.0017	0.0114	-0.0179	0.0118	-6114.5488
38	type1	0	0	38	0.9421	0.0894	1.0627	0.0937	0.0023	0.0107	0.013	0.0117	-6094.4448
39	type1	0	0	39	1.0268	0.0908	0.9637	0.094	2e-04	0.0109	-7e-04	0.0118	-6072.865
40	type1	0	0	40	0.8994	0.0916	1.1062	0.0966	0.0048	0.0111	0.0204	0.012	-6097.2914
41	type1	0	0	41	1.0155	0.0909	1.0185	0.0948	-0.0125	0.0105	0.0118	0.0114	-6098.4815
42	type1	0	0	42	1.0657	0.0955	1.0238	0.0992	-7e-04	0.0112	0.0166	0.0123	-6244.103
43	type1	0	0	43	1.0418	0.09	0.9633	0.0929	-0.0098	0.0105	-1e-04	0.0114	-6061.9834
44	type1	0	0	44	1.0853	0.0921	0.9573	0.0953	-0.0046	0.0113	8e-04	0.0118	-6153.1145
45	type1	0	0	45	0.9237	0.092	1.1252	0.0975	-0.0092	0.0103	-0.0027	0.0116	-6124.8365
46	type1	0	0	46	1.1209	0.0924	0.9203	0.0952	-0.0096	0.0108	-7e-04	0.0116	-6136.5302
47	type1	0	0	47	1.0209	0.0911	0.982	0.0944	-0.0016	0.0114	-0.0067	0.0118	-6086.8645
48	type1	0	0	48	1.1542	0.0937	0.8724	0.0954	0.0073	0.012	0.0144	0.0124	-6174.9198
49	type1	0	0	49	0.7949	0.087	1.1741	0.0929	-9e-04	0.0102	0.0234	0.0115	-5995.7491
50	type1	0	0	50	0.9996	0.0914	0.9972	0.0951	0.0118	0.0116	0.0096	0.0122	-6122.8062
51	type1	0	0	51	1.012	0.0901	0.9688	0.0936	5e-04	0.0108	0.0037	0.0116	-6055.2063
52	type1	0	0	52	0.961	0.0915	0.9887	0.0948	0.0231	0.012	-0.0022	0.0122	-6077.2415
53	type1	0	0	53	1.1078	0.0914	0.8593	0.0934	0.0124	0.0116	0.018	0.012	-6085.5493
54	type1	0	0	54	0.8956	0.0875	1.1136	0.0929	-0.016	0.0097	-0.0067	0.0111	-6025.0125
55	type1	0	0	55	0.7801	0.0893	1.1983	0.0955	0.0132	0.0117	-0.0225	0.0122	-6061.951
56	type1	0	0	56	0.9157	0.0906	1.0713	0.095	0.0018	0.0109	0.0081	0.0118	-6058.3104
57	type1	0	0	57	1.1286	0.0905	0.8506	0.0926	-0.003	0.0106	-8e-04	0.0114	-6053.1692
58	type1	0	0	58	1.0812	0.0896	0.8967	0.0925	-0.0059	0.0107	-0.0087	0.0114	-6033.4467
59	type1	0	0	59	1.1209	0.094	0.9481	0.097	-0.0052	0.0108	0.0049	0.0119	-6200.3135
60	type1	0	0	60	0.9092	0.0905	1.1282	0.0952	-0.0027	0.0112	-0.0049	0.012	-6127.6272
61	type1	0	0	61	1.0056	0.0914	0.9916	0.0948	0.0072	0.0114	0.0031	0.012	-6108.1011
62	type1	0	0	62	1.0188	0.0894	0.9465	0.0921	0.0197	0.0117	0.0179	0.0122	-6099.7992
63	type1	0	0	63	0.931	0.0891	1.0309	0.0933	0.0064	0.0109	0.0082	0.0117	-6032.5659
64	type1	0	0	64	1.12	0.092	0.9019	0.0945	-0.0016	0.0111	0.0049	0.0117	-6132.7173
65	type1	0	0	65	1.0407	0.0926	0.9633	0.096	0.0043	0.0114	-0.0024	0.0118	-6113.6684
66	type1	0	0	66	1.0457	0.0902	0.9325	0.0933	0.0042	0.0109	0.012	0.0117	-6068.8077
67	type1	0	0	67	1.0678	0.0893	0.9217	0.0921	-0.0015	0.0109	0.0311	0.0118	-6064.7613
68	type1	0	0	68	1.0857	0.0922	0.963	0.0958	-0.0186	0.0102	0.024	0.0112	-6107.5201
69	type1	0	0	69	0.9806	0.0887	0.934	0.0922	0.0255	0.012	-0.0058	0.0121	-6024.1262
70	type1	0	0	70	1.0187	0.0867	0.8769	0.0895	0.016	0.0106	0.0127	0.0117	-5959.9114
71	type1	0	0	71	1.067	0.0879	0.845	0.0902	0.0083	0.0107	0.0116	0.0114	-5967.9865
72	type1	0	0	72	1.0297	0.0912	0.9788	0.0948	-0.0043	0.0111	0.0041	0.0117	-6088.2885
73	type1	0	0	73	1.0151	0.0895	0.9846	0.0932	-0.0099	0.0109	-0.0167	0.0115	-6048.7022
74	type1	0	0	74	0.9113	0.0928	1.1508	0.0981	2e-04	0.0112	-0.0058	0.0121	-6181.2229
75	type1	0	0	75	1.0073	0.091	1.0219	0.0947	-0.0098	0.0112	0.0069	0.0117	-6101.6824
76	type1	0	0	76	0.9632	0.0906	1.0454	0.0949	-0.0036	0.0104	-0.0107	0.0116	-6081.9778
77	type1	0	0	77	0.9218	0.0888	1.0252	0.0928	0.0102	0.0115	0.004	0.0118	-6019.4227
78	type1	0	0	78	0.9374	0.0898	1.0643	0.0943	6e-04	0.0107	-0.0011	0.0116	-6082.4565
79	type1	0	0	79	0.9895	0.0905	1.0317	0.0948	-0.0061	0.0106	-0.0089	0.0114	-6096.6131
80	type1	0	0	80	1.0191	0.0902	0.9593	0.0933	0.0041	0.0108	-0.0152	0.0116	-6064.9711
81	type1	0	0	81	0.947	0.0913	1.0238	0.0956	0.0196	0.0118	0.0141	0.0121	-6098.6733
82	type1	0	0	82	0.8092	0.0883	1.1508	0.0941	0.0019	0.0106	-0.0036	0.0116	-5994.3684
83	type1	0	0	83	1.0866	0.0917	0.9348	0.0948	-0.0067	0.0107	0.0099	0.0117	-6108.8716
84	type1	0	0	84	0.9443	0.0901	1.0624	0.0946	-0.0061	0.0105	0.0093	0.0116	-6066.4239
85	type1	0	0	85	0.9171	0.0884	1.1018	0.0934	-0.0107	0.0101	-0.0109	0.0114	-6065.1616
86	type1	0	0	86	1.1125	0.0939	0.9154	0.096	0.0049	0.0112	-0.0036	0.0121	-6166.0938
87	type1	0	0	87	1.2544	0.0932	0.7197	0.0934	0.0173	0.0121	0.0247	0.0121	-6133.3465
88	type1	0	0	88	1.0144	0.0913	0.9771	0.0946	0.0114	0.0119	0.01	0.0121	-6114.575
89	type1	0	0	89	0.9316	0.0886	1.0629	0.0931	0.0023	0.0108	0.0022	0.0119	-6075.039
90	type1	0	0	90	0.9045	0.09	1.0837	0.0951	0.0069	0.0111	-0.0051	0.0121	-6076.8246
91	type1	0	0	91	1.0222	0.0929	1.0083	0.0964	-0.0035	0.0111	0.0246	0.0118	-6125.985
92	type1	0	0	92	0.8908	0.0886	1.0777	0.0934	-0.0049	0.0102	-0.0072	0.0114	-5995.3241
93	type1	0	0	93	0.9972	0.0917	1.0291	0.0956	-0.0024	0.0108	0.0062	0.0117	-6121.4816
94	type1	0	0	94	0.9938	0.0909	0.9851	0.0944	0.0092	0.0112	-0.0025	0.0119	-6082.4282
95	type1	0	0	95	1.1106	0.091	0.8743	0.0932	-0.0035	0.0106	-0.0159	0.0115	-6057.5174
96	type1	0	0	96	1.0634	0.0918	0.9434	0.0952	0.0031	0.0115	-0.0082	0.0119	-6117.0042
97	type1	0	0	97	0.9342	0.0907	1.0643	0.0956	0.008	0.0114	-0.0162	0.0119	-6102.7669
98	type1	0	0	98	0.9988	0.092	1.0348	0.0956	0.0082	0.0116	0.0076	0.0122	-6173.4628
99	type1	0	0	99	1.0365	0.0875	0.9006	0.0906	0.0026	0.0103	-0.012	0.0114	-5988.0789
100	type1	0	0	100	1.0789	0.0903	0.9285	0.0936	-0.0088	0.0104	0.0013	0.0114	-6075.1073
101	type1	0.25	0	1	1.0346	0.1063	0.9551	0.109	0.2414	0.0211	0.0373	0.0178	-6759.1847
102	type1	0.25	0	2	1.0043	0.1073	1.0184	0.1107	0.2377	0.021	0.0785	0.018	-6791.5019
103	type1	0.25	0	3	1.0839	0.108	0.9506	0.1102	0.2405	0.0207	0.0641	0.018	-6839.875
104	type1	0.25	0	4	1.0405	0.1063	0.9167	0.108	0.2641	0.0218	0.0646	0.0182	-6752.2381
105	type1	0.25	0	5	0.9362	0.1072	1.0212	0.1102	0.2777	0.022	0.052	0.0183	-6798.6816
106	type1	0.25	0	6	1.162	0.1098	0.8365	0.1108	0.2533	0.0212	0.0372	0.018	-6829.6225
107	type1	0.25	0	7	1.0899	0.1083	0.8743	0.1097	0.2672	0.0219	0.0482	0.0181	-6791.6633
108	type1	0.25	0	8	0.9355	0.1041	1.0169	0.1073	0.2565	0.0209	0.0536	0.0178	-6745.4007
109	type1	0.25	0	9	0.9391	0.1101	1.1597	0.1142	0.2362	0.0216	0.043	0.0184	-6898.2938
110	type1	0.25	0	10	0.8994	0.1049	1.0238	0.1089	0.2825	0.0223	0.0525	0.0182	-6739.1903
111	type1	0.25	0	11	1.1917	0.1102	0.8343	0.1107	0.2554	0.0223	0.0742	0.0182	-6858.6323
112	type1	0.25	0	12	1.0628	0.1077	0.9797	0.1103	0.218	0.0204	0.0625	0.0176	-6798.2466
113	type1	0.25	0	13	0.8741	0.1042	1.1439	0.1087	0.2275	0.0198	0.0813	0.0178	-6767.5229
114	type1	0.25	0	14	0.9502	0.1078	1.045	0.1114	0.2636	0.0216	0.0755	0.0183	-6817.6556
115	type1	0.25	0	15	0.8866	0.1034	1.0305	0.1067	0.2482	0.021	-0.0025	0.0176	-6652.6467
116	type1	0.25	0	16	0.8812	0.1074	1.1738	0.1123	0.2377	0.0212	0.061	0.0181	-6834.3534
117	type1	0.25	0	17	1.1217	0.111	0.9345	0.112	0.2504	0.0218	0.0741	0.0184	-6895.2794
118	type1	0.25	0	18	1.0628	0.1096	0.9797	0.1122	0.2403	0.0214	0.0768	0.018	-6851.4861
119	type1	0.25	0	19	1.1444	0.1086	0.9097	0.11	0.24	0.0215	0.07	0.0181	-6864.9868
120	type1	0.25	0	20	0.9626	0.1074	1.0233	0.1107	0.2558	0.0217	0.0848	0.0181	-6776.9083
121	type1	0.25	0	21	1.1199	0.11	0.9151	0.1118	0.257	0.0218	0.0269	0.0182	-6884.1386
122	type1	0.25	0	22	1.0173	0.1054	0.9193	0.1076	0.2846	0.0221	0.0447	0.0183	-6783.2471
123	type1	0.25	0	23	1.0768	0.1062	0.8698	0.1075	0.2645	0.0215	0.0552	0.0179	-6768.7231
124	type1	0.25	0	24	1.0631	0.1075	0.9008	0.1089	0.2679	0.0217	0.0689	0.0181	-6793.9994
125	type1	0.25	0	25	1.0701	0.1072	0.9925	0.1093	0.2118	0.0209	0.0366	0.0177	-6801.6158
126	type1	0.25	0	26	1.1001	0.1075	0.9256	0.1094	0.2503	0.0219	0.0714	0.0183	-6827.2001
127	type1	0.25	0	27	1.179	0.1061	0.739	0.1065	0.2789	0.0222	0.0174	0.018	-6750.0184
128	type1	0.25	0	28	0.8831	0.1059	1.0935	0.11	0.2727	0.0216	0.0761	0.0184	-6801.8052
129	type1	0.25	0	29	1.116	0.1102	0.9476	0.1121	0.2303	0.0212	0.0656	0.018	-6853.4546
130	type1	0.25	0	30	1.0021	0.1055	0.9434	0.1079	0.2846	0.0221	0.0639	0.0183	-6795.8249
131	type1	0.25	0	31	0.9715	0.1069	1.0508	0.1107	0.2452	0.0204	0.059	0.0181	-6827.0481
132	type1	0.25	0	32	1.2433	0.1094	0.8094	0.1104	0.2208	0.0204	0.0685	0.0177	-6828.0588
133	type1	0.25	0	33	0.8135	0.1068	1.1429	0.1114	0.2816	0.0224	0.0614	0.0182	-6791.1906
134	type1	0.25	0	34	1.102	0.11	0.9405	0.1116	0.2439	0.0216	0.0476	0.018	-6870.1597
135	type1	0.25	0	35	1.0396	0.1067	0.9712	0.1093	0.2314	0.0208	0.06	0.0177	-6773.4466
136	type1	0.25	0	36	0.9559	0.1082	1.0553	0.1115	0.2532	0.0216	0.0692	0.0182	-6808.897
137	type1	0.25	0	37	1.1369	0.1083	0.8393	0.1087	0.2602	0.0217	0.0435	0.0181	-6795.5856
138	type1	0.25	0	38	0.9046	0.1068	1.1043	0.1111	0.2244	0.0207	0.0432	0.0174	-6753.1388
139	type1	0.25	0	39	0.989	0.1075	0.9863	0.1103	0.2424	0.021	0.0155	0.0177	-6748.1457
140	type1	0.25	0	40	1.0733	0.1062	0.8762	0.1077	0.2522	0.0214	0.037	0.0177	-6735.0712
141	type1	0.25	0	41	0.8349	0.1066	1.1418	0.1108	0.2711	0.0213	0.0556	0.0183	-6818.3488
142	type1	0.25	0	42	1.1762	0.1082	0.8148	0.1089	0.2638	0.0216	0.0316	0.0182	-6839.0557
143	type1	0.25	0	43	1.1952	0.1062	0.792	0.1066	0.2272	0.0205	0.0488	0.0175	-6740.6797
144	type1	0.25	0	44	1.0335	0.1082	0.99	0.1101	0.2419	0.0216	0.0591	0.0182	-6809.8606
145	type1	0.25	0	45	0.9092	0.1084	1.1069	0.1122	0.2564	0.0219	0.0442	0.0183	-6824.552
146	type1	0.25	0	46	1.1692	0.108	0.844	0.1094	0.2461	0.0212	0.0426	0.018	-6826.2517
147	type1	0.25	0	47	1.3027	0.1077	0.674	0.1068	0.2429	0.0208	0.0462	0.0176	-6781.1534
148	type1	0.25	0	48	1.0039	0.1079	1.0051	0.1112	0.2402	0.0212	0.0269	0.0178	-6791.4027
149	type1	0.25	0	49	0.9072	0.108	1.1131	0.1128	0.2598	0.0218	0.0492	0.0184	-6839.9344
150	type1	0.25	0	50	1.0866	0.1071	0.8585	0.1082	0.2608	0.0217	0.0557	0.0178	-6749.1861
151	type1	0.25	0	51	0.9777	0.1069	1.0303	0.1102	0.2521	0.0218	0.0656	0.0182	-6798.9915
152	type1	0.25	0	52	0.9756	0.1099	1.0479	0.1134	0.2504	0.0209	0.0274	0.0182	-6848.0906
153	type1	0.25	0	53	0.9873	0.1064	1.0179	0.1093	0.2364	0.0211	0.0704	0.0179	-6762.0459
154	type1	0.25	0	54	1.0243	0.1085	1.0314	0.1116	0.2384	0.0213	0.0724	0.018	-6855.6371
155	type1	0.25	0	55	0.9556	0.1063	1.0354	0.1095	0.2711	0.0217	0.0784	0.0184	-6830.3685
156	type1	0.25	0	56	0.9803	0.1095	1.0482	0.1132	0.2628	0.0217	0.0595	0.0185	-6870.3361
157	type1	0.25	0	57	0.9866	0.1072	1.0125	0.1099	0.2533	0.0213	0.0725	0.0182	-6798.8628
158	type1	0.25	0	58	0.6693	0.105	1.2905	0.1116	0.2707	0.0218	0.0369	0.0182	-6745.5271
159	type1	0.25	0	59	1.0441	0.1079	0.9182	0.1102	0.2675	0.0214	0.0853	0.0182	-6780.5233
160	type1	0.25	0	60	0.8253	0.107	1.1748	0.112	0.2578	0.0215	0.0201	0.0183	-6800.3311
161	type1	0.25	0	61	1.1176	0.1095	0.9022	0.1108	0.2212	0.0206	0.0592	0.0176	-6772.1908
162	type1	0.25	0	62	0.8974	0.1035	1.0092	0.1067	0.2565	0.0208	0.0775	0.0173	-6682.0357
163	type1	0.25	0	63	1.05	0.1054	0.9174	0.1071	0.2478	0.0213	0.058	0.0177	-6749.3682
164	type1	0.25	0	64	0.8406	0.1051	1.1844	0.1104	0.2408	0.0206	0.0591	0.0181	-6797.7328
165	type1	0.25	0	65	1.0224	0.1061	0.962	0.1085	0.2506	0.021	0.0629	0.0179	-6786.4825
166	type1	0.25	0	66	0.9797	0.107	1.0123	0.1106	0.2309	0.0208	0.0314	0.0175	-6743.5534
167	type1	0.25	0	67	0.9756	0.1056	0.9933	0.1081	0.2589	0.0214	0.0511	0.018	-6774.4062
168	type1	0.25	0	68	1.029	0.1086	0.9801	0.111	0.2696	0.022	0.0642	0.0186	-6850.1481
169	type1	0.25	0	69	0.8163	0.1075	1.2147	0.113	0.2492	0.0213	0.0503	0.0182	-6823.3984
170	type1	0.25	0	70	0.899	0.1064	1.1166	0.1107	0.2572	0.0218	0.0286	0.0182	-6830.4172
171	type1	0.25	0	71	1.0546	0.111	0.9783	0.1133	0.252	0.0222	0.0539	0.0182	-6849.7429
172	type1	0.25	0	72	0.9302	0.1077	1.0738	0.1112	0.2544	0.0218	0.0586	0.0181	-6810.8536
173	type1	0.25	0	73	0.8506	0.1109	1.1933	0.1157	0.2817	0.0226	0.0769	0.0188	-6925.7245
174	type1	0.25	0	74	0.9205	0.1067	1.1217	0.1112	0.2311	0.0206	0.0547	0.0179	-6811.5374
175	type1	0.25	0	75	1.3594	0.1093	0.6132	0.1073	0.2764	0.0227	0.05	0.0183	-6832.4965
176	type1	0.25	0	76	1.0664	0.1084	0.9452	0.1105	0.2242	0.0208	0.055	0.0175	-6763.7403
177	type1	0.25	0	77	1.0923	0.1074	0.9204	0.1093	0.2313	0.0209	0.0442	0.0176	-6786.8787
178	type1	0.25	0	78	0.8274	0.1074	1.167	0.1122	0.2741	0.0217	0.0541	0.0184	-6834.4454
179	type1	0.25	0	79	1.3044	0.1083	0.6844	0.1078	0.2223	0.0207	0.0205	0.0173	-6739.377
180	type1	0.25	0	80	0.9146	0.1043	1.0221	0.1074	0.2768	0.0216	0.0913	0.0183	-6747.1627
181	type1	0.25	0	81	0.9871	0.1067	0.9734	0.1086	0.2648	0.0219	0.0418	0.0181	-6768.2016
182	type1	0.25	0	82	1.1132	0.1079	0.9213	0.1098	0.2393	0.0213	0.068	0.0181	-6826.5313
183	type1	0.25	0	83	1.096	0.1101	0.9494	0.1127	0.2439	0.0217	0.0366	0.0182	-6853.659
184	type1	0.25	0	84	1.2268	0.1113	0.848	0.1117	0.2232	0.0209	0.0743	0.0179	-6865.991
185	type1	0.25	0	85	0.9095	0.1077	1.0918	0.1119	0.2505	0.022	0.0329	0.018	-6777.7758
186	type1	0.25	0	86	1.0534	0.106	0.9239	0.1084	0.2529	0.0217	0.0663	0.0179	-6767.1891
187	type1	0.25	0	87	1.097	0.1073	0.9249	0.1095	0.2287	0.0207	0.05	0.0176	-6798.567
188	type1	0.25	0	88	0.8392	0.1045	1.0624	0.1084	0.2923	0.0223	0.0369	0.0183	-6731.3918
189	type1	0.25	0	89	1.0057	0.1069	0.9834	0.1098	0.2632	0.0218	0.0292	0.0183	-6804.3471
190	type1	0.25	0	90	0.7992	0.107	1.1947	0.1124	0.2521	0.0218	0.0417	0.0179	-6773.5116
191	type1	0.25	0	91	0.9892	0.1093	0.9262	0.1116	0.3168	0.0232	0.0124	0.0187	-6821.8197
192	type1	0.25	0	92	1.0611	0.11	1.0197	0.1128	0.243	0.0216	0.0091	0.0185	-6896.2393
193	type1	0.25	0	93	0.8151	0.1055	1.1526	0.1108	0.2642	0.0211	0.0145	0.0183	-6759.6657
194	type1	0.25	0	94	0.9266	0.1036	1.0469	0.1078	0.2432	0.0207	0.0528	0.0176	-6748.5075
195	type1	0.25	0	95	0.8947	0.1069	1.116	0.1112	0.2551	0.0218	0.0512	0.0182	-6813.4887
196	type1	0.25	0	96	1.2314	0.1051	0.6991	0.1048	0.2441	0.0212	0.0723	0.0174	-6689.1924
197	type1	0.25	0	97	0.9976	0.1063	0.9461	0.1091	0.2575	0.0211	0.0572	0.0176	-6750.9263
198	type1	0.25	0	98	1.0135	0.1087	0.9896	0.1113	0.2552	0.022	0.055	0.0181	-6811.4403
199	type1	0.25	0	99	0.9205	0.1106	1.1327	0.1148	0.2649	0.0225	0.0786	0.0188	-6889.4642
200	type1	0.25	0	100	0.9352	0.106	1.0002	0.1095	0.2728	0.022	0.0477	0.0181	-6738.358
201	type1	0.5	0	1	1.1134	0.1215	0.9044	0.123	0.4919	0.0296	0.0572	0.0224	-7328.5384
202	type1	0.5	0	2	0.8738	0.1179	1.1361	0.1222	0.5164	0.0302	0.0478	0.0228	-7328.9608
203	type1	0.5	0	3	1.1066	0.1191	0.8183	0.1198	0.5359	0.0304	0.0441	0.0223	-7270.9534
204	type1	0.5	0	4	1.1541	0.1187	0.8664	0.1194	0.5069	0.0301	0.0474	0.0228	-7335.7241
205	type1	0.5	0	5	1.096	0.1204	1.0054	0.1227	0.4299	0.0279	0.0176	0.0221	-7315.6892
206	type1	0.5	0	6	0.8032	0.1201	1.2211	0.126	0.5164	0.0303	0.034	0.023	-7324.3495
207	type1	0.5	0	7	1.0871	0.1158	0.8828	0.1172	0.4938	0.0293	0.0787	0.0221	-7236.8785
208	type1	0.5	0	8	0.8937	0.121	1.1558	0.125	0.5114	0.0302	0.0894	0.0233	-7352.7921
209	type1	0.5	0	9	0.989	0.1196	1.076	0.1234	0.4679	0.0292	0.0748	0.0225	-7311.3606
210	type1	0.5	0	10	1.0627	0.118	0.8719	0.1187	0.5296	0.0309	0.0582	0.0225	-7230.5696
211	type1	0.5	0	11	1.0502	0.1178	0.899	0.1195	0.5211	0.0295	0.0941	0.0226	-7265.9907
212	type1	0.5	0	12	0.9704	0.1179	0.9517	0.1204	0.5438	0.0304	0.0344	0.0225	-7278.3741
213	type1	0.5	0	13	0.9937	0.1216	1.0211	0.1237	0.5623	0.0318	0.0596	0.0236	-7423.4855
214	type1	0.5	0	14	0.9889	0.1181	0.995	0.1201	0.5188	0.03	0.0876	0.0227	-7313.4383
215	type1	0.5	0	15	1.0878	0.1212	0.9055	0.1226	0.5273	0.0306	0.0448	0.0227	-7346.4437
216	type1	0.5	0	16	1.0314	0.1203	1.0019	0.1221	0.4787	0.0293	0.0147	0.0223	-7317.2991
217	type1	0.5	0	17	0.9182	0.1158	1.0391	0.1188	0.4977	0.0297	0.0412	0.022	-7229.7454
218	type1	0.5	0	18	1.0189	0.1175	0.9685	0.1196	0.5033	0.0294	0.0998	0.0225	-7285.0143
219	type1	0.5	0	19	0.9977	0.1191	1.0017	0.1215	0.4999	0.0297	-0.0174	0.0226	-7291.2554
220	type1	0.5	0	20	0.8584	0.1176	1.1273	0.1221	0.5245	0.0304	0.0751	0.0228	-7294.9517
221	type1	0.5	0	21	0.8439	0.1183	1.1693	0.1231	0.4905	0.0299	0.0532	0.0226	-7253.8672
222	type1	0.5	0	22	1.0346	0.1141	0.8449	0.1157	0.5649	0.0308	0.0106	0.0226	-7239.7276
223	type1	0.5	0	23	1.1166	0.1196	0.9639	0.1219	0.4347	0.0286	0.0251	0.0219	-7276.0262
224	type1	0.5	0	24	1.1044	0.1171	0.9166	0.1188	0.4224	0.0272	0.0627	0.0213	-7195.6667
225	type1	0.5	0	25	1.0709	0.1176	0.9006	0.1187	0.4826	0.0289	0.0684	0.0221	-7226.4417
226	type1	0.5	0	26	1.1683	0.1214	0.9139	0.1226	0.4343	0.0283	0.0271	0.0219	-7305.5907
227	type1	0.5	0	27	1.0759	0.1186	0.8947	0.1201	0.5121	0.0292	0.0655	0.0225	-7296.8857
228	type1	0.5	0	28	1.1216	0.1193	0.8796	0.1206	0.47	0.0283	0.0174	0.0218	-7281.0883
229	type1	0.5	0	29	0.9595	0.1194	1.0818	0.123	0.4854	0.0292	0.0688	0.0226	-7311.7097
230	type1	0.5	0	30	0.9299	0.1191	1.159	0.1232	0.4537	0.029	0.048	0.0226	-7308.1339
231	type1	0.5	0	31	0.9808	0.1219	1.0794	0.1253	0.4968	0.0298	0.0841	0.023	-7365.0312
232	type1	0.5	0	32	1.2298	0.1206	0.8311	0.1208	0.4693	0.0295	0.0456	0.0223	-7334.5338
233	type1	0.5	0	33	0.8982	0.1204	1.1436	0.1239	0.4932	0.0294	0.053	0.0228	-7333.1724
234	type1	0.5	0	34	0.9824	0.1188	1.052	0.1219	0.5094	0.0302	0.0017	0.0229	-7346.3003
235	type1	0.5	0	35	0.9213	0.115	1.0658	0.1191	0.4469	0.028	0.0869	0.0216	-7154.1281
236	type1	0.5	0	36	0.946	0.1179	1.0886	0.1211	0.4512	0.0281	0.0561	0.0219	-7261.8161
237	type1	0.5	0	37	1.0184	0.1212	1.0091	0.1231	0.4871	0.0295	0.0135	0.0223	-7328.7144
238	type1	0.5	0	38	1.0539	0.1184	0.8765	0.12	0.5501	0.0308	0.0233	0.0227	-7296.0537
239	type1	0.5	0	39	1.0404	0.1193	0.9692	0.121	0.5045	0.0299	0.0775	0.0226	-7317.2015
240	type1	0.5	0	40	0.9677	0.1225	1.0791	0.1257	0.5065	0.0302	0.0696	0.0228	-7388.9354
241	type1	0.5	0	41	1.1208	0.1206	0.8666	0.1215	0.5355	0.0308	0.0336	0.0228	-7359.8645
242	type1	0.5	0	42	1.2182	0.1179	0.767	0.1174	0.5102	0.0299	0.037	0.0225	-7303.0955
243	type1	0.5	0	43	0.9291	0.1168	1.0586	0.12	0.5045	0.0298	0.0555	0.0225	-7269.5388
244	type1	0.5	0	44	0.6638	0.1147	1.2502	0.1205	0.5177	0.0291	0.0359	0.0222	-7187.1016
245	type1	0.5	0	45	1.0716	0.121	0.9431	0.1222	0.5396	0.0316	0.0626	0.0233	-7366.587
246	type1	0.5	0	46	1.0247	0.1177	0.9394	0.1204	0.5086	0.0295	0.0772	0.0223	-7260.4014
247	type1	0.5	0	47	1.1948	0.1197	0.744	0.1197	0.5309	0.0307	0.0615	0.0225	-7267.5243
248	type1	0.5	0	48	0.9972	0.1161	0.9508	0.1182	0.5224	0.0298	0.0138	0.0225	-7274.7626
249	type1	0.5	0	49	0.935	0.1184	1.065	0.1214	0.5094	0.0296	0.0499	0.0226	-7319.0605
250	type1	0.5	0	50	0.8024	0.115	1.2005	0.1201	0.4724	0.0289	0.0792	0.0221	-7227.2779
251	type1	0.5	0	51	0.8794	0.1172	1.1027	0.1209	0.5158	0.0299	0.0736	0.0228	-7273.2553
252	type1	0.5	0	52	0.9636	0.1152	0.997	0.1175	0.5023	0.0297	0.0372	0.0223	-7235.5185
253	type1	0.5	0	53	1.0465	0.1194	0.901	0.1215	0.5325	0.0301	0.0576	0.0225	-7301.7451
254	type1	0.5	0	54	0.8102	0.1189	1.1666	0.1241	0.5802	0.0319	0.0794	0.0237	-7359.4301
255	type1	0.5	0	55	0.9748	0.1184	1.0196	0.1209	0.4873	0.0296	0.0616	0.0223	-7238.8902
256	type1	0.5	0	56	1.1884	0.1228	0.9033	0.1236	0.4625	0.0291	0.0231	0.0227	-7354.0517
257	type1	0.5	0	57	0.9469	0.1203	1.0685	0.1231	0.5061	0.0303	0.0422	0.0225	-7340.1492
258	type1	0.5	0	58	1.0256	0.1206	1.0118	0.1228	0.4937	0.0295	0.0901	0.0227	-7331.6173
259	type1	0.5	0	59	0.9646	0.1138	0.9644	0.1165	0.4781	0.0284	0.0172	0.0216	-7151.932
260	type1	0.5	0	60	0.9268	0.1175	1.0919	0.1213	0.4875	0.0291	0.0467	0.0226	-7295.2442
261	type1	0.5	0	61	1.1665	0.1199	0.8404	0.1202	0.488	0.0296	0.0243	0.0222	-7305.7659
262	type1	0.5	0	62	1.1687	0.1168	0.8549	0.1177	0.4844	0.0297	0.0861	0.0225	-7287.1523
263	type1	0.5	0	63	1.1366	0.1168	0.7859	0.1173	0.5206	0.0297	0.062	0.0223	-7230.8989
264	type1	0.5	0	64	0.9796	0.1158	0.9999	0.1192	0.4872	0.029	0.0216	0.0221	-7231.7177
265	type1	0.5	0	65	1.0301	0.1159	0.9308	0.1166	0.4691	0.0291	0.0482	0.0217	-7183.2837
266	type1	0.5	0	66	1.0291	0.1164	0.982	0.1186	0.4329	0.0273	0.0571	0.0215	-7193.758
267	type1	0.5	0	67	1.1312	0.119	0.8438	0.12	0.4922	0.0292	0.0413	0.022	-7279.6773
268	type1	0.5	0	68	0.7719	0.1196	1.2496	0.1256	0.5319	0.0309	0.0311	0.0232	-7341.2369
269	type1	0.5	0	69	0.9885	0.1162	1.001	0.1194	0.4785	0.0288	0.065	0.0221	-7238.9348
270	type1	0.5	0	70	1.0284	0.1192	0.9655	0.1209	0.4991	0.0297	0.037	0.0225	-7274.4358
271	type1	0.5	0	71	1.0499	0.1224	0.9904	0.1245	0.4877	0.0293	0.0553	0.0226	-7345.6162
272	type1	0.5	0	72	1.1384	0.1208	0.9092	0.1222	0.4763	0.0292	0.0041	0.0225	-7324.2143
273	type1	0.5	0	73	0.9096	0.1173	1.033	0.1205	0.5544	0.0308	0.0611	0.0227	-7325.977
274	type1	0.5	0	74	1.0882	0.1187	0.9176	0.1197	0.4863	0.0293	0.0506	0.0221	-7302.3015
275	type1	0.5	0	75	1.0498	0.1162	0.8626	0.1176	0.5407	0.0303	0.0704	0.0224	-7263.2854
276	type1	0.5	0	76	1.1882	0.122	0.9033	0.1231	0.4713	0.0298	0.0316	0.0227	-7367.7786
277	type1	0.5	0	77	0.764	0.1158	1.1205	0.1205	0.571	0.0298	0.1074	0.0227	-7281.0555
278	type1	0.5	0	78	1.0297	0.1196	1.0037	0.1222	0.5241	0.0306	0.0505	0.0232	-7383.114
279	type1	0.5	0	79	0.9423	0.1206	1.1164	0.1247	0.5057	0.03	0.0291	0.0231	-7372.4297
280	type1	0.5	0	80	1.0704	0.1179	0.9782	0.1201	0.4533	0.0287	0.0663	0.022	-7283.5402
281	type1	0.5	0	81	1.2384	0.1183	0.7346	0.1177	0.4815	0.0288	0.0612	0.0221	-7240.8116
282	type1	0.5	0	82	1.0787	0.1183	0.9221	0.1201	0.4724	0.0291	0.0689	0.0221	-7237.6665
283	type1	0.5	0	83	0.958	0.1164	1	0.1196	0.5266	0.0304	0.0593	0.0225	-7286.4837
284	type1	0.5	0	84	1.0071	0.1177	0.9605	0.1202	0.5518	0.0308	-0.0027	0.0231	-7349.5059
285	type1	0.5	0	85	0.9672	0.1193	1.0608	0.1226	0.5094	0.0303	0.0697	0.0229	-7324.954
286	type1	0.5	0	86	1.0491	0.1247	1.0729	0.1279	0.4757	0.0299	0.0469	0.023	-7410.5787
287	type1	0.5	0	87	0.9288	0.1182	1.1049	0.1227	0.4839	0.0289	0.0316	0.0227	-7299.5707
288	type1	0.5	0	88	0.9375	0.118	1.0967	0.1218	0.4627	0.0294	0.0452	0.0223	-7234.9993
289	type1	0.5	0	89	0.771	0.1145	1.1767	0.1192	0.5173	0.0296	0.0253	0.0224	-7246.0743
290	type1	0.5	0	90	1.3732	0.1214	0.6828	0.1202	0.4508	0.0284	0.0305	0.022	-7314.1378
291	type1	0.5	0	91	0.9996	0.1202	1.0678	0.1235	0.4792	0.029	0.0613	0.0228	-7343.563
292	type1	0.5	0	92	0.9129	0.1195	1.0519	0.1227	0.5334	0.0305	0.0572	0.0228	-7304.0202
293	type1	0.5	0	93	1.1126	0.1177	0.8167	0.1182	0.5561	0.031	0.0187	0.0227	-7313.1754
294	type1	0.5	0	94	0.9776	0.1174	0.9959	0.1199	0.5209	0.0301	0.0348	0.0227	-7298.2907
295	type1	0.5	0	95	1.0189	0.1191	0.9659	0.121	0.5068	0.0292	0.0187	0.0227	-7301.0986
296	type1	0.5	0	96	1.0335	0.1155	0.9182	0.1172	0.4665	0.0283	0.0729	0.0217	-7161.9275
297	type1	0.5	0	97	1.1315	0.1191	0.9173	0.1204	0.4496	0.0286	0.0545	0.0219	-7279.1026
298	type1	0.5	0	98	1.0906	0.1193	0.9285	0.1212	0.5115	0.03	0.0282	0.0228	-7354.8712
299	type1	0.5	0	99	0.9542	0.1155	0.9193	0.1181	0.563	0.0308	0.0241	0.0224	-7237.2967
300	type1	0.5	0	100	0.8975	0.1171	1.079	0.1211	0.4809	0.0285	0.0189	0.022	-7229.6054
301	type1	0.75	0	1	1.2059	0.1313	0.8015	0.1314	0.7559	0.0371	0.0098	0.0263	-7743.9677
302	type1	0.75	0	2	1.0846	0.1285	0.8538	0.1295	0.8028	0.0379	0.0516	0.0266	-7697.1587
303	type1	0.75	0	3	0.9134	0.1229	1.0211	0.1261	0.7532	0.0361	0.0695	0.0259	-7623.7283
304	type1	0.75	0	4	0.9272	0.1309	1.1722	0.1348	0.7325	0.0374	0.0415	0.0269	-7770.7052
305	type1	0.75	0	5	0.8462	0.1251	1.0788	0.1293	0.7945	0.0377	0.0589	0.0263	-7637.786
306	type1	0.75	0	6	1.1959	0.1315	0.8173	0.1313	0.7828	0.0385	0.0807	0.0268	-7759.59
307	type1	0.75	0	7	1.0487	0.1289	1.0135	0.1313	0.6857	0.0354	0.065	0.0258	-7696.8406
308	type1	0.75	0	8	0.9	0.1249	1.1403	0.1289	0.6986	0.0345	0.0878	0.0261	-7688.6973
309	type1	0.75	0	9	0.9845	0.1296	1.0134	0.132	0.7781	0.0376	0.0911	0.0266	-7733.6727
310	type1	0.75	0	10	0.8356	0.1235	1.0848	0.1268	0.7366	0.036	-0.0181	0.0256	-7548.2149
311	type1	0.75	0	11	0.9033	0.1289	1.162	0.1332	0.7205	0.0364	0.0713	0.0263	-7723.1575
312	type1	0.75	0	12	1.0558	0.1326	0.9994	0.1343	0.7762	0.0379	0.0888	0.0271	-7814.5257
313	type1	0.75	0	13	1.0607	0.1293	0.9388	0.1309	0.7733	0.0375	0.1018	0.0265	-7749.2002
314	type1	0.75	0	14	1.165	0.1282	0.8557	0.1288	0.7675	0.0377	0.0704	0.0266	-7755.187
315	type1	0.75	0	15	0.9531	0.1276	1.0072	0.1304	0.7859	0.0376	0.1108	0.0266	-7682.8045
316	type1	0.75	0	16	1.2121	0.132	0.8404	0.1323	0.7524	0.0375	0.0125	0.0265	-7791.2685
317	type1	0.75	0	17	0.9468	0.1246	0.9759	0.1273	0.8047	0.0377	0.0302	0.0265	-7670.5632
318	type1	0.75	0	18	1.0762	0.1266	0.8652	0.1274	0.7713	0.037	0.0577	0.026	-7674.9173
319	type1	0.75	0	19	0.9923	0.1276	0.9644	0.1292	0.7908	0.0373	0.0684	0.0266	-7709.8117
320	type1	0.75	0	20	1.0751	0.1292	1.0024	0.1309	0.7013	0.0368	0.0357	0.0262	-7707.0548
321	type1	0.75	0	21	1.1449	0.1276	0.876	0.128	0.7268	0.0369	0.0841	0.0262	-7665.6596
322	type1	0.75	0	22	1.2454	0.125	0.644	0.124	0.7862	0.0374	0.0121	0.0259	-7603.8164
323	type1	0.75	0	23	0.8949	0.1269	1.0891	0.1302	0.781	0.0372	0.0818	0.0267	-7713.2511
324	type1	0.75	0	24	1.1622	0.1325	0.9153	0.1335	0.7234	0.0371	0.0822	0.0263	-7761.5068
325	type1	0.75	0	25	0.9855	0.1247	0.9443	0.127	0.8029	0.0375	0.071	0.0265	-7683.4648
326	type1	0.75	0	26	0.9865	0.1279	1.0407	0.1311	0.7537	0.0362	0.0391	0.0268	-7755.2283
327	type1	0.75	0	27	1.3365	0.1325	0.7451	0.1318	0.6977	0.0359	0.0754	0.0261	-7738.6962
328	type1	0.75	0	28	0.8408	0.1274	1.1018	0.1315	0.8091	0.038	0.0762	0.0266	-7709.1674
329	type1	0.75	0	29	1.0796	0.1311	0.9445	0.1325	0.7607	0.0372	0.0392	0.0265	-7775.8076
330	type1	0.75	0	30	1.0708	0.1288	0.9516	0.1304	0.7159	0.0363	0.0454	0.026	-7675.9526
331	type1	0.75	0	31	0.9409	0.1294	1.0654	0.1324	0.7485	0.037	0.0674	0.0263	-7689.884
332	type1	0.75	0	32	1.124	0.1289	0.8499	0.1287	0.7665	0.0372	0.02	0.0265	-7688.104
333	type1	0.75	0	33	0.9338	0.1282	1.061	0.1315	0.7282	0.0364	0.044	0.0257	-7672.0784
334	type1	0.75	0	34	0.9774	0.1271	0.9709	0.1296	0.7615	0.0369	0.0034	0.026	-7647.4952
335	type1	0.75	0	35	1.0685	0.126	0.8599	0.1267	0.7649	0.0369	0.0418	0.026	-7630.9285
336	type1	0.75	0	36	0.8112	0.1285	1.1793	0.1327	0.7841	0.0369	0.0537	0.0268	-7760.1205
337	type1	0.75	0	37	1.1939	0.1296	0.8177	0.1294	0.7503	0.0367	0.0043	0.0264	-7737.5343
338	type1	0.75	0	38	1.2094	0.1269	0.773	0.1266	0.7329	0.0367	0.0319	0.0258	-7655.9494
339	type1	0.75	0	39	1.0395	0.1294	0.9978	0.1307	0.7301	0.0372	0.0738	0.0264	-7701.8782
340	type1	0.75	0	40	0.8951	0.1289	1.123	0.132	0.7566	0.0374	0.0279	0.0266	-7711.545
341	type1	0.75	0	41	1.1824	0.1287	0.8261	0.1292	0.7493	0.0369	0.0336	0.0264	-7715.1014
342	type1	0.75	0	42	1.3025	0.1291	0.6828	0.1279	0.7327	0.0359	0.0543	0.0259	-7687.7227
343	type1	0.75	0	43	1.0164	0.1301	1.0061	0.1327	0.7308	0.0366	0.0177	0.0261	-7699.6822
344	type1	0.75	0	44	0.9347	0.1291	1.0771	0.1332	0.7749	0.0377	0.0472	0.0269	-7737.0542
345	type1	0.75	0	45	1.0329	0.1267	0.8936	0.1281	0.7674	0.0368	0.0639	0.0259	-7634.5726
346	type1	0.75	0	46	0.9608	0.1262	1.0297	0.1288	0.7679	0.0377	0.0749	0.0266	-7680.7498
347	type1	0.75	0	47	0.9827	0.131	1.0569	0.1339	0.73	0.0359	0.0293	0.0264	-7738.5953
348	type1	0.75	0	48	1.0212	0.1279	1.0005	0.1299	0.7369	0.037	0.0801	0.0263	-7688.483
349	type1	0.75	0	49	1.1322	0.1315	0.9372	0.1329	0.7397	0.037	0.0744	0.0265	-7786.7486
350	type1	0.75	0	50	0.9951	0.1283	1.0186	0.1305	0.78	0.0374	0.0798	0.0269	-7764.2054
351	type1	0.75	0	51	1.028	0.1311	1.0217	0.1339	0.7599	0.0374	0.0581	0.0268	-7775.4776
352	type1	0.75	0	52	0.9796	0.1286	1.0351	0.1309	0.744	0.0367	0.0847	0.0265	-7701.0758
353	type1	0.75	0	53	0.6189	0.1248	1.3481	0.132	0.7601	0.0365	0.0417	0.0263	-7626.6748
354	type1	0.75	0	54	1.0634	0.1293	0.917	0.1311	0.7579	0.0365	0.0714	0.0265	-7677.6472
355	type1	0.75	0	55	0.7846	0.1263	1.1897	0.1312	0.7713	0.0373	0.0186	0.0265	-7671.1618
356	type1	0.75	0	56	1.1328	0.1304	0.9059	0.1315	0.6928	0.0355	0.0697	0.0257	-7674.5189
357	type1	0.75	0	57	0.9128	0.1242	0.9927	0.1268	0.7634	0.0362	0.0823	0.0255	-7632.5293
358	type1	0.75	0	58	1.1013	0.1256	0.8594	0.1259	0.7276	0.036	0.0529	0.0256	-7624.4852
359	type1	0.75	0	59	0.8534	0.1262	1.1939	0.1309	0.7221	0.0358	0.0697	0.0265	-7702.1608
360	type1	0.75	0	60	1.0035	0.127	1.0026	0.1295	0.7464	0.0363	0.0727	0.0263	-7712.6289
361	type1	0.75	0	61	1.015	0.1275	0.9713	0.1305	0.7205	0.0361	0.0199	0.0256	-7646.7412
362	type1	0.75	0	62	0.9962	0.1265	0.9861	0.1285	0.7559	0.0371	0.0493	0.0262	-7689.0522
363	type1	0.75	0	63	0.9879	0.1286	1.0056	0.1312	0.7965	0.0379	0.0603	0.0271	-7737.1016
364	type1	0.75	0	64	0.7624	0.1277	1.2583	0.1335	0.7511	0.0369	0.0421	0.0265	-7701.9089
365	type1	0.75	0	65	0.9169	0.128	1.1008	0.132	0.7862	0.038	-0.0045	0.0269	-7765.0923
366	type1	0.75	0	66	1.0271	0.1317	0.9939	0.1338	0.755	0.0374	0.0511	0.0266	-7720.134
367	type1	0.75	0	67	0.9685	0.1279	1.0138	0.1303	0.7692	0.0376	0.0546	0.0262	-7708.5152
368	type1	0.75	0	68	0.8105	0.1307	1.219	0.136	0.804	0.0383	0.104	0.0272	-7810.1661
369	type1	0.75	0	69	0.9463	0.1281	1.0989	0.1318	0.7162	0.036	0.0582	0.0261	-7710.3964
370	type1	0.75	0	70	1.3905	0.1293	0.5762	0.1265	0.7816	0.0382	0.0552	0.0263	-7694.5572
371	type1	0.75	0	71	1.0969	0.1291	0.915	0.1307	0.6908	0.0358	0.0612	0.0253	-7632.7493
372	type1	0.75	0	72	1.0778	0.129	0.9403	0.1306	0.7249	0.0365	0.0347	0.026	-7699.0155
373	type1	0.75	0	73	0.8147	0.1266	1.1708	0.1312	0.7636	0.0366	0.0683	0.0264	-7695.228
374	type1	0.75	0	74	1.4115	0.1306	0.5813	0.128	0.7174	0.0366	-0.0011	0.0255	-7656.6318
375	type1	0.75	0	75	0.956	0.1246	0.9764	0.1265	0.7884	0.0371	0.1277	0.0266	-7648.9628
376	type1	0.75	0	76	0.9154	0.1261	1.0242	0.1285	0.7789	0.0375	0.0475	0.0263	-7647.1393
377	type1	0.75	0	77	1.1485	0.1295	0.9136	0.1306	0.727	0.037	0.0874	0.0264	-7734.7026
378	type1	0.75	0	78	1.2	0.131	0.8687	0.132	0.7143	0.0367	0.0363	0.0263	-7725.7436
379	type1	0.75	0	79	1.2305	0.1331	0.8449	0.133	0.7251	0.0369	0.0875	0.0265	-7769.965
380	type1	0.75	0	80	0.9077	0.1292	1.1005	0.1331	0.7415	0.0376	0.0165	0.0261	-7660.4089
381	type1	0.75	0	81	1.1309	0.1254	0.8467	0.1265	0.7363	0.0366	0.0859	0.0258	-7646.1068
382	type1	0.75	0	82	1.1091	0.1279	0.901	0.1293	0.7295	0.0364	0.0498	0.026	-7698.9971
383	type1	0.75	0	83	0.8459	0.1239	1.0438	0.1271	0.7876	0.0371	0.0316	0.0261	-7594.6587
384	type1	0.75	0	84	0.9478	0.1266	1.0596	0.13	0.737	0.0365	0.0303	0.0263	-7663.8564
385	type1	0.75	0	85	0.7972	0.1273	1.1821	0.1326	0.7612	0.0374	0.0378	0.0261	-7670.412
386	type1	0.75	0	86	0.9244	0.128	0.9685	0.1304	0.8379	0.0383	2e-04	0.0267	-7678.5371
387	type1	0.75	0	87	1.0413	0.1314	1.0579	0.1339	0.7305	0.0374	0.0116	0.0267	-7769.9476
388	type1	0.75	0	88	0.7487	0.1268	1.2356	0.1328	0.7704	0.0368	-0.0137	0.0267	-7669.9392
389	type1	0.75	0	89	0.9332	0.1234	1.0406	0.1272	0.7318	0.0359	0.0642	0.0257	-7653.8392
390	type1	0.75	0	90	0.8538	0.1267	1.1368	0.1308	0.7704	0.0375	0.0517	0.0265	-7698.8187
391	type1	0.75	0	91	1.2425	0.1257	0.6893	0.1246	0.7447	0.0369	0.0687	0.0256	-7599.662
392	type1	0.75	0	92	1.0076	0.1276	0.92	0.1301	0.7814	0.0369	0.048	0.0259	-7689.8345
393	type1	0.75	0	93	1.0535	0.1299	0.9332	0.1311	0.7729	0.0379	0.0642	0.0264	-7705.8679
394	type1	0.75	0	94	0.8356	0.1311	1.1954	0.1358	0.8036	0.0391	0.0862	0.0274	-7782.5863
395	type1	0.75	0	95	0.9647	0.1256	0.9563	0.1281	0.778	0.0375	0.051	0.026	-7614.6868
396	type1	0.75	0	96	1.0781	0.1267	0.8748	0.1283	0.8054	0.0387	0.0415	0.0267	-7691.0998
397	type1	0.75	0	97	1.0048	0.1281	1.0164	0.1302	0.734	0.0369	0.0282	0.0261	-7699.156
398	type1	0.75	0	98	1.2244	0.1299	0.761	0.1297	0.7965	0.039	0.0683	0.0266	-7739.1645
399	type1	0.75	0	99	0.9048	0.1254	1.0511	0.1287	0.761	0.0367	0.0412	0.0261	-7651.4842
400	type1	0.75	0	100	0.808	0.1271	1.1997	0.1319	0.7583	0.0375	0.0891	0.0265	-7676.7544
401	type1	1	0	1	0.9448	0.1382	1.0889	0.1422	0.9909	0.0442	0.0436	0.0299	-8024.636
402	type1	1	0	2	1.0978	0.1323	0.8401	0.1332	1.009	0.0437	0.0383	0.0293	-7956.9611
403	type1	1	0	3	0.976	0.1361	1.0387	0.1385	0.9985	0.044	0.1412	0.03	-8008.7979
404	type1	1	0	4	0.8816	0.1343	1.1526	0.1389	0.9795	0.0433	0.0852	0.0299	-8010.2772
405	type1	1	0	5	0.9662	0.1354	1.0053	0.1379	1.0387	0.0455	0.0784	0.0299	-7992.8164
406	type1	1	0	6	1.0458	0.1365	0.8997	0.1379	1.0733	0.045	0.0926	0.0304	-8053.6772
407	type1	1	0	7	0.8699	0.1312	1.0126	0.1346	1.058	0.0442	0.0223	0.0294	-7969.2836
408	type1	1	0	8	1.1032	0.138	0.87	0.1386	1.0816	0.0461	0.0566	0.0305	-8103.1012
409	type1	1	0	9	0.9863	0.1364	1.0013	0.1382	1.0088	0.0439	0.1293	0.0297	-8028.0207
410	type1	1	0	10	1.1442	0.139	0.8895	0.1391	1.0095	0.0448	0.0573	0.0299	-8093.1997
411	type1	1	0	11	0.8682	0.1368	1.1312	0.1403	0.9909	0.0434	-0.0132	0.0296	-8022.5548
412	type1	1	0	12	0.6994	0.1299	1.2696	0.1356	0.9803	0.0432	0.0562	0.0291	-7946.3235
413	type1	1	0	13	1.0546	0.1362	0.9631	0.1373	0.9646	0.0431	0.1054	0.0293	-8009.7592
414	type1	1	0	14	0.9396	0.1357	1.0568	0.1391	1.0032	0.0439	0.0287	0.0299	-8013.6351
415	type1	1	0	15	0.8562	0.1342	1.1415	0.1382	1.024	0.0449	0.0476	0.0299	-8028.4175
416	type1	1	0	16	0.9013	0.1354	1.1042	0.1389	1.0007	0.045	0.0777	0.0298	-7978.7094
417	type1	1	0	17	0.9963	0.1289	0.8757	0.1306	1.0549	0.0443	0.0184	0.0294	-7927.7004
418	type1	1	0	18	1.2524	0.1367	0.8137	0.1371	0.9316	0.0434	-0.0097	0.0291	-8000.0461
419	type1	1	0	19	1.1087	0.1363	0.9437	0.1378	0.8993	0.0417	0.0696	0.0287	-7970.1501
420	type1	1	0	20	1.105	0.1377	0.9059	0.1381	0.9686	0.0432	0.0324	0.0295	-8000.0978
421	type1	1	0	21	1.0718	0.1427	1.0567	0.1451	0.9662	0.0439	0.0385	0.0303	-8143.4981
422	type1	1	0	22	1.0618	0.1374	0.9419	0.1391	0.9787	0.0429	0.0879	0.0295	-8025.1919
423	type1	1	0	23	1.1129	0.1387	0.9628	0.1404	0.9155	0.0416	0.0202	0.029	-8052.4758
424	type1	1	0	24	0.9415	0.1375	1.1002	0.1408	0.9955	0.044	0.0882	0.0301	-8051.9264
425	type1	1	0	25	0.996	0.136	1.0563	0.1383	0.9609	0.044	0.0685	0.0297	-8007.5246
426	type1	1	0	26	0.8933	0.1372	1.1371	0.1407	0.9905	0.0438	0.048	0.0298	-8044.1124
427	type1	1	0	27	1.2996	0.1368	0.7375	0.1355	0.9229	0.0428	0.0318	0.0288	-7980.0159
428	type1	1	0	28	0.7327	0.1387	1.3816	0.1455	0.9667	0.0433	0.0705	0.0303	-8099.8392
429	type1	1	0	29	1.0532	0.1376	0.9966	0.1397	0.989	0.0446	-7e-04	0.03	-8055.934
430	type1	1	0	30	0.8576	0.1315	1.1138	0.1359	0.9765	0.0428	0.1129	0.0294	-7921.898
431	type1	1	0	31	1.0217	0.1383	1.0048	0.1401	0.9743	0.0433	0.044	0.0295	-8043.9201
432	type1	1	0	32	1.1067	0.1375	0.8885	0.1381	0.9561	0.0427	0.0075	0.0288	-7998.2482
433	type1	1	0	33	0.9466	0.1364	0.9852	0.139	1.0839	0.0457	0.02	0.0302	-8047.0793
434	type1	1	0	34	0.9508	0.1361	1.0037	0.1378	1.0154	0.044	0.0583	0.0295	-7992.3236
435	type1	1	0	35	1.06	0.1386	0.9574	0.1404	1.0253	0.0446	0.0777	0.03	-8112.2222
436	type1	1	0	36	1.2529	0.1389	0.7154	0.138	1.0374	0.0446	0.0476	0.0298	-8061.293
437	type1	1	0	37	1.1269	0.1347	0.8808	0.1355	0.9959	0.0439	0.0173	0.0297	-8027.9472
438	type1	1	0	38	0.8266	0.1323	1.1729	0.1366	0.9897	0.0438	0.0865	0.0296	-7982.7427
439	type1	1	0	39	0.6371	0.1317	1.2758	0.1381	1.0214	0.043	0.0897	0.0294	-7929.0379
440	type1	1	0	40	1.0418	0.1352	0.9385	0.1366	1.0467	0.0455	0.0644	0.0302	-8031.2359
441	type1	1	0	41	1.1587	0.136	0.8243	0.1358	0.9787	0.0434	0.1222	0.0292	-7981.8679
442	type1	1	0	42	1.2437	0.1356	0.6562	0.1343	1.0328	0.0442	0.0714	0.0293	-7940.4557
443	type1	1	0	43	1.0647	0.1339	0.8873	0.1351	1.0358	0.0443	-0.0088	0.0298	-8028.8351
444	type1	1	0	44	1.0008	0.1352	0.9976	0.1375	1.0102	0.0441	0.0291	0.0297	-8054.1474
445	type1	1	0	45	0.8229	0.1331	1.1781	0.1375	0.9886	0.0435	0.0723	0.0297	-7994.0596
446	type1	1	0	46	0.7459	0.1337	1.253	0.1393	1.0248	0.0442	0.0753	0.0302	-8014.6635
447	type1	1	0	47	1.0192	0.1306	0.9257	0.1315	1.0082	0.0441	0.0278	0.0293	-7959.9816
448	type1	1	0	48	1.0017	0.1364	0.9041	0.1385	1.0776	0.0449	0.0544	0.0298	-8033.8838
449	type1	1	0	49	1.0018	0.1365	0.992	0.1391	1.0541	0.0458	0.0834	0.0304	-8048.6971
450	type1	1	0	50	0.8939	0.136	1.1072	0.1397	1.0269	0.045	0.0378	0.0302	-8016.7715
451	type1	1	0	51	1.0068	0.14	1.0879	0.1427	1.01	0.0451	-0.0499	0.0308	-8125.1377
452	type1	1	0	52	0.8943	0.1357	1.1184	0.1388	1.0013	0.0445	0.0575	0.0296	-8058.9183
453	type1	1	0	53	1.0513	0.1386	0.9768	0.1402	0.9708	0.0433	0.1257	0.0295	-8020.1977
454	type1	1	0	54	1.0508	0.1317	0.907	0.1332	0.9591	0.0424	0.0083	0.0288	-7920.0361
455	type1	1	0	55	1.0508	0.1372	0.9891	0.1388	0.9832	0.0435	0.0342	0.0301	-8053.1404
456	type1	1	0	56	1.2453	0.1378	0.7611	0.1367	0.9869	0.0441	0.0043	0.0294	-8044.0402
457	type1	1	0	57	1.1858	0.1329	0.8033	0.1327	0.9773	0.0441	0.071	0.0292	-7965.522
458	type1	1	0	58	1.1684	0.1353	0.8122	0.1352	0.9814	0.0433	0.0537	0.0293	-7982.8052
459	type1	1	0	59	0.8936	0.1327	1.076	0.1362	1.0275	0.0441	-0.0097	0.0299	-8000.601
460	type1	1	0	60	0.8185	0.133	1.1395	0.1365	1.0255	0.0446	0.0671	0.0297	-7986.8511
461	type1	1	0	61	1.0647	0.1353	1.0031	0.1376	0.8795	0.0412	0.0266	0.0285	-7962.4534
462	type1	1	0	62	1.2183	0.1365	0.7644	0.1362	0.9779	0.0429	0.0299	0.029	-8020.638
463	type1	1	0	63	0.6819	0.1367	1.3279	0.1432	1.0535	0.0456	0.0268	0.0305	-8052.9548
464	type1	1	0	64	0.9892	0.1325	0.9943	0.135	0.9691	0.0432	0.0484	0.0292	-7960.383
465	type1	1	0	65	1.1002	0.1392	0.9694	0.1401	0.9292	0.0429	0.0451	0.0295	-8003.5746
466	type1	1	0	66	1.262	0.1409	0.8112	0.1407	0.9303	0.0425	0.0246	0.0293	-8060.3473
467	type1	1	0	67	1.1546	0.137	0.8687	0.1377	0.9716	0.0437	0.0263	0.0294	-8017.4965
468	type1	1	0	68	0.7357	0.1378	1.2655	0.1431	1.0847	0.0459	0.0646	0.0306	-8144.5248
469	type1	1	0	69	1.0604	0.1337	0.9294	0.1346	0.9454	0.0428	0.052	0.0286	-7971.7577
470	type1	1	0	70	1.0803	0.1338	0.8613	0.1345	1.06	0.0452	0.0598	0.0299	-8054.6317
471	type1	1	0	71	0.8269	0.1374	1.2718	0.1429	0.9778	0.0443	0.0215	0.0304	-8079.2607
472	type1	1	0	72	0.7883	0.1335	1.1407	0.1372	1.0608	0.0435	0.1445	0.03	-8056.409
473	type1	1	0	73	0.9568	0.1388	1.1327	0.142	0.9753	0.0442	0.0492	0.0302	-8090.7867
474	type1	1	0	74	0.9741	0.1396	1.1317	0.1432	0.9664	0.0436	0.0251	0.0303	-8093.5436
475	type1	1	0	75	0.9983	0.1374	1.0687	0.1401	0.9436	0.0433	0.0489	0.0293	-8036.0071
476	type1	1	0	76	1.1738	0.136	0.8216	0.1362	0.9936	0.0435	0.0544	0.0297	-8018.0187
477	type1	1	0	77	1.0932	0.1361	0.944	0.1377	0.949	0.0432	0.078	0.0294	-7984.7218
478	type1	1	0	78	0.862	0.1343	1.1459	0.1383	1.0235	0.0448	0.07	0.03	-8061.5294
479	type1	1	0	79	0.9896	0.1341	0.9232	0.1358	1.0988	0.0457	0.0116	0.0302	-8052.303
480	type1	1	0	80	1.0522	0.1396	1.0086	0.142	1.0286	0.0453	0.0239	0.0307	-8108.8499
481	type1	1	0	81	0.8687	0.1391	1.2383	0.1441	0.921	0.0426	0.0694	0.0296	-8030.1511
482	type1	1	0	82	1.067	0.1326	0.9229	0.1345	1.0138	0.0438	0.0682	0.0302	-8017.9891
483	type1	1	0	83	0.9723	0.1352	1.044	0.1384	0.9989	0.045	0.0415	0.0299	-7986.0201
484	type1	1	0	84	0.7393	0.1346	1.221	0.14	1.0338	0.044	-0.0065	0.0299	-8018.0497
485	type1	1	0	85	1.2322	0.139	0.839	0.139	0.9745	0.0438	-2e-04	0.0301	-8091.3508
486	type1	1	0	86	1.1047	0.1378	0.9528	0.1399	0.9493	0.0427	0.084	0.0296	-8026.6878
487	type1	1	0	87	0.7938	0.1374	1.2002	0.1417	1.0687	0.0454	0.0746	0.0307	-8094.2898
488	type1	1	0	88	1.0189	0.1364	0.9742	0.1385	1.0475	0.0452	0.0111	0.0301	-8087.89
489	type1	1	0	89	0.9727	0.1356	1.0459	0.1386	0.978	0.0436	0.0565	0.0296	-8020.0579
490	type1	1	0	90	1.2256	0.1346	0.7239	0.1336	1.0199	0.0436	0.012	0.0297	-8016.8354
491	type1	1	0	91	1.0977	0.1381	0.9392	0.139	0.9187	0.0422	0.0209	0.029	-7961.926
492	type1	1	0	92	1.2402	0.1345	0.7747	0.1338	0.9412	0.0432	0.0267	0.0288	-7980.433
493	type1	1	0	93	1.2019	0.1363	0.7786	0.1357	1.0176	0.0443	0.0246	0.0297	-8044.0102
494	type1	1	0	94	0.9075	0.131	0.9983	0.1339	1.0551	0.0446	0.0357	0.0296	-7984.1547
495	type1	1	0	95	0.9045	0.1338	1.0911	0.138	0.9529	0.0421	0.0533	0.0291	-7963.6778
496	type1	1	0	96	0.8432	0.1337	1.1102	0.1378	1.057	0.0455	0.1033	0.0301	-8007.3901
497	type1	1	0	97	1.1039	0.1345	0.8802	0.1357	1.0093	0.0438	0.1079	0.0297	-8026.3866
498	type1	1	0	98	0.8688	0.1362	1.1306	0.1395	0.9958	0.0436	0.0393	0.0298	-7999.4518
499	type1	1	0	99	1.0928	0.1308	0.7833	0.1306	1.0507	0.0445	0.0036	0.0293	-7944.3988
500	type1	1	0	100	1.0974	0.1359	0.8625	0.1358	1.0328	0.0447	0.0545	0.0297	-8033.7461
