# Supplementary material for: Genotype–covariate correlation and interaction disentangled by a whole-genome multivariate reaction norm model
Source: Nat Commun. 2019 May 20;10:2239. doi: 10.1038/s41467-019-10128-w (PMC6527612; doi:10.1038/s41467-019-10128-w)
Supplement: Supplementary file 13 — Source Data [file 41467_2019_10128_MOESM13_ESM.zip › data/fs8/fs8_res_gci.txt]

V1	V2	V3	V4	V5	V6	V7	V8	V9	V10	V11
power	0.25	0.25	1	0.81271	0.158024	0.802228	0.298524	1.43229	0.259935	7.361
power	0.25	0.25	2	0.778402	0.15428	0.526991	0.290557	1.657316	0.25353	3.271
power	0.25	0.25	3	0.921031	0.157462	0.578483	0.290238	1.498289	0.252403	4.08
power	0.25	0.25	4	0.923376	0.156244	1.407084	0.288746	0.66862	0.249185	26.528
power	0.25	0.25	5	1.034147	0.156233	0.527893	0.27818	1.382616	0.243146	3.855
power	0.25	0.25	6	0.876707	0.153249	0.673953	0.288756	1.403775	0.25142	5.526
power	0.25	0.25	7	1.063836	0.155944	0.146222	0.285278	1.777371	0.248916	0.263
power	0.25	0.25	8	0.761939	0.157257	0.551852	0.295524	1.680374	0.256722	3.431
power	0.25	0.25	9	0.99398	0.154496	0.412486	0.286925	1.545283	0.250989	2.056
power	0.25	0.25	10	0.962706	0.163171	0.717905	0.294775	1.391903	0.256934	6.301
power	0.25	0.25	11	0.939574	0.15602	0.631904	0.285852	1.433738	0.249451	5.292
power	0.25	0.25	12	1.006474	0.159948	0.907694	0.291621	1.124783	0.25454	10.306
power	0.25	0.25	13	0.938024	0.160952	0.304448	0.29589	1.853494	0.260553	1.091
power	0.25	0.25	14	1.132204	0.150876	0.10547	0.275627	1.666307	0.241986	0.147
power	0.25	0.25	15	0.972716	0.157665	0.417366	0.291824	1.605186	0.25443	2.026
power	0.25	0.25	16	0.749579	0.159975	0.5773	0.29614	1.752373	0.259564	4.039
power	0.25	0.25	17	1.10946	0.159242	0.588428	0.29043	1.323532	0.250986	4.209
power	0.25	0.25	18	0.8634	0.161386	0.984567	0.302707	1.222846	0.261211	10.722
power	0.25	0.25	19	0.95285	0.158601	3e-06	0.286856	2.07511	0.252579	0
power	0.25	0.25	20	0.602934	0.153514	1.035511	0.293716	1.354011	0.253253	13.182
power	0.25	0.25	21	0.803704	0.156807	0.900829	0.294781	1.338007	0.254892	10.02
power	0.25	0.25	22	0.83163	0.150539	0.314054	0.280112	1.743754	0.244253	1.256
power	0.25	0.25	23	0.787779	0.155564	1.31343	0.296285	0.904946	0.254619	20.78
power	0.25	0.25	24	0.83571	0.155317	0.976983	0.292761	1.174737	0.253078	11.565
power	0.25	0.25	25	0.989337	0.154492	0.373492	0.284657	1.586979	0.247805	1.73
power	0.25	0.25	26	1.070342	0.158586	0.265525	0.289348	1.664284	0.253665	0.835
power	0.25	0.25	27	0.689954	0.155509	0.855721	0.289423	1.458399	0.250638	9.456
power	0.25	0.25	28	1.163513	0.163493	0.444383	0.298357	1.478707	0.261514	2.202
power	0.25	0.25	29	1.110471	0.159773	0.007213	0.292489	1.931903	0.258094	0.001
power	0.25	0.25	30	0.792418	0.153593	3e-06	0.285584	2.195632	0.252435	0
power	0.25	0.25	31	0.764843	0.154477	0.84596	0.290878	1.376217	0.253711	8.904
power	0.25	0.25	32	0.811285	0.153043	0.359259	0.284106	1.787532	0.249879	1.641
power	0.25	0.25	33	1.129825	0.151305	0.145068	0.28193	1.684356	0.247446	0.266
power	0.25	0.25	34	1.152928	0.153849	0.100951	0.283688	1.741091	0.248361	0.127
power	0.25	0.25	35	0.862007	0.155419	0.306715	0.292882	1.825607	0.256559	1.073
power	0.25	0.25	36	0.628176	0.161741	1.210991	0.304653	1.221244	0.260115	16.222
power	0.25	0.25	37	0.608453	0.153247	0.728062	0.292268	1.625531	0.254254	6.314
power	0.25	0.25	38	0.78979	0.151791	0.641532	0.277789	1.519291	0.241116	6.003
power	0.25	0.25	39	0.953929	0.157517	0.734627	0.290048	1.332417	0.250037	6.727
power	0.25	0.25	40	0.841464	0.156369	0.746779	0.295378	1.418045	0.254663	6.456
power	0.25	0.25	41	0.563503	0.156652	0.608905	0.293866	1.863794	0.258634	4.512
power	0.25	0.25	42	1.078162	0.153815	0.458379	0.283721	1.442904	0.246607	2.719
power	0.25	0.25	43	0.92923	0.155691	0.394158	0.287951	1.63509	0.248158	1.861
power	0.25	0.25	44	0.944093	0.154654	0.758546	0.288325	1.266827	0.249029	7.159
power	0.25	0.25	45	0.80538	0.152235	0.669798	0.279711	1.44486	0.247226	6.152
power	0.25	0.25	46	0.902159	0.154969	0.788927	0.286912	1.263018	0.251298	7.849
power	0.25	0.25	47	1.03504	0.159103	0.264284	0.292046	1.727001	0.256234	0.816
power	0.25	0.25	48	0.691091	0.15941	0.463557	0.295044	1.92162	0.256971	2.592
power	0.25	0.25	49	0.881175	0.156966	0.299661	0.289066	1.85551	0.255049	1.112
power	0.25	0.25	50	1.067189	0.153236	0.196737	0.281389	1.692013	0.250944	0.493
power	0.25	0.25	51	0.947457	0.153598	0.458923	0.27817	1.512595	0.242638	2.832
power	0.25	0.25	52	0.838703	0.153084	0.519864	0.283155	1.553589	0.245726	3.42
power	0.25	0.25	53	0.881491	0.159088	0.771062	0.29394	1.376738	0.253667	7.195
power	0.25	0.25	54	0.894456	0.157481	0.256352	0.291587	1.887571	0.255927	0.785
power	0.25	0.25	55	0.879702	0.159194	1.094941	0.293179	1.008342	0.251481	14.365
power	0.25	0.25	56	1.002865	0.152877	0.110325	0.279237	1.808822	0.246456	0.156
power	0.25	0.25	57	0.81453	0.155873	0.829128	0.289849	1.354937	0.253148	8.788
power	0.25	0.25	58	1.153026	0.157084	0.100444	0.288654	1.756555	0.250954	0.119
power	0.25	0.25	59	0.934347	0.153823	0.479175	0.289123	1.577277	0.254268	2.797
power	0.25	0.25	60	0.800791	0.154635	0.876207	0.294603	1.320921	0.254065	8.981
power	0.25	0.25	61	1.062873	0.155018	0.465986	0.282998	1.459166	0.246455	2.865
power	0.25	0.25	62	1.054534	0.158867	0.338969	0.286922	1.629782	0.25076	1.456
power	0.25	0.25	63	0.722687	0.154769	0.995507	0.290162	1.255684	0.25067	12.346
power	0.25	0.25	64	0.706919	0.155911	0.349692	0.296949	1.969708	0.257543	1.365
power	0.25	0.25	65	0.94867	0.155928	0.8278	0.283052	1.18583	0.245767	9.101
power	0.25	0.25	66	0.590796	0.155649	0.808112	0.289485	1.562554	0.250605	8.134
power	0.25	0.25	67	0.897928	0.154576	0.442941	0.290812	1.639865	0.252931	2.315
power	0.25	0.25	68	0.917528	0.153122	0.201262	0.282302	1.900017	0.247753	0.541
power	0.25	0.25	69	0.867071	0.154399	0.429467	0.297301	1.73006	0.258811	2.041
power	0.25	0.25	70	0.767387	0.153506	0.74148	0.286817	1.47322	0.250006	7.084
power	0.25	0.25	71	0.792934	0.151165	0.336136	0.273172	1.79426	0.241492	1.664
power	0.25	0.25	72	0.887108	0.158593	0.869305	0.293784	1.261555	0.251817	9.087
power	0.25	0.25	73	0.773914	0.158358	0.632936	0.297232	1.635137	0.259307	4.64
power	0.25	0.25	74	0.632966	0.155053	1.103546	0.295496	1.277977	0.252063	14.872
power	0.25	0.25	75	0.895555	0.157289	0.372181	0.294096	1.759954	0.260606	1.595
power	0.25	0.25	76	0.873578	0.156009	1.013393	0.290288	1.103604	0.249702	13.121
power	0.25	0.25	77	0.917187	0.157013	0.871903	0.292475	1.21926	0.255634	9.272
power	0.25	0.25	78	0.841521	0.157321	0.863222	0.294633	1.327981	0.25467	9.055
power	0.25	0.25	79	0.955942	0.159497	0.775637	0.292627	1.30731	0.253825	7.355
power	0.25	0.25	80	0.74452	0.154029	1.141243	0.291263	1.10265	0.252118	16.541
power	0.25	0.25	81	0.803677	0.153289	0.728094	0.288877	1.459708	0.249497	6.689
power	0.25	0.25	82	1.133868	0.160223	0.219187	0.292125	1.672493	0.255342	0.552
power	0.25	0.25	83	0.442585	0.155284	0.830585	0.303659	1.779885	0.260854	7.55
power	0.25	0.25	84	0.806553	0.154593	0.698572	0.284793	1.455251	0.246153	6.432
power	0.25	0.25	85	0.858709	0.150513	0.54489	0.286349	1.538725	0.251001	3.67
power	0.25	0.25	86	0.769172	0.159046	1.209693	0.301283	1.058765	0.256073	16.548
power	0.25	0.25	87	0.938735	0.154916	0.347039	0.291887	1.709346	0.255356	1.393
power	0.25	0.25	88	0.716223	0.159685	0.43476	0.295313	1.871302	0.258582	2.164
power	0.25	0.25	89	0.840025	0.158803	0.821611	0.300771	1.354649	0.256351	7.346
power	0.25	0.25	90	0.603978	0.151422	0.831989	0.286975	1.524389	0.24956	8.962
power	0.25	0.25	91	0.752311	0.151603	0.116979	0.287689	2.109879	0.253559	0.164
power	0.25	0.25	92	0.880841	0.15584	0.739789	0.285527	1.367604	0.247004	7.292
power	0.25	0.25	93	0.628027	0.157372	0.981809	0.292928	1.402573	0.249981	11.993
power	0.25	0.25	94	0.856311	0.159479	0.580156	0.29861	1.607008	0.259615	3.786
power	0.25	0.25	95	0.787697	0.157557	0.168906	0.293278	2.100804	0.259694	0.335
power	0.25	0.25	96	1.089731	0.159143	0.260212	0.28972	1.617358	0.25282	0.778
power	0.25	0.25	97	0.981265	0.159526	0.648125	0.294622	1.424893	0.254361	5.047
power	0.25	0.25	98	0.659767	0.15076	0.944867	0.290282	1.302362	0.249599	10.542
power	0.25	0.25	99	0.748154	0.15683	0.59583	0.297513	1.691041	0.257403	4.022
power	0.25	0.25	100	0.609921	0.152939	1.131666	0.294328	1.236096	0.251881	15.407
power	0.25	0.25	101	0.990143	0.156332	3e-06	0.284735	2.00076	0.250866	0
power	0.25	0.25	102	0.637682	0.153671	0.798993	0.292464	1.531011	0.254101	7.644
power	0.25	0.25	103	1.008738	0.156017	0.365996	0.286457	1.621177	0.249166	1.678
power	0.25	0.25	104	0.843052	0.153609	3e-06	0.282648	2.123565	0.24944	0
power	0.25	0.25	105	0.524357	0.157557	0.652695	0.301946	1.895881	0.260548	4.757
power	0.25	0.25	106	0.72016	0.156114	0.587869	0.290556	1.649211	0.254212	4.114
power	0.25	0.25	107	0.754726	0.152306	0.623154	0.290019	1.549839	0.252946	4.537
power	0.25	0.25	108	0.921853	0.156758	0.422541	0.28629	1.635696	0.251066	2.227
power	0.25	0.25	109	0.72963	0.150981	0.802737	0.288624	1.391646	0.24827	7.886
power	0.25	0.25	110	0.588862	0.154336	0.475714	0.290281	1.941117	0.253655	2.803
power	0.25	0.25	111	0.861085	0.153314	0.253903	0.289274	1.842335	0.256185	0.748
power	0.25	0.25	112	1.014085	0.158404	0.558988	0.294734	1.484947	0.25565	3.688
power	0.25	0.25	113	0.795229	0.158111	0.517051	0.298864	1.731453	0.261692	2.97
power	0.25	0.25	114	0.790691	0.155416	0.374647	0.288022	1.821758	0.252829	1.73
power	0.25	0.25	115	0.908712	0.159326	0.502732	0.295732	1.596839	0.256834	2.828
power	0.25	0.25	116	0.777046	0.158312	0.615366	0.291943	1.6147	0.251498	4.591
power	0.25	0.25	117	0.987497	0.154005	3e-06	0.282063	1.993442	0.252211	0
power	0.25	0.25	118	0.797484	0.154642	0.890966	0.28711	1.295997	0.247067	10.358
power	0.25	0.25	119	1.012499	0.156194	1.377336	0.293127	0.567467	0.250767	22.274
power	0.25	0.25	120	0.81801	0.155464	0.764535	0.295181	1.422972	0.257497	6.783
power	0.25	0.25	121	0.893173	0.151345	0.156497	0.276333	1.907936	0.24494	0.341
power	0.25	0.25	122	0.79782	0.151748	0.203076	0.285408	1.991306	0.251551	0.521
power	0.25	0.25	123	0.685527	0.149517	0.722391	0.281485	1.454438	0.243515	6.651
power	0.25	0.25	124	0.852981	0.155458	0.809668	0.291788	1.372139	0.252797	8.199
power	0.25	0.25	125	0.757979	0.156983	0.790943	0.302164	1.47084	0.261076	6.697
power	0.25	0.25	126	1.009067	0.157647	0.593493	0.292196	1.464872	0.253421	4.368
power	0.25	0.25	127	0.70529	0.155307	0.680269	0.285829	1.579206	0.246911	6.14
power	0.25	0.25	128	0.612352	0.155044	0.60126	0.29008	1.786278	0.253045	4.507
power	0.25	0.25	129	0.861439	0.15866	0.316948	0.299409	1.874743	0.258961	1.094
power	0.25	0.25	130	1.110292	0.161125	0.055695	0.289135	1.940958	0.256352	0.039
power	0.25	0.25	131	0.532545	0.154523	1.008976	0.296575	1.475642	0.253439	12.181
power	0.25	0.25	132	0.889309	0.157767	0.829111	0.297528	1.292261	0.256957	7.755
power	0.25	0.25	133	0.792003	0.155186	0.567876	0.291151	1.629651	0.253481	3.894
power	0.25	0.25	134	1.020405	0.163567	1.274974	0.304991	0.797886	0.261559	18.197
power	0.25	0.25	135	0.99168	0.154017	0.610021	0.283061	1.356186	0.248284	4.865
power	0.25	0.25	136	0.804163	0.157223	0.200721	0.294277	1.991649	0.255085	0.446
power	0.25	0.25	137	0.700915	0.156111	1.067323	0.297506	1.253025	0.255355	13.425
power	0.25	0.25	138	0.678198	0.15367	0.955451	0.291578	1.342168	0.251233	11.116
power	0.25	0.25	139	1.198845	0.154376	0.488711	0.284064	1.297139	0.248659	3.073
power	0.25	0.25	140	0.798632	0.159485	0.820113	0.301482	1.414758	0.259872	7.328
power	0.25	0.25	141	1.121276	0.156932	0.412013	0.284791	1.475597	0.250204	2.195
power	0.25	0.25	142	0.848993	0.151716	0.646004	0.282748	1.4241	0.24687	5.352
power	0.25	0.25	143	0.965099	0.158666	0.222715	0.292838	1.844113	0.25619	0.576
power	0.25	0.25	144	0.825199	0.162047	0.514017	0.298682	1.74118	0.26008	3.037
power	0.25	0.25	145	0.876292	0.154071	3e-06	0.292009	2.110401	0.258525	0
power	0.25	0.25	146	0.629005	0.151415	0.78429	0.287938	1.551357	0.25061	7.924
power	0.25	0.25	147	0.856584	0.153579	3e-06	0.284395	2.16766	0.253394	0
power	0.25	0.25	148	0.717632	0.156463	1.053154	0.294946	1.251344	0.252459	13.749
power	0.25	0.25	149	0.927854	0.158495	0.246505	0.296118	1.887349	0.262733	0.69
power	0.25	0.25	150	1.023995	0.153503	0.516688	0.279363	1.366049	0.243506	3.507
power	0.25	0.25	151	0.87143	0.155028	1.221876	0.290158	0.901256	0.249048	19.137
power	0.25	0.25	152	0.610929	0.157775	1.032011	0.298899	1.406415	0.25567	12.599
power	0.25	0.25	153	1.018699	0.156676	0.446459	0.292843	1.532699	0.253228	2.291
power	0.25	0.25	154	0.717732	0.15119	0.333303	0.285857	1.923213	0.251335	1.396
power	0.25	0.25	155	1.030376	0.160819	0.857909	0.296035	1.185237	0.257113	8.919
power	0.25	0.25	156	0.620663	0.155757	0.778764	0.294107	1.57819	0.252949	7.171
power	0.25	0.25	157	1.030911	0.152768	0.287978	0.282746	1.634652	0.243668	1.054
power	0.25	0.25	158	0.850669	0.157325	0.704981	0.296725	1.486626	0.256421	5.821
power	0.25	0.25	159	0.984797	0.155831	0.772272	0.289851	1.225554	0.250602	7.251
power	0.25	0.25	160	0.925531	0.158147	0.540662	0.296978	1.58162	0.257967	3.325
power	0.25	0.25	161	0.750448	0.150661	0.79416	0.278122	1.336073	0.240078	8.635
power	0.25	0.25	162	0.669731	0.152349	0.074412	0.291791	2.227419	0.257659	0.062
power	0.25	0.25	163	0.906555	0.15806	0.505969	0.294699	1.603976	0.253822	2.94
power	0.25	0.25	164	0.748649	0.15399	0.581383	0.289175	1.664835	0.249777	4.214
power	0.25	0.25	165	0.774489	0.152135	0.554533	0.281892	1.609027	0.245052	4.06
power	0.25	0.25	166	0.756626	0.155256	0.279053	0.287808	1.9525	0.249856	0.958
power	0.25	0.25	167	0.602811	0.152614	0.306091	0.289341	2.091505	0.253452	1.142
power	0.25	0.25	168	0.88651	0.157579	0.54517	0.292832	1.632895	0.253728	3.708
power	0.25	0.25	169	0.92289	0.157809	0.978722	0.298863	1.102328	0.255676	10.641
power	0.25	0.25	170	0.891554	0.156596	0.715246	0.285673	1.35245	0.24858	6.56
power	0.25	0.25	171	0.685604	0.147106	0.521219	0.275693	1.70439	0.24556	3.924
power	0.25	0.25	172	0.953674	0.15523	0.657204	0.290646	1.376662	0.253112	5.201
power	0.25	0.25	173	0.731432	0.150551	0.862076	0.278085	1.259674	0.241541	10.059
power	0.25	0.25	174	0.823034	0.152975	0.586293	0.28404	1.524926	0.248049	4.411
power	0.25	0.25	175	0.794255	0.153078	0.278856	0.288941	1.919095	0.251829	0.939
power	0.25	0.25	176	0.961987	0.157082	3e-06	0.284033	2.088308	0.251944	0
power	0.25	0.25	177	1.141276	0.157273	0.23295	0.286522	1.65675	0.252787	0.678
power	0.25	0.25	178	1.145557	0.160461	0.602827	0.288611	1.314841	0.2525	4.691
power	0.25	0.25	179	0.989366	0.152712	0.442466	0.275067	1.501118	0.240624	2.834
power	0.25	0.25	180	1.129185	0.160281	0.843214	0.29663	1.104112	0.258835	8.331
power	0.25	0.25	181	0.923746	0.158639	0.743282	0.291964	1.336147	0.252396	6.658
power	0.25	0.25	182	0.886634	0.151423	0.669673	0.27903	1.356456	0.243616	6.144
power	0.25	0.25	183	1.139509	0.161998	0.495573	0.297406	1.465157	0.260055	2.848
power	0.25	0.25	184	1.116001	0.161193	0.209828	0.287541	1.718133	0.250795	0.548
power	0.25	0.25	185	0.931291	0.157133	0.253937	0.289751	1.828655	0.256361	0.775
power	0.25	0.25	186	0.884825	0.156926	0.291985	0.288935	1.852519	0.254533	1.058
power	0.25	0.25	187	0.668288	0.157063	0.950121	0.300117	1.400486	0.258399	10.138
power	0.25	0.25	188	0.779649	0.156869	0.358297	0.298469	1.884753	0.261073	1.398
power	0.25	0.25	189	0.81857	0.154742	0.887947	0.289242	1.258932	0.248096	9.998
power	0.25	0.25	190	0.578036	0.157335	0.887145	0.297529	1.604457	0.256644	9.689
power	0.25	0.25	191	0.782917	0.161587	0.778415	0.30533	1.507198	0.26367	6.44
power	0.25	0.25	192	0.669684	0.156642	0.810709	0.293708	1.554157	0.252718	8.087
power	0.25	0.25	193	0.916884	0.161028	0.553161	0.300547	1.624832	0.263516	3.438
power	0.25	0.25	194	0.891032	0.159074	0.823536	0.295161	1.377617	0.256828	8.388
power	0.25	0.25	195	0.965109	0.166182	0.612231	0.309037	1.615393	0.265704	4.045
power	0.25	0.25	196	1.170856	0.162422	0.542795	0.301134	1.35455	0.260955	3.154
power	0.25	0.25	197	1.083738	0.159959	0.363147	0.299341	1.649272	0.26404	1.47
power	0.25	0.25	198	0.840162	0.152609	0.275345	0.289503	1.872259	0.254122	0.903
power	0.25	0.25	199	0.949203	0.16641	0.662904	0.302136	1.490054	0.261085	4.885
power	0.25	0.25	200	0.755571	0.155763	1.121764	0.29422	1.113578	0.252385	15.306
power	0.25	0.25	201	0.906766	0.156709	3e-06	0.285846	2.132105	0.25362	0
power	0.25	0.25	202	0.896942	0.154065	0.211078	0.285884	1.88473	0.253514	0.556
power	0.25	0.25	203	0.907949	0.154486	0.283095	0.283476	1.763664	0.252764	1.012
power	0.25	0.25	204	1.070462	0.153267	0.087514	0.285836	1.777881	0.249703	0.089
power	0.25	0.25	205	0.702008	0.154317	1.174566	0.295155	1.093256	0.252262	16.212
power	0.25	0.25	206	0.632542	0.151871	0.402836	0.283632	1.883884	0.24852	2.052
power	0.25	0.25	207	0.968699	0.153897	0.526347	0.284367	1.474341	0.247509	3.551
power	0.25	0.25	208	0.882619	0.153425	0.243625	0.283555	1.845329	0.248726	0.759
power	0.25	0.25	209	0.834589	0.155886	0.322536	0.295587	1.860044	0.258551	1.169
power	0.25	0.25	210	0.908352	0.154521	0.189589	0.285952	1.896361	0.252474	0.446
power	0.25	0.25	211	0.96406	0.156464	0.431633	0.294701	1.574647	0.25273	2.034
power	0.25	0.25	212	0.770456	0.153737	0.399842	0.280575	1.857432	0.252581	2.288
power	0.25	0.25	213	0.869824	0.155536	0.309655	0.289119	1.841938	0.254615	1.177
power	0.25	0.25	214	0.804816	0.15983	0.696968	0.2992	1.581507	0.258382	5.647
power	0.25	0.25	215	0.793583	0.154607	0.668811	0.293748	1.507125	0.253582	5.122
power	0.25	0.25	216	0.843155	0.156018	0.512593	0.286917	1.615224	0.251046	3.284
power	0.25	0.25	217	0.741451	0.156232	0.55313	0.290952	1.719554	0.256354	3.761
power	0.25	0.25	218	0.972398	0.15799	0.502699	0.294474	1.596414	0.257444	3.022
power	0.25	0.25	219	0.783393	0.15527	0.920175	0.287147	1.287467	0.249541	11.217
power	0.25	0.25	220	0.905778	0.157375	0.499891	0.288063	1.595387	0.2524	3.133
power	0.25	0.25	221	0.930355	0.155488	0.162761	0.285788	1.857566	0.250421	0.318
power	0.25	0.25	222	0.890033	0.152618	0.116152	0.285379	1.927222	0.252577	0.161
power	0.25	0.25	223	0.989322	0.157465	0.306933	0.282551	1.745186	0.246688	1.285
power	0.25	0.25	224	1.044499	0.153615	0.641535	0.279595	1.220064	0.2441	5.436
power	0.25	0.25	225	0.607954	0.156799	0.796189	0.298834	1.635388	0.258583	7.305
power	0.25	0.25	226	0.925129	0.155011	0.724584	0.29088	1.337866	0.253932	6.311
power	0.25	0.25	227	0.856729	0.159117	0.791992	0.300596	1.406206	0.258322	7.001
power	0.25	0.25	228	0.956906	0.154489	0.945915	0.28814	1.046806	0.249669	11.199
power	0.25	0.25	229	0.996974	0.157169	0.375403	0.294049	1.630484	0.255284	1.585
power	0.25	0.25	230	0.921941	0.155694	1.124112	0.291947	0.937384	0.249867	15.559
power	0.25	0.25	231	0.705391	0.16125	0.854421	0.302638	1.53396	0.262953	8.337
power	0.25	0.25	232	0.776265	0.153233	0.884149	0.289399	1.285068	0.249167	9.665
power	0.25	0.25	233	1.065297	0.15447	0.085666	0.282557	1.823362	0.250093	0.092
power	0.25	0.25	234	0.596016	0.154218	0.472738	0.292609	1.892294	0.254384	2.575
power	0.25	0.25	235	0.920686	0.153628	0.711639	0.291792	1.335188	0.253371	5.937
power	0.25	0.25	236	0.678679	0.15735	0.999977	0.298943	1.344912	0.25704	11.447
power	0.25	0.25	237	1.118221	0.158298	0.548835	0.288944	1.325619	0.250169	3.678
power	0.25	0.25	238	0.950561	0.154793	0.866671	0.280988	1.135752	0.243502	10.484
power	0.25	0.25	239	0.69392	0.152794	0.966114	0.290671	1.264686	0.251197	11.252
power	0.25	0.25	240	1.087732	0.156868	0.625464	0.287598	1.269013	0.25295	4.841
power	0.25	0.25	241	0.743368	0.156452	0.684163	0.296989	1.604841	0.258307	5.382
power	0.25	0.25	242	0.865306	0.156607	0.821247	0.292227	1.312061	0.252136	8.216
power	0.25	0.25	243	0.787105	0.154267	0.649949	0.292099	1.541854	0.252878	5.028
power	0.25	0.25	244	0.835482	0.159061	0.570872	0.292338	1.624544	0.256074	3.975
power	0.25	0.25	245	0.86387	0.152559	0.625633	0.284	1.435421	0.249294	4.956
power	0.25	0.25	246	0.812218	0.149173	0.158232	0.279139	1.918759	0.246755	0.318
power	0.25	0.25	247	0.753027	0.156096	0.989863	0.296048	1.262991	0.254828	11.452
power	0.25	0.25	248	0.871508	0.160571	0.407127	0.303455	1.774292	0.264468	1.714
power	0.25	0.25	249	0.952481	0.159028	0.703442	0.297486	1.400073	0.259243	5.71
power	0.25	0.25	250	0.748934	0.152285	0.83612	0.283825	1.345708	0.243632	9.152
power	0.25	0.25	251	0.587209	0.154614	0.807104	0.294315	1.595902	0.252886	7.768
power	0.25	0.25	252	0.638975	0.158199	0.859759	0.301241	1.56783	0.259796	8.563
power	0.25	0.25	253	0.864428	0.157892	0.89427	0.289223	1.240619	0.251101	10.095
power	0.25	0.25	254	0.936707	0.155887	0.523158	0.294681	1.56659	0.254594	3.165
power	0.25	0.25	255	0.780029	0.152389	0.529358	0.289031	1.662177	0.254817	3.434
power	0.25	0.25	256	0.948007	0.152684	0.612378	0.28213	1.391068	0.248287	4.942
power	0.25	0.25	257	0.932326	0.15765	0.491643	0.289088	1.577261	0.251053	2.964
power	0.25	0.25	258	1.017237	0.158202	1.172355	0.295913	0.810551	0.248038	15.918
power	0.25	0.25	259	0.796087	0.154316	0.051238	0.290928	2.173414	0.257396	0.031
power	0.25	0.25	260	0.669717	0.152453	0.805491	0.292371	1.465933	0.251097	7.605
power	0.25	0.25	261	0.904045	0.161103	0.450694	0.297849	1.709504	0.260108	2.318
power	0.25	0.25	262	1.037162	0.151602	0.645086	0.28001	1.205393	0.242804	5.409
power	0.25	0.25	263	0.948573	0.159316	0.522686	0.295938	1.538697	0.258523	3.058
power	0.25	0.25	264	0.850092	0.151987	0.417266	0.285825	1.689584	0.249918	2.174
power	0.25	0.25	265	1.073405	0.157457	0.376678	0.28656	1.553344	0.251431	1.783
power	0.25	0.25	266	0.834161	0.157395	0.785289	0.294388	1.375813	0.253667	7.258
power	0.25	0.25	267	0.774326	0.160782	1.110671	0.300327	1.162488	0.255651	14.784
power	0.25	0.25	268	0.665291	0.154352	0.792625	0.287056	1.517332	0.247344	8.194
power	0.25	0.25	269	1.0211	0.15488	0.279589	0.282911	1.685645	0.248982	1.016
power	0.25	0.25	270	0.695177	0.158848	0.755653	0.300533	1.602811	0.259892	6.421
power	0.25	0.25	271	0.955106	0.155136	0.521399	0.286497	1.512261	0.251259	3.436
power	0.25	0.25	272	1.052975	0.15754	0.295195	0.28418	1.662721	0.250316	1.13
power	0.25	0.25	273	0.644688	0.153028	0.408555	0.284762	1.94597	0.249274	2.205
power	0.25	0.25	274	0.735871	0.154486	0.71359	0.287787	1.535417	0.252575	6.52
power	0.25	0.25	275	1.006409	0.157237	0.372771	0.292098	1.669344	0.254595	1.66
power	0.25	0.25	276	0.502037	0.150343	0.980119	0.288507	1.427637	0.249753	11.848
power	0.25	0.25	277	0.789634	0.148355	0.201915	0.279389	1.893986	0.24522	0.519
power	0.25	0.25	278	0.969765	0.160936	0.56531	0.298618	1.552509	0.261826	3.69
power	0.25	0.25	279	0.797935	0.15407	1.009627	0.284945	1.112983	0.246394	13.193
power	0.25	0.25	280	0.615903	0.15411	0.647474	0.291292	1.685247	0.250445	4.982
power	0.25	0.25	281	1.170077	0.156928	0.351021	0.282283	1.444903	0.246022	1.582
power	0.25	0.25	282	0.838943	0.156831	0.827683	0.295629	1.396178	0.253836	8.437
power	0.25	0.25	283	1.174705	0.155158	0.429988	0.281852	1.327044	0.245414	2.336
power	0.25	0.25	284	0.910693	0.162271	0.347142	0.297676	1.787248	0.259855	1.332
power	0.25	0.25	285	0.669334	0.152892	0.797644	0.289866	1.448666	0.249401	7.544
power	0.25	0.25	286	0.792602	0.152927	0.54118	0.288454	1.647207	0.251612	3.615
power	0.25	0.25	287	0.776653	0.152453	0.334309	0.288575	1.884517	0.255431	1.372
power	0.25	0.25	288	0.794331	0.159162	0.700265	0.297193	1.587835	0.256971	5.866
power	0.25	0.25	289	0.857718	0.152505	0.82475	0.281837	1.223476	0.24276	9.01
power	0.25	0.25	290	0.798769	0.151206	0.516154	0.286957	1.626841	0.253308	3.266
power	0.25	0.25	291	0.824714	0.15411	0.585497	0.281831	1.531215	0.244886	4.581
power	0.25	0.25	292	0.780882	0.15607	0.383189	0.29158	1.839881	0.254888	1.743
power	0.25	0.25	293	0.817823	0.15786	0.690474	0.299769	1.520918	0.255894	5.25
power	0.25	0.25	294	1.005588	0.15161	0.063896	0.282997	1.845248	0.25076	0.049
power	0.25	0.25	295	0.802832	0.157919	0.639487	0.296511	1.590863	0.256568	4.717
power	0.25	0.25	296	0.88193	0.157873	0.809202	0.292829	1.354164	0.253852	8.181
power	0.25	0.25	297	0.515259	0.153119	1.158112	0.291325	1.278074	0.251724	16.656
power	0.25	0.25	298	0.554874	0.14997	0.531878	0.285641	1.839592	0.248143	3.56
power	0.25	0.25	299	0.796433	0.14907	0.52734	0.280257	1.550205	0.245687	3.583
power	0.25	0.25	300	0.541756	0.159693	1.006836	0.304244	1.491555	0.260414	10.972
power	0.25	0.25	301	0.855321	0.154549	0.521393	0.289622	1.6034	0.250722	3.303
power	0.25	0.25	302	1.07338	0.157461	0.26699	0.284554	1.684689	0.25212	0.92
power	0.25	0.25	303	0.8201	0.154051	0.452138	0.293431	1.70708	0.255236	2.323
power	0.25	0.25	304	0.624555	0.153733	1.076745	0.29786	1.322892	0.256074	13.788
power	0.25	0.25	305	0.834421	0.161439	0.742449	0.294196	1.473878	0.255885	6.747
power	0.25	0.25	306	0.88356	0.160953	0.70013	0.297265	1.497346	0.257174	5.818
power	0.25	0.25	307	1.312748	0.157785	0.133088	0.286962	1.552613	0.253366	0.21
power	0.25	0.25	308	0.884631	0.156943	0.397685	0.292958	1.749304	0.254769	1.872
power	0.25	0.25	309	0.852406	0.154288	0.85655	0.288259	1.254139	0.246507	9.167
power	0.25	0.25	310	0.818289	0.159986	1.070249	0.298379	1.144258	0.256658	13.23
power	0.25	0.25	311	0.607603	0.15767	0.416362	0.295406	2.031548	0.25934	2.044
power	0.25	0.25	312	0.585007	0.155869	0.366837	0.294723	2.073469	0.256908	1.556
power	0.25	0.25	313	0.917614	0.159708	1.065119	0.291262	1.051869	0.250294	14.406
power	0.25	0.25	314	1.003537	0.153878	0.404764	0.28968	1.591873	0.25114	1.966
power	0.25	0.25	315	0.856255	0.153931	0.719681	0.289575	1.403351	0.250655	6.433
power	0.25	0.25	316	0.716416	0.15705	1.016851	0.296994	1.275683	0.2581	12.052
power	0.25	0.25	317	0.828497	0.153597	0.629242	0.284031	1.497957	0.247948	5.244
power	0.25	0.25	318	0.815662	0.155589	0.304518	0.294235	1.913449	0.258836	1.071
power	0.25	0.25	319	0.952865	0.152693	0.024645	0.274074	1.972391	0.244398	0.008
power	0.25	0.25	320	0.701698	0.150264	0.79234	0.28192	1.423316	0.244395	8.465
power	0.25	0.25	321	0.660186	0.149128	0.343564	0.272371	1.922109	0.240873	1.771
power	0.25	0.25	322	0.834448	0.155175	0.202337	0.288231	1.962296	0.250133	0.496
power	0.25	0.25	323	0.84975	0.153398	0.538128	0.289036	1.59502	0.252039	3.536
power	0.25	0.25	324	0.571025	0.154184	0.5944	0.293002	1.866349	0.256625	4.322
power	0.25	0.25	325	0.708484	0.156915	0.48722	0.295538	1.874305	0.260883	2.828
power	0.25	0.25	326	0.594411	0.156977	1.109811	0.299741	1.357086	0.256265	14.684
power	0.25	0.25	327	0.90872	0.152401	0.031058	0.282291	2.044138	0.251814	0.012
power	0.25	0.25	328	0.906525	0.159871	0.269765	0.292608	1.876074	0.257226	0.863
power	0.25	0.25	329	0.895763	0.154351	0.736283	0.293453	1.38193	0.252077	6.453
power	0.25	0.25	330	0.84334	0.157444	0.519263	0.280292	1.660326	0.246588	3.908
power	0.25	0.25	331	1.017018	0.157754	0.902024	0.299397	1.110333	0.260463	9.008
power	0.25	0.25	332	0.796997	0.161085	0.786843	0.309501	1.487304	0.266197	6.207
power	0.25	0.25	333	0.76384	0.152716	0.208775	0.283263	1.985292	0.246376	0.554
power	0.25	0.25	334	0.968201	0.154514	0.313652	0.286527	1.664108	0.250636	1.178
power	0.25	0.25	335	0.928035	0.157709	0.502141	0.29722	1.620307	0.258048	2.856
power	0.25	0.25	336	0.897485	0.155413	1.075445	0.286362	1.021501	0.24475	15.309
power	0.25	0.25	337	0.658309	0.15718	0.824911	0.300551	1.557302	0.257912	7.618
power	0.25	0.25	338	0.804306	0.158985	0.759662	0.287592	1.422499	0.250361	7.433
power	0.25	0.25	339	0.739351	0.160622	0.784943	0.302004	1.546192	0.260841	6.884
power	0.25	0.25	340	0.65691	0.154997	0.806686	0.296838	1.54346	0.254508	7.511
power	0.25	0.25	341	0.826452	0.156575	0.903867	0.297686	1.291279	0.258631	9.345
power	0.25	0.25	342	1.001061	0.157492	0.663726	0.290107	1.33132	0.252229	5.372
power	0.25	0.25	343	0.853774	0.158709	3e-06	0.298783	2.20231	0.262806	0
power	0.25	0.25	344	0.663129	0.155065	0.549617	0.288372	1.771651	0.24917	3.788
power	0.25	0.25	345	0.576965	0.150283	0.284779	0.284369	2.08	0.249053	1.02
power	0.25	0.25	346	0.843786	0.155726	0.934824	0.292581	1.196992	0.249523	10.381
power	0.25	0.25	347	0.811509	0.16321	0.454937	0.296874	1.816792	0.259792	2.434
power	0.25	0.25	348	0.908614	0.158598	0.440159	0.295714	1.703026	0.258794	2.243
power	0.25	0.25	349	1.012102	0.158191	0.297391	0.288912	1.709322	0.251491	1.08
power	0.25	0.25	350	0.942537	0.152524	0.627468	0.285213	1.392849	0.249419	5.05
power	0.25	0.25	351	0.771794	0.154233	0.940468	0.292074	1.224294	0.250671	10.547
power	0.25	0.25	352	0.764286	0.161482	0.838724	0.296909	1.460854	0.258633	8.424
power	0.25	0.25	353	0.830318	0.157232	0.918045	0.297255	1.291893	0.256186	9.838
power	0.25	0.25	354	0.787597	0.150459	0.380196	0.287504	1.77545	0.253077	1.733
power	0.25	0.25	355	0.69209	0.157433	0.580918	0.297997	1.754027	0.259776	3.813
power	0.25	0.25	356	0.912821	0.160692	0.356553	0.300142	1.808711	0.263888	1.397
power	0.25	0.25	357	0.817774	0.153604	0.300251	0.285	1.87585	0.252693	1.158
power	0.25	0.25	358	0.987813	0.159963	0.574831	0.293862	1.507193	0.254955	4.025
power	0.25	0.25	359	0.812685	0.153032	0.613025	0.28204	1.476471	0.243645	4.897
power	0.25	0.25	360	0.878012	0.15289	0.558184	0.281788	1.466121	0.242526	3.989
power	0.25	0.25	361	0.632502	0.159996	1.133583	0.299228	1.253885	0.256844	15.094
power	0.25	0.25	362	0.934202	0.160954	0.086727	0.291767	2.113539	0.259497	0.093
power	0.25	0.25	363	0.908181	0.152394	0.086094	0.278332	1.931558	0.245406	0.097
power	0.25	0.25	364	0.770982	0.151668	1.111698	0.286258	1.059713	0.245429	16.294
power	0.25	0.25	365	0.756857	0.150958	0.517788	0.291019	1.702798	0.254159	3.193
power	0.25	0.25	366	0.778549	0.156099	0.58328	0.289148	1.627895	0.254242	4.256
power	0.25	0.25	367	0.900095	0.152762	0.230173	0.275037	1.822709	0.24481	0.753
power	0.25	0.25	368	0.854374	0.157218	0.902877	0.298462	1.252645	0.255715	9.204
power	0.25	0.25	369	0.839506	0.159996	0.754279	0.297808	1.482676	0.259142	6.73
power	0.25	0.25	370	0.9036	0.153187	1.013967	0.284708	1.004528	0.243755	13.184
power	0.25	0.25	371	0.702089	0.160793	0.759057	0.303287	1.622692	0.264304	6.386
power	0.25	0.25	372	0.683553	0.153658	1.072882	0.296878	1.250013	0.253804	13.511
power	0.25	0.25	373	0.93914	0.151949	0.203537	0.279319	1.823877	0.247805	0.557
power	0.25	0.25	374	0.739357	0.15664	0.502244	0.290063	1.734615	0.251718	3.025
power	0.25	0.25	375	0.89017	0.15726	0.194968	0.288718	1.939654	0.253286	0.464
power	0.25	0.25	376	0.841626	0.15095	0.273199	0.277301	1.837024	0.244944	1.035
power	0.25	0.25	377	0.776728	0.15766	0.625091	0.293828	1.640859	0.256623	4.72
power	0.25	0.25	378	0.96475	0.157341	0.381325	0.295448	1.686337	0.260196	1.646
power	0.25	0.25	379	0.99045	0.162843	0.65732	0.299016	1.45283	0.259129	4.976
power	0.25	0.25	380	0.898842	0.15045	0.71965	0.277931	1.282151	0.241358	7.202
power	0.25	0.25	381	0.918209	0.160515	0.64838	0.295671	1.497944	0.257525	4.958
power	0.25	0.25	382	0.831663	0.156546	0.617909	0.28853	1.542226	0.252882	4.838
power	0.25	0.25	383	0.726793	0.15412	0.842463	0.283861	1.369133	0.242908	9.568
power	0.25	0.25	384	0.934497	0.150106	0.272794	0.279288	1.702232	0.24697	0.965
power	0.25	0.25	385	0.631567	0.150582	0.823438	0.290693	1.500183	0.254227	8.379
power	0.25	0.25	386	0.794327	0.156211	0.858074	0.29242	1.360659	0.255253	9.004
power	0.25	0.25	387	0.876639	0.164808	0.628178	0.311324	1.635554	0.27092	3.972
power	0.25	0.25	388	0.649904	0.155873	0.235301	0.292161	2.131105	0.25921	0.653
power	0.25	0.25	389	0.738146	0.153814	0.604207	0.2901	1.64842	0.255541	4.469
power	0.25	0.25	390	0.862447	0.161213	0.953325	0.304581	1.299099	0.263735	10.156
power	0.25	0.25	391	0.728667	0.152349	0.538911	0.283646	1.637291	0.2476	3.669
power	0.25	0.25	392	0.933194	0.149879	3e-06	0.287914	1.98796	0.253656	0
power	0.25	0.25	393	0.800502	0.155823	0.982795	0.292068	1.244166	0.250673	12.113
power	0.25	0.25	394	0.71706	0.154038	1.141398	0.292579	1.095952	0.248769	15.608
power	0.25	0.25	395	0.913837	0.15341	0.736938	0.287663	1.289522	0.248059	6.663
power	0.25	0.25	396	0.929809	0.158171	0.707127	0.297366	1.391097	0.257047	5.644
power	0.25	0.25	397	0.737548	0.1538	0.904994	0.289386	1.327524	0.250658	10.263
power	0.25	0.25	398	1.079741	0.156186	0.112356	0.279178	1.782055	0.246688	0.167
power	0.25	0.25	399	0.909142	0.158761	0.385587	0.291957	1.719057	0.256444	1.747
power	0.25	0.25	400	0.599137	0.159269	0.75439	0.304366	1.716031	0.265417	6.209
power	0.25	0.25	401	0.591329	0.150932	0.550268	0.285805	1.803594	0.248571	3.867
power	0.25	0.25	402	0.723378	0.157123	0.497512	0.292118	1.80917	0.255484	3.017
power	0.25	0.25	403	0.850664	0.157346	0.939462	0.298067	1.212252	0.2575	9.949
power	0.25	0.25	404	0.820771	0.152264	0.383784	0.283981	1.728475	0.248699	1.844
power	0.25	0.25	405	0.838219	0.148323	0.357722	0.279119	1.663877	0.243114	1.627
power	0.25	0.25	406	0.989625	0.155825	0.100633	0.289826	1.913079	0.252035	0.118
power	0.25	0.25	407	0.933659	0.156724	0.565804	0.292968	1.485568	0.254612	3.709
power	0.25	0.25	408	0.817294	0.155301	0.882234	0.289004	1.308577	0.250487	9.924
power	0.25	0.25	409	0.641943	0.159	0.68123	0.293047	1.72648	0.255671	5.835
power	0.25	0.25	410	0.836693	0.154335	0.687361	0.289037	1.466951	0.249205	5.964
power	0.25	0.25	411	0.553262	0.155307	0.754689	0.293163	1.668755	0.252339	6.796
power	0.25	0.25	412	0.600578	0.154118	0.680244	0.294314	1.707106	0.255059	5.462
power	0.25	0.25	413	0.967118	0.15607	0.144359	0.291131	1.901631	0.257106	0.241
power	0.25	0.25	414	0.857014	0.158943	0.554234	0.298793	1.589122	0.257386	3.312
power	0.25	0.25	415	0.7018	0.155458	0.588724	0.298715	1.727048	0.258463	3.837
power	0.25	0.25	416	0.759105	0.155547	0.589981	0.289506	1.617396	0.251972	4.217
power	0.25	0.25	417	1.086963	0.162187	0.465088	0.300085	1.53608	0.258076	2.398
power	0.25	0.25	418	0.875047	0.149752	0.496183	0.281043	1.539898	0.246749	3.196
power	0.25	0.25	419	0.953168	0.160583	0.95241	0.302201	1.131624	0.259822	9.8
power	0.25	0.25	420	0.699773	0.154157	1.096651	0.288479	1.162827	0.247166	15.478
power	0.25	0.25	421	0.996443	0.150829	0.343667	0.280492	1.567911	0.246084	1.501
power	0.25	0.25	422	1.142131	0.15809	0.351322	0.285365	1.519921	0.251288	1.562
power	0.25	0.25	423	0.900934	0.156224	0.42833	0.294452	1.69365	0.256231	2.131
power	0.25	0.25	424	0.453012	0.153823	1.155238	0.298576	1.406435	0.25599	15.723
power	0.25	0.25	425	0.777659	0.152111	0.94611	0.283624	1.189078	0.242736	11.586
power	0.25	0.25	426	0.95398	0.158112	0.353659	0.29509	1.725685	0.256517	1.423
power	0.25	0.25	427	0.836488	0.157392	0.393448	0.289802	1.796806	0.252936	1.922
power	0.25	0.25	428	0.7905	0.154492	0.513349	0.29028	1.648607	0.250766	3.092
power	0.25	0.25	429	0.962592	0.161455	0.47729	0.291374	1.623533	0.254924	2.837
power	0.25	0.25	430	0.765198	0.162571	0.984036	0.310842	1.403505	0.267276	10.32
power	0.25	0.25	431	1.188739	0.155952	0.2925	0.283911	1.489763	0.249519	1.071
power	0.25	0.25	432	0.990318	0.153577	0.315636	0.283412	1.653009	0.251461	1.262
power	0.25	0.25	433	1.049769	0.157028	3e-06	0.288122	1.995567	0.258619	0
power	0.25	0.25	434	0.958759	0.159049	0.369143	0.291666	1.707427	0.25557	1.632
power	0.25	0.25	435	0.968927	0.151176	0.338194	0.275769	1.563678	0.242302	1.518
power	0.25	0.25	436	1.088113	0.160715	0.50366	0.29154	1.44023	0.25331	3.033
power	0.25	0.25	437	0.567623	0.152421	0.172676	0.288257	2.225626	0.253702	0.357
power	0.25	0.25	438	0.69981	0.154393	0.340969	0.295037	1.970606	0.259043	1.322
power	0.25	0.25	439	0.498687	0.152785	0.850022	0.29377	1.602626	0.25276	8.419
power	0.25	0.25	440	1.081361	0.155006	3e-06	0.286051	1.879672	0.250008	0
power	0.25	0.25	441	0.971433	0.155965	0.339685	0.287971	1.696505	0.25068	1.42
power	0.25	0.25	442	1.278574	0.15669	0.262643	0.283009	1.450947	0.24786	0.877
power	0.25	0.25	443	0.962258	0.156428	0.525816	0.293201	1.524913	0.255744	3.245
power	0.25	0.25	444	0.891649	0.152426	0.126905	0.27853	1.932466	0.24878	0.215
power	0.25	0.25	445	1.019206	0.15948	0.402751	0.291758	1.641115	0.256452	1.982
power	0.25	0.25	446	0.725167	0.152925	0.394827	0.285541	1.834935	0.250293	1.953
power	0.25	0.25	447	0.461768	0.151907	0.796309	0.290124	1.706372	0.252998	7.919
power	0.25	0.25	448	0.806783	0.158702	0.739646	0.295686	1.501979	0.25748	6.435
power	0.25	0.25	449	0.843385	0.154776	0.871313	0.28627	1.242951	0.249088	9.759
power	0.25	0.25	450	1.028546	0.154986	0.625856	0.284601	1.296938	0.249102	4.976
power	0.25	0.25	451	0.977385	0.164109	0.885826	0.300027	1.236002	0.257821	9.195
power	0.25	0.25	452	0.998059	0.162384	0.533079	0.302052	1.549129	0.261469	3.1
power	0.25	0.25	453	0.755947	0.157034	0.802108	0.294959	1.420853	0.256693	7.39
power	0.25	0.25	454	0.791787	0.154222	0.437005	0.29061	1.799418	0.253617	2.376
power	0.25	0.25	455	1.152624	0.165051	0.767251	0.297053	1.152054	0.252758	6.914
power	0.25	0.25	456	0.981637	0.155343	0.457652	0.286996	1.520683	0.250097	2.55
power	0.25	0.25	457	0.761964	0.151301	0.608414	0.287153	1.549265	0.249568	4.482
power	0.25	0.25	458	0.605468	0.155053	0.906977	0.296117	1.470612	0.257582	9.43
power	0.25	0.25	459	0.73428	0.156308	0.945092	0.292489	1.282777	0.24954	10.626
power	0.25	0.25	460	0.719236	0.150095	0.412566	0.277351	1.780068	0.242663	2.356
power	0.25	0.25	461	0.870686	0.15374	0.475195	0.289764	1.631507	0.252375	2.701
power	0.25	0.25	462	0.790432	0.159642	0.686221	0.297272	1.582292	0.258586	5.515
power	0.25	0.25	463	0.831136	0.15779	0.225572	0.290129	1.96437	0.252457	0.612
power	0.25	0.25	464	0.922684	0.152689	0.684281	0.286229	1.351464	0.249626	5.944
power	0.25	0.25	465	0.681868	0.154471	0.533054	0.289761	1.779889	0.254908	3.505
power	0.25	0.25	466	0.997998	0.160058	0.463406	0.298198	1.597198	0.260939	2.391
power	0.25	0.25	467	0.829531	0.157127	0.930525	0.292677	1.231637	0.252103	10.435
power	0.25	0.25	468	0.951855	0.154179	0.633218	0.287395	1.39197	0.249985	5.024
power	0.25	0.25	469	0.671053	0.15099	0.657616	0.289095	1.627354	0.248202	5.342
power	0.25	0.25	470	0.861507	0.15105	0.797834	0.280608	1.268947	0.242839	8.66
power	0.25	0.25	471	1.010249	0.158256	0.299754	0.296465	1.687688	0.260614	0.967
power	0.25	0.25	472	0.892619	0.159507	0.771687	0.298312	1.425716	0.260015	7.11
power	0.25	0.25	473	0.781959	0.156148	0.446626	0.293456	1.782917	0.255574	2.327
power	0.25	0.25	474	0.843522	0.150948	0.194131	0.274332	1.880612	0.24075	0.528
power	0.25	0.25	475	0.762524	0.154686	0.562623	0.287258	1.630724	0.250231	3.935
power	0.25	0.25	476	1.001018	0.158738	0.228034	0.288296	1.799814	0.254829	0.641
power	0.25	0.25	477	1.032413	0.15663	0.347086	0.277474	1.622426	0.24444	1.728
power	0.25	0.25	478	0.827116	0.156671	0.662626	0.294099	1.521136	0.255219	5.213
power	0.25	0.25	479	0.689385	0.158831	1.158184	0.302506	1.218401	0.262495	15.394
power	0.25	0.25	480	1.001571	0.156293	0.485343	0.284823	1.460268	0.248134	2.935
power	0.25	0.25	481	0.749191	0.160387	1.121718	0.302442	1.203946	0.260282	14.235
power	0.25	0.25	482	1.03592	0.158186	0.852857	0.291999	1.136816	0.251357	9.026
power	0.25	0.25	483	0.982755	0.160841	0.882737	0.291636	1.205408	0.252318	10.214
power	0.25	0.25	484	0.737388	0.151093	0.362637	0.29244	1.861374	0.256769	1.489
power	0.25	0.25	485	0.630006	0.156479	1.348494	0.29566	0.991129	0.249541	21.635
power	0.25	0.25	486	0.821546	0.15311	0.412263	0.288137	1.731538	0.25341	2.059
power	0.25	0.25	487	0.730873	0.149486	0.298663	0.284355	1.874963	0.249034	1.087
power	0.25	0.25	488	0.880354	0.153988	0.811523	0.285607	1.292188	0.246025	8.885
power	0.25	0.25	489	0.573071	0.153047	0.813031	0.291061	1.572808	0.249299	8.038
power	0.25	0.25	490	0.867713	0.156471	0.281131	0.291484	1.801294	0.253814	0.888
power	0.25	0.25	491	0.90502	0.15571	0.088045	0.287391	2.008837	0.253565	0.094
power	0.25	0.25	492	0.851401	0.15261	0.338975	0.288778	1.817963	0.253378	1.419
power	0.25	0.25	493	0.727889	0.160841	0.87221	0.301433	1.47389	0.25728	8.805
power	0.25	0.25	494	0.962675	0.156722	0.374187	0.284085	1.643724	0.250364	1.799
power	0.25	0.25	495	0.715929	0.153886	0.643408	0.29024	1.601101	0.252711	4.967
power	0.25	0.25	496	0.790044	0.154218	0.356199	0.291774	1.836575	0.253743	1.471
power	0.25	0.25	497	0.758077	0.154673	0.626853	0.290235	1.603119	0.254718	4.816
power	0.25	0.25	498	0.994703	0.149931	0.453287	0.280613	1.452757	0.24646	2.618
power	0.25	0.25	499	0.730871	0.155541	0.773695	0.294619	1.478585	0.253521	6.949
power	0.25	0.25	500	0.869448	0.153945	0.512751	0.292089	1.643599	0.254802	3.162
power	0.25	1	1	1.201946	0.235707	0.66374	0.441696	2.686982	0.389118	2.301
power	0.25	1	2	1.122139	0.226818	4e-06	0.424541	3.354148	0.378339	0
power	0.25	1	3	0.758603	0.225108	0.738789	0.436532	2.98644	0.381665	2.941
power	0.25	1	4	0.952185	0.232532	0.437882	0.443048	3.221171	0.3908	1.003
power	0.25	1	5	0.886987	0.227528	1.035224	0.430834	2.519188	0.37581	6.111
power	0.25	1	6	1.185302	0.22955	0.447248	0.432211	2.819261	0.378061	1.069
power	0.25	1	7	0.867037	0.232758	0.38955	0.444435	3.272844	0.387426	0.754
power	0.25	1	8	0.463249	0.234573	1.307677	0.460708	2.847228	0.397968	8.134
power	0.25	1	9	0.661375	0.227539	0.884366	0.435777	2.885018	0.375105	4.219
power	0.25	1	10	0.704259	0.230575	0.751145	0.44561	3.11145	0.390358	2.912
power	0.25	1	11	0.765069	0.230791	1.395824	0.445241	2.315291	0.382768	10.127
power	0.25	1	12	0.578452	0.228886	0.344231	0.443112	3.627626	0.387868	0.603
power	0.25	1	13	0.731292	0.233626	0.25236	0.434785	3.52459	0.383087	0.341
power	0.25	1	14	0.801609	0.232159	0.757086	0.441556	2.932658	0.383162	2.957
power	0.25	1	15	0.765623	0.226341	0.311509	0.432361	3.376996	0.379042	0.521
power	0.25	1	16	0.863674	0.229037	0.183477	0.433292	3.469381	0.384009	0.182
power	0.25	1	17	0.93632	0.231978	0.984728	0.436409	2.565003	0.376138	5.331
power	0.25	1	18	0.685136	0.239313	0.999427	0.44615	2.927533	0.385411	5.303
power	0.25	1	19	0.784217	0.228983	0.496409	0.445902	3.209743	0.39158	1.197
power	0.25	1	20	0.317799	0.227441	5e-06	0.443881	4.28672	0.39046	0
power	0.25	1	21	0.753095	0.228027	0.156085	0.429622	3.525024	0.377237	0.132
power	0.25	1	22	0.751454	0.228254	1.537966	0.444864	2.20195	0.382507	12.545
power	0.25	1	23	0.682458	0.225823	0.638829	0.441159	3.123988	0.38398	2.061
power	0.25	1	24	0.916868	0.233547	0.551221	0.450452	3.12035	0.391263	1.482
power	0.25	1	25	0.772391	0.233072	1.26836	0.440699	2.509383	0.38082	8.852
power	0.25	1	26	1.060943	0.224363	0.129206	0.417206	3.126068	0.367636	0.095
power	0.25	1	27	0.489967	0.22949	0.767488	0.446716	3.202201	0.389263	2.879
power	0.25	1	28	1.037377	0.222695	0.313447	0.422945	3.022559	0.371129	0.551
power	0.25	1	29	0.855223	0.229985	4e-06	0.427548	3.626983	0.37827	0
power	0.25	1	30	0.629421	0.229328	0.601299	0.440295	3.291569	0.382122	1.897
power	0.25	1	31	0.375794	0.222201	1.136325	0.432753	2.839074	0.378844	6.972
power	0.25	1	32	0.820249	0.229028	0.89839	0.444282	2.771829	0.387607	4.081
power	0.25	1	33	1.008773	0.227634	4e-06	0.431792	3.429737	0.380062	0
power	0.25	1	34	0.713295	0.220891	0.710489	0.425578	2.976486	0.373491	2.916
power	0.25	1	35	0.612856	0.232295	0.874826	0.446381	3.07652	0.390112	3.955
power	0.25	1	36	0.922655	0.23541	0.470145	0.446806	3.202647	0.395459	1.11
power	0.25	1	37	1.04888	0.227063	0.425429	0.425668	2.978818	0.374194	1.037
power	0.25	1	38	0.879515	0.237741	0.526506	0.463702	3.253332	0.406878	1.237
power	0.25	1	39	0.54214	0.224375	0.001075	0.432148	3.932015	0.382863	0
power	0.25	1	40	0.770304	0.233804	1.010953	0.443262	2.692344	0.385065	5.184
power	0.25	1	41	0.374668	0.229327	0.850502	0.440325	3.282914	0.383659	3.863
power	0.25	1	42	1.091288	0.221599	4e-06	0.412685	3.261715	0.366661	0
power	0.25	1	43	0.618873	0.225929	0.908293	0.436397	2.942674	0.378256	4.51
power	0.25	1	44	0.856214	0.233067	1.603319	0.450846	2.037564	0.385664	12.656
power	0.25	1	45	0.835123	0.232275	1.337258	0.446039	2.356294	0.386296	9.256
power	0.25	1	46	0.99112	0.22611	0.486988	0.427323	2.939557	0.374653	1.325
power	0.25	1	47	0.933065	0.227968	0.62485	0.43366	2.970508	0.379275	2.203
power	0.25	1	48	0.788878	0.226775	0.483635	0.427452	3.092096	0.373145	1.27
power	0.25	1	49	1.116946	0.235592	0.660814	0.447393	2.820243	0.391074	2.205
power	0.25	1	50	0.735938	0.224138	0.980373	0.43278	2.656007	0.376147	5.156
power	0.25	1	51	0.919325	0.232517	0.544755	0.441622	3.080677	0.382228	1.542
power	0.25	1	52	0.700211	0.224316	1.399834	0.430081	2.304686	0.371148	11.416
power	0.25	1	53	0.795325	0.236283	0.659565	0.443772	3.123149	0.386828	2.28
power	0.25	1	54	0.954198	0.234404	5e-06	0.450649	3.657145	0.397018	0
power	0.25	1	55	0.765308	0.229584	5e-06	0.437013	3.806819	0.385173	0
power	0.25	1	56	0.615544	0.231707	1.236523	0.446309	2.752026	0.386918	8.345
power	0.25	1	57	0.959279	0.23372	0.701576	0.449632	2.839883	0.390009	2.339
power	0.25	1	58	0.944001	0.231776	0.810203	0.439177	2.789851	0.385544	3.547
power	0.25	1	59	1.200121	0.236955	1.232156	0.438266	2.092804	0.382471	8.462
power	0.25	1	60	1.142339	0.2293	0.649938	0.433541	2.710693	0.382905	2.318
power	0.25	1	61	0.747973	0.222393	0.24118	0.429363	3.376167	0.374628	0.306
power	0.25	1	62	0.826796	0.235974	1.012591	0.44734	2.742306	0.388393	5.353
power	0.25	1	63	0.5719	0.221449	0.950286	0.429882	2.885917	0.373364	5.057
power	0.25	1	64	1.315861	0.23224	0.679339	0.438419	2.561106	0.381992	2.491
power	0.25	1	65	0.785931	0.243235	1.16615	0.46629	2.732841	0.402384	6.238
power	0.25	1	66	0.919767	0.228014	0.437412	0.432545	3.110522	0.381854	1.04
power	0.25	1	67	0.734941	0.222089	0.201836	0.421586	3.464819	0.373793	0.234
power	0.25	1	68	0.584355	0.225835	0.320338	0.433179	3.541319	0.378397	0.549
power	0.25	1	69	0.679809	0.233029	0.567659	0.440544	3.270336	0.386585	1.685
power	0.25	1	70	0.574712	0.228246	5e-06	0.448799	3.985277	0.398103	0
power	0.25	1	71	0.481989	0.223481	0.710937	0.43568	3.271974	0.380695	2.752
power	0.25	1	72	0.779567	0.221917	0.156512	0.425408	3.504658	0.377853	0.138
power	0.25	1	73	1.048973	0.235322	1.512727	0.444193	1.965938	0.38125	12.267
power	0.25	1	74	0.742752	0.230877	0.46466	0.44043	3.304176	0.388339	1.116
power	0.25	1	75	1.234291	0.228111	0.066642	0.42169	3.104005	0.370885	0.025
power	0.25	1	76	0.900271	0.238672	1.637889	0.45753	2.134992	0.393216	13.561
power	0.25	1	77	0.800406	0.233709	0.48438	0.432002	3.233166	0.378328	1.315
power	0.25	1	78	1.246499	0.232511	0.428231	0.441427	2.785894	0.379876	0.898
power	0.25	1	79	0.684183	0.22607	5e-06	0.432965	3.853634	0.383821	0
power	0.25	1	80	0.989572	0.239029	1.55977	0.451628	2.047778	0.391272	12.561
power	0.25	1	81	0.691476	0.221984	0.50816	0.419841	3.121878	0.366973	1.498
power	0.25	1	82	1.221575	0.223581	0.259725	0.409941	2.854315	0.357144	0.417
power	0.25	1	83	0.982737	0.229288	0.797851	0.437553	2.719595	0.385506	3.441
power	0.25	1	84	0.828827	0.227127	1.322319	0.437178	2.275637	0.374601	9.338
power	0.25	1	85	1.057658	0.235069	0.605923	0.444716	2.89694	0.389399	1.867
power	0.25	1	86	0.905966	0.227061	0.696623	0.420663	2.791446	0.366402	2.895
power	0.25	1	87	0.899148	0.227939	4e-06	0.443608	3.575427	0.392613	0
power	0.25	1	88	0.995544	0.239236	5e-06	0.451069	3.641622	0.393712	0
power	0.25	1	89	1.113523	0.233201	0.380063	0.436036	2.991602	0.380188	0.755
power	0.25	1	90	0.819296	0.216801	0.660133	0.408591	2.764687	0.356984	2.73
power	0.25	1	91	0.823096	0.227266	4e-06	0.42951	3.672173	0.378862	0
power	0.25	1	92	0.573327	0.227685	0.269791	0.435907	3.669432	0.386521	0.388
power	0.25	1	93	0.804336	0.234687	0.483711	0.452496	3.414153	0.395151	1.195
power	0.25	1	94	0.8784	0.241804	1.182682	0.461376	2.569299	0.400271	6.58
power	0.25	1	95	0.808797	0.219898	0.421135	0.423501	3.052761	0.368905	0.959
power	0.25	1	96	0.919166	0.220617	0.173398	0.411848	3.302315	0.369725	0.189
power	0.25	1	97	0.919546	0.229919	0.246536	0.447379	3.372623	0.39135	0.292
power	0.25	1	98	0.637638	0.217667	0.795802	0.413101	2.76451	0.361352	3.764
power	0.25	1	99	0.896579	0.229752	0.643701	0.432674	2.903249	0.377039	2.251
power	0.25	1	100	0.878058	0.226067	0.093459	0.438335	3.567786	0.385566	0.045
power	0.25	1	101	0.856306	0.228519	5e-06	0.424451	3.688011	0.3748	0
power	0.25	1	102	0.897772	0.225408	4e-06	0.436685	3.59833	0.383076	0
power	0.25	1	103	1.172437	0.232786	0.556252	0.429374	2.815257	0.375994	1.798
power	0.25	1	104	1.094519	0.227419	0.328164	0.413577	3.033445	0.366584	0.691
power	0.25	1	105	0.774963	0.239932	1.083446	0.462737	2.894534	0.40299	5.708
power	0.25	1	106	0.714677	0.230363	0.573955	0.427983	3.177709	0.374894	1.895
power	0.25	1	107	1.086375	0.220891	0.408232	0.410468	2.82102	0.365132	1.038
power	0.25	1	108	1.068682	0.236486	0.923006	0.453033	2.63992	0.394544	4.278
power	0.25	1	109	1.139167	0.22702	0.133548	0.420954	3.146533	0.369706	0.102
power	0.25	1	110	0.832603	0.227252	0.214499	0.429471	3.403784	0.379803	0.251
power	0.25	1	111	0.805784	0.23205	5e-06	0.442253	3.771405	0.392275	0
power	0.25	1	112	0.627733	0.231595	0.736758	0.436673	3.136717	0.384597	2.992
power	0.25	1	113	0.843946	0.22488	0.491879	0.434692	3.092808	0.381974	1.266
power	0.25	1	114	1.172525	0.226128	0.086824	0.420914	3.153337	0.372069	0.043
power	0.25	1	115	0.515123	0.233914	1.298872	0.456012	2.877295	0.395922	8.796
power	0.25	1	116	0.628092	0.226949	0.637227	0.445708	3.142669	0.38759	1.925
power	0.25	1	117	0.911428	0.236619	0.834038	0.446473	2.848233	0.387068	3.592
power	0.25	1	118	1.182001	0.238585	0.156191	0.449628	3.337488	0.400159	0.12
power	0.25	1	119	1.037277	0.236239	0.886063	0.445225	2.723931	0.388702	4.197
power	0.25	1	120	0.914963	0.241341	0.769779	0.471034	3.046558	0.405607	2.59
power	0.25	1	121	1.038723	0.22579	0.25701	0.432156	3.092373	0.380701	0.34
power	0.25	1	122	1.124748	0.237836	0.155666	0.448198	3.401088	0.398455	0.122
power	0.25	1	123	0.967034	0.234042	0.653227	0.44615	2.918211	0.390358	2.123
power	0.25	1	124	1.092397	0.241819	0.822617	0.449824	2.709032	0.392978	3.421
power	0.25	1	125	0.681253	0.231563	1.901973	0.443688	1.944649	0.383533	20.06
power	0.25	1	126	0.778157	0.229791	0.068936	0.430573	3.671178	0.380933	0.026
power	0.25	1	127	1.163119	0.226645	4e-06	0.422386	3.333328	0.375385	0
power	0.25	1	128	0.905898	0.230299	0.36529	0.426555	3.18666	0.378461	0.759
power	0.25	1	129	0.734702	0.220533	0.176164	0.432067	3.501738	0.380762	0.162
power	0.25	1	130	0.617753	0.223115	2.007042	0.435135	1.695729	0.372493	21.72
power	0.25	1	131	0.368918	0.224269	0.135445	0.429398	3.924254	0.377023	0.099
power	0.25	1	132	1.011055	0.227171	0.074473	0.421076	3.351976	0.370426	0.032
power	0.25	1	133	0.96202	0.228365	0.256275	0.426861	3.234335	0.37638	0.369
power	0.25	1	134	0.659212	0.225563	0.830592	0.434764	2.934945	0.378936	3.724
power	0.25	1	135	1.053486	0.223501	0.126596	0.413855	3.151084	0.369602	0.095
power	0.25	1	136	1.110158	0.233365	0.629011	0.444502	2.72856	0.382599	1.915
power	0.25	1	137	0.627956	0.224251	0.498513	0.422617	3.390735	0.380049	1.545
power	0.25	1	138	0.71819	0.227276	0.062464	0.440858	3.842521	0.391402	0.02
power	0.25	1	139	0.918328	0.235717	0.488493	0.440561	3.193149	0.387206	1.28
power	0.25	1	140	0.717638	0.2306	1.091674	0.445948	2.6463	0.386151	5.89
power	0.25	1	141	0.755207	0.228794	0.601006	0.43493	3.096641	0.380713	1.928
power	0.25	1	142	0.839344	0.222696	4e-06	0.421502	3.562377	0.375044	0
power	0.25	1	143	1.017351	0.237017	5e-06	0.453143	3.688591	0.40377	0
power	0.25	1	144	0.776995	0.227443	0.738847	0.429483	2.915444	0.375846	3.083
power	0.25	1	145	0.850874	0.225227	0.813337	0.423099	2.705068	0.36847	3.861
power	0.25	1	146	0.691035	0.22702	0.799309	0.437978	2.938708	0.379392	3.312
power	0.25	1	147	0.59421	0.223757	0.781019	0.439465	3.02792	0.382324	3.103
power	0.25	1	148	0.723601	0.224779	0.556232	0.419934	3.137145	0.367153	1.893
power	0.25	1	149	0.986697	0.223584	0.540327	0.411345	2.795623	0.362593	1.825
power	0.25	1	150	0.734879	0.234684	0.752443	0.451791	3.094434	0.396243	2.776
power	0.25	1	151	0.799792	0.225724	1.145152	0.44092	2.471423	0.382067	6.685
power	0.25	1	152	1.044154	0.237469	0.537299	0.460075	3.084122	0.399441	1.331
power	0.25	1	153	0.948297	0.230979	1.298731	0.440969	2.261991	0.383999	9.046
power	0.25	1	154	0.773106	0.228509	0.617214	0.445148	3.145832	0.38657	1.924
power	0.25	1	155	0.783411	0.228674	1.069189	0.438213	2.625829	0.381382	6.187
power	0.25	1	156	0.98598	0.240973	1.008028	0.467102	2.709914	0.408287	4.592
power	0.25	1	157	0.857784	0.224644	1.099936	0.42816	2.424126	0.368988	6.873
power	0.25	1	158	1.150581	0.225448	0.141379	0.424781	3.089495	0.375679	0.109
power	0.25	1	159	0.967893	0.237688	0.702064	0.453088	2.920174	0.392642	2.365
power	0.25	1	160	0.891141	0.229933	0.706266	0.442132	2.88111	0.385739	2.516
power	0.25	1	161	0.61654	0.228057	0.935065	0.445844	2.900193	0.386779	4.282
power	0.25	1	162	1.249887	0.23158	0.159296	0.429566	3.069037	0.377823	0.138
power	0.25	1	163	0.812383	0.227103	1.399547	0.42562	2.195918	0.370163	11.935
power	0.25	1	164	0.767582	0.224345	0.768027	0.42968	2.847556	0.374381	3.28
power	0.25	1	165	0.768555	0.229709	1.024687	0.433297	2.694418	0.379945	6.024
power	0.25	1	166	0.951695	0.23195	0.536358	0.442072	3.03715	0.389175	1.473
power	0.25	1	167	0.774964	0.237261	1.011482	0.457831	2.86807	0.394202	5.011
power	0.25	1	168	0.965879	0.229784	0.261981	0.431448	3.254795	0.380936	0.373
power	0.25	1	169	0.665531	0.234775	1.02262	0.446663	2.864696	0.389656	5.424
power	0.25	1	170	1.070327	0.22616	0.909851	0.419051	2.371376	0.367163	4.997
power	0.25	1	171	0.719957	0.221302	0.43859	0.424316	3.245697	0.375972	1.094
power	0.25	1	172	0.892192	0.231471	0.535722	0.4449	3.100668	0.388403	1.431
power	0.25	1	173	0.730063	0.228894	0.362974	0.445125	3.433734	0.393339	0.65
power	0.25	1	174	1.078596	0.233468	0.018119	0.438786	3.476356	0.389188	0.002
power	0.25	1	175	0.602299	0.225448	0.921702	0.429611	2.87784	0.37028	4.781
power	0.25	1	176	0.390926	0.230424	1.529655	0.447225	2.591084	0.382802	12.204
power	0.25	1	177	0.596943	0.228353	0.695589	0.436217	3.28975	0.383011	2.777
power	0.25	1	178	1.039228	0.228942	0.222802	0.41956	3.149084	0.369942	0.29
power	0.25	1	179	1.132488	0.232162	0.089433	0.433819	3.33642	0.383733	0.043
power	0.25	1	180	0.658969	0.22307	0.504056	0.43309	3.258146	0.380809	1.357
power	0.25	1	181	0.766569	0.223873	0.612488	0.426454	3.052872	0.373805	2.143
power	0.25	1	182	1.201758	0.233324	0.508702	0.433842	2.767965	0.37838	1.385
power	0.25	1	183	0.873338	0.240702	1.44388	0.457119	2.340878	0.391387	10.454
power	0.25	1	184	0.678051	0.217593	4e-06	0.43236	3.775367	0.379566	0
power	0.25	1	185	0.493961	0.220608	1.126854	0.435593	2.726389	0.371121	6.645
power	0.25	1	186	1.250454	0.236576	0.161738	0.445473	3.121574	0.392282	0.125
power	0.25	1	187	0.970726	0.224009	0.592239	0.429689	2.81944	0.374502	1.895
power	0.25	1	188	0.735294	0.225098	0.40408	0.424246	3.195589	0.371583	0.899
power	0.25	1	189	0.991185	0.222936	0.13881	0.415	3.214289	0.365299	0.114
power	0.25	1	190	1.2938	0.234633	0.235329	0.439339	3.00631	0.386476	0.283
power	0.25	1	191	0.897202	0.227202	0.577731	0.434976	3.014108	0.379548	1.81
power	0.25	1	192	0.663278	0.233709	1.414495	0.442243	2.395928	0.377269	10.762
power	0.25	1	193	0.733658	0.237386	1.03817	0.447826	2.860311	0.387782	5.749
power	0.25	1	194	1.072445	0.224178	0.024962	0.418151	3.296878	0.372111	0.004
power	0.25	1	195	0.584901	0.236024	1.341846	0.464832	2.714243	0.401377	8.345
power	0.25	1	196	1.297362	0.230233	0.015542	0.42475	3.125921	0.375333	0.001
power	0.25	1	197	1.438042	0.233289	0.619767	0.426896	2.4195	0.375209	2.195
power	0.25	1	198	0.422017	0.228742	0.843244	0.438782	3.240813	0.378403	3.841
power	0.25	1	199	0.902382	0.234648	0.795002	0.436741	2.880097	0.38667	3.547
power	0.25	1	200	1.067433	0.225404	4e-06	0.428579	3.407505	0.379083	0
power	0.25	1	201	0.465252	0.222014	1.260869	0.440841	2.667903	0.380315	8.195
power	0.25	1	202	0.654518	0.216197	4e-06	0.4102	3.653328	0.362223	0
power	0.25	1	203	0.795968	0.23502	0.931273	0.451526	2.832775	0.393709	4.303
power	0.25	1	204	0.745137	0.224742	1.095566	0.426584	2.486711	0.371162	6.734
power	0.25	1	205	0.718912	0.230875	0.041824	0.439815	3.773518	0.385991	0.009
power	0.25	1	206	1.028216	0.235537	1.04926	0.434325	2.391254	0.374881	6.075
power	0.25	1	207	0.89598	0.226692	0.769726	0.434267	2.858855	0.376944	3.368
power	0.25	1	208	1.185127	0.225917	0.092946	0.414171	3.08048	0.367099	0.051
power	0.25	1	209	0.944363	0.23641	0.318938	0.445926	3.338533	0.395617	0.511
power	0.25	1	210	0.746764	0.228725	0.884125	0.447317	2.803411	0.38574	3.739
power	0.25	1	211	1.02945	0.226119	0.252039	0.426776	3.162698	0.376867	0.353
power	0.25	1	212	0.643696	0.213894	0.297868	0.409612	3.327603	0.363327	0.545
power	0.25	1	213	0.761492	0.230667	5e-06	0.437636	3.835226	0.388256	0
power	0.25	1	214	0.822408	0.227361	0.847718	0.434895	2.825392	0.377796	4.015
power	0.25	1	215	0.672392	0.228161	0.525063	0.444854	3.300862	0.391719	1.364
power	0.25	1	216	0.622995	0.225085	0.550352	0.426596	3.229126	0.373017	1.723
power	0.25	1	217	1.017917	0.23092	4e-06	0.430825	3.4815	0.38252	0
power	0.25	1	218	0.91289	0.237565	0.995698	0.459527	2.70169	0.395322	4.631
power	0.25	1	219	0.973857	0.221899	4e-06	0.420106	3.364382	0.371249	0
power	0.25	1	220	0.765227	0.229306	0.638318	0.444039	3.129466	0.388294	2.08
power	0.25	1	221	0.897744	0.236059	1.144414	0.444587	2.559956	0.383738	7.101
power	0.25	1	222	0.258824	0.223608	1.693367	0.440097	2.45845	0.380096	15.442
power	0.25	1	223	0.53186	0.216901	0.283162	0.423638	3.597277	0.371189	0.461
power	0.25	1	224	0.815403	0.214465	0.328784	0.409966	3.049809	0.361502	0.635
power	0.25	1	225	0.583069	0.236523	1.389967	0.451749	2.567985	0.390104	9.737
power	0.25	1	226	0.939602	0.232673	1.202774	0.448831	2.396904	0.386937	7.297
power	0.25	1	227	1.218642	0.225664	0.287491	0.412775	2.882579	0.366717	0.511
power	0.25	1	228	1.002211	0.223399	4e-06	0.426009	3.348134	0.37227	0
power	0.25	1	229	0.799398	0.227539	1.113816	0.44137	2.599416	0.380217	6.598
power	0.25	1	230	1.007857	0.235227	0.371071	0.427535	3.114103	0.380068	0.787
power	0.25	1	231	0.711713	0.239261	1.032762	0.452366	2.906927	0.391709	5.473
power	0.25	1	232	1.089916	0.23138	5e-06	0.444525	3.436037	0.393985	0
power	0.25	1	233	0.988593	0.230635	0.368152	0.432123	3.162576	0.3787	0.752
power	0.25	1	234	0.83977	0.230427	0.601896	0.428258	3.056197	0.371411	2.095
power	0.25	1	235	0.681307	0.232013	1.710988	0.441416	2.073097	0.380612	15.753
power	0.25	1	236	0.441559	0.225938	0.628585	0.429126	3.394272	0.379618	2.27
power	0.25	1	237	0.646725	0.24463	0.773043	0.466857	3.294682	0.405596	2.71
power	0.25	1	238	0.874968	0.227869	1.870244	0.433201	1.686354	0.371006	20.082
power	0.25	1	239	0.93482	0.231916	0.540178	0.444057	3.086241	0.384873	1.491
power	0.25	1	240	0.832705	0.22115	0.4924	0.419208	3.048438	0.371209	1.451
power	0.25	1	241	0.993008	0.23935	1.046282	0.450705	2.536298	0.39459	5.442
power	0.25	1	242	0.956801	0.227396	0.251423	0.432595	3.257284	0.381071	0.337
power	0.25	1	243	0.764359	0.233004	0.758524	0.444678	3.025115	0.38767	2.964
power	0.25	1	244	0.935264	0.226088	4e-06	0.419074	3.53021	0.375319	0
power	0.25	1	245	0.432025	0.21771	0.735055	0.425971	3.152423	0.371537	3.022
power	0.25	1	246	0.648033	0.220155	4e-06	0.417141	3.804069	0.370989	0
power	0.25	1	247	0.83049	0.226346	0.308141	0.42696	3.272527	0.370303	0.524
power	0.25	1	248	0.855624	0.224005	4e-06	0.431809	3.56053	0.379682	0
power	0.25	1	249	0.586397	0.22887	0.537514	0.437838	3.45412	0.3842	1.589
power	0.25	1	250	0.878274	0.235791	0.052903	0.445914	3.683472	0.394821	0.014
power	0.25	1	251	0.587632	0.227719	1.067838	0.435238	2.872501	0.379474	6.57
power	0.25	1	252	0.691899	0.21632	4e-06	0.423896	3.669598	0.374039	0
power	0.25	1	253	0.91566	0.235133	0.424721	0.4411	3.232087	0.387997	0.946
power	0.25	1	254	0.933564	0.234358	1.38083	0.455678	2.290253	0.392513	9.39
power	0.25	1	255	0.863473	0.234536	0.82065	0.43809	2.878598	0.382247	3.745
power	0.25	1	256	0.726913	0.239203	1.55252	0.466758	2.382682	0.40369	11.131
power	0.25	1	257	0.931328	0.239661	0.389522	0.454917	3.310838	0.397508	0.719
power	0.25	1	258	0.758956	0.226527	0.249476	0.432283	3.468274	0.379855	0.336
power	0.25	1	259	0.788507	0.226787	5e-06	0.43909	3.7198	0.386384	0
power	0.25	1	260	0.878194	0.227151	0.448934	0.433892	3.147992	0.377822	1.081
power	0.25	1	261	0.977695	0.229074	0.456203	0.423727	3.05076	0.372061	1.229
power	0.25	1	262	0.647003	0.236728	0.924858	0.457249	3.072871	0.394329	4.144
power	0.25	1	263	0.326423	0.222216	1.405042	0.422961	2.584797	0.367611	11.916
power	0.25	1	264	0.602765	0.234305	1.458956	0.457098	2.469379	0.391197	10.17
power	0.25	1	265	0.93835	0.233639	1.081704	0.444723	2.498692	0.382553	6.004
power	0.25	1	266	1.049405	0.228127	0.653245	0.439425	2.765083	0.38727	2.183
power	0.25	1	267	0.844286	0.227903	0.709183	0.433457	2.901886	0.381601	2.746
power	0.25	1	268	0.776255	0.227792	4e-06	0.442203	3.717138	0.389728	0
power	0.25	1	269	0.615673	0.227357	0.397333	0.430342	3.523799	0.376099	0.904
power	0.25	1	270	0.590893	0.21817	4e-06	0.420872	3.767913	0.36921	0
power	0.25	1	271	0.854478	0.228421	1.023142	0.441835	2.56432	0.379316	5.3
power	0.25	1	272	0.503453	0.239182	0.59201	0.451803	3.553489	0.392264	1.769
power	0.25	1	273	0.736155	0.23507	0.302877	0.446801	3.597168	0.395679	0.469
power	0.25	1	274	0.606561	0.228561	0.640092	0.441352	3.247531	0.379835	2.118
power	0.25	1	275	1.284544	0.234254	1.018624	0.428474	2.140281	0.372351	5.917
power	0.25	1	276	0.806219	0.22704	1.598932	0.436812	1.936181	0.371545	13.478
power	0.25	1	277	0.78665	0.235577	0.148227	0.443847	3.69532	0.394261	0.113
power	0.25	1	278	0.868799	0.227975	1.122109	0.438591	2.463811	0.379285	6.673
power	0.25	1	279	0.745835	0.221368	0.111862	0.429524	3.526989	0.381364	0.066
power	0.25	1	280	0.458399	0.224427	0.84389	0.440059	3.114664	0.382761	3.646
power	0.25	1	281	0.846964	0.233319	5e-06	0.446217	3.741579	0.394852	0
power	0.25	1	282	0.92113	0.231121	0.105144	0.436421	3.513696	0.388163	0.058
power	0.25	1	283	1.191586	0.243031	0.323062	0.441531	3.172866	0.388391	0.567
power	0.25	1	284	0.624055	0.221296	0.866056	0.429877	2.882138	0.371026	4.145
power	0.25	1	285	0.958239	0.22634	0.193867	0.428261	3.281911	0.373755	0.205
power	0.25	1	286	0.720465	0.241892	1.302566	0.448154	2.556712	0.387778	8.998
power	0.25	1	287	0.711073	0.240735	0.16985	0.444347	3.912813	0.396597	0.159
power	0.25	1	288	0.838825	0.225505	0.299959	0.431831	3.319457	0.377367	0.484
power	0.25	1	289	1.153199	0.229599	0.940743	0.433578	2.374932	0.375834	4.887
power	0.25	1	290	0.844127	0.222156	0.952726	0.433363	2.637198	0.377173	4.99
power	0.25	1	291	0.951655	0.231742	0.839537	0.4404	2.713473	0.384337	3.714
power	0.25	1	292	1.04221	0.230588	5e-06	0.423423	3.473438	0.373617	0
power	0.25	1	293	1.174711	0.228771	1.251425	0.436472	1.984127	0.374447	8.3
power	0.25	1	294	0.64047	0.232886	0.504923	0.444703	3.45331	0.390595	1.328
power	0.25	1	295	1.083278	0.22501	0.850008	0.42232	2.41263	0.366033	4.156
power	0.25	1	296	0.578229	0.237429	0.94691	0.463102	3.146771	0.403302	4.195
power	0.25	1	297	1.169621	0.230005	0.585137	0.435427	2.768766	0.379428	1.853
power	0.25	1	298	0.744915	0.223809	0.016738	0.417557	3.71121	0.373872	0.002
power	0.25	1	299	0.811695	0.231251	0.413013	0.429349	3.260351	0.375573	0.96
power	0.25	1	300	0.912248	0.234248	0.649556	0.438402	2.967259	0.384167	2.262
power	0.25	1	301	0.80247	0.228746	5e-06	0.431094	3.745244	0.38196	0
power	0.25	1	302	0.86524	0.244535	0.664718	0.46344	3.208147	0.405066	2.076
power	0.25	1	303	1.148735	0.236637	5e-06	0.448394	3.444557	0.392489	0
power	0.25	1	304	0.986249	0.238805	0.887239	0.450441	2.742907	0.391641	3.98
power	0.25	1	305	0.854504	0.223432	0.881106	0.416694	2.620776	0.363769	4.851
power	0.25	1	306	0.92755	0.2357	0.731177	0.441553	2.896644	0.386181	2.814
power	0.25	1	307	1.00056	0.235976	0.12243	0.43086	3.407083	0.385552	0.083
power	0.25	1	308	0.694075	0.226635	1.496931	0.431218	2.221561	0.371376	13.251
power	0.25	1	309	0.963896	0.226615	4e-06	0.428705	3.431639	0.37996	0
power	0.25	1	310	0.497754	0.21929	0.493517	0.432533	3.457229	0.380566	1.336
power	0.25	1	311	0.782382	0.235499	0.965019	0.447	2.864542	0.394586	4.869
power	0.25	1	312	1.044296	0.245648	0.355443	0.463411	3.349982	0.407532	0.582
power	0.25	1	313	0.597981	0.226577	0.644836	0.439739	3.254447	0.385252	2.19
power	0.25	1	314	0.882612	0.224545	0.447283	0.420294	3.079332	0.372427	1.189
power	0.25	1	315	0.746905	0.232015	1.222868	0.449409	2.622968	0.388932	7.756
power	0.25	1	316	0.934444	0.22656	0.171872	0.422867	3.254363	0.37075	0.164
power	0.25	1	317	1.230596	0.229693	0.348272	0.434907	2.853518	0.382207	0.619
power	0.25	1	318	0.801061	0.223111	1.385471	0.427506	2.231259	0.366809	11.361
power	0.25	1	319	0.657077	0.226102	0.941582	0.435412	2.880593	0.381031	4.899
power	0.25	1	320	0.832107	0.226702	0.686937	0.433711	2.895118	0.378672	2.526
power	0.25	1	321	0.930587	0.238162	0.927403	0.450654	2.726928	0.392266	4.275
power	0.25	1	322	1.18658	0.230587	0.686197	0.426829	2.545403	0.375654	2.662
power	0.25	1	323	0.934709	0.224063	0.071143	0.416648	3.33777	0.3683	0.029
power	0.25	1	324	0.937038	0.232828	5e-06	0.43471	3.589248	0.383967	0
power	0.25	1	325	0.86465	0.238903	0.843466	0.461486	2.934775	0.40329	3.287
power	0.25	1	326	0.715297	0.226037	0.122421	0.437347	3.703686	0.385335	0.079
power	0.25	1	327	0.856806	0.234934	0.328363	0.442938	3.41136	0.390522	0.559
power	0.25	1	328	0.910641	0.23419	1.47177	0.452529	2.144355	0.390699	10.623
power	0.25	1	329	0.791708	0.221823	0.809253	0.42572	2.758047	0.370312	3.721
power	0.25	1	330	0.983277	0.220489	4e-06	0.418595	3.38638	0.37108	0
power	0.25	1	331	0.94547	0.231983	0.213431	0.440099	3.351379	0.383958	0.23
power	0.25	1	332	1.001706	0.23006	0.51448	0.435565	2.907215	0.378883	1.375
power	0.25	1	333	0.786214	0.235735	1.315298	0.452506	2.516737	0.392148	8.811
power	0.25	1	334	0.531463	0.227346	0.637792	0.426911	3.363111	0.373917	2.495
power	0.25	1	335	0.794382	0.233723	1.226413	0.455204	2.601936	0.387795	7.436
power	0.25	1	336	0.707155	0.225778	1.296461	0.434004	2.387043	0.37206	9.171
power	0.25	1	337	0.573999	0.233898	1.105594	0.4532	2.887946	0.392395	6.059
power	0.25	1	338	0.684058	0.224643	4e-06	0.439377	3.785192	0.386075	0
power	0.25	1	339	0.742327	0.235927	1.142926	0.448688	2.641144	0.386219	6.597
power	0.25	1	340	0.538251	0.236847	1.119893	0.464014	2.973734	0.401482	5.758
power	0.25	1	341	0.766902	0.22792	0.279528	0.44022	3.417967	0.388529	0.389
power	0.25	1	342	0.893765	0.243752	0.578251	0.461847	3.299707	0.401556	1.612
power	0.25	1	343	1.054507	0.224766	0.20591	0.432299	3.130141	0.377352	0.217
power	0.25	1	344	1.084278	0.23805	0.495321	0.453716	3.011585	0.397753	1.157
power	0.25	1	345	0.618136	0.223916	1.365525	0.427798	2.38349	0.368424	10.807
power	0.25	1	346	0.921481	0.218772	0.468742	0.424348	2.939593	0.372594	1.199
power	0.25	1	347	1.163318	0.229439	0.142351	0.426583	3.095327	0.377135	0.109
power	0.25	1	348	0.817997	0.226666	0.53233	0.435507	3.151146	0.381689	1.547
power	0.25	1	349	0.488771	0.227731	1.173172	0.442444	2.852264	0.380565	7.369
power	0.25	1	350	1.023819	0.22527	0.539036	0.417555	2.766346	0.364317	1.707
power	0.25	1	351	1.002667	0.227884	0.239365	0.425909	3.223427	0.375515	0.325
power	0.25	1	352	0.744919	0.231352	0.824751	0.437987	2.925493	0.378839	3.66
power	0.25	1	353	0.630564	0.223594	1.097518	0.427992	2.603283	0.372087	6.76
power	0.25	1	354	1.021888	0.237384	0.781083	0.451815	2.798574	0.390224	3.014
power	0.25	1	355	0.924711	0.243203	0.775365	0.466745	3.04915	0.405712	2.776
power	0.25	1	356	0.984697	0.226944	0.517788	0.42794	2.935995	0.374891	1.514
power	0.25	1	357	0.706828	0.22872	0.361385	0.444332	3.456644	0.391302	0.653
power	0.25	1	358	1.176612	0.229063	5e-06	0.434201	3.325644	0.383989	0
power	0.25	1	359	0.675114	0.237543	0.637914	0.453706	3.3063	0.395344	1.978
power	0.25	1	360	0.621155	0.220818	4e-06	0.42163	3.752646	0.372131	0
power	0.25	1	361	1.158922	0.233666	0.504766	0.435635	2.835491	0.378874	1.353
power	0.25	1	362	0.40924	0.220168	4e-06	0.434103	4.027268	0.379662	0
power	0.25	1	363	0.789914	0.236529	5e-06	0.442015	3.78645	0.388699	0
power	0.25	1	364	0.596214	0.233864	1.317767	0.452983	2.65713	0.390397	8.651
power	0.25	1	365	0.889089	0.229963	5e-06	0.441906	3.676402	0.386568	0
power	0.25	1	366	0.750048	0.228995	0.738122	0.442335	3.032132	0.382845	2.816
power	0.25	1	367	1.127389	0.235123	0.544906	0.444813	2.905978	0.388969	1.517
power	0.25	1	368	0.992719	0.232009	0.14783	0.439804	3.435709	0.387096	0.114
power	0.25	1	369	0.82478	0.229561	0.200788	0.434075	3.467152	0.383791	0.215
power	0.25	1	370	0.862225	0.234573	0.492268	0.444758	3.220348	0.391044	1.238
power	0.25	1	371	0.507055	0.224009	0.978984	0.442202	2.956385	0.384313	4.892
power	0.25	1	372	0.531286	0.222093	0.608793	0.427916	3.232068	0.378089	2.064
power	0.25	1	373	0.915623	0.233992	0.64854	0.442085	2.993019	0.386844	2.196
power	0.25	1	374	0.765957	0.2298	0.772424	0.431685	2.91465	0.377646	3.345
power	0.25	1	375	1.180834	0.230214	0.408273	0.435444	2.841216	0.384963	0.852
power	0.25	1	376	1.107895	0.23528	0.051355	0.434315	3.437392	0.384216	0.014
power	0.25	1	377	0.78351	0.229753	0.609799	0.438812	3.059815	0.38193	1.925
power	0.25	1	378	0.695919	0.231638	0.650262	0.437295	3.141449	0.383981	2.255
power	0.25	1	379	0.820641	0.22992	0.392296	0.442821	3.357844	0.387208	0.799
power	0.25	1	380	1.263317	0.245089	0.814267	0.448899	2.585344	0.390008	3.437
power	0.25	1	381	0.910779	0.227691	1.180915	0.434922	2.286197	0.375593	7.375
power	0.25	1	382	0.763011	0.216779	0.146689	0.420883	3.43157	0.370445	0.121
power	0.25	1	383	0.51785	0.221433	0.276812	0.430026	3.574817	0.380869	0.404
power	0.25	1	384	0.559782	0.225724	1.079743	0.435819	2.726747	0.374507	6.13
power	0.25	1	385	0.798668	0.230379	0.586593	0.422604	3.123548	0.371955	2.133
power	0.25	1	386	0.709889	0.228775	5e-06	0.436215	3.83691	0.382798	0
power	0.25	1	387	0.789492	0.2364	0.586403	0.449309	3.242745	0.392083	1.728
power	0.25	1	388	0.745242	0.232919	0.399282	0.437515	3.347584	0.384586	0.833
power	0.25	1	389	0.93146	0.227535	0.79364	0.430577	2.715686	0.376655	3.522
power	0.25	1	390	0.722355	0.23195	0.827907	0.442544	2.991294	0.385998	3.604
power	0.25	1	391	0.933967	0.237287	0.707699	0.450821	2.910129	0.391503	2.413
power	0.25	1	392	0.940766	0.226351	1.084637	0.42603	2.403673	0.373388	6.998
power	0.25	1	393	1.163014	0.231835	0.448329	0.442277	2.899194	0.389034	1.006
power	0.25	1	394	0.542823	0.223905	0.915907	0.441463	3.025905	0.382839	4.418
power	0.25	1	395	0.6397	0.227431	1.088836	0.433441	2.713892	0.374599	6.617
power	0.25	1	396	1.329639	0.233691	0.043016	0.437075	3.069452	0.388841	0.009
power	0.25	1	397	0.663377	0.223941	0.611142	0.432697	3.154322	0.381024	2.024
power	0.25	1	398	0.774652	0.226491	0.107346	0.437077	3.662124	0.3852	0.061
power	0.25	1	399	1.00511	0.221004	0.434537	0.414848	2.887895	0.364325	1.134
power	0.25	1	400	0.554183	0.229496	0.502534	0.435422	3.390934	0.380943	1.337
power	0.25	1	401	0.932019	0.229662	4e-06	0.426255	3.52628	0.377929	0
power	0.25	1	402	1.023636	0.234042	1.352408	0.429424	2.064296	0.368005	10.741
power	0.25	1	403	0.892451	0.223523	0.572598	0.421723	2.889078	0.36873	1.908
power	0.25	1	404	0.595382	0.237062	1.515244	0.451059	2.550362	0.392758	12.658
power	0.25	1	405	0.680292	0.225186	0.715694	0.428981	3.018026	0.375837	2.878
power	0.25	1	406	0.836676	0.238994	0.705952	0.454694	3.096018	0.395695	2.428
power	0.25	1	407	0.888338	0.22768	1.184807	0.435432	2.364922	0.376246	7.668
power	0.25	1	408	1.055079	0.240037	0.54292	0.438226	3.103644	0.388035	1.706
power	0.25	1	409	0.839013	0.228322	5e-06	0.441497	3.719462	0.394163	0
power	0.25	1	410	0.285757	0.224033	1.716236	0.442567	2.365784	0.375359	15.131
power	0.25	1	411	0.608826	0.225245	0.264416	0.437119	3.619565	0.383645	0.365
power	0.25	1	412	0.649744	0.220687	0.46416	0.425402	3.256988	0.376599	1.207
power	0.25	1	413	0.878751	0.227724	1.06711	0.425834	2.489889	0.368024	6.929
power	0.25	1	414	0.405772	0.222885	1.231306	0.434192	2.738113	0.376278	8.259
power	0.25	1	415	0.789053	0.232696	0.224324	0.443144	3.506501	0.389274	0.25
power	0.25	1	416	0.622476	0.219699	4e-06	0.417843	3.743656	0.367379	0
power	0.25	1	417	0.714556	0.22423	0.523528	0.430847	3.183861	0.375734	1.497
power	0.25	1	418	0.48746	0.243706	0.860968	0.472987	3.431589	0.408996	3.352
power	0.25	1	419	0.706497	0.234193	0.06643	0.430028	3.819796	0.385942	0.025
power	0.25	1	420	0.788441	0.225691	0.226414	0.431932	3.429879	0.382372	0.273
power	0.25	1	421	0.924066	0.231066	0.301829	0.439908	3.304098	0.387593	0.471
power	0.25	1	422	0.800389	0.227437	0.915145	0.436003	2.693028	0.380096	4.396
power	0.25	1	423	0.808087	0.231323	0.997968	0.448469	2.804003	0.393365	5.124
power	0.25	1	424	0.916767	0.232871	0.821799	0.443461	2.759913	0.383985	3.439
power	0.25	1	425	0.962056	0.233701	0.459062	0.444671	3.199694	0.392068	1.092
power	0.25	1	426	0.694155	0.235152	0.573036	0.45438	3.340173	0.394838	1.566
power	0.25	1	427	0.894044	0.227973	0.20627	0.428667	3.451133	0.377165	0.245
power	0.25	1	428	0.757206	0.223632	0.125577	0.416887	3.516648	0.368043	0.094
power	0.25	1	429	1.065927	0.236224	0.113299	0.443261	3.415734	0.388162	0.065
power	0.25	1	430	0.864692	0.22914	4e-06	0.431058	3.576648	0.378362	0
power	0.25	1	431	0.654914	0.227725	4e-06	0.447545	3.813664	0.39338	0
power	0.25	1	432	0.722049	0.2337	1.322846	0.442998	2.450335	0.379845	9.297
power	0.25	1	433	0.721589	0.227298	0.759385	0.423885	2.954761	0.373013	3.495
power	0.25	1	434	0.893521	0.2264	1.632596	0.431373	1.82995	0.369715	14.724
power	0.25	1	435	0.768565	0.228153	0.236938	0.417025	3.469417	0.368604	0.349
power	0.25	1	436	0.604212	0.235494	0.904232	0.442177	3.096686	0.384121	4.479
power	0.25	1	437	0.62782	0.231155	1.430454	0.457416	2.520835	0.39208	10.003
power	0.25	1	438	0.794189	0.232601	1.108455	0.452555	2.72864	0.39464	6.282
power	0.25	1	439	0.670291	0.231853	0.916391	0.435635	2.846142	0.37918	4.536
power	0.25	1	440	0.834248	0.228471	0.372856	0.433945	3.292614	0.382552	0.751
power	0.25	1	441	1.103404	0.245279	0.700708	0.465122	2.902902	0.406541	2.217
power	0.25	1	442	0.75082	0.225165	1.059871	0.43005	2.558973	0.374749	6.181
power	0.25	1	443	0.555387	0.22931	0.882485	0.445736	3.039851	0.386615	3.922
power	0.25	1	444	0.90778	0.228532	0.547328	0.428994	2.940281	0.373088	1.633
power	0.25	1	445	0.563865	0.228692	0.901485	0.43374	3.078753	0.38216	4.765
power	0.25	1	446	0.550451	0.221731	0.906987	0.425591	2.925429	0.365547	4.795
power	0.25	1	447	0.925854	0.232099	0.453353	0.443072	3.146699	0.386327	1.037
power	0.25	1	448	1.005054	0.233226	0.824562	0.443683	2.661553	0.38652	3.424
power	0.25	1	449	0.901196	0.226624	0.440666	0.434654	3.074544	0.380029	1.006
power	0.25	1	450	0.756785	0.235163	1.05225	0.453114	2.773455	0.393413	5.442
power	0.25	1	451	0.834338	0.238082	0.733234	0.45516	3.062501	0.397372	2.604
power	0.25	1	452	0.934032	0.229144	0.19758	0.431576	3.356323	0.377234	0.212
power	0.25	1	453	0.802777	0.220354	0.51589	0.423598	3.081742	0.37178	1.532
power	0.25	1	454	0.700432	0.215769	4e-06	0.395079	3.652209	0.355249	0
power	0.25	1	455	1.021408	0.228885	0.25616	0.428415	3.237103	0.37778	0.372
power	0.25	1	456	1.139636	0.231127	0.715288	0.435452	2.664455	0.379354	2.808
power	0.25	1	457	0.762928	0.233233	1.265282	0.446134	2.506897	0.383985	8.44
power	0.25	1	458	1.073727	0.234686	1.335447	0.45258	2.165332	0.39199	8.872
power	0.25	1	459	0.747533	0.22688	1.323827	0.431012	2.339421	0.372316	10.035
power	0.25	1	460	0.927065	0.231101	0.115494	0.431415	3.444315	0.383692	0.072
power	0.25	1	461	1.04444	0.225646	0.120527	0.418274	3.227974	0.37109	0.085
power	0.25	1	462	1.08496	0.237509	0.963176	0.45223	2.559103	0.390056	4.591
power	0.25	1	463	1.235487	0.227731	4e-06	0.429223	3.233975	0.375361	0
power	0.25	1	464	0.487418	0.229861	1.121411	0.445382	2.8653	0.38447	6.389
power	0.25	1	465	0.574895	0.219603	4e-06	0.429773	3.819625	0.382552	0
power	0.25	1	466	0.582149	0.228536	1.32074	0.446681	2.6061	0.385516	8.989
power	0.25	1	467	0.549683	0.226134	0.880295	0.436715	3.032005	0.378394	4.178
power	0.25	1	468	0.885835	0.229686	0.71873	0.435351	2.887501	0.379113	2.804
power	0.25	1	469	0.584971	0.228941	0.665109	0.439165	3.260996	0.382023	2.343
power	0.25	1	470	0.832564	0.233581	0.534368	0.433677	3.18648	0.381911	1.619
power	0.25	1	471	0.813827	0.237729	0.205554	0.442774	3.586647	0.392504	0.219
power	0.25	1	472	0.936845	0.243278	0.946433	0.466476	2.845467	0.404596	4.12
power	0.25	1	473	0.790238	0.228106	5e-06	0.443214	3.74824	0.390635	0
power	0.25	1	474	0.673338	0.227452	0.595254	0.431353	3.141362	0.378539	1.925
power	0.25	1	475	0.943562	0.228062	0.325376	0.42681	3.19082	0.375838	0.598
power	0.25	1	476	0.714936	0.236705	0.62546	0.447818	3.246328	0.388888	1.978
power	0.25	1	477	1.049321	0.230518	0.149929	0.436922	3.317813	0.386155	0.117
power	0.25	1	478	0.749675	0.233797	1.371058	0.441231	2.401114	0.381612	10.273
power	0.25	1	479	1.136853	0.232969	0.406369	0.43688	2.989049	0.38156	0.878
power	0.25	1	480	1.099473	0.223548	0.135233	0.417152	3.105885	0.367028	0.105
power	0.25	1	481	0.804999	0.232728	0.456145	0.428563	3.204685	0.374779	1.178
power	0.25	1	482	0.863358	0.235412	0.534787	0.443017	3.194936	0.386398	1.495
power	0.25	1	483	0.560462	0.223159	0.584867	0.435378	3.315258	0.383273	1.828
power	0.25	1	484	0.911126	0.226592	4e-06	0.435553	3.549499	0.384384	0
power	0.25	1	485	0.832713	0.231395	0.873508	0.434866	2.820116	0.379933	4.333
power	0.25	1	486	0.916281	0.228546	0.611251	0.431452	2.919706	0.3759	2.059
power	0.25	1	487	0.618464	0.228327	0.507478	0.433589	3.297672	0.377263	1.369
power	0.25	1	488	0.868695	0.222535	4e-06	0.432573	3.56084	0.380545	0
power	0.25	1	489	0.937561	0.229483	5e-06	0.435105	3.613381	0.385127	0
power	0.25	1	490	0.665349	0.218517	4e-06	0.408448	3.722707	0.360581	0
power	0.25	1	491	0.605708	0.220953	0.292583	0.423796	3.531569	0.373703	0.494
power	0.25	1	492	1.11591	0.232221	0.523057	0.436697	2.871295	0.381556	1.447
power	0.25	1	493	0.641989	0.233534	0.634021	0.445622	3.330246	0.390978	2.093
power	0.25	1	494	0.35097	0.221171	0.772427	0.435144	3.245108	0.378167	3.105
power	0.25	1	495	0.845157	0.231849	5e-06	0.431763	3.702782	0.384185	0
power	0.25	1	496	1.110241	0.239019	1.093842	0.456868	2.400417	0.396348	5.651
power	0.25	1	497	0.971241	0.226393	0.646972	0.424134	2.755623	0.372631	2.373
power	0.25	1	498	0.810778	0.22846	0.472482	0.428133	3.177171	0.377689	1.265
power	0.25	1	499	0.454812	0.224944	0.196268	0.440889	3.859466	0.388745	0.195
power	0.25	1	500	0.85717	0.233721	0.503411	0.448848	3.225134	0.391907	1.257
