# Supplementary material for: Genotype–covariate correlation and interaction disentangled by a whole-genome multivariate reaction norm model
Source: Nat Commun. 2019 May 20;10:2239. doi: 10.1038/s41467-019-10128-w (PMC6527612; doi:10.1038/s41467-019-10128-w)
Supplement: Supplementary file 13 — Source Data [file 41467_2019_10128_MOESM13_ESM.zip › data/fs19/fs19.txt]

V2	V3	pval	pval_rcnull	pval_rc	pval_fullgc	pval_fullnull
int	0.5	0.115348188368937	0.184667198674217	0.268286456973805	0.429514404622632	0.198417597977742
int	0.5	0.62238276356642	0.747216731540115	0.52618627181889	0.631725698759378	0.760204222536665
int	0.5	0.702787998154131	0.537998234728169	0.794454153115444	0.608170505289182	0.790717624105012
int	0.5	0.460611649456208	0.403612507960573	0.544220926325167	0.476875418192413	0.552584506052352
int	0.5	0.300893168247203	0.216340872886021	0.0404778648983529	0.0291034079493545	0.0502468856907067
int	0.5	0.731103677210354	0.4616722755024	0.186765772631504	0.117937553762216	0.297543778030184
int	0.5	0.580712198663017	0.754500000584159	0.051129175274123	0.0664304329459752	0.164148834300482
int	0.5	0.873978065782631	0.716268630587748	0.120271931991812	0.0985688490348721	0.297353641409866
int	0.5	0.103643308582415	0.0736964978435198	0.633877221651479	0.450724045164461	0.189833840837678
int	0.5	0.115521340483093	0.14442426882355	0.766056003726058	0.957719826945901	0.354204605908622
int	0.5	0.484712183635673	0.329163727509374	0.375498801322564	0.254997892133736	0.382012328426196
int	0.5	0.527239697436979	0.752315120190307	0.0912730240491114	0.130236923341395	0.252588160778028
int	0.5	0.0475820352355649	0.0704395770340295	0.445704100026276	0.659812219732827	0.140057163694416
int	0.5	0.379993930027775	0.277509531121856	0.220755395085166	0.161217644129806	0.232341222720538
int	0.5	0.624814795724536	0.311330571638727	0.0351827279514578	0.0175307289134143	0.0603984671963026
int	0.5	0.372655827417383	0.46991662200715	0.668044827941573	0.842400268020089	0.677639301298218
int	0.5	0.171632451242917	0.171478051527092	0.986196158948018	0.985308981694612	0.469655057424418
int	0.5	0.276291171541795	0.310025725333254	0.838031156162226	0.940352945739193	0.609984775369002
int	0.5	0.281450131457451	0.122934940816127	0.18917173986216	0.0826285513657831	0.110725594205594
int	0.5	0.0473305175594065	0.076965346798941	0.416778655611278	0.677734270014196	0.142411330122265
int	0.5	0.814565855752769	0.868923664932799	0.792946123306707	0.845861199179753	0.945665746763205
int	0.5	0.40567618966662	0.545146888745113	0.118706644699373	0.15951776239176	0.241882599409141
int	0.5	0.543513898788223	0.516799651942391	8.75062796278777e-05	8.32052592496475e-05	0.000497631733937008
int	0.5	0.664181382761114	0.519701848559372	0.676515445598916	0.529352879773775	0.719099515956376
int	0.5	0.421514964164901	0.22375580008405	0.177834844373283	0.0944013410399344	0.168083604146418
int	0.5	0.424433474699743	0.589842338897868	0.215391064156926	0.299332584805897	0.389169662984609
int	0.5	0.444368991390413	0.352043687101871	0.947337368028307	0.750511728837213	0.699725036071251
int	0.5	0.465427007067843	0.570923530706357	0.00892856135085114	0.0109523635138199	0.0320073643133227
int	0.5	0.272531793033963	0.263896050890881	0.827786506694481	0.801556352987439	0.550755106553673
int	0.5	0.297095988141198	0.472366552741015	0.00462582752360541	0.00735481557516525	0.0155711427762333
int	0.5	0.275628867812391	0.146240902490212	0.083902488973137	0.0445162939788957	0.0662652308119001
int	0.5	0.603928177223177	0.609631867434908	0.934634252517583	0.943461236319106	0.890285663642067
int	0.5	0.348959293890234	0.241255196282587	0.405554505063261	0.280382650456363	0.325266382697693
int	0.5	0.94091732680431	0.872929921116532	0.275766716705677	0.25584077516995	0.583541516765095
int	0.5	0.307955495986239	0.389808377636123	1	1	1
int	0.5	0.247511062748065	0.328112087103358	0.0688310725568001	0.0912456462487996	0.108190122080734
int	0.5	0.455026327075959	0.585903604720669	0.68181289928612	0.877919829395063	0.766036396113491
int	0.5	0.976090472140085	0.981081249212334	0.936037255885683	0.940823239776297	0.996570197060318
int	0.5	0.478116907516586	0.788675754613307	0.00513384699128054	0.00846851593462416	0.0263557693725082
int	0.5	0.386161346785463	0.157095716525912	0.000992582922276332	0.000403796306089157	0.00152283310397594
int	0.5	0.585786435717045	0.662655520994377	0.821847848670513	0.929693794756845	0.875556658452608
int	0.5	0.80043495925195	0.781453212308066	0.994714020220201	0.971125083236491	0.973129995722558
int	0.5	0.608535517085129	0.777711224843745	0.260227247724132	0.332571634494984	0.525706578105909
int	0.5	0.589311719607089	0.477304799261502	0.812938352087468	0.658428067939645	0.755357321118451
int	0.5	0.946674463913716	0.886299809655917	0.82365790426861	0.771128694817521	0.95974131221107
int	0.5	0.507834333372159	0.562986291591352	0.560346464473847	0.621201359005538	0.679422092085682
int	0.5	0.401398732629604	0.51099268701825	0.37150238311481	0.472933732844377	0.505264838612398
int	0.5	0.409466576208837	0.478356025744968	0.505756475125417	0.590845923678976	0.585256872502908
int	0.5	0.222840279403568	0.12979486971903	0.0759636760241264	0.0442455711297775	0.0554045865462623
int	0.5	0.731396177177258	0.691840390177845	0.466405430768072	0.441181025103234	0.687659331310516
int	0.5	0.437972130335941	0.137903653596258	0.0327091638590736	0.0102990872930317	0.0288744284215304
int	0.5	0.394948461424748	0.272640827556724	1	1	1
int	0.5	0.84526930352793	0.940070882167407	0.703913359000135	0.782861094804697	0.934956130345929
int	0.5	0.390510664584505	0.25489591337402	0.311985052803918	0.203640315631605	0.280853904242532
int	0.5	0.381021299964312	0.258282843994529	0.425283191082266	0.288286644620878	0.352454363869797
int	0.5	0.309653917592209	0.475684718641717	0.214960712523706	0.330218738554836	0.335422241521035
int	0.5	0.665444526995221	0.653900552162989	0.996904800038775	0.979610730503416	0.930814595996753
int	0.5	0.381288108246311	0.423416055751625	0.845015760770059	0.938380276580994	0.725533133031534
int	0.5	0.188774896040273	0.472366552741015	0.00313476834741255	0.00784404997152272	0.0111282054320288
int	0.5	0.690941582022566	0.562817421035383	0.834602262457653	0.679838506132015	0.824655693337228
int	0.5	0.02575310697314	0.102447992439906	0.0266677582350449	0.106086550912191	0.0188585787863607
int	0.5	0.4281421552977	0.406163293297824	0.924779452156356	0.877305500554621	0.743410217192519
int	0.5	0.950373703150858	0.956762585819529	0.982750505801888	0.989357041371348	0.998178864319485
int	0.5	0.989950833715911	0.994614553791383	0.730372938963013	0.733813771398334	0.958609636498434
int	0.5	0.923762754045507	0.911558050601507	0.662986931600689	0.654227584190331	0.908702276286101
int	0.5	0.811476379224018	0.546238273543581	0.32533495389976	0.21899639729689	0.484722896700057
int	0.5	0.40860759864067	0.370463631373102	0.142758626706858	0.129431952405194	0.208353149531364
int	0.5	0.188341212706377	0.106543705258566	0.804447156181882	0.455071831983759	0.296278113138735
int	0.5	0.317810495480054	0.184870444357381	0.362438671887501	0.210830665686265	0.248116546394294
int	0.5	0.457032854036915	0.327849702401616	0.562479831869724	0.403491442369054	0.496170439663083
int	0.5	0.400997534529376	0.634955729400006	0.187308179482008	0.296591354022086	0.372163271479685
int	0.5	0.286762767246626	0.15187461498024	0.632800545808276	0.335142320520513	0.321216217688394
int	0.5	0.117466745790865	0.186076016109276	0.403047845805307	0.638457607248277	0.269263658702693
int	0.5	0.808156137216333	0.849336349285708	0.0257093638834518	0.0270194041196566	0.105340735577269
int	0.5	0.584674498164246	0.469634756602094	0.383084380287539	0.307709230108857	0.488508916192264
int	0.5	0.443303784570826	0.404541885103122	0.966184953351058	0.881703012676314	0.758038310461074
int	0.5	0.119743898017709	0.151783517543239	0.736975964458057	0.934167052201041	0.356891895896678
int	0.5	0.42067277670478	0.577584804354692	0.536654918985641	0.736828584003739	0.673024239106917
int	0.5	0.357364146092714	0.083919271149089	0.0435432753402601	0.0102252001773304	0.0241606755651582
int	0.5	0.298078024370736	0.219281277745526	0.962616674410747	0.708149534973435	0.539424687555919
int	0.5	0.499373982505367	0.632294507813943	0.137710723563743	0.174365780410883	0.29962071930111
int	0.5	0.69551687833354	0.54226525331394	0.0101012106094101	0.00787548900756144	0.033999610787576
int	0.5	0.651811414798808	0.86070797642498	0.0707501940292263	0.0934246546654394	0.231316720712503
int	0.5	0.120235855823946	0.0865442011157852	0.706169489632471	0.508291590006816	0.23193094809216
int	0.5	0.439683556756609	0.597679871686734	0.411971955963227	0.560010357437442	0.591314970887375
int	0.5	0.164063783990355	0.209150748987157	0.0314958338697726	0.0401513184910159	0.0396731381887373
int	0.5	0.816033394681927	0.87932562545909	0.676583100526303	0.729059450167767	0.903887568428247
int	0.5	0.641080657015341	0.612258928598553	0.717846156216895	0.685573201584568	0.800827013885979
int	0.5	0.666910116512196	0.826297831192698	0.11908711438926	0.147548255614207	0.326564806966571
int	0.5	0.194699097879862	0.168318038987959	0.667777663446924	0.577296084138525	0.358069579649196
int	0.5	0.747291456949289	0.904656468647611	0.244754404945317	0.296294910914261	0.55525156280808
int	0.5	0.18753308421318	0.191915520725943	0.709709178929926	0.72629428140523	0.40774091299244
int	0.5	0.0580587412952526	0.120187771099215	0.155517035548025	0.3219368083683	0.0930767970611991
int	0.5	0.346525108421703	0.518300546177765	0.254030738898593	0.379955932534775	0.398613579595986
int	0.5	0.0135753449880585	0.0149178022102517	0.900594660461408	0.989653893008979	0.0713379384276367
int	0.5	0.280972072699107	0.314113780634954	0.675366346352634	0.755028335480247	0.541067855672573
int	0.5	0.726948240495613	0.887630256956689	0.177870414899083	0.21718624970359	0.449319690968822
int	0.5	0.863898494756997	0.859331944781522	0.544656477263511	0.541777434137514	0.82337721675879
int	0.5	0.399077358473025	0.264186496262395	0.432228887013145	0.286132582615849	0.361967822818083
int	0.5	0.591673687271501	0.566034640700804	0.999000499833172	0.95571072560392	0.887842702592404
int	0.5	0.544547556860489	0.335813275893412	0.151147363627879	0.0932100248785699	0.202049549567601
int	0.5	0.345107264044274	0.403128463435942	0.217077683722473	0.253573894851565	0.300685023441015
int	0.5	0.580596067836783	0.63368708700651	0.604411513073397	0.659680270484279	0.750580328971256
int	0.5	0.861913811479649	0.992230341062127	0.0534077186208199	0.0614826658497483	0.208664287296936
int	0.5	0.19101563416849	0.292877747811276	0.0894835920104812	0.137202135354929	0.121648526608514
int	0.5	0.78160951858095	0.769972868861244	0.753444439648326	0.742227113324862	0.896013529149807
int	0.5	0.401920890311121	0.617547061764698	0.308726347889615	0.474354664374365	0.506622347183611
int	0.5	0.859160095578102	0.810098041298685	0.229397264257638	0.216297609037984	0.498574774933726
int	0.5	0.623878276096077	0.637118253087039	0.913291657302261	0.932673580013827	0.896959981477495
int	0.5	0.569611915521339	0.479601369657571	0.0536110540442008	0.0451393909568268	0.119838186407434
int	0.5	0.280158434034581	0.190386321512745	0.736902270546554	0.500774189030592	0.4158376777575
int	0.5	0.163785112495414	0.0712471828187973	0.169941673136721	0.0739253114646989	0.0655507727841406
int	0.5	0.0228638092646074	0.0243092097106498	0.876779275137832	0.932207359788918	0.10333788255796
int	0.5	0.239189297691278	0.31439661029178	0.661728452364679	0.869793023204598	0.534676118657638
int	0.5	0.0675896779932043	0.0766504348876142	0.732860433299615	0.831104283852171	0.217916073336799
int	0.5	0.445793249761138	0.403209097191716	0.401639644135528	0.363273240218555	0.456765190808496
int	0.5	0.816604818033458	0.671796373501857	0.365422887559777	0.300622486220963	0.590280153545234
int	0.5	0.248329198436638	0.273132022989594	0.891277011749137	0.980296698075459	0.587387432014636
int	0.5	0.196400369833719	0.143158910998091	0.763532185504304	0.556549034410331	0.351267163336295
int	0.5	0.0165263368149305	0.0447260130142701	0.212205528476626	0.574301936032856	0.0536949900336432
int	0.5	0.630526559474668	0.624065467656331	0.215455691169773	0.213247887259672	0.404249349975592
int	0.5	0.229741618355101	0.190310182213034	0.85095162237303	0.704899527859936	0.456765190808496
int	0.5	0.00848716717852899	0.00482762814122714	0.671326280592085	0.3818604695723	0.0218175065609294
int	0.5	0.959061573707305	0.813751697044051	0.457535866782831	0.388213435153933	0.740173329049568
int	0.5	0.651681065550944	0.495543568857979	0.451626395303919	0.343420374704554	0.558829987631329
int	0.5	0.367217853784609	0.357757462938004	0.870663251269097	0.848232929410038	0.674803867995799
int	0.5	0.869010561644231	0.930623953553676	0.307493909019078	0.329295419337104	0.64420608737295
int	0.5	0.351024239323193	0.173704447773144	0.193224993428258	0.0956174446646179	0.147490464397025
int	0.5	0.351726990318568	0.236761967284886	0.677530980227773	0.456074092095957	0.45397039680376
int	0.5	0.816604818033086	0.693572154957341	0.330284788907495	0.280522876835293	0.566666124428072
int	0.5	0.942235533590949	0.956284324101915	0.95208591634611	0.966281576677674	0.995866438710683
int	0.5	0.820369853137942	0.913017710899362	0.716985257471879	0.79795745299711	0.931982833588733
int	0.5	0.277176719411683	0.475589591211073	0.152727498669585	0.262055228928062	0.263107965245342
int	0.5	0.00521612755549059	0.00186442981845606	0.384619786574193	0.137476814212931	0.00590909110356236
int	0.5	0.990247863518419	0.993421732163248	0.845015760770059	0.847724142303915	0.986361999403859
int	0.5	0.292877747811276	0.539992515340767	0.214381101426986	0.395264546611026	0.365374937112644
int	0.5	0.140478616151722	0.181917862266962	0.644938703523024	0.835186688566311	0.36873174498442
int	0.5	0.287336866689312	0.267937911183616	0.597142201790233	0.556827378507819	0.453207599152094
int	0.5	0.518819105960727	0.428270617212678	0.698374351351627	0.576488435106909	0.66009872439896
int	0.5	0.185890033100132	0.228435816202034	0.757448296025704	0.93081009695806	0.47657190104191
int	0.5	0.791361815895644	0.634130823257304	0.595293927270135	0.477018502279701	0.745249105272597
int	0.5	0.406895045605265	0.407342876417386	0.672872108057345	0.673612674613413	0.628843906839601
int	0.5	0.0544920750398198	0.0707501940292263	0.737197090414741	0.957145367404538	0.206202055809415
int	0.5	0.668312099323699	0.534138558944968	0.840212872169858	0.671527708688763	0.808360715057321
int	0.5	0.877919829395463	0.818648884096547	0.588310740756699	0.548592155338522	0.833491453319687
int	0.5	0.817176641520623	0.811557530919622	0.66338484312137	0.658823243321368	0.871736743867127
int	0.5	0.448565753790814	0.635019228147959	0.473217578229112	0.669917974641538	0.661796130001719
int	0.5	0.215865446126883	0.180071731345518	0.828283327630125	0.69094158202288	0.432953818423812
int	0.5	0.938380276580567	0.878358899067722	0.368063426884661	0.344521080092998	0.688352871657283
int	0.5	0.0805803867219793	0.10266335928008	0.529088269492158	0.674084368559297	0.212540820427225
int	0.5	0.204211307531027	0.258748171783091	0.725278180847541	0.918971655376892	0.501645716537322
int	0.5	0.783409289416831	0.748039122176699	0.9729719748863	0.929043236822308	0.959049866100801
int	0.5	0.201573741855642	0.140071818306861	0.919615160736303	0.639032477747722	0.392799824205376
int	0.5	0.790966233891358	0.474022732299274	0.219984101753004	0.131835545573597	0.340017530045138
int	0.5	0.84755461442885	0.868402467108953	0.572753412253395	0.586841800845004	0.844751000855953
int	0.5	0.12747946323805	0.16684333844397	0.244314243280645	0.319755064407806	0.171201256709103
int	0.5	0.754500000584159	0.662258046936022	0.458864646595956	0.402765811036908	0.665846377696281
int	0.5	0.732274379405936	0.979708696474881	0.0593620586477828	0.0794204013324425	0.223592420991322
int	0.5	0.0366918727279457	0.0340066222932736	0.909827734625891	0.843243089628466	0.138478910469768
int	0.5	0.00669697062738515	0.00430318428046268	0.962424170326526	0.618412233129877	0.0268645938479018
int	0.5	0.871360060556489	0.862344876142269	0.907011635857368	0.897627596430686	0.974332771580562
int	0.5	0.0453248423753968	0.0547652177026101	0.694613293848945	0.839289146152964	0.162399331472953
int	0.5	0.052744277284955	0.0234519882711878	0.789938645864314	0.351234917063736	0.0924169670856632
int	0.5	0.0749900380700925	0.10049975392431	0.539884527636856	0.723539600344406	0.212366838153144
int	0.5	0.21621110729599	0.159565624899519	0.0787639400841967	0.058128453603809	0.0675732019177774
int	0.5	0.798915576699713	0.926723529572445	0.532804880340456	0.618041297082034	0.842211240850204
int	0.5	0.85624391157515	0.881967563260855	0.527345155921937	0.543187888262217	0.82113638428386
int	0.5	0.117384547841444	0.192280506842372	0.219105922874674	0.358904120493051	0.175554867859747
int	0.5	0.560402501922234	0.555381507770274	0.962712940891189	0.954087397590347	0.86943170783702
int	0.5	0.277259884901622	0.390979558662068	0.010576719148803	0.0149148189481465	0.0268305300861731
int	0.5	0.724263501835319	0.671326280592085	0.746693862853389	0.692117181688773	0.847455876264777
int	0.5	0.378590550340382	0.275573747551052	0.399996292766896	0.291154856625971	0.353304315776253
int	0.5	0.172786249574555	0.111793707878713	0.20823250730469	0.134727642678695	0.110813096096981
int	0.5	0.922378148628253	0.513605406493565	0.0451484197378844	0.0251398762064168	0.110472201703939
int	0.5	0.137573081672567	0.105314938900996	0.75714537729481	0.579609893007685	0.28139793987673
int	0.5	0.828531849905018	0.808075325643461	0.985506063198395	0.961173831801327	0.97769501831362
int	0.5	0.579262231380885	0.316763449421208	0.485779724303784	0.265643525148406	0.441873943059033
int	0.5	0.634828750952425	0.805815879432726	0.459461558545187	0.583214637505237	0.73811329464203
int	0.5	0.243801721705834	0.337530298285876	0.25441207093443	0.352219752958253	0.296678420288336
int	0.5	0.00523075317896212	0.0036011573466662	0.81245073537598	0.559338748054653	0.019995249046985
int	0.5	0.24358239886627	0.398240175370092	0.115741039678125	0.189228499897641	0.187924677388244
int	0.5	0.692671096970556	0.662589258755612	0.966764838271003	0.924779452156356	0.925876983703578
int	0.5	0.831603096051052	0.7218051874317	0.740521952650941	0.642749635455527	0.869331271221182
int	0.5	0.135078390323984	0.46079593096979	0.0366149006442032	0.124905228654596	0.0857451771211207
int	0.5	0.739781800836063	0.721660840829391	0.715695844827949	0.698164870469819	0.857734386925582
int	0.5	0.000137264614825197	0.000264438988650841	0.311610895280061	0.600315457158272	0.000857302896077585
int	0.5	0.528770911747146	0.494504019272399	0.488361191688509	0.4567130429862	0.584639051509786
int	0.5	0.950849008819045	0.988368178843444	0.110958391421809	0.115336654126799	0.352066356177877
int	0.5	0.445436757777022	0.224630151581491	0.454844352942427	0.229374325678322	0.335235748439123
int	0.5	0.13699648642711	0.0376244941696325	0.286848808982328	0.0787796944475934	0.05967088182093
int	0.5	0.582456951079157	0.741485257201607	0.170009663403028	0.216427426544732	0.38712921277416
int	0.5	0.727384540316989	0.521419697551668	0.0581342667398067	0.0416730767575127	0.136290396077095
int	0.5	0.714337313736182	0.593154722012035	0.32232336442564	0.267643341524342	0.507507552218506
int	0.5	0.681540228664234	0.747964322004741	0.711058908206485	0.780359943277997	0.86765469688854
int	0.5	0.123501744192209	0.104852571124864	0.938943473689465	0.79715989439008	0.326678904878804
int	0.5	0.227182867979063	0.22016015944805	0.98668938032266	0.956188700450573	0.548895983970631
int	0.5	0.287250678558128	0.271470988953737	0.557997944667056	0.527345155921937	0.437368937007256
int	0.5	0.508596656471762	0.603324550909565	0.693919027745861	0.823163857754574	0.783184242283062
int	0.5	0.129431952405194	0.0104067567113974	0.0434562758181036	0.00349402818715603	0.00393506625375165
int	0.5	0.533337951711926	0.430202177741822	0.915211585001248	0.73822988913181	0.760718037372434
int	0.5	0.940258915146464	0.986196158948018	0.238687527209496	0.250348833423332	0.575888295652046
int	0.5	0.637373151364466	0.507022448120141	0.788202691093905	0.627005478969089	0.766183017379762
int	0.5	0.850186110444933	0.900234494635281	0.198493286616277	0.210178102618007	0.486413419755639
int	0.5	0.0112588589274312	0.00587352684607053	0.625877884246644	0.326508270436533	0.0242840187184734
int	0.5	0.996007989344086	0.907283780167456	0.171409474022836	0.156140349486924	0.444934238702748
int	0.5	0.681472078048817	0.606773320505381	0.00418018405967344	0.00372197811753928	0.0176966313797519
int	0.5	0.206057504724365	0.364838678431595	0.176629669669454	0.312734716166798	0.241139476520529
int	0.5	0.832185422008638	0.973750663900089	0.146489723462385	0.171409474022914	0.420430297544075
int	0.5	0.298883922509443	0.413540427604593	0.252839595804746	0.349832783532088	0.340654507491015
int	0.5	0.169297120204914	0.149658387321869	0.817830644400318	0.722961000135219	0.379486365172079
int	0.5	0.569782824730923	0.374598684771362	0.472036011856878	0.310335906123197	0.48318945151312
int	0.5	0.32513981147605	0.351375439133066	0.662059399320472	0.715481168277484	0.571877800533645
int	0.5	0.215218820212408	0.192607661706898	0.965122734229604	0.863725732334514	0.498668602794433
int	0.5	0.305348967709014	0.204436063562455	0.62344171411758	0.417404292705146	0.390009147878166
int	0.5	0.912561316152015	0.785763046154994	0.440123460228332	0.378969330249017	0.713037965585588
int	0.5	0.0242752006289644	0.00763891272051256	0.559115057296876	0.175942155481886	0.027573349829656
int	0.5	0.750586783762932	0.853679029088072	0.749686619828681	0.852655228656151	0.925620061857246
int	0.5	0.0114725276682087	0.0216445843786173	0.221285844317801	0.417487781912499	0.0303725449508515
int	0.5	0.859331944781522	0.87179584952502	0.980983145992457	0.995211501589939	0.988972979424847
int	0.5	0.113517303492746	0.201452833886577	0.186169077380644	0.330383889208369	0.160642117734356
int	0.5	0.586020797160437	0.29249725411364	0.0603677655166422	0.0301310222028857	0.0889332892997877
int	0.5	0.523718998974385	0.384889114678654	0.442373823424123	0.325107299120629	0.471701793783261
int	0.5	0.462411542399035	0.523038606626618	0.833851458333595	0.943178240399577	0.7980425766667
int	0.5	0.27538091342757	0.172527264487515	0.136818506706652	0.0857173520109408	0.112036044579526
int	0.5	0.529723556511366	0.602842084281067	0.824234666644921	0.938004999530869	0.844403555434147
int	0.5	0.149239929951116	0.160173127798538	0.0997189051130236	0.1070242323072	0.0820480510178651
int	0.5	0.119218182289211	0.266308464789641	0.260487605128797	0.581874785259648	0.254470169890005
int	0.5	0.084365224017363	0.084754198002135	0.708858038701053	0.712126296910081	0.229025991560674
int	0.5	0.286648085077719	0.548427602376265	0.145366084154751	0.278120724156247	0.281357610470948
int	0.5	0.899424648075724	0.896461438721752	0.833934847648994	0.831187398436384	0.965064490377437
int	0.5	0.340683971912129	0.410943312413298	0.315404290873791	0.380450196449141	0.394439145993712
int	0.5	0.355901952638565	0.402282781939024	0.515200053679738	0.582340471337333	0.53343577810426
int	0.5	0.461718445038272	0.492332981373681	0.0611637857940137	0.0652192896681263	0.135592586811546
int	0.5	0.406447707136383	0.356258032601585	0.854875016724496	0.749311870213902	0.666642828856245
int	0.5	0.8181578420928	0.610791269065644	0.456530394301224	0.340820272759367	0.634957446038458
int	0.5	0.876428633560855	0.671796373501552	0.495692254230402	0.379955932534775	0.699175741702563
int	0.5	0.442949283362447	0.583564671287286	0.208274157971068	0.274391324468112	0.377690026459484
int	0.5	0.667510605796703	0.567905640466974	0.356044341895538	0.302915921129813	0.525415634663936
int	0.5	0.555714836663521	0.148154445301931	0.00718183756782231	0.00191468913714379	0.00834799082371492
int	0.5	0.992031914837248	0.868576164971538	0.324749877709429	0.284335613740923	0.639057799602894
int	0.5	0.55588157612402	0.522777152692182	0.86113843801971	0.809855048337307	0.809474952611783
int	0.5	0.915760876723566	0.966281576677674	0.197720670379395	0.208628525166445	0.50728615893106
int	0.5	0.515870249282226	0.721949562906216	0.0838437777821656	0.117337603411831	0.230296161646632
int	0.5	0.635845289968334	0.768434462043527	0.327194658259319	0.395422684055011	0.598548666453887
int	0.5	0.939131281164277	0.567792070696265	0.00944377013355876	0.00570963602944337	0.0333972899332401
int	0.5	0.87730550055502	0.846030388337898	0.517627193242024	0.499174272856781	0.799525761780533
int	0.5	0.443836068418612	0.617300092336952	0.199248996043952	0.277121289610853	0.380747729069454
int	0.5	0.534779909949181	0.470810312325797	0.93631810918848	0.824317094232688	0.801910617591247
int	0.5	0.283342178618352	0.331741243829706	0.478021293696807	0.559674452004771	0.450603304144323
int	0.5	0.803723479444697	0.837779784522881	0.682836386058122	0.711770322762506	0.891565672006294
int	0.5	0.926445554212243	0.861569114899055	0.786706527785904	0.731615628946642	0.94139926284187
int	0.5	0.186131847288311	0.292029632703929	0.543568252895872	0.85282577675608	0.450895394787923
int	0.5	0.810989639433145	0.74423383438553	0.594698930890787	0.545746880257539	0.80335430364639
int	0.5	0.759724052841962	0.899874472846675	0.372730366036631	0.441489959935406	0.70181301735089
int	0.5	0.552003992467621	0.54449310482734	0.873890672345621	0.862000007170292	0.829224489212177
int	0.5	0.810827457724011	0.713694699373334	0.630715745819139	0.555159399591567	0.809439023012149
int	0.5	0.398041105054093	0.355510675732432	0.914205405757832	0.816523161634377	0.690288275053621
int	0.5	0.0605188737370104	0.123230339010109	0.144150123233604	0.293522788140761	0.0893619110298962
int	0.5	0.275877045456611	0.204599677850346	0.318446752515949	0.236170801631626	0.243089958208113
int	0.5	0.0871695679829591	0.136095286846699	0.224652615719883	0.350743532229454	0.137204610186664
int	0.5	0.659746241809972	0.381021299964312	0.281365709082089	0.162496307588997	0.346598059199366
int	0.5	0.000385179923144302	0.000229409945455467	0.882232193222477	0.525450126460516	0.00192380465564753
int	0.5	0.854789533497272	0.786627861066725	0.813426261456772	0.748562932874616	0.925562929107963
int	0.5	0.068214372218003	0.122187320238149	0.368652799740247	0.660340280705007	0.184687765033838
int	0.5	0.440123460228332	0.515406174922658	0.54351389878847	0.636481453287078	0.636596378522526
int	0.5	0.478834621028569	0.525082440077215	0.0441350953542096	0.0483978445665611	0.110419843002087
int	0.5	0.762921604021211	0.730153859945041	0.675163766837072	0.646165251911539	0.841653537809216
int	0.5	0.778645038489807	0.907374513081813	0.208628525166445	0.243120031696392	0.504382127633109
int	0.5	0.676583100526303	0.568473830155052	0.494701860445655	0.415654871033006	0.6379871742747
int	0.5	0.999000499833626	0.95160999237918	0.288575075456939	0.274885673632929	0.629518085286959
int	0.5	0.725931225035779	0.649339231545347	0.873279162928597	0.781140693531499	0.888744393376094
int	0.5	0.315404290873648	0.296176416650223	0.907193056325523	0.851888184172152	0.621800520333301
int	0.5	0.540749034302008	0.559338748054653	0.556159586409171	0.575279079660752	0.674331599018513
int	0.5	0.917961342330071	0.79795745299711	0.0757512752311219	0.0658484097939	0.230058597417765
int	0.5	0.530412644945214	0.776312603775613	0.0961351754809264	0.14070356184614	0.268313185659018
int	0.5	0.759952004248931	0.769049455577622	0.985013433334424	0.996805114542927	0.967888471839772
int	0.5	0.830107556867597	0.770434991205634	0.603083269348791	0.559730422248295	0.820780294784353
int	0.5	0.63679977358723	0.859074183864418	0.0981655440939104	0.132430142368025	0.292883246280031
int	0.5	0.189645260866456	0.190824714010358	0.981964619793761	0.988071712861762	0.501174886708534
int	0.5	0.30047221254937	0.338781473636467	0.111358561504894	0.125556427493163	0.161370123028224
int	0.5	0.594936858045342	0.273077402047162	0.216059812480137	0.0991719566219515	0.225985830438558
int	0.5	0.362692467776038	0.385274196302132	0.520534037090385	0.552943197352918	0.52276933907819
int	0.5	0.507123862750864	0.398558894981155	0.84038093155001	0.660472361968801	0.701300084396086
int	0.5	0.310025725333395	0.336182873738425	0.899064950161372	0.974919866077921	0.663892649134724
int	0.5	0.252511117887018	0.141267503224346	0.110471247003222	0.0618032084005418	0.0805285063696068
int	0.5	0.962135486380476	0.976871656950306	0.161588871459101	0.164063783990355	0.449261406334292
int	0.5	0.447714288007367	0.339867310765119	0.597500594618042	0.453572570080792	0.526806581373237
int	0.5	0.993322394956774	0.929693794756845	0.26756306056459	0.250423949340107	0.594839981132491
int	0.5	0.87853458841624	0.748113929829388	0.476494070417404	0.405757333018598	0.7241725664449
int	0.5	0.181917862267045	0.195186454566599	0.866320800187525	0.929507874590576	0.469625003675499
int	0.5	0.384158519645754	0.296117187290041	0.691356271366352	0.532911451973306	0.529432791284624
int	0.5	0.510890498699813	0.662589258755612	0.32712922587114	0.424263735260057	0.548166595245469
int	0.5	0.557050154011296	0.249948595565512	0.0331073489031197	0.0148552788319745	0.0479502718506595
int	0.5	0.448879859742748	0.460611649456208	0.96850658207949	0.993819180340349	0.806201704688197
int	0.5	0.825967378155318	0.805332534922675	0.969087860394648	0.944877490098231	0.973908559203229
int	0.5	0.265909301539656	0.322581326288249	0.55588157612402	0.674354056240287	0.487491239929493
int	0.5	0.201271607900005	0.188021304643712	0.894044257500286	0.835186688566311	0.467854160194923
int	0.5	0.790728979610992	0.770974484500142	0.671057803778553	0.654293010220129	0.858314249156742
int	0.5	0.253523185143748	0.303886804662626	0.510226772567014	0.611585814057994	0.444066589740803
int	0.5	0.918236772044884	0.876866957449565	0.861224556169131	0.822423343564338	0.967233719483563
int	0.5	0.63597247174405	0.537353024050489	0.681812899285809	0.576085034409021	0.73425058085116
int	0.5	0.836942423488485	0.66631016742492	0.084720303102336	0.0674478886004088	0.218709877459981
int	0.5	0.422105498392281	0.252511117887132	0.386663682984205	0.231309185046339	0.324789077450241
int	0.5	0.469728692946712	0.437972130335941	0.855559190371062	0.797718101665584	0.742527478575912
int	0.5	0.71298136140257	0.680586739941875	0.823328506990833	0.785920214480494	0.884899136697319
int	0.5	0.807429123898271	0.927650716618464	0.0454974044366882	0.052271708538583	0.175795180931803
int	0.5	0.89969451594885	0.951705158136819	0.137215856254464	0.145148198483581	0.396429143189455
int	0.5	0.587076584518888	0.397206095800181	0.693086824334686	0.468930832542291	0.630405603605746
int	0.5	0.150108036620569	0.126983261553621	0.620022196982235	0.524505166951583	0.278846685611255
int	0.5	0.63305371665733	0.705604779954895	0.754726384540344	0.841221732812296	0.868091081372654
int	0.5	0.88311486667865	0.92210147668639	0.808075325643461	0.843749187296617	0.964343947148349
int	0.5	0.316953564519639	0.529141180964503	0.1271611626215	0.212290427666702	0.248878225271424
int	0.5	0.153109795087747	0.13769695317989	0.711272257879906	0.63967182984808	0.325493871745061
int	0.5	0.0317012235833515	0.0268389792104422	0.269227104746641	0.227933809816016	0.0428496019344568
int	0.5	0.104517579170288	0.208149230958169	0.205050292636114	0.408362507616207	0.177297126230691
int	0.5	0.429987130419218	0.500223640280009	0.0319782274481344	0.0372017304987996	0.0821472210465931
int	0.5	0.237235965059111	0.387050540063394	0.0823151586937519	0.134297203292435	0.14166286703795
int	0.5	0.217425286024127	0.288632796243902	0.453844795282372	0.602480487520465	0.397253897419011
int	0.5	0.532591801006839	0.76674576447519	0.0614212139150024	0.088425048093536	0.190996274205392
int	0.5	0.69087249131913	0.392978647755353	0.0323901796289216	0.0184240205697333	0.0682752003235075
int	0.5	0.0725194846091126	0.0648161810003277	0.621947248080378	0.555881576124273	0.169758896621767
int	0.5	0.462134178690889	0.436529204443075	0.548043837387989	0.517678958549675	0.581418022155926
int	0.5	0.36905854093669	0.484760657277776	0.468274788714304	0.615081807313325	0.563598565366389
int	0.5	0.309499129333671	0.459553460046926	0.450543791599351	0.668980745690318	0.533109657913575
int	0.5	0.907828313779167	0.809531171097452	0.629959340857804	0.561749083177912	0.853386681181913
int	0.5	0.147932380224378	0.0782223395681697	0.509869738802819	0.269604286659046	0.168378909989301
int	0.5	0.307493909018939	0.397404748506979	0.128310778597088	0.165828691897666	0.202746558422949
int	0.5	0.692394083938137	0.739485947290456	0.35529743330601	0.379462310746198	0.613912346788594
int	0.5	0.448610612609187	0.473406903122811	0.435004022852349	0.459048229168615	0.531350667627033
int	0.5	0.896371797060264	0.683656281560411	0.155984287181634	0.118968086798561	0.345331138946701
int	0.5	0.121736062494933	0.13912256107475	0.725495796942358	0.829112025237293	0.332402099971425
int	0.5	1	0.016985419150299	1	1	1
int	0.5	0.0259158636924192	0.0336648840911036	0.436747523620388	0.567338018684584	0.0767455349295046
int	0.5	0.308386935617925	0.303704527268561	0.524872449101993	0.516903022209436	0.452123632133083
int	0.5	0.932393819905796	0.826959133943317	0.155485935250986	0.137903653596195	0.392324865401611
int	0.5	0.0350177571152204	0.0543179791017494	0.288315474726879	0.447222073058434	0.0807560374562077
int	0.5	0.810179055153236	0.820616001014343	0.759572123224899	0.769357136892286	0.917959002220036
int	0.5	0.0858889582640487	0.159933048211642	0.0872393315390297	0.162447566008298	0.0735587233331518
int	0.5	0.245514320861728	0.178976637217093	0.427457675578998	0.311610895279919	0.273153228235055
int	0.5	0.332338915812013	0.366740780739393	0.242294827231258	0.267375831959959	0.303961329424891
int	0.5	0.490661891699246	0.694682758651336	0.0149118362826342	0.0211122888095149	0.0576985693995951
int	0.5	0.469212275465966	0.215089727651856	0.0881954415862745	0.0404293205928772	0.094183822888409
int	0.5	0.079158745976846	0.095483673903503	0.691287139195741	0.833851458333595	0.245412671802709
int	0.5	0.674084368558991	0.550295429731289	0.894759779076983	0.730445979909043	0.841235017972575
int	0.5	0.0318123722626115	0.0400710961031644	0.644874212877128	0.812288261476877	0.120309673733772
int	0.5	0.278733263295359	0.34335169749758	0.116834134950107	0.143919667450213	0.169125677132247
int	0.5	0.870576189297361	0.893150660116168	0.959349335341214	0.984225737707768	0.989225811678038
int	0.5	0.00396440301069366	0.000964886577309713	0.470527910867596	0.11452066407504	0.00394867235360745
int	0.5	0.59475840375759	0.479553411918435	0.698863384539256	0.563493207331395	0.701519905313789
int	0.5	0.0756755618189253	0.170537511100852	0.22905342630422	0.516179864306937	0.165725294942829
int	0.5	0.735503485498961	0.593036102929696	0.484760657277776	0.390862282386909	0.645853850911142
int	0.5	0.757827114870268	0.782469762098544	0.716913562530794	0.740225803103813	0.885256001804664
int	0.5	0.448655475913463	0.393922929194558	0.8287804467474	0.727675552331566	0.691932431660119
int	0.5	0.621449889251813	0.755330407225027	0.214982209669744	0.2612963696421	0.457561690212296
int	0.5	0.329921675388612	0.366300955750222	0.259655377067541	0.288286644621009	0.31888204526602
int	0.5	0.730665146576484	0.670051971635686	0.871098691745868	0.798835689136689	0.897935459442639
int	0.5	0.405797910780651	0.60537934555386	0.00432691699915437	0.00645500164398293	0.0181913909432952
int	0.5	0.43248830216205	0.25087511837924	0.576315514515937	0.334305511166876	0.424192717748395
int	0.5	0.158278363783444	0.254412070934546	0.0710337615623128	0.114177616910828	0.090601394668254
int	0.5	0.788675754613307	0.865714587826036	0.451716729616293	0.495840984214903	0.758221895505561
int	0.5	0.720795367208315	0.694335504092814	0.953038478464329	0.918053143054032	0.934956130345805
int	0.5	0.403693238535117	0.327980868514166	0.135470686210018	0.110063258633218	0.182783511365464
int	0.5	0.273788327094628	0.272831742948619	0.887186552763412	0.884086827512406	0.585428547781743
int	0.5	0.999400179964156	0.990445932897351	0.80678343890738	0.799554964882448	0.978307982585402
int	0.5	0.547386579216813	0.64319971771079	0.633053716657618	0.743861810482326	0.773031176557035
int	0.5	0.871795849525416	0.841474137190649	0.923208662637264	0.891098774171184	0.973012406581318
int	0.5	0.940823239775869	0.670923605638092	0.222150544179298	0.15842087843275	0.432755189030577
int	0.5	0.0523606460185509	0.0358396663625266	0.315846166121548	0.216189487266237	0.0620462040473789
int	0.5	0.464682919285475	0.398917759451608	0.470904483805287	0.404258804873168	0.501959760998814
int	0.5	0.644036421083106	0.646941115639065	0.872144637618107	0.876078132212462	0.887132893346151
int	0.5	0.402765811036908	0.320555452136781	0.631473059011256	0.502580225025606	0.525771245510105
int	0.5	0.865454912402817	0.641401277492353	0.143416829094537	0.106288306966503	0.311479677593693
int	0.5	0.11985171603681	0.113199899615793	0.868315631203934	0.820123779094827	0.32631390574472
int	0.5	0.0132666753611134	0.0283337954866423	0.0771271438546437	0.164721353388338	0.0155724814378999
int	0.5	0.194077056563541	0.0777777405435898	0.110814239232197	0.0444095829777554	0.0495913183467024
int	0.5	0.480465429543338	0.24168984670381	0.114830287671802	0.0577633954866026	0.127232295563885
int	0.5	0.190824714010358	0.149748209298206	0.960405200229701	0.753670506888726	0.422712684101967
int	0.5	0.043928147115365	0.0190041101409947	0.192530634048706	0.0832922309554315	0.0241873483326239
int	0.5	0.680450636204749	0.574646620589677	0.861741445954523	0.727748323525445	0.843221127624767
int	0.5	0.348227248289917	0.379424366412295	0.0943352832241773	0.102786629258427	0.154984144942956
int	0.5	0.799075375794389	0.911011279818507	0.546347532123756	0.622880868993036	0.844994123433581
int	0.5	0.939788903201573	0.650899517295218	0.164408679950695	0.113869753148275	0.346167368199566
int	0.5	0.24847824066386	0.267162016831778	0.918144952958524	0.987182848369205	0.590004353027343
int	0.5	0.958869780572565	0.877832041801798	0.589193869048646	0.539398850149635	0.858211957479502
int	0.5	0.811963411146396	0.955328517760439	0.0857344971958	0.100872291783888	0.286846325586809
int	0.5	0.731542471041555	0.577469298944513	0.463105680185754	0.365569085952493	0.620141832696223
int	0.5	0.563831404704775	0.51767895854944	0.617917701182651	0.567338018684842	0.684485626319019
int	0.5	0.141083974789498	0.0794839630748356	0.0405183630089215	0.0228272564198669	0.0217007778586459
int	0.5	0.470951576608149	0.473596303761615	0.496933035195972	0.499723666668325	0.575820198639668
int	0.5	0.191436331160739	0.246572305478196	0.376853033162068	0.485391255932506	0.313703055615815
int	0.5	0.121334995613041	0.0928379294660166	0.151404532677842	0.115845253503022	0.0740010618841874
int	0.5	0.856843492142013	0.85095162237303	0.872668081417983	0.866667397822419	0.963595579611215
int	0.5	0.304860799998974	0.805977058725597	0.00424802971504473	0.0112307469347394	0.0228608093838545
int	0.5	0.580305842365484	0.417821905769668	0.276816623789217	0.199308779709806	0.365150341646079
int	0.5	0.407057836179596	0.341741730904529	0.672737547092312	0.564790733291178	0.56788214990523
int	0.5	0.444546774541386	0.673747410621147	0.0218402648794274	0.0331007280954285	0.0767951840650293
int	0.5	0.489436769011415	0.308880749660818	0.670253017382328	0.422992851333264	0.533077052438624
int	0.5	0.217708122699943	0.296858406396113	0.2641072522008	0.360126471321625	0.278007275843432
int	0.5	0.015298507566728	0.0102108949131025	0.25494689765494	0.170162740974665	0.0180950932995943
int	0.5	0.145337013845055	0.207567228295412	0.380450196449141	0.543350869074431	0.279447574755522
int	0.5	0.416320451148783	0.781140693531499	0.0904281198197445	0.16966998386899	0.257839484859067
int	0.5	0.435352165308959	0.213141289967564	0.391762300260058	0.191800405951422	0.290824664786458
int	0.5	0.569099495420744	0.406366425723389	0.65285514782628	0.466172286343604	0.617322877063763
int	0.5	0.45000346331138	0.326867627143952	0.791124442958476	0.574646620589416	0.608339960620335
int	0.5	0.303704527268561	0.259577492137705	0.991436874218081	0.847385120455583	0.606662228233797
int	0.5	0.557942147662627	0.845353834684942	0.168351705962334	0.255074402977468	0.41979174759437
int	0.5	0.545201406159675	0.731761966705682	0.278677522217007	0.374037207956979	0.528167334391566
int	0.5	0.492727005347256	0.654947630485766	0.39270365895939	0.521993574793566	0.606452660272825
int	0.5	0.474544444193501	0.676177272426386	0.298555330953186	0.425410795179313	0.524898643948892
int	0.5	0.325302422031072	0.461718445038272	0.364619840882421	0.517523678155256	0.468303940475424
int	0.5	0.252839595804746	0.200387958279978	0.318192096989793	0.252183066713368	0.239272773310379
int	0.5	0.110504393349043	0.067813092361562	0.0747355048922526	0.0458628434793375	0.0318516535898828
int	0.5	0.110449154963104	0.0861383977554575	0.427714227142248	0.333570847468723	0.158463785239996
int	0.5	0.442329588253487	0.309715854569062	0.615758769562596	0.431149664385967	0.506717143611899
int	0.5	0.177497278957714	0.169856723539304	0.834518806403731	0.798596074373838	0.41868292898532
int	0.5	0.685710329937228	0.797718101665947	0.281675381650625	0.327685818524765	0.56017099398575
int	0.5	0.695030186880868	0.659482396085977	0.524085730614793	0.497281010097415	0.712817646315489
int	0.5	0.825471946372571	0.827455458305978	0.523666629692889	0.52492493897122	0.795688642371823
int	0.5	0.957624059751888	0.929043236822308	0.825719625106561	0.801075563426695	0.970495192942508
int	0.5	0.225778691642322	0.228321626843732	0.932300585185854	0.942801044547712	0.542186878387976
int	0.5	0.529935488317453	0.4724610354995	0.599655473213145	0.534619500039048	0.640629268161886
int	0.5	0.785763046154636	0.60501622689311	0.0625993740579607	0.048199819632348	0.161852988140098
int	0.5	0.376853033162068	0.468087516256067	0.117068037044129	0.145409700522148	0.213937210257969
int	0.5	0.454616987611772	0.162382599975984	0.107442441791581	0.0383768832254552	0.0880818288854574
int	0.5	0.824481974138934	0.833184643928042	0.459645379930594	0.464497083287484	0.75054357163845
int	0.5	0.840212872169858	0.967538559588687	0.404218381013826	0.465473552095645	0.758258611799242
int	0.5	0.205707504550814	0.193631192273997	0.667110219560905	0.62794669292115	0.393539519554389
int	0.5	0.987479047651536	0.947337368028307	0.54449310482734	0.52235909821422	0.857290620958485
int	0.5	0.63820227527495	0.702647454609359	0.145090150814576	0.159741243659511	0.33472332436373
int	0.5	0.357221229019471	0.216795666084838	0.758812930761018	0.460519536337959	0.461410228625639
int	0.5	0.32196900365894	0.396690063369435	0.650639209553089	0.801636512630451	0.60767560606122
int	0.5	0.150754890918092	0.100660682238915	0.588369574772812	0.392860771843416	0.22662115268601
int	0.5	0.990049833749402	0.99800199866738	0.612258928598553	0.617176644663694	0.9120317879701
int	0.5	0.854447686058005	0.828366160104611	0.0402035491476212	0.0389763588495823	0.146604279217181
int	0.5	0.80259905385496	0.6637829934603	0.684682535480667	0.566261099846095	0.812884042246484
int	0.5	0.218777510361357	0.258360340471657	0.655734039393425	0.774374246222634	0.470196249620268
int	0.5	0.582631714377754	0.597022785291953	0.642749635455527	0.658625625992353	0.751278688515035
int	0.5	0.827455458305978	0.858387199347555	0.198394064780474	0.205810384020834	0.471762083791541
int	0.5	0.821519175269816	0.639032477747431	0.319020472863888	0.24815542882418	0.52807006728932
int	0.5	0.316478490567303	0.426688943829087	0.644294087181552	0.868663026931237	0.629908531698953
int	0.5	0.377645256074684	0.531261984467821	0.0746981464801802	0.105083500710732	0.167737538099878
int	0.5	0.469681722425887	0.665910501236109	0.465008311202883	0.659284581040791	0.672661205185305
int	0.5	0.345176292399671	0.372395059617719	0.742524063556542	0.801075563427059	0.631968845458888
int	0.5	0.681744721405004	0.564790733291178	0.314900047510639	0.260878629731705	0.484968548067196
int	0.5	0.128516240168275	0.0310021103812372	0.271987274148424	0.0656117817047902	0.0487017391118175
int	0.5	0.0805320529915274	0.0572172415681124	0.822094440012091	0.584090115906056	0.190823661710115
int	0.5	0.896909781517563	0.88851833117693	0.82762096594781	0.819877778862854	0.96140495672077
int	0.5	0.502680751122632	0.469446940265058	0.69204797343125	0.64629449788635	0.690142166880793
int	0.5	0.468837055753585	0.459048229168615	0.994813496595708	0.974042832922569	0.81460326167937
int	0.5	0.359514776408279	0.431106551575314	0.705111029441731	0.84552292236004	0.665954968180415
int	0.5	0.626128285476902	0.564113390897859	0.682904673111162	0.615266359537342	0.752711977193171
int	0.5	0.26503324712941	0.351762164776205	0.479649332192502	0.636608762307892	0.468964153799181
int	0.5	0.289760662058067	0.32585590647709	0.0926061245192617	0.104141992347143	0.135814260304351
int	0.5	0.461303085377621	0.48553689515415	0.761930450325202	0.80195723137526	0.737818996415644
int	0.5	0.336082034002969	0.39368664632887	0.809612128262516	0.948380012482409	0.683173348754324
int	0.5	0.536977008554403	0.401479020404619	0.00372346720658557	0.00278390683920175	0.0112202256451751
int	0.5	0.0867781861965112	0.209380941393645	0.033133845379428	0.079946309569386	0.0414229966296778
int	0.5	0.0720496366193782	0.0532956800933601	0.889585193163243	0.658033129592033	0.191962591723357
int	0.5	0.298227100648916	0.418574662477847	0.380031931320888	0.533391288173741	0.451509219389186
int	0.5	1	0.0710124546300329	1	1	1
int	0.5	0.955041962190885	0.980688895188784	0.562423586698984	0.577527048761967	0.879742292559254
int	0.5	0.0173667121481349	0.0383116979471649	0.225214949883915	0.49683365852673	0.0496364076068056
int	0.5	0.352889606648438	0.274913163574697	0.80075519727927	0.623815891387912	0.553317226283512
int	0.5	0.666710073485096	0.637245689480838	0.920811437856821	0.880117374755745	0.899597200657154
int	0.5	0.385120117441302	0.533604687366193	0.350182791290244	0.485197138256305	0.500296765499721
int	0.5	0.284221902239142	0.191206745342271	0.767205949975953	0.51612824890145	0.428261244918624
int	0.5	0.670118980183052	0.704406270850172	0.90275868343563	0.948949211232304	0.923784826600832
int	0.5	0.449508731653852	0.48548834389214	0.809936037891347	0.874765000109563	0.760240925309572
int	0.5	0.951895518203338	0.959541224396936	0.987479047651536	0.995410563796216	0.998598551904615
int	0.5	0.890297146061188	0.83996084611426	0.146812355619232	0.138511766539441	0.381418337969328
int	0.5	0.32196900365894	0.360955715470916	0.381440653996687	0.427628692850556	0.410681401751397
int	0.5	0.664181382761114	0.705887078322716	0.0360409315105972	0.0383040363737429	0.118844283190674
int	0.5	0.0274551915885523	0.0350562978415587	0.0686386151197775	0.0876415568731389	0.016914974752829
int	0.5	0.970736710882942	0.998401279317553	0.682631565866766	0.702085561433051	0.942842752333784
int	0.5	0.326573578621205	0.320139000800908	0.98698543154237	0.967538559589127	0.680004481509547
int	0.5	0.811070742452336	0.787966265752032	0.839457020769436	0.815543921501879	0.934846808205903
int	0.5	0.52445271905722	0.665178402413257	0.499274117695478	0.633243661262689	0.698187200575377
int	0.5	0.871360060556489	0.941293769018361	0.64165788932223	0.693156136482494	0.908519611597774
int	0.5	0.393489852208296	0.555270442575385	0.209276277091278	0.295318749260882	0.366324424487555
int	0.5	0.0514111604866386	0.0713255978402819	0.502982450073864	0.697815875290578	0.155258505018714
int	0.5	0.736902270546554	0.982455724869795	0.0976954785420939	0.130249947684902	0.320923683842388
int	0.5	0.182537435676621	0.213974164047162	0.694266074014142	0.813833076282814	0.431819682178256
int	0.5	0.704124564687211	0.854447686058005	0.294522464106443	0.357399884294113	0.598861114104493
int	0.5	0.563718649699739	0.26876980748131	0.176188647003383	0.0840032323938809	0.191789199797612
int	0.5	0.824811832896235	0.471658534058739	0.0306200578336568	0.017509704655793	0.0756425274270113
int	0.5	0.606591315811482	0.845776617288829	0.0764361138593757	0.106575673165057	0.241705485588511
int	0.5	0.576488435106909	0.494553472147029	0.941293769018361	0.807509870847737	0.821456771598142
int	0.5	0.54662077419445	0.519545961388969	0.0852386763823814	0.0810166977899267	0.182327461793482
int	0.5	0.160189145912242	0.0907088819476729	0.339765365864337	0.192395909763951	0.138060091455595
int	0.5	0.0935648968027311	0.0716974569447726	0.0225933424039175	0.0173129587013673	0.0120282955213349
int	0.5	0.856672140579355	0.803964632659826	0.409917237260597	0.384696718224397	0.695369407868602
int	0.5	0.504745973014135	0.587605191282318	0.742969711675968	0.864935795206632	0.798404445538223
int	0.5	0.295732485057224	0.48933889144572	0.0355043519455101	0.0587478924378322	0.0877856303723206
int	0.5	0.711485671567507	0.639288141868172	0.926352914288708	0.832351875737816	0.9024633836904
int	0.5	0.650444047066256	0.76223528346782	0.506363747186009	0.593392031359216	0.753410149658438
int	0.5	0.915028560987306	0.991040378772869	0.362619936535867	0.39274293128877	0.727151279892782
int	0.5	0.2612963696421	0.2053991745992	0.777555698152356	0.611218972633084	0.4526800359671
int	0.5	0.825802201197974	0.972096694044361	0.0873178822799462	0.10278662925838	0.294241458706224
int	0.5	0.0667901275853528	0.0704395770339975	0.424688211198	0.447893409544444	0.134898060521402
int	0.5	0.772827045446735	0.905108909982935	0.457444368759605	0.535743380650586	0.779134777646595
org	0.5	0.0155359280286074	0.0229646316720138	0.510992687018018	0.755330407224684	0.0638981088598626
org	0.5	0.0438447628759291	0.0515501581823775	0.685230500666075	0.805654732372123	0.153418070611401
org	0.5	0.216860714541575	0.13931746906409	0.725568350149469	0.466125671445447	0.332749450741598
org	0.5	0.0237184986866153	0.0233981106811412	0.681403934248121	0.672199572273087	0.0819291957805404
org	0.5	0.0176927558002525	0.0137461018071357	0.149808120563365	0.116391007712336	0.014796733818877
org	0.5	0.316668434639407	0.125205361218361	0.00840944331845851	0.00332495213655218	0.00827185102422041
org	0.5	0.393844152486494	0.476970802814172	0.0403445081039263	0.048859814974992	0.0952651503678434
org	0.5	0.819222138930496	0.657769968975595	0.259214337916074	0.208128417075837	0.472123934008197
org	0.5	0.00660320593605512	0.00296612171309524	0.556215205148815	0.249848636120419	0.012220248373058
org	0.5	0.0577576194358758	0.0659208828975994	0.872755352589787	0.996107595123428	0.221811970214158
org	0.5	0.198513136937388	0.11404068594558	0.529035363310455	0.303917194862638	0.229736531031482
org	0.5	0.320908257141294	0.514273527706651	0.120790214808908	0.193573111628818	0.234729858381939
org	0.5	3.31158015923066e-05	4.48808211656621e-05	0.541235927501709	0.733520304587123	0.000282393903566283
org	0.5	0.173530830148616	0.102090051228904	0.319595226838437	0.188021304643712	0.14429835089759
org	0.5	0.729934846640585	0.369723444544099	0.0285499526892726	0.0144609986746481	0.0585951181621931
org	0.5	0.00272033566510586	0.00246910386960609	0.910829095782014	0.826711083412448	0.0159613425636682
org	0.5	0.00264046563627309	0.00205927767679967	0.819877778863227	0.63941601228342	0.0124668207609834
org	0.5	0.711983885892635	0.776933902345476	0.751939056653854	0.820533943517019	0.898218178878215
org	0.5	0.245907458200899	0.0484704958081908	0.131112440434932	0.0258434007695331	0.0385022824391973
org	0.5	1.63511078091477e-06	4.7860745113181e-06	0.17127240128006	0.501325343717776	1.23075591452628e-05
org	0.5	0.119540506323026	0.112826955642976	0.568132848161872	0.536225766734349	0.24020455183171
org	0.5	0.325204845941855	0.353808313427089	0.450769119822559	0.490416622075638	0.452270007543039
org	0.5	0.178547608328237	0.0359725187534035	0.00216442617250744	0.00043607339134863	0.000814460862822692
org	0.5	0.038914046538563	0.0493409950932786	0.057584606227106	0.0730142975617909	0.0195011374510458
org	0.5	0.288748272455943	0.157457452510784	0.385968314374155	0.21047255803239	0.230976096771244
org	0.5	0.185240555233593	0.335209355688046	0.134350932918948	0.243120031696392	0.184659838312279
org	0.5	0.247238950268468	0.145861170009973	0.843327418153956	0.497529712773229	0.380773504873941
org	0.5	0.448700343704701	0.307432416386618	0.0073828170434452	0.00505842555115227	0.0160879830765147
org	0.5	0.409671360688837	0.345176292399828	0.684614070649968	0.576834431956299	0.577217026402687
org	0.5	0.93314003340756	0.615327889249574	0.0124840930632385	0.0082322163435064	0.0450837784286991
org	0.5	0.022512152600584	0.00737322561706068	0.263658651290923	0.0863540131567636	0.0140804986304176
org	0.5	0.304130011376286	0.331542258785092	0.808964697566141	0.88187937091364	0.62116505687918
org	0.5	0.0390075524124333	0.03977168706972	0.396531419075281	0.404299232774915	0.0812129178013772
org	0.5	0.300953352898965	0.50062397930662	0.223509804026503	0.371799703934036	0.356965411216974
org	0.5	0.207941185767195	0.254692078188317	1	1	1
org	0.5	0.0603556931707893	0.171546656467681	0.0345793014470463	0.0982834134543548	0.0363475134331645
org	0.5	0.938661832895446	0.85103672179034	0.718205169040476	0.651159929180976	0.912122072860281
org	0.5	0.0863453781871862	0.100469608520154	0.844762294063606	0.98294707555932	0.294220523325072
org	0.5	0.946012023670063	0.946579801200779	0.00580578758196757	0.00580927209976933	0.0340938592187183
org	0.5	0.00388823481268002	0.000796725782886167	0.00669429237482413	0.00137170608004625	7.00903917512549e-05
org	0.5	0.905471025965617	0.92136409049861	0.726948240495613	0.739707826354279	0.938233433425114
org	0.5	0.970251463850152	0.954087397590781	0.986294783495257	0.969863440873596	0.998224917774819
org	0.5	0.96802244983106	0.942047105327304	0.452168672279876	0.440035444338391	0.789482027597798
org	0.5	0.426902341646054	0.318861002498337	0.520377900301105	0.388679570901866	0.463968485878256
org	0.5	0.171392333932574	0.183874834523815	0.909463876308647	0.975700114028598	0.466297216103266
org	0.5	0.0112678696183616	0.0142471270944543	0.126919785793036	0.160477746037075	0.0132280158603717
org	0.5	0.0875364500815655	0.135457139818762	0.267991504125076	0.414699963394514	0.15667305103743
org	0.5	0.0789689927814652	0.050141814411539	0.388252258438659	0.246522995948118	0.0961508354035116
org	0.5	0.0584899695575692	0.0283196321300304	1	1	1
org	0.5	0.442020065887354	0.400196340921191	0.63750063874302	0.577180636466616	0.603626750723069
org	0.5	0.30315835082588	0.0664171481879094	0.0305802776212165	0.00669964995146147	0.0146219699349851
org	0.5	0.209067105417222	0.131480069708857	1	1	1
org	0.5	0.268850450519324	0.317334137094987	0.834602262457273	0.985111939603636	0.616724560940028
org	0.5	0.157851588606982	0.0796510547821554	0.249075304631813	0.125682046719884	0.097610408722885
org	0.5	0.023937715726718	0.0083390998507617	0.0436741013071384	0.0152145967414095	0.00324788676397519
org	0.5	0.0153705797893412	0.0379836300587245	0.0111512910337291	0.0275569639602055	0.00371332290881909
org	0.5	0.515663942446683	0.472933732844162	0.941293769018789	0.863293977416376	0.805445313648695
org	0.5	0.288806027886164	0.331343393095393	0.572982559444882	0.657375425369526	0.505296382224331
org	0.5	0.0163668063215823	0.034930322061818	0.00893481353180523	0.0190688340838186	0.00283139655306138
org	0.5	0.388679570901866	0.348540793887734	0.979806672242543	0.87862244626728	0.708412983897727
org	0.5	0.00279422637387492	0.0160957502735501	0.0209713092832673	0.120802294434274	0.00303584781066152
org	0.5	0.768280790518472	0.742969711675968	0.827703732183191	0.800434959252678	0.913951773394621
org	0.5	0.727821101996146	0.70131369192157	0.831769433303013	0.801476201359627	0.897746858538056
org	0.5	0.719930931533019	0.670655289862332	0.805654732372123	0.750511728836871	0.872935511994684
org	0.5	0.749686619828681	0.782000421057795	0.65717824232105	0.685504647692022	0.856025987134781
org	0.5	0.0785908498850512	0.0266650915925624	0.237996336092237	0.0807497833383385	0.0384573016301837
org	0.5	0.232817591760212	0.319371588462343	0.223666315661913	0.306818166008848	0.259943473460703
org	0.5	0.00329680981768696	0.00167624350180881	0.811638690730432	0.41267290392505	0.0103396949663587
org	0.5	0.0786930844279489	0.0265639565228314	0.0929679935909223	0.0313826527161391	0.0172963216899866
org	0.5	0.0597013885536353	0.0252028045245568	0.635463897224003	0.268259629669441	0.082226638314693
org	0.5	0.191187625623874	0.275518638312664	0.121821307570981	0.175555508207712	0.147490464397025
org	0.5	0.02219473900379	0.00524909289086149	0.496436350544617	0.117408027098854	0.0181105916029419
org	0.5	0.00147661938986274	0.00193547984757512	0.358473693855875	0.469869632694145	0.00574016950895836
org	0.5	0.958198806594405	0.948664569167235	0.0288138242018125	0.028527121860676	0.125728475101714
org	0.5	0.128554800824096	0.0854349509673181	0.284023016525681	0.188756019494474	0.114501579414748
org	0.5	0.0620136969367919	0.0456341015931758	0.942518246656438	0.693572154957657	0.178336399096924
org	0.5	0.017029638700576	0.0165726754017552	0.886388444068709	0.862603618415036	0.076689715865826
org	0.5	0.102745522828474	0.269361751957917	0.200287789345138	0.525082440077215	0.211467304787505
org	0.5	0.182118082016038	0.0239425037486375	0.0320358400933519	0.00421165330226948	0.00626883992453112
org	0.5	0.188510796098893	0.152056973911716	0.992230341061676	0.800354919757904	0.436226457722354
org	0.5	0.208795494765566	0.338104587800828	0.343626488757201	0.556437735733463	0.366274403267024
org	0.5	0.374261697622032	0.133761087425833	0.0333465820209757	0.0119180645559009	0.0286027964059976
org	0.5	0.818730753078131	0.998700844634051	0.104246186427821	0.127161162621442	0.339640514194456
org	0.5	0.000611497311140927	0.000246216334487337	0.657704195267903	0.264821305319667	0.00157537673822393
org	0.5	0.139150388369595	0.195088885733626	0.52330019132047	0.733667023319722	0.335049339128134
org	0.5	0.0384614053087485	0.0684056401103462	0.0373023108935768	0.0663441294925813	0.0177878202147169
org	0.5	0.494602929967194	0.592265656894374	0.775536679199334	0.928671693841645	0.816677611056173
org	0.5	0.127237482212641	0.141833704885681	0.595829932970793	0.664181382761114	0.29332147894658
org	0.5	0.260071158207193	0.382051447547641	0.121262216451568	0.17813742072563	0.18864926649626
org	0.5	0.0118006578389639	0.00686238657854695	0.698514040189645	0.406203911657935	0.0303930179299027
org	0.5	0.347913984756191	0.51959791858303	0.550570646244605	0.822258875342663	0.644098677141443
org	0.5	0.00557535102216965	0.00620251762999979	0.620580468143577	0.690389049799444	0.0252501131757524
org	0.5	0.0703691726650007	0.11368770721876	0.329163727509673	0.531793512171956	0.160371421657205
org	0.5	0.152834445345562	0.249499092767264	0.45845185419867	0.74841323525868	0.362389239810068
org	0.5	0.00149863587696433	0.00113752548840608	0.979121047569	0.743192636026227	0.00868744615318809
org	0.5	0.0958088709163856	0.126312030600618	0.551728059460582	0.727384540316989	0.255322855597751
org	0.5	0.780672149691995	0.84029689765845	0.256789139429854	0.276401710116625	0.546676393465035
org	0.5	0.509003696591176	0.552666794860566	0.714123044683918	0.77538158737288	0.761598740257755
org	0.5	0.673545316713766	0.500423769759526	0.318733483602849	0.236809324413886	0.452299286624137
org	0.5	0.0931075502225593	0.0803149097237394	0.994614553791383	0.857958113028703	0.281761124026145
org	0.5	0.999200319913976	0.956762585819094	0.228184674957231	0.218493284384822	0.550555743741528
org	0.5	0.303552712961497	0.264186496262395	0.199328711584395	0.173478778707731	0.207685592257128
org	0.5	0.64210720708766	0.598876427587127	0.700262509967673	0.653116342121018	0.783803857630254
org	0.5	0.18909608629787	0.396452120721045	0.0397239896694121	0.0832839021487286	0.0811213473918473
org	0.5	0.00330836886858743	0.00927252085017288	0.108327091922849	0.303613429575671	0.00793858996131736
org	0.5	0.00475242625888741	0.00390108718230588	0.661927000681248	0.543350869074678	0.0179700311568953
org	0.5	0.606773320505381	0.880205390893332	0.265033247129531	0.384465969425083	0.572828107889873
org	0.5	0.679838506131706	0.806783438907013	0.185259080215388	0.219852150881205	0.433550102462769
org	0.5	0.241738189507368	0.273514675616022	0.882408657306496	0.998401279317099	0.584433184323359
org	0.5	0.457078559607652	0.496287441976554	0.131651104948283	0.142944333604828	0.243588620881312
org	0.5	0.0401754165107875	0.0169480923027421	0.545146888744865	0.229971474882403	0.0525183833606237
org	0.5	0.0669171494603171	0.0259366046786563	0.207816458477601	0.0805481610128701	0.0335433798786024
org	0.5	0.00435165085055791	0.00370045312727304	0.977262483773142	0.831021177579379	0.0239483162965343
org	0.5	0.0008459079588181	0.00108779779282862	0.671729197223241	0.863812109226302	0.00600749558163738
org	0.5	4.16497618603812e-06	4.64601822915762e-06	0.791915963095704	0.883379840882931	4.97170504836027e-05
org	0.5	0.0429636873627002	0.0349442969854059	0.402162115205479	0.327096514584078	0.0739890738062141
org	0.5	0.803803855810824	0.708858038701053	0.413168408653388	0.364364696304971	0.652531622123541
org	0.5	0.121359265038964	0.15089063139397	0.67226679559156	0.8358551052484	0.333561078625006
org	0.5	0.0013129221199569	0.000516673195679706	0.848148110357949	0.333771050032069	0.003826847397861
org	0.5	4.02620991206383e-05	9.85940148023081e-05	0.385891128430327	0.944971982571977	0.000425234938293492
org	0.5	0.0781988763859762	0.0651085110641664	0.638457607248277	0.531580837304466	0.173775148705179
org	0.5	0.00051235131813398	0.000348176856134534	0.959061573707305	0.651746236916145	0.00300684343815614
org	0.5	0.00429630469075312	0.00289665110689674	0.939413062813476	0.633370322660916	0.0187941797464501
org	0.5	0.996904800038775	0.925982447221438	0.492973430451122	0.457902041926694	0.814460079431724
org	0.5	0.738525240153655	0.520846451227193	0.421051552627413	0.296947477277907	0.55205196290489
org	0.5	1.6664997437001e-05	1.58079117435403e-05	0.733300281501083	0.69558643349953	0.000143336732304997
org	0.5	0.740670071852524	0.594817882571436	0.463059371933093	0.371874071311125	0.630583167223539
org	0.5	0.042214141814108	0.0113424835128533	0.343798344962086	0.0923748983610865	0.0255298137057023
org	0.5	0.19736509328792	0.127466715929076	0.648236292615564	0.418658385782564	0.28865458134112
org	0.5	0.103601859549305	0.0680236391267495	0.484906107291445	0.318383069534118	0.145520268845306
org	0.5	0.468790174392235	0.46621890590306	0.928393134119821	0.923300988119912	0.795289983955089
org	0.5	0.0370940017625054	0.0622871583773431	0.56326785512171	0.945822840184786	0.152616940338633
org	0.5	0.391175097321853	0.486022674898352	0.0562415202709728	0.0698783084853624	0.125728475101625
org	0.5	1.98240461120815e-06	3.71394870268769e-07	0.540100524644378	0.101185481081052	3.29409824664555e-06
org	0.5	0.548756757674572	0.537353024050733	0.975114869550785	0.954850972898061	0.862629795098504
org	0.5	0.137793374790749	0.365094154912853	0.0836929947275419	0.221751032867722	0.137140645606271
org	0.5	0.651225048429934	0.78985965594877	0.568019232953909	0.688940754037243	0.808252839857955
org	0.5	0.123156422983803	0.0791112649749608	0.340139313400365	0.218493284384822	0.124192421639414
org	0.5	0.950468745273392	0.778878667044003	0.372544047437106	0.30528790402206	0.649189758975911
org	0.5	0.123267313657695	0.140352242273961	0.85496050850047	0.973458582515612	0.374422346889414
org	0.5	0.0246199054156985	0.011401618043646	0.531633998046297	0.246202724275102	0.037010232116069
org	0.5	0.280972072698979	0.270387273873062	0.45602848696695	0.438848951125308	0.381392528472447
org	0.5	0.000271975110872423	0.000480443943120755	0.535047366762842	0.945160995869573	0.00238197184277587
org	0.5	0.168351705962257	0.11562535648971	0.951514836137208	0.653508329510352	0.352842711446768
org	0.5	0.945822840184786	0.986985431541921	0.550515591933131	0.574474252459925	0.874794899210053
org	0.5	0.785998810431118	0.823246178256098	0.69128713919637	0.724046255373915	0.889900880989651
org	0.5	0.158880965784557	0.26976609776948	0.459875260085856	0.780828299736734	0.382969374752746
org	0.5	0.0911088803794442	0.0698992751227888	0.89780713990286	0.68880297966468	0.236496243310453
org	0.5	0.333470791223771	0.284477817095698	0.41949654042918	0.357864806277473	0.373025032782089
org	0.5	0.0214120806473888	0.0164735370617743	0.8529110635982	0.656193213913367	0.0739770875635148
org	0.5	0.0336480558564485	0.0358791116864581	0.320010970808325	0.341229502575358	0.0627705050849238
org	0.5	0.9923295690573	0.945444586704546	0.759116516646721	0.723250242380121	0.955764554206485
org	0.5	0.0824634594100418	0.0600246480669367	0.832768155737097	0.606166850470308	0.199746515416011
org	0.5	0.0997588006536803	0.0465839135610185	0.142915747596875	0.0667367168504101	0.0400253398933559
org	0.5	0.701383826796951	0.561973827756791	0.749012205402849	0.600135389532801	0.785151880216168
org	0.5	0.000737680318480827	0.00201708879031388	0.0390231585544147	0.106703640738108	0.000822529071932055
org	0.5	0.348610509017933	0.133547240808919	0.200147636951556	0.076673433467637	0.123542199101538
org	0.5	0.334038173707251	0.750211584179028	0.0284302943463866	0.0638511937829331	0.10339531428417
org	0.5	0.0232302493103321	0.0212648458351903	0.875202491972763	0.801155674988711	0.0927574535948209
org	0.5	1.95957079078731e-05	4.57051305728998e-05	0.998101803857171	1	0.000501583137782043
org	0.5	0.281534579163454	0.329163727509673	0.768203966280541	0.898166334593696	0.600528805954814
org	0.5	0.000155059754877194	0.000147526903825511	0.747889529312086	0.711556823692355	0.00111569565521557
org	0.5	0.0406035409768284	0.0118574371579367	0.578220497206686	0.168857519421075	0.0410179811445133
org	0.5	0.00234868425291746	0.00215341569959809	0.590668696487459	0.541560766500329	0.00975233524892222
org	0.5	0.525555226995485	0.522620343068914	0.0944296656907888	0.0939023374600114	0.19783774472245
org	0.5	0.837444739622223	0.943649947436805	0.62070459664933	0.699422698942678	0.899033692317281
org	0.5	0.493022730259216	0.508851018385229	0.966571504637844	0.997602877697983	0.840851193197687
org	0.5	0.00970999025775395	0.00766876264965081	0.194271230691026	0.153431663500933	0.0111872070453043
org	0.5	0.280719311593364	0.263711388294812	0.974140242075992	0.915120068418469	0.60603362380267
org	0.5	0.364984643094084	0.477209347846916	0.0255300267485426	0.0333799452818233	0.0658829144311001
org	0.5	0.598696791605777	0.508749258357688	0.877744262986454	0.745872951188478	0.806561757885226
org	0.5	0.0101173854828338	0.005305029214272	0.107142023736093	0.0561796886122988	0.00481581122121613
org	0.5	0.00833993380244535	0.011135690149458	0.24514632544581	0.327325562301504	0.0188456818552809
org	0.5	0.128747777721862	0.0230451487054754	0.100108568192087	0.0179188866907108	0.0163147616939121
org	0.5	0.0881601704644237	0.0613905109844109	0.846199611337644	0.589252791381469	0.205586689511557
org	0.5	0.0542311398251307	0.0393720147729755	0.949233938702803	0.689147467269307	0.160211659492665
org	0.5	0.292088044471437	0.131967447058888	0.474686828883467	0.21446687102031	0.236183690742765
org	0.5	0.575164035349663	0.55283261977135	0.42604939019874	0.409507524913942	0.576092611909848
org	0.5	0.247461565485306	0.327685818524765	0.399516585097499	0.529035363310455	0.397094166123281
org	0.5	0.000256367140065932	0.000254451578849259	0.530094492813269	0.526133655822445	0.00133684267381786
org	0.5	0.543024956336666	0.250850032121685	0.226027184849428	0.104413113832471	0.219424845864025
org	0.5	0.21337587438439	0.205378635708847	0.972582863922939	0.936130864290951	0.521481429272665
org	0.5	0.306572809631739	0.207256110849419	0.608048883350478	0.411066613901383	0.387050897983391
org	0.5	0.17790599253978	0.398877869670104	0.0126019968175251	0.0282545718241608	0.0316327565547214
org	0.5	0.534566040761944	0.403410752149891	0.643585753340427	0.485682578073895	0.60973967602661
org	0.5	8.10937756355116e-12	3.31952305982164e-12	0.628574953691944	0.257303231629654	5.82058870348877e-11
org	0.5	0.267830757451344	0.230593236865753	0.370945547271652	0.319371588462343	0.295857224142842
org	0.5	0.431883242179792	0.46921227546618	0.264980245780068	0.287883325707493	0.383539304477877
org	0.5	0.0989144444456484	0.0258175702861526	0.241617350624828	0.063064327632534	0.0379087853057255
org	0.5	0.0751476826189274	0.0149058727409037	0.191225866973084	0.0379304901832307	0.0195545198003161
org	0.5	0.0978714887651924	0.138802946881545	0.0172524692641728	0.0244677342202864	0.0168454719522851
org	0.5	0.765673071465508	0.869097467045373	0.0471180087338762	0.0534825417909168	0.171802225926488
org	0.5	0.896640748939468	0.853422963790543	0.254335758760626	0.242076859986723	0.548630687564887
org	0.5	0.993819180340349	0.977849017206137	0.788675754613307	0.776002140830909	0.97156508138164
org	0.5	0.0691000378812203	0.0792300209171373	0.842231804813409	0.965701981627716	0.247374944304959
org	0.5	0.482439381641141	0.493614712653777	0.857186298095793	0.87704234837952	0.787045080875846
org	0.5	0.00356746506939811	0.00270325142228418	0.702296218698597	0.532165897950078	0.0137957082477576
org	0.5	0.00491285519536541	0.00352632156825513	0.768050340850029	0.551286853518531	0.0187187838031739
org	0.5	0.594104529210149	0.265378014400703	0.228710103721316	0.102161539282715	0.230754925959025
org	0.5	0.224024468212721	0.174435540674073	0.964447384716377	0.750962170993536	0.468094006155478
org	0.5	0.979121047569	0.758206123172305	0.199508188176992	0.154494002834872	0.43696882457875
org	0.5	0.276761266000437	0.232515125536589	0.869880006855809	0.730811294220372	0.5255126049229
org	0.5	0.109295506091661	0.131637940496115	0.493515999582683	0.594401655750259	0.242574418281489
org	0.5	0.00131423569875706	0.000410596326534207	0.562648601133494	0.175783878777232	0.00216536403918073
org	0.5	0.877832041801798	0.965508860543752	0.298555330953322	0.328374681797146	0.646821716459234
org	0.5	0.255738459324208	0.299272724275067	0.00393242104811304	0.00460183565340656	0.00911471227207126
org	0.5	0.0284018782624444	0.0583906210794658	0.295969165704711	0.608474666575874	0.0874131909692316
org	0.5	0.886299809656723	0.948285179223573	0.43326748215756	0.463569017496078	0.776322108856143
org	0.5	0.224720021615114	0.215455691169773	0.230685492610395	0.22117522905164	0.19889450326667
org	0.5	0.000180460254701068	8.25587827634029e-05	0.482150004834172	0.220578861392034	0.000443097344445604
org	0.5	0.0529980584033558	0.0250144905507298	0.600735825090198	0.283540587578434	0.0781093663137584
org	0.5	0.171855718521726	0.201251481745407	0.771900209205396	0.903933032886173	0.444615960793678
org	0.5	0.047330517559428	0.037553075499958	0.90900925803444	0.721227974197978	0.149427334798828
org	0.5	0.0718481798079834	0.0335271406333551	0.408485034746705	0.190614922231502	0.072457909977426
org	0.5	0.646747062413714	0.628449251272184	0.469963616018893	0.456667373965298	0.655555048086237
org	0.5	0.00151097521329338	0.000397148615889191	0.619030954672344	0.162707690157821	0.00228903491831608
org	0.5	0.237164804944324	0.296680344776283	0.0866048032648483	0.108337925173717	0.11977231479056
org	0.5	0.310087736679515	0.341229502575668	0.0805401065994799	0.0886286597677867	0.126260838925742
org	0.5	0.836022292987244	0.781844036612233	0.928764565653886	0.868576164971143	0.958516728937128
org	0.5	0.121833490310779	0.209695248477084	0.20636682291197	0.355190860062912	0.179163603569395
org	0.5	0.409630395600974	0.151556012937989	0.0474300160831728	0.0175482684106103	0.0426647415096175
org	0.5	0.205050292636114	0.131954250973971	0.237022548742414	0.152529081920161	0.139644805710406
org	0.5	0.043525861513126	0.048801218362036	0.799395069879545	0.896282164362494	0.165560706926056
org	0.5	0.931648203136956	0.688596369764024	0.288373143588635	0.213141289967564	0.519585326329458
org	0.5	0.357328411464956	0.305074277267177	0.799475013383803	0.682563306123085	0.588041120443881
org	0.5	0.0104380238588039	0.0182078947769824	0.0495982365157922	0.0865182417495369	0.00723339564370166
org	0.5	0.0146209477672547	0.0332899409900338	0.404946629326691	0.922009271149308	0.071535066011372
org	0.5	0.0229554476562729	0.0202055087774211	0.904113837572982	0.795805873812997	0.0913878974125505
org	0.5	0.145264363502283	0.154262435549595	0.0984506373572519	0.104548939147769	0.0787807446349483
org	0.5	0.187289449600617	0.18575995560947	0.988368178843444	0.980296698075013	0.49479992222979
org	0.5	0.00274520369759434	0.00578145440955859	0.163867025528156	0.345107264044274	0.00754292761060243
org	0.5	0.0530245640584244	0.060931804451728	0.824234666644921	0.947147919500233	0.200451489803244
org	0.5	0.504897419521498	0.583798143847141	0.0762986526066359	0.0882219041879957	0.183129684289167
org	0.5	0.0989639140343378	0.0649134782265244	0.582282240201951	0.38193684930374	0.161605201585202
org	0.5	0.0306139344344659	0.0141336047724411	0.866754068895464	0.400156323287933	0.0661788917920106
org	0.5	0.161977150499127	0.0794204013324786	0.386509048439845	0.189512555636003	0.137631740914328
org	0.5	0.260983002056764	0.389379824168362	0.190996533560167	0.284961840688189	0.267636026700245
org	0.5	0.138359487365155	0.179478474044949	0.31314153567317	0.406203911657935	0.217996957534968
org	0.5	0.561468278843455	0.369243116347203	0.0139301461430529	0.00916099941323118	0.0322504382929133
org	0.5	0.127390258839017	0.0925598330308712	0.307340200494871	0.223308735697199	0.129711416637849
org	0.5	0.0660132367662264	0.0820029546540801	0.136190586898625	0.169178653688956	0.0613649773079196
org	0.5	0.36865279974008	0.621201359004973	0.0706794791985231	0.119099023696124	0.181143762026025
org	0.5	0.250398908197201	0.484324568955186	0.0152786324285247	0.0295521139387009	0.0437055395320176
org	0.5	0.455846112049624	0.618535927945822	0.299392457309757	0.40624453408064	0.497480960902448
org	0.5	0.0337390283648817	0.00343650607368314	0.0126841765917579	0.00129195332556218	0.00048125583134054
org	0.5	0.00034100957564642	0.000175547657362252	0.553939391413837	0.285161383808759	0.000995600575133493
org	0.5	0.0410321242818103	0.0933592802908268	0.1571742840245	0.357614388569646	0.0766215446045156
org	0.5	0.38094510332443	0.374112022879964	0.767052524129093	0.753293765828319	0.645208894064038
org	0.5	0.705957670559923	0.553551769523057	0.611463509126114	0.479457510826504	0.705148524683868
org	0.5	0.489681548585319	0.525029934457948	0.479505458975051	0.514119268788489	0.599000004577341
org	0.5	0.324101027020997	0.254666610253865	0.965701981626838	0.758812930760673	0.590900936958844
org	0.5	0.463754482193497	0.647329396781046	0.518196896433876	0.723322571020219	0.701849657753276
org	0.5	0.448431204248253	0.363927720906859	0.739042388802374	0.599775416301121	0.622153673845255
org	0.5	0.904566007524106	0.945917427198267	0.423162082317502	0.442506555479829	0.766769449223831
org	0.5	0.242052653511019	0.2285729188186	0.994316214177821	0.938943473689038	0.564002561087048
org	0.5	0.936599046759907	0.860105691665697	0.85333762576174	0.783644347460362	0.960974546583256
org	0.5	5.81781909150764e-05	2.24661685573077e-05	0.7677431821503	0.296472741204517	0.000206423579289747
org	0.5	0.0114518956927492	0.0271765720098236	0.136996486427172	0.325107299120629	0.024547109152801
org	0.5	0.00956734061313214	0.00560441835706016	0.314145193583559	0.184021993247038	0.0129265092607002
org	0.5	0.00359504057990246	0.00813076714577505	0.19618444820549	0.443702937568645	0.0118690437949534
org	0.5	0.632737268917752	0.361533706885515	0.170128711829507	0.0972082203101179	0.233026419766709
org	0.5	6.17871646384816e-06	2.14386560704922e-06	0.705252065751066	0.244705458959102	2.17754804599833e-05
org	0.5	0.337462798976392	0.299602105398024	0.99094127969073	0.879765398205934	0.657428994736078
org	0.5	0.00320161470861322	0.00739981706516998	0.346144140373454	0.800034841810666	0.0178458091898129
org	0.5	0.115764190201135	0.139025209359066	0.527714426761065	0.633750458883592	0.265018588170653
org	0.5	0.172630811907379	0.165051125757627	0.0976271156369177	0.0933406103018769	0.082631461611813
org	0.5	0.183140804225042	0.160013034730727	0.85222900760549	0.744606044346857	0.40806685447912
org	0.5	0.0738588086150846	0.170998584549723	0.0826864116004629	0.191436331160739	0.0743555370444136
org	0.5	0.00381048043259315	0.00299144120304705	0.401117851836672	0.314900047510639	0.00926998558528261
org	0.5	0.463893629409475	0.639607865863509	0.156609473870141	0.215930215475475	0.330646701261329
org	0.5	0.390979558662246	0.304342976913368	0.635591002713252	0.494751333105392	0.511217042205824
org	0.5	0.122456428252937	0.110460200430887	0.971319327676444	0.876165744405999	0.346789614885436
org	0.5	0.0235601159201678	0.0306108731940808	0.743415627263823	0.965895141338881	0.108842549298431
org	0.5	0.367364770307432	0.231332317121265	0.0708918360120503	0.044641114268862	0.083810016230459
org	0.5	0.597082490555545	0.446239265981932	0.102971811805385	0.0769576506490944	0.187485458137925
org	0.5	0.780750220810613	0.79692078229025	0.96705491123096	0.987084135020367	0.971424690111948
org	0.5	0.366300955750055	0.399996292766896	0.619712263373258	0.676718430679246	0.593629269474329
org	0.5	0.143962849827503	0.156703467749855	0.0790005866968598	0.0859920868786939	0.0667474445773405
org	0.5	0.359946453094398	0.339018703689016	0.986196158948018	0.928857446754617	0.700640689767219
org	0.5	0.0265161844088913	0.0504536593812986	0.18678445014275	0.355404038526201	0.0533820158983883
org	0.5	0.363527620509607	0.11030566435077	0.246819001110983	0.0748926143597411	0.125335467824922
org	0.5	0.00775203414293356	0.00348391018360644	0.485634012244763	0.218253073911891	0.012489475592081
org	0.5	0.125543872478207	0.0619764998789006	0.678141032592056	0.334773866654583	0.175234910508864
org	0.5	6.50990891759527e-05	4.30951541452741e-05	0.929321991604623	0.615204835977773	0.000445564198286375
org	0.5	0.044748381612445	0.0148627083286114	0.128439153552433	0.0426597255238531	0.0138612944410554
org	0.5	0.315593590232397	0.160093061252927	0.175625744457291	0.08909072913771	0.128531599255324
org	0.5	0.47792569899788	0.487531682944941	0.82217665356612	0.838701849328484	0.767282506203007
org	0.5	0.856672140579355	0.63679977358723	0.337395313165573	0.250799867132282	0.545254600774347
org	0.5	0.469916622006936	0.2908638472982	0.553109105196888	0.342357419974085	0.454822271363807
org	0.5	0.0626369449525273	0.0647190296106244	0.896820095023629	0.926630861853606	0.223261765688785
org	0.5	0.023437921298753	0.0146063341275221	0.914479708523056	0.569896792691998	0.0710028477102493
org	0.5	0.602058898752727	0.749836572147683	0.311860283738163	0.388407590406317	0.573643320223699
org	0.5	0.0484850391383532	0.0129728054634517	0.136763790247942	0.0365929382931531	0.0130127661564759
org	0.5	0.000732900946198345	0.000525584279956145	0.966474852319881	0.693086824334371	0.00436092164498827
org	0.5	0.509716800822945	0.444058041941421	0.888340645280325	0.773909761034508	0.761415273475327
org	0.5	0.0612372263924943	0.0947512729766709	0.416029128807483	0.643714483363929	0.166881562309446
org	0.5	0.182008843941638	0.157756906061374	0.840128855083396	0.728185103540021	0.400378391705981
org	0.5	0.75835777956169	0.737197090414741	0.479601369657353	0.46621890590306	0.721157829691276
org	0.5	0.000519470777609471	0.000489757591742221	0.623317038242507	0.587663954739422	0.00277625562579419
org	0.5	0.661133164676891	0.686121879587636	0.902397652173002	0.936505391537881	0.915977571537885
org	0.5	0.205892724641448	0.126970563862393	0.46491531884	0.286705420427933	0.226069336326641
org	0.5	0.493910970349941	0.192858214491034	0.122898065865383	0.0479882063166286	0.112399157517142
org	0.5	0.000108463158027223	1.37235118867368e-05	0.176188647003463	0.0222926110159289	3.36880096012151e-05
org	0.5	0.0725557534179041	0.0705100518425772	0.864330552009382	0.839960846113496	0.231453092936507
org	0.5	0.145861170009973	0.105864002912445	0.624127877323938	0.452983308842524	0.245592134546374
org	0.5	0.573555828590723	0.191130277938654	0.02370901318437	0.0079007309379353	0.0289867118053894
org	0.5	0.560234406387418	0.617485310146029	0.0575270504036276	0.0634057961368865	0.154080698091022
org	0.5	0.307986293075589	0.175082147659857	0.718851844653642	0.408648461444095	0.38671167429486
org	0.5	0.00521247754385459	0.00590887394239387	0.248776593528611	0.28201359499607	0.0110579962467875
org	0.5	0.387554032965267	0.445971602729213	0.852399470453848	0.980885052582858	0.747823128584817
org	0.5	0.80710621683451	0.889496239091524	0.698095057473973	0.769357136891936	0.916836998415512
org	0.5	0.00174221149259998	0.00548685525981739	0.142046615085783	0.447356259807222	0.00635747784406914
org	0.5	0.0871172819295671	0.0753734641697518	0.581874785259383	0.503435338047949	0.180992857149775
org	0.5	0.0151735727375349	0.0142956497683849	0.803241389998083	0.75676689923383	0.0627756341635933
org	0.5	0.0108412172157341	0.0247185822594774	0.297304028138551	0.677869830423753	0.0434557169759367
org	0.5	0.13815210371069	0.711414526557516	0.307863123194008	1	0.551619485422419
org	0.5	0.000878758888459845	0.00238227348847119	0.120741908384925	0.327325562301801	0.00263300129566907
org	0.5	0.173149481959125	0.260565763133727	0.347288302866264	0.522620343069389	0.307897130260891
org	0.5	0.68969900582962	0.781844036612945	0.246104262879009	0.27898423615317	0.509534559554279
org	0.5	0.292234125010794	0.175274843985743	0.0878521492193527	0.0526915593709855	0.0796629588895021
org	0.5	0.00792526120611316	0.00878157063078961	0.623566414929754	0.690941582022566	0.0339910552019195
org	0.5	0.087038911647668	0.10069088497374	0.50403982307239	0.58309800624128	0.202034420844413
org	0.5	0.590550574561046	0.658691491848323	0.64836595283935	0.72317792097121	0.790426961477371
org	0.5	0.00229780720486541	0.00685278595933159	0.260983002056764	0.778333642758142	0.013102978121683
org	0.5	0.751563181102853	0.716913562531446	0.428484806063689	0.408730199309319	0.669758875967097
org	0.5	0.0222413969293664	0.00939291121749793	0.554327284734931	0.234101616345742	0.0325827811948197
org	0.5	0.152437591920707	0.196007961632975	0.0599886440803544	0.0771348569546583	0.0640025164553193
org	0.5	0.850271133307222	0.83996084611426	0.466685357996234	0.461026386544415	0.759103019654326
org	0.5	0.733813771398334	0.599475603552888	0.552887905797694	0.451671560201953	0.697455107240244
org	0.5	0.629896348073569	0.306358283757936	0.198413905178906	0.0965011841237407	0.231010139461804
org	0.5	0.0131530711512943	0.00970319564297005	0.716053782227328	0.528242405132641	0.0414747557338878
org	0.5	0.00340061153601161	0.00823303960630487	1	1	0.0905868898476736
org	0.5	5.34785556165844e-07	2.93907718950354e-07	0.47639878113259	0.2618194853228	2.34969996877041e-06
org	0.5	0.421641437623901	0.513810889750023	0.544329781395301	0.663318507953737	0.636026130836538
org	0.5	0.199149396447884	0.0552161387373176	0.041752330870945	0.0115762464516421	0.0163049591386492
org	0.5	0.0546339387778306	0.0640174228908959	0.227432906629978	0.266494945975687	0.0761397867504072
org	0.5	0.816441513400528	0.841726617301674	0.770203895374614	0.794057025329387	0.929274824671515
org	0.5	0.00154412171427171	0.00443024673539097	0.139903832936252	0.401398732629604	0.00519777605459178
org	0.5	0.0388440642577414	0.0346519942808356	0.917502476385276	0.818485170691655	0.141432453075518
org	0.5	0.164523806316121	0.130015708657438	0.196341458559783	0.155159757393626	0.119162248041444
org	0.5	0.0089849888473458	0.0311762092211445	0.0205416653373636	0.0712756873924847	0.00534961138844641
org	0.5	0.857186298095793	0.897178894817539	0.652789865575235	0.683246210824789	0.899002360372304
org	0.5	0.00109598694721784	0.00117123093737191	0.918053143054867	0.981081249212781	0.00842481637668313
org	0.5	0.818157842093544	0.733007020044757	0.887985380079272	0.795567167858054	0.930395770021776
org	0.5	0.000415927330192489	0.000563637073666161	0.670253017382633	0.908282341433604	0.00335513484542027
org	0.5	0.00645629277342005	0.0431445143203934	0.115475141187387	0.771668673874203	0.0313968149863134
org	0.5	0.617176644664256	0.629833361588584	0.949708674345408	0.969184774025603	0.905551709414973
org	0.5	0.000380661511110805	5.88569873373764e-05	0.0560450190277549	0.00866554899552059	4.49340873647147e-05
org	0.5	0.0545356861419309	0.0293518412627295	0.593985720185905	0.319691119789906	0.0880323973824795
org	0.5	0.00441476797544509	0.0096876829434054	0.335309933580885	0.735797745741881	0.0218602733120482
org	0.5	0.492973430451122	0.504846932304305	0.342220504391072	0.350463049611747	0.47611673252353
org	0.5	0.288315474726879	0.255176453147422	0.800515006750345	0.708503698274763	0.528718719108532
org	0.5	0.0584431962936819	0.0304155891810429	0.86874989757717	0.452123457673325	0.122433472524111
org	0.5	0.987182848368756	0.980100658339629	0.343386034384059	0.340922534179538	0.703058962903624
org	0.5	0.009217974048452	0.0128411554044332	0.155439296466625	0.216535667316062	0.0144044791002494
org	0.5	0.48831235801141	0.472413791758296	0.795169483704091	0.769280205024749	0.743446997028566
org	0.5	0.395660008855705	0.472933732844592	0.00634682875173137	0.00758638564954484	0.0204368940232679
org	0.5	8.1917329178968e-05	4.54862716278405e-05	0.556270829450105	0.308880749660818	0.000293121496780215
org	0.5	0.0265613002600133	0.0600546678953079	0.063045411171817	0.142544649289873	0.0248993764785935
org	0.5	0.74512745105001	0.871795849525812	0.594580002997554	0.695655995620436	0.858961726949481
org	0.5	0.294905592289248	0.272613564837196	0.500373729884029	0.462550286672005	0.40814837030035
org	0.5	0.00865861932856228	0.00106967544387656	0.0460098396468867	0.00568400039075801	0.000537399853548014
org	0.5	0.0962409823570637	0.109788444147868	0.585610726143995	0.668044827941573	0.240733367617868
org	0.5	0.198990140641401	0.186915245030644	0.939225198987542	0.882232193222477	0.48098698138754
org	0.5	0.160943806962359	0.239428606623433	0.397881920451336	0.591910404086557	0.31924024202315
org	0.5	0.05383131058315	0.0545356861419309	0.968409736263898	0.981081249212781	0.208135597258115
org	0.5	0.31157973574833	0.0698154462999521	0.107152738474216	0.0240096367014123	0.0441029937123646
org	0.5	0.239117551664376	0.187983704142882	0.339697419585881	0.267055173395063	0.239536165417918
org	0.5	0.248304366758349	0.185890033100132	0.555937167061499	0.416195573746111	0.337901190370831
org	0.5	0.492825560603274	0.550570646244605	0.605742682151455	0.676718430679246	0.699725036071251
org	0.5	0.184981399907304	0.135864121405322	0.361931612771351	0.265829540713997	0.197303833967112
org	0.5	0.334272082287163	0.218449590097431	0.0972082203101179	0.0635263816695394	0.103034808723454
org	0.5	0.0165826219906796	0.0163063610309348	0.890831484634232	0.875990528779707	0.0759982767819108
org	0.5	0.00160280509563401	0.00340946463004266	0.126691535665466	0.269496466509754	0.00377835574968299
org	0.5	0.0157723006639848	0.00276725340841954	0.0161263612702966	0.00282937341490918	0.000491650572621852
org	0.5	0.0249196158627226	0.00512820286442926	0.0900761369651379	0.0185367505721605	0.00400958734013025
org	0.5	0.513040751163581	0.41657031837227	0.858301364918849	0.69690930405175	0.725275717563365
org	0.5	8.69889191066587e-07	8.49332655494824e-08	0.127619767800909	0.0124603958059392	2.09630508481846e-07
org	0.5	0.496982730984114	0.475399393416731	0.791915963095704	0.757524044642827	0.744256132873138
org	0.5	0.491988468879911	0.505554212990542	0.21921550322884	0.225259997378582	0.354618862808374
org	0.5	0.467385911317008	0.661000951266071	0.382471935365651	0.540911283348029	0.60045927506588
org	0.5	0.913931185271095	0.700262509967036	0.1166473498022	0.0893762761025183	0.286293431290384
org	0.5	0.181863295093823	0.151238079258069	0.991436874218081	0.824481974138934	0.434459867309462
org	0.5	0.361533706885515	0.221884123410882	0.593332695123091	0.364146143059607	0.398586885341711
org	0.5	0.270630731959007	0.560626707761125	0.0910724441150403	0.18866166507545	0.202943925406192
org	0.5	0.431408431807194	0.226660947820949	0.331973543995826	0.174418097992119	0.269905386585161
org	0.5	0.617053221677783	0.547715109713803	0.555548147217104	0.493121344666131	0.666316974122604
org	0.5	0.0027162582204529	0.000471543123424526	0.0428778458580758	0.00744360503334665	0.000238761236572182
org	0.5	0.759192432094248	0.891990318643072	0.124830307995867	0.146665616645298	0.355766161469331
org	0.5	0.0176750718878946	0.0213415372419025	0.584908414743916	0.706240110112863	0.0672001462460457
org	0.5	0.00996376765799427	0.00436690831352284	0.0960102809518003	0.0420792724663433	0.00367991606167066
org	0.5	0.814891747268946	0.783174301880135	0.788439187373304	0.757751335947982	0.915174978167537
org	0.5	0.391958230388678	0.940541035136606	0.00229413365296376	0.00550499179098902	0.0154033645977078
org	0.5	0.105409765011356	0.0729705021232435	0.216254353841753	0.149703291573321	0.0812521920599961
org	0.5	0.015410595294405	0.00871159832814076	0.863639364079983	0.488214705305206	0.0443122136212143
org	0.5	0.0125053340711961	0.0041910666795049	0.0125994766701796	0.00422261784858806	0.000572878842568204
org	0.5	0.111570343901291	0.0577056609631509	0.366008032170916	0.189304206437966	0.102593972274696
org	0.5	0.0361853839489261	0.03389797503028	0.222172760344651	0.208128417075837	0.0443490167916544
org	0.5	1.19878741446844e-06	4.2034081098248e-07	0.373588632506642	0.130994492323152	2.61726341730112e-06
org	0.5	0.0444406805687089	0.0433868013711711	0.539344912961415	0.526554731155152	0.111269142646789
org	0.5	0.390588774527781	0.692463326808442	0.168419060114558	0.298585187979032	0.367225722567265
org	0.5	0.0187342852122484	0.0060681590898511	0.726584857228679	0.235345648685746	0.0283240657214123
org	0.5	0.92505692761096	0.851292071107102	0.77701159961996	0.715052008337482	0.934846808205778
org	0.5	0.111894367505791	0.0594155085494407	0.720435059609043	0.382548437402828	0.177687899607589
org	0.5	0.423035152733325	0.431149664385967	0.767052524129093	0.781765856118215	0.696649964372999
org	0.5	0.346040312706061	0.548592155338522	0.169297120204914	0.268393793022346	0.313592680830264
org	0.5	0.230247606298115	0.418742125833235	0.107894649017569	0.196223689019161	0.185107120151536
org	0.5	0.00621990901594303	0.0232256037250347	0.0453792648332189	0.169449556199006	0.00827907305172168
org	0.5	0.395699576835036	0.509767775051336	0.54930578890222	0.707654003755078	0.636453798248006
org	0.5	0.463105680185754	0.551231727589911	0.505554212990542	0.60175794454811	0.634743792353866
org	0.5	0.10824046490476	0.0907724003938622	0.219369007801543	0.183966794929114	0.0978985593929411
org	0.5	0.00461473884928119	0.00221301376028434	1	1	1
org	0.5	0.104863056906326	0.115486689278924	0.245661673655626	0.270549554916666	0.129438268949917
org	0.5	0.408934615509179	0.250574248795115	0.745723791515082	0.456941456606386	0.500296765499864
org	0.5	0.0934807262780687	0.0742216049023682	1	1	1
org	0.5	0.300021842093014	0.291417013950035	0.362474917567017	0.352078893230769	0.343069524866956
org	0.5	0.257406173509284	0.161782894495342	0.561973827757302	0.353207350257759	0.308920339394199
org	0.5	0.992131122989258	0.903390835741576	0.423839683585885	0.385929719472417	0.750470056511206
org	0.5	0.493219978798348	0.456484743544277	0.491398436807897	0.454798870781394	0.559600849296775
org	0.5	0.169398728956511	0.154401334236624	0.864762825344803	0.788202691094264	0.402364129303838
org	0.5	0.0582390026539826	0.0472643011970659	0.922839453019148	0.748937307927094	0.180240024430751
org	0.5	0.552943197352918	0.831021177579379	0.0630012948264871	0.0946849702941854	0.206788163729087
org	0.5	0.00964322194056978	0.0203820636036671	0.154710445913659	0.326998400347673	0.0213142233629418
org	0.5	0.219237425875321	0.0631969018747768	0.200027584388876	0.0576595148953326	0.0678929467537194
org	0.5	0.438103541686025	0.431537873751926	0.590964104681657	0.582107581729618	0.603487357663796
org	0.5	0.344142315263918	0.341434301710603	0.479457510826504	0.475684718641501	0.459956994576997
org	0.5	0.0369311466986375	0.0320358400933519	0.677734270013887	0.587899067340644	0.1048657585821
org	0.5	0.962616674410747	0.861138438020102	0.500023590836276	0.447311526417858	0.793404275322495
org	0.5	0.710703467619538	0.963676135348801	0.0367175660304639	0.0497870683678639	0.153618950614583
org	0.5	0.104674473180166	0.0364942706210925	0.318542300873435	0.111058298925773	0.0634095555383348
org	0.5	0.0351862464001636	0.0494397758312964	0.617547061764698	0.867708022950141	0.13705540207385
org	0.5	0.100700954565729	0.0558045428402945	0.440475699873899	0.244094459379505	0.115671128960855
org	0.5	0.926723529573288	0.946674463914147	0.854618592685655	0.873017218473218	0.980482360314739
org	0.5	0.0329060087864862	0.0557208987747494	0.166177298059109	0.281393847059801	0.0526136799853056
org	0.5	0.0990629274467574	0.0478971152885407	0.702015356387395	0.339425770324473	0.147695662192091
org	0.5	0.0319175265001234	0.0251574802804697	0.940164893955897	0.741040499488391	0.112213036530666
org	0.5	0.235298584262727	0.27425416309905	0.564056982379641	0.657441166199183	0.443402208684633
org	0.5	0.606773320505381	0.654947630486362	0.203314751647132	0.219456772956502	0.401638744842955
org	0.5	0.886122567419248	0.961077719223662	0.235204483650422	0.255099911693116	0.562185824491762
org	0.5	0.129574405887885	0.193650556361364	0.537353024050733	0.803080757784245	0.339522765741573
org	0.5	0.0197796825886854	0.0233023748199714	0.0928750720659029	0.10941579729644	0.0154431514467948
org	0.5	0.777322466428947	0.761549580325743	0.659086825331218	0.645713094509016	0.847905779830716
org	0.5	0.076780851449542	0.0809681023513176	0.664779415079777	0.701033222542487	0.211105288522684
org	0.5	0.0484414222336798	0.0321192416526325	0.441975866090703	0.293053527188325	0.0745967711122109
org	0.5	0.80654144017721	0.472272088876977	0.24460759634937	0.143230508351451	0.364851049647759
org	0.5	0.000204038878784681	6.52555146254502e-05	0.865801163613317	0.27689968123439	0.000609125127125703
org	0.5	0.779502019285133	0.701524117591844	0.701453968686809	0.631283645506903	0.841025680479716
org	0.5	0.355155342752729	0.295407358176243	0.910738017426246	0.757524044642827	0.622259636333822
org	0.5	0.0971013500572409	0.0995993141957739	0.912196364621232	0.935662915856419	0.308767768717167
org	0.5	0.0428178588745564	0.0650304277102914	0.479217841993243	0.727821101996808	0.13925517769172
org	0.5	0.97141646446705	0.955519602572657	0.828034879900357	0.814484403239722	0.97650343296039
org	0.5	0.0284900606972097	0.0474015666092042	0.323744711900387	0.538644220123644	0.0794447411819902
org	0.5	0.0100468110830358	0.0270653761718397	0.0959047277076419	0.258360340471422	0.0180502210682292
org	0.5	0.087992825168897	0.0823892756842567	0.944027482917748	0.883910027827103	0.276414312117981
org	0.5	0.344004685865248	0.299452341789589	0.987775335806534	0.859847698659343	0.65609543107059
org	0.5	0.0806771412271139	0.0217683107948663	0.00959032980660395	0.00258766332916694	0.00197790489093422
org	0.5	0.00304242616885963	0.011276887520734	0.0384421794129647	0.142487642832223	0.00379042171425118
org	0.5	0.019055490570742	0.0167442560819815	0.968216073683157	0.85078144906611	0.0830381604636262
org	0.5	0.158088543661803	0.213461241806469	0.479217841993243	0.647070516801846	0.335515519480824
org	0.5	1	1	1	1	1
org	0.5	0.112253002992564	0.134042280859275	0.742969711675293	0.887186552763412	0.329312119392554
org	0.5	0.105336003995258	0.183122491060256	0.324133438744029	0.563493207331139	0.226989684577465
org	0.5	0.135850535672576	0.0914100363187254	0.915211585001248	0.615820348518294	0.291218803824707
org	0.5	0.628763554467135	0.605439886515535	0.866580735416048	0.834435358696136	0.863069881765505
org	0.5	0.574474252459925	0.714408751039181	0.574187087130951	0.714051635949801	0.775737313491977
org	0.5	0.0128694370447191	0.0039537135598173	0.677598736713392	0.208170046921993	0.0185450584611564
org	0.5	0.666043696655724	0.654816654058079	0.997004495502764	0.980198673306327	0.931232582859168
org	0.5	0.163066041117673	0.185574288502849	0.754198260936296	0.85830136491963	0.415176767519637
org	0.5	0.743489972543902	0.690872491318816	0.842147585843776	0.782548012987036	0.896928471624003
org	0.5	0.757751335947982	0.951609992379613	0.209422821769811	0.263000327909904	0.520741764601712
org	0.5	0.124481272011867	0.12700866074576	0.540370642430575	0.55134198496052	0.252496214141679
org	0.5	0.173080236016471	0.100088548480445	0.0190516798537219	0.0110171734598959	0.0138481529406663
org	0.5	0.00157295384084373	0.0136584076761155	1	1	1
org	0.5	0.968603437580148	0.848572290450172	0.495692254229951	0.434265144238158	0.784896907715568
org	0.5	0.0699762066299603	0.0603315557213936	0.781296937294021	0.673612674613413	0.191125825055209
org	0.5	0.784506830521603	0.811395235643547	0.931834551411319	0.963772507781072	0.967487793295392
org	0.5	0.469446940265272	0.649079547793597	0.473785780175828	0.655078633111954	0.670157738957602
org	0.5	0.186541788121901	0.243704220518714	0.679770525680034	0.888074183057534	0.4634917905775
org	0.5	0.847554614428079	0.827869289484388	0.146050912836954	0.14265873063586	0.376359873391658
org	0.5	0.0089392820556099	0.0123031494073602	0.536386658596779	0.73822988913181	0.0397327355051641
org	0.5	0.548482447878843	0.368247504613738	0.318351232818962	0.213738921873733	0.368530663188957
org	0.5	0.00951962330276107	0.954946462769958	0.00953296010896325	0.95628432410148	0.051881566134071
org	0.5	0.915120068419301	0.946295869852537	0.295466445556539	0.305532232063402	0.635919231219166
org	0.5	0.0845848590015432	0.0189358183434777	0.208816375358907	0.0467472429181158	0.0258321937764905
org	0.5	0.280102407950456	0.263079239844396	0.0707218996108505	0.0664237902348384	0.0927352121715099
org	0.5	0.32138998072918	0.421767949031207	0.355119828994099	0.466032455633286	0.434146980185304
org	0.5	0.362982737842897	0.33363756830991	0.974042832922126	0.895296796032456	0.690251747405422
org	0.5	0.404218381013642	0.190729325502274	0.146182417827009	0.0689757696879603	0.127690658447384
org	0.5	0.0651215340686626	0.0260796490157306	0.608657236359761	0.243752966237104	0.0816393429270549
org	0.5	0.0752905989433646	0.0499716217340182	0.00566357477751474	0.00375900869984028	0.00259527521079419
org	0.5	0.169653017718891	0.166144065922754	0.365788493219441	0.358222850075886	0.230976096771244
org	0.5	0.155346060862317	0.159024023019718	0.859589783039283	0.879941368881612	0.408719322082176
org	0.5	0.734547952199101	0.7187080886605	0.105747616533442	0.103467264637549	0.271857964143711
org	0.5	0.600615689938853	0.508647518680118	0.893329308112351	0.756539903214706	0.812812359641674
org	0.5	0.753444439648669	0.745649222864274	0.725423250990204	0.717917944421686	0.873301266966014
org	0.5	0.423289049986653	0.366960891234493	0.269901014544529	0.233984594795158	0.328050611605276
org	0.5	0.174139252171545	0.146050912837087	0.707300265195138	0.593214040450229	0.33780737766295
org	0.5	0.834351919332135	0.957145367404538	0.0515450034243379	0.0591309974811919	0.197793203119123
org	0.5	0.0316948839726042	0.0474822178065246	0.250799867132053	0.375724168206605	0.0646692934363361
org	0.5	0.266175343839988	0.500123605555784	0.0179889067992605	0.0337998133060044	0.0513791222707032
int	1	0.919799102161933	0.90447555544585	0.02928148130942	0.0287936615825836	0.12265447951247
int	1	0.975407447896356	0.944688533496978	0.752390355463837	0.728695011559853	0.953432969995321
int	1	0.836607713465641	0.645519409634749	0.18326904766781	0.141408841384901	0.370823033707233
int	1	0.832768155737097	0.838031156162226	0.642878198238435	0.646941115639065	0.871970046841226
int	1	0.959157484660338	0.971610767189077	0.68880297966468	0.697746097191871	0.938018545546291
int	1	0.32722737936109	0.33554473270421	0.733740393690326	0.752390355464179	0.591280462619121
int	1	0.453300508165548	0.399117268204406	0.662721789859998	0.58350631773803	0.616267194740798
int	1	0.513605406493332	0.524295406839436	0.332239229090975	0.33915433829557	0.478608570302495
int	1	0.632168061557459	0.59475840375732	0.705816493144379	0.664048559767338	0.78416826322958
int	1	0.433570875570399	0.38109751184522	0.815462371187147	0.716770194155639	0.673968375153522
int	1	0.0906000965736004	0.0747205592858883	0.923578019968348	0.761701905473431	0.253509212871721
int	1	0.839205221434485	0.882761691371436	0.580654130346761	0.610791269065922	0.855135916407606
int	1	0.113812832503037	0.147076855838129	0.432056030031887	0.558332843893493	0.238676681815906
int	1	0.64707051680214	0.696073514461147	0.5843237986858	0.62857495369223	0.772628715327413
int	1	0.876428633560855	0.898345985825094	0.603686654260161	0.61878339180613	0.874164773923564
int	1	0.138165919611873	0.448072602744468	0.0267585829275283	0.0867781861965112	0.0650290126228756
int	1	0.83451880640411	0.941576199511666	0.189816018430614	0.214166827480442	0.486474966919583
int	1	0.775769375105147	0.662721789859998	0.740521952650941	0.632610734117902	0.840083026015408
int	1	0.613668744801533	0.769741911646133	0.598038587213824	0.75013656677105	0.817463541806453
int	1	0.641914603817663	0.791440956033975	0.142131868628253	0.175239792522298	0.358266158740101
int	1	0.70914163863299	0.811557530919622	0.0796988597550704	0.0912091552889463	0.241794028444625
int	1	0.222039496671376	0.333904585157141	0.412342897622115	0.620084202301991	0.410681401751272
int	1	0.230916293484151	0.160959902147687	0.481812617929737	0.335846858900039	0.275838774096499
int	1	0.338172215480914	0.229328455400274	0.71813335211466	0.486995692942051	0.461736901879167
int	1	0.50062397930662	0.574876525215715	0.811395235643178	0.931741372615007	0.822168425003402
int	1	0.482825487568136	0.459461558545187	0.551507412368963	0.52481996448149	0.601259108984639
int	1	0.663185857517665	0.779502019285133	0.423162082317695	0.497380476245693	0.695698651916915
int	1	0.638585311539407	0.597918991456114	0.93781741728986	0.878095430920865	0.885126265752739
int	1	0.0935648968027311	0.0698014846069114	0.987479047651536	0.736681233022899	0.253287897274228
int	1	0.426177224189617	0.409917237260597	0.0833422212896307	0.080162456271963	0.149519593765614
int	1	0.66631016742492	0.483501916640868	0.49559312569254	0.359622647021039	0.581965643241702
int	1	0.762921604021211	0.756691226327806	0.27299549111376	0.270766081159618	0.53236003326874
int	1	0.228298795822675	0.486849616146931	0.0874227266327259	0.186429896619864	0.176920561452326
int	1	0.982652235665145	0.977360214908192	0.658098936195401	0.654554779774572	0.927043753136532
int	1	0.0557766475432994	0.0850938937326691	0.262816292100282	0.400957436780945	0.107354205048225
int	1	0.356364926044472	0.400917343041906	0.859933687728374	0.967441810570504	0.711899733722713
int	1	0.640824276032214	0.405919668416679	0.201654387480413	0.127734677293504	0.286723382702762
int	1	0.655340716978412	0.776933902345123	0.550790918554823	0.652985731913785	0.791153541033369
int	1	0.378855656501799	0.34521081175492	0.828697572846699	0.755103842089215	0.644098677141606
int	1	0.518196896433876	0.616251573673484	0.521993574793329	0.620766670212747	0.686528094196645
int	1	0.615204835977493	0.547715109713554	0.846876841882643	0.753972035393086	0.820174693950879
int	1	0.464357755062706	0.567905640466716	0.583914915152622	0.714123044683593	0.697638117703221
int	1	0.508952798766348	0.401639644135345	0.649534062538097	0.512579222206717	0.611421244502012
int	1	0.996506117860158	0.936411745680909	0.217034272527004	0.20394600531506	0.527065608507732
int	1	0.78200042105744	0.74356432525888	0.791836775458683	0.752917213091699	0.900659179345158
int	1	0.15438589487515	0.159278665115912	0.810098041298685	0.835771523916842	0.39324879855512
int	1	0.461072491488162	0.474781775743589	0.94308392729151	0.971125083236932	0.807533467730316
int	1	0.0675153702241807	0.0510576445119741	0.913017710899362	0.690458092156624	0.189533502783465
int	1	0.518870990465374	0.41979029080814	0.705463673110094	0.570752279336049	0.656527842005065
int	1	0.908100703129386	0.964447384715938	0.52345720492881	0.555937167061499	0.849909810534346
int	1	0.225372655539385	0.0260718262944888	0.821765667994582	0.0950644686661426	0.103765229455137
int	1	0.726657519347594	0.671460559275591	0.752315120189965	0.695169206819424	0.850116819476169
int	1	0.952943179381324	0.775536679198628	0.223152474280178	0.181608864623559	0.476632612368405
int	1	0.748937307927094	0.532858163492469	0.179676008990774	0.12783690592137	0.320361731254604
int	1	0.741188722409713	0.821519175269816	0.779502019285133	0.863984888925891	0.925791375025523
int	1	0.298824151702236	0.310335906123197	0.779579973384505	0.809612128262148	0.585256872502908
int	1	0.694474385081234	0.711627982932447	0.885945360626676	0.907828313779167	0.921296327121045
int	1	0.162382599975984	0.1271611626215	0.763684907213028	0.598038587213552	0.323564343072044
int	1	0.0459960387652423	0.0729267329540112	0.46199555923138	0.732494094675512	0.147923965451272
int	1	0.524924938971459	0.504493663110309	0.788833505538757	0.758130306350394	0.764643235310097
int	1	0.874852480983324	0.933046724069575	0.823822652323679	0.878622446267679	0.97090079555948
int	1	0.917869550785724	0.958869780572565	0.52882379148237	0.552445772349875	0.85142653103473
int	1	0.675906855604761	0.66338484312137	0.993322394956774	0.974919866077921	0.933805160467678
int	1	0.819877778863227	0.905380483390041	0.563155212815576	0.621885056464794	0.853317994860051
int	1	0.127415739438695	0.314900047510639	0.0211609029586101	0.0522978509279104	0.0400553817019593
int	1	0.487093101821178	0.49857562299126	0.0151705383264325	0.015528162006266	0.0445076044182446
int	1	0.762387745770197	0.809531171097084	0.471281358122077	0.500423769759526	0.749146682542447
int	1	0.753293765828319	0.879853379144906	0.322904068958896	0.377154636213829	0.641630040663639
int	1	0.34369522092808	0.324425290152481	0.995908393524824	0.940070882167407	0.688133842534804
int	1	0.503888633804916	0.641657889322522	0.504745973014135	0.642749635455527	0.689010049003226
int	1	0.938661832895446	0.850356164671835	0.0903106396426891	0.0818145645900266	0.273901359574398
int	1	0.0805562162317419	0.0919325613071967	0.869880006855809	0.992726580281774	0.281983264463891
int	1	0.026895400288173	0.00723084048437616	0.428013731915711	0.115071684654049	0.0209772255616604
int	1	0.303613429575671	0.203803293066444	0.123107170265766	0.0826368146340553	0.117552521684705
int	1	0.075140168226342	0.0811464282630976	0.57435936909792	0.620270255469074	0.189504921315536
int	1	0.909282001721496	0.807025510247693	0.188925976381146	0.167679644158114	0.439230052031596
int	1	0.532378806888153	0.616498123609872	0.576488435106909	0.667577360195082	0.723069516381468
int	1	0.97638334321034	0.928671693841223	0.40689504560545	0.387011836944673	0.745616855215351
int	1	0.352854319452091	0.195245019287268	0.422654592373714	0.233867631741044	0.288386851758108
int	1	0.564564862175153	0.401438874510009	0.135308218886497	0.0962121143927969	0.212540820427225
int	1	0.675906855604761	0.762235283468167	0.727530031773677	0.820451894225034	0.881511185776858
int	1	0.165778950751616	0.207878812767757	0.129431952405194	0.162301428970422	0.124182693634188
int	1	0.48777550973786	0.809207423382954	0.180938153405337	0.300171890522936	0.427726512419681
int	1	0.585083913591673	0.678412343264158	0.614098463306576	0.712055087840759	0.781397424974244
int	1	0.823328506990833	0.824811832896235	0.958390465520929	0.960117121883399	0.976336417852845
int	1	0.973069276948565	0.955041962190885	0.937254895612579	0.919891086671484	0.994296801786122
int	1	0.821930037564922	0.649274300868944	0.601396998075968	0.475066730286778	0.757671122658855
int	1	0.546894152920838	0.574876525215715	0.488263529216769	0.513246008512962	0.637309462839562
int	1	0.443392454194183	0.377456480644398	0.90447555544585	0.769972868861594	0.708302911926061
int	1	0.297095988141333	0.112826955643027	0.140296112603748	0.0532796937873898	0.0814553942077837
int	1	0.0379570508214825	0.0258098261767256	0.876516280806279	0.596008708766074	0.108335743065765
int	1	0.712624959829614	0.750887078531311	0.489632582879133	0.515921838886696	0.735538154691477
int	1	0.789543775267177	0.704194980664242	0.426816969715224	0.380678535061687	0.661868389990959
int	1	0.714623105816211	0.616189951597427	0.671124912914467	0.578683258683983	0.778696625179371
int	1	0.975114869550785	0.963001798100018	0.937723640236872	0.926075050096414	0.995138565939115
int	1	0.574474252459925	0.158135977339549	0.0148939528113215	0.00409987005367444	0.0166072427758475
int	1	0.763914047054219	0.84248451225882	0.682768105833446	0.75299250857753	0.893319074338984
int	1	0.180197825685257	0.185333198670074	0.183580870022797	0.188812654795222	0.14904731531001
int	1	0.648819967893691	0.609814784431408	0.376928411306245	0.354268563331968	0.567814556135729
int	1	0.36073920700056	0.141507862227129	0.127849690251136	0.0501518437772991	0.0906812101263441
int	1	0.397206095800181	0.473643665760147	0.733373615195671	0.874502609969489	0.714653870799101
int	1	0.338476707475692	0.215671254624653	0.722166180266177	0.460151268035734	0.44536851513306
int	1	0.606773320505381	0.623005457625252	0.635400354011077	0.652398309134964	0.762699393437539
int	1	0.603626288612946	0.467806747985075	0.804447156181882	0.62344171411758	0.744109020275635
int	1	0.235039898123403	0.444591231441536	0.222461772750438	0.420798997470024	0.327730128463627
int	1	0.570181812337634	0.278928444885266	0.0482528686055274	0.0236049226933654	0.071442235977956
int	1	0.734180770026119	0.926352914288708	0.196911675204194	0.248453394082206	0.492779815850064
int	1	0.222550775258831	0.349413235970679	0.254539308776733	0.399636458053133	0.304154972299349
int	1	0.167679644158191	0.424688211197806	0.0424639414350711	0.107549937972527	0.0904492026399346
int	1	0.568303313584683	0.6775987367137	0.54362261243945	0.648171472227539	0.736237125481745
int	1	0.724408369021885	0.453255180381273	0.0893137346012805	0.0558827239142589	0.170303359325287
int	1	0.12486776270621	0.216600637761369	0.160654368682353	0.278677522217007	0.151655940690961
int	1	0.259863184481026	0.329262491441526	0.106490446721669	0.134929885787104	0.152546435625885
int	1	0.134256920174197	0.25009860972256	0.00878244883175978	0.0163602609082104	0.0156409019190317
int	1	0.481860801600771	0.57321179831332	0.132628936640047	0.157772682540823	0.271916726426521
int	1	0.425453338385849	0.380983199739282	0.95189551820377	0.85239947045346	0.730498384350345
int	1	0.729861856805326	0.79437471167211	0.183195754708414	0.19938851916859	0.426013031445787
int	1	0.537729302849567	0.579725826579228	0.601998695872924	0.649014643083681	0.716380377024454
int	1	0.698374351351627	0.780750220810968	0.801716680290192	0.896282164362086	0.919193587778896
int	1	0.250048595002267	0.329229566838722	0.718205169040476	0.945633694531992	0.577421587912458
int	1	0.345072755043435	0.414782911681536	0.799075375794753	0.960501245551668	0.697455107240244
int	1	0.556215205148562	0.787257415143475	0.129911737684473	0.183874834523732	0.335468877882458
int	1	0.328834728308964	0.483792104838314	0.511555088237908	0.752616106431543	0.593076200184135
int	1	0.241255196282587	0.272286624762627	0.697257845832031	0.786942575149693	0.505296382224188
int	1	0.0915014920752781	0.104475780498922	0.0909905157885723	0.103892351254664	0.053765760695709
int	1	0.611341228652774	0.760864494038522	0.496585303791274	0.618041297081753	0.745580080670307
int	1	0.948190355446295	0.990842190516651	0.491545878453708	0.513656769602197	0.837424132670994
int	1	0.474734299939964	0.573441128895386	0.20833664959186	0.251654037947852	0.373304170397169
int	1	0.999700044995348	0.707866331803927	0.0400791111238584	0.028379165846031	0.129438268949917
int	1	0.689078555968377	0.753821256064481	0.513451347981471	0.561692911078133	0.754438912691574
int	1	0.831104283852171	0.906014471598446	0.545965222675159	0.595174880389796	0.842838211978024
int	1	0.626003072341569	0.634130823257016	0.655799616076276	0.664314232322449	0.780740727664888
int	1	0.854191390198358	0.865541462221651	0.588546112124345	0.596366421294271	0.853008824111035
int	1	0.651355306464956	0.596963085998317	0.363854942640766	0.333470791223619	0.548862817913648
int	1	0.00201991469229127	0.0119957842910149	0.0255325798788538	0.151631809892133	0.0027844216677549
int	1	0.323906624731205	0.267696875545857	0.447266797501812	0.369649507249185	0.373862933397666
int	1	0.266494945975687	0.128593373049907	0.381593260777569	0.184132439573459	0.196992978431792
int	1	0.901225297420962	0.937723640236872	0.875027468977693	0.910464837000406	0.982835557544616
int	1	0.607076783025003	0.323744711900535	0.319851005317594	0.170571622014041	0.338370568861567
int	1	0.213482588997937	0.211654510736098	0.732054730041388	0.725786053308795	0.443864311779037
int	1	0.807752160150692	0.948474855225475	0.337192936696583	0.395937067821249	0.684412706686937
int	1	0.364911653464523	0.292292577680854	0.484469888122952	0.388058180833021	0.418406062280514
int	1	0.815054741917651	0.715409623738124	0.857186298095403	0.752390355463837	0.913113357893948
int	1	0.188718272065454	0.196754208859006	0.633940612542976	0.660934854475705	0.384369458522113
int	1	0.951514836137641	0.983242003919179	0.531580837304708	0.54930578890197	0.861782595602958
int	1	0.372618563697953	0.520325865112773	0.398001302933827	0.555770410925966	0.533174872433592
int	1	0.823740274177255	0.810584245970158	0.630211374997552	0.620146213822589	0.85397024538194
int	1	0.977946806997464	0.88567961688231	0.274254163099174	0.248378869243228	0.586630983008604
int	1	0.831021177579379	0.559618487357736	0.0927358638900091	0.0624493157022856	0.205433102284977
int	1	0.0723745905822227	0.0441880892586248	0.0838940991437211	0.0512212906686237	0.0244577238122952
int	1	0.624252715382477	0.654816654058079	0.260279298378556	0.273022792028074	0.472003296287355
int	1	0.433224157575719	0.516696302347333	0.750436681416611	0.895028247278652	0.755100179513922
int	1	0.0933406103018769	0.0920981889376979	0.703139480016743	0.693780257818118	0.242006645992927
int	1	0.595353459639551	0.649209376685284	0.627821116140694	0.684614070650279	0.773397007022479
int	1	0.813588962979002	0.792312020083329	0.999900004999631	0.973750663900089	0.976743810295605
int	1	0.177781501921793	0.166160681160053	0.980590831202348	0.916493778545985	0.458566066487816
int	1	0.134929885787104	0.113381164428312	0.885856770520416	0.744382696038038	0.331269467072553
int	1	0.965026226782316	0.909191078067812	0.781844036612233	0.736607568582396	0.95345723349733
int	1	0.049178438175912	0.0168096861864827	0.566091246995256	0.19349569786797	0.0538100375320424
int	1	0.368063426884493	0.441887479756234	0.728767884704753	0.874939970606008	0.686929453857953
int	1	0.714623105816211	0.819713819703958	0.123798504347994	0.142004007492629	0.333653938007034
int	1	0.371279548542054	0.358688842610632	0.861741445954523	0.832518362761448	0.672007878749137
int	1	0.00928736875869291	0.00118477783853565	0.0571829215202241	0.00729475268185858	0.000718119691777345
int	1	0.770280919615104	0.79104533446987	0.935008180999206	0.960213138396527	0.962707431226428
int	1	0.497927895795093	0.455344957012195	0.772286255813336	0.706240110112542	0.719173018912107
int	1	0.663119542247598	0.494602929966969	0.392546608907771	0.292789897665069	0.512393676461407
int	1	0.921732709854092	0.930717020602495	0.140422435942067	0.141791161156073	0.39664185855427
int	1	0.638649173264014	0.878710312905742	0.185166473828787	0.254768497273986	0.458152313946159
int	1	0.348575649709796	0.339697419585881	0.837528488284098	0.816196617682949	0.642130643038604
int	1	0.386857063166577	0.34521081175492	0.604834749247958	0.539722586570858	0.535852757766137
int	1	0.840044846398604	0.823081545484688	0.053167923829983	0.0520942865179243	0.180691385926963
int	1	0.648625351096908	0.477400269767846	0.753972035393086	0.554937380238617	0.727739738865751
int	1	0.950849008819045	0.812207036711871	0.572753412253395	0.489241033453581	0.821207589114175
int	1	0.705463673110094	0.873978065783029	0.380107945308279	0.470904483805287	0.698297026355123
int	1	0.164047378432215	0.288056107532369	0.361064018430079	0.634004009774167	0.339405050139704
int	1	0.685916073896053	0.589134952607761	0.675974449669798	0.580596067837047	0.764899904833553
int	1	0.150950999719373	0.163654136802713	0.466498721182721	0.505756475125417	0.272740531672831
int	1	0.480273281803679	0.629266766568585	0.350287861887486	0.458956428703157	0.553750454570092
int	1	0.463569017496078	0.491300166947427	0.942329761855833	0.998700844633597	0.819497478372178
int	1	0.0194015949960749	0.0611393251721527	0.14271580554232	0.449733542217682	0.050097734084623
int	1	0.113018924594974	0.179388757238979	0.544384217095538	0.864071291735027	0.324834510480198
int	1	0.269550371193331	0.208420000920736	0.555437048697911	0.429471455329584	0.36537493711253
int	1	0.896730417498304	0.760484156883637	0.259214337915956	0.219830166765297	0.517245201471251
int	1	0.101682506656535	0.094269271632668	0.108619970278898	0.100700954565774	0.0571519114831044
int	1	0.0660792830206595	0.134660295695491	0.216969172010877	0.442152691799879	0.132441263253428
int	1	0.839373079264335	0.901585859647888	0.530890231207246	0.570238833369728	0.831307380336594
int	1	0.390315458057694	0.464172049104396	0.445570408850879	0.529882497418344	0.532751063165518
int	1	0.383736177605045	0.125594100072091	0.224383194266187	0.0734390109659354	0.128762745388267
int	1	0.718995629399879	0.651485590554191	0.979610730502971	0.887630256956689	0.924818917101104
int	1	0.982848785766583	0.800995459875799	0.0611943753336924	0.0498717783672005	0.19683032335115
int	1	0.830024550262141	0.682904673111162	0.219171664512322	0.180324008322099	0.43394795498835
int	1	0.785841626388357	0.6145899386413	0.578741129903481	0.452621067111553	0.723363652658046
int	1	0.971416464466608	0.857100583751599	0.574704088124658	0.507073152900022	0.841374547603738
int	1	0.0442809817490517	0.0135455120573425	0.320715769938993	0.0981066624337333	0.027972251391491
int	1	0.643328370519151	0.774916497960996	0.664380667067195	0.800274888267772	0.856641510334294
int	1	0.167579066548021	0.10195742039104	0.723901460602178	0.440431654505927	0.266170636835992
int	1	0.155113216447945	0.0672324003220091	0.170094689489497	0.0737259823391223	0.0625656680567955
int	1	0.871098691745868	0.817912431553842	0.496535647743864	0.46621890590306	0.772079825045673
int	1	0.638457607248277	0.607137493738913	0.993421732162796	0.944688533496549	0.90809297508848
int	1	0.210830665686265	0.27277718205619	0.452802151752866	0.585845017289499	0.381831473233959
int	1	0.833267966558666	0.805735301873565	0.983045375181974	0.950563796900614	0.976706895939555
int	1	0.119277806285125	0.0955696478925081	0.291971232617606	0.233937802555697	0.127770528975805
int	1	0.276263543805995	0.121395678280207	0.450048465907895	0.197760218468138	0.213460262198954
int	1	0.358617112015427	0.237022548742414	0.519494009390605	0.34335169749758	0.381031337034819
int	1	0.532911451973306	0.576085034409021	0.894223084234225	0.966668166621083	0.856846560345164
int	1	0.307370936051595	0.182866298948992	0.230962481361575	0.137408092987611	0.175888715960419
int	1	0.664646472491496	0.500824268953551	0.713551974706438	0.53767553260773	0.725091852422116
int	1	0.469963616018893	0.488947576879136	0.714623105816211	0.74348997254424	0.716821253593859
int	1	0.436485553705314	0.43361423482597	0.98668938032266	0.980198673306773	0.791080894659328
int	1	0.880909836947522	0.861482962295093	0.764984275705773	0.748113929829388	0.933832643560842
int	1	0.869097467045373	0.832435115087078	0.180721157844681	0.173097544905459	0.435399505605029
int	1	0.0788979526607395	0.192357434429582	0.013433549594246	0.0327517134233264	0.0179808057521963
int	1	0.143502905012165	0.116892566624295	0.334840828123973	0.272749905701894	0.165978796396756
int	1	0.0694672403088829	0.0956270068872068	0.625690149042963	0.861310682931188	0.22833422212309
int	1	0.542807789790391	0.525818070314151	0.432272112062954	0.418742125833044	0.564036234514397
int	1	0.514016455216223	0.375874487935792	0.366447505440469	0.267964706314401	0.410790611863454
int	1	0.0422606029190243	0.0262287274851325	0.746096746641248	0.463059371933093	0.0965503622881591
int	1	0.630274399286341	0.446864438472782	0.460980286210722	0.326834942015455	0.531448298031371
int	1	0.797080182386146	0.792708275148962	0.528400901627546	0.525502674100368	0.783366498434931
int	1	0.439463769929471	0.308325264398145	0.652463552227813	0.457764691917786	0.523768808442148
int	1	0.476684706170132	0.390354491555221	0.749162022825135	0.61348467179061	0.651992216562342
int	1	0.499973590977353	0.590196350493708	0.148837525630541	0.175696008807069	0.301495995443544
int	1	0.239548350860333	0.225237472505062	0.865022293110757	0.813344922897827	0.513508272382696
int	1	0.349902757085899	0.346975884003261	0.991734349899619	0.983438671986064	0.711202213409547
int	1	0.336014824317378	0.174627525341094	0.371168181383513	0.192896789991432	0.242166215453523
int	1	0.871621507789913	0.865281838728718	0.934540793765157	0.927743486328722	0.980396562262555
int	1	0.0163995726896558	0.0774517590735976	0.025351940590029	0.119731924226637	0.014202374470338
int	1	0.0737702312018795	0.0789453056367963	0.824811832896235	0.882673419616183	0.242983216993921
int	1	0.0500216183498812	0.0312917748598456	0.820780140627919	0.513451347981471	0.119734688912024
int	1	0.36099181284721	0.300562367735783	0.782782812609233	0.651746236916145	0.575718061006016
int	1	0.0890016829391549	0.0466118722959298	0.617485310146029	0.323388788511066	0.130901201923348
int	1	0.999800019998717	0.974724901601852	0.752766644706117	0.733887156444814	0.960906419576885
int	1	0.676650762219213	0.711485671567507	0.744606044347534	0.782939384828772	0.866343561987793
int	1	0.010833631019166	0.00435426262452341	0.358868231875553	0.144236639259735	0.0116592323568569
int	1	0.245735383213641	0.206593951314977	0.650248943119389	0.546675439005175	0.404006592981142
int	1	0.805977058725964	0.99700449550367	0.127658059474733	0.157914741872148	0.389641703024629
int	1	0.308602882045165	0.513656769602197	0.145366084154751	0.241955851811269	0.268410041660008
int	1	0.148525294783828	0.0447886732844289	0.304677938382991	0.0918774183149781	0.0722466565001654
int	1	0.927465205026543	0.985998939438438	0.421009449577253	0.447579993866025	0.780083865163763
int	1	0.716197007305768	0.857272021011461	0.468930832542291	0.561299863623263	0.768345051295891
int	1	0.984028912243926	0.935943656840361	0.803161069875359	0.763914047054566	0.966252544174006
int	1	0.978240235050829	0.967538559588687	0.990247863518419	0.979414827948273	0.999109799540937
int	1	0.206490680159333	0.14959853593803	0.807348385022729	0.58490841474365	0.376078961095344
int	1	0.0379608467163639	0.0177069156680972	0.471847235210029	0.220094121306499	0.0483326034881644
int	1	0.557328748731235	0.586900487959247	0.733080324411734	0.771977403085752	0.793114001883911
int	1	0.392428862588049	0.33915433829557	0.369945345174302	0.319723090500168	0.385903676898566
int	1	0.178476203566909	0.26984703973954	0.501927295229216	0.758888815848784	0.406222429470374
int	1	0.585025408125517	0.675096253835958	0.687220553299599	0.793025421884061	0.820245957290021
int	1	0.570524024078207	0.502731021711105	0.406569659740747	0.35825867415214	0.528913408419943
int	1	0.0725267369201977	0.0706441482923792	0.0229945051067105	0.0223976328957928	0.0120574735475133
int	1	0.584966908509882	0.543785723688234	0.835353742608829	0.776545532494072	0.812704828538464
int	1	0.242682809257582	0.286820125535698	0.25555950504409	0.302038737489588	0.264846148389935
int	1	0.252435375913592	0.439727527310664	0.0700952673541591	0.122101819042886	0.138070815873129
int	1	0.772209031049252	0.911740380443958	0.0783632665756491	0.0925228165014255	0.259981177963705
int	1	0.496684630784376	0.849166499001488	0.0974320565298196	0.166576602548147	0.288922519465954
int	1	0.46407922397742	0.472272088877191	0.0731531566015209	0.0744446040485569	0.15081668642006
int	1	0.576488435106909	0.441048690646797	0.328703220720944	0.251477941762131	0.424948155523479
int	1	0.292877747811276	0.270603670238988	0.467198994338203	0.431667354535067	0.38788688223275
int	1	0.206139944213032	0.353454681958793	0.284591630983768	0.487970658969172	0.331615858771166
int	1	0.581700249005728	0.563211531152841	0.441622426792288	0.427585932119256	0.594805372792885
int	1	0.204007198295081	0.105115030490191	0.448565753790814	0.231124211697553	0.191169026103338
int	1	0.751187493441284	0.567905640466974	0.405838492600869	0.306818166009127	0.568727436468848
int	1	0.383199322842205	0.728913652857656	0.00194207167882085	0.00369416770108341	0.0107022384856087
int	1	0.0988452285629616	0.100731169384156	0.799714891867549	0.814973240518432	0.28346121367624
int	1	0.703842971183542	0.536869623891299	0.433267482157757	0.330483019243944	0.571843876427991
int	1	0.61336198712488	0.896013320041306	0.224967349644254	0.328637486650443	0.52441424681163
int	1	0.988269346967036	0.87493997060561	0.329163727509374	0.291417013950035	0.646499037450183
int	1	0.160558004973172	0.050478892518776	0.102992408227268	0.0323804640324403	0.0325417420743723
int	1	0.0471227207703356	0.0346762591685539	0.522672607716516	0.384619786574193	0.090811959500864
int	1	0.426518302382163	0.560010357437442	0.543948883878228	0.71419446055894	0.666715247353965
int	1	0.965026226781877	0.958007185995833	0.982161032358272	0.975017362939488	0.998219192006643
int	1	0.886122567419248	0.809936037891347	0.592561863768429	0.541614925284983	0.832259112646017
int	1	0.120079650766673	0.157536200922517	0.628197921840976	0.824152247299126	0.327867447195473
int	1	0.69998246097697	0.500223640280009	0.112804392508293	0.0806126253239505	0.218644981973015
int	1	0.277537283462744	0.187645637826473	0.164869669338554	0.111469975764267	0.138468156978595
int	1	0.295673344474482	0.593985720185635	0.045022180979347	0.0904462072523869	0.123590614380151
int	1	0.991040378772869	0.943555587160392	0.619960197862138	0.590255373079957	0.898626164852885
int	1	0.938380276580994	0.896640748939875	0.167210797845664	0.1597731951032	0.434431416296402
int	1	0.214423981935168	0.122566688648156	0.471234232342498	0.269361751958039	0.222453471257262
int	1	0.779969860835371	0.780359943277997	0.581758421939345	0.582049373882033	0.812489740480661
int	1	0.380678535061687	0.4131684086532	0.302613156616246	0.328440363301271	0.384992980621431
int	1	0.767436146288434	0.989455982022185	0.195362201449944	0.251880628532474	0.510994627104295
int	1	0.931368750595427	0.917410730724394	0.893329308112351	0.879941368882012	0.982640322106167
int	1	0.752616106431543	0.66325217941929	0.620642529293523	0.546948845070554	0.777016402242636
int	1	0.203213119681582	0.253269788678017	0.581351333541255	0.724553265184787	0.429303963293146
int	1	0.409753303154741	0.296710014294002	0.544819898718518	0.394514256973252	0.456234729316625
int	1	0.646488415321681	0.578104864670387	0.84038093155001	0.751488028541939	0.836547757872045
int	1	0.507580479674135	0.392036629874424	0.762387745770544	0.588840458760994	0.659846035724077
int	1	0.778100177686354	0.923578019968348	0.222128330235651	0.263658651290803	0.53011494739196
int	1	0.844677822058084	0.652528801845594	0.015703054993244	0.0121308922674098	0.0571847591396477
int	1	0.500724114115375	0.522306864916002	0.821272756481776	0.856672140579355	0.79202509452091
int	1	0.118102781970254	0.12700866074576	0.928021851127393	0.99800199866738	0.36988963084467
int	1	0.645648526427892	0.535154386937828	0.372208908629498	0.308510315066386	0.520581053416261
int	1	0.868489311697601	0.632420979362207	0.46296676931951	0.33712550485267	0.6524237289673
int	1	0.143761442855441	0.197246709750769	0.393332487742443	0.53966861701086	0.275918098260634
int	1	0.848063299787726	0.480513478488797	0.0443873837365549	0.0251499341683666	0.103395314284132
int	1	0.0117829701213066	0.0267184751414886	0.0546120895724822	0.123835649470807	0.0109872668200576
int	1	0.693433454396903	0.628386409489357	0.840969404143135	0.762082851655201	0.865501542512642
int	1	0.245023782921469	0.259889172098886	0.739412002392884	0.784271513771605	0.509122409722019
int	1	0.303340300415611	0.260930810675559	0.982357484209225	0.845015760770059	0.605265735493034
int	1	0.827703732182815	0.729934846640917	0.639927749760525	0.564339081389507	0.822666319110201
int	1	0.623192387300683	0.374037207956979	0.410820047910298	0.246572305478084	0.441470879150342
int	1	0.555603704809772	0.634447967948274	0.828531849904641	0.946106629602839	0.863712518706609
int	1	0.68406659841199	0.488800914606661	0.472366552741015	0.337530298285876	0.569336459980575
int	1	0.574359369098181	0.422570069907981	0.417404292705146	0.30709442665704	0.482423942996707
int	1	0.419035347937103	0.411148835446023	0.522568083647754	0.512733019041829	0.545254600774047
int	1	0.98393051427293	0.895475873299969	0.0985885647761826	0.089725524170352	0.30256583200415
int	1	0.489143195031083	0.501576069066028	0.923300988119492	0.94676913609383	0.819604432792763
int	1	0.908554867012965	0.939507008817169	0.505149931354237	0.522359098213983	0.8283052448342
int	1	0.855388095643074	0.489632582879133	0.0168433392006514	0.00964129348903811	0.0478155577271991
int	1	0.457810470675761	0.734180770026453	0.109295506091661	0.175274843985903	0.2826708142351
int	1	0.92978676878471	0.977360214907748	0.565751694123193	0.594698930890787	0.880562041784231
int	1	0.710206149274218	0.542807789790391	0.707512487106499	0.540749034302008	0.751572717307575
int	1	0.00762593760086575	0.00962587975373603	0.734768349642502	0.927465205026964	0.0420937202817049
int	1	0.0396922231859722	0.11985171603681	0.101540250749575	0.306603468445819	0.0658238698204098
int	1	0.99064404189412	0.942895329366091	0.627632798055167	0.597381106448363	0.902246134797438
int	1	0.321904616297175	0.330483019243944	0.901585859647888	0.925612128311362	0.658727352632573
int	1	0.143948454262281	0.348994191564548	0.0841040967792174	0.203905220192563	0.132916877974149
int	1	0.11607717585512	0.0344619314641617	0.290195629194908	0.0861556271578871	0.0560549341328882
int	1	0.943838696300503	0.951990712514987	0.464172049104396	0.468181143121669	0.802776984473452
int	1	0.258696427323366	0.432618068116684	0.20105033085592	0.336216493706684	0.299386993520182
int	1	0.0546886000426969	0.0898871755564605	0.55349641711391	0.909736756401645	0.199043745020693
int	1	0.0577345210081008	0.114945175393784	0.327194658259319	0.651420445252323	0.160987239516619
int	1	0.6673771170249	0.749611654914855	0.301194211912257	0.338307511424457	0.561782540544377
int	1	0.788045066318371	0.615574069638008	0.628323573990108	0.490809112348823	0.754181736036727
int	1	0.405838492600869	0.480609590795381	0.197760218468138	0.234195275722777	0.318725437762569
int	1	0.0151387136235782	0.0101670823295381	0.573441128895646	0.385120117441477	0.035824972304251
int	1	0.481860801600771	0.348505941551079	0.239404664959934	0.173149481959125	0.29065884525229
int	1	0.726584857228679	0.745351022818849	0.450859282662484	0.462504033956339	0.70250923764672
int	1	0.769664941303744	0.755783741455918	0.824646887024459	0.809774066881082	0.917929536380362
int	1	0.718779963062844	0.862086211481327	0.411354461265959	0.493367966988957	0.722260682611021
int	1	0.246301225063744	0.284563173243523	0.177054089977363	0.204558762006414	0.200932736142024
int	1	0.117408027098854	0.211104923780869	0.373103282829894	0.670856516632204	0.278926741020155
int	1	0.679974487430884	0.701033222542487	0.490661891699246	0.505857636536221	0.711055377527658
int	1	0.464868829632944	0.271742595723497	0.125456022518538	0.0733362682872319	0.14927752474372
int	1	0.861396818306353	0.767589648867749	0.0710266585412991	0.0632917683596269	0.213126956587455
int	1	0.714123044683918	0.93081009695806	0.0971887806100956	0.126678867145311	0.307831914265158
int	1	0.888962701425914	0.888074183057534	0.998201619028434	0.997203916343687	0.993297576370497
int	1	0.678615897498541	0.808479464332618	0.601396998075695	0.716483543412019	0.83682829014667
int	1	0.364146143059607	0.380488243371177	0.949423804476009	0.992031914836797	0.729063842799259
int	1	0.298495625857719	0.220689178399606	0.0749525524232425	0.0554152750671238	0.0843916361002248
int	1	0.687220553299286	0.540694962102124	0.816196617682578	0.642171421019141	0.80230775986525
int	1	0.215111237700149	0.121407818455058	0.59386693492055	0.3351758364284	0.261701693120595
int	1	0.116065568717877	0.138622620288232	0.832102207627436	0.993819180340349	0.364477205608157
int	1	0.393962323457059	0.539129218138125	0.525397584074927	0.718995629400206	0.640557806557746
int	1	0.740596008549089	0.925427024396755	0.16712721334459	0.208837258040602	0.44334446991818
int	1	0.650444047066256	0.68797691182912	0.237996336092129	0.251729545484839	0.460016247978784
int	1	0.00106743148242891	0.00229069503209505	0.22604978869803	0.485100108531974	0.00443551834113551
int	1	0.517161538344241	0.743713052996173	0.390588774528137	0.561692911078388	0.649584726047656
int	1	0.468368453038144	0.828200503438473	0.033837013557011	0.0598328761917889	0.128200622707682
int	1	0.645196730606345	0.467385911316795	0.211972230732692	0.153554457943	0.32811931970238
int	1	0.907465255069916	0.979121047568555	0.571837739527284	0.616991519440654	0.884639419173211
int	1	0.0658813422312269	0.155175274145221	0.206717944880179	0.486898303542973	0.142411330122265
int	1	0.694474385081549	0.745574661669958	0.103343178386656	0.110947296137469	0.274552461913391
int	1	0.13594566433864	0.249948595565512	0.0955027725480797	0.175590622820769	0.113030548707593
int	1	0.894312511013687	0.880381449577548	0.591910404086557	0.5826899804623	0.860764442781371
int	1	0.72274414436506	0.878007625767527	0.471422763739153	0.572696139775726	0.779025246105262
int	1	0.426433007251506	0.540803111909383	0.571551892125267	0.724843144463108	0.672007878749137
int	1	0.476113027598615	0.52702884373161	0.119803784937212	0.132615674409479	0.237558125061091
int	1	0.880117374755745	0.924039924444922	0.197958077599634	0.207837241162513	0.493649353567633
int	1	0.642878198238435	0.69204797343125	0.878622446267679	0.945822840184786	0.910553202817722
int	1	0.0029178740293948	0.00119369707766269	0.792153573524176	0.324068618538681	0.00753040627817752
int	1	0.871534349997316	0.956953957473172	0.169094085505825	0.185667098847687	0.456529376985114
int	1	0.51442783290943	0.497977691074496	0.998700844634051	0.966764838271442	0.844716263053479
int	1	0.95867802579218	0.623628774689309	0.0578732502670061	0.0376470756398922	0.155976307754692
int	1	0.813182270179102	0.859933687728374	0.711272257879906	0.752164672211606	0.912332628950371
int	1	0.71598218042911	0.465985854717713	0.0217944484472784	0.0141845774453764	0.05676846043343
int	1	0.207691806002027	0.149225006704334	0.881879370914041	0.633623721466299	0.398480121852194
int	1	0.960405200229701	0.884263662560779	0.141677773588251	0.130445469210954	0.385513176068369
int	1	0.254768497273986	0.0370013825803308	0.00438572644926549	0.000636962355936139	0.00157834772183365
int	1	0.596843705319613	0.329987666322697	0.262186289304917	0.144959628422664	0.298262986607355
int	1	0.684203425413882	0.730519028159534	0.648365952839645	0.692255618968343	0.827597577182703
int	1	0.88567961688231	0.724625724134339	0.279878415633025	0.228984720582772	0.526385827005686
int	1	0.339901299195503	0.613055382788726	0.0174415497960034	0.0314580615370563	0.0592179566210848
int	1	0.160045040538066	0.213269213114619	0.654685703822462	0.872406320259562	0.414516636362217
int	1	0.511606246304463	0.401358594763369	0.898076522450737	0.704547166193691	0.728254656994792
int	1	0.57810486467065	0.830854989962842	0.156640798897377	0.225124881918778	0.395526068552319
int	1	0.628763554467135	0.635146244694788	0.972388366801449	0.982259253372676	0.915234509704099
int	1	0.891455284978171	0.876516280806279	0.929043236822731	0.913474333901142	0.981583163399864
int	1	0.669114555220233	0.611769317326418	0.16386702552823	0.149823102124449	0.33083112540289
int	1	0.556771698554153	0.468508984653027	0.807832939405399	0.679770525680343	0.746205233898166
int	1	0.824317094232688	0.977751237193301	0.116495806771727	0.138179736894714	0.361348793266545
int	1	0.227728761672686	0.379386425872808	0.265989086297274	0.443126498516415	0.332355808728901
int	1	0.725495796942358	0.651420445252323	0.62232052840203	0.558779688882913	0.771421037548045
int	1	0.371168181383513	0.432791149958145	0.17346143169719	0.202260258995756	0.269457984465655
int	1	0.559282816976336	0.514994014868593	0.813751697044421	0.749311870213902	0.783548740994371
int	1	0.43565701851087	0.533444629969712	0.64778268599154	0.793184042829603	0.712744208280526
int	1	0.301827384355557	0.370204397573705	0.780125870407581	0.956858266861841	0.647503114520245
int	1	0.604713794394028	0.591555364366761	0.978435902664344	0.957145367404974	0.895286303888629
int	1	0.114223297093008	0.260643944588983	0.116577382384607	0.266015686535826	0.1365449614051
int	1	0.82267010757991	0.671124912914467	0.422612329027786	0.344762329276445	0.64102235985094
int	1	0.84993109286622	0.983733747846976	0.0384498686177402	0.0445029410937282	0.161691887725424
int	1	0.125682046719827	0.145788257654495	0.858730622907341	0.996107595122975	0.385331046262599
int	1	0.596545358059923	0.827869289484388	0.228047805217319	0.316478490567303	0.503531875898923
int	1	0.138345652108165	0.177692633389798	0.648236292615564	0.832601618760244	0.364128556080763
int	1	0.261479341133295	0.200488177311808	0.846538158886705	0.649079547793302	0.470737867438246
int	1	0.366154464668128	0.346629081549472	0.733813771398668	0.694682758651652	0.602581667657922
int	1	0.63941601228342	0.301043652449273	0.0547323684277647	0.0257685634738065	0.0841274093295064
int	1	0.179622114272661	0.268205983108477	0.420588650562164	0.628009490730408	0.358954857400638
int	1	0.984225737707768	0.956475600093649	0.800915364334493	0.778333642757788	0.970209928719189
int	1	0.0515707823702313	0.0507268460822302	0.934634252517158	0.919339317566486	0.191962591723357
int	1	0.699142985809527	0.560346464473847	0.714694571699847	0.572810690458338	0.766952691522423
int	1	0.573842678211767	0.680995214515856	0.386084122238837	0.458176865590635	0.614158190867239
int	1	0.908645727042363	0.787493627798264	0.483501916640648	0.419035347937103	0.748411395829148
int	1	0.187233271192806	0.19487440594475	0.937629872561547	0.975895273566658	0.493307629898099
int	1	0.43209923779533	0.436747523620587	0.492924135572762	0.498226742177671	0.545915634421062
int	1	0.56995378522122	0.544220926325167	0.392939351855504	0.375198522408991	0.543702992408435
int	1	0.539722586570858	0.560682773234986	0.937254895612579	0.973653293702093	0.863611094616353
int	1	0.608474666575874	0.555937167061246	0.00488493157866624	0.00446315216114768	0.01876206038031
int	1	0.121237966433366	0.0654610480170516	0.63204164058741	0.341263627231889	0.173154780157803
int	1	0.220689178399606	0.129225026865914	0.558444521629645	0.326998400347673	0.261872382157914
int	1	0.60404897493796	0.637245689480838	0.890119104436776	0.93903737273147	0.888840889322925
int	1	0.64319971771079	0.676718430678939	0.799075375794753	0.840717151161985	0.873201540590792
int	1	0.622133860245039	0.902578149752548	0.0223730090452093	0.0324582704764992	0.098996070765136
int	1	0.255048896812448	0.44348114155344	0.217077683722572	0.377456480644398	0.321599090918819
int	1	0.7897806739329	0.814077262831974	0.960117121883399	0.989653893008979	0.974198103959292
int	1	0.683041267704443	0.541614925284737	0.337564053003481	0.26767010719681	0.493494005451518
int	1	0.838869606473463	0.986590716317711	0.220358392783274	0.259162500232445	0.549161353615789
int	1	0.409466576208837	0.373252553995401	0.967441810570504	0.881879370914041	0.728916715630163
int	1	0.282211073622038	0.0913552067474226	0.103394862895863	0.0334701929135618	0.0534832108228074
int	1	0.344831288637832	0.290544072974308	0.868923664932799	0.732127939174603	0.599972665125326
int	1	0.814484403240093	0.461256957375638	0.122407455476857	0.0693215121722905	0.218742331551859
int	1	0.466545373387505	0.52977653151583	0.547058245779247	0.621201359005538	0.648758980838785
int	1	0.880117374755745	0.665377985869802	0.276263543805995	0.208858142810669	0.495173454918445
int	1	0.389146266348096	0.416278821185117	0.698723625838401	0.747440930187467	0.650051612326858
int	1	0.159485862029433	0.0933406103019194	0.0250069873291117	0.0146355760279296	0.0164794556780745
int	1	0.0501919813051814	0.0406685586426187	0.880381449577548	0.713337941220545	0.155019906008004
int	1	0.0343209268022359	0.0404576310247895	0.743936200382619	0.87695464852957	0.135539856412577
int	1	0.191608701413676	0.222639813375349	0.687495496505512	0.798835689136689	0.440349444836546
int	1	0.551838416107492	0.42485812046183	0.569554957177637	0.438498012358519	0.585325539573588
int	1	0.193650556361452	0.297958817004081	0.250649432346761	0.385659663199664	0.268448792395308
int	1	0.262002823123045	0.324457734303594	0.583798143847141	0.722961000135219	0.504571197022759
int	1	0.0753056585690619	0.136886933065184	0.0030136599760179	0.00547808331083193	0.00362746469991618
int	1	0.0194598871756075	0.169009559596294	0.00255858732237653	0.022221388677194	0.00378203855946139
int	1	0.613791490824656	0.596605015578676	0.71806154236985	0.697955452423167	0.791553049722494
int	1	0.973653293702093	0.976188086068112	0.913839796722302	0.916218871651211	0.993955003563043
int	1	0.181246009870025	0.128451998110031	0.0187305387298591	0.0132746377548013	0.0169135239374354
int	1	0.10275579789457	0.105567998304158	0.838617983337132	0.861569114899055	0.303166316078373
int	1	0.148021166285712	0.0436130003459367	0.254692078188317	0.0750425494735925	0.0610944821063059
int	1	0.689216385462026	0.717415577709416	0.791361815895644	0.823740274177255	0.889130244447
int	1	0.758964708524402	0.673208628234475	0.670118980183052	0.594401655750259	0.810229263407765
int	1	0.00108779779282911	0.00807808855023577	0.0244799711463645	0.181790564322845	0.00188427397313867
int	1	0.877480979201967	0.790570849628635	0.449508731653852	0.404987126014137	0.723032749894805
int	1	0.498176921994403	0.575912234819845	0.444858066222965	0.514273527706651	0.605091277872409
int	1	0.0758725742848615	0.0366515338584092	0.235463350933222	0.113744565285765	0.0496446098625234
int	1	0.372581303704538	0.390276428463499	0.908282341433604	0.951419689411683	0.722113628586465
int	1	0.00714101754128362	0.00634048509533807	0.818321490025798	0.726584857229009	0.0324871007407755
int	1	0.904746938818092	0.877305500554621	0.911831559040626	0.884175240615515	0.978504763133007
int	1	0.237330878426627	0.293669586231192	0.748562932874957	0.926260283629123	0.552850886398223
int	1	0.754122844880916	0.730372938963345	0.716197007305768	0.693641515640954	0.862053824793029
int	1	0.475732289491964	0.39411993990759	0.926352914288708	0.767436146288434	0.732963025402844
int	1	0.304403851596001	0.154617647488516	0.338138399950102	0.17175263601856	0.206572057887279
int	1	0.32814489995275	0.292438760512387	0.952943179381324	0.849251419897534	0.634743792353704
int	1	0.0287763905674611	0.0507471408793469	0.402644999416184	0.710064122247575	0.0999300333221265
int	1	0.859331944781522	0.870228028458144	0.985308981694612	0.997802418226406	0.98931830171831
int	1	0.87415287887647	0.946674463914147	0.727530031773677	0.787887473065355	0.945563049748824
int	1	0.582806530113205	0.672199572273393	0.782626271701363	0.902668412080747	0.863982900347315
int	1	0.257766794528035	0.384120105714615	0.0444540147729371	0.0662446878981633	0.0865754094979636
int	1	0.193611830122854	0.237806015161717	0.745276491443386	0.915394645623655	0.483894434432948
int	1	0.641208885969471	0.763074203601427	0.547550819825521	0.65161590070285	0.782455082934813
int	1	0.0018711538618186	0.0046704493097099	0.169483449499455	0.423035152733325	0.00644451716392665
int	1	0.658625625992053	0.69412723468377	0.323874235688146	0.341331886783045	0.560338744551869
int	1	0.132271321508797	0.194446153502106	0.129911737684473	0.190977434861724	0.118182829121064
int	1	0.466079061209183	0.383199322842205	0.956858266862277	0.786706527785904	0.734544882386855
int	1	0.0938460129565476	0.0566365920508686	0.68880297966468	0.415696438598348	0.165560706925941
int	1	0.378514839801467	0.590964104681657	0.312234740707943	0.487482932214125	0.496357519541124
int	1	0.422527815013685	0.2826064458211	0.374373992974836	0.250398908197428	0.343449594664452
int	1	0.112985024002973	0.122223981933219	0.795567167858777	0.860621909930951	0.323858841645209
int	1	0.59875666427837	0.481042334132389	0.568473830154793	0.4567130429862	0.628028185821256
int	1	0.463105680185754	0.344934753543592	0.322097817021326	0.239907943013388	0.355228762245702
int	1	0.761473429175178	0.89243642531986	0.567848852742504	0.665511074775692	0.851219889742447
int	1	0.748488080324208	0.909827734626305	0.0920613570290049	0.111905557502054	0.291467964179669
int	1	0.0144595526470803	0.0406970365998113	0.0226295206866629	0.0636917651672486	0.00735851800409738
int	1	0.496982730984114	0.550020350792083	0.132337473706176	0.146460428447232	0.263508217093892
int	1	0.367107704951736	0.278092913474458	0.943555587159963	0.714766044730428	0.613455894227952
int	1	0.865628020695506	0.772672495493195	0.0415399360506286	0.0370791671289454	0.142477544499808
int	1	0.498824973135148	0.353772934364657	0.725786053308795	0.514736582224864	0.605859064463212
int	1	0.0343655730208298	0.0351581086596474	0.782000421057795	0.800034841810303	0.126300355901206
int	1	0.315688282512646	0.404987126014322	0.702858280468146	0.901676022741705	0.642309464362368
int	1	0.31809665367786	0.388562984519368	0.516592973420126	0.631031182544722	0.523059387251693
int	1	0.486071279596355	0.592028798006342	0.322774933160227	0.3931358706569	0.507349407897945
int	1	0.207421982077796	0.146797675117677	0.785684473778903	0.556048365614115	0.364452293375284
int	1	0.499573772053565	0.357864806277636	0.704335833745178	0.504544114999275	0.599416767627575
int	1	0.620084202301991	0.778489325054011	0.453663293667048	0.569554957177637	0.720753481453772
int	1	0.0996192360507272	0.0851024035475045	0.999000499833626	0.853422963790931	0.294576594120292
int	1	0.73948594729012	0.658296395493474	0.887186552763816	0.7897806739329	0.898123963353082
int	1	0.766209230249254	0.69970252398378	0.213589356982133	0.195049871857918	0.43352169452149
int	1	0.40742435314005	0.270766081159741	0.667644121268931	0.443702937568846	0.489991673792742
int	1	0.704758562051129	0.521889186517809	0.708149534973435	0.524400276407623	0.737451121790619
int	1	0.279458912715462	0.426219844043079	0.491251039387275	0.749236942773163	0.536768981356738
int	1	0.0820521711903446	0.253244462965289	0.00603185914405002	0.0186166302177872	0.0114322241667484
int	1	0.393529203161111	0.369612544146571	0.822176653566493	0.772209031049252	0.665846377696281
int	1	0.297958817004081	0.192069114571919	0.521211171380477	0.335981224514896	0.330508437886027
int	1	0.470904483805287	0.314302305455078	0.336384643987639	0.224517864579767	0.343283272601974
int	1	0.595651210800748	0.62669205459188	0.530837144838622	0.558500368874236	0.698809586853109
int	1	0.207941185767195	0.133680854845578	0.80259905385496	0.51597343365015	0.346789614885545
int	1	0.0768115699334711	0.0796112392094789	0.55755172482317	0.5778736689668	0.182645206599169
int	1	0.722816422393484	0.869706048250922	0.371799703933867	0.447356259807222	0.688425884709487
int	1	0.677869830423753	0.743861810481988	0.00283645569761388	0.00311259031731806	0.0151094273895229
int	1	0.237687141875019	0.207795677870853	0.102171755947396	0.0893226664213422	0.10301844999213
org	1	0.804125441665951	0.770357951558404	0.0859920868786939	0.0823810371686042	0.246059268728764
org	1	0.536654918985641	0.680859029091983	0.472697325084557	0.599715441758693	0.68671052395319
org	1	0.556270829450105	0.856586477648341	0.191762049705994	0.29528921886244	0.460965023277862
org	1	0.917043839814853	0.974529976114336	0.490269519155706	0.521002728603312	0.830672381179142
org	1	0.340922534179538	0.308263605511234	0.609449005305275	0.551066382874247	0.5019911723898
org	1	0.0169159214993047	0.0174188905129797	0.745798367623127	0.76797353965731	0.069417302219848
org	1	0.106874503216778	0.114795843752329	0.806864121285852	0.866667397822813	0.312997209158007
org	1	0.217273141580667	0.375536353080158	0.17464498896683	0.301857568603241	0.244266793519881
org	1	0.899244781134266	0.857443492562203	0.676177272427001	0.644745250931209	0.895823952564072
org	1	0.21521882021231	0.185018399887067	0.894580845015215	0.769049455577622	0.463223798148717
org	1	0.0003507629215109	0.000162277942241948	0.91566930521436	0.423627816715181	0.00145833559902608
org	1	0.357006960569238	0.261322500585643	0.531208860925488	0.3888350738287	0.412924536182931
org	1	0.319787041513286	0.404097133687469	0.478403863739499	0.604532407465017	0.51102639695912
org	1	0.287279405062212	0.394395920447466	0.624689845261169	0.857614998411076	0.591522041252089
org	1	0.783879476031885	0.928021851126971	0.508647518680118	0.602179322574154	0.8263934459577
org	1	0.115267472890786	0.283540587578434	0.102571003822871	0.252309189774658	0.131967214521263
org	1	0.364546924206008	0.641914603817079	0.0943069868839019	0.166061014654323	0.230313138711061
org	1	0.676042050494887	0.55112149226807	0.797797877464999	0.650379005913826	0.800971535343663
org	1	0.727384540316989	0.88567961688231	0.455390493784582	0.554493607866901	0.769553788951932
org	1	0.118209122320007	0.257457659892557	0.179478474044949	0.390901370569425	0.188279556566275
org	1	0.259941155131304	0.349692878401602	0.0725702660197629	0.0976271156370064	0.11861098682485
org	1	0.136777467310837	0.20560467650767	0.399037452732417	0.599835396842396	0.287194904325427
org	1	0.0447528566743646	0.0275735030998357	0.369206193881647	0.227478397760151	0.0568804356229869
org	1	0.257406173509518	0.149493853606025	0.580538011133294	0.337159219088754	0.298919997221943
org	1	0.386934442317024	0.464218468630338	0.796283500610513	0.955328517760005	0.737524696863348
org	1	0.189512555636003	0.171632451242995	0.585727860001923	0.530465688861967	0.331477266879775
org	1	0.988565872247395	0.954850972897192	0.338206034393294	0.326671565391973	0.687951329796219
org	1	0.263342450667532	0.23614718573223	0.96782886470074	0.867881581910399	0.565889955169601
org	1	0.0381015620119866	0.0225730175433029	0.898256155718319	0.532165897950078	0.0993196548125685
org	1	0.11436044732327	0.0593205197470916	0.115683183623545	0.0600066433733738	0.0410487377968899
org	1	0.943649947436805	0.870315055612451	0.335410541651314	0.309344418450057	0.65134512928621
org	1	0.156609473870141	0.326051478686574	0.102120682838753	0.212609102254359	0.146581620613059
org	1	0.0576941209850761	0.138331818234757	0.0648615682106721	0.155517035547883	0.0512648112794305
org	1	0.9418587147464	0.756161727815438	0.354056065949611	0.28425032585071	0.620529868024518
org	1	0.00456060494900253	0.00954727027907403	0.265537288987022	0.555881576124273	0.0176890528539113
org	1	0.271878500994625	0.300923259068331	0.889941098417534	0.985013433334872	0.62063571371874
org	1	0.550901087754558	0.297304028138281	0.251201468114703	0.13556554888856	0.26844879239522
org	1	0.301586019007145	0.417738349744226	0.430977239007631	0.596963085998046	0.48872496714181
org	1	0.193844303775326	0.156046693376898	0.740299829385526	0.595949110875021	0.364851049647759
org	1	0.277731627573559	0.33817221548076	0.637564391994633	0.776312603775613	0.546411712490497
org	1	0.411724846929834	0.360270550724241	0.790412751269112	0.691632869190706	0.64245253456497
org	1	0.0618712293344343	0.108706901022761	0.347774846991732	0.611035634443027	0.161629964752602
org	1	0.129108776662173	0.0834339481735823	0.680722870902162	0.439903453504437	0.219701633176169
org	1	0.870750321947862	0.729569970444504	0.245440677612472	0.205645801555423	0.487059922319463
org	1	0.980394732646666	0.990346893255475	0.854960508501248	0.863639364079983	0.987599608696524
org	1	0.0368610441384574	0.0506558781868511	0.625877884246359	0.860105691665697	0.141125768407828
org	1	0.355332964825959	0.34085435649087	0.989653893008979	0.949328866843194	0.703902005502182
org	1	0.0378244333595878	0.0339352833186238	0.799395069879545	0.717200385316467	0.124982731054298
org	1	0.103116073301408	0.0862418258771998	0.796761414070823	0.666376801772853	0.252716934477643
org	1	0.581758421939345	0.77321355558902	0.34116126349915	0.45343651871863	0.615317751975284
org	1	0.012908103326272	0.0038940715413488	0.835270211411029	0.251981400936884	0.0218844817647256
org	1	0.600976167485448	0.550460543126313	0.881438541445446	0.807348385022729	0.836091708643378
org	1	0.46296676931951	0.449508731653852	0.288459668509714	0.280074399110069	0.394545087155532
org	1	0.614282720483136	0.353066095570512	0.132774908740221	0.0763139138632628	0.1903353492554
org	1	0.460289334125302	0.55632645931461	0.725133139716004	0.876428633560457	0.769627032951542
org	1	0.32187242744495	0.344486629707467	0.70737099875842	0.757069666542873	0.587731433386888
org	1	0.417780125668046	0.389340888132347	0.806864121285852	0.751939056653854	0.677893913234011
org	1	0.00534336326158219	0.00283078845535013	0.651094816443617	0.344934753543436	0.0134478958217543
org	1	0.045807841075198	0.0718625508809681	0.411848382913259	0.646100638616936	0.133779028330572
org	1	0.218580699180348	0.26876980748131	0.751863866507607	0.924502059931062	0.525221726822933
org	1	0.912835125616365	0.952371584969743	0.77274976660604	0.806218888115933	0.96158563248184
org	1	0.784428383760796	0.771514355572162	0.793184042829603	0.780125870407581	0.912482932887501
org	1	0.694891194742572	0.634257662104809	0.908918361654174	0.829609641723082	0.894018265163784
org	1	0.481523617067761	0.604713794393753	0.401760154104239	0.504544114999045	0.586699730956832
org	1	0.00261262451913561	0.0123920517474599	0.0274826605123068	0.130354189334124	0.00305995640611402
org	1	0.0324972437803962	0.0547214230486563	0.0254815657502422	0.042907870857722	0.0105629039269219
org	1	0.579725826579491	0.706734651258864	0.469071532896123	0.571837739527284	0.697528310390629
org	1	0.798755809562022	0.923300988119912	0.405473402272634	0.468696425732345	0.742196441072302
org	1	0.234171857366201	0.280018389831503	0.789859655949489	0.944499614682408	0.554884414645173
org	1	0.308510315066246	0.47577986509975	0.313548884388811	0.48355026925	0.433010581797824
org	1	0.932766852035541	0.579783802060465	0.126590222967442	0.0786852155129425	0.265095258825906
org	1	0.129976709795002	0.153969615189452	0.834602262457273	0.988664733777814	0.392166643120276
org	1	0.0257428077903038	0.00583138932986834	0.333837810917773	0.0756226074618698	0.0140974997002839
org	1	0.0736743922101328	0.0481612751964819	0.0691691724805912	0.0452161931848622	0.0223342038037955
org	1	0.0138260608547021	0.0110050612320321	0.583914915152357	0.464775865163586	0.0388607096926427
org	1	0.724480813481096	0.7187080886605	0.114097720546027	0.11318858019184	0.287092344244138
org	1	0.105768768171885	0.169500398691807	0.536064923132237	0.859074183864418	0.308789560715955
org	1	0.979414827947828	0.939131281163423	0.570067787378072	0.54662077419445	0.869866725006313
org	1	0.581932975647497	0.361497555322362	0.299602105398024	0.186113235034173	0.349046735520363
org	1	0.774296812669949	0.390276428463677	0.0685288811461399	0.0345412851282492	0.123600299538884
org	1	0.432704600383224	0.49120191673941	0.718492508572095	0.815625479971679	0.720496177988137
org	1	0.047830106244451	0.0493508642792029	0.181754209845558	0.187533084213095	0.051252125060948
org	1	0.653639044247557	0.909645787273939	0.219896125708806	0.306021474924498	0.52193197594591
org	1	0.315215105060734	0.383889702778862	0.647653142409164	0.78875462613172	0.594666949170668
org	1	0.834185065633857	0.859589783038501	0.965315778081021	0.994714020220201	0.984611703517893
org	1	0.5972019189958	0.568530680379871	0.938755703772391	0.89368671131138	0.868828818951577
org	1	0.706876012325038	0.506262484563197	0.574761561407465	0.411642510194229	0.650195292896699
org	1	0.400396489124573	0.369908352489543	0.478164721598098	0.441754933395389	0.483281366957005
org	1	0.706946703460268	0.62070459664933	0.937348625788761	0.822999241445244	0.896928471624003
org	1	0.0656905631022307	0.0169023941737757	0.143087349434459	0.0368168374148078	0.0169891270319764
org	1	0.00320513842248132	0.0016956315697977	0.580131776723838	0.306910225267035	0.00779495435859816
org	1	0.981571912493085	0.946295869852537	0.451174994646674	0.434960524624726	0.790317952464899
org	1	0.827786506694481	0.917502476385276	0.527239697436739	0.584382233987503	0.835038423354471
org	1	0.779813882461246	0.600735825089652	0.55973042224855	0.431192781508313	0.702729119596154
org	1	0.689699005828993	0.67327595246359	0.916768767926032	0.894938748929142	0.915055876726703
org	1	0.23237565830555	0.0339896232322583	0.00101162229911485	0.00014797014907238	0.000387786766039308
org	1	0.49002444567	0.521002728603312	0.616066725930397	0.655013128523794	0.685725531949543
org	1	0.0136556762677371	0.0116226441710227	0.295259691416891	0.251301968800493	0.0229055568524938
org	1	0.423162082317502	0.633243661262689	0.239596265321889	0.358545395765069	0.437826530931375
org	1	0.305226852546483	0.173045623430729	0.205234920969587	0.116356095647024	0.154056988033734
org	1	0.247115361693028	0.258024690248985	0.773445554453553	0.807590625872302	0.521191918367603
org	1	0.136395026070061	0.0633614276104122	0.721155855006432	0.335008290400149	0.186694357265594
org	1	0.669650061038042	0.839205221434867	0.414078379753197	0.518922880158495	0.714800790831802
org	1	0.553939391413837	0.393096559035726	0.71741557770909	0.50910550751099	0.638986403542132
org	1	0.120019625948733	0.280130419591866	0.228025001577056	0.532219117200899	0.239588874026045
org	1	0.387670316616363	0.162187857724634	0.0371496845167857	0.0155421436428573	0.0368249869436504
org	1	0.387050540063394	0.530624852441808	0.407383612741707	0.558500368873982	0.547272194955722
org	1	0.404946629326691	0.509411062472974	0.482053584475368	0.60640936571025	0.590383595127865
org	1	0.0676302439685349	0.231818625432369	0.0223953932444729	0.0767654968148055	0.0325034838484721
org	1	0.697467054565945	0.814973240518432	0.606470009679643	0.708645413185079	0.842559616508242
org	1	0.760408112270089	0.611769317326418	0.0248275836486148	0.0199744764087719	0.0787871042278937
org	1	0.0210890780600685	0.0336211481762773	0.270468402223786	0.431192781508313	0.0518345305921988
org	1	0.0730946574789901	0.109898287504563	0.14112630633137	0.212184308984824	0.0801269333384758
org	1	0.168233901004697	0.306787485726225	0.100892468259912	0.183985192528509	0.138521932095118
org	1	0.0598209108131313	0.0591250846771307	0.232096974759012	0.229397264257638	0.0725755253033118
org	1	0.321647195585923	0.282662972762755	0.993024442932722	0.872668081417983	0.637309462839238
org	1	0.382969472210468	0.487677964390797	0.301978335782477	0.384542870308955	0.429360379036425
org	1	0.243631120218004	0.33154225878479	0.537783078468697	0.731835146561766	0.485736741686393
org	1	0.979218964569723	0.988664733778713	0.813182270179102	0.821026411609032	0.979389715506117
org	1	0.109492415167629	0.164754300953729	0.555603704809772	0.836022292988004	0.310405697077029
org	1	0.749461747575484	0.797319342313178	0.872929921116135	0.928671693840801	0.948235727787545
org	1	0.652137401996282	0.577758105789739	0.207235386274727	0.183599229027771	0.373862933397782
org	1	0.625627583156279	0.600315457158272	0.759952004249277	0.729205276640257	0.81424527651869
org	1	0.0301611682956426	0.0321545922577609	0.717272108941265	0.764678343186151	0.110001803002039
org	1	0.00810073889386463	0.0158577014622018	0.0581110176832379	0.113755940311007	0.00736238153539794
org	1	0.754349115673074	0.880821750368852	0.518559761249039	0.605500433531609	0.814674846881687
org	1	0.601096374738966	0.755405944042337	0.350357926465911	0.440299544826951	0.616478268531596
org	1	0.28782575479978	0.363782178928869	0.167194077601947	0.211316134292251	0.231112293800164
org	1	0.74423383438553	0.479841230302394	0.134862437707683	0.0869519162410347	0.241882599409141
org	1	0.714980506712295	0.81163869073117	0.630211374997265	0.715409623737473	0.85441617350284
org	1	0.650899517295218	0.762921604021211	0.725133139716004	0.849931092866606	0.880725823024868
org	1	0.863984888925891	0.898345985824686	0.779190280829345	0.810179055153236	0.949666204807215
org	1	0.593095409505389	0.615020302208055	0.748338397676944	0.776002140830909	0.81739211410779
org	1	0.730080848209878	0.643392706573083	0.589606449143196	0.51959791858303	0.747050979638071
org	1	0.00353302794827906	0.0248897302586436	0.0282969854841982	0.19934864545227	0.00581635649662125
org	1	0.544166506953438	0.471847235209815	0.522150196357906	0.452756873801535	0.591522041251775
org	1	0.381516949756789	0.206304922150738	0.252283960117363	0.136422307803288	0.205878785437398
org	1	0.431235902942587	0.484663714840912	0.848402592961281	0.953515116852459	0.776614463070247
org	1	0.842316032204594	0.845269303527162	0.26352685491709	0.264450814896002	0.557256579765236
org	1	0.276208296622025	0.200949830817666	0.753067811592943	0.547879448896196	0.437083115530987
org	1	0.3823954486277	0.575854646475712	0.179478474045112	0.270279140591638	0.337924646828156
org	1	0.0313763768132229	0.0227338562696992	0.452168672279465	0.327620287914505	0.057335148947106
org	1	0.337597811096572	0.274062252361585	0.894223084233411	0.725931225035779	0.589694153503032
org	1	0.0633487565920661	0.0763139138632628	0.290718451726708	0.350217811320257	0.106676284502885
org	1	0.346629081549314	0.529141180964262	0.329954669205881	0.503687118656932	0.479309073917194
org	1	0.21961044647714	0.277759402125077	0.366484152023553	0.463522662912003	0.334374307381285
org	1	0.548263098772492	0.401760154104239	0.73756578112502	0.540478727366921	0.656744082183732
org	1	0.900414559540872	0.752540848584387	0.333204121272759	0.278482516211506	0.597611789025164
org	1	0.452530551949766	0.213418553826961	0.0819947547685992	0.0386696586754508	0.088293973531036
org	1	0.0831757034204305	0.0319878223555379	0.0268255630751354	0.0103166106320411	0.00691690272372891
org	1	0.275491087826324	0.436529204442876	0.14061916503063	0.222817996489747	0.232683601413879
org	1	0.248975694433127	0.312359659586163	0.696769936128548	0.87415287887647	0.549526356367009
org	1	0.0169973131060962	0.0191989440280445	0.692671096970871	0.78239151903475	0.0707496351168886
org	1	0.220954164373505	0.211041601802474	0.617732353675999	0.590019318145187	0.395977410445035
org	1	0.432877716844318	0.377154636213829	0.996107595122522	0.86788158190961	0.743483776785601
org	1	0.0233513612248301	0.0197066329882015	0.987874118279356	0.833684704717509	0.0961508354034419
org	1	0.274583465636942	0.247733922976824	0.909282001721082	0.820369853137568	0.561010023471334
org	1	0.33783421229497	0.29232180840006	0.936505391537881	0.810341107169256	0.628418259877456
org	1	0.0312074010236456	0.0114233017108816	0.738672959973474	0.270387273873062	0.0487299356050106
org	1	0.415779586200719	0.494306257219788	0.745723791515082	0.886565739486832	0.736494640734381
org	1	0.396372838225615	0.682017473840348	0.1532476559314	0.263685018474443	0.340560079968438
org	1	0.378552693178334	0.380298046802385	0.756993963361287	0.760484156882945	0.646355642878549
org	1	0.00660452670931192	0.000824610008801331	0.0500566457408398	0.00624983634735264	0.000457978912429421
org	1	0.577353816633107	0.519545961388969	0.84645350930358	0.761701905474124	0.801043791370595
org	1	0.588428414671819	0.463847242365409	0.542644971877526	0.427757000703691	0.59893055743056
org	1	0.70082294411864	0.819058310886474	0.319851005317594	0.373812852945665	0.612894312200736
org	1	0.761854261089887	0.866667397822025	0.222128330235651	0.252687937549213	0.509693134845262
org	1	0.997503122397859	0.929321991604623	0.239404664960043	0.223040925932426	0.556855253758266
org	1	0.161508097218598	0.175994946046746	0.121116789065745	0.13198064446348	0.103346085268663
org	1	0.598098394062687	0.462180394419809	0.714194460558615	0.551893602708499	0.695954750784992
org	1	0.737639541390563	0.803562750821881	0.0700742419279456	0.0763368114719377	0.218304558292002
org	1	0.354268563332129	0.229948478884896	0.752540848583702	0.488458873694475	0.476602256052533
org	1	0.416528663422752	0.313016304106915	0.817748865424358	0.614528482720438	0.604777312565419
org	1	0.413954174871437	0.623878276096644	0.391096870125566	0.589429593738269	0.588178785205452
org	1	0.362837573782544	0.519494009390841	0.442241131182061	0.633180340063124	0.567645590632103
org	1	0.529564663279749	0.463244632731509	0.644358519811978	0.563662280653411	0.659376837519651
org	1	0.258076300347742	0.259863184481026	0.666043696655724	0.670655289862942	0.476662969989344
org	1	0.691840390178474	0.79604465139047	0.306297018227818	0.352431148222213	0.587937882397986
org	1	0.82267010757991	0.790570849628275	0.925797269250876	0.889674156130814	0.960336924694032
org	1	0.0705171032003378	0.170128711829507	0.17502963089352	0.422274374364346	0.134415931280495
org	1	0.203375755222829	0.371576691022127	0.32209781702118	0.588487260455646	0.373761291745678
org	1	0.0201631217309706	0.016115076767436	0.616868133476085	0.493022730259216	0.0557792567658947
org	1	0.714623105815886	0.464961812696632	0.29528921886244	0.192126743950294	0.409917537185358
org	1	0.287940908130802	0.304464738454788	0.0814879599763372	0.0861642431513737	0.116521153244151
org	1	0.0606582273418532	0.134646830339173	0.173930410399116	0.386084122238662	0.111339458233743
org	1	0.800515006750345	0.783801092004103	0.742078682745787	0.726584857228679	0.896833926064924
org	1	0.115394336873411	0.129031334631069	0.255074402977584	0.285218421788985	0.145272883854222
org	1	0.595949110875021	0.252763755302496	0.163735984331234	0.0694464032624298	0.173194318427812
org	1	0.660142208332736	0.658230569145463	0.97696934900072	0.974140242076878	0.926986977143684
org	1	0.90664890375396	0.603143580691364	0.0392305303445668	0.02609791116106	0.112248466066572
org	1	0.687358011155551	0.905923874681437	0.215951809576949	0.284620091569929	0.514815871050996
org	1	0.903842644102216	0.816686482597843	0.599775416301667	0.541939991750014	0.839419057758538
org	1	0.304160425897909	0.200207690250307	0.38041215333178	0.250398908197428	0.272269526714197
org	1	0.0136980745475455	0.00346688077981936	0.290427878585707	0.0735051358274957	0.00795524894946845
org	1	0.434395443325184	0.589724382225642	0.428142155297895	0.581235074901092	0.600007416805069
org	1	0.109634847868533	0.0493261950148883	0.581002627363268	0.261400909096428	0.130462767394229
org	1	0.132350708115343	0.0347665347498014	0.203884830689995	0.0535574697867398	0.0421708339959552
org	1	0.75676689923383	0.955137471162232	0.327456518716226	0.413292377770297	0.676293902776513
org	1	0.587076584518621	0.589429593738269	0.918971655376056	0.92265490358373	0.87376640824899
org	1	0.129121688185314	0.187664403328467	0.429213849745854	0.623815891388196	0.283440923788191
org	1	0.853166975302633	0.879765398205934	0.953801214301432	0.983537020770819	0.986303182024662
org	1	0.00544422426580466	0.0016856567980475	0.938474119300473	0.290573128834301	0.0117840685777292
org	1	0.199328711584395	0.0752830702598955	0.272259397461607	0.102827752134147	0.100176757863439
org	1	0.604532407465017	0.541614925284983	0.354835846739023	0.317905852931649	0.509154106069546
org	1	0.548427602376265	0.589252791381469	0.882232193222477	0.947905941003817	0.859948743816336
org	1	0.136763790248067	0.0526599539179788	0.108609108825029	0.0418191880718195	0.0352535055689146
org	1	0.35947882672808	0.229236742361968	0.787414882372304	0.502128106306795	0.489527993880718
org	1	0.0682621389949806	0.0735345437630812	0.703983753855221	0.75835777956169	0.205049578783374
org	1	0.158294192411128	0.159549669134799	0.949423804476009	0.956953957473172	0.437368937007126
org	1	0.626065675778765	0.526133655822445	0.694682758651336	0.583798143847141	0.733367682758649
org	1	0.602661258780872	0.699912466230844	0.212970845122467	0.247337865630304	0.432783560618442
org	1	0.134525702707478	0.22713743594873	0.0115924645467037	0.0195730824702726	0.0182725405207758
org	1	0.0395851987314009	0.0262786094402228	0.254768497273986	0.169127907705179	0.0402126187809688
org	1	0.423924459999747	0.413540427604593	0.817176641520623	0.797159894390442	0.704561886077864
org	1	0.657769968975595	0.672603013036781	0.282974073106472	0.289355280964134	0.506085380511915
org	1	0.144539854466738	0.0696063138166473	0.524767485108948	0.252713207606501	0.157420973235255
org	1	0.00751916638668075	0.00346861465364195	0.804688526532967	0.371205300057461	0.0192067708742178
org	1	0.118825410717154	0.0747056166683805	0.66239051179142	0.416445366020674	0.198239020813747
org	1	0.558612080118735	0.618288563050421	0.349762823971748	0.38712795791309	0.54740464588005
org	1	0.186113235034173	0.0988056983780205	0.591969598086736	0.314270876795928	0.224537144134386
org	1	0.0350843541008642	0.0309277945310187	0.65888912893976	0.580828352717739	0.0997156067160808
org	1	0.57955193491622	0.684135008492105	0.163310823720306	0.192781086631857	0.356597954463103
org	1	0.311548579332823	0.276456995987163	0.93997687977877	0.834101651297911	0.610054811887671
org	1	0.0821753418020568	0.0974028312968943	0.828034879900357	0.98147376020844	0.283704787776267
org	1	0.72137223421863	0.466638691793689	0.275325842752274	0.178101796804086	0.392113913172811
org	1	0.315278154386309	0.280831621778257	0.949328866843194	0.845607478879818	0.619048834572039
org	1	0.00697655525850424	0.0406238478235726	0.02370901318437	0.138055431077517	0.00765252637069409
org	1	0.00964225766659704	0.00768257885327309	0.85078144906611	0.677869830423137	0.0394158737614259
org	1	0.0107688238489796	0.00551601279190049	0.784036267606044	0.401599482179165	0.0278661204482791
org	1	0.0655134378085448	0.0444584603966604	0.901225297421782	0.611585814058272	0.168970928548495
org	1	0.138997407097583	0.0902474443159204	0.723467250001474	0.469728692946498	0.243463872261307
org	1	0.883733263499006	0.833601340415911	0.932580317318849	0.879677426064616	0.973149573567726
org	1	0.521993574793566	0.498027491333449	0.616868133476085	0.588546112124345	0.669795133474773
org	1	0.000986447946236044	0.000256957463099364	0.0447170687061301	0.011648242135645	0.000142182018198559
org	1	0.0231490855571732	0.0237802470212676	0.747964322004741	0.76835762243991	0.0894550342485975
org	1	0.360667066373481	0.522306864915764	0.353666818402645	0.512169322810674	0.496700618351183
org	1	0.0043927492283076	0.0128462928940114	0.18788973578501	0.549470605359957	0.016960010106675
org	1	0.0332899409900641	0.00610467749003753	0.288488515918969	0.0529027477035933	0.0129298594564315
org	1	0.590727766310669	0.737197090414741	0.43326748215756	0.540694962101878	0.683938772831707
org	1	0.930437847373828	0.948474855225907	0.523718998974147	0.533871556421634	0.844299292652343
org	1	0.815625479971679	0.681335797262084	0.836105899396962	0.698444192279209	0.890221558089939
org	1	0.854789533497272	0.858902386207636	0.972680127073489	0.977360214908192	0.98564890549247
org	1	0.509512954874111	0.399077358473025	0.624627379399294	0.489241033453581	0.59556698087988
org	1	0.00134212647661961	0.000235688391594685	0.0532583861716874	0.00935260841239727	0.000154213561200915
org	1	0.426347729178168	0.407017132431116	0.917318994238454	0.875727771036173	0.741203297830011
org	1	0.684887971055211	0.60175794454811	0.241110486582105	0.211845085541656	0.425172177947124
org	1	0.118090972282527	0.173582897207435	0.615204835977213	0.904294678423522	0.345665436470827
org	1	0.244216537125891	0.326867627143952	0.534298824551129	0.71512351711384	0.479400494713929
org	1	0.268877336908728	0.115025665184601	0.341400159987788	0.146050912837087	0.166397840898763
org	1	0.0117511990122771	0.0200966930968008	0.0153245371484571	0.0262077528940928	0.00279808432976106
org	1	0.831021177579379	0.880293415833773	0.7210837430271	0.763837659469149	0.923266087035237
org	1	0.433137521408131	0.611524658534013	0.329196645528364	0.464775865163586	0.523994656655006
org	1	0.153708089203732	0.27502315083621	0.0375831299805055	0.0672458481467772	0.0575945117829138
org	1	0.355261905339359	0.55699445178094	0.149493853606025	0.234382706905679	0.290244642986108
org	1	0.942047105327304	0.925797269250034	0.0699412272722064	0.0687347764781969	0.241988921677926
org	1	0.46827478871473	0.427286726700865	0.106479798209507	0.0971596283489556	0.186088933886557
org	1	0.127632530415835	0.0715041349132396	0.390198380982834	0.21860255834325	0.127760542641486
org	1	0.163621409248225	0.183966794929114	0.316510139999013	0.355866364222842	0.223791020120272
org	1	0.00719765500327011	0.0175869170990809	0.2125453290902	0.519338184562602	0.0246305421600513
org	1	0.71340927858162	0.712838779389002	0.474164960451761	0.473785780175828	0.704635211912744
org	1	0.131414346106259	0.122824349143166	0.330086677473424	0.308510315066526	0.170498192029443
org	1	0.641786233734076	0.416320451148783	0.396452120721045	0.257174612171358	0.462390728809653
org	1	0.343901499937943	0.469071532895696	0.00310916835039601	0.00424081419945599	0.0109825037710038
org	1	0.0587713962952596	0.0547816497326353	0.838114963467545	0.781218811506488	0.187372260406957
org	1	0.653965945488247	0.496933035196198	0.485391255932285	0.368837172229269	0.584227353759951
org	1	0.186131847288311	0.222239422171259	0.705393130270483	0.842231804813409	0.447253859258466
org	1	0.621139241975415	0.782313283794516	0.458039433147202	0.576892118284405	0.726084753864655
org	1	0.0150391271106516	0.00366473225823236	0.209716219050486	0.0511036170765858	0.00627985304283886
org	1	0.0104505570058061	0.00621369221584393	0.834936170139257	0.496436350544617	0.0324843709967517
org	1	0.310304874084291	0.383046073765314	0.518819105960491	0.640439896791995	0.519842175604882
org	1	0.455618245964821	0.461303085377411	0.978044606568258	0.990247863518419	0.810265172885995
org	1	0.651615900702553	0.65888912893976	0.775226526561689	0.783879476032598	0.853935931460279
org	1	0.00513641455661221	0.00813158026314647	0.557663246319884	0.88284997195551	0.0290038353286543
org	1	0.574072261196791	0.349343360311301	0.195010865784382	0.11867103804721	0.251138769040557
org	1	0.101286717171671	0.0600006430090476	0.237188522610515	0.140506714684769	0.0747479176896385
org	1	0.305318434339014	0.623753512917906	0.0604825733039962	0.123563510504553	0.16137012302828
org	1	0.900594660461817	0.766209230249603	0.457627383107284	0.389340888132701	0.71810728950115
org	1	0.475351855854211	0.775226526562394	0.113858366742267	0.18568566648606	0.302522978093907
org	1	0.118220943823328	0.0587831517500487	0.428227792292152	0.212928255212683	0.117858016272753
org	1	0.157520448090191	0.122431939416314	0.49371344546946	0.383736177604871	0.230058597417842
org	1	0.432272112062954	0.373588632506642	0.237235965059004	0.205029788632026	0.303402490983098
org	1	0.322387835545552	0.645132214159323	0.173340051183208	0.346871806850518	0.356818392561931
org	1	0.85146234654787	0.856158291464896	0.875290016598296	0.880117374755745	0.965584898432435
org	1	0.764525422810447	0.637181968098463	0.541073581076804	0.450949463536781	0.711899733723046
org	1	0.0676640675457157	0.0729850976831386	0.630337429877587	0.679906493381762	0.187655369444389
org	1	0.0911453312213521	0.0447528566744053	0.560234406386908	0.275078160967068	0.117487814176277
org	1	0.353383998090881	0.260513655191726	0.779034458356339	0.574301936033117	0.526612361699245
org	1	0.566997717973881	0.423543099624043	0.714766044730753	0.533924946246831	0.664471352847603
org	1	0.954850972898061	0.991238606671154	0.244143283153473	0.253447139595684	0.585359874629715
org	1	0.443215132679419	0.283115595520966	0.0149491625116735	0.00954917992408316	0.0273620848690635
org	1	0.355510675732432	0.405473402273003	0.82267010757991	0.938286443245318	0.699798280904553
org	1	0.0655986606606006	0.0556040076660114	0.835353742608829	0.708078723560746	0.189019625335388
org	1	0.959445275072721	0.915486189665944	0.451897452450046	0.431192781507921	0.778842683782698
org	1	0.886299809655917	0.818567023300708	0.364984643093752	0.337091793987535	0.65970165584728
org	1	0.0709060157971481	0.106671634447005	0.218384065049716	0.328538910191755	0.110874385650149
org	1	0.844255588714485	0.769972868861944	0.0514780384565045	0.0469486888610278	0.167583937808416
org	1	0.0071567450738161	0.0152939187028197	0.0414610851042628	0.0886020751577741	0.00530318914482598
org	1	0.822834658056258	0.754952836421562	0.847469863204867	0.777555698151649	0.925534357420356
org	1	0.174208921805553	0.188869307089108	0.811882218865537	0.880205390894132	0.44086677629402
org	1	0.0171732901571349	0.0166191439184626	0.909554827243105	0.880205390893332	0.0784823892129596
org	1	0.666643405811355	0.645842250043302	0.855901482500987	0.82919494058606	0.880463745995056
org	1	0.256635112159154	0.107980999272258	0.442285357506548	0.186094624641336	0.193020409526628
org	1	0.302915921129813	0.411642510194229	0.648495638998363	0.881262271364396	0.619507088495468
org	1	0.90420425347682	0.749236942773163	0.572810690458859	0.474639362574269	0.792206620622924
org	1	0.126590222967442	0.0894120337640058	0.349273498625817	0.246695622457636	0.13948233940457
org	1	0.0223171463800318	0.0123253150193596	0.551783235025372	0.304738880064618	0.0407421647741249
org	1	0.795567167858777	0.996207210863845	0.0862763295078081	0.10803500327178	0.296868196866082
org	1	0.28436404872408	0.323356451249186	0.781531361537562	0.888696052615076	0.600320224669585
org	1	0.565016694773978	0.351234917063736	0.546456812557833	0.339697419585881	0.508742150907741
org	1	0.143934060136544	0.0198272108379899	0.0160074666495418	0.00220506123388355	0.00287403378744291
org	1	0.565978040066956	0.790254684526458	0.232910737424572	0.325204845941559	0.495578322571028
org	1	0.820616001014343	0.896999476980594	0.470998674120527	0.514839539836467	0.786499126584107
org	1	0.702225992587949	0.514119268788021	0.617794129999695	0.452304343230637	0.681898091124931
org	1	0.00523755757999664	0.00596289009601395	0.799395069879545	0.910100723893174	0.0302499862513816
org	1	0.0563935775606709	0.162090574198074	0.0927636888226793	0.266628226766123	0.0781472243243125
org	1	0.671527708689069	0.649469112379569	0.739559899582552	0.715266556120325	0.832540929280786
org	1	0.340922534179538	0.441578266757758	0.602058898752179	0.779813882461246	0.618062319393279
org	1	0.335008290400149	0.594639463970973	0.201694722391164	0.35800798083295	0.374295150331742
org	1	0.101998211516867	0.031448625534076	0.385621099161501	0.118896727356473	0.0656363343646815
org	1	0.705534223004984	0.8157886213816	0.520742292353445	0.602119107652571	0.788500303416415
org	1	0.249998590283917	0.454571528185928	0.179999717056816	0.327292831382078	0.286641445383097
org	1	0.00349682452809387	0.00537982195081758	0.603384886380952	0.928300299447188	0.0218472487475174
org	1	0.014581524453706	0.020498573102844	0.692948220830036	0.974140242075992	0.0746330199351447
org	1	0.430417332614972	0.515870249282226	0.381516949756789	0.45726142760261	0.516733172060136
org	1	0.513913662205083	0.297571722208138	0.475209271685861	0.275160696795031	0.418018676017763
org	1	0.715695844827949	0.780594086380099	0.1343106336843	0.146489723462251	0.34129244383172
org	1	0.000143884451591924	4.90534518657518e-05	0.74267258322035	0.253193819137145	0.000408755578847404
org	1	0.248826353823054	0.244387548548796	0.270387273873062	0.265563844043705	0.245610087059401
org	1	0.138083044924956	0.138331818234631	0.426475652684359	0.427244000164471	0.225969132500619
org	1	0.723322571020219	0.713195287898469	0.90068472443035	0.888074183057534	0.926674452601733
org	1	0.157772682540823	0.278343309757885	0.218056734511353	0.384696718224222	0.23075492595887
org	1	0.257097471359484	0.385543982653771	0.0859491015824654	0.128889478198265	0.146038773118728
org	1	0.109953250387903	0.205913314943265	0.324782354320921	0.608231325380235	0.247772638844193
org	1	0.515870249282226	0.385158631378438	0.353843696027604	0.264186496262395	0.407903859375906
org	1	0.0396010359781277	0.0200665706546291	0.197878910203148	0.100268870108489	0.0259242399948617
org	1	0.0677114489746589	0.0846525539631786	0.114234719993876	0.142815741579675	0.0545276995659082
org	1	0.729642931089004	0.901585859647478	0.0643511805076984	0.0795157630195502	0.223195686086695
org	1	0.61680644974685	0.569953785220961	0.965991735682847	0.892614930454391	0.879151207923527
org	1	0.899244781133448	0.964640293483067	0.753821256064824	0.808641176396479	0.958841559242028
org	1	0.102468484087532	0.101043920523041	0.853935171215938	0.842063375295619	0.297691732119754
org	1	0.123848033655034	0.128323610316607	0.115694752520261	0.119875688777097	0.0773495790414301
org	1	0.836775051741562	0.868228803982071	0.582456951079157	0.604351074944199	0.850496185994681
org	1	0.0761614385617013	0.0394982070201647	0.692809645044261	0.359299132242044	0.125836751305238
org	1	0.521993574793566	0.519961764457027	0.967151621557714	0.963387075868702	0.848562856710919
org	1	0.505655333944643	0.611952875653803	0.428570511595343	0.518663483573385	0.613280375428346
org	1	0.347392504986556	0.620394321926087	0.0954073175110287	0.170384096387837	0.22652073487283
org	1	0.366997589158223	0.565525438699187	0.246276596172765	0.379500258874724	0.413829828257219
org	1	0.000165324557657653	0.000203041533769648	0.285361066658154	0.350463049611747	0.00062321003292021
org	1	0.22958085549591	0.394593167715438	0.295673344474482	0.508189941853763	0.367325973965828
org	1	0.166343558473403	0.430891052178625	0.0399550582606437	0.103498309473401	0.0871470730210511
org	1	0.499324047604029	0.289963565529585	0.216947476178343	0.125984045885976	0.236913539475906
org	1	0.88179118738562	0.928764565653886	0.606773320505381	0.639096384190895	0.886745231825568
org	1	0.0596119036012793	0.18665374677907	0.111436539787168	0.348924399705354	0.101354472332035
org	1	0.77305892834083	0.796044651389746	0.242828462634854	0.250048595002381	0.510994627104295
org	1	0.0355505376172179	0.0793092905662173	0.079850431536252	0.178137420725792	0.0383899250860239
org	1	0.776700857132831	0.613546023324881	0.666176918717087	0.526238893077197	0.774421108632002
org	1	0.353066095570191	0.423289049986653	0.36280129183889	0.434960524624726	0.441298217959995
org	1	0.851973377250712	0.84189497946113	0.782861094804341	0.773600259033995	0.933860122811915
org	1	0.109240871998266	0.106927953829937	0.072201099836973	0.0706724116039746	0.0452711602291484
org	1	0.963194417720471	0.761321149717488	0.290980216109566	0.229994473180042	0.555418493311196
org	1	0.175099656750098	0.229259667182264	0.735503485498961	0.963001798099142	0.46878403247392
org	1	6.30362878359161e-05	1.43250615312219e-05	0.72274414436506	0.164244353447806	0.000129191226117395
org	1	0.869010561643836	0.896640748939468	0.219962104442768	0.226955798664618	0.517405275245269
org	1	0.841894979460364	0.826049979022899	0.989851843581478	0.971222200600798	0.982263480775038
org	1	0.163539618992852	0.0504536593813445	0.32049134745676	0.0988748865799806	0.0828645835716539
org	1	0.0777077720676729	0.0687279033441976	0.863121335886057	0.763379494337214	0.226889123928641
org	1	0.138401001438122	0.0429250374391092	0.0407825901764918	0.0126487105728959	0.0128630161376331
org	1	0.124046349118897	0.122738402183649	0.837528488284479	0.828697572846699	0.336659875125648
org	1	0.657506913602653	0.599775416301667	0.248701971744229	0.226865034499218	0.432982199437431
org	1	0.0119109158619864	0.000874113786744128	0.0250520404419414	0.00183850966542891	0.000256847748573116
org	1	0.0771888702569457	0.045794100784036	0.606894687305451	0.360054453229428	0.127371636448431
org	1	0.594104529210149	0.643392706573083	0.615020302208055	0.666043696655724	0.762552654518751
org	1	0.262369883957956	0.146460428447232	0.262527353124437	0.146548331072495	0.163734920521734
org	1	0.0436042786180716	0.0995993141956833	0.0255939316632633	0.0584607318827591	0.0177725904234726
org	1	0.389340888132701	0.490760033891453	0.678955290288486	0.855815896631928	0.699395450551573
org	1	0.0232814121172857	0.0182242892586753	0.999800019999172	0.782626271701363	0.0911979711792437
org	1	0.586959180942762	0.735503485498961	0.185518624566362	0.232468627161381	0.408229898301621
org	1	0.400356451477496	0.40063679910359	0.980786968981663	0.98147376020844	0.759984000423542
org	1	0.753972035393086	0.714909012236262	0.972777399949072	0.922378148628253	0.948033800423997
org	1	0.508596656471762	0.680586739941875	0.0907633236076513	0.121456391296293	0.233764969839645
org	1	0.0612127364002684	0.0342420793798659	0.791282683670932	0.442639327361528	0.124865355925915
org	1	0.382089654602793	0.763990442279123	0.0637363650109642	0.127441225135003	0.195856900991984
org	1	0.0719776229956226	0.135755473573276	0.347774846991732	0.655930789116326	0.191356331404473
org	1	0.285789429450004	0.234312402639845	0.68694572004835	0.563211531152329	0.454969259410705
org	1	0.298227100648916	0.43067566050529	0.106224553110312	0.153400980236599	0.186863626972504
org	1	0.013927360392403	0.0092502934836386	0.925334486321529	0.614589938641579	0.0493093774083719
org	1	0.486800933619384	0.545419530344013	0.535422031036557	0.599895383380932	0.651488907599038
org	1	0.541506613131283	0.507529724163882	0.956379957315664	0.896371797059856	0.836232055720364
org	1	0.644874212877421	0.673208628234475	0.893597347109166	0.932860133384923	0.907299101404353
org	1	0.0128206259837075	0.0322221878520252	0.198791249962813	0.499623731928596	0.0387570517412231
org	1	0.66631016742492	0.433831096154044	0.433224157575522	0.282070003355575	0.502116830578908
org	1	0.463615376715844	0.765902807845449	0.0501317870514058	0.0828188157540671	0.163559606525523
org	1	0.251101007620921	0.313486180882651	0.782704538241954	0.977164762410716	0.590107770769376
org	1	0.517109824775789	0.734915318009074	0.284847878745591	0.404825163558423	0.536703506108728
org	1	0.0286529177448259	0.0165594225632794	0.270955683769615	0.156593813705886	0.0287455791859454
org	1	0.22016015944815	0.167528800368259	0.771900209205396	0.587370196207745	0.393830404136963
org	1	0.116204931001003	0.11110273113118	0.746245980913808	0.713480623076788	0.289355783347398
org	1	0.660010193093367	0.349692878401602	0.0466165337162147	0.0246988153015122	0.083406470519906
org	1	0.000453370901672232	0.000728808171364646	0.36865279974008	0.592621122917295	0.00247774088799544
org	1	0.588016658913115	0.731176791234195	0.555159399591314	0.690320014346154	0.771896841461216
org	1	0.00107956186576827	0.000758930767609093	0.961366085792835	0.675839268298793	0.00599958550877485
org	1	0.46116471520892	0.446462441404175	0.671124912914467	0.649728951988913	0.660748634384089
org	1	0.528136767215544	0.575969828923101	0.363055341650421	0.395937067821429	0.53634347665409
org	1	0.896192540627138	0.830024550262519	0.27982244554698	0.259162500232327	0.571335142865496
org	1	0.418951549247685	0.433310811072273	0.927279730534073	0.959061573707305	0.768161874963397
org	1	0.278343309757885	0.195655464644499	0.491693364339096	0.345625313380313	0.321441392074124
org	1	0.52303860662638	0.702296218698597	0.313486180882651	0.420925256107178	0.553350544756941
org	1	0.835437282160167	0.794136435002498	0.90420425347682	0.859503828358611	0.95588352520291
org	1	0.170264869254799	0.244460875812048	0.00309026015209577	0.00443689709201191	0.00618575688390206
org	1	0.363563975089099	0.272559047576026	0.696769936127915	0.522359098213983	0.505391020594176
org	1	0.295112098472732	0.171804169539111	0.0537076408435215	0.031266751450648	0.0524621491767311
org	1	0.769511023707794	0.846792158432527	0.832268644711694	0.915852457389547	0.951353582912933
org	1	0.229994473180042	0.205111816952028	0.948569707454154	0.845945789528904	0.513062251803499
org	1	0.622631766469328	0.910829095782014	0.0415316288941639	0.0607553581895327	0.161704274901109
org	1	0.0213415372419025	0.040135261175319	0.360342612040095	0.677666499975924	0.0757282537069406
org	1	0.137257027186754	0.133600670390433	0.975114869550785	0.949139020054753	0.395791516449618
org	1	0.508647518680118	0.336653859374558	0.466545373387717	0.308788099334257	0.447806027224865
org	1	0.230385796314824	0.353136715851241	0.292731345540958	0.448700343704293	0.337971563679148
org	1	0.0624743004251717	0.0476725270424725	0.89056427527252	0.679566625109151	0.176584951088679
org	1	0.0534718463521165	0.00619198230759133	0.0837264786218331	0.00969543619065239	0.00444022203854555
org	1	0.065887930694881	0.0484365783336457	0.669047647110037	0.491840894476663	0.143540814115806
org	1	0.436049286321567	0.15042359471753	0.116530760756612	0.0401995289937277	0.0884144016841318
org	1	0.417821905769668	0.366777456650972	0.451490927706825	0.39633320292351	0.463372669613365
org	1	0.703139480016423	0.413540427604593	0.238377435027736	0.14019793968951	0.32697571130012
org	1	0.0731824237171538	0.0760700996496888	0.585200942077086	0.608292151554708	0.183046549211816
org	1	0.301827384355557	0.206036900004104	0.00962587975373603	0.00657092936913802	0.0143252778425169
org	1	0.000385218443062833	0.000339342715867659	0.843327418153956	0.742895418419375	0.00262106667589069
org	1	0.0087798144922796	0.00924289620815826	0.84526930352793	0.889852108757069	0.0457201336495174
org	1	0.0230336290112839	0.0305161264205296	0.425028097703348	0.563098900109863	0.0693270756809035
org	1	0.197483547876775	0.109821385622053	0.681881083985364	0.379196780075406	0.268972393673001
org	1	0.211866271109514	0.277759402125077	0.186691081261825	0.244754404945206	0.205310305686736
org	1	0.352114102880937	0.443791687030988	0.452530551949766	0.570352892541651	0.523220567689986
org	1	0.0839780352038792	0.181899671390258	0.0042108110558386	0.00912077956437024	0.00626114201244467
org	1	0.0650694576747557	0.355724046142702	0.00302422626615607	0.0165329486719456	0.00842849194314788
org	1	0.388174615751694	0.377343260684162	0.523143224808911	0.508545799348448	0.517693485491776
org	1	0.629518523623203	0.612810209673564	0.936880068624824	0.91201394359065	0.892714225893477
org	1	0.0755470226530269	0.028396198454806	0.016987117777132	0.00638502419599027	0.00416612948122843
org	1	0.0294635904485215	0.0338336300248279	0.7187080886605	0.825306868491676	0.114691220726891
org	1	0.00822563320404014	0.000975851631512166	0.289239561997114	0.0343140633032499	0.002589039507221
org	1	0.900144475687067	0.827041833992188	0.843243089628466	0.774761530159092	0.94873930235693
org	1	0.367585255308614	0.345210811754763	0.579493982620801	0.544220926325167	0.521964166994502
org	1	0.00249841187241482	0.0138814758542446	0.0351335065952949	0.195205974187972	0.00420684512893238
org	1	0.946769136093399	0.973458582514727	0.403330078067342	0.414699963394514	0.759690356454183
org	1	0.116030754269673	0.0780036233629446	0.445392216328467	0.299422398052561	0.151469072732617
org	1	0.0630895584093423	0.0289119579368751	0.268045107785954	0.122836632192136	0.045414069016441
org	1	0.238974124165857	0.270766081159494	0.863725732334907	0.978631609414851	0.57367730066062
org	1	0.0011670220864756	0.00122061554792404	0.657046819815009	0.687220553299286	0.00651898951265673
org	1	0.359946453094398	0.307033013913203	0.865974341163568	0.738672959972802	0.61809754044451
org	1	0.112860808807458	0.127990402287837	0.880557543476223	0.998600979542724	0.358733375984896
org	1	0.385081607355366	0.392075835497917	0.726221655607962	0.739412002392548	0.642416765919834
org	1	0.437534377118604	0.3743365574471	0.990247863518419	0.847215660378493	0.738554739078203
org	1	0.0380482571472776	0.0213330023341032	0.446016202119509	0.250073601112216	0.0538056082838097
org	1	0.624939771180494	0.521367558188582	0.883379840882931	0.736975964458392	0.817642092981909
org	1	0.00744807253647906	0.0109512683322313	0.655865199316826	0.964350944799786	0.0426363694101242
org	1	0.430589533985953	0.421009449577253	0.994714020219297	0.972582863922939	0.783293597601644
org	1	0.537353024050244	0.51731671008042	0.832851436716061	0.801796855966736	0.793621951949669
org	1	0.397762573777855	0.429944133855953	0.809207423382954	0.874677527983055	0.71524156986181
org	1	0.364474022111803	0.357578628919054	0.10867429384371	0.106618311961503	0.165067830082388
org	1	0.0403767966240873	0.05022712799198	0.744606044347534	0.926260283628701	0.160297667319112
org	1	0.924502059931903	0.918420437765206	0.575912234819845	0.572123729888217	0.865804807923922
org	1	0.000920217962703039	0.00251344740513942	0.167026967093491	0.456210934848835	0.00368415730588135
org	1	0.992925145454088	0.981277485085061	0.472461035499715	0.466918759020673	0.81999651679714
org	1	0.00805389059965812	0.016792884902335	0.085674504047849	0.178636904454753	0.0108537194133148
org	1	0.724698190329818	0.718205169040476	0.982750505802335	0.973945433509575	0.95172295935578
org	1	0.0309773186109547	0.0154553508850052	0.0844918668116883	0.0421550833661237	0.00997788033287289
org	1	0.429213849745854	0.620456364461044	0.319755064407661	0.462226614769904	0.519296464562713
org	1	0.0841798245387373	0.0412171849152517	0.234101616345529	0.114623779067546	0.0544290983083269
org	1	0.00486835101423065	0.00530449873787376	0.785998810431833	0.856415177483832	0.0270172564424286
org	1	0.351726990318248	0.269685180078246	0.596008708766074	0.456987153036923	0.454557776711707
org	1	0.259733285366244	0.196145215239375	0.423754924125225	0.320010970808325	0.289872284044505
org	1	0.627570037913865	0.663915763335503	0.802278078432863	0.848742021879639	0.868158187939321
org	1	0.990148843682941	0.860019685396741	0.11085857379425	0.0962891148803801	0.319419463956242
org	1	0.00020526679211389	0.000836068508726221	0.0787560640839789	0.320779919507416	0.000699818771663962
org	1	0.472319318447829	0.487336709269147	0.193902465790266	0.200067593906471	0.317430256415579
org	1	0.0524549800565484	0.0274250074821084	0.918879762805873	0.480417385402534	0.117960011108051
org	1	0.7422271133252	0.529352879774016	0.0926246475964069	0.0660594622090136	0.196874671969178
org	1	0.514530728764995	0.383046073764965	0.782469762098189	0.582515199686765	0.660856972119565
org	1	0.0128014094607233	0.0136352081083011	0.906558243396495	0.965605416257707	0.0666659401293176
org	1	0.0978127834852487	0.134364368684044	0.596485706506624	0.819385999744149	0.282427988410049
org	1	0.755632599821988	0.858129721811182	0.708078723560746	0.804125441666683	0.910341374987873
org	1	0.248354032598219	0.329921675388612	0.206552636656422	0.274391324468112	0.251193678116006
org	1	0.00109982962229254	0.000300879712299349	0.818321490025798	0.223867705958049	0.00229210172264294
org	1	0.51494251804212	0.303279638421806	0.457078559607652	0.26920018338208	0.412540917977669
org	1	0.469822648080478	0.471187111275047	0.563775024383766	0.565412344921488	0.617780582085165
org	1	0.0602893384101409	0.0512008062495184	0.999700044994894	0.848996682683928	0.203323956327466
org	1	0.803080757784245	0.76912636436871	0.965508860543752	0.924686978834696	0.963595579611215
org	1	0.173669710357535	0.15579721830084	0.35341933825774	0.317048664853091	0.214702280972836
org	1	0.573727921152242	0.460888099372704	0.879413562417789	0.706452013929024	0.771347831016848
org	1	0.465566656116133	0.429428510331445	0.687770549711019	0.634384526323485	0.655555048086237
org	1	0.282719511011059	0.410655752752211	0.409139133942323	0.594282787306109	0.467704299256334
org	1	0.0655789840140072	0.0958184522824698	0.0038634295713189	0.00564491578501785	0.00329522707579567
org	1	0.0293283691798102	0.0403082143812577	0.700192487217093	0.962327932721259	0.128913699173509
org	1	0.159597541215944	0.0937334652831378	0.552501019689292	0.324490181699433	0.205110899886966
org	1	0.226162841853232	0.122285109204798	0.400797085878409	0.216708965159766	0.196815542454445
org	1	0.945917427198267	0.816931525297686	0.469399997918307	0.405392315701312	0.751021404812786
org	1	0.151132249647334	0.0994301392011493	0.889140511746189	0.584966908509616	0.302865950511024
org	1	0.0657037025287168	0.074444604048523	0.560346464473847	0.63489223700161	0.174238425643891
org	1	0.479793248578829	0.668579477635763	0.395106472409189	0.550570646244605	0.61580997601048
org	1	0.0843314846760826	0.431494722122081	0.00340844194406524	0.0174398057282252	0.011062791265037
[truncated: 2,001 more rows]
