# Supplementary material for: Genotype–covariate correlation and interaction disentangled by a whole-genome multivariate reaction norm model
Source: Nat Commun. 2019 May 20;10:2239. doi: 10.1038/s41467-019-10128-w (PMC6527612; doi:10.1038/s41467-019-10128-w)
Supplement: Supplementary file 13 — Source Data [file 41467_2019_10128_MOESM13_ESM.zip › data/fs11/fs11_res_rrm_1.txt]

V1	V2	V3	V4	V5	V6	V7	V8	V9	V10
power	rrm	0.25	1	4.6928	1.1056	1.0696	6.0158	1.8934	-8240.9795
power	rrm	0.25	2	4.8932	1.1273	1.2385	6.1369	1.684	-8254.7715
power	rrm	0.25	3	5.5015	1.1869	1.2812	6.2337	1.5227	-8314.0091
power	rrm	0.25	4	5.3649	1.1186	1.1814	5.8602	1.7827	-8317.0618
power	rrm	0.25	5	5.007	1.1018	1.19	6.162	1.7697	-8291.8865
power	rrm	0.25	6	5.5996	1.1207	1.1512	5.8923	1.9534	-8437.8009
power	rrm	0.25	7	4.9585	1.2153	1.4637	5.7187	1.49	-8235.0545
power	rrm	0.25	8	5.47	1.3287	1.3816	5.9822	1.4236	-8329.2256
power	rrm	0.25	9	5.9378	1.4856	1.4987	6.1294	1.1569	-8387.2775
power	rrm	0.25	10	5.4139	1.049	1.1246	5.47	1.8944	-8276.0495
power	rrm	0.25	11	5.0823	0.858	0.9592	5.9853	2.2638	-8344.5338
power	rrm	0.25	12	4.9057	1.0071	1.4363	5.8251	1.7488	-8277.7142
power	rrm	0.25	13	5.09	1.017	1.3557	5.9105	1.753	-8292.3167
power	rrm	0.25	14	5.0973	1.2142	1.2959	6.1771	1.6069	-8313.4967
power	rrm	0.25	15	5.332	1.2139	1.3723	6.1011	1.4577	-8287.1231
power	rrm	0.25	16	5.0865	1.106	1.395	6.0568	1.7339	-8359.3021
power	rrm	0.25	17	5.0087	1.0017	1.1378	5.506	2.0169	-8274.9369
power	rrm	0.25	18	5.3331	1.1155	1.5967	5.5824	1.4895	-8278.9073
power	rrm	0.25	19	4.8906	0.9205	1.0366	5.8404	2.0538	-8240.9063
power	rrm	0.25	20	4.897	0.8737	1.1863	5.6314	2.166	-8319.4473
power	rrm	0.25	21	5.5901	1.2233	1.4062	6.0027	1.4034	-8299.8324
power	rrm	0.25	22	5.0981	0.9603	1.2047	5.5113	2.1513	-8372.946
power	rrm	0.25	23	5.2975	1.1749	1.4268	6.1245	1.4194	-8267.716
power	rrm	0.25	24	5.0152	1.1189	1.3003	6.0541	1.6251	-8252.3544
power	rrm	0.25	25	4.8812	1.2324	1.2309	5.7327	1.5836	-8185.1537
power	rrm	0.25	26	5.6927	1.1716	1.2006	6.1457	1.7134	-8395.3313
power	rrm	0.25	27	5.2392	1.2242	1.4075	6.0454	1.7078	-8425.5654
power	rrm	0.25	28	5.0517	1.1148	1.1189	6.2375	1.9453	-8381.7269
power	rrm	0.25	29	5.1919	1.1585	1.3047	5.4505	1.6154	-8210.7163
power	rrm	0.25	30	5.2892	1.1271	1.3	5.8169	1.7534	-8338.934
power	rrm	0.25	31	4.7593	1.195	1.1637	6.0029	1.8196	-8290.6109
power	rrm	0.25	32	4.9654	1.2538	1.2552	5.8642	1.7603	-8337.3914
power	rrm	0.25	33	5.1652	1.2636	1.5151	6.1779	1.3499	-8294.5621
power	rrm	0.25	34	5.1297	1.1895	1.3734	5.9326	1.5667	-8285.068
power	rrm	0.25	35	5.2922	0.9892	1.2666	6.0278	1.8883	-8364.4052
power	rrm	0.25	36	5.3925	1.1973	1.3871	6.2661	1.6363	-8417.2981
power	rrm	0.25	37	5.0702	1.0853	1.2424	6.3185	1.9703	-8448.2943
power	rrm	0.25	38	4.9531	1.0679	1.1894	5.9667	1.857	-8291.6061
power	rrm	0.25	39	5.0506	0.8577	1.044	5.4102	2.2768	-8306.8822
power	rrm	0.25	40	4.6446	0.7486	0.9257	5.5585	2.5233	-8302.2144
power	rrm	0.25	41	4.7531	1.0948	1.3386	5.9307	1.7932	-8294.9211
power	rrm	0.25	42	5.0735	1.0225	1.2911	5.3739	1.7672	-8198.5254
power	rrm	0.25	43	4.8591	0.968	1.2443	5.7521	1.799	-8190.2991
power	rrm	0.25	44	5.3043	1.1785	1.3588	6.0555	1.6009	-8336.3287
power	rrm	0.25	45	4.6708	1.0123	1.1948	5.8303	1.8139	-8179.5138
power	rrm	0.25	46	5.7127	1.2358	1.4384	5.8591	1.4286	-8331.9376
power	rrm	0.25	47	5.6264	0.9278	1.1548	5.4157	2.0126	-8321.5571
power	rrm	0.25	48	5.0819	1.0408	1.1782	5.8781	1.8512	-8278.8891
power	rrm	0.25	49	5.3545	1.1096	1.1834	5.9236	1.7342	-8293.1522
power	rrm	0.25	50	5.682	1.3002	1.4865	6.0895	1.3477	-8363.8422
power	rrm	0.25	51	5.1557	1.1233	1.3811	5.6379	1.701	-8296.812
power	rrm	0.25	52	4.6662	0.8682	1.0763	6.2274	2.063	-8253.3104
power	rrm	0.25	53	5.2654	1.4418	1.6799	6.2095	1.0106	-8272.8568
power	rrm	0.25	54	5.4001	1.4466	1.4596	5.891	1.1501	-8237.1153
power	rrm	0.25	55	5.3162	1.1909	1.425	5.9829	1.5456	-8330.655
power	rrm	0.25	56	4.6935	1.0126	1.1757	5.7078	2.056	-8296.8004
power	rrm	0.25	57	5.5812	1.2995	1.3393	5.8119	1.5579	-8366.0189
power	rrm	0.25	58	5.085	1.2237	1.2689	5.9097	1.7029	-8322.83
power	rrm	0.25	59	4.8044	1.11	1.4967	6.2088	1.5827	-8292.5222
power	rrm	0.25	60	5.3285	1.2227	1.4009	5.7264	1.4292	-8235.2591
power	rrm	0.25	61	5.3671	1.1792	1.285	6.0736	1.7223	-8384.8183
power	rrm	0.25	62	5.0679	1.2003	1.4164	6.1007	1.6008	-8340.4963
power	rrm	0.25	63	4.6952	0.7227	0.8847	5.0674	2.8266	-8379.5614
power	rrm	0.25	64	5.2879	1.1534	1.2631	6.1954	1.5523	-8270.3888
power	rrm	0.25	65	5.1382	0.8716	1.2222	6.0465	1.9575	-8306.8493
power	rrm	0.25	66	5.3113	1.1244	1.2246	5.9919	1.7849	-8349.7835
power	rrm	0.25	67	6.1413	1.2384	1.3831	5.813	1.4	-8345.3193
power	rrm	0.25	68	5.8709	1.2011	1.4034	6.4474	1.4397	-8407.0329
power	rrm	0.25	69	5.2402	1.2634	1.4549	5.7793	1.336	-8217.9167
power	rrm	0.25	70	5.3871	1.2032	1.3119	5.8507	1.3449	-8162.668
power	rrm	0.25	71	5.5013	1.2886	1.5591	6.2242	1.1905	-8290.8049
power	rrm	0.25	72	5.5163	1.3748	1.4744	6.4501	1.2073	-8336.6805
power	rrm	0.25	73	4.9375	0.8671	1.2182	5.2749	1.98	-8179.2533
power	rrm	0.25	74	5.0999	1.1322	1.3164	5.4728	1.7704	-8281.2193
power	rrm	0.25	75	4.8989	1.1364	1.1895	6.0812	1.7481	-8267.4918
power	rrm	0.25	76	4.7981	1.047	1.0875	5.4218	1.9929	-8215.6137
power	rrm	0.25	77	5.1675	1.1176	1.3155	6.3142	1.4966	-8241.2352
power	rrm	0.25	78	4.9	1.0328	1.207	6.0939	1.8111	-8264.984
power	rrm	0.25	79	4.9368	0.8577	1.1956	5.6481	2.2552	-8373.4933
power	rrm	0.25	80	5.3103	1.1964	1.4494	6.3164	1.4565	-8336.2118
power	rrm	0.25	81	5.3356	1.0947	1.3857	5.8266	1.4837	-8213.1772
power	rrm	0.25	82	4.992	0.9461	1.3597	5.8847	1.8081	-8271.9456
power	rrm	0.25	83	4.8085	1.1336	1.3603	5.713	1.8049	-8307.4466
power	rrm	0.25	84	5.3718	1.2586	1.5425	5.6308	1.3818	-8277.5808
power	rrm	0.25	85	5.5521	1.2116	1.3979	5.9571	1.5582	-8367.3319
power	rrm	0.25	86	4.9564	1.0298	1.041	5.8602	2.171	-8371.9734
power	rrm	0.25	87	4.8954	1.2477	1.2239	5.9413	1.5107	-8177.4866
power	rrm	0.25	88	5.5317	1.1249	1.2574	5.2133	1.6429	-8205.0354
power	rrm	0.25	89	5.2989	1.2573	1.5461	6.1734	1.2267	-8253.6248
power	rrm	0.25	90	5.209	1.349	1.3817	5.9707	1.4125	-8291.1112
power	rrm	0.25	91	5.0708	1.1686	1.381	5.5637	1.6837	-8284.5368
power	rrm	0.25	92	5.6259	1.4814	1.5403	6.4606	1.0361	-8334.1468
power	rrm	0.25	93	4.9547	1.0507	1.3684	5.5892	1.7931	-8271.5054
power	rrm	0.25	94	5.174	1.2623	1.3891	5.845	1.2044	-8108.8256
power	rrm	0.25	95	5.0986	1.1662	1.305	6.3942	1.623	-8332.4826
power	rrm	0.25	96	5.5157	1.286	1.411	6.1954	1.3621	-8322.9228
power	rrm	0.25	97	5.1664	1.0898	1.3102	5.6612	1.7868	-8304.9279
power	rrm	0.25	98	4.5605	0.9627	1.1682	5.8099	1.9338	-8192.9449
power	rrm	0.25	99	4.8328	0.8979	1.1044	5.4728	2.1546	-8258.5207
power	rrm	0.25	100	5.2989	1.2943	1.3669	5.7053	1.5374	-8307.9068
power	rrm	1	1	7.6642	0.9327	1.417	8.715	2.1495	-9121.6093
power	rrm	1	2	8.4849	1.2932	1.5667	9.183	1.6999	-9245.3063
power	rrm	1	3	8.1759	1.3457	1.7416	9.4526	1.6523	-9302.8917
power	rrm	1	4	8.4474	1.5451	1.9602	9.0435	1.0942	-9190.4678
power	rrm	1	5	7.8822	1.147	1.1798	8.6886	2.3508	-9239.713
power	rrm	1	6	7.4063	1.4429	1.6235	9.027	1.4783	-9095.963
power	rrm	1	7	8.4634	1.3675	1.5281	8.2177	1.7263	-9180.2049
power	rrm	1	8	8.2968	1.4422	1.7293	9.1191	1.4012	-9201.6262
power	rrm	1	9	7.6901	1.2848	1.5158	8.4651	1.7495	-9097.8589
power	rrm	1	10	8.6137	1.4748	1.6007	8.4403	1.4867	-9173.867
power	rrm	1	11	7.9016	1.3073	1.6364	9.4269	1.7426	-9260.6805
power	rrm	1	12	8.1377	1.2958	1.2852	8.69	2.0823	-9239.8319
power	rrm	1	13	7.8285	1.4118	1.6361	8.5682	1.4581	-9079.8983
power	rrm	1	14	7.9958	1.2346	1.4585	9.1281	1.8553	-9199.8079
power	rrm	1	15	8.1103	1.1592	1.3129	8.0487	2.161	-9168.0205
power	rrm	1	16	8.3315	1.2082	1.5387	8.3206	1.7153	-9107.8675
power	rrm	1	17	7.9607	1.261	1.4296	8.8074	1.8155	-9147.3667
power	rrm	1	18	8.1141	1.2044	1.4662	9.0888	2.1082	-9318.3758
power	rrm	1	19	7.6205	1.1344	1.1855	8.6213	2.0683	-9066.6618
power	rrm	1	20	8.1772	1.4152	1.7041	8.2526	1.415	-9091.1776
power	rrm	1	21	7.9763	1.4397	1.834	9.0425	1.2621	-9131.2775
power	rrm	1	22	7.3849	1.2344	1.4975	8.5063	1.6074	-8968.1663
power	rrm	1	23	7.2274	0.9868	1.1289	7.8146	2.5791	-9110.898
power	rrm	1	24	7.6062	1.1957	1.156	7.916	2.2655	-9106.2121
power	rrm	1	25	7.6361	1.1395	1.5635	9.6587	1.984	-9269.1459
power	rrm	1	26	7.6449	1.3213	1.6275	8.6727	1.7019	-9147.5329
power	rrm	1	27	8.5586	1.2272	1.5018	8.3848	1.87	-9206.0078
power	rrm	1	28	9.3862	1.6789	1.6657	8.8407	1.2234	-9266.906
power	rrm	1	29	8.2927	1.429	1.6328	8.6214	1.3465	-9083.8248
power	rrm	1	30	8.3986	1.0072	1.2777	8.5642	2.2919	-9230.8315
power	rrm	1	31	6.8206	0.8863	0.9207	7.8776	3.0009	-9150.9315
power	rrm	1	32	6.9328	0.9143	0.996	8.8322	2.5449	-9075.9481
power	rrm	1	33	7.7436	1.4553	1.6333	8.7117	1.4844	-9114.995
power	rrm	1	34	8.5325	1.3969	1.472	8.2112	1.7723	-9198.565
power	rrm	1	35	8.1082	1.2306	1.4228	8.1393	1.9221	-9134.0888
power	rrm	1	36	7.6738	1.2322	1.3563	8.0815	1.9418	-9067.8378
power	rrm	1	37	8.2875	1.1296	1.2398	8.1329	2.3681	-9251.2074
power	rrm	1	38	8.3059	1.2596	1.3962	8.7558	1.6917	-9102.0208
power	rrm	1	39	8.244	1.2322	1.4524	8.8142	1.854	-9192.0191
power	rrm	1	40	8.0842	1.42	1.6617	9.1178	1.3757	-9131.7873
power	rrm	1	41	7.7091	1.2938	1.543	8.235	1.7301	-9081.8133
power	rrm	1	42	7.9025	1.5743	1.6285	9.2649	1.3057	-9143.849
power	rrm	1	43	8.694	1.4647	1.6872	8.9897	1.4609	-9251.0895
power	rrm	1	44	8.5483	1.3262	1.3631	8.5492	1.8313	-9189.7812
power	rrm	1	45	7.3061	0.7378	0.8427	8.1721	3.0842	-9179.8367
power	rrm	1	46	7.6607	1.3319	1.4866	8.607	1.6695	-9077.6419
power	rrm	1	47	8.2629	1.5087	1.9013	8.9889	1.2774	-9217.9742
power	rrm	1	48	7.4944	1.2121	1.3251	8.5827	2.0662	-9137.6645
power	rrm	1	49	8.1557	1.4737	1.4558	9.1321	1.6687	-9224.1528
power	rrm	1	50	7.2546	0.9713	1.2811	9.0675	2.4563	-9224.9638
power	rrm	1	51	7.3204	1.2445	1.2391	8.5132	2.0795	-9097.6122
power	rrm	1	52	7.3028	0.8683	1.1593	8.7677	2.7492	-9251.9277
power	rrm	1	53	8.2821	1.4995	1.6753	9.4287	1.6128	-9332.0194
power	rrm	1	54	7.7948	1.3195	1.3889	9.2582	1.7471	-9146.4277
power	rrm	1	55	7.8681	1.4193	1.4931	8.8271	1.6092	-9130.2193
power	rrm	1	56	8.489	1.6883	1.8697	8.3235	1.1745	-9189.2341
power	rrm	1	57	7.7799	1.3581	1.4948	8.3939	1.5334	-9016.0034
power	rrm	1	58	8.1648	1.3265	1.6422	8.4826	1.3672	-9025.4315
power	rrm	1	59	7.0642	1.1675	1.2543	8.3046	2.0713	-9019.2064
power	rrm	1	60	7.4192	1.2086	1.4489	8.5148	1.8144	-9046.7306
power	rrm	1	61	7.7735	1.3595	1.4625	8.8463	1.8723	-9212.404
power	rrm	1	62	8.0183	1.0998	1.288	8.0888	2.4128	-9247.7818
power	rrm	1	63	6.817	0.7397	0.7515	7.5313	3.4126	-9184.5989
power	rrm	1	64	7.8722	0.9806	1.236	8.8696	2.3357	-9200.9189
power	rrm	1	65	8.2782	1.5244	1.5323	8.7781	1.438	-9142.7971
power	rrm	1	66	8.002	1.526	1.7986	8.9037	1.3512	-9188.0998
power	rrm	1	67	7.9937	0.9947	1.3273	8.4091	2.3477	-9216.6301
power	rrm	1	68	8.3365	1.3318	1.4842	8.8238	1.6925	-9178.2835
power	rrm	1	69	8.2587	1.2836	1.4284	8.6616	1.7568	-9144.0521
power	rrm	1	70	7.6135	1.3585	1.5413	8.294	1.6484	-9064.0474
power	rrm	1	71	8.0035	1.0742	1.2123	7.6184	2.6208	-9256.7188
power	rrm	1	72	8.0926	1.3781	1.34	8.0423	1.8087	-9095.29
power	rrm	1	73	7.8675	1.4198	1.5606	8.1822	1.6454	-9111.393
power	rrm	1	74	8.2592	1.5121	1.656	8.6254	1.1799	-9042.1369
power	rrm	1	75	8.6511	1.6801	1.7703	8.653	1.2081	-9213.4757
power	rrm	1	76	8.4293	1.561	1.7865	8.6334	1.2029	-9144.252
power	rrm	1	77	7.4489	1.2026	1.4548	8.5939	1.8049	-9052.4432
power	rrm	1	78	7.3546	1.1297	1.3941	9.2701	1.8781	-9085.0664
power	rrm	1	79	7.8636	1.1229	1.0524	8.272	2.5677	-9240.4491
power	rrm	1	80	8.355	1.0759	1.1244	7.476	2.302	-9091.7982
power	rrm	1	81	8.4409	1.3092	1.6164	8.8306	1.7437	-9254.6696
power	rrm	1	82	7.055	1.1892	1.4039	7.9176	1.8514	-8938.6685
power	rrm	1	83	7.9311	1.6486	1.6761	9.2152	1.222	-9150.5913
power	rrm	1	84	8.8553	1.4498	1.7927	9.2597	1.4899	-9338.0561
power	rrm	1	85	8.0017	1.2684	1.4661	8.1442	1.8515	-9122.0693
power	rrm	1	86	7.4445	1.1995	1.4683	8.369	1.7491	-9005.9291
power	rrm	1	87	7.8339	1.3149	1.5731	9.0491	1.6198	-9139.7699
power	rrm	1	88	7.8324	1.2061	1.1951	8.6245	1.8811	-9029.2713
power	rrm	1	89	8.0734	1.2929	1.426	8.4949	1.703	-9085.8129
power	rrm	1	90	8.7913	1.3787	1.6273	8.6796	1.5489	-9214.3299
power	rrm	1	91	7.9053	1.7004	1.6868	8.761	1.1599	-9099.4464
power	rrm	1	92	8.5035	1.3817	1.4502	9.3718	1.5449	-9179.9351
power	rrm	1	93	8.0659	1.2665	1.5032	8.2889	1.8936	-9176.7201
power	rrm	1	94	8.5988	1.6017	1.9138	9.1605	1.1435	-9247.6814
power	rrm	1	95	7.2949	1.2723	1.485	8.8387	1.8495	-9122.0643
power	rrm	1	96	7.4572	0.8676	1.1744	8.6302	2.4945	-9139.8847
power	rrm	1	97	6.2299	0.7881	0.8707	8.725	3.1203	-9160.1012
power	rrm	1	98	7.9887	1.2753	1.327	8.3789	1.849	-9090.5483
power	rrm	1	99	7.5875	0.5217	0.5004	7.4463	4.0876	-9378.5284
power	rrm	1	100	7.9441	1.4531	1.5242	8.6276	1.7661	-9220.1059
