# Supplementary material for: Genotype–covariate correlation and interaction disentangled by a whole-genome multivariate reaction norm model
Source: Nat Commun. 2019 May 20;10:2239. doi: 10.1038/s41467-019-10128-w (PMC6527612; doi:10.1038/s41467-019-10128-w)
Supplement: Supplementary file 13 — Source Data [file 41467_2019_10128_MOESM13_ESM.zip › data/fs8/fs8_res_rrm_2.txt]

V1	V2	V3	V4	V5	V6	V7	V8	V9	V10	V11	V12	V13	V14	V15	V16	V17	V18	V19	V20
power	2	0.25	0.25	1	1.7786	0.4013	1.1172	0.1597	1.1787	0.1665	2.4231	0.4304	1.9195	0.2579	0.5496	0.1911	-0.0343	0.157	-7499.1792
power	2	0.25	0.25	2	1.5872	0.3694	0.9917	0.1482	1.2508	0.1618	2.8687	0.4123	1.8518	0.2474	0.437	0.1784	-0.1493	0.147	-7392.0242
power	2	0.25	0.25	3	1.519	0.3835	0.9754	0.1529	1.1259	0.1662	2.1283	0.4189	1.9725	0.2549	0.6823	0.1853	-0.0124	0.1545	-7426.7193
power	2	0.25	0.25	4	1.3732	0.3736	0.8077	0.1531	0.8303	0.1657	1.2884	0.4127	2.4891	0.2605	0.8119	0.1785	0.1565	0.1554	-7426.5786
power	2	0.25	0.25	5	1.9008	0.3506	0.8918	0.1462	0.6321	0.1627	1.7931	0.4155	2.4782	0.253	0.4865	0.1743	0.3202	0.1506	-7330.7905
power	2	0.25	0.25	6	1.506	0.3501	0.9308	0.1428	0.8851	0.1642	2.0639	0.4273	2.1708	0.2465	0.6284	0.1803	0.2007	0.1495	-7344.2164
power	2	0.25	0.25	7	1.8876	0.3702	0.8764	0.1482	1.2405	0.1666	2.6633	0.4222	2.0938	0.2516	0.3247	0.1791	-0.0659	0.1511	-7420.8567
power	2	0.25	0.25	8	2.1874	0.3796	1.0031	0.149	1.0622	0.1672	2.4586	0.4331	2.0267	0.25	0.3777	0.1851	0.1409	0.1535	-7422.052
power	2	0.25	0.25	9	2.3669	0.3711	1.052	0.149	0.822	0.168	2.1266	0.4215	2.3195	0.2556	0.2447	0.1796	0.3317	0.1518	-7370.9591
power	2	0.25	0.25	10	1.946	0.3872	1.0283	0.1552	0.9738	0.1678	2.5651	0.4355	2.1287	0.2606	0.4481	0.1866	0.11	0.1561	-7482.8188
power	2	0.25	0.25	11	1.5307	0.3675	0.5387	0.1434	0.6846	0.1539	2.4081	0.4058	3.0136	0.247	0.3241	0.1813	-0.0812	0.1406	-7468.4764
power	2	0.25	0.25	12	1.5676	0.3629	0.8432	0.1513	0.7487	0.1679	2.1082	0.4239	2.6836	0.2628	0.475	0.1785	0.1408	0.1531	-7477.5663
power	2	0.25	0.25	13	1.9667	0.3737	1.0702	0.1511	1.1374	0.1674	2.7145	0.4371	1.8978	0.2533	0.5095	0.1865	0.0366	0.1527	-7519.2359
power	2	0.25	0.25	14	1.4056	0.3348	0.5472	0.1397	0.9114	0.1608	2.5837	0.3945	2.9837	0.2498	0.1238	0.1647	-0.1361	0.1368	-7382.8979
power	2	0.25	0.25	15	1.8131	0.3654	1.0441	0.1525	0.985	0.1702	2.201	0.4297	2.2695	0.2593	0.4219	0.1801	0.1438	0.1544	-7444.0744
power	2	0.25	0.25	16	2.1047	0.3943	1.1066	0.163	1.2643	0.1687	2.9269	0.4325	1.8723	0.2623	0.3531	0.1871	-0.1008	0.1573	-7533.3947
power	2	0.25	0.25	17	1.8718	0.3638	0.7709	0.1468	0.7492	0.1698	2.0846	0.4299	2.5943	0.2589	0.4297	0.1825	0.236	0.1538	-7416.1884
power	2	0.25	0.25	18	1.3849	0.3781	0.8663	0.1516	1.0237	0.176	1.9148	0.4441	2.2338	0.2633	0.7859	0.1911	0.1177	0.1598	-7493.8566
power	2	0.25	0.25	19	2.9226	0.3916	0.9784	0.1527	1.0708	0.1597	3.6305	0.4177	2.1065	0.2514	-0.2036	0.1798	-0.0628	0.1485	-7426.1168
power	2	0.25	0.25	20	1.719	0.3699	0.9705	0.146	1.0177	0.1614	2.1763	0.4228	1.9573	0.2425	0.6682	0.1846	0.042	0.1495	-7414.9089
power	2	0.25	0.25	21	1.6684	0.3751	0.835	0.1525	1.2491	0.1704	2.7867	0.4261	2.206	0.2573	0.3744	0.1789	-0.1474	0.1548	-7496.5508
power	2	0.25	0.25	22	1.8488	0.3677	0.9662	0.1468	0.8763	0.156	2.3781	0.408	2.0389	0.2411	0.4329	0.1782	0.0691	0.1461	-7277.2987
power	2	0.25	0.25	23	1.863	0.3869	0.873	0.1518	0.8278	0.1615	1.4377	0.4203	2.208	0.25	0.7799	0.1889	0.2572	0.1556	-7400.0667
power	2	0.25	0.25	24	0.9278	0.3666	0.6816	0.1483	0.9139	0.1615	1.8433	0.4089	2.5711	0.2502	0.7723	0.1805	-0.0722	0.1499	-7448.9273
power	2	0.25	0.25	25	1.9021	0.38	0.9548	0.1549	0.9908	0.1602	2.293	0.4089	2.2153	0.2535	0.368	0.1803	-0.0141	0.1508	-7382.5616
power	2	0.25	0.25	26	2.3217	0.3673	0.9736	0.1487	0.9169	0.1721	2.0326	0.4309	2.3128	0.2612	0.3378	0.1793	0.2756	0.1539	-7425.2106
power	2	0.25	0.25	27	1.6721	0.3721	1.1025	0.1557	1.0536	0.1626	2.4327	0.4111	1.9801	0.2532	0.5437	0.1793	-0.0201	0.1501	-7446.3731
power	2	0.25	0.25	28	1.2772	0.3766	0.7012	0.1539	1.1621	0.1741	1.9657	0.4324	2.4494	0.2669	0.6994	0.1872	-0.072	0.1578	-7537.413
power	2	0.25	0.25	29	2.7336	0.3684	1.0674	0.1524	1.1254	0.1706	2.5013	0.4361	2.26	0.2592	0.0825	0.1782	0.2022	0.1513	-7516.8019
power	2	0.25	0.25	30	2.3053	0.3726	1.287	0.1527	1.1797	0.1672	2.8282	0.4212	1.7359	0.2519	0.2676	0.1777	0.0886	0.1492	-7433.6634
power	2	0.25	0.25	31	1.3233	0.3674	1.0274	0.1538	1.2098	0.1681	2.181	0.423	1.9451	0.2563	0.6933	0.1816	-0.0337	0.1526	-7437.4711
power	2	0.25	0.25	32	1.5794	0.3649	1.0736	0.1496	1.2203	0.1647	2.7681	0.4268	1.7373	0.2483	0.5115	0.1822	-0.0636	0.1498	-7373.0161
power	2	0.25	0.25	33	2.108	0.3689	0.8908	0.1451	0.8575	0.1594	2.1925	0.4095	2.3269	0.2462	0.3371	0.1794	0.1745	0.1474	-7359.4104
power	2	0.25	0.25	34	1.9465	0.3742	0.8233	0.1462	0.9208	0.1583	2.3935	0.4151	2.3083	0.2458	0.3853	0.1821	0.0331	0.1482	-7399.4078
power	2	0.25	0.25	35	2.1213	0.3819	1.097	0.1535	1.0101	0.1667	1.8144	0.4143	2.0397	0.255	0.5594	0.1832	0.2706	0.1526	-7434.8091
power	2	0.25	0.25	36	1.5131	0.3696	0.7286	0.1452	0.9688	0.1659	2.0229	0.4348	2.4577	0.25	0.6859	0.1884	0.0879	0.1509	-7525.7917
power	2	0.25	0.25	37	1.7172	0.3532	1.1964	0.147	1.3695	0.1722	3.0387	0.4371	1.5263	0.2497	0.4391	0.1788	-0.0287	0.1499	-7382.3098
power	2	0.25	0.25	38	1.8113	0.3543	1.1505	0.1436	0.9045	0.1607	1.6232	0.4069	2.0269	0.2425	0.6894	0.1756	0.2861	0.1466	-7391.1234
power	2	0.25	0.25	39	2.2162	0.3712	0.997	0.1495	0.8269	0.1649	1.9115	0.4286	2.277	0.2549	0.4709	0.1833	0.3544	0.1532	-7426.6924
power	2	0.25	0.25	40	1.6914	0.3675	0.828	0.1464	0.8649	0.168	1.9602	0.431	2.296	0.2509	0.6386	0.1841	0.196	0.1551	-7408.1837
power	2	0.25	0.25	41	2.6182	0.3787	1.3556	0.1541	1.4029	0.1743	2.6796	0.4407	1.4997	0.2535	0.33	0.1826	0.2027	0.1553	-7497.7705
power	2	0.25	0.25	42	2.6007	0.3824	1.0566	0.1506	0.8079	0.1565	2.1098	0.4006	2.345	0.2456	0.2009	0.1747	0.2884	0.1479	-7407.743
power	2	0.25	0.25	43	2.131	0.3814	0.931	0.1508	0.9244	0.1579	2.0253	0.3988	2.3293	0.2489	0.3686	0.1807	0.1447	0.1465	-7405.6361
power	2	0.25	0.25	44	1.8754	0.372	0.8643	0.1457	0.9324	0.159	2.3295	0.4163	2.2787	0.246	0.4004	0.1817	0.0551	0.1483	-7382.7065
power	2	0.25	0.25	45	2.0153	0.3623	1.0039	0.1503	1.2173	0.1704	2.2399	0.4352	1.9225	0.2537	0.4066	0.1798	0.1364	0.1538	-7349.1486
power	2	0.25	0.25	46	2.1892	0.3843	0.8969	0.1496	0.9486	0.1645	1.5628	0.4083	2.2302	0.2549	0.5252	0.1821	0.2488	0.1517	-7370.6029
power	2	0.25	0.25	47	1.9583	0.3852	0.9504	0.1522	1.3181	0.1686	3.2907	0.4396	1.9538	0.2561	0.1948	0.1844	-0.2054	0.1543	-7454.3841
power	2	0.25	0.25	48	1.9238	0.3871	1.2763	0.1585	1.3408	0.1684	2.6484	0.4287	1.5581	0.2562	0.5956	0.1873	0.0099	0.1544	-7528.7664
power	2	0.25	0.25	49	2.593	0.3839	1.1188	0.1574	0.8594	0.1649	1.8251	0.4137	2.1569	0.2582	0.4361	0.1819	0.3642	0.1537	-7466.9171
power	2	0.25	0.25	50	2.0778	0.3709	0.9733	0.1512	0.8877	0.1662	1.6647	0.416	2.3583	0.2561	0.4573	0.1791	0.2563	0.1521	-7399.3794
power	2	0.25	0.25	51	1.4843	0.3488	0.8453	0.1428	1.1212	0.1687	2.439	0.4188	2.1411	0.2523	0.4497	0.1743	-0.0164	0.148	-7332.1012
power	2	0.25	0.25	52	2.0505	0.3553	1.0277	0.1446	1.1016	0.1649	2.2947	0.4197	1.9155	0.2471	0.4011	0.175	0.1297	0.1487	-7326.3177
power	2	0.25	0.25	53	2.1309	0.3849	1.0061	0.153	0.9852	0.1625	2.25	0.4196	2.179	0.2514	0.425	0.1836	0.1483	0.1524	-7467.8621
power	2	0.25	0.25	54	1.8486	0.3913	0.9372	0.1518	1.0076	0.1621	2.4906	0.4284	1.9992	0.2481	0.5661	0.1922	-0.0065	0.1543	-7441.1212
power	2	0.25	0.25	55	1.5835	0.3751	0.8069	0.1515	0.882	0.1655	2.0714	0.416	2.398	0.2601	0.539	0.1828	0.0243	0.1531	-7399.2149
power	2	0.25	0.25	56	1.8286	0.3735	0.9503	0.1486	1.1912	0.1665	2.7893	0.4152	2.0264	0.2509	0.2603	0.1778	-0.0866	0.15	-7348.9925
power	2	0.25	0.25	57	1.8861	0.3865	0.8311	0.151	1.0058	0.1624	2.4909	0.4199	2.2991	0.2512	0.377	0.1837	-0.0309	0.1516	-7437.0813
power	2	0.25	0.25	58	2.4201	0.3775	0.8975	0.1475	0.7291	0.1596	2.5293	0.4201	2.6775	0.2497	0.0586	0.1844	0.1647	0.1461	-7447.4552
power	2	0.25	0.25	59	1.7888	0.3797	0.8384	0.1528	1.0979	0.1642	2.486	0.409	2.2168	0.253	0.3979	0.1792	-0.0756	0.1518	-7421.5719
power	2	0.25	0.25	60	1.853	0.3847	1.0463	0.1547	0.9822	0.1614	2.155	0.4095	2.0815	0.2515	0.5373	0.185	0.0778	0.1513	-7429.9978
power	2	0.25	0.25	61	2.1266	0.371	1.1334	0.1485	0.7068	0.1609	1.9819	0.419	2.1809	0.2496	0.484	0.1806	0.3953	0.1507	-7370.8512
power	2	0.25	0.25	62	2.0177	0.3576	0.8054	0.1448	1.0077	0.1676	2.5847	0.4281	2.4019	0.2548	0.2737	0.1767	0.0662	0.1497	-7449.4692
power	2	0.25	0.25	63	1.708	0.377	0.9947	0.1506	1.0114	0.1616	1.832	0.4132	1.9949	0.2485	0.7072	0.1813	0.1677	0.1524	-7391.2579
power	2	0.25	0.25	64	2.2242	0.3713	1.3863	0.1521	1.1614	0.1715	2.5204	0.4404	1.6532	0.2515	0.4525	0.1859	0.219	0.1536	-7473.059
power	2	0.25	0.25	65	1.6677	0.3661	0.8187	0.1474	1.0172	0.1663	2.3426	0.4139	2.2303	0.2543	0.4615	0.1794	0.0133	0.15	-7370.7113
power	2	0.25	0.25	66	2.4208	0.3741	1.3724	0.1554	1.2381	0.167	2.326	0.42	1.6306	0.2533	0.3742	0.1799	0.1756	0.1499	-7431.6347
power	2	0.25	0.25	67	1.7299	0.3585	0.8349	0.143	0.9014	0.1618	1.8569	0.4193	2.4159	0.2453	0.564	0.1788	0.1647	0.1478	-7431.3402
power	2	0.25	0.25	68	2.0164	0.3847	1.1071	0.1491	1.087	0.163	2.0843	0.4243	2.0145	0.2458	0.536	0.1873	0.1515	0.1513	-7478.3815
power	2	0.25	0.25	69	1.9707	0.3643	1.0251	0.1456	0.9547	0.1699	2.0638	0.4348	2.1003	0.2512	0.5701	0.1845	0.2652	0.1529	-7441.8488
power	2	0.25	0.25	70	1.3143	0.3805	0.7727	0.1516	0.9412	0.165	1.7596	0.4175	2.2312	0.2533	0.8111	0.1873	0.0505	0.1556	-7391.1471
power	2	0.25	0.25	71	1.9808	0.3407	1.1106	0.1429	1.2782	0.1691	2.9448	0.4207	1.7254	0.2484	0.2748	0.1669	0.0115	0.1467	-7340.8077
power	2	0.25	0.25	72	1.8383	0.3715	0.9072	0.1482	1.1029	0.1697	2.4965	0.4381	2.2045	0.2549	0.3987	0.1839	0.075	0.1539	-7448.948
power	2	0.25	0.25	73	2.1085	0.3794	0.9829	0.1513	1.0202	0.1677	2.2324	0.4256	2.29	0.2537	0.4093	0.1829	0.1135	0.1519	-7521.6915
power	2	0.25	0.25	74	1.7603	0.382	0.9428	0.1511	1.0474	0.1662	1.746	0.4187	2.0572	0.2514	0.7403	0.1907	0.1291	0.1533	-7447.911
power	2	0.25	0.25	75	2.6875	0.3892	1.1281	0.1549	1.0421	0.1679	2.6138	0.4326	2.0327	0.255	0.1727	0.1838	0.2289	0.1559	-7454.9247
power	2	0.25	0.25	76	1.3477	0.3547	0.6244	0.1416	0.826	0.1645	2.3112	0.4232	2.5427	0.2502	0.5444	0.1793	-0.0277	0.1502	-7383.1013
power	2	0.25	0.25	77	1.3813	0.3882	0.6877	0.1522	1.0977	0.1649	1.9796	0.4135	2.1993	0.2545	0.743	0.1862	-0.1166	0.1551	-7417.0222
power	2	0.25	0.25	78	1.4529	0.3939	0.7798	0.1547	1.1242	0.1623	2.0237	0.4093	2.1288	0.2528	0.7493	0.1875	-0.0985	0.1546	-7458.0477
power	2	0.25	0.25	79	1.3575	0.3788	0.7548	0.1492	1.0015	0.1697	1.7562	0.4339	2.3453	0.2582	0.7795	0.1903	0.0466	0.1564	-7464.8044
power	2	0.25	0.25	80	1.4339	0.3663	0.8014	0.145	0.9268	0.1663	1.6386	0.4264	2.174	0.2491	0.8453	0.1864	0.1413	0.1539	-7386.1704
power	2	0.25	0.25	81	1.6567	0.381	0.9105	0.1484	1.0162	0.1639	1.7858	0.4158	2.1941	0.2485	0.674	0.1865	0.1201	0.1515	-7434.8219
power	2	0.25	0.25	82	2.2605	0.3775	0.8795	0.1508	0.8729	0.1668	2.4165	0.4274	2.4677	0.2592	0.2242	0.1813	0.2131	0.1535	-7438.8987
power	2	0.25	0.25	83	2.0527	0.38	1.378	0.1517	1.5937	0.1728	3.4242	0.4419	1.3032	0.2474	0.3456	0.186	-0.068	0.1526	-7509.9439
power	2	0.25	0.25	84	1.624	0.3805	0.8092	0.1513	1.0402	0.1666	1.9954	0.4159	2.1824	0.2533	0.6093	0.1846	0.0207	0.1542	-7382.0375
power	2	0.25	0.25	85	2.0543	0.3682	0.846	0.1427	0.9179	0.1594	2.1354	0.4224	2.2086	0.239	0.4389	0.1844	0.1746	0.1475	-7347.9347
power	2	0.25	0.25	86	1.5224	0.3705	0.8614	0.1468	0.9115	0.1673	1.9108	0.4377	2.2616	0.2519	0.7377	0.1919	0.1767	0.1539	-7451.7588
power	2	0.25	0.25	87	1.6913	0.3813	0.9808	0.1509	1.0441	0.1669	1.907	0.4267	2.0669	0.2541	0.6634	0.1885	0.1269	0.1545	-7423.5644
power	2	0.25	0.25	88	2.0292	0.3881	1.2111	0.1573	1.2906	0.1701	2.851	0.4322	1.6574	0.2571	0.4184	0.1852	-0.0354	0.1549	-7468.7615
power	2	0.25	0.25	89	1.2021	0.3644	0.7937	0.1445	1.1755	0.1691	2.5591	0.4352	2.056	0.2504	0.6693	0.1888	-0.0982	0.1517	-7423.5609
power	2	0.25	0.25	90	2.0856	0.3635	1.1581	0.1479	1.3304	0.1665	2.5211	0.4205	1.6053	0.2448	0.4596	0.1775	0.1053	0.1488	-7392.5211
power	2	0.25	0.25	91	3.0192	0.3784	1.4049	0.1527	1.1406	0.1664	2.4111	0.4194	1.6787	0.2488	0.1765	0.1811	0.3374	0.1489	-7427.7728
power	2	0.25	0.25	92	1.9279	0.3679	1.0309	0.1502	1.0503	0.1691	1.8099	0.416	2.1952	0.2566	0.529	0.177	0.2512	0.151	-7443.2788
power	2	0.25	0.25	93	1.8416	0.3571	1.0569	0.1463	1.0748	0.1715	2.1833	0.4369	2.06	0.2535	0.5494	0.183	0.2384	0.1514	-7455.3387
power	2	0.25	0.25	94	2.1881	0.3755	0.97	0.1532	1.093	0.1681	2.6889	0.4315	2.2348	0.2567	0.247	0.182	0.0193	0.1523	-7502.1952
power	2	0.25	0.25	95	2.0602	0.3855	0.8662	0.1523	1.1733	0.165	2.9453	0.4306	1.8857	0.2507	0.4308	0.189	-0.0853	0.1534	-7449.2866
power	2	0.25	0.25	96	1.8555	0.3752	0.8509	0.1473	0.8035	0.1672	1.8415	0.4244	2.3464	0.2549	0.5511	0.1861	0.226	0.1539	-7365.5436
power	2	0.25	0.25	97	2.1192	0.3733	1.0377	0.1544	1.009	0.1677	2.5273	0.4233	2.3203	0.2601	0.269	0.1784	0.1278	0.1526	-7506.952
power	2	0.25	0.25	98	1.3917	0.3671	0.9718	0.1507	1.1803	0.1617	2.1007	0.4166	1.8694	0.2461	0.674	0.183	-0.0093	0.1501	-7332.9265
power	2	0.25	0.25	99	1.8815	0.3707	1.0417	0.1508	1.0089	0.1663	2.5252	0.4254	2.2366	0.2509	0.3933	0.1819	0.1086	0.1503	-7499.9085
power	2	0.25	0.25	100	2.143	0.3794	1.234	0.1499	1.3444	0.1673	2.0276	0.4218	1.5323	0.2455	0.6229	0.187	0.227	0.1511	-7418.3139
power	2	0.25	0.25	101	1.8707	0.3844	0.7295	0.151	1.0031	0.1611	2.6349	0.4238	2.2198	0.25	0.3915	0.1872	-0.0835	0.1534	-7380.9109
power	2	0.25	0.25	102	1.8773	0.3617	1.2058	0.1488	1.3201	0.174	2.3069	0.4367	1.6247	0.2535	0.5701	0.1826	0.1374	0.1529	-7410.6838
power	2	0.25	0.25	103	2.2568	0.3825	0.9696	0.1569	1.1328	0.1669	2.4892	0.402	2.4167	0.26	0.1026	0.1737	0.0053	0.1507	-7479.9223
power	2	0.25	0.25	104	1.7373	0.3666	1.0449	0.1503	1.1223	0.1684	2.4784	0.4323	2.032	0.2509	0.4454	0.1851	0.0415	0.1509	-7421.6526
power	2	0.25	0.25	105	2.0103	0.3792	0.9845	0.1492	1.3155	0.1697	3.0286	0.4481	1.7501	0.2461	0.4532	0.1918	-0.0455	0.1542	-7498.0875
power	2	0.25	0.25	106	1.238	0.3751	0.9382	0.1526	1.0724	0.1628	2.4765	0.4163	1.8976	0.2517	0.6939	0.1835	-0.1522	0.1516	-7361.0135
power	2	0.25	0.25	107	1.3491	0.3602	1.0618	0.1511	1.1206	0.1681	1.8681	0.4245	1.9377	0.2524	0.7344	0.182	0.0912	0.1521	-7371.0651
power	2	0.25	0.25	108	1.9257	0.3751	1.2468	0.1552	1.2475	0.1687	2.7813	0.4167	1.8845	0.2593	0.2784	0.1753	-0.0066	0.1508	-7443.9307
power	2	0.25	0.25	109	1.4276	0.3703	0.9384	0.1476	0.97	0.1605	1.8362	0.4051	1.9726	0.2447	0.7764	0.184	0.0728	0.1492	-7327.1451
power	2	0.25	0.25	110	2.1409	0.379	1.2525	0.1564	1.2604	0.1714	2.0632	0.4277	1.6933	0.2556	0.5797	0.1864	0.2076	0.1539	-7469.2585
power	2	0.25	0.25	111	1.8682	0.3788	1.13	0.1532	1.1938	0.1682	2.6311	0.4352	1.834	0.2528	0.3983	0.184	0.0113	0.1544	-7393.4144
power	2	0.25	0.25	112	1.6262	0.3798	1.0704	0.1546	1.0649	0.1721	2.2158	0.4344	2.2414	0.2611	0.5313	0.1871	0.089	0.1568	-7522.3269
power	2	0.25	0.25	113	1.4005	0.3771	0.8288	0.1517	1.2721	0.1682	2.7444	0.4302	1.9126	0.2548	0.6308	0.1879	-0.1491	0.1537	-7453.4225
power	2	0.25	0.25	114	1.7658	0.3814	1.0876	0.154	1.2383	0.169	2.0086	0.4183	1.8044	0.2547	0.6712	0.1862	0.0854	0.1536	-7435.9146
power	2	0.25	0.25	115	2.0065	0.3805	1.1016	0.1545	0.8653	0.1653	1.7316	0.433	2.1073	0.2564	0.6338	0.1885	0.2554	0.1554	-7435.3752
power	2	0.25	0.25	116	1.4675	0.3743	0.999	0.15	1.2881	0.1711	2.6951	0.4339	1.8723	0.2529	0.5554	0.1877	-0.0749	0.1537	-7447.8507
power	2	0.25	0.25	117	2.266	0.3681	0.8967	0.149	1.302	0.168	3.1742	0.4222	2.1148	0.2532	0.024	0.1719	-0.0753	0.1491	-7422.0843
power	2	0.25	0.25	118	1.4608	0.3773	0.9141	0.1552	1.1985	0.1623	2.3947	0.4053	2.0898	0.2528	0.54	0.1793	-0.1727	0.1508	-7438.3231
power	2	0.25	0.25	119	1.2826	0.3725	0.7403	0.1469	0.5943	0.1627	1.4682	0.4213	2.5723	0.2541	0.7724	0.1855	0.1949	0.1543	-7327.3331
power	2	0.25	0.25	120	1.881	0.3681	1.0039	0.1491	0.7791	0.1673	1.2289	0.4289	2.3465	0.2519	0.7572	0.188	0.3949	0.1539	-7455.6906
power	2	0.25	0.25	121	1.9844	0.3663	1.1409	0.1525	1.115	0.1666	2.4372	0.4198	2.0349	0.2531	0.3311	0.1753	0.0647	0.1507	-7418.7328
power	2	0.25	0.25	122	2.5568	0.3841	1.2216	0.1487	1.088	0.1624	2.3168	0.4292	1.6143	0.2431	0.462	0.1885	0.232	0.1512	-7392.866
power	2	0.25	0.25	123	2.0781	0.365	0.9319	0.1423	1.2935	0.1613	2.6878	0.4134	1.6719	0.2375	0.3328	0.1777	0.0095	0.1461	-7246.5904
power	2	0.25	0.25	124	2.3021	0.3737	1.1024	0.152	0.9619	0.1684	1.566	0.4213	2.119	0.2567	0.5875	0.1824	0.3551	0.1531	-7474.9818
power	2	0.25	0.25	125	2.2183	0.3952	1.2029	0.1565	1.0501	0.1656	2.2001	0.4152	1.9729	0.2539	0.4452	0.1845	0.133	0.1539	-7479.998
power	2	0.25	0.25	126	1.8316	0.3659	0.7373	0.1454	1.0978	0.1739	2.5104	0.4434	2.3599	0.2571	0.415	0.1843	0.0649	0.1552	-7481.7391
power	2	0.25	0.25	127	2.1918	0.3505	1.2365	0.1481	1.12	0.1703	1.7432	0.4286	1.8357	0.2521	0.569	0.1794	0.3674	0.1509	-7412.0524
power	2	0.25	0.25	128	2.1131	0.3709	1.1078	0.1481	1.1563	0.1713	2.4528	0.4319	1.7869	0.2506	0.4835	0.1847	0.1664	0.1536	-7421.2555
power	2	0.25	0.25	129	2.3057	0.3852	1.0115	0.1501	0.8866	0.1595	2.2484	0.4141	2.364	0.2464	0.3551	0.1849	0.1625	0.147	-7528.9597
power	2	0.25	0.25	130	2.4618	0.3749	1.0563	0.1544	1.0092	0.1675	2.4884	0.4212	2.3887	0.2599	0.213	0.1762	0.1928	0.1511	-7584.5215
power	2	0.25	0.25	131	1.5903	0.3763	1.1843	0.1501	1.1166	0.1677	1.7763	0.4316	1.6189	0.2466	0.9506	0.1922	0.1864	0.1546	-7439.002
power	2	0.25	0.25	132	1.6352	0.3634	0.7991	0.1463	0.8292	0.1701	1.5834	0.4411	2.4313	0.2564	0.7058	0.1884	0.296	0.1557	-7415.1653
power	2	0.25	0.25	133	2.1094	0.3905	1.2725	0.1577	0.8784	0.1621	1.3381	0.4101	1.9069	0.254	0.7596	0.1866	0.3967	0.1538	-7422.1124
power	2	0.25	0.25	134	1.0988	0.3769	0.7079	0.1543	0.7833	0.168	1.9426	0.4364	2.6532	0.2652	0.7548	0.188	0.0078	0.159	-7502.9077
power	2	0.25	0.25	135	1.5673	0.3533	0.8334	0.1439	1.0297	0.1635	2.5518	0.4187	2.2857	0.2512	0.3865	0.1745	-0.002	0.1462	-7373.2034
power	2	0.25	0.25	136	2.1583	0.3766	1.103	0.1505	1.0291	0.166	2.5566	0.4305	1.9114	0.2506	0.4001	0.1844	0.1379	0.1526	-7411.826
power	2	0.25	0.25	137	1.6317	0.3853	1.0708	0.1545	1.3007	0.1692	2.5013	0.426	1.832	0.2544	0.5705	0.1861	-0.0829	0.1551	-7474.8556
power	2	0.25	0.25	138	1.8122	0.3689	1.115	0.1487	1.0704	0.1691	1.5605	0.4328	1.8387	0.2499	0.7997	0.1876	0.2589	0.1543	-7406.7308
power	2	0.25	0.25	139	1.4152	0.3559	0.6156	0.1419	0.8076	0.1635	2.3884	0.4265	2.6549	0.2493	0.4221	0.1788	-0.0159	0.151	-7371.6481
power	2	0.25	0.25	140	1.4663	0.3849	1.0337	0.1541	1.0796	0.1682	2.0964	0.4359	1.9781	0.2568	0.7444	0.1897	0.0436	0.1579	-7463.8092
power	2	0.25	0.25	141	1.7415	0.3716	0.8522	0.1509	0.792	0.1622	2.315	0.4208	2.4766	0.2557	0.4134	0.1816	0.0586	0.1517	-7415.7244
power	2	0.25	0.25	142	1.7268	0.3603	0.983	0.1481	0.9874	0.1636	2.1571	0.4048	2.1357	0.2506	0.4681	0.1726	0.0593	0.1482	-7347.4063
power	2	0.25	0.25	143	1.8488	0.3701	0.9262	0.1499	1.1627	0.1708	2.6869	0.4392	2.1063	0.2577	0.386	0.1837	0.0128	0.1539	-7459.6593
power	2	0.25	0.25	144	2.351	0.3968	1.1165	0.1585	1.0977	0.1719	2.146	0.4355	1.989	0.2611	0.4917	0.1901	0.1859	0.1591	-7529.185
power	2	0.25	0.25	145	1.9864	0.372	1.0765	0.1515	1.1648	0.1676	2.9133	0.43	1.914	0.2523	0.2952	0.183	-0.006	0.1515	-7414.8506
power	2	0.25	0.25	146	1.8463	0.3646	1.1132	0.1486	1.0961	0.1648	2.3275	0.4219	1.8572	0.245	0.5393	0.1817	0.1252	0.1497	-7397.728
power	2	0.25	0.25	147	2.9722	0.3739	1.3386	0.1511	1.3519	0.1707	2.9147	0.4326	1.7139	0.2523	0.0305	0.1757	0.1976	0.1506	-7494.1755
power	2	0.25	0.25	148	1.5532	0.3689	1.0659	0.1498	1.0608	0.1673	1.4694	0.426	1.9449	0.2504	0.914	0.1881	0.2526	0.1532	-7457.3943
power	2	0.25	0.25	149	2.2076	0.3894	0.8312	0.1526	1.0537	0.167	2.9629	0.4283	2.3717	0.2561	0.1577	0.1824	-0.0623	0.1539	-7504.9519
power	2	0.25	0.25	150	1.9493	0.3603	0.8754	0.1496	0.7268	0.1607	1.9483	0.4056	2.4971	0.2535	0.3467	0.1725	0.1951	0.1494	-7314.9076
power	2	0.25	0.25	151	1.2073	0.3641	0.7882	0.1497	0.8986	0.1687	1.8942	0.4337	2.4114	0.2564	0.7126	0.1847	0.0667	0.1557	-7411.2221
power	2	0.25	0.25	152	1.8426	0.3839	0.9346	0.1515	1.2838	0.1705	2.5035	0.4264	1.8839	0.2538	0.5627	0.1875	-0.0043	0.1542	-7480.4722
power	2	0.25	0.25	153	2.0131	0.3618	0.7585	0.1432	0.8227	0.1598	2.3117	0.4241	2.7596	0.2487	0.2191	0.1829	0.1395	0.1429	-7462.8049
power	2	0.25	0.25	154	2.1097	0.3667	1.1916	0.1497	1.3377	0.1644	2.8564	0.4211	1.6972	0.2458	0.3038	0.1754	0.0035	0.1486	-7426.6124
power	2	0.25	0.25	155	1.7382	0.386	0.7748	0.1532	0.9177	0.1692	2.1748	0.4335	2.5767	0.2621	0.4673	0.1876	0.0431	0.1567	-7513.3355
power	2	0.25	0.25	156	1.7546	0.3808	1.0152	0.1527	1.1763	0.1636	2.2607	0.4156	1.8887	0.2493	0.5883	0.1854	0.0298	0.1514	-7419.6553
power	2	0.25	0.25	157	2.1137	0.3695	0.9044	0.1461	0.9559	0.1587	2.4337	0.3958	2.4221	0.246	0.1896	0.1732	0.0722	0.144	-7404.6039
power	2	0.25	0.25	158	1.4277	0.3686	0.8961	0.1494	1.4395	0.1766	2.876	0.4424	2.0181	0.2595	0.4466	0.1855	-0.174	0.1536	-7500.1993
power	2	0.25	0.25	159	1.5027	0.3751	0.7573	0.1474	0.8265	0.1609	1.8016	0.4091	2.5603	0.2503	0.6059	0.1806	0.0554	0.1501	-7430.0013
power	2	0.25	0.25	160	2.2693	0.3847	1.1249	0.1566	1.062	0.1695	2.3654	0.4312	2.1511	0.2603	0.3185	0.1855	0.1653	0.1557	-7503.843
power	2	0.25	0.25	161	1.6199	0.3625	1.2136	0.1512	0.8579	0.1588	1.4306	0.397	1.9759	0.2468	0.7367	0.1757	0.2712	0.1482	-7310.5083
power	2	0.25	0.25	162	2.658	0.3774	1.1771	0.1493	1.1949	0.165	2.9482	0.4205	1.7702	0.2451	0.1312	0.1798	0.1065	0.1483	-7413.6885
power	2	0.25	0.25	163	2.2839	0.3807	0.9194	0.1533	0.9756	0.1606	2.5745	0.415	2.3316	0.2539	0.2091	0.1794	0.0471	0.1497	-7456.4007
power	2	0.25	0.25	164	1.7218	0.3715	0.9693	0.1495	1.0438	0.1634	1.6418	0.4125	2.0393	0.2472	0.7697	0.1846	0.146	0.1508	-7437.2254
power	2	0.25	0.25	165	2.5748	0.3662	1.1666	0.1473	0.9657	0.16	2.1519	0.4072	1.9848	0.2446	0.2909	0.1737	0.3023	0.1461	-7372.5258
power	2	0.25	0.25	166	2.1373	0.3631	1.0702	0.1475	1.3645	0.1697	3.084	0.4209	1.8585	0.25	0.1866	0.1726	-0.0202	0.1481	-7444.3289
power	2	0.25	0.25	167	2.5369	0.3797	1.2987	0.1554	1.5162	0.1693	3.1966	0.4226	1.4869	0.2509	0.1451	0.1784	-0.0077	0.1504	-7464.782
power	2	0.25	0.25	168	1.9602	0.3512	0.9745	0.1429	1.0235	0.1712	2.1799	0.4488	2.1171	0.2501	0.5651	0.1848	0.3069	0.1536	-7467.1433
power	2	0.25	0.25	169	1.4838	0.3639	0.7228	0.1443	0.8167	0.1682	1.9743	0.4385	2.4308	0.2529	0.6515	0.1871	0.1573	0.1552	-7387.7763
power	2	0.25	0.25	170	1.6353	0.3662	1.088	0.151	0.811	0.1684	1.5021	0.4209	2.2059	0.2577	0.722	0.1832	0.3091	0.1534	-7389.3657
power	2	0.25	0.25	171	1.3556	0.3699	1.0111	0.1519	1.3539	0.1633	2.6212	0.3948	1.7438	0.2459	0.5462	0.1719	-0.193	0.148	-7354.3581
power	2	0.25	0.25	172	1.8887	0.3862	0.8276	0.1513	1.0324	0.1636	2.3925	0.4102	2.3567	0.2535	0.3416	0.1804	-0.0304	0.1515	-7431.5493
power	2	0.25	0.25	173	1.086	0.3401	0.7338	0.1427	0.7987	0.1612	1.8904	0.4038	2.6467	0.2469	0.5464	0.1679	0.039	0.1445	-7316.6685
power	2	0.25	0.25	174	1.5741	0.3756	0.949	0.1525	1.0533	0.1616	2.03	0.4068	2.0099	0.2505	0.6348	0.1812	0.0192	0.1506	-7357.2229
power	2	0.25	0.25	175	2.3514	0.3702	1.1937	0.1472	1.1442	0.1628	2.1868	0.428	1.6732	0.2427	0.5186	0.1839	0.2546	0.15	-7407.5174
power	2	0.25	0.25	176	2.8681	0.3702	1.2437	0.1531	0.9638	0.1717	2.3938	0.4296	2.0838	0.2598	0.1738	0.1771	0.3935	0.1536	-7489.991
power	2	0.25	0.25	177	2.0893	0.3703	0.875	0.1494	0.9846	0.1696	2.3666	0.427	2.4326	0.2594	0.2837	0.1814	0.1719	0.1523	-7460.041
power	2	0.25	0.25	178	1.4462	0.3781	0.5986	0.1512	0.8438	0.1647	2.2226	0.4247	2.677	0.2598	0.5412	0.1822	-0.0629	0.1557	-7471.766
power	2	0.25	0.25	179	1.7298	0.3538	0.8676	0.1466	0.9862	0.1657	1.9959	0.4068	2.2863	0.2526	0.4743	0.1723	0.1295	0.149	-7354.8863
power	2	0.25	0.25	180	1.4177	0.3626	0.5843	0.1452	1.0372	0.1747	2.1919	0.4479	2.5095	0.2597	0.6104	0.1872	0.0329	0.1575	-7470.9812
power	2	0.25	0.25	181	1.7056	0.3707	0.828	0.1507	0.9285	0.1674	2.414	0.4277	2.3832	0.2597	0.4141	0.1831	0.0306	0.1531	-7419.2976
power	2	0.25	0.25	182	1.1046	0.3389	0.7332	0.1409	1.201	0.1701	2.7984	0.4285	2.116	0.2487	0.4724	0.1705	-0.1737	0.1499	-7306.5771
power	2	0.25	0.25	183	2.2461	0.3788	0.9104	0.1521	0.8623	0.173	2.3885	0.4479	2.5589	0.2638	0.266	0.1851	0.2341	0.158	-7529.4949
power	2	0.25	0.25	184	2.059	0.3659	0.8308	0.1472	1.0912	0.1725	2.9383	0.4324	2.3167	0.2595	0.1883	0.1776	-0.0026	0.1526	-7462.4662
power	2	0.25	0.25	185	2.1534	0.3602	0.9963	0.1474	1.1314	0.1706	2.9225	0.4339	2.2587	0.2548	0.1305	0.1773	0.0899	0.1487	-7478.3904
power	2	0.25	0.25	186	2.1679	0.3658	1.073	0.1509	0.9936	0.1698	2.4685	0.4224	2.1138	0.2562	0.36	0.1767	0.2267	0.153	-7452.8035
power	2	0.25	0.25	187	1.2501	0.381	0.9396	0.1545	1.0846	0.1622	1.8362	0.4141	1.9241	0.2512	0.9374	0.1884	-0.0514	0.1531	-7444.7388
power	2	0.25	0.25	188	2.3692	0.4012	1.2652	0.1618	1.1686	0.166	2.2479	0.4182	1.8637	0.2574	0.3963	0.1863	0.1506	0.1551	-7494.0197
power	2	0.25	0.25	189	1.4856	0.3675	0.9821	0.1506	1.0962	0.1624	2.4236	0.4141	2.0808	0.2514	0.5094	0.1791	-0.0581	0.1497	-7398.5581
power	2	0.25	0.25	190	2.0154	0.376	0.958	0.1507	1.2123	0.1759	2.233	0.4321	2.0394	0.2581	0.5465	0.1831	0.1247	0.1562	-7520.2477
power	2	0.25	0.25	191	1.6059	0.3958	0.8997	0.1583	1.1186	0.1684	2.1163	0.4246	2.2691	0.2608	0.6192	0.1933	-0.0163	0.156	-7543.7195
power	2	0.25	0.25	192	1.485	0.3681	0.8976	0.1489	1.0369	0.1696	1.9344	0.4351	1.9989	0.2534	0.8403	0.191	0.1109	0.1548	-7441.0095
power	2	0.25	0.25	193	1.9707	0.393	0.9212	0.151	0.9418	0.1726	1.8996	0.4475	2.1834	0.2574	0.6873	0.1963	0.2235	0.1601	-7508.9315
power	2	0.25	0.25	194	1.8166	0.3802	1.0022	0.1539	0.8632	0.1689	1.567	0.43	2.3675	0.2557	0.7322	0.1882	0.3037	0.1573	-7547.6499
power	2	0.25	0.25	195	2.1907	0.3939	1.0259	0.1553	1.2452	0.175	3.3833	0.4574	2.1783	0.2635	0.1749	0.1927	-0.102	0.1583	-7650.4298
power	2	0.25	0.25	196	1.6857	0.377	0.8498	0.153	0.7667	0.1715	1.8669	0.4437	2.556	0.2651	0.5953	0.191	0.1978	0.1586	-7484.7146
power	2	0.25	0.25	197	2.4642	0.3814	1.0571	0.1533	0.9836	0.1744	2.243	0.4483	2.2388	0.2627	0.3444	0.1884	0.3195	0.1569	-7527.071
power	2	0.25	0.25	198	1.9573	0.3713	1.2289	0.1507	1.2058	0.1739	2.2804	0.4392	1.8654	0.2536	0.4648	0.1834	0.1569	0.1554	-7451.4339
power	2	0.25	0.25	199	1.7543	0.3795	0.7718	0.1488	0.7918	0.1662	2.5721	0.4386	2.5886	0.2565	0.437	0.1882	0.0611	0.1538	-7527.2672
power	2	0.25	0.25	200	1.7291	0.382	0.9946	0.1541	0.9251	0.1617	1.4626	0.4144	2.0214	0.2521	0.8367	0.183	0.2209	0.1554	-7400.0069
power	2	0.25	0.25	201	2.6067	0.3815	0.9972	0.1505	0.9905	0.1674	2.8552	0.4291	2.2064	0.2525	0.1103	0.1839	0.0964	0.1519	-7474.0069
power	2	0.25	0.25	202	2.202	0.3823	0.9421	0.1469	1.1425	0.1659	2.6842	0.4232	1.9363	0.2481	0.3413	0.1829	0.071	0.1512	-7396.7858
power	2	0.25	0.25	203	1.6823	0.3778	0.9036	0.1556	1.1431	0.1662	2.5815	0.4167	2.0942	0.2571	0.4011	0.179	-0.1281	0.1532	-7391.6738
power	2	0.25	0.25	204	1.9758	0.364	0.8314	0.1475	1.0163	0.163	2.5069	0.4167	2.4084	0.2509	0.1934	0.1775	0.0322	0.1475	-7374.3948
power	2	0.25	0.25	205	1.3237	0.3673	1.1126	0.1532	0.8366	0.1648	1.2434	0.4127	2.0959	0.2527	0.9549	0.1847	0.2761	0.1528	-7401.7588
power	2	0.25	0.25	206	2.1328	0.3641	1.2014	0.1474	1.3601	0.1653	2.8334	0.4273	1.4759	0.2434	0.3647	0.1808	0.007	0.1477	-7350.0274
power	2	0.25	0.25	207	2.0452	0.3643	1.0867	0.1494	1.029	0.1633	1.958	0.4049	2.0814	0.2497	0.4751	0.1752	0.204	0.1487	-7410.3668
power	2	0.25	0.25	208	2.1094	0.3726	1.0573	0.1516	1.0718	0.1649	1.8696	0.4138	2.0165	0.2516	0.5238	0.1799	0.1962	0.1515	-7412.3711
power	2	0.25	0.25	209	2.3156	0.3768	1.0965	0.1515	1.3707	0.1746	2.5296	0.4365	1.8343	0.2553	0.3249	0.1851	0.0991	0.1537	-7474.5902
power	2	0.25	0.25	210	1.8482	0.3741	0.8955	0.1486	0.8271	0.1622	1.7769	0.4229	2.2666	0.2482	0.6527	0.1882	0.2119	0.1514	-7416.7531
power	2	0.25	0.25	211	1.6921	0.365	0.8972	0.1497	1.0331	0.1651	1.6183	0.4252	2.1318	0.2513	0.7136	0.1869	0.1739	0.1522	-7395.6365
power	2	0.25	0.25	212	1.8844	0.3881	1.0211	0.1538	1.3439	0.1692	3.1412	0.4282	1.8003	0.2539	0.3346	0.1832	-0.159	0.1548	-7462.4912
power	2	0.25	0.25	213	2.0908	0.39	1.1272	0.1566	1.0905	0.1631	2.8082	0.4139	2.0153	0.254	0.2825	0.1818	-0.0103	0.1522	-7464.3087
power	2	0.25	0.25	214	1.4636	0.3711	0.8273	0.1486	1.2886	0.1763	2.3772	0.4502	2.024	0.2579	0.6984	0.1926	0.0306	0.1574	-7503.0663
power	2	0.25	0.25	215	1.842	0.3654	1.0171	0.1476	1.1805	0.1675	2.0521	0.4193	1.9416	0.2509	0.5701	0.1808	0.0894	0.1504	-7411.2862
power	2	0.25	0.25	216	2.4384	0.3782	1.319	0.1576	1.0527	0.1648	2.0495	0.4086	1.9949	0.256	0.3158	0.1773	0.2277	0.15	-7449.4884
power	2	0.25	0.25	217	1.7809	0.3905	1.0719	0.154	1.3372	0.1689	2.6402	0.4227	1.712	0.2539	0.5394	0.1859	-0.0875	0.1538	-7457.449
power	2	0.25	0.25	218	1.4703	0.3849	0.722	0.1555	1.1308	0.1683	2.799	0.4273	2.3844	0.2588	0.4233	0.1853	-0.1874	0.1566	-7505.3427
power	2	0.25	0.25	219	1.1751	0.3685	0.9522	0.1504	1.152	0.17	2.125	0.426	1.9807	0.2539	0.7779	0.1837	-0.0699	0.155	-7426.6677
power	2	0.25	0.25	220	2.1411	0.383	1.0557	0.1568	1.0806	0.1635	2.3389	0.4051	2.259	0.2576	0.2797	0.1744	0.0496	0.1506	-7484.5033
power	2	0.25	0.25	221	1.3193	0.3781	0.7817	0.1522	1.2131	0.1654	2.1823	0.4093	2.2131	0.2542	0.5785	0.1831	-0.131	0.1512	-7407.7635
power	2	0.25	0.25	222	1.9083	0.3661	0.9611	0.1514	1.1206	0.1682	1.9446	0.4221	2.0876	0.2551	0.4944	0.1806	0.1615	0.1522	-7375.3701
power	2	0.25	0.25	223	2.7382	0.3838	1.1672	0.1546	0.9997	0.1652	1.9674	0.404	2.0861	0.2573	0.3335	0.1765	0.3243	0.1511	-7486.6018
power	2	0.25	0.25	224	1.6292	0.3586	0.7823	0.1474	0.7881	0.1613	1.9851	0.4048	2.5126	0.2527	0.4315	0.1741	0.0734	0.1482	-7316.1756
power	2	0.25	0.25	225	1.3401	0.3804	1.2207	0.1554	1.1946	0.1685	2.2613	0.4327	1.6554	0.2523	0.8479	0.1902	-0.0032	0.1553	-7480.4711
power	2	0.25	0.25	226	1.5316	0.365	0.978	0.1488	0.8904	0.1714	1.8764	0.4331	2.2911	0.2557	0.6296	0.183	0.2202	0.156	-7411.7782
power	2	0.25	0.25	227	1.8911	0.3689	0.9309	0.1498	0.9297	0.1698	2.1768	0.4374	2.2708	0.2556	0.5274	0.1864	0.2105	0.1555	-7470.2721
power	2	0.25	0.25	228	1.607	0.3643	0.9244	0.146	0.8339	0.1692	1.421	0.4253	2.3083	0.2542	0.715	0.1837	0.3387	0.1541	-7355.4367
power	2	0.25	0.25	229	1.6591	0.3566	0.7276	0.1418	1.0261	0.1634	2.9157	0.4312	2.4659	0.2476	0.2607	0.1801	-0.0793	0.1459	-7441.6375
power	2	0.25	0.25	230	1.1109	0.364	0.5676	0.1449	1.1564	0.1664	2.8193	0.4282	2.3532	0.2514	0.4698	0.1821	-0.2941	0.1524	-7383.3148
power	2	0.25	0.25	231	2.1048	0.3797	1.0421	0.1479	0.9365	0.1715	2.1207	0.45	1.9248	0.2536	0.6996	0.1949	0.3033	0.1567	-7478.6355
power	2	0.25	0.25	232	2.1124	0.3737	1.2554	0.1542	0.85	0.1633	1.1697	0.409	2.1023	0.2526	0.6599	0.1813	0.4404	0.1517	-7399.8985
power	2	0.25	0.25	233	2.3679	0.365	1.1874	0.1488	0.9994	0.1668	2.6293	0.4224	2.0197	0.2522	0.1966	0.1753	0.1714	0.1497	-7399.5904
power	2	0.25	0.25	234	2.1279	0.364	1.1869	0.1517	1.2592	0.1726	2.0853	0.4278	1.742	0.2552	0.5151	0.1818	0.2368	0.1515	-7412.8807
power	2	0.25	0.25	235	1.7474	0.3712	0.8457	0.1469	1.0257	0.163	2.7729	0.4201	2.2639	0.2472	0.2983	0.1798	-0.0663	0.1492	-7390.6309
power	2	0.25	0.25	236	1.334	0.4012	0.821	0.1575	1.0899	0.1639	1.6845	0.4125	2.0338	0.2536	0.9326	0.193	-0.0839	0.1581	-7446.5512
power	2	0.25	0.25	237	1.0649	0.368	0.6058	0.1466	0.7775	0.1634	2.0077	0.4239	2.5846	0.2526	0.7083	0.1861	-0.0376	0.1543	-7380.4125
power	2	0.25	0.25	238	1.796	0.3603	0.8891	0.1483	0.7392	0.1639	1.5766	0.4114	2.4818	0.2552	0.5572	0.1756	0.2722	0.1514	-7368.8819
power	2	0.25	0.25	239	2.0867	0.359	1.0758	0.1487	1.0256	0.1677	1.7067	0.4216	1.979	0.2506	0.5569	0.1812	0.3232	0.1504	-7350.6955
power	2	0.25	0.25	240	1.39	0.3672	0.6704	0.1515	0.8623	0.1679	2.0919	0.4255	2.6321	0.2612	0.5014	0.1803	-0.0085	0.155	-7401.932
power	2	0.25	0.25	241	1.9334	0.3613	1.0399	0.147	1.222	0.1745	2.5496	0.4397	1.9876	0.2542	0.4329	0.1818	0.1204	0.1529	-7479.9686
power	2	0.25	0.25	242	1.762	0.363	0.7883	0.1461	0.9303	0.1657	2.0156	0.4323	2.2375	0.2514	0.6126	0.1847	0.1572	0.1525	-7391.731
power	2	0.25	0.25	243	1.9782	0.3697	1.1097	0.1476	1.2349	0.1672	2.5576	0.4289	1.7699	0.2497	0.4429	0.1831	0.0922	0.1503	-7403.943
power	2	0.25	0.25	244	2.1289	0.3607	1.2065	0.1499	1.1916	0.1768	2.0459	0.4404	1.7882	0.2604	0.5863	0.1826	0.2998	0.1546	-7469.4034
power	2	0.25	0.25	245	1.963	0.3656	0.9694	0.1491	1.207	0.1667	2.578	0.4245	1.9855	0.2518	0.2996	0.176	-0.0105	0.1506	-7354.0488
power	2	0.25	0.25	246	2.2603	0.3596	1.0953	0.1464	1.0184	0.1646	2.5134	0.417	1.9263	0.2458	0.2506	0.175	0.1707	0.1479	-7297.8822
power	2	0.25	0.25	247	1.1391	0.3777	0.8779	0.1496	1.035	0.1672	2.1762	0.4284	2.0453	0.2529	0.8119	0.1918	-0.0606	0.1541	-7415.0347
power	2	0.25	0.25	248	1.952	0.3854	0.9917	0.1538	1.0008	0.175	2.0081	0.4431	2.1905	0.2623	0.5698	0.1909	0.2313	0.1594	-7489.9696
power	2	0.25	0.25	249	1.8416	0.3861	0.6441	0.1492	0.7742	0.1577	2.1271	0.4161	2.8176	0.2506	0.4191	0.1879	0.047	0.1477	-7519.8126
power	2	0.25	0.25	250	1.8385	0.3654	1.0632	0.1476	0.7775	0.1595	1.4104	0.4091	2.1293	0.2442	0.7235	0.18	0.3396	0.1495	-7347.8808
power	2	0.25	0.25	251	1.5237	0.3757	1.0988	0.1498	1.2767	0.1661	2.5321	0.4176	1.6465	0.248	0.6715	0.1851	-0.0571	0.1499	-7420.2421
power	2	0.25	0.25	252	2.0511	0.3836	1.0711	0.153	1.3446	0.1717	2.6135	0.438	1.7227	0.2538	0.5218	0.1904	0.0268	0.1551	-7505.4686
power	2	0.25	0.25	253	1.4848	0.3685	0.8622	0.15	0.9749	0.1691	2.0413	0.4308	2.1672	0.2559	0.6901	0.1855	0.1044	0.1554	-7404.0041
power	2	0.25	0.25	254	2.2411	0.3903	1.1112	0.1538	1.0437	0.164	2.333	0.4249	2.0249	0.2521	0.3907	0.1847	0.1613	0.1539	-7457.9429
power	2	0.25	0.25	255	2.5624	0.3736	1.2575	0.1541	0.8401	0.1671	2.0053	0.4184	2.2223	0.2544	0.2528	0.1778	0.3877	0.1516	-7434.4064
power	2	0.25	0.25	256	1.6428	0.3601	1.0929	0.1497	0.7548	0.164	1.4805	0.4204	2.2328	0.2518	0.7131	0.1776	0.3219	0.1528	-7372.9007
power	2	0.25	0.25	257	1.5877	0.3692	0.8818	0.1508	0.9864	0.1678	2.3967	0.4313	2.3095	0.2562	0.4703	0.184	0.026	0.1539	-7434.0939
power	2	0.25	0.25	258	1.333	0.3716	0.7874	0.1463	0.6049	0.1614	1.2119	0.4247	2.5276	0.2488	0.9008	0.1914	0.278	0.1548	-7384.0966
power	2	0.25	0.25	259	3.0539	0.3842	1.4669	0.1581	1.174	0.1682	2.3086	0.4194	1.7018	0.255	0.2027	0.1789	0.3531	0.1522	-7490.4766
power	2	0.25	0.25	260	1.0745	0.3606	0.8706	0.1461	1.4109	0.1672	2.3345	0.4288	1.7333	0.2472	0.7814	0.1869	-0.1642	0.1493	-7366.5089
power	2	0.25	0.25	261	2.1092	0.3745	1.1263	0.1525	0.9883	0.1744	2.3707	0.4394	2.1637	0.262	0.4103	0.1861	0.218	0.155	-7513.2754
power	2	0.25	0.25	262	1.2564	0.3653	0.7766	0.1465	0.7964	0.1563	1.7917	0.3976	2.508	0.2468	0.5834	0.1752	0.0226	0.1477	-7305.8558
power	2	0.25	0.25	263	1.8978	0.3838	0.7789	0.1533	1.0182	0.1613	2.4333	0.4083	2.5028	0.2565	0.2992	0.1783	-0.0473	0.1499	-7472.2954
power	2	0.25	0.25	264	2.0663	0.3679	1.0623	0.1489	1.0924	0.1694	2.1457	0.4296	2.0866	0.2504	0.3968	0.1818	0.1709	0.1519	-7411.9497
power	2	0.25	0.25	265	2.1752	0.3678	0.9632	0.1509	0.9606	0.1682	1.831	0.4265	2.2967	0.2583	0.4453	0.1816	0.3298	0.1528	-7430.5821
power	2	0.25	0.25	266	1.8185	0.3498	1.0025	0.1501	1.0692	0.1711	2.3797	0.4236	2.28	0.2608	0.3548	0.1743	0.1299	0.1498	-7450.2931
power	2	0.25	0.25	267	1.8346	0.3956	0.8375	0.1554	1.0492	0.1606	2.5696	0.415	2.0276	0.2532	0.5497	0.1855	-0.1223	0.1543	-7437.9807
power	2	0.25	0.25	268	2.0615	0.3625	1.0892	0.1497	1.0527	0.1688	2.093	0.4192	2.0108	0.2533	0.4808	0.178	0.2324	0.1511	-7412.5834
power	2	0.25	0.25	269	1.9358	0.3726	0.8348	0.1476	1.2418	0.1673	2.6679	0.4184	2.1187	0.2523	0.3056	0.1778	-0.0847	0.1512	-7416.514
power	2	0.25	0.25	270	2.112	0.3619	1.2109	0.1464	0.9241	0.1671	2.1344	0.4439	1.932	0.2467	0.6057	0.186	0.344	0.1528	-7477.5099
power	2	0.25	0.25	271	2.2019	0.3771	1.1161	0.1532	0.9264	0.1645	2.3563	0.4239	2.0993	0.2539	0.3452	0.1797	0.2326	0.1523	-7406.46
power	2	0.25	0.25	272	2.1854	0.363	1.0394	0.1478	1.0088	0.1701	2.5961	0.4383	2.1357	0.2553	0.278	0.1788	0.2164	0.1535	-7420.1723
power	2	0.25	0.25	273	1.9806	0.3798	1.2247	0.1516	1.257	0.1644	2.4885	0.4203	1.5411	0.2453	0.5886	0.1844	0.0846	0.1509	-7428.2795
power	2	0.25	0.25	274	2.0758	0.3722	1.1857	0.1523	1.14	0.1652	2.2125	0.4182	1.7999	0.25	0.5199	0.1773	0.1555	0.1512	-7428.4328
power	2	0.25	0.25	275	2.7151	0.387	1.2253	0.1557	1.0362	0.1682	2.1197	0.4262	2.1538	0.2577	0.2334	0.1817	0.2854	0.1547	-7515.6829
power	2	0.25	0.25	276	1.9956	0.3764	1.2083	0.1496	1.2209	0.1651	1.757	0.4101	1.5721	0.245	0.6963	0.1829	0.2304	0.1501	-7344.7935
power	2	0.25	0.25	277	1.9509	0.3761	0.9969	0.1516	1.0473	0.1546	2.5285	0.3904	2.0665	0.2415	0.291	0.1738	-0.0441	0.1447	-7330.8585
power	2	0.25	0.25	278	2.0093	0.4053	1.0235	0.1616	0.93	0.1668	2.04	0.4333	2.2098	0.2615	0.5767	0.1935	0.1435	0.1605	-7522.0791
power	2	0.25	0.25	279	1.3178	0.3765	0.7845	0.1529	1.0497	0.1601	2.1923	0.4032	2.2036	0.2518	0.5855	0.1784	-0.1442	0.1506	-7344.2334
power	2	0.25	0.25	280	1.8357	0.3681	1.2332	0.1491	1.1681	0.1622	2.211	0.4178	1.5948	0.2432	0.6513	0.1832	0.1295	0.1487	-7379.1507
power	2	0.25	0.25	281	1.8396	0.3584	0.8946	0.1465	0.8356	0.1652	2.26	0.4162	2.434	0.2563	0.344	0.1724	0.151	0.1502	-7371.4788
power	2	0.25	0.25	282	1.5134	0.3815	0.786	0.1521	1.1478	0.165	2.7303	0.4242	2.1518	0.2516	0.5342	0.1866	-0.1635	0.1535	-7481.7996
power	2	0.25	0.25	283	1.3506	0.3626	0.5958	0.1479	0.8899	0.1644	2.0956	0.4067	2.6511	0.257	0.4495	0.1759	-0.0597	0.1505	-7340.1513
power	2	0.25	0.25	284	2.0581	0.394	0.8557	0.1552	1.2887	0.1724	2.8595	0.4307	2.0069	0.2618	0.3295	0.1874	-0.1424	0.1563	-7472.1526
power	2	0.25	0.25	285	1.9945	0.3652	1.1533	0.1489	1.2388	0.1658	2.5947	0.416	1.7107	0.2485	0.3753	0.1763	0.0416	0.1486	-7346.0627
power	2	0.25	0.25	286	1.9539	0.3697	1.0935	0.1497	0.9961	0.164	2.1849	0.4213	1.9471	0.2491	0.541	0.1836	0.16	0.1504	-7400.2586
power	2	0.25	0.25	287	2.329	0.38	1.2311	0.1559	1.149	0.1663	2.6156	0.4229	1.8031	0.2524	0.315	0.1782	0.1171	0.1536	-7437.6699
power	2	0.25	0.25	288	1.6555	0.3854	0.8725	0.155	1.2185	0.1716	2.4337	0.4316	2.1141	0.2591	0.5823	0.1896	-0.1065	0.1572	-7533.4236
power	2	0.25	0.25	289	1.5274	0.359	0.8442	0.1483	0.9011	0.1641	1.3542	0.4047	2.2969	0.2509	0.7259	0.1765	0.1905	0.1515	-7327.4967
power	2	0.25	0.25	290	1.8589	0.3602	0.8684	0.1448	1.324	0.1674	2.9863	0.4289	1.8973	0.2472	0.2823	0.1783	-0.0936	0.1484	-7353.4141
power	2	0.25	0.25	291	1.881	0.3566	0.8929	0.1463	1.1292	0.1646	3.0455	0.4284	2.0239	0.249	0.2332	0.1778	-0.0465	0.1485	-7336.5985
power	2	0.25	0.25	292	2.2902	0.3756	1.2358	0.1513	1.1408	0.167	2.5431	0.424	1.7628	0.2503	0.3822	0.1805	0.1771	0.1519	-7436.3795
power	2	0.25	0.25	293	1.7926	0.3751	1.1335	0.1536	0.9213	0.1629	1.8712	0.4175	2.0722	0.2519	0.6834	0.187	0.172	0.1511	-7474.2919
power	2	0.25	0.25	294	2.2477	0.3663	0.9498	0.1448	0.9724	0.1701	1.9454	0.4226	2.1713	0.2511	0.3654	0.1797	0.3331	0.1514	-7322.2711
power	2	0.25	0.25	295	2.4701	0.3909	1.3061	0.1573	1.0684	0.1672	1.8826	0.4198	1.8806	0.2559	0.4909	0.1857	0.3356	0.1543	-7491.9273
power	2	0.25	0.25	296	1.5625	0.3704	0.664	0.1499	0.8278	0.1632	1.9254	0.4094	2.9839	0.2564	0.4486	0.1783	0.0594	0.1484	-7561.2866
power	2	0.25	0.25	297	1.4669	0.3668	0.8704	0.1457	1.0183	0.1645	1.6398	0.4131	2.0739	0.2438	0.8278	0.1805	0.1231	0.1514	-7388.0198
power	2	0.25	0.25	298	1.7608	0.3705	1.2456	0.1516	1.3532	0.162	2.621	0.4076	1.4628	0.2423	0.5442	0.179	-0.0341	0.1473	-7370.4633
power	2	0.25	0.25	299	2.2355	0.359	1.1572	0.1486	1.1391	0.1635	1.7165	0.415	1.8199	0.2467	0.4786	0.1764	0.2948	0.1479	-7306.7028
power	2	0.25	0.25	300	1.7456	0.3836	1.23	0.1588	1.466	0.1722	2.7699	0.4314	1.5414	0.2591	0.5576	0.188	-0.1119	0.1544	-7507.8357
power	2	0.25	0.25	301	2.4553	0.374	1.0408	0.1452	0.7987	0.1575	1.8776	0.4173	2.1484	0.2421	0.4548	0.1857	0.3653	0.1459	-7392.2005
power	2	0.25	0.25	302	2.4969	0.3819	1.0971	0.1517	0.9194	0.1618	2.8119	0.4145	2.091	0.2544	0.1692	0.1763	0.119	0.1501	-7424.3878
power	2	0.25	0.25	303	1.7709	0.3748	0.9772	0.144	1.2537	0.1665	2.5336	0.4314	1.71	0.2427	0.582	0.188	-0.0082	0.1517	-7380.4616
power	2	0.25	0.25	304	1.8499	0.3832	1.2254	0.1564	1.1987	0.1665	1.7741	0.4112	1.7663	0.2528	0.7534	0.1847	0.1502	0.1531	-7489.686
power	2	0.25	0.25	305	1.6694	0.3821	0.9233	0.1532	0.8888	0.1647	1.8978	0.4199	2.3918	0.256	0.6384	0.1832	0.1382	0.1547	-7509.2889
power	2	0.25	0.25	306	2.1867	0.3744	1.0518	0.1474	1.0233	0.1696	2.4846	0.4374	2.2384	0.2532	0.3465	0.1836	0.2166	0.1526	-7532.3393
power	2	0.25	0.25	307	2.108	0.3723	0.7613	0.1471	0.8324	0.1637	2.4974	0.4259	2.6625	0.2567	0.1433	0.1783	0.0697	0.1507	-7413.6332
power	2	0.25	0.25	308	1.9951	0.3618	0.863	0.1401	1.1794	0.1727	3.1716	0.4518	2.0222	0.2481	0.2641	0.1851	0.0227	0.153	-7416.443
power	2	0.25	0.25	309	1.2076	0.3536	0.8577	0.1462	1.0666	0.1649	2.2022	0.428	2.1162	0.2504	0.6841	0.1825	-0.0246	0.1501	-7376.0834
power	2	0.25	0.25	310	2.1367	0.3635	1.0812	0.1491	0.9923	0.1729	2.0097	0.4479	2.0327	0.2575	0.5469	0.1855	0.3552	0.1564	-7441.1454
power	2	0.25	0.25	311	2.5996	0.3953	1.4017	0.1594	1.2461	0.1707	2.2027	0.4278	1.5369	0.2572	0.5101	0.1883	0.2643	0.1563	-7514.9278
power	2	0.25	0.25	312	2.4569	0.3599	1.2741	0.1465	1.4005	0.1764	2.7806	0.4556	1.4374	0.2508	0.3936	0.1861	0.227	0.1536	-7447.9114
power	2	0.25	0.25	313	1.8635	0.3839	1.0027	0.1525	1.0094	0.1668	1.3465	0.4169	2.0878	0.2581	0.81	0.1858	0.2688	0.1552	-7462.377
power	2	0.25	0.25	314	2.2352	0.373	1.0165	0.1482	0.9536	0.1636	2.4748	0.42	2.2499	0.2496	0.2481	0.18	0.1403	0.1498	-7430.5035
power	2	0.25	0.25	315	1.6358	0.373	0.9643	0.1521	0.8883	0.1641	1.9336	0.4104	2.1683	0.2523	0.654	0.1815	0.107	0.1512	-7400.1402
power	2	0.25	0.25	316	1.8946	0.361	1.0388	0.1458	0.7357	0.1659	1.5041	0.4404	2.3451	0.2496	0.6817	0.187	0.4289	0.1518	-7447.7399
power	2	0.25	0.25	317	1.5749	0.3593	0.9381	0.1479	0.958	0.1667	1.7301	0.4186	2.0843	0.2523	0.7361	0.1806	0.1758	0.1521	-7366.2733
power	2	0.25	0.25	318	2.1573	0.3883	1.1397	0.1561	1.3976	0.1678	2.9758	0.4253	1.7284	0.2544	0.2988	0.1848	-0.083	0.1526	-7489.9534
power	2	0.25	0.25	319	1.7206	0.3657	0.7351	0.1467	1.0854	0.1624	2.6236	0.3963	2.4977	0.2508	0.2309	0.1732	-0.0858	0.1438	-7417.4811
power	2	0.25	0.25	320	1.8837	0.374	1.0483	0.1512	1.1282	0.163	1.8022	0.3978	1.9068	0.2484	0.5986	0.1765	0.1538	0.1496	-7354.0246
power	2	0.25	0.25	321	1.9133	0.3813	1.2244	0.1542	1.3791	0.1578	2.9122	0.3938	1.5877	0.2426	0.3382	0.1737	-0.1683	0.1455	-7389.7861
power	2	0.25	0.25	322	2.2376	0.3822	1.1742	0.1555	1.3046	0.1657	2.6554	0.4164	1.8535	0.2526	0.2772	0.1817	0.0042	0.1505	-7470.4422
power	2	0.25	0.25	323	1.9308	0.3736	0.9991	0.1494	1.1799	0.1638	2.5898	0.4229	1.956	0.2482	0.3971	0.182	-0.02	0.1506	-7417.1378
power	2	0.25	0.25	324	2.0937	0.3839	1.0145	0.1497	1.1176	0.1658	2.3356	0.4368	1.8015	0.2467	0.6	0.1894	0.0983	0.1541	-7444.9341
power	2	0.25	0.25	325	2.386	0.3796	1.1786	0.1557	1.2044	0.1733	2.4859	0.4387	1.7777	0.2594	0.4422	0.1853	0.1666	0.156	-7510.7047
power	2	0.25	0.25	326	1.691	0.3782	1.0229	0.15	1.2774	0.1701	1.933	0.4258	1.7973	0.2514	0.8157	0.1897	0.1133	0.1541	-7500.0012
power	2	0.25	0.25	327	1.847	0.3718	0.9243	0.1504	1.057	0.1643	2.2688	0.4247	2.0633	0.2489	0.5214	0.1836	0.0238	0.1523	-7409.6625
power	2	0.25	0.25	328	2.4111	0.3766	1.024	0.1514	1.1352	0.1774	3.1279	0.4467	2.139	0.261	0.0753	0.1816	0.071	0.1576	-7484.732
power	2	0.25	0.25	329	1.5806	0.3692	0.8956	0.1461	1.0676	0.1667	2.0271	0.4342	2.0957	0.2478	0.6857	0.189	0.0559	0.153	-7435.8672
power	2	0.25	0.25	330	2.1517	0.3777	1.0756	0.1541	1.0698	0.1612	2.642	0.4153	1.8591	0.2526	0.4232	0.1766	0.0382	0.1518	-7427.7267
power	2	0.25	0.25	331	2.0913	0.3856	0.8504	0.1469	0.952	0.169	2.1716	0.4378	2.2591	0.2539	0.4529	0.1886	0.1901	0.1559	-7425.1317
power	2	0.25	0.25	332	1.7802	0.3791	1.0022	0.15	1.3183	0.1739	2.9259	0.4588	1.7976	0.2562	0.4923	0.1929	-0.0473	0.1567	-7489.8001
power	2	0.25	0.25	333	1.7248	0.3656	1.1417	0.1512	1.3076	0.1652	2.3116	0.4244	1.675	0.2459	0.6	0.1831	0.0031	0.1508	-7409.107
power	2	0.25	0.25	334	2.3207	0.3728	1.1533	0.1494	0.7986	0.161	2.0434	0.4152	2.0812	0.2485	0.391	0.1804	0.3413	0.1497	-7347.9088
power	2	0.25	0.25	335	1.9467	0.3778	0.8753	0.1497	1.166	0.1639	2.6724	0.4238	2.1197	0.2506	0.3946	0.1833	-0.0391	0.1511	-7480.8182
power	2	0.25	0.25	336	1.1228	0.367	0.6886	0.1464	1.0519	0.1624	2.0247	0.412	2.263	0.2508	0.7649	0.1835	-0.0916	0.1501	-7400.5361
power	2	0.25	0.25	337	1.2407	0.3723	1.087	0.1519	1.1831	0.173	1.6482	0.4317	1.9588	0.2548	0.9355	0.19	0.1226	0.1563	-7511.6647
power	2	0.25	0.25	338	1.9772	0.3743	1.0282	0.1538	1.1008	0.1706	1.8822	0.4209	2.0667	0.2614	0.5479	0.1795	0.1402	0.1544	-7436.8121
power	2	0.25	0.25	339	1.5295	0.3779	0.9022	0.1508	0.998	0.1692	2.1538	0.4324	2.0905	0.2552	0.7617	0.1904	0.0742	0.1557	-7482.0259
power	2	0.25	0.25	340	2.433	0.3601	1.2003	0.147	1.0199	0.1712	1.7429	0.4335	1.9638	0.2493	0.5215	0.1845	0.4618	0.1522	-7449.7689
power	2	0.25	0.25	341	1.5299	0.3753	0.7884	0.1469	0.8459	0.1662	1.8507	0.4278	2.5604	0.2512	0.6226	0.1864	0.1411	0.1529	-7476.9478
power	2	0.25	0.25	342	1.9374	0.3799	0.7468	0.1522	1.0607	0.1647	2.352	0.4116	2.396	0.255	0.3406	0.1793	-0.0039	0.1521	-7431.4025
power	2	0.25	0.25	343	2.4214	0.3827	1.0198	0.1542	0.952	0.1683	3.134	0.4496	2.1246	0.2557	0.1482	0.1891	0.0507	0.1559	-7461.9872
power	2	0.25	0.25	344	1.6417	0.3733	1.0505	0.1515	1.1589	0.1651	2.2563	0.4229	1.7779	0.2486	0.6849	0.1857	0.0476	0.1525	-7406.5679
power	2	0.25	0.25	345	2.6986	0.375	1.2948	0.1481	1.2901	0.1648	2.5379	0.4166	1.4707	0.2422	0.3038	0.1804	0.2362	0.1481	-7368.9677
power	2	0.25	0.25	346	1.0139	0.3599	0.8572	0.15	1.1052	0.1649	2.1324	0.4266	2.1424	0.2524	0.7498	0.1836	-0.0872	0.1522	-7403.5254
power	2	0.25	0.25	347	1.6925	0.387	0.9239	0.1535	1.0772	0.1681	2.7916	0.4381	1.8897	0.2573	0.6187	0.1923	-0.0696	0.1567	-7466.502
power	2	0.25	0.25	348	1.7168	0.3769	0.7978	0.1496	1.1759	0.1721	2.774	0.4352	2.1764	0.2566	0.4222	0.1835	-0.0859	0.1557	-7475.3611
power	2	0.25	0.25	349	2.0711	0.3743	0.926	0.1532	1.215	0.1694	2.8875	0.4182	2.2263	0.2598	0.156	0.1755	-0.0462	0.1517	-7468.0786
power	2	0.25	0.25	350	2.1902	0.3809	1.1048	0.1567	1.0624	0.1611	2.1856	0.4058	2.127	0.2543	0.3113	0.1758	0.0732	0.1511	-7417.501
power	2	0.25	0.25	351	1.3266	0.3676	0.9675	0.1514	1.0624	0.1654	2.26	0.4216	2.0348	0.2526	0.6175	0.1816	-0.0128	0.1521	-7357.5549
power	2	0.25	0.25	352	1.813	0.3773	0.9399	0.1519	1.1907	0.1739	2.6601	0.4464	1.9589	0.2604	0.5183	0.1886	0.0332	0.1569	-7477.1995
power	2	0.25	0.25	353	1.5527	0.3826	0.7671	0.1507	0.8127	0.1698	1.4226	0.4307	2.4731	0.2571	0.8102	0.1899	0.2081	0.159	-7461.8756
power	2	0.25	0.25	354	1.8336	0.382	1.0776	0.1534	1.1573	0.1643	2.8326	0.4173	1.9115	0.2495	0.318	0.1797	-0.0857	0.152	-7378.3735
power	2	0.25	0.25	355	1.9145	0.3794	0.9491	0.1549	1.2871	0.1713	2.9345	0.4315	2.0639	0.2563	0.2851	0.1836	-0.1312	0.1546	-7492.6622
power	2	0.25	0.25	356	2.168	0.366	0.9629	0.1516	1.1617	0.175	2.8433	0.4456	2.2467	0.2616	0.2176	0.1834	0.0882	0.1536	-7530.1341
power	2	0.25	0.25	357	2.077	0.3816	1.2892	0.1579	1.0347	0.162	2.4625	0.4162	1.9276	0.2526	0.3852	0.1798	0.1176	0.1501	-7452.1211
power	2	0.25	0.25	358	2.4647	0.3812	0.9576	0.1511	0.92	0.1677	2.0359	0.4209	2.3621	0.2587	0.3641	0.1838	0.2819	0.1517	-7509.2207
power	2	0.25	0.25	359	1.9914	0.3602	1.0208	0.1487	0.9792	0.1643	1.7067	0.4088	2.1171	0.2514	0.5086	0.1764	0.282	0.1488	-7332.0337
power	2	0.25	0.25	360	2.0355	0.3627	1.0044	0.1454	1.1316	0.1582	2.2895	0.3997	2.0531	0.2437	0.3262	0.1738	0.1037	0.1429	-7348.9289
power	2	0.25	0.25	361	1.8184	0.3706	0.8468	0.1491	0.9976	0.1675	1.8511	0.426	2.38	0.2529	0.5816	0.186	0.1803	0.152	-7488.0281
power	2	0.25	0.25	362	2.2572	0.3891	1.0422	0.1564	1.259	0.1676	3.1246	0.4327	1.9035	0.2582	0.3112	0.1866	-0.0369	0.154	-7562.9803
power	2	0.25	0.25	363	2.3144	0.3619	1.0874	0.1479	0.9061	0.1626	2.2364	0.4162	2.1779	0.2468	0.2599	0.177	0.2799	0.147	-7360.3809
power	2	0.25	0.25	364	1.5465	0.3732	0.9341	0.1533	0.9026	0.1616	1.5179	0.4002	2.3204	0.2519	0.6793	0.1785	0.1464	0.1512	-7390.6224
power	2	0.25	0.25	365	1.9642	0.3578	1.0216	0.1426	0.9969	0.1645	2.1438	0.4232	2.2158	0.2422	0.4449	0.1781	0.2061	0.1472	-7446.9827
power	2	0.25	0.25	366	1.6102	0.3727	0.895	0.1522	1.0465	0.1667	2.1343	0.4275	2.0337	0.2539	0.6664	0.1846	0.0403	0.1544	-7403.1971
power	2	0.25	0.25	367	2.1156	0.3669	1.034	0.1463	0.9051	0.1658	2.503	0.4289	2.0517	0.2482	0.3487	0.181	0.1657	0.151	-7347.1724
power	2	0.25	0.25	368	2.214	0.3788	1.1908	0.1528	1.0829	0.1654	2.146	0.4282	1.9564	0.2522	0.44	0.1844	0.2569	0.1527	-7450.5627
power	2	0.25	0.25	369	2.0954	0.3718	1.0108	0.1507	1.0894	0.1732	2.4458	0.4399	2.1439	0.2576	0.4224	0.1831	0.1974	0.1552	-7515.2555
power	2	0.25	0.25	370	1.6533	0.3609	0.8856	0.1456	0.8581	0.1621	1.8638	0.409	2.3397	0.2501	0.5251	0.1785	0.1906	0.1482	-7331.3689
power	2	0.25	0.25	371	1.8776	0.3997	1.0262	0.1571	1.1041	0.171	2.6247	0.4339	1.9947	0.26	0.5215	0.1907	-0.0188	0.1586	-7520.0749
power	2	0.25	0.25	372	1.8447	0.3809	1.0661	0.1504	1.0954	0.1631	1.8388	0.4126	1.8901	0.2471	0.7182	0.1863	0.1678	0.1507	-7437.9836
power	2	0.25	0.25	373	2.3216	0.3587	0.9675	0.1482	1.0847	0.1618	3.0035	0.4123	2.1656	0.2476	0.0563	0.171	-0.0175	0.1465	-7396.6463
power	2	0.25	0.25	374	1.7056	0.3562	1.0148	0.1453	1.1476	0.173	2.4449	0.4409	1.8277	0.2525	0.582	0.1843	0.1057	0.1527	-7380.1467
power	2	0.25	0.25	375	2.3366	0.3668	1.0717	0.1485	1.0229	0.1695	2.5798	0.4332	2.1264	0.2552	0.2622	0.1815	0.1886	0.1509	-7462.4319
power	2	0.25	0.25	376	2.3337	0.37	0.9578	0.1476	1.112	0.161	2.212	0.4036	2.0937	0.2446	0.323	0.1746	0.1208	0.1468	-7401.3978
power	2	0.25	0.25	377	1.8699	0.3783	0.9121	0.1515	1.2037	0.1716	2.5088	0.4306	2.0133	0.2564	0.4978	0.186	-0.0057	0.1546	-7474.1855
power	2	0.25	0.25	378	1.5171	0.3943	0.8432	0.1549	1.0899	0.1675	2.6585	0.4267	2.146	0.257	0.519	0.1892	-0.1183	0.1566	-7448.9821
power	2	0.25	0.25	379	1.7135	0.3714	0.8146	0.1482	1.1001	0.1713	2.8689	0.4521	2.2335	0.2581	0.4302	0.1885	-0.0404	0.1559	-7508.4242
power	2	0.25	0.25	380	1.7454	0.3586	0.9715	0.1439	0.7586	0.1581	1.6916	0.3984	2.4047	0.2437	0.5091	0.1715	0.2485	0.1459	-7336.2236
power	2	0.25	0.25	381	2.1839	0.3677	0.9654	0.1514	0.7164	0.1735	1.7021	0.445	2.4992	0.2618	0.5245	0.1867	0.4098	0.1579	-7493.0314
power	2	0.25	0.25	382	1.2474	0.3785	0.7852	0.154	1.1636	0.1659	2.6302	0.41	2.2709	0.2564	0.4957	0.1794	-0.2363	0.1521	-7445.548
power	2	0.25	0.25	383	1.9115	0.356	1.0838	0.1465	0.9418	0.1607	1.6769	0.4187	1.9385	0.2454	0.6821	0.1823	0.2674	0.1482	-7354.1375
power	2	0.25	0.25	384	1.9849	0.3605	0.8646	0.1444	1.1782	0.1648	2.5328	0.4208	1.9618	0.2459	0.3424	0.1768	0.0541	0.1489	-7302.6294
power	2	0.25	0.25	385	2.4498	0.3804	1.2058	0.1495	1.0222	0.1614	1.7045	0.4238	1.8167	0.2412	0.5495	0.1848	0.37	0.1513	-7388.6273
power	2	0.25	0.25	386	1.1896	0.3679	0.8605	0.1476	0.9999	0.1705	2.281	0.439	2.1556	0.2535	0.7244	0.1878	0.0109	0.1563	-7416.7159
power	2	0.25	0.25	387	2.0507	0.3993	0.9361	0.1546	0.9475	0.1715	2.5209	0.4472	2.4024	0.2611	0.4188	0.1945	0.1201	0.1579	-7594.655
power	2	0.25	0.25	388	2.9379	0.4006	1.4786	0.1614	1.1581	0.1653	2.4466	0.4207	1.5245	0.2537	0.2996	0.1827	0.2618	0.1546	-7465.352
power	2	0.25	0.25	389	1.5884	0.3782	1.0578	0.1529	1.1011	0.1683	2.1855	0.4286	1.8877	0.2534	0.6771	0.1849	0.0687	0.1552	-7418.2004
power	2	0.25	0.25	390	1.8614	0.3827	0.9476	0.1518	0.804	0.1702	2.1752	0.4509	2.2316	0.2582	0.6625	0.1956	0.2493	0.1584	-7498.8763
power	2	0.25	0.25	391	1.8391	0.362	1.1398	0.149	1.1426	0.1659	2.2924	0.4149	1.7643	0.2494	0.502	0.1778	0.1037	0.1489	-7328.8972
power	2	0.25	0.25	392	2.5495	0.3626	1.0118	0.1424	1.2272	0.1701	2.4883	0.4285	1.907	0.2463	0.1782	0.1788	0.2027	0.1488	-7337.5167
power	2	0.25	0.25	393	1.9195	0.4003	0.9897	0.1594	0.8005	0.1574	1.6948	0.3998	2.244	0.2515	0.6714	0.1871	0.1746	0.1546	-7451.1532
power	2	0.25	0.25	394	1.2781	0.3517	1.0017	0.1472	0.8916	0.169	1.2294	0.4197	2.1667	0.2532	0.9303	0.1832	0.3103	0.1519	-7379.5403
power	2	0.25	0.25	395	1.8065	0.3562	0.9327	0.1441	0.7717	0.1592	1.7365	0.4187	2.2993	0.2456	0.5824	0.1806	0.2771	0.1476	-7344.3929
power	2	0.25	0.25	396	2.242	0.3746	1.2497	0.1555	0.8579	0.1669	1.817	0.4323	2.1578	0.2572	0.4883	0.1853	0.3999	0.1543	-7472.4853
power	2	0.25	0.25	397	2.0921	0.3797	1.1762	0.1527	1.0796	0.1673	1.7589	0.4167	1.8969	0.2526	0.5944	0.1815	0.2344	0.1532	-7420.3506
power	2	0.25	0.25	398	2.2432	0.3729	1.012	0.1533	1.2438	0.1683	2.4123	0.421	2.1309	0.2589	0.2118	0.1773	0.0568	0.1517	-7434.3096
power	2	0.25	0.25	399	1.9348	0.3769	0.9653	0.1524	1.1389	0.1666	3.0191	0.4324	1.9729	0.2552	0.3117	0.1818	-0.0988	0.1542	-7423.1838
power	2	0.25	0.25	400	2.3282	0.3915	1.2319	0.1534	1.2089	0.1761	2.0933	0.4521	1.6026	0.2559	0.6632	0.1963	0.285	0.1597	-7497.9718
power	2	0.25	0.25	401	1.6251	0.3663	1.2256	0.1518	1.3589	0.1684	2.2442	0.4179	1.5194	0.2486	0.6887	0.1835	0.0604	0.1494	-7395.6432
power	2	0.25	0.25	402	1.8822	0.3751	1.0721	0.152	1.3166	0.1788	2.2734	0.4441	1.8456	0.2607	0.5668	0.1865	0.1338	0.1572	-7481.1036
power	2	0.25	0.25	403	1.7883	0.3807	0.7562	0.1494	0.8527	0.1635	2.2762	0.4236	2.4635	0.2547	0.4372	0.186	0.0084	0.1524	-7418.1816
power	2	0.25	0.25	404	2.133	0.3635	1.2786	0.1525	1.197	0.1685	2.1199	0.4206	1.8039	0.2523	0.4176	0.178	0.1794	0.1502	-7398.3678
power	2	0.25	0.25	405	1.7899	0.3629	0.7942	0.1417	0.9492	0.1556	2.4517	0.4081	2.0009	0.2357	0.4396	0.179	-0.0116	0.146	-7215.9503
power	2	0.25	0.25	406	1.7111	0.384	0.7291	0.1492	1.1702	0.1657	2.5451	0.4245	2.1496	0.251	0.471	0.1895	-0.1319	0.1525	-7416.9016
power	2	0.25	0.25	407	1.6091	0.3669	0.4902	0.1384	0.6272	0.1584	2.1767	0.4275	2.9583	0.2448	0.4104	0.188	0.0679	0.1444	-7417.1206
power	2	0.25	0.25	408	2.1649	0.3747	1.0274	0.1498	0.912	0.1645	1.8004	0.4146	2.1364	0.2504	0.5595	0.1822	0.2918	0.1519	-7430.6526
power	2	0.25	0.25	409	2.6162	0.3807	1.182	0.1525	0.9292	0.1688	1.8952	0.4293	1.9056	0.256	0.5381	0.1877	0.4325	0.1541	-7464.7103
power	2	0.25	0.25	410	1.9873	0.3663	1.0628	0.1506	1.2072	0.1632	2.7571	0.4133	1.9607	0.2495	0.3084	0.176	-0.0035	0.1477	-7434.1998
power	2	0.25	0.25	411	2.1092	0.3733	1.1715	0.151	1.1321	0.1685	1.9909	0.4215	1.719	0.2505	0.6259	0.1841	0.2482	0.1522	-7407.6919
power	2	0.25	0.25	412	1.7919	0.3658	1.0924	0.1475	1.3528	0.1687	2.5885	0.4262	1.6911	0.2487	0.5262	0.1807	0.0686	0.1501	-7422.9784
power	2	0.25	0.25	413	2.4428	0.3837	1.0839	0.1528	1.1372	0.1706	2.4925	0.426	2.0935	0.2565	0.2189	0.1822	0.1936	0.1528	-7465.3946
power	2	0.25	0.25	414	1.7213	0.3846	0.9775	0.1538	0.9133	0.1615	1.8943	0.4193	2.078	0.2521	0.709	0.1904	0.1002	0.1528	-7419.2432
power	2	0.25	0.25	415	1.9816	0.3682	1.1595	0.1476	1.0578	0.1672	2.3017	0.434	1.7351	0.2466	0.63	0.1875	0.2351	0.1522	-7418.1539
power	2	0.25	0.25	416	1.7971	0.3492	0.9382	0.141	0.9514	0.1697	1.9105	0.4392	2.1288	0.2478	0.6245	0.1823	0.2725	0.1514	-7383.7806
power	2	0.25	0.25	417	2.3478	0.3769	0.7562	0.1449	0.8936	0.172	3.2821	0.448	2.509	0.2563	0.0191	0.1862	0.0822	0.1551	-7459.1649
power	2	0.25	0.25	418	1.6075	0.3462	1.0197	0.1457	1.2516	0.169	2.2635	0.4195	1.9683	0.2504	0.4661	0.1718	0.0399	0.1487	-7355.908
power	2	0.25	0.25	419	1.1065	0.3735	0.7583	0.1519	1.0919	0.1762	2.5456	0.4516	2.3937	0.2641	0.5583	0.1911	-0.1269	0.1591	-7468.1394
power	2	0.25	0.25	420	1.6599	0.3748	0.9143	0.15	1.0492	0.1643	1.9985	0.4165	2.0036	0.2499	0.6626	0.1832	0.0543	0.1527	-7372.0568
power	2	0.25	0.25	421	1.6814	0.3512	0.7676	0.144	0.9279	0.1627	1.8639	0.3982	2.6254	0.2499	0.3791	0.1726	0.1282	0.1427	-7374.6011
power	2	0.25	0.25	422	1.8496	0.3749	0.6902	0.1497	0.7149	0.1662	2.2024	0.4195	2.7691	0.2601	0.3305	0.1811	0.1239	0.1542	-7422.9996
power	2	0.25	0.25	423	2.018	0.3755	0.8133	0.1493	0.9383	0.1622	2.2503	0.4172	2.6968	0.2509	0.2777	0.1829	0.0775	0.1457	-7538.218
power	2	0.25	0.25	424	1.9677	0.3826	1.1308	0.1532	1.0833	0.1633	2.384	0.4333	1.714	0.2471	0.6237	0.1918	0.0978	0.1529	-7425.512
power	2	0.25	0.25	425	1.5936	0.356	1.0283	0.1453	0.996	0.1634	2.1976	0.4159	2.0125	0.2458	0.5476	0.1788	0.0795	0.1482	-7331.4585
power	2	0.25	0.25	426	1.9125	0.3741	0.8553	0.15	1.0985	0.1721	2.4254	0.4336	2.3859	0.2587	0.3412	0.1836	0.0797	0.1531	-7492.62
power	2	0.25	0.25	427	2.3058	0.3947	0.9939	0.1557	1.1303	0.1655	2.6391	0.425	2.026	0.2552	0.301	0.1861	-0.0313	0.1545	-7462.8405
power	2	0.25	0.25	428	1.3288	0.3631	0.8169	0.1446	1.2303	0.1638	2.663	0.4157	2.0727	0.2448	0.5084	0.179	-0.1936	0.1471	-7397.4978
power	2	0.25	0.25	429	1.6786	0.3734	0.7934	0.1499	1.279	0.1742	2.698	0.4371	2.1323	0.26	0.4588	0.1831	-0.0435	0.1564	-7485.7757
power	2	0.25	0.25	430	2.309	0.3892	1.2431	0.1566	0.9712	0.1732	1.7855	0.4428	2.044	0.2608	0.664	0.1936	0.4085	0.1587	-7601.6619
power	2	0.25	0.25	431	2.1502	0.3653	1.0159	0.1501	0.824	0.1678	1.6305	0.4193	2.4457	0.2583	0.4072	0.1771	0.3879	0.1532	-7402.7012
power	2	0.25	0.25	432	1.8546	0.3726	0.9772	0.1509	1.0009	0.1651	2.2599	0.4209	2.1512	0.2547	0.4304	0.1802	0.0832	0.1514	-7383.5173
power	2	0.25	0.25	433	2.3311	0.3765	0.9724	0.1511	0.9718	0.1701	2.8893	0.4413	2.2167	0.2572	0.1757	0.1816	0.0854	0.1564	-7454.4596
power	2	0.25	0.25	434	1.8717	0.3923	0.9256	0.1553	1.0763	0.1672	2.3974	0.4229	2.0971	0.2588	0.5003	0.1866	0.0125	0.1559	-7457.8427
power	2	0.25	0.25	435	1.7085	0.3771	0.955	0.152	0.94	0.1564	2.0699	0.3934	2.1276	0.2486	0.464	0.1743	-0.012	0.1489	-7283.6395
power	2	0.25	0.25	436	2.0427	0.376	0.8766	0.1499	0.9695	0.1669	2.2418	0.4241	2.2645	0.2578	0.4346	0.1827	0.125	0.1529	-7442.2011
power	2	0.25	0.25	437	1.8903	0.3733	1.1211	0.1523	1.3952	0.1718	2.5171	0.4289	1.568	0.2499	0.549	0.1853	0.0228	0.1529	-7410.4284
power	2	0.25	0.25	438	2.3912	0.3797	1.0029	0.1496	1.3209	0.1658	3.3502	0.4454	1.6149	0.2445	0.2265	0.1904	-0.0945	0.1517	-7400.6763
power	2	0.25	0.25	439	1.8934	0.3676	1.3107	0.1548	1.1793	0.1688	1.9961	0.4205	1.6179	0.2526	0.6615	0.1844	0.1963	0.1508	-7403.4842
power	2	0.25	0.25	440	1.9993	0.3744	0.9221	0.1504	1.114	0.1666	2.5017	0.4261	2.1754	0.2546	0.2856	0.1838	0.0663	0.1512	-7389.4049
power	2	0.25	0.25	441	1.6271	0.3681	1.0216	0.152	0.9025	0.1692	2.0393	0.4302	2.2461	0.2563	0.5882	0.1838	0.2034	0.1555	-7435.494
power	2	0.25	0.25	442	1.8337	0.3652	0.6908	0.1458	0.6096	0.1592	2.2304	0.4165	2.8272	0.2521	0.2973	0.1762	0.1343	0.15	-7386.6196
power	2	0.25	0.25	443	2.4046	0.3793	1.0758	0.1497	0.9079	0.1658	2.183	0.4279	2.125	0.2526	0.3655	0.1827	0.3236	0.1533	-7421.2499
power	2	0.25	0.25	444	1.8656	0.361	1.1041	0.1487	1.1774	0.1691	2.6234	0.4289	1.8605	0.2514	0.3957	0.1789	0.083	0.1509	-7379.2502
power	2	0.25	0.25	445	2.9641	0.3914	1.22	0.156	0.8671	0.1632	2.2381	0.4188	2.0794	0.2542	0.2363	0.1799	0.3817	0.1535	-7480.4628
power	2	0.25	0.25	446	2.2936	0.3829	1.2698	0.1538	1.1833	0.1623	2.6184	0.4201	1.6017	0.2459	0.372	0.1822	0.0863	0.1502	-7381.7326
power	2	0.25	0.25	447	2.0011	0.3643	1.1596	0.1494	1.4255	0.1731	2.0659	0.4278	1.4472	0.2489	0.6972	0.1844	0.1658	0.1522	-7401.32
power	2	0.25	0.25	448	1.8612	0.3931	1.0381	0.1591	1.1663	0.1676	2.4924	0.4238	2.062	0.26	0.4557	0.186	-0.0195	0.1554	-7506.2193
power	2	0.25	0.25	449	2.0562	0.374	0.9515	0.1533	1.0511	0.1653	2.2706	0.4071	2.1507	0.2569	0.3608	0.176	0.0448	0.1505	-7390.5924
power	2	0.25	0.25	450	1.275	0.3629	0.8316	0.1466	0.9103	0.165	2.2509	0.4179	2.3387	0.2531	0.5584	0.1764	-1e-04	0.1515	-7358.8843
power	2	0.25	0.25	451	2.0954	0.3925	0.8688	0.1546	0.9288	0.1668	2.0205	0.4175	2.3433	0.2612	0.5377	0.1878	0.1474	0.1548	-7520.4965
power	2	0.25	0.25	452	1.9622	0.3937	0.9202	0.1511	0.9737	0.169	2.2023	0.4479	2.0726	0.2561	0.6272	0.1973	0.1425	0.1586	-7471.3992
power	2	0.25	0.25	453	1.2981	0.3806	0.8354	0.1532	1.0532	0.1654	2.2288	0.4198	2.2227	0.2549	0.6323	0.1854	-0.0883	0.1533	-7421.1687
power	2	0.25	0.25	454	1.6305	0.37	0.9114	0.1512	1.1204	0.1704	2.5393	0.4271	2.1161	0.2549	0.5119	0.184	-0.0123	0.1532	-7461.8863
power	2	0.25	0.25	455	1.5904	0.3826	0.8284	0.1542	0.965	0.1701	2.1344	0.42	2.4644	0.2666	0.5432	0.1837	0.0059	0.1557	-7506.4044
power	2	0.25	0.25	456	1.2309	0.3692	0.929	0.1466	0.9448	0.1652	1.8485	0.4225	2.098	0.2496	0.8108	0.1869	0.0615	0.1522	-7374.2414
power	2	0.25	0.25	457	2.4056	0.3807	1.2137	0.1509	1.1126	0.1598	1.9255	0.4009	1.7927	0.2454	0.4309	0.1784	0.224	0.1474	-7362.3742
power	2	0.25	0.25	458	1.3692	0.3774	1.2281	0.1548	1.3781	0.1729	2.5291	0.4235	1.6259	0.2564	0.6503	0.1815	-0.1119	0.1538	-7449.3835
power	2	0.25	0.25	459	1.7522	0.3828	0.7442	0.1467	0.8855	0.1579	2.0113	0.4138	2.2785	0.2448	0.5949	0.1884	0.0433	0.1489	-7370.0734
power	2	0.25	0.25	460	2.3766	0.3648	1.2464	0.1499	1.2428	0.1619	2.6671	0.4102	1.6128	0.2432	0.2632	0.1715	0.1093	0.1476	-7340.6508
power	2	0.25	0.25	461	2.4288	0.3691	1.1154	0.1517	0.9887	0.1653	2.2011	0.4176	2.1668	0.2529	0.2633	0.1772	0.2269	0.1498	-7431.7235
power	2	0.25	0.25	462	2.5771	0.3861	1.1273	0.1541	0.9437	0.17	2.8217	0.4468	2.1131	0.2573	0.1692	0.1886	0.1848	0.1564	-7480.3558
power	2	0.25	0.25	463	2.6365	0.378	1.2308	0.1552	1.0419	0.1677	2.7338	0.4285	1.9169	0.2547	0.1856	0.1815	0.215	0.1527	-7451.5361
power	2	0.25	0.25	464	1.6494	0.3656	0.9242	0.1488	1.0552	0.1678	2.1986	0.4157	2.2273	0.253	0.4657	0.1766	0.0758	0.1513	-7393.1177
power	2	0.25	0.25	465	1.902	0.3752	1.0309	0.1552	1.3593	0.1714	2.896	0.4304	1.8314	0.2549	0.3476	0.1814	-0.0988	0.1538	-7450.1688
power	2	0.25	0.25	466	1.6743	0.3741	0.8097	0.1501	1.2366	0.1718	3.0719	0.4407	2.1865	0.2577	0.3186	0.1834	-0.1523	0.1554	-7483.5729
power	2	0.25	0.25	467	1.7693	0.3671	1.145	0.1518	1.1133	0.168	2.2638	0.4295	1.9387	0.255	0.5339	0.1816	0.1007	0.1526	-7434.3948
power	2	0.25	0.25	468	2.0454	0.3718	1.0017	0.1492	0.7107	0.163	1.8964	0.4205	2.2686	0.2511	0.5176	0.1837	0.3008	0.1523	-7370.181
power	2	0.25	0.25	469	1.6103	0.3677	0.9523	0.1462	1.177	0.1606	2.5408	0.4136	1.7631	0.2414	0.6063	0.1836	-0.0662	0.1475	-7356.4884
power	2	0.25	0.25	470	1.6826	0.3632	0.8981	0.1449	0.9544	0.1585	2.1333	0.4007	2.2833	0.2434	0.4676	0.175	0.0366	0.1452	-7374.901
power	2	0.25	0.25	471	1.9865	0.3892	1.0216	0.1541	1.0405	0.1659	2.1415	0.4287	1.9961	0.2557	0.5352	0.1882	0.0935	0.1552	-7417.7347
power	2	0.25	0.25	472	1.0348	0.3708	0.8386	0.1501	1.018	0.1736	1.9704	0.4449	2.1963	0.2592	0.9312	0.1918	0.0177	0.1585	-7506.476
power	2	0.25	0.25	473	1.9132	0.38	1.0139	0.1521	1.2285	0.1679	2.1991	0.418	1.9731	0.2532	0.5336	0.1845	0.05	0.1515	-7473.1129
power	2	0.25	0.25	474	2.0147	0.3533	0.913	0.1438	1.1006	0.1603	2.5981	0.3956	2.2827	0.2444	0.1818	0.1685	-0.0134	0.1406	-7390.7551
power	2	0.25	0.25	475	2.0793	0.3809	1.0571	0.1524	1.0153	0.1623	2.0126	0.4078	1.9397	0.2513	0.5349	0.1811	0.1225	0.1508	-7378.5553
power	2	0.25	0.25	476	2.2301	0.3864	0.981	0.1548	1.1772	0.1661	2.919	0.4225	2.2193	0.2574	0.1212	0.1821	-0.0432	0.1509	-7491.1455
power	2	0.25	0.25	477	1.9395	0.3544	1.0449	0.1494	0.9365	0.1683	2.0894	0.4215	2.2338	0.2587	0.4535	0.1739	0.2284	0.1511	-7430.1449
power	2	0.25	0.25	478	2.0383	0.3702	1.213	0.1546	1.0519	0.1698	2.294	0.4184	2.0852	0.2581	0.3854	0.1777	0.1259	0.1519	-7479.353
power	2	0.25	0.25	479	1.0205	0.3738	1.0067	0.1552	0.9737	0.1754	1.5975	0.4424	2.1533	0.2623	1.0164	0.19	0.108	0.1605	-7513.7032
power	2	0.25	0.25	480	2.0767	0.3626	0.9466	0.1473	0.9218	0.1668	1.5677	0.421	2.267	0.2533	0.5262	0.1809	0.3523	0.1513	-7370.0797
power	2	0.25	0.25	481	1.4937	0.3963	1.104	0.1575	1.2005	0.1688	2.5421	0.4311	1.8752	0.2579	0.656	0.1915	-0.0994	0.1574	-7520.4906
power	2	0.25	0.25	482	1.5049	0.3715	0.7626	0.1489	1.0538	0.1635	2.4378	0.4177	2.5714	0.2545	0.3798	0.1794	-0.0897	0.1493	-7493.5849
power	2	0.25	0.25	483	1.6854	0.3892	0.9269	0.1561	1.0293	0.1642	1.9896	0.4156	2.1556	0.2583	0.6959	0.1847	0.0339	0.1558	-7500.8228
power	2	0.25	0.25	484	2.0764	0.3831	1.191	0.1551	1.1126	0.1633	2.6312	0.4118	1.8751	0.2479	0.331	0.1795	0.006	0.1517	-7409.2238
power	2	0.25	0.25	485	1.3521	0.359	0.9406	0.146	0.9941	0.1654	1.7831	0.4143	2.1979	0.2494	0.7443	0.1791	0.1312	0.1498	-7418.4733
power	2	0.25	0.25	486	1.6903	0.3721	1.1635	0.1538	1.1028	0.1657	2.1638	0.415	1.9825	0.2533	0.5393	0.1793	0.0694	0.1513	-7429.404
power	2	0.25	0.25	487	2.1852	0.3733	1.0836	0.1474	1.1351	0.1625	1.962	0.4172	1.7145	0.2412	0.5498	0.1853	0.2344	0.1494	-7313.6288
power	2	0.25	0.25	488	2.2403	0.3826	0.9942	0.1503	1.1131	0.1588	1.9099	0.3947	2.1027	0.2477	0.4433	0.1783	0.1569	0.1468	-7431.3844
power	2	0.25	0.25	489	2.0383	0.3635	1.0134	0.1424	1.3042	0.1612	2.4925	0.4125	1.8873	0.2374	0.3935	0.178	0.0455	0.1435	-7427.5986
power	2	0.25	0.25	490	1.859	0.36	0.9595	0.1486	1.2145	0.1693	2.6721	0.4209	2.1317	0.2547	0.2648	0.1768	-0.0019	0.1482	-7408.0297
power	2	0.25	0.25	491	2.5144	0.3614	1.1569	0.1454	1.4795	0.1717	3.5204	0.4382	1.6318	0.2493	0.0166	0.1748	-0.0065	0.1493	-7431.0691
power	2	0.25	0.25	492	2.7388	0.3581	1.2082	0.1482	0.9208	0.1635	2.008	0.4223	2.0104	0.2479	0.3462	0.1767	0.379	0.1487	-7440.089
power	2	0.25	0.25	493	1.9609	0.3683	1.1031	0.1478	1.0136	0.1737	1.6601	0.4427	1.9152	0.2556	0.8183	0.1914	0.37	0.1562	-7490.6497
power	2	0.25	0.25	494	1.6485	0.3605	1.0077	0.1515	1.1241	0.1727	2.5728	0.4332	2.1012	0.2592	0.4082	0.1775	0.0462	0.154	-7412.6046
power	2	0.25	0.25	495	1.2402	0.3529	0.8783	0.1478	1.2679	0.1737	2.9219	0.4315	2.0692	0.2559	0.429	0.1771	-0.1574	0.1519	-7396.2274
power	2	0.25	0.25	496	2.2426	0.378	1.0484	0.1505	1.331	0.1662	2.8104	0.4173	1.8609	0.249	0.2368	0.1802	-0.022	0.1496	-7433.6688
power	2	0.25	0.25	497	2.0507	0.3799	1.0139	0.1492	1.1064	0.1706	1.9315	0.4243	1.9838	0.2517	0.5695	0.183	0.1524	0.1554	-7427.4305
power	2	0.25	0.25	498	1.4673	0.3777	0.736	0.1484	0.9812	0.159	2.4909	0.3999	2.3298	0.2473	0.3893	0.1761	-0.1686	0.1493	-7312.7944
power	2	0.25	0.25	499	1.6954	0.3713	1.2189	0.1496	1.0303	0.171	1.3611	0.4294	1.7994	0.2515	0.9086	0.1891	0.3415	0.1545	-7420.1343
power	2	0.25	0.25	500	1.7842	0.3809	1.0041	0.1534	0.7662	0.1587	2.0439	0.4138	2.3229	0.2484	0.5753	0.183	0.1107	0.1522	-7458.3178
power	2	0.25	1	1	4.5698	0.5688	0.6766	0.1895	0.9818	0.2099	5.6286	0.6359	2.9028	0.3159	0.1791	0.2823	-0.0757	0.2088	-8597.4337
power	2	0.25	1	2	5.146	0.5626	0.9931	0.1947	1.2029	0.2132	4.9629	0.6225	2.4398	0.3168	0.2209	0.2751	0.0734	0.2106	-8590.3
power	2	0.25	1	3	4.4658	0.5904	1.1431	0.2023	1.4941	0.2065	5.4515	0.6022	2.1588	0.3139	0.337	0.2791	-0.1891	0.2071	-8658.135
power	2	0.25	1	4	4.82	0.6042	1.2392	0.1979	1.3557	0.218	5.2573	0.6492	2.0085	0.3143	0.5227	0.2989	0.078	0.2167	-8685.9321
power	2	0.25	1	5	4.4674	0.5633	1.0487	0.1911	0.9746	0.2066	3.9937	0.6095	2.3404	0.3078	0.7814	0.281	0.2456	0.2087	-8546.8544
power	2	0.25	1	6	4.8608	0.5571	0.7191	0.182	0.8729	0.2019	4.8453	0.6099	3.2859	0.3096	0.0571	0.2796	0.1471	0.1906	-8629.7286
power	2	0.25	1	7	5.4921	0.5828	1.2708	0.1976	1.1153	0.2163	5.3181	0.637	2.2744	0.3192	0.121	0.2832	0.3834	0.2137	-8616.7675
power	2	0.25	1	8	4.3747	0.5919	1.3668	0.2048	1.659	0.2193	6.0847	0.6416	1.6852	0.3203	0.4873	0.2901	-0.1663	0.2153	-8719.5262
power	2	0.25	1	9	4.721	0.5982	1.1533	0.2003	1.3758	0.2155	4.6998	0.6188	2.0395	0.3153	0.5158	0.2921	0.0583	0.2143	-8582.5858
power	2	0.25	1	10	4.1666	0.567	0.6802	0.1805	1.0047	0.2035	4.9099	0.6429	2.6847	0.2934	0.7091	0.2991	0.0383	0.201	-8624.374
power	2	0.25	1	11	4.3442	0.5378	0.6261	0.1771	0.7166	0.2005	4.9028	0.6268	3.3955	0.3056	0.2689	0.2819	0.1711	0.1902	-8633.245
power	2	0.25	1	12	4.8929	0.5931	1.3884	0.1986	1.2925	0.2121	4.7804	0.6373	1.8818	0.3105	0.6398	0.2949	0.2074	0.2124	-8664.1925
power	2	0.25	1	13	5.3444	0.5969	1.5248	0.2016	1.6037	0.2146	5.7391	0.6319	1.3848	0.3106	0.3121	0.2869	0.0576	0.2121	-8603.9281
power	2	0.25	1	14	4.2357	0.5738	1.2102	0.1992	1.2955	0.2164	5.0286	0.6305	2.0512	0.3203	0.6296	0.2874	0.0919	0.2128	-8614.9076
power	2	0.25	1	15	5.5216	0.5723	1.4509	0.1944	1.3901	0.2104	5.6002	0.6244	1.77	0.3079	0.0931	0.2792	0.248	0.2056	-8570.9451
power	2	0.25	1	16	6.0026	0.5955	1.4444	0.1984	1.4332	0.2134	5.804	0.6326	1.7685	0.3085	-0.0451	0.2873	0.2064	0.2101	-8606.6774
power	2	0.25	1	17	4.9452	0.5745	0.9951	0.1922	1.0114	0.211	3.9946	0.6196	2.6276	0.3158	0.5463	0.283	0.3762	0.208	-8618.81
power	2	0.25	1	18	5.1923	0.5882	1.4939	0.2028	1.4589	0.2216	5.8445	0.653	1.7791	0.3247	0.2693	0.2902	0.2113	0.2156	-8697.8299
power	2	0.25	1	19	4.3898	0.56	0.6699	0.1849	1.0805	0.2039	4.9821	0.6226	2.9915	0.3051	0.3578	0.287	-0.0842	0.195	-8662.7749
power	2	0.25	1	20	5.1165	0.5818	1.2871	0.1963	1.4521	0.2114	5.8595	0.6312	1.6201	0.3047	0.458	0.2893	0.0198	0.2088	-8630.0469
power	2	0.25	1	21	4.8374	0.5792	1.2618	0.1965	1.2098	0.2111	4.6413	0.6178	2.0307	0.3111	0.5319	0.2854	0.177	0.2097	-8574.0558
power	2	0.25	1	22	4.7528	0.5793	1.2809	0.2015	1.0085	0.2099	4.4169	0.6235	2.3246	0.3154	0.5599	0.2832	0.3708	0.2142	-8619.3941
power	2	0.25	1	23	4.6587	0.5943	1.3975	0.2053	1.4316	0.2066	5.1439	0.6269	1.8062	0.3102	0.4649	0.2915	0.0123	0.211	-8608.7008
power	2	0.25	1	24	4.3446	0.584	1.0831	0.1961	1.2121	0.2119	5.3136	0.6346	2.3689	0.3129	0.5262	0.2924	0.0442	0.2091	-8691.4067
power	2	0.25	1	25	4.6587	0.5998	1.1503	0.2012	1.3065	0.2134	4.6963	0.6335	2.0177	0.3141	0.7039	0.2967	0.1472	0.2161	-8632.9375
power	2	0.25	1	26	3.7156	0.5615	0.7156	0.1866	0.9371	0.1991	4.8245	0.6028	2.5744	0.3005	0.5969	0.2803	-0.083	0.2044	-8423.8258
power	2	0.25	1	27	4.5018	0.5768	1.3862	0.2	1.5655	0.2226	5.1415	0.6429	1.6286	0.3198	0.5978	0.2889	0.0976	0.2158	-8608.9195
power	2	0.25	1	28	4.9289	0.5841	1.1285	0.2008	1.3311	0.2095	5.4128	0.5887	2.5693	0.3191	-0.1065	0.2705	-0.0825	0.2032	-8611.0411
power	2	0.25	1	29	5.1168	0.5787	1.1346	0.1982	1.2148	0.2127	5.4427	0.635	2.3887	0.3171	0.1053	0.2859	0.1087	0.2086	-8623.8322
power	2	0.25	1	30	4.5496	0.5698	1.235	0.1925	1.6524	0.2143	5.932	0.6507	1.5767	0.3031	0.4718	0.2897	-0.1025	0.2095	-8603.7973
power	2	0.25	1	31	4.4778	0.5776	1.4196	0.1976	1.1577	0.2072	4.8302	0.6164	1.8345	0.3053	0.5691	0.2811	0.1993	0.2094	-8506.9224
power	2	0.25	1	32	3.3495	0.5851	1.0637	0.2055	1.5312	0.2208	5.0464	0.6391	2.0857	0.3282	0.8354	0.2922	-0.2543	0.2179	-8656.7321
power	2	0.25	1	33	5.1074	0.5915	1.4921	0.2031	1.4762	0.2149	5.8009	0.6172	1.8772	0.3213	0.031	0.2796	0.0178	0.2092	-8614.5666
power	2	0.25	1	34	3.8877	0.5735	1.1876	0.197	1.0756	0.2067	4.0082	0.5987	2.0457	0.3106	1.0074	0.2845	0.1338	0.2091	-8535.2223
power	2	0.25	1	35	4.5216	0.6034	1.0924	0.2042	1.2085	0.2133	4.6316	0.6379	2.2365	0.3205	0.7125	0.2956	0.0479	0.2171	-8663.6636
power	2	0.25	1	36	4.4954	0.6038	1.2619	0.2039	1.5036	0.2153	5.6696	0.6421	1.832	0.3185	0.5251	0.2929	-0.1928	0.217	-8678.8061
power	2	0.25	1	37	5.0501	0.5814	1.4642	0.197	1.3823	0.2183	5.1713	0.6314	1.9421	0.3173	0.2487	0.2826	0.2799	0.2133	-8617.3716
power	2	0.25	1	38	4.64	0.6031	1.2064	0.2052	1.5311	0.2139	5.9055	0.6508	1.8437	0.3197	0.4955	0.2994	-0.1272	0.2147	-8706.0169
power	2	0.25	1	39	5.2813	0.5951	1.4524	0.2014	1.5204	0.2128	5.0509	0.6263	1.8389	0.3105	0.3057	0.2897	0.1626	0.2087	-8665.9383
power	2	0.25	1	40	4.8571	0.5834	1.1346	0.1996	1.1059	0.2068	5.1687	0.6305	2.4635	0.3181	0.2436	0.2854	0.0581	0.207	-8622.87
power	2	0.25	1	41	4.8576	0.5841	1.54	0.1953	1.3818	0.2166	4.8873	0.6375	1.389	0.3055	0.7832	0.2947	0.324	0.2125	-8586.736
power	2	0.25	1	42	4.0944	0.554	0.9567	0.1923	1.6056	0.2109	5.8943	0.6021	2.1284	0.3134	0.1738	0.2643	-0.3147	0.2045	-8527.8373
power	2	0.25	1	43	4.3274	0.5976	1.1327	0.2029	1.4075	0.2078	5.1129	0.6105	2.0909	0.3135	0.5343	0.2881	-0.1616	0.2102	-8628.2635
power	2	0.25	1	44	4.668	0.5702	0.9511	0.1874	0.8272	0.207	4.5542	0.6317	2.8841	0.3114	0.4124	0.2891	0.2556	0.2017	-8629.7611
power	2	0.25	1	45	4.1268	0.5774	1.0608	0.1991	1.0092	0.2153	3.8427	0.6328	2.4381	0.3198	0.9721	0.2955	0.2316	0.2168	-8648.5208
power	2	0.25	1	46	4.5509	0.5649	0.9127	0.1911	1.1677	0.2042	5.4488	0.6147	2.7246	0.3078	0.0959	0.2745	-0.0847	0.2006	-8605.0138
power	2	0.25	1	47	4.9143	0.6069	1.1757	0.1968	1.0642	0.1976	4.929	0.6108	2.2443	0.3016	0.4779	0.291	0.0436	0.2051	-8613.8192
power	2	0.25	1	48	5.592	0.57	1.3488	0.1894	1.3476	0.2105	4.7984	0.6201	1.6445	0.3003	0.3221	0.2808	0.3431	0.2064	-8468.7432
power	2	0.25	1	49	5.7314	0.5862	1.1927	0.1996	1.066	0.2168	4.6325	0.6298	2.4819	0.3253	0.2401	0.2834	0.3646	0.2138	-8680.3478
power	2	0.25	1	50	4.9128	0.5688	1.417	0.1968	1.1683	0.2117	4.5287	0.6012	2.0497	0.3137	0.413	0.2739	0.2704	0.2078	-8557.2922
power	2	0.25	1	51	5.1017	0.5652	1.1325	0.1927	1.4013	0.2193	5.5025	0.6491	2.1103	0.3164	0.2437	0.2839	0.1638	0.213	-8627.2278
power	2	0.25	1	52	3.7998	0.5509	1.1127	0.1921	1.1355	0.214	4.3484	0.6302	2.2978	0.3124	0.7911	0.2809	0.1365	0.2126	-8570.8171
power	2	0.25	1	53	4.7187	0.5884	1.163	0.1932	1.2849	0.2199	5.455	0.6501	2.079	0.3161	0.459	0.2942	0.0596	0.2155	-8641.5066
power	2	0.25	1	54	5.5242	0.5761	0.7525	0.1885	0.6338	0.1903	5.2828	0.5966	3.6597	0.3087	-0.1546	0.2819	0.118	0.1799	-8773.2536
power	2	0.25	1	55	5.2982	0.5984	1.3704	0.2035	1.4045	0.2142	5.8261	0.628	1.8779	0.3147	0.1928	0.2868	0.0934	0.2137	-8656.585
power	2	0.25	1	56	3.699	0.5843	1.0458	0.1948	1.127	0.2177	4.6219	0.6589	2.1336	0.3154	1.0966	0.3047	0.1154	0.2185	-8641.8858
power	2	0.25	1	57	3.9307	0.5701	0.7275	0.1904	1.0465	0.2131	4.6439	0.6446	2.8157	0.3162	0.6332	0.2936	0.0707	0.2115	-8616.0982
power	2	0.25	1	58	4.4903	0.5967	0.957	0.1989	0.9887	0.2091	4.2197	0.6235	2.5441	0.3184	0.7456	0.2916	0.1757	0.2132	-8634.7572
power	2	0.25	1	59	4.3027	0.5745	0.7466	0.199	0.6438	0.2096	4.2681	0.6239	3.0987	0.3264	0.5848	0.2818	0.1968	0.2167	-8588.1471
power	2	0.25	1	60	4.6339	0.5878	1.1316	0.1993	1.3099	0.2059	5.6734	0.6199	2.2097	0.313	0.2498	0.2824	-0.0655	0.207	-8613.3506
power	2	0.25	1	61	4.7238	0.5808	1.149	0.1959	1.1842	0.2047	5.2801	0.6091	2.0629	0.306	0.3055	0.2826	0.0098	0.2081	-8484.1754
power	2	0.25	1	62	5.2014	0.6011	1.3156	0.2034	1.4161	0.2193	5.5598	0.6471	2.0172	0.3223	0.2435	0.2929	0.0365	0.2169	-8690.0023
power	2	0.25	1	63	4.5213	0.5669	1.5936	0.1955	1.5444	0.2171	4.3869	0.6377	1.4339	0.3082	0.8057	0.2873	0.2427	0.2119	-8593.6215
power	2	0.25	1	64	3.7943	0.5717	0.5792	0.1883	0.9178	0.2048	4.5764	0.6222	2.8157	0.3089	0.8091	0.2884	-0.1304	0.2107	-8579.9862
power	2	0.25	1	65	4.9931	0.6261	1.2684	0.2081	1.2519	0.215	4.9692	0.6531	1.9407	0.3214	0.6985	0.3025	0.1157	0.2236	-8701.8279
power	2	0.25	1	66	5.1447	0.5612	1.278	0.1908	0.906	0.1994	5.245	0.6099	2.4215	0.3049	0.1617	0.2759	0.2825	0.1983	-8580.0376
power	2	0.25	1	67	4.8571	0.5805	1.1874	0.1964	1.242	0.2044	5.3241	0.594	2.1105	0.3086	0.246	0.2732	-0.0241	0.205	-8541.4172
power	2	0.25	1	68	4.94	0.5643	1.3805	0.1945	1.5053	0.2147	5.3553	0.6394	1.6315	0.3097	0.4004	0.284	0.1593	0.2091	-8568.1742
power	2	0.25	1	69	3.8987	0.5926	1.1815	0.2073	1.3365	0.2227	4.7186	0.6459	2.0299	0.3254	0.8733	0.2959	-0.0179	0.2233	-8653.7264
power	2	0.25	1	70	4.5411	0.5839	1.1185	0.1985	1.3971	0.2146	6.5683	0.6394	2.2983	0.3167	0.0505	0.2871	-0.2116	0.2072	-8683.4772
power	2	0.25	1	71	4.7304	0.5627	1.4072	0.1945	1.3949	0.2157	5.5325	0.6379	1.7174	0.3084	0.4154	0.2845	0.1496	0.2098	-8581.6457
power	2	0.25	1	72	5.4048	0.5696	1.4709	0.1975	1.6396	0.2125	5.5703	0.6184	1.8478	0.3103	0.012	0.2716	0.0759	0.2046	-8652.1715
power	2	0.25	1	73	4.2205	0.5933	1.1588	0.1984	0.9344	0.2125	3.6079	0.6298	2.3678	0.3197	1.0174	0.2963	0.3838	0.2169	-8624.9619
power	2	0.25	1	74	4.7598	0.5762	0.9631	0.199	1.1601	0.2108	5.7674	0.6312	2.8113	0.3214	-0.005	0.2802	-0.0766	0.2062	-8682.5359
power	2	0.25	1	75	4.6815	0.5605	0.8985	0.186	0.8916	0.2064	4.6305	0.6218	2.5465	0.3049	0.4315	0.2829	0.2478	0.207	-8481.6746
power	2	0.25	1	76	3.8499	0.6133	0.9722	0.2083	1.0524	0.2157	4.9647	0.6481	2.4949	0.3289	0.8562	0.3026	-0.0755	0.2235	-8712.2659
power	2	0.25	1	77	5.269	0.58	1.0981	0.2008	1.4189	0.2147	5.7564	0.609	2.1868	0.3228	0.0555	0.2718	-0.0275	0.2104	-8624.5441
power	2	0.25	1	78	4.5875	0.5705	0.758	0.1869	0.8614	0.2005	4.9241	0.6182	3.2979	0.3124	0.1024	0.2874	0.108	0.1943	-8644.3189
power	2	0.25	1	79	5.8937	0.5818	1.4169	0.1958	1.6859	0.2074	6.4496	0.6262	1.6602	0.302	-0.1709	0.2788	-0.0422	0.2031	-8646.1191
power	2	0.25	1	80	3.8136	0.5924	0.6024	0.1942	0.8153	0.2095	4.4412	0.6431	3.2158	0.3184	0.7348	0.3007	-0.0211	0.2127	-8693.9215
power	2	0.25	1	81	4.7882	0.568	1.2204	0.1944	1.3791	0.2041	5.413	0.6047	2.0839	0.3051	0.1182	0.2743	0.0293	0.2006	-8523.0727
power	2	0.25	1	82	4.45	0.5735	0.9643	0.193	0.9735	0.2027	4.483	0.5774	2.5989	0.312	0.384	0.2724	0.1051	0.2044	-8494.5353
power	2	0.25	1	83	3.6365	0.5693	0.9552	0.1955	1.6734	0.226	5.8915	0.6569	2.1266	0.3243	0.4687	0.2888	-0.3065	0.216	-8642.3715
power	2	0.25	1	84	3.7647	0.5796	0.9653	0.1926	1.0831	0.2029	4.318	0.5977	2.6249	0.3075	0.7428	0.2822	-0.0496	0.2041	-8627.8493
power	2	0.25	1	85	4.0869	0.5931	1.0545	0.2037	1.3526	0.2202	5.5617	0.6531	2.3818	0.3288	0.421	0.2941	-0.1111	0.2198	-8683.0634
power	2	0.25	1	86	4.102	0.5881	1.1922	0.2017	1.0445	0.2047	4.1415	0.5974	2.1714	0.3146	0.8215	0.2849	0.1425	0.2116	-8537.6083
power	2	0.25	1	87	5.4243	0.5795	1.3102	0.196	1.2247	0.2126	5.7945	0.6305	2.1458	0.3126	-0.0301	0.282	0.1985	0.2088	-8588.5331
power	2	0.25	1	88	5.8705	0.6293	1.285	0.2165	1.4422	0.2071	6.2037	0.6057	2.1963	0.326	-0.1942	0.2803	-0.1413	0.2163	-8722.7771
power	2	0.25	1	89	4.5773	0.5738	0.8305	0.1894	0.8044	0.2033	4.1691	0.6123	3.0176	0.3118	0.5096	0.2881	0.1961	0.2023	-8629.0725
power	2	0.25	1	90	4.8306	0.5289	1.3114	0.1804	1.1264	0.2011	4.567	0.5969	2.145	0.2934	0.2846	0.2625	0.3472	0.1936	-8464.3212
power	2	0.25	1	91	4.7494	0.5569	0.9587	0.1894	1.5435	0.2099	6.3263	0.6118	2.4195	0.3082	-0.0731	0.2683	-0.2078	0.1975	-8666.8573
power	2	0.25	1	92	5.2541	0.5802	1.2451	0.1974	1.3838	0.2108	5.9134	0.6171	2.3808	0.3138	-0.0877	0.279	0.0143	0.1996	-8706.6677
power	2	0.25	1	93	5.1051	0.578	1.1972	0.193	1.3116	0.2203	5.1185	0.6718	2.0634	0.3124	0.5827	0.2993	0.2395	0.2169	-8724.9851
power	2	0.25	1	94	4.2134	0.6011	1.1381	0.2047	1.0136	0.2224	4.6323	0.6622	2.4216	0.3289	0.8095	0.3029	0.2243	0.2249	-8701.1327
power	2	0.25	1	95	4.2195	0.5544	1.3026	0.1899	1.0925	0.2118	3.9081	0.6163	2.0038	0.3085	0.787	0.2853	0.3804	0.2064	-8470.718
power	2	0.25	1	96	4.2609	0.5732	1.1788	0.1983	1.4749	0.2104	5.403	0.5893	1.914	0.3106	0.4281	0.2676	-0.1464	0.2087	-8553.8433
power	2	0.25	1	97	5.529	0.6119	1.2797	0.2052	1.4392	0.2158	5.2277	0.6226	2.0787	0.3217	0.1575	0.2908	0.0996	0.2146	-8668.0422
power	2	0.25	1	98	3.828	0.5371	1.0911	0.1911	1.0604	0.2043	4.7055	0.5973	2.3136	0.3048	0.4763	0.2657	0.086	0.2022	-8418.728
power	2	0.25	1	99	3.9868	0.5913	1.0585	0.2038	1.0358	0.2067	4.0343	0.6039	2.3574	0.318	0.8933	0.2896	0.1013	0.2142	-8584.484
power	2	0.25	1	100	4.8121	0.5973	1.36	0.1986	1.2647	0.2042	4.7092	0.6274	1.8457	0.3004	0.7047	0.2943	0.1946	0.2103	-8638.1706
power	2	0.25	1	101	5.6438	0.5775	1.4625	0.1963	1.3489	0.2163	5.3857	0.6232	1.9061	0.3155	0.1642	0.2771	0.3026	0.2099	-8655.4149
power	2	0.25	1	102	5.0759	0.5864	1.2031	0.1982	1.2134	0.2122	5.2331	0.6272	2.5591	0.318	0.0795	0.2888	0.1632	0.2051	-8684.7147
power	2	0.25	1	103	4.0473	0.567	0.6099	0.1859	0.9165	0.2052	4.717	0.6243	3.0199	0.3091	0.5837	0.2838	-0.0407	0.2064	-8626.9437
power	2	0.25	1	104	4.1761	0.5727	0.8208	0.1944	0.906	0.2063	4.2297	0.5941	2.7582	0.3168	0.6684	0.2772	0.098	0.2086	-8573.1915
power	2	0.25	1	105	4.8629	0.5774	0.9902	0.1885	1.4051	0.2231	5.3933	0.6838	2.0007	0.3116	0.7031	0.3028	0.1558	0.2179	-8703.704
power	2	0.25	1	106	4.729	0.5729	1.0337	0.1951	1.3629	0.2113	5.5137	0.6284	2.1898	0.3128	0.2712	0.2837	-0.0468	0.2084	-8586.7461
power	2	0.25	1	107	3.314	0.5206	0.9503	0.1867	1.5688	0.2137	6.3059	0.6067	2.0951	0.3117	0.272	0.2544	-0.3991	0.2022	-8483.9345
power	2	0.25	1	108	4.671	0.5991	1.1042	0.2013	1.0831	0.2137	5.4326	0.6339	2.496	0.3211	0.3767	0.2882	0.0938	0.2151	-8695.4006
power	2	0.25	1	109	4.2329	0.5706	1.121	0.1944	1.5618	0.2153	6.021	0.61	2.0024	0.3146	0.2096	0.2715	-0.3032	0.2078	-8572.0057
power	2	0.25	1	110	4.4089	0.5374	1.1413	0.1831	1.4118	0.2175	5.684	0.648	2.0923	0.3071	0.3165	0.2799	0.0925	0.2037	-8588.7054
power	2	0.25	1	111	5.5472	0.5883	1.6009	0.2032	1.294	0.2157	5.1863	0.6278	1.7726	0.3154	0.3409	0.282	0.4302	0.214	-8671.541
power	2	0.25	1	112	3.8836	0.5698	1.0473	0.2003	1.2164	0.2091	5.0208	0.6143	2.3452	0.3165	0.6774	0.2814	-0.0883	0.2083	-8648.3414
power	2	0.25	1	113	5.0281	0.5899	1.3551	0.2051	1.3554	0.2125	5.0646	0.6236	2.0274	0.3201	0.2552	0.2832	0.1521	0.2124	-8599.5787
power	2	0.25	1	114	4.0928	0.5596	0.9244	0.1943	1.4684	0.2045	5.9283	0.5975	2.3004	0.3101	0.1887	0.2652	-0.3215	0.2039	-8564.6111
power	2	0.25	1	115	4.4338	0.5927	0.9467	0.1986	1.2128	0.2231	4.4431	0.65	2.4313	0.3251	0.8782	0.2962	0.1414	0.2209	-8747.9297
power	2	0.25	1	116	4.5298	0.5797	1.3563	0.2026	1.2427	0.216	4.267	0.6302	2.0707	0.3203	0.6443	0.2964	0.2847	0.2124	-8605.5972
power	2	0.25	1	117	4.4718	0.5837	1.0268	0.1951	0.9686	0.2145	4.6286	0.6482	2.4102	0.319	0.7348	0.296	0.2278	0.2163	-8630.7706
power	2	0.25	1	118	4.6011	0.6033	0.9131	0.1947	1.0166	0.2132	4.9829	0.6489	2.892	0.3176	0.4718	0.3034	0.0869	0.2095	-8772.7768
power	2	0.25	1	119	5.0698	0.5693	0.7768	0.1836	0.7048	0.2054	4.2324	0.6376	3.1269	0.3066	0.5296	0.2924	0.39	0.2023	-8703.023
power	2	0.25	1	120	5.2634	0.5873	0.999	0.193	1.2045	0.2119	6.2888	0.6654	2.842	0.3162	-0.0808	0.2999	-0.0019	0.2022	-8821.8193
power	2	0.25	1	121	4.5408	0.5635	1.2867	0.195	1.0854	0.2143	4.3939	0.6285	2.211	0.3159	0.5483	0.2843	0.3428	0.2105	-8553.0519
power	2	0.25	1	122	5.6378	0.5974	1.4621	0.2036	1.3138	0.2251	5.2482	0.6684	1.9427	0.3264	0.3404	0.2952	0.3982	0.2207	-8730.1755
power	2	0.25	1	123	4.1946	0.6042	1.232	0.2069	1.378	0.2262	5.2208	0.6589	2.1816	0.3306	0.5254	0.2953	7e-04	0.2247	-8685.9309
power	2	0.25	1	124	4.702	0.5879	0.9964	0.1937	0.9404	0.2088	5.6455	0.6325	2.6458	0.3142	0.2981	0.2869	0.0711	0.2099	-8661.9404
power	2	0.25	1	125	4.1375	0.5873	1.156	0.2001	1.0481	0.2093	3.8385	0.6187	2.022	0.3142	1.1553	0.2896	0.2419	0.2158	-8588.9701
power	2	0.25	1	126	5.1507	0.5665	1.1566	0.1883	1.0989	0.2135	5.5981	0.6407	2.4585	0.3071	0.1057	0.2874	0.1458	0.2041	-8647.4188
power	2	0.25	1	127	5.2559	0.5661	0.8373	0.1879	0.9725	0.1969	5.4667	0.5802	2.9324	0.3056	-0.0591	0.2634	0.0122	0.1941	-8620.0791
power	2	0.25	1	128	4.9164	0.5853	1.0429	0.2012	1.0957	0.208	4.9634	0.6004	2.578	0.32	0.2309	0.2754	-0.038	0.2079	-8614.6363
power	2	0.25	1	129	5.063	0.5764	1.1784	0.1931	1.265	0.2075	4.7248	0.6186	2.1206	0.304	0.3754	0.2843	0.1819	0.2055	-8564.5486
power	2	0.25	1	130	3.3283	0.5464	1.0463	0.1889	0.8706	0.2071	3.9032	0.6136	2.3244	0.3076	1.0435	0.2802	0.2871	0.2077	-8452.436
power	2	0.25	1	131	5.1025	0.5767	1.3508	0.1957	1.5585	0.2062	5.8921	0.6194	1.6473	0.3013	0.1951	0.2843	-0.1029	0.2009	-8578.2498
power	2	0.25	1	132	5.4565	0.5702	1.3754	0.1938	1.3546	0.2065	5.1553	0.6057	1.8924	0.3051	0.1863	0.2746	0.2454	0.2037	-8572.1788
power	2	0.25	1	133	4.8482	0.5839	1.2479	0.199	1.0565	0.2083	3.9682	0.6115	2.2752	0.3133	0.6529	0.2832	0.303	0.2115	-8605.6475
power	2	0.25	1	134	4.3687	0.5639	1.1617	0.192	1.5867	0.2225	4.889	0.6461	1.8011	0.3119	0.6268	0.2877	0.0459	0.214	-8575.8725
power	2	0.25	1	135	3.5343	0.5499	0.737	0.1878	1.0467	0.2069	4.5643	0.6171	2.4764	0.3081	0.7591	0.2824	-0.0274	0.2066	-8450.2457
power	2	0.25	1	136	4.2943	0.5606	1.028	0.1915	1.3381	0.217	4.8765	0.6518	2.14	0.3135	0.6086	0.2902	0.0762	0.2131	-8578.4874
power	2	0.25	1	137	4.5842	0.5875	1.3192	0.1982	1.6532	0.2163	5.6462	0.6305	1.5582	0.3111	0.5183	0.2852	-0.1353	0.2134	-8624.4766
power	2	0.25	1	138	5.5643	0.594	1.3833	0.1981	1.2884	0.2066	5.9864	0.6241	2.2022	0.3088	2e-04	0.2853	0.1129	0.2033	-8734.6272
power	2	0.25	1	139	4.1897	0.5718	0.8884	0.1946	1.4357	0.2232	5.7106	0.6596	2.3083	0.3247	0.4726	0.29	-0.0346	0.2161	-8663.5964
power	2	0.25	1	140	4.6159	0.574	1.1161	0.1977	1.1412	0.213	4.4168	0.6247	2.2796	0.3187	0.5944	0.2861	0.1786	0.2125	-8586.9584
power	2	0.25	1	141	4.8824	0.5917	1.087	0.1983	0.9584	0.2007	4.4209	0.6034	2.7471	0.3116	0.3571	0.2864	0.1253	0.2013	-8650.7414
power	2	0.25	1	142	5.3222	0.5884	1.1314	0.1941	1.4125	0.2052	5.6466	0.6006	2.0212	0.3041	0.0281	0.2778	-0.0496	0.2034	-8529.2792
power	2	0.25	1	143	5.0555	0.6136	1.0378	0.2088	1.0885	0.2146	5.7232	0.6449	2.8877	0.3306	0.088	0.294	0.0437	0.2162	-8803.7181
power	2	0.25	1	144	3.3744	0.5702	1.022	0.1987	1.2794	0.2195	4.4368	0.6385	2.1824	0.3212	0.9808	0.2917	-0.0679	0.2176	-8590.0765
power	2	0.25	1	145	4.2549	0.5722	1.2934	0.1983	1.5414	0.2103	5.0401	0.6031	1.77	0.313	0.5315	0.2754	-0.0595	0.2078	-8555.0163
power	2	0.25	1	146	3.5591	0.5842	0.8957	0.1971	1.2797	0.2074	4.3565	0.609	2.2042	0.3131	0.9696	0.2912	-0.1906	0.2106	-8564.0478
power	2	0.25	1	147	3.3979	0.5692	1.0492	0.1948	1.5265	0.2176	4.6318	0.6403	1.9221	0.314	0.9525	0.2934	-0.1253	0.2138	-8576.5325
power	2	0.25	1	148	4.734	0.5663	1.401	0.1957	1.192	0.206	4.5996	0.5913	2.1155	0.309	0.4791	0.2709	0.2267	0.2025	-8614.102
power	2	0.25	1	149	4.3567	0.5672	1.0034	0.1943	0.8709	0.204	4.1236	0.5905	2.5379	0.3111	0.5703	0.2742	0.1784	0.2071	-8476.8174
power	2	0.25	1	150	4.2232	0.5959	1.5247	0.2082	1.3864	0.2184	5.2783	0.6428	1.7683	0.3222	0.7108	0.2945	0.0411	0.2183	-8704.6027
power	2	0.25	1	151	3.5867	0.5661	1.0033	0.1928	1.1289	0.2227	4.4544	0.6516	2.3766	0.3182	0.8267	0.2932	0.1727	0.2186	-8560.7213
power	2	0.25	1	152	4.6753	0.576	0.9301	0.1887	1.298	0.2158	6.07	0.6617	2.4568	0.3119	0.2486	0.2948	-0.0527	0.2099	-8704.5246
power	2	0.25	1	153	4.0923	0.5631	1.1787	0.1922	0.9021	0.2202	3.886	0.6542	2.3395	0.3191	0.9784	0.2941	0.5044	0.2181	-8594.4425
power	2	0.25	1	154	5.2079	0.5549	1.2181	0.1843	1.3596	0.2121	5.9497	0.6458	2.227	0.303	0.0359	0.2839	0.1341	0.1983	-8669.3861
power	2	0.25	1	155	4.1629	0.5898	0.8788	0.2008	1.2692	0.2111	5.0473	0.6262	2.3737	0.3161	0.5505	0.2902	-0.1848	0.2159	-8593.1288
power	2	0.25	1	156	4.018	0.6021	1.0157	0.1995	1.2151	0.2225	5.4236	0.6762	2.2489	0.3234	0.7816	0.3069	-0.0114	0.2234	-8707.9981
power	2	0.25	1	157	4.9271	0.565	1.4788	0.1979	0.9513	0.2101	3.776	0.6135	2.1748	0.3163	0.6048	0.2789	0.5616	0.2104	-8556.5948
power	2	0.25	1	158	4.2873	0.5539	1.2534	0.1895	1.2301	0.2109	5.2312	0.6305	2.026	0.3055	0.4372	0.2807	0.0789	0.2071	-8523.7402
power	2	0.25	1	159	4.0388	0.5857	0.9649	0.2015	1.3968	0.2217	5.3866	0.6503	2.3459	0.3283	0.5623	0.2932	-0.1741	0.2183	-8694.737
power	2	0.25	1	160	4.11	0.5914	1.0234	0.1974	1.2512	0.2077	4.8264	0.6217	2.0076	0.3071	0.8025	0.2923	-0.0726	0.214	-8553.9612
power	2	0.25	1	161	4.2073	0.6103	1.0148	0.2036	1.3338	0.2113	4.248	0.6119	2.0733	0.3143	0.8637	0.2963	-0.0566	0.2177	-8583.0012
power	2	0.25	1	162	3.8988	0.5764	0.8425	0.1982	0.9926	0.209	5.1076	0.6223	2.7149	0.317	0.5032	0.2842	-0.0829	0.2134	-8585.9018
power	2	0.25	1	163	4.7111	0.5605	1.0437	0.1891	0.8721	0.2069	4.0365	0.6112	2.574	0.3096	0.5628	0.2769	0.371	0.2071	-8541.9724
power	2	0.25	1	164	4.8401	0.5753	1.2948	0.1988	1.2011	0.2102	4.7238	0.6244	2.11	0.3117	0.3819	0.2856	0.206	0.2102	-8552.9191
power	2	0.25	1	165	4.5775	0.5701	1.0356	0.1959	1.3104	0.2166	5.0881	0.629	2.1324	0.3152	0.5096	0.2784	0.0109	0.215	-8586.8995
power	2	0.25	1	166	4.7234	0.5669	1.4583	0.1976	1.6142	0.2261	5.671	0.6506	1.6904	0.3232	0.3622	0.2812	0.113	0.2147	-8659.529
power	2	0.25	1	167	5.0048	0.5916	1.0282	0.193	1.1108	0.2087	5.2769	0.6443	2.3273	0.3083	0.4857	0.2961	0.1675	0.21	-8671.4699
power	2	0.25	1	168	4.901	0.5873	1.4096	0.2002	1.4157	0.2079	5.9764	0.6235	1.7657	0.3102	0.2005	0.2806	-0.0063	0.2094	-8588.4596
power	2	0.25	1	169	4.0603	0.5665	1.3359	0.1949	1.4131	0.2275	4.3275	0.6576	1.8995	0.3219	0.9867	0.2934	0.2214	0.2177	-8698.7655
power	2	0.25	1	170	3.8455	0.5419	0.882	0.1911	1.437	0.2102	5.7763	0.6155	2.2326	0.3135	0.2909	0.2655	-0.3371	0.2058	-8499.8316
power	2	0.25	1	171	4.2979	0.5809	1.0676	0.1939	1.2973	0.208	5.0958	0.6112	1.9927	0.3038	0.5694	0.2833	-0.1275	0.2096	-8520.8337
power	2	0.25	1	172	4.3509	0.5984	1.3444	0.2029	1.3015	0.2147	5.0609	0.6339	1.9956	0.3173	0.6231	0.2947	0.0396	0.2155	-8662.1259
power	2	0.25	1	173	4.1601	0.5883	1.0697	0.1988	1.3644	0.2227	5.1068	0.6568	2.1197	0.3211	0.6594	0.2967	-0.0085	0.2187	-8637.9187
power	2	0.25	1	174	4.8251	0.5692	0.6465	0.1864	0.9132	0.2016	5.3833	0.6269	3.2881	0.3105	0.0856	0.2887	-0.0174	0.194	-8703.7606
power	2	0.25	1	175	4.2165	0.5768	1.2417	0.1965	1.0047	0.2061	3.8276	0.6069	2.0438	0.3069	0.9753	0.2867	0.3344	0.2107	-8528.3947
power	2	0.25	1	176	3.7687	0.5889	1.1526	0.1976	1.5376	0.2169	5.1309	0.6309	1.7367	0.3129	0.8964	0.2914	-0.1222	0.215	-8619.9098
power	2	0.25	1	177	4.4276	0.5763	1.1431	0.1967	1.3541	0.2132	5.0753	0.6289	2.1126	0.3114	0.6537	0.2862	0.0045	0.211	-8691.5801
power	2	0.25	1	178	4.2566	0.5504	0.7746	0.1857	0.9376	0.2028	4.6655	0.6109	2.8657	0.3049	0.4393	0.2779	0.0702	0.2001	-8566.8879
power	2	0.25	1	179	5.5867	0.5968	1.3611	0.2024	1.4434	0.2083	5.9888	0.6231	1.8809	0.3127	0.0115	0.2776	0.0294	0.2113	-8636.3588
power	2	0.25	1	180	5.1664	0.5956	1.2026	0.201	1.0607	0.1989	5.0024	0.5888	2.5554	0.3079	0.1066	0.2801	0.1018	0.201	-8623.9267
power	2	0.25	1	181	5.0161	0.5734	1.5995	0.1994	0.9715	0.2113	3.7598	0.6233	1.8685	0.3121	0.7901	0.2845	0.5887	0.2133	-8567.64
power	2	0.25	1	182	4.2279	0.5974	0.8732	0.2051	1.1764	0.2109	5.1631	0.6232	2.7451	0.3258	0.3103	0.287	-0.14	0.2151	-8636.1681
power	2	0.25	1	183	4.885	0.6188	1.1955	0.2032	0.8441	0.2148	3.9393	0.6575	2.4028	0.3181	0.8913	0.3125	0.4451	0.2237	-8691.6161
power	2	0.25	1	184	6.3317	0.5672	1.6396	0.1978	1.364	0.2108	5.5808	0.6174	1.9146	0.3106	-0.267	0.2694	0.3492	0.2026	-8624.4558
power	2	0.25	1	185	2.7596	0.5544	0.9337	0.1878	1.9186	0.2115	5.5361	0.6308	1.4611	0.3016	0.9878	0.2914	-0.563	0.2046	-8499.0614
power	2	0.25	1	186	4.6016	0.5788	1.0118	0.1959	0.8848	0.2109	5.152	0.6202	2.9503	0.3229	0.2171	0.2851	0.161	0.2052	-8674.3522
power	2	0.25	1	187	4.4326	0.5746	1.3347	0.1984	1.3245	0.2065	5.3497	0.6064	1.9679	0.3096	0.3358	0.2757	-0.0411	0.2082	-8549.2384
power	2	0.25	1	188	5.0852	0.5476	1.2832	0.1943	1.1873	0.2018	5.2131	0.5899	2.56	0.3105	-0.0915	0.2637	0.1639	0.1927	-8610.3353
power	2	0.25	1	189	4.3797	0.5503	1.1541	0.189	1.1535	0.221	4.477	0.6399	2.293	0.315	0.5005	0.2821	0.2635	0.2116	-8530.204
power	2	0.25	1	190	4.7265	0.5718	1.1795	0.1986	1.1396	0.2172	4.7401	0.6418	2.5563	0.3251	0.3792	0.2847	0.2646	0.2132	-8688.1636
power	2	0.25	1	191	4.1713	0.545	1.0368	0.1904	1.3164	0.2144	5.5548	0.6292	2.2866	0.3166	0.3974	0.2768	-0.0148	0.2057	-8608.6818
power	2	0.25	1	192	4.4839	0.5686	0.8435	0.1884	1.2487	0.1977	5.6126	0.5954	2.2841	0.2988	0.3744	0.2725	-0.1777	0.1997	-8549.2936
power	2	0.25	1	193	5.2222	0.5939	1.1947	0.1985	1.1485	0.2176	5.4703	0.6496	2.4498	0.321	0.203	0.2908	0.2309	0.2145	-8718.9361
power	2	0.25	1	194	4.7165	0.5627	0.9473	0.189	1.5454	0.2141	5.9152	0.6149	2.119	0.3109	0.0598	0.2684	-0.18	0.2074	-8522.5794
power	2	0.25	1	195	4.471	0.561	1.1707	0.183	0.958	0.21	4.9935	0.6648	2.3082	0.298	0.7509	0.2959	0.36	0.2067	-8678.5098
power	2	0.25	1	196	4.7734	0.5839	1.1233	0.2055	0.8885	0.2108	4.7036	0.6198	2.6108	0.3262	0.3066	0.2793	0.3151	0.2153	-8559.604
power	2	0.25	1	197	4.6497	0.571	1.0657	0.1955	1.0125	0.2164	5.0444	0.6346	2.645	0.3242	0.2386	0.2796	0.2477	0.2151	-8592.5603
power	2	0.25	1	198	4.6965	0.5991	1.476	0.2005	1.364	0.2043	4.8135	0.6155	1.5617	0.3011	0.7754	0.2935	0.1532	0.209	-8614.02
power	2	0.25	1	199	5.5031	0.596	1.4021	0.2052	1.3796	0.2119	5.0885	0.6165	1.8442	0.3187	0.3685	0.2788	0.1392	0.2136	-8667.1343
power	2	0.25	1	200	5.5161	0.5907	1.3013	0.2021	1.3149	0.2137	5.413	0.6305	2.2682	0.3172	-0.0497	0.2804	0.1012	0.2132	-8636.5845
power	2	0.25	1	201	4.9609	0.5857	1.4545	0.1926	1.4821	0.2079	4.5053	0.6162	1.5512	0.2989	0.6289	0.2865	0.2717	0.2058	-8557.4645
power	2	0.25	1	202	4.5133	0.5659	1.0401	0.1955	1.2545	0.191	5.3901	0.5545	2.3995	0.2985	0.1262	0.2618	-0.1891	0.1934	-8529.9545
power	2	0.25	1	203	3.6978	0.5917	1.1151	0.2036	1.3435	0.2157	5.0321	0.6456	2.0121	0.3184	0.9053	0.2964	-0.0754	0.2197	-8651.0644
power	2	0.25	1	204	3.8523	0.5641	0.8925	0.1928	1.1898	0.2007	4.5318	0.59	2.2284	0.3042	0.7335	0.2773	-0.121	0.2029	-8476.1498
power	2	0.25	1	205	5.4759	0.5908	1.4794	0.1978	1.4152	0.2042	5.7394	0.6236	1.7436	0.3012	0.1831	0.2864	0.1275	0.2042	-8644.2326
power	2	0.25	1	206	3.8238	0.5702	0.9429	0.1931	1.1027	0.212	4.5145	0.6221	2.317	0.317	0.843	0.2836	0.0442	0.213	-8557.1526
power	2	0.25	1	207	4.9051	0.5986	1.0459	0.1996	1.4763	0.203	5.7557	0.5982	2.0816	0.3059	0.2312	0.2783	-0.1817	0.2073	-8619.5233
power	2	0.25	1	208	4.2447	0.5539	0.9267	0.191	1.2238	0.2127	4.6295	0.6033	2.3453	0.3136	0.5146	0.2737	0.0264	0.2082	-8508.9717
power	2	0.25	1	209	4.418	0.5956	0.6578	0.1922	1.1831	0.2118	5.4578	0.6319	2.7958	0.3155	0.3848	0.295	-0.1965	0.2066	-8683.2158
power	2	0.25	1	210	4.8964	0.5785	1.2144	0.1934	1.6023	0.2098	6.0144	0.6231	1.6822	0.305	0.188	0.2794	-0.1317	0.2071	-8540.0597
power	2	0.25	1	211	4.8106	0.5722	1.3397	0.1969	1.1085	0.2101	4.91	0.6184	2.0953	0.3134	0.4218	0.2801	0.2509	0.2089	-8568.4629
power	2	0.25	1	212	4.348	0.5527	1.4282	0.1935	1.4072	0.209	5.0092	0.6046	1.6363	0.3042	0.4829	0.2686	0.0921	0.2058	-8465.4496
power	2	0.25	1	213	5.1246	0.5991	0.9222	0.199	1.2775	0.2111	5.3974	0.6232	2.4124	0.3147	0.284	0.2876	-0.064	0.2125	-8667.8413
power	2	0.25	1	214	4.4573	0.5942	0.9987	0.2032	1.1041	0.2101	3.841	0.6126	2.4413	0.3166	0.8182	0.2886	0.0981	0.2176	-8627.1248
power	2	0.25	1	215	4.6755	0.5946	1.2156	0.1975	1.6246	0.2103	5.5688	0.6331	1.6532	0.3047	0.4881	0.2936	-0.1222	0.2101	-8605.7147
power	2	0.25	1	216	5.2863	0.5595	1.5262	0.1928	1.3458	0.2096	5.5933	0.6313	1.5863	0.3021	0.2096	0.2789	0.26	0.2056	-8516.4233
power	2	0.25	1	217	4.9688	0.5962	1.1419	0.2034	1.3209	0.2082	5.5403	0.6131	2.127	0.3161	0.2285	0.2808	-0.0805	0.212	-8598.9783
power	2	0.25	1	218	4.5748	0.5939	1.3097	0.2032	0.9455	0.2114	4.3432	0.6391	2.3471	0.3184	0.7853	0.2984	0.3465	0.2144	-8703.757
power	2	0.25	1	219	4.9565	0.5436	1.0995	0.1878	1.0882	0.2177	4.5152	0.6209	2.5236	0.3186	0.2141	0.2742	0.3523	0.206	-8528.8679
power	2	0.25	1	220	4.3153	0.5933	1.1972	0.2028	1.339	0.2147	4.4812	0.6359	1.9468	0.314	0.8743	0.2967	0.1269	0.2183	-8642.8976
power	2	0.25	1	221	4.4318	0.5882	0.7266	0.1965	0.7692	0.2014	4.506	0.6058	3.4362	0.3218	0.4309	0.2873	0.0734	0.2009	-8765.0041
power	2	0.25	1	222	4.4362	0.5659	1.2051	0.1925	1.2198	0.2132	3.6938	0.6144	1.8234	0.3086	1.0463	0.2865	0.3284	0.2096	-8532.7194
power	2	0.25	1	223	4.1984	0.581	1.3524	0.1985	1.3579	0.2029	5.0454	0.601	1.945	0.3007	0.5763	0.2855	-0.009	0.2025	-8612.7639
power	2	0.25	1	224	4.7166	0.5405	1.2663	0.1867	1.4086	0.2077	4.823	0.6094	1.9188	0.3014	0.2267	0.2702	0.1765	0.1989	-8427.7172
power	2	0.25	1	225	3.3559	0.5995	0.9803	0.2063	1.3315	0.2135	4.654	0.6301	2.2013	0.323	1.0499	0.2993	-0.2427	0.2169	-8671.3667
power	2	0.25	1	226	4.5947	0.5765	0.9165	0.1818	0.6542	0.197	3.9297	0.6247	2.7289	0.297	0.8258	0.2998	0.4057	0.1979	-8592.9044
power	2	0.25	1	227	5.1513	0.5442	1.2318	0.1912	0.9948	0.2086	5.4608	0.6032	2.4088	0.3156	-0.0351	0.2573	0.2842	0.204	-8509.5605
power	2	0.25	1	228	4.5173	0.5447	1.2095	0.1815	1.3591	0.2094	5.112	0.6225	1.83	0.2962	0.4602	0.2791	0.138	0.202	-8481.9709
power	2	0.25	1	229	4.0757	0.5919	1.1381	0.2053	1.2545	0.212	4.0901	0.6107	2.1762	0.3204	0.9438	0.2913	0.0501	0.2161	-8655.8888
power	2	0.25	1	230	5.3049	0.5991	1.3035	0.2037	0.9651	0.2028	4.3617	0.6051	2.2942	0.3147	0.4406	0.2822	0.3503	0.2113	-8605.1022
power	2	0.25	1	231	5.5301	0.5836	1.3968	0.1949	1.261	0.2155	5.5016	0.6492	2.1142	0.3123	0.2264	0.289	0.2946	0.2106	-8732.1585
power	2	0.25	1	232	5.8443	0.5702	1.2026	0.191	0.9998	0.2102	5.345	0.6366	2.4962	0.3128	-0.0778	0.2806	0.3461	0.2074	-8606.2778
power	2	0.25	1	233	4.5607	0.5469	0.9665	0.1826	1.3576	0.2172	6.2907	0.6569	2.1673	0.3045	0.1721	0.2805	-0.0069	0.2093	-8559.4408
power	2	0.25	1	234	4.8909	0.5711	1.5136	0.2007	1.4246	0.2158	5.4819	0.6396	1.7536	0.318	0.3442	0.2836	0.1485	0.2114	-8633.1873
power	2	0.25	1	235	4.2814	0.5517	1.2396	0.1914	1.2985	0.2193	5.1368	0.6511	1.9274	0.3129	0.6092	0.2834	0.2002	0.2135	-8566.9235
power	2	0.25	1	236	4.6914	0.5882	1.5547	0.203	1.4294	0.2155	4.3374	0.6221	1.4962	0.3168	0.8547	0.2907	0.2817	0.2138	-8610.9308
power	2	0.25	1	237	4.7054	0.5976	1.1619	0.1958	1.6542	0.2249	6.4148	0.6813	1.6775	0.3202	0.4627	0.3037	-0.1252	0.2181	-8702.8104
power	2	0.25	1	238	3.7142	0.5676	1.1113	0.1938	1.0709	0.2159	3.5279	0.6232	2.2739	0.3206	1.1088	0.2859	0.2852	0.2151	-8576.91
power	2	0.25	1	239	5.6261	0.5997	1.3429	0.2002	1.2449	0.213	5.282	0.6318	2.2499	0.3165	0.0886	0.2899	0.2031	0.21	-8688.0589
power	2	0.25	1	240	4.4911	0.5645	1.39	0.1997	1.0991	0.211	4.1782	0.6016	1.9423	0.3143	0.7377	0.2766	0.3447	0.2086	-8530.4692
power	2	0.25	1	241	4.5637	0.5711	1.2123	0.1949	1.0758	0.2241	4.6942	0.6723	2.2311	0.3255	0.6786	0.2958	0.3991	0.2192	-8637.9153
power	2	0.25	1	242	3.8991	0.5708	0.8791	0.1917	1.0018	0.2056	4.7002	0.6121	2.7724	0.3128	0.6003	0.2846	-0.0146	0.2043	-8629.8221
power	2	0.25	1	243	4.3346	0.5993	1.2407	0.2036	1.4869	0.213	5.5044	0.6341	1.9057	0.3185	0.5435	0.2934	-0.1311	0.2136	-8665.1736
power	2	0.25	1	244	4.0896	0.5879	0.8804	0.2027	1.2651	0.2116	5.3176	0.5977	2.6666	0.3263	0.3148	0.2794	-0.1879	0.2101	-8637.2659
power	2	0.25	1	245	4.8776	0.5847	1.3249	0.2003	1.4737	0.2062	4.7263	0.5889	1.7156	0.3048	0.4492	0.2753	0.0933	0.2064	-8512.1797
power	2	0.25	1	246	5.2537	0.5982	1.6386	0.2027	1.4527	0.2011	5.8435	0.5938	1.5678	0.3011	0.156	0.2753	0.0385	0.2042	-8600.1218
power	2	0.25	1	247	4.6603	0.5836	1.5104	0.202	1.8085	0.2152	5.875	0.6159	1.4775	0.3136	0.2423	0.2798	-0.1702	0.2094	-8609.8153
power	2	0.25	1	248	4.8175	0.5761	1.3268	0.1978	1.5569	0.2092	6.1936	0.6269	1.842	0.3085	0.0283	0.2796	-0.1141	0.2072	-8574.5604
power	2	0.25	1	249	5.0642	0.5908	1.1937	0.2002	1.2938	0.2115	5.307	0.6385	1.9252	0.3122	0.487	0.2896	0.0514	0.214	-8623.8844
power	2	0.25	1	250	5.6529	0.5968	1.3477	0.2035	1.1897	0.212	5.2377	0.629	2.1242	0.3201	0.2489	0.2854	0.2691	0.2122	-8687.7638
power	2	0.25	1	251	4.8292	0.5751	1.3458	0.1928	1.3233	0.2159	4.7365	0.6341	1.8921	0.3111	0.627	0.287	0.3371	0.2106	-8634.6061
power	2	0.25	1	252	4.0463	0.556	1.1919	0.1944	1.4825	0.2108	5.8608	0.6167	1.9363	0.3092	0.302	0.2752	-0.2053	0.2062	-8533.7312
power	2	0.25	1	253	4.4214	0.577	0.9221	0.1975	1.1807	0.2202	6.0065	0.6429	2.6162	0.3254	0.1766	0.2831	-0.1026	0.216	-8656.8762
power	2	0.25	1	254	4.5362	0.5905	1.1326	0.1967	1.3196	0.2184	4.9322	0.6638	2.1881	0.3158	0.6275	0.3017	0.1022	0.218	-8691.0619
power	2	0.25	1	255	4.1804	0.5794	0.9692	0.1933	1.2035	0.2022	5.8273	0.6225	2.1601	0.306	0.5304	0.2842	-0.1535	0.2069	-8586.7449
power	2	0.25	1	256	5.2851	0.6121	1.2995	0.1986	1.0814	0.2188	4.402	0.6495	2.0585	0.3183	0.7354	0.3008	0.4219	0.2202	-8684.7473
power	2	0.25	1	257	4.7094	0.5927	1.2955	0.2018	1.6498	0.2222	6.7023	0.6734	1.7498	0.3199	0.193	0.2945	-0.1692	0.2188	-8689.931
power	2	0.25	1	258	4.8144	0.5793	1.2589	0.1996	1.3333	0.2088	4.6953	0.6267	1.877	0.3085	0.6228	0.289	0.0962	0.2109	-8596.8448
power	2	0.25	1	259	5.1522	0.5958	1.5556	0.2025	1.1307	0.2077	5.0535	0.6252	1.8067	0.3101	0.4571	0.2891	0.3229	0.2119	-8600.3268
power	2	0.25	1	260	4.8407	0.5673	1.108	0.1898	1.3713	0.2046	5.4235	0.6166	2.1697	0.3017	0.2672	0.2804	-0.0104	0.201	-8611.047
power	2	0.25	1	261	4.2832	0.5716	0.8375	0.1961	1.0744	0.2082	4.8415	0.6103	2.6914	0.3186	0.4766	0.2802	0.0093	0.2091	-8606.8204
power	2	0.25	1	262	3.7182	0.6003	1.1002	0.2013	1.4213	0.226	4.4357	0.6568	2.2147	0.3238	1.066	0.3065	0.0024	0.2216	-8779.7663
power	2	0.25	1	263	4.1876	0.5686	1.2012	0.1989	1.5902	0.2127	4.3944	0.5958	1.6919	0.3136	0.7559	0.274	-0.1122	0.2084	-8519.4695
power	2	0.25	1	264	3.7042	0.575	0.9989	0.1915	0.9696	0.209	4.3647	0.623	2.5511	0.3098	0.9309	0.2925	0.113	0.2091	-8654.5746
power	2	0.25	1	265	3.984	0.5578	0.928	0.1893	0.8925	0.2196	3.7513	0.6488	2.6769	0.3164	0.9671	0.2941	0.4081	0.2164	-8624.2499
power	2	0.25	1	266	4.1063	0.5591	0.8183	0.1882	0.991	0.2136	5.1308	0.6419	2.7744	0.3133	0.405	0.2844	0.1022	0.2101	-8575.9243
power	2	0.25	1	267	4.8875	0.5826	1.2008	0.2016	1.1649	0.2145	4.2633	0.6087	2.2339	0.3208	0.5639	0.281	0.2557	0.2136	-8605.8522
power	2	0.25	1	268	5.6497	0.6033	1.3901	0.2029	1.1482	0.2051	5.5632	0.6255	1.9156	0.3082	0.12	0.2899	0.1948	0.211	-8556.3441
power	2	0.25	1	269	5.0936	0.5961	1.4504	0.2048	1.2315	0.2107	5.0719	0.6313	1.8363	0.3126	0.4952	0.2901	0.2771	0.2153	-8629.4559
power	2	0.25	1	270	5.1656	0.5698	1.468	0.1884	1.4409	0.2062	5.1336	0.6044	1.6456	0.2961	0.296	0.2775	0.2051	0.2003	-8532.2064
power	2	0.25	1	271	3.2869	0.5527	0.8218	0.1915	1.5062	0.2108	5.7504	0.6371	2.208	0.3113	0.602	0.2849	-0.4167	0.207	-8575.4909
power	2	0.25	1	272	5.1118	0.5888	1.2046	0.1907	1.1229	0.2048	5.3632	0.6331	2.0377	0.2987	0.5536	0.2942	0.118	0.206	-8664.8755
power	2	0.25	1	273	5.156	0.579	1.154	0.1959	1.4347	0.2225	6.2913	0.6524	2.1027	0.3198	0.1077	0.28	-0.0014	0.2161	-8689.7476
power	2	0.25	1	274	4.6178	0.5902	1.2397	0.1996	1.4745	0.216	5.0762	0.6281	2.0087	0.3178	0.4703	0.2895	0.0368	0.2132	-8650.7534
power	2	0.25	1	275	4.6326	0.6018	0.9046	0.2072	1.3172	0.2059	5.3015	0.5916	2.5462	0.3259	0.1462	0.2729	-0.2887	0.2126	-8590.6261
power	2	0.25	1	276	3.6807	0.5673	0.9124	0.1934	0.9121	0.2038	4.2534	0.6024	2.6467	0.3125	0.7125	0.2835	0.0787	0.2056	-8510.5044
power	2	0.25	1	277	6.0598	0.5971	1.5869	0.2022	1.6137	0.2214	6.519	0.6603	1.5757	0.3179	-0.1248	0.2893	0.1576	0.2144	-8693.7693
power	2	0.25	1	278	3.7417	0.5573	0.812	0.1865	0.6914	0.2091	3.7989	0.6293	2.999	0.3128	0.8742	0.2864	0.2943	0.2085	-8591.004
power	2	0.25	1	279	4.6687	0.5934	1.2746	0.2004	1.3626	0.2081	5.5304	0.6104	1.875	0.3095	0.2872	0.2788	-0.0694	0.2111	-8526.3893
power	2	0.25	1	280	4.8586	0.5893	1.1843	0.2024	1.4542	0.2133	5.7959	0.6201	2.0539	0.314	0.0981	0.2813	-0.1141	0.2138	-8578.1345
power	2	0.25	1	281	5.285	0.5775	1.3123	0.2003	1.3791	0.2172	5.5475	0.6432	2.1285	0.3196	0.1895	0.287	0.1468	0.2108	-8707.4477
power	2	0.25	1	282	4.394	0.5852	1.2152	0.202	1.2021	0.2074	5.5693	0.6209	2.3721	0.3179	0.3408	0.2825	-0.042	0.2054	-8684.7813
power	2	0.25	1	283	5.6525	0.5782	1.0377	0.1958	1.1247	0.2195	5.0749	0.6452	2.4935	0.3254	0.2689	0.2864	0.315	0.2142	-8706.5698
power	2	0.25	1	284	4.3747	0.5613	1.212	0.1896	1.5289	0.2134	4.5511	0.6225	1.6814	0.3049	0.7342	0.2846	0.1064	0.2077	-8525.2741
power	2	0.25	1	285	5.1729	0.6011	1.1412	0.1984	1.3802	0.1971	4.6579	0.5901	2.1549	0.3036	0.3412	0.2839	0.0207	0.2018	-8600.1493
power	2	0.25	1	286	4.3508	0.5735	0.9735	0.1931	1.112	0.2126	4.5317	0.6353	2.8657	0.3186	0.5687	0.2886	0.129	0.206	-8773.0003
power	2	0.25	1	287	6.075	0.6014	1.7562	0.2091	1.495	0.2191	5.7337	0.6493	1.4629	0.3227	0.3487	0.2901	0.3582	0.2164	-8802.7124
power	2	0.25	1	288	4.4153	0.5538	0.6769	0.18	0.8407	0.1977	4.9758	0.6077	3.1421	0.2993	0.2943	0.2828	0.0228	0.1905	-8616.0485
power	2	0.25	1	289	4.6167	0.5949	1.1275	0.2034	0.8965	0.2054	3.794	0.5976	2.5858	0.3193	0.6756	0.2841	0.2814	0.2133	-8608.786
power	2	0.25	1	290	3.8019	0.5598	0.9839	0.1884	1.1449	0.2099	4.6342	0.6181	2.5334	0.3086	0.657	0.282	0.0449	0.2056	-8610.3681
power	2	0.25	1	291	4.3931	0.5714	0.9828	0.1955	1.039	0.2126	4.5823	0.6348	2.4906	0.3183	0.6192	0.286	0.1525	0.2127	-8604.7338
power	2	0.25	1	292	4.6293	0.5885	1.0878	0.1938	1.1675	0.2075	5.7061	0.6313	2.0956	0.3063	0.3774	0.29	-0.0569	0.2106	-8552.2786
power	2	0.25	1	293	4.0453	0.558	0.9443	0.1886	1.0471	0.2016	4.922	0.6138	2.8124	0.3083	0.3443	0.2781	0.0207	0.1997	-8602.1475
power	2	0.25	1	294	5.738	0.5766	1.5218	0.1982	1.248	0.2207	4.7713	0.6455	1.8419	0.3155	0.4352	0.2863	0.5629	0.2153	-8674.0606
power	2	0.25	1	295	4.127	0.563	0.9571	0.1916	1.0532	0.204	4.7595	0.6011	2.6179	0.312	0.3812	0.2765	0.0537	0.2033	-8521.5852
power	2	0.25	1	296	3.7617	0.6204	0.9845	0.205	1.3536	0.2194	5.4379	0.6511	2.0508	0.321	0.9231	0.3089	-0.2461	0.2235	-8697.7399
power	2	0.25	1	297	4.6329	0.5841	1.1014	0.2002	1.0289	0.2086	4.3638	0.6098	2.5716	0.3202	0.5513	0.284	0.207	0.2099	-8656.5297
power	2	0.25	1	298	5.4115	0.569	1.4692	0.1998	1.4731	0.2121	5.9112	0.6211	1.7244	0.3094	0.0604	0.2721	0.0583	0.2095	-8601.5975
power	2	0.25	1	299	3.5019	0.5723	1.0077	0.1968	1.2174	0.2145	5.1778	0.6365	2.2127	0.3185	0.7904	0.2906	-0.1838	0.2127	-8593.5855
power	2	0.25	1	300	4.2812	0.5812	1.1433	0.1983	1.23	0.2212	4.7527	0.6371	2.2414	0.3254	0.6711	0.2911	0.122	0.2151	-8651.3162
power	2	0.25	1	301	6.212	0.5817	1.3018	0.1979	1.2061	0.2044	4.8648	0.6028	2.2991	0.3098	0.0431	0.2744	0.2997	0.2016	-8677.9944
power	2	0.25	1	302	5.516	0.6141	1.1043	0.1982	1.1643	0.2169	4.848	0.6534	2.3281	0.3157	0.5276	0.3055	0.2725	0.2153	-8755.8643
power	2	0.25	1	303	4.7296	0.6143	1.1039	0.2053	1.3223	0.2098	5.9413	0.6231	2.221	0.3184	0.2445	0.2919	-0.1662	0.2145	-8661.2731
power	2	0.25	1	304	4.3822	0.5931	1.0155	0.1984	1.2594	0.2138	5.5254	0.6505	2.1794	0.3164	0.5678	0.2944	-0.0772	0.2178	-8646.1164
power	2	0.25	1	305	5.4683	0.5451	1.3345	0.1856	0.7338	0.1973	4.421	0.5836	2.5693	0.3025	0.1347	0.2605	0.5402	0.1943	-8524.3756
power	2	0.25	1	306	4.4901	0.5737	1.2839	0.1985	0.9618	0.2239	4.6876	0.6627	2.2911	0.326	0.666	0.2916	0.3905	0.221	-8636.6668
power	2	0.25	1	307	4.2902	0.5941	0.7383	0.2023	1.1213	0.2067	5.6077	0.5982	2.8161	0.3231	0.2569	0.2774	-0.293	0.2096	-8639.3447
power	2	0.25	1	308	3.6986	0.5618	1.0331	0.192	0.9973	0.2037	3.8192	0.6155	2.3115	0.306	1.053	0.2866	0.1652	0.2081	-8548.9295
power	2	0.25	1	309	4.6136	0.5611	0.9133	0.1888	1.2215	0.2098	5.1909	0.627	2.208	0.308	0.3674	0.2807	0.0301	0.2086	-8478.8742
power	2	0.25	1	310	5.8425	0.5979	1.5448	0.2003	1.4813	0.2083	4.669	0.6196	1.3945	0.3012	0.4386	0.2855	0.2903	0.2098	-8556.3773
power	2	0.25	1	311	3.8527	0.5912	0.8402	0.1992	1.1223	0.2181	5.3511	0.6596	2.4697	0.3226	0.7084	0.3001	-0.0634	0.2207	-8643.4832
power	2	0.25	1	312	6.731	0.6174	1.6539	0.2036	1.1731	0.2196	6.0273	0.6601	2.001	0.3239	-0.1691	0.2953	0.4811	0.2146	-8761.6854
power	2	0.25	1	313	5.2785	0.5931	1.441	0.199	1.3539	0.2036	5.5	0.6098	1.8736	0.3025	0.23	0.2793	0.0814	0.2045	-8638.2038
power	2	0.25	1	314	3.2157	0.5605	0.8853	0.1966	1.253	0.2123	4.7324	0.6164	2.3081	0.3177	0.8866	0.2811	-0.1772	0.212	-8557.119
power	2	0.25	1	315	4.3093	0.5641	1.1174	0.1889	1.0764	0.2122	5.5394	0.6557	2.1964	0.3063	0.587	0.2941	0.1726	0.2104	-8612.4961
power	2	0.25	1	316	4.7863	0.5643	1.2505	0.1927	1.4949	0.21	5.8163	0.6104	1.8481	0.3086	0.1169	0.2721	-0.0795	0.2046	-8516.0582
power	2	0.25	1	317	4.7367	0.5684	1.0654	0.1934	1.2275	0.2176	5.0544	0.6372	2.4259	0.3208	0.235	0.2816	0.1416	0.2115	-8580.3074
power	2	0.25	1	318	3.5344	0.5744	1.1147	0.1958	1.0172	0.201	3.703	0.5961	2.1418	0.303	1.2025	0.2871	0.1759	0.2093	-8543.4673
power	2	0.25	1	319	4.3843	0.5729	1.3964	0.1975	1.1539	0.2132	4.22	0.6215	1.8891	0.3124	0.8954	0.2874	0.32	0.2125	-8603.3399
power	2	0.25	1	320	4.8397	0.5648	1.4173	0.197	1.025	0.2032	4.6726	0.6148	2.2161	0.3082	0.3957	0.2789	0.3356	0.2046	-8583.0701
power	2	0.25	1	321	4.7667	0.5894	1.3353	0.2035	0.9831	0.2155	4.2526	0.6431	2.2011	0.3226	0.772	0.2944	0.4286	0.219	-8661.232
power	2	0.25	1	322	4.6076	0.5799	1.0985	0.1992	1.1606	0.2163	4.4537	0.6306	2.3756	0.3225	0.4714	0.2832	0.2014	0.2156	-8571.0022
power	2	0.25	1	323	4.5742	0.5695	1.3299	0.2025	1.6176	0.2133	5.7846	0.6141	1.915	0.3203	0.0689	0.2725	-0.2038	0.2084	-8568.6183
power	2	0.25	1	324	5.1399	0.5645	1.2425	0.1953	1.4988	0.2097	6.7616	0.6346	1.8307	0.3086	-0.0598	0.2743	-0.1716	0.2071	-8586.7763
power	2	0.25	1	325	4.3942	0.6125	1.2205	0.2078	1.3121	0.2254	5.1967	0.6676	2.1288	0.3313	0.6551	0.3041	0.037	0.2256	-8724.8379
power	2	0.25	1	326	4.8006	0.5894	1.2603	0.2018	1.0907	0.2148	4.3704	0.6277	2.3343	0.319	0.6196	0.2927	0.3191	0.2133	-8682.0103
power	2	0.25	1	327	4.5884	0.5759	1.1561	0.1972	1.3595	0.2331	4.9854	0.676	2.1727	0.3296	0.5859	0.2932	0.2333	0.2236	-8690.6002
power	2	0.25	1	328	3.8637	0.5875	0.5198	0.1936	0.7452	0.2028	4.3646	0.6186	3.2599	0.3191	0.6656	0.2938	-0.0993	0.2084	-8617.1978
power	2	0.25	1	329	4.2137	0.5695	1.2712	0.2014	1.5845	0.2153	5.0692	0.6181	1.9233	0.3176	0.4346	0.2795	-0.1444	0.2105	-8585.9609
power	2	0.25	1	330	3.9791	0.5676	0.9516	0.1913	1.3089	0.2001	6.0549	0.6062	2.1343	0.2985	0.2882	0.2784	-0.2932	0.202	-8480.6694
power	2	0.25	1	331	4.7202	0.5852	1.0309	0.1947	1.5175	0.2145	5.6395	0.6448	1.9684	0.3121	0.3498	0.2922	-0.1486	0.2124	-8592.0735
power	2	0.25	1	332	4.0727	0.5504	0.4854	0.1781	0.5901	0.1949	4.6417	0.6109	3.4986	0.3017	0.3767	0.2839	0.06	0.1912	-8568.3165
power	2	0.25	1	333	5.5588	0.5958	1.3973	0.1999	0.8241	0.212	4.0101	0.6352	2.3611	0.3175	0.5897	0.2951	0.69	0.2156	-8679.3065
power	2	0.25	1	334	5.1582	0.563	1.2848	0.1876	0.9756	0.2067	4.6804	0.6192	2.2057	0.303	0.5213	0.2823	0.4723	0.2029	-8615.0816
power	2	0.25	1	335	4.5324	0.6005	1.1185	0.2024	1.6001	0.2104	5.4908	0.6402	1.8704	0.3121	0.5965	0.2983	-0.1918	0.2131	-8696.3304
power	2	0.25	1	336	3.6299	0.5582	0.9532	0.186	1.057	0.2067	4.304	0.6111	2.5267	0.3058	0.8073	0.2824	0.1209	0.2028	-8570.2996
power	2	0.25	1	337	5.2733	0.5835	1.2701	0.1971	1.5758	0.2136	5.7625	0.6267	1.8012	0.314	0.2382	0.2803	0.0971	0.2095	-8651.5626
power	2	0.25	1	338	5.3968	0.5729	1.3609	0.1958	1.5012	0.218	5.7077	0.639	1.8345	0.3132	0.0729	0.2809	0.184	0.2104	-8595.937
power	2	0.25	1	339	4.2271	0.5912	1.1688	0.2014	0.9906	0.2065	3.9186	0.6166	2.204	0.3167	1.018	0.2948	0.1641	0.2135	-8617.0135
power	2	0.25	1	340	4.1751	0.5863	1.251	0.1937	1.1113	0.2094	5.142	0.6437	2.2117	0.3069	0.7687	0.2979	0.1557	0.2083	-8717.1169
power	2	0.25	1	341	5.0309	0.5581	1.2876	0.1902	1.1494	0.2156	4.9115	0.6455	2.1313	0.3096	0.382	0.284	0.323	0.2103	-8589.0165
power	2	0.25	1	342	4.7777	0.5909	0.9777	0.1956	0.944	0.2188	6.4447	0.6703	2.9	0.3237	0.0987	0.301	0.0566	0.2124	-8782.9496
power	2	0.25	1	343	4.0865	0.546	0.8592	0.1877	1.3533	0.2086	5.1235	0.6169	2.5942	0.3093	0.3213	0.2756	-0.1423	0.2004	-8599.3342
power	2	0.25	1	344	4.3921	0.5925	1.0176	0.2041	1.4419	0.222	6.2634	0.661	2.3126	0.3296	0.1865	0.2916	-0.235	0.2199	-8681.3892
power	2	0.25	1	345	3.8901	0.5822	0.9312	0.1961	1.2111	0.2075	4.5289	0.6085	2.192	0.3099	0.7636	0.2858	-0.0979	0.2116	-8503.078
power	2	0.25	1	346	4.4749	0.5621	0.9915	0.1887	1.2788	0.2094	4.4659	0.6114	2.3475	0.3075	0.4365	0.2802	0.1086	0.2036	-8521.6125
power	2	0.25	1	347	5.1511	0.5707	1.0963	0.1957	0.85	0.2101	5.1239	0.611	2.7278	0.3205	-0.0108	0.2732	0.2885	0.2097	-8530.985
power	2	0.25	1	348	4.796	0.564	1.185	0.1916	1.0212	0.2056	4.7931	0.6273	2.5173	0.3046	0.4158	0.2854	0.2628	0.2021	-8665.1161
power	2	0.25	1	349	4.4373	0.5802	1.0124	0.1985	1.1834	0.2067	6.0438	0.6344	2.2373	0.3119	0.2956	0.2897	-0.1458	0.2089	-8574.6196
power	2	0.25	1	350	4.5608	0.5552	1.1251	0.1949	0.9884	0.2024	5.2566	0.5929	2.5405	0.311	0.1162	0.2676	0.0754	0.2022	-8508.1519
power	2	0.25	1	351	4.1701	0.5636	0.8803	0.1951	1.4499	0.217	5.7812	0.6267	2.4799	0.3221	0.2049	0.276	-0.2054	0.2089	-8625.4115
power	2	0.25	1	352	4.2785	0.598	0.9875	0.2005	1.3127	0.214	4.5412	0.6273	2.0898	0.3162	0.8065	0.2961	-0.0879	0.2172	-8592.7547
power	2	0.25	1	353	3.0954	0.5636	0.9469	0.192	1.3192	0.2055	4.6957	0.6053	2.1288	0.3056	0.92	0.2813	-0.2208	0.205	-8512.2103
power	2	0.25	1	354	3.4469	0.5857	0.8814	0.1962	1.499	0.2197	5.3709	0.6526	2.168	0.3198	0.8508	0.2988	-0.2601	0.2178	-8677.7653
power	2	0.25	1	355	5.7141	0.6041	1.3664	0.1982	1.0803	0.2178	4.7514	0.672	2.0993	0.3145	0.5621	0.307	0.5384	0.2182	-8739.0978
power	2	0.25	1	356	4.9398	0.5821	1.3057	0.2016	0.9958	0.2134	4.1145	0.6171	2.2794	0.3203	0.5543	0.2847	0.4117	0.2147	-8584.2898
power	2	0.25	1	357	5.7984	0.6	1.5631	0.204	1.2892	0.211	5.4344	0.6281	1.7994	0.3147	0.1252	0.284	0.2715	0.212	-8627.609
power	2	0.25	1	358	5.1239	0.5608	1.1143	0.1924	1.1549	0.2192	5.9885	0.6489	2.5192	0.3201	-0.118	0.276	0.1193	0.2126	-8607.0428
power	2	0.25	1	359	4.6903	0.611	1.1664	0.2049	1.4311	0.215	5.2577	0.6384	1.8321	0.3174	0.6824	0.2973	-0.001	0.2182	-8663.8599
power	2	0.25	1	360	5.8633	0.5762	1.6476	0.1993	1.4016	0.207	5.7117	0.6071	1.6038	0.3048	-0.0991	0.2695	0.2291	0.206	-8529.2938
power	2	0.25	1	361	4.8921	0.5844	1.1403	0.201	1.1345	0.2113	4.8736	0.6194	2.3815	0.3222	0.3511	0.2836	0.1382	0.2128	-8616.5674
power	2	0.25	1	362	4.9313	0.5598	1.3409	0.1941	1.8716	0.2212	6.161	0.6399	1.6093	0.31	0.0818	0.2787	-0.0779	0.2079	-8616.887
power	2	0.25	1	363	4.8697	0.585	1.0107	0.1928	1.6325	0.212	6.7914	0.6508	1.7386	0.3056	0.162	0.2933	-0.3392	0.2087	-8583.7815
power	2	0.25	1	364	4.3536	0.6049	1.2157	0.2097	1.2496	0.2167	4.5607	0.6285	2.1022	0.327	0.8199	0.2984	0.049	0.2189	-8684.8802
power	2	0.25	1	365	5.3056	0.5895	1.1155	0.1958	1.4725	0.2117	5.5552	0.6304	1.9684	0.3101	0.2632	0.289	0.0043	0.2102	-8628.9604
power	2	0.25	1	366	4.2036	0.5932	1.1168	0.2011	1.1465	0.2134	4.4203	0.6304	2.1872	0.3154	0.8539	0.2959	0.1707	0.2176	-8622.9673
power	2	0.25	1	367	4.3238	0.5897	0.8891	0.1945	0.6109	0.1963	4.5501	0.6077	3.1215	0.3116	0.5576	0.2881	0.1482	0.2035	-8669.6399
power	2	0.25	1	368	6.3822	0.5932	1.5596	0.2025	1.2498	0.2143	5.3896	0.6265	2.0543	0.3201	-0.1182	0.2779	0.462	0.2115	-8678.659
power	2	0.25	1	369	4.9747	0.5823	1.4058	0.2003	1.3744	0.2156	5.0946	0.6369	1.8331	0.3166	0.4362	0.2846	0.2035	0.2131	-8621.3755
power	2	0.25	1	370	4.9167	0.5914	1.2649	0.2002	1.001	0.2134	4.507	0.6348	2.1397	0.317	0.6999	0.2923	0.3963	0.2155	-8625.4885
power	2	0.25	1	371	4.4777	0.5838	1.525	0.1966	1.3923	0.2042	5.0794	0.6228	1.3824	0.2966	0.7516	0.2904	0.0981	0.2077	-8543.198
power	2	0.25	1	372	5.7078	0.5629	1.7551	0.1995	1.5982	0.219	4.5461	0.6174	1.3641	0.311	0.3531	0.2736	0.4828	0.2089	-8579.8368
power	2	0.25	1	373	5.2937	0.5778	1.1061	0.1941	1.1689	0.2058	5.4621	0.6176	2.6145	0.3115	0.0375	0.2776	0.1228	0.2014	-8698.3569
power	2	0.25	1	374	5.8696	0.588	1.3887	0.2013	1.2575	0.2126	4.9039	0.6102	1.9819	0.3185	0.1299	0.2758	0.2786	0.2107	-8579.0689
power	2	0.25	1	375	4.5997	0.5812	1.1774	0.1952	0.8962	0.2071	4.6491	0.6169	2.3894	0.3124	0.4756	0.2798	0.2743	0.2129	-8532.9201
power	2	0.25	1	376	4.8549	0.5845	0.9094	0.1989	0.8934	0.2118	4.8128	0.6206	2.7667	0.3238	0.4293	0.2859	0.172	0.2136	-8651.6501
power	2	0.25	1	377	4.9262	0.5799	1.2456	0.1924	1.0762	0.212	4.5386	0.6399	2.0158	0.3083	0.5968	0.292	0.3431	0.2129	-8535.3104
power	2	0.25	1	378	4.7893	0.5775	1.1878	0.1973	1.2957	0.2103	5.2453	0.6252	2.2815	0.3141	0.2987	0.2817	0.0548	0.2061	-8654.8636
power	2	0.25	1	379	4.4179	0.5813	1.0215	0.1981	1.4053	0.2144	5.5095	0.6259	2.1616	0.3159	0.4935	0.2864	-0.0837	0.2122	-8658.8451
power	2	0.25	1	380	4.9057	0.5946	1.0249	0.198	1.2346	0.2208	5.5459	0.6549	2.3289	0.3235	0.3694	0.29	0.0651	0.2202	-8681.6945
power	2	0.25	1	381	3.344	0.5685	0.9724	0.1888	0.8597	0.2057	4.1562	0.6216	2.3709	0.3064	1.0371	0.2911	0.1181	0.2088	-8484.013
power	2	0.25	1	382	5.8167	0.5751	1.3783	0.1955	1.1411	0.1981	4.4587	0.581	2.1057	0.3034	0.1228	0.2711	0.2977	0.1986	-8518.1212
power	2	0.25	1	383	4.1298	0.5735	1.4166	0.1965	1.48	0.2143	5.3293	0.6114	1.6755	0.3095	0.5467	0.2772	-0.0194	0.2081	-8558.5936
power	2	0.25	1	384	4.3029	0.5747	1.0642	0.1892	0.9221	0.1993	4.2431	0.6026	2.6021	0.3006	0.5873	0.2862	0.1995	0.1984	-8571.8505
power	2	0.25	1	385	4.8537	0.602	1.1771	0.2046	1.3724	0.2033	5.3269	0.6004	1.8944	0.3102	0.452	0.2809	-0.1463	0.2115	-8590.3955
power	2	0.25	1	386	6.0268	0.5716	1.4796	0.1975	1.3593	0.2086	5.4892	0.6072	2.0701	0.3096	-0.052	0.2712	0.2402	0.2011	-8702.2003
power	2	0.25	1	387	5.4412	0.6121	1.5108	0.2085	1.1942	0.2159	5.7392	0.6511	2.0659	0.3217	0.1416	0.2975	0.1978	0.2193	-8703.2405
power	2	0.25	1	388	4.7454	0.5766	1.4122	0.2021	1.1861	0.2188	5.4515	0.6393	1.9259	0.3225	0.4006	0.2844	0.2413	0.2148	-8588.5735
power	2	0.25	1	389	4.9215	0.5735	1.3387	0.2016	1.2555	0.2158	4.8266	0.6075	2.2695	0.3225	0.2729	0.2731	0.2129	0.2099	-8636.4384
power	2	0.25	1	390	4.7619	0.5816	1.0696	0.1948	1.7649	0.2209	6.0671	0.6492	1.8311	0.3133	0.258	0.2898	-0.2236	0.2121	-8644.6753
power	2	0.25	1	391	5.1	0.5871	1.3416	0.2006	1.3151	0.2156	5.7783	0.6455	2.0977	0.3184	0.1457	0.2872	0.1334	0.2132	-8659.8045
power	2	0.25	1	392	4.1525	0.5705	1.0528	0.193	1.2331	0.2084	5.0904	0.6231	2.1445	0.3089	0.5703	0.2828	-0.0408	0.2075	-8544.2011
power	2	0.25	1	393	4.3496	0.5976	1.0017	0.1988	0.7895	0.2087	4.6347	0.6222	2.694	0.3161	0.5762	0.2946	0.2046	0.2137	-8593.9629
power	2	0.25	1	394	4.2783	0.5801	1.1504	0.1998	1.4678	0.2071	5.5322	0.6195	1.858	0.3076	0.5457	0.2873	-0.1779	0.2095	-8595.6418
power	2	0.25	1	395	4.3731	0.5737	1.0661	0.1881	1.1187	0.2011	4.6767	0.6028	2.3259	0.3001	0.6074	0.2826	0.0561	0.2	-8592.6069
power	2	0.25	1	396	5.0557	0.5806	1.269	0.2026	0.8874	0.2094	5.0505	0.6246	2.6304	0.3234	0.0823	0.2783	0.2759	0.2102	-8592.7841
power	2	0.25	1	397	4.82	0.5677	1.5024	0.1954	1.4492	0.2153	5.3109	0.6295	1.59	0.3087	0.4324	0.2813	0.209	0.2096	-8566.6464
power	2	0.25	1	398	4.7083	0.5897	1.0331	0.1917	1.5217	0.2071	5.2275	0.6244	2.0127	0.2996	0.5255	0.2922	-0.1396	0.2049	-8654.1337
power	2	0.25	1	399	4.2543	0.5456	0.6723	0.1822	1.016	0.1945	5.423	0.579	3.1655	0.3037	-0.026	0.2682	-0.1619	0.1845	-8558.3523
power	2	0.25	1	400	5.0467	0.5706	0.9507	0.1918	0.9613	0.1997	4.8538	0.6029	2.726	0.3082	0.2368	0.2778	0.1079	0.1983	-8605.0197
power	2	0.25	1	401	5.0738	0.5887	1.3531	0.2041	1.4508	0.2129	5.9555	0.6246	1.9591	0.3193	0.02	0.281	-0.0717	0.212	-8604.632
power	2	0.25	1	402	3.6878	0.5574	0.973	0.1894	0.9775	0.2137	4.088	0.6227	2.444	0.3174	0.9344	0.2819	0.1954	0.2117	-8552.2707
power	2	0.25	1	403	4.8808	0.5549	1.3505	0.1955	1.0863	0.2107	4.3999	0.5973	2.2759	0.3136	0.3536	0.268	0.3245	0.2067	-8557.2855
power	2	0.25	1	404	3.4363	0.6026	1.2765	0.2091	1.2861	0.2207	4.1988	0.6478	1.9338	0.3284	1.3651	0.303	0.0212	0.2233	-8746.0534
power	2	0.25	1	405	4.553	0.5594	1.3306	0.192	1.4306	0.2164	4.7365	0.6347	1.7381	0.307	0.6374	0.2849	0.2378	0.2109	-8559.6078
power	2	0.25	1	406	3.8289	0.5907	1.101	0.2002	1.5324	0.215	6.3411	0.6535	1.8837	0.3147	0.5898	0.2975	-0.3471	0.2167	-8679.4601
power	2	0.25	1	407	4.1737	0.5802	1.1046	0.194	1.3495	0.206	5.1328	0.6142	2.2181	0.3053	0.4857	0.2853	-0.0948	0.206	-8611.5384
power	2	0.25	1	408	5.3109	0.5876	1.3294	0.2038	1.1085	0.2144	5.1919	0.6299	2.0893	0.3243	0.4946	0.2809	0.287	0.216	-8706.331
power	2	0.25	1	409	5.732	0.6151	1.4078	0.2103	1.3105	0.2108	5.7394	0.6239	2.0418	0.3177	-0.0056	0.2871	0.0274	0.2164	-8662.2113
power	2	0.25	1	410	3.7556	0.5484	1.1705	0.1854	1.1285	0.2081	4.1871	0.6164	2.2283	0.3004	0.883	0.2829	0.2364	0.202	-8572.4573
power	2	0.25	1	411	5.21	0.587	1.6522	0.2023	1.5868	0.2131	5.6149	0.6282	1.5593	0.3115	0.2403	0.2816	0.1427	0.2101	-8658.9564
power	2	0.25	1	412	4.5907	0.5695	0.9705	0.1874	1.0967	0.1998	4.772	0.6046	2.634	0.2982	0.3177	0.2831	0.1305	0.1945	-8584.5385
power	2	0.25	1	413	5.2663	0.58	1.1563	0.1961	1.1821	0.2002	4.5191	0.5847	2.3634	0.3087	0.2852	0.2722	0.2382	0.2011	-8597.113
power	2	0.25	1	414	4.3715	0.5542	0.9976	0.182	1.2043	0.1966	4.5811	0.5942	2.552	0.2906	0.4755	0.2764	0.0985	0.1888	-8623.4526
power	2	0.25	1	415	5.3538	0.5893	1.4854	0.2038	1.5801	0.2197	5.6381	0.628	1.8638	0.3213	0.0993	0.281	0.0823	0.2112	-8693.5115
power	2	0.25	1	416	5.4156	0.5297	1.5458	0.1808	1.8683	0.214	6.7118	0.6348	1.4186	0.2948	-0.253	0.2661	0.0166	0.1946	-8556.6535
power	2	0.25	1	417	5.679	0.5653	1.5266	0.1941	1.1899	0.2052	4.5762	0.6062	1.7936	0.3047	0.3376	0.2769	0.4117	0.2034	-8550.8502
power	2	0.25	1	418	5.7572	0.5927	1.536	0.199	1.0282	0.2239	4.3731	0.6685	1.8622	0.3199	0.8237	0.304	0.728	0.2199	-8753.0458
power	2	0.25	1	419	5.3714	0.5726	1.491	0.1976	1.4637	0.2234	5.811	0.6654	1.6176	0.3152	0.2974	0.2874	0.2833	0.2167	-8648.9408
power	2	0.25	1	420	3.936	0.5513	1.0183	0.1931	1.3164	0.2205	5.7288	0.631	2.463	0.3228	0.2898	0.2756	-0.0637	0.208	-8618.8988
power	2	0.25	1	421	5.4835	0.5946	1.1942	0.1995	1.5999	0.2128	5.7574	0.6203	1.8753	0.3104	0.1003	0.2804	-0.0848	0.2115	-8629.3805
power	2	0.25	1	422	4.1826	0.5743	1.1654	0.1948	1.2725	0.2183	4.2685	0.6249	2.1128	0.3175	0.7518	0.2844	0.0978	0.2147	-8576.5574
power	2	0.25	1	423	5.1054	0.6245	1.2929	0.2044	1.304	0.2121	5.188	0.6254	1.9719	0.3134	0.4839	0.2944	0.0299	0.2169	-8680.7584
power	2	0.25	1	424	3.9471	0.5987	1.3915	0.2081	1.0554	0.217	3.8062	0.6294	2.2027	0.3268	1.0175	0.2976	0.27	0.2195	-8668.3671
power	2	0.25	1	425	3.5125	0.5968	0.6785	0.2003	1.0002	0.2022	5.4733	0.6179	2.96	0.3175	0.614	0.2919	-0.3669	0.2086	-8703.2973
power	2	0.25	1	426	6.0182	0.5959	1.5539	0.1988	1.1755	0.2134	5.5714	0.6434	1.916	0.3122	0.092	0.2903	0.462	0.2124	-8662.3053
power	2	0.25	1	427	5.8677	0.5796	1.3848	0.1905	1.2957	0.2096	5.4518	0.622	1.9778	0.3037	0.075	0.279	0.3337	0.2069	-8630.8708
power	2	0.25	1	428	4.3711	0.5128	0.7398	0.1761	1.0776	0.1937	6.0617	0.5828	3.0483	0.2969	-0.0948	0.2541	-0.1237	0.1783	-8612.3228
power	2	0.25	1	429	4.2195	0.5661	0.5336	0.1842	0.7721	0.2019	5.4434	0.6151	3.5373	0.3132	0.2114	0.2868	-0.0409	0.1944	-8716.5028
power	2	0.25	1	430	5.0258	0.5822	0.9763	0.1928	1.3718	0.207	5.7282	0.6219	2.2866	0.3059	0.056	0.2839	-0.1004	0.2054	-8571.2708
power	2	0.25	1	431	5.9612	0.6058	1.648	0.1976	1.5505	0.2124	5.8433	0.6338	1.3392	0.3005	0.0579	0.2914	0.2312	0.2096	-8568.0443
power	2	0.25	1	432	3.3364	0.5913	1.0739	0.2041	1.2147	0.2162	4.1088	0.6227	2.2221	0.3256	1.1381	0.2956	-0.0094	0.2186	-8639.6754
power	2	0.25	1	433	4.6896	0.5813	1.4477	0.2043	1.4414	0.213	5.2206	0.6107	1.7051	0.318	0.454	0.2752	0.0328	0.2115	-8589.1036
power	2	0.25	1	434	4.0443	0.554	1.0284	0.1943	1.2311	0.2105	4.8966	0.6218	2.5035	0.3174	0.3768	0.274	-0.0231	0.207	-8565.9402
power	2	0.25	1	435	5.478	0.571	1.3067	0.1974	1.4527	0.2141	5.9196	0.6326	1.8742	0.3118	0.0046	0.2767	0.0784	0.2104	-8583.8806
power	2	0.25	1	436	3.8309	0.5872	1.0484	0.1953	1.1757	0.2157	4.6176	0.6442	2.0088	0.3094	1.1282	0.302	0.055	0.2188	-8636.3606
power	2	0.25	1	437	3.9391	0.5981	1.0356	0.1949	1.0979	0.2103	4.1108	0.6355	2.346	0.31	1.0541	0.3025	0.116	0.2135	-8681.5996
power	2	0.25	1	438	4.1984	0.6069	1.0239	0.2045	1.4724	0.2214	5.3649	0.6575	2.163	0.3235	0.6436	0.3012	-0.131	0.2209	-8716.466
power	2	0.25	1	439	3.7133	0.5602	1.132	0.1961	1.3962	0.2083	5.4658	0.6276	1.8353	0.3083	0.704	0.2822	-0.158	0.2095	-8540.7057
power	2	0.25	1	440	6.1767	0.5989	1.4835	0.1997	1.2698	0.2072	5.0273	0.6197	1.7427	0.308	0.1615	0.2853	0.3847	0.2082	-8573.2849
power	2	0.25	1	441	5.5345	0.6116	1.2892	0.2093	0.9005	0.222	5.1444	0.6519	2.7118	0.3382	0.1641	0.2936	0.3666	0.2235	-8768.5874
power	2	0.25	1	442	4.3414	0.5554	1.1957	0.1945	1.4657	0.2173	5.0317	0.6267	2.0441	0.3145	0.4127	0.2771	0.1023	0.2101	-8564.0104
power	2	0.25	1	443	4.4299	0.5849	1.1838	0.1998	1.4156	0.2099	5.4164	0.6172	1.9229	0.3132	0.4978	0.2847	-0.1321	0.2096	-8601.9316
power	2	0.25	1	444	4.0095	0.5745	1.1102	0.1993	1.6421	0.2129	5.5491	0.6157	1.8722	0.317	0.4507	0.2795	-0.2724	0.2093	-8566.3501
power	2	0.25	1	445	5.0393	0.5815	1.3944	0.198	1.0526	0.2115	4.8295	0.6245	2.041	0.3136	0.5431	0.2877	0.335	0.2108	-8626.0112
power	2	0.25	1	446	4.7293	0.5609	1.2956	0.188	1.1211	0.2077	4.7486	0.617	1.9278	0.3043	0.5407	0.2849	0.2755	0.2035	-8498.9804
power	2	0.25	1	447	4.4267	0.5856	1.0839	0.1948	1.108	0.2104	4.8516	0.6393	2.3027	0.3114	0.6231	0.2935	0.1291	0.2114	-8620.3391
power	2	0.25	1	448	3.8525	0.5888	0.9404	0.2004	1.0115	0.2077	4.0527	0.6169	2.4378	0.314	0.9779	0.2917	0.0359	0.2156	-8598.557
power	2	0.25	1	449	4.2324	0.5666	1.257	0.1979	1.2102	0.2109	5.389	0.6287	2.1233	0.3123	0.4001	0.2826	0.0182	0.2113	-8561.5101
power	2	0.25	1	450	5.0963	0.6046	1.521	0.2037	1.1359	0.2118	5.318	0.649	1.8535	0.3166	0.4555	0.2989	0.3123	0.2156	-8637.2465
power	2	0.25	1	451	4.5454	0.594	0.945	0.2015	1.2071	0.217	5.4588	0.6451	2.3084	0.3209	0.5329	0.2937	-0.0489	0.2191	-8657.42
power	2	0.25	1	452	5.2882	0.5754	1.3221	0.1951	1.133	0.2051	5.2348	0.6093	2.2072	0.3037	0.1842	0.2767	0.211	0.2054	-8612.7942
power	2	0.25	1	453	4.1736	0.5525	1.2804	0.1911	1.1623	0.2108	4.3073	0.6164	1.9995	0.3083	0.8056	0.2789	0.3268	0.2074	-8545.6017
power	2	0.25	1	454	6.2531	0.5619	1.6188	0.195	1.6538	0.2018	6.2567	0.5832	1.3642	0.3003	-0.3311	0.2552	0.111	0.1958	-8495.8136
power	2	0.25	1	455	4.9734	0.5856	1.1334	0.1953	1.1419	0.2114	5.4438	0.6336	2.2915	0.3131	0.2319	0.2836	0.1105	0.2132	-8594.157
power	2	0.25	1	456	4.883	0.5757	1.3397	0.1923	1.258	0.2046	5.7313	0.6153	1.8331	0.3034	0.34	0.2778	0.12	0.2048	-8569.0373
power	2	0.25	1	457	4.2836	0.5651	1.1915	0.194	1.6032	0.2189	5.5443	0.6468	1.7803	0.3141	0.581	0.2875	-0.033	0.2114	-8637.0974
power	2	0.25	1	458	4.6581	0.592	0.8798	0.1941	1.0571	0.2091	4.5284	0.6401	2.4303	0.3091	0.6914	0.2944	0.1375	0.2146	-8606.4384
power	2	0.25	1	459	3.3754	0.5719	0.7549	0.2008	1.2734	0.2103	4.8646	0.6182	2.4304	0.3176	0.7633	0.2838	-0.2558	0.2151	-8551.1729
power	2	0.25	1	460	5.3424	0.5516	1.0981	0.1882	0.9947	0.2102	5.1956	0.6237	2.38	0.3069	0.1929	0.2711	0.2946	0.2072	-8558.7992
power	2	0.25	1	461	4.5833	0.563	1.333	0.1957	1.5423	0.2157	5.7154	0.6198	1.7406	0.3144	0.2661	0.2729	-0.0804	0.2087	-8551.105
power	2	0.25	1	462	4.9515	0.6015	1.0602	0.195	0.6467	0.2061	4.1457	0.6342	2.8083	0.3176	0.6133	0.3015	0.4569	0.2103	-8653.349
power	2	0.25	1	463	5.3867	0.5587	1.2	0.1925	1.0174	0.2137	4.4173	0.6149	2.6633	0.321	0.1685	0.2709	0.4261	0.2055	-8636.5339
power	2	0.25	1	464	4.975	0.5875	1.5199	0.1963	1.3561	0.2044	4.7479	0.6161	1.3765	0.2985	0.755	0.2888	0.2435	0.2084	-8549.834
power	2	0.25	1	465	5.6235	0.5693	1.402	0.1942	1.0724	0.2071	4.7978	0.6155	2.2624	0.3065	0.0953	0.2778	0.3865	0.2017	-8585.0925
power	2	0.25	1	466	3.9838	0.592	0.9492	0.2018	1.5687	0.2135	4.5787	0.6201	1.9642	0.3171	0.9014	0.2887	-0.2398	0.2157	-8625.819
power	2	0.25	1	467	3.7381	0.5564	0.9869	0.189	1.219	0.2202	4.6806	0.6386	2.3671	0.3146	0.7806	0.2873	0.0564	0.2114	-8618.3069
power	2	0.25	1	468	4.4296	0.5793	0.8702	0.1895	1.0841	0.206	4.8642	0.6242	2.4215	0.3054	0.5819	0.2894	0.0284	0.2078	-8566.555
power	2	0.25	1	469	4.6525	0.5935	1.3947	0.2007	1.3515	0.2193	4.6166	0.6373	1.775	0.316	0.7565	0.2966	0.231	0.2159	-8640.1261
power	2	0.25	1	470	5.1827	0.5796	1.019	0.1927	1.154	0.2061	5.2151	0.6179	2.3227	0.308	0.3246	0.2828	0.101	0.2051	-8616.9168
power	2	0.25	1	471	4.4688	0.5899	1.0774	0.2007	1.914	0.2215	6.7316	0.6463	1.7247	0.3174	0.2387	0.2883	-0.4521	0.2151	-8692.627
power	2	0.25	1	472	5.117	0.631	1.1455	0.2106	1.0803	0.2111	5.336	0.6458	2.4375	0.3249	0.4103	0.3019	0.0874	0.2213	-8749.6703
power	2	0.25	1	473	5.4185	0.5937	1.4191	0.2052	1.4425	0.212	5.7282	0.6348	1.7707	0.3168	0.1779	0.2895	0.0612	0.2118	-8633.9576
power	2	0.25	1	474	5.3917	0.5939	1.345	0.2049	1.2512	0.2101	4.5379	0.6111	2.0167	0.3191	0.3293	0.2848	0.2648	0.211	-8568.112
power	2	0.25	1	475	4.2183	0.5564	0.8629	0.1889	1.1739	0.1983	6.451	0.6029	2.7474	0.3067	-0.0385	0.2725	-0.2997	0.1918	-8613.2035
power	2	0.25	1	476	4.9112	0.5815	0.9034	0.1898	0.852	0.2043	4.2636	0.6236	2.806	0.306	0.6133	0.2941	0.3215	0.2042	-8681.1208
power	2	0.25	1	477	6.2503	0.6171	1.3118	0.2091	1.046	0.2071	4.7403	0.6137	2.3806	0.3219	-0.0101	0.2838	0.3384	0.2155	-8621.3418
power	2	0.25	1	478	2.9724	0.5766	0.6804	0.1973	0.9961	0.207	4.6324	0.614	3.0896	0.3219	0.8532	0.287	-0.218	0.2076	-8701.9648
power	2	0.25	1	479	4.1911	0.5501	0.7718	0.184	1.0299	0.214	4.978	0.6333	3.0122	0.3158	0.397	0.2837	0.0694	0.2022	-8680.8977
power	2	0.25	1	480	4.4278	0.5502	1.0464	0.1886	1.183	0.2062	5.0756	0.6086	2.4917	0.3081	0.2321	0.2718	0.0398	0.199	-8548.8194
power	2	0.25	1	481	4.6387	0.5824	1.3487	0.2043	1.1598	0.2099	4.8736	0.6162	2.0767	0.3186	0.518	0.2845	0.1677	0.2112	-8607.5629
power	2	0.25	1	482	4.5404	0.5694	0.8054	0.1891	0.9342	0.2011	5.2425	0.6229	2.9859	0.307	0.3547	0.2884	0.0467	0.198	-8709.6867
power	2	0.25	1	483	4.2736	0.5849	1.1298	0.1962	1.4569	0.2061	5.6084	0.6172	2.1399	0.3044	0.3764	0.2857	-0.2126	0.2029	-8645.0035
power	2	0.25	1	484	5.3058	0.6044	0.9167	0.2007	1.2986	0.2022	5.5241	0.5982	2.2989	0.3104	0.0704	0.2827	-0.2323	0.2081	-8543.6914
power	2	0.25	1	485	5.2023	0.5898	1.3338	0.1998	1.2261	0.2115	5.3021	0.6201	2.0482	0.3154	0.2817	0.2791	0.2059	0.2125	-8622.057
power	2	0.25	1	486	5.2876	0.56	1.2749	0.1945	1.0732	0.2154	4.412	0.6219	2.3122	0.3187	0.3421	0.2775	0.4788	0.2089	-8588.4585
power	2	0.25	1	487	4.9878	0.5708	1.463	0.197	1.3963	0.2108	4.9857	0.6194	1.6458	0.3083	0.4735	0.2822	0.2237	0.2083	-8563.9103
power	2	0.25	1	488	5.1384	0.576	1.4927	0.1956	1.4144	0.2062	5.5705	0.6193	1.6556	0.3	0.2307	0.2799	0.1609	0.206	-8557.3279
power	2	0.25	1	489	5.4724	0.5993	1.292	0.2033	1.2902	0.2069	5.4623	0.6317	2.0425	0.311	0.1842	0.2919	0.0786	0.2105	-8637.6601
power	2	0.25	1	490	5.1782	0.5453	1.4554	0.1937	1.2982	0.2115	5.0243	0.6031	2.0039	0.3088	0.1908	0.2649	0.3129	0.2033	-8580.4659
power	2	0.25	1	491	4.9375	0.5639	1.3199	0.1914	1.5833	0.2112	5.5902	0.6161	1.8972	0.3027	0.1798	0.2746	0.0105	0.2027	-8625.3467
power	2	0.25	1	492	5.336	0.5764	1.2298	0.1971	1.1176	0.2135	5.1798	0.6367	2.2898	0.3187	0.1766	0.2842	0.3637	0.2107	-8599.2344
power	2	0.25	1	493	4.9566	0.5953	1.3424	0.1987	1.1194	0.2106	4.5888	0.6262	2.2617	0.3135	0.6069	0.2916	0.3398	0.2086	-8732.0901
power	2	0.25	1	494	4.6569	0.5809	1.345	0.1979	1.5624	0.2129	4.9976	0.6121	1.5924	0.3084	0.527	0.2831	0.0039	0.2093	-8541.7569
power	2	0.25	1	495	4.9518	0.608	1.404	0.2081	1.2562	0.2066	5.6085	0.6188	1.8683	0.3147	0.3718	0.2895	0.001	0.2128	-8627.069
power	2	0.25	1	496	4.45	0.5763	1.1391	0.1984	1.2684	0.2295	5.2082	0.6801	2.3648	0.3292	0.4791	0.2956	0.1574	0.2231	-8702.7141
power	2	0.25	1	497	3.9804	0.5493	0.8346	0.1935	1	0.2172	4.2442	0.6206	2.7568	0.3223	0.5956	0.2748	0.1634	0.2135	-8542.8483
power	2	0.25	1	498	5.1322	0.5765	1.3667	0.2009	1.4442	0.2093	5.1623	0.6084	1.898	0.3128	0.291	0.2749	0.0837	0.2075	-8622.1947
power	2	0.25	1	499	5.1521	0.5642	1.6005	0.1951	1.593	0.223	5.3922	0.6609	1.5382	0.3131	0.3727	0.2885	0.2845	0.2125	-8656.1374
power	2	0.25	1	500	5.5593	0.58	1.3933	0.1933	1.2852	0.2187	5.6067	0.6535	1.9777	0.3154	0.1646	0.2915	0.3096	0.2117	-8655.103
