# Supplementary material for: Genotype–covariate correlation and interaction disentangled by a whole-genome multivariate reaction norm model
Source: Nat Commun. 2019 May 20;10:2239. doi: 10.1038/s41467-019-10128-w (PMC6527612; doi:10.1038/s41467-019-10128-w)
Supplement: Supplementary file 13 — Source Data [file 41467_2019_10128_MOESM13_ESM.zip › data/fs11/fs11_res_mrnm_1.txt]

V1	V2	V3	V4	V5	V6	V7	V8	V9	V10	V11	V12	V13	V14	V15	V16	V17
power	mrnm	0.25	1	0.9749	0.9704	0.2575	0	1.2063	0.0841	0	0	-0.0054	1.035	1.0312	0.5428	-14028.7069
power	mrnm	0.25	2	1.0636	0.9158	0.378	0	1.2305	0.1099	0	0	-0.0042	0.9687	1.0704	0.4683	-13977.9525
power	mrnm	0.25	3	1.0154	1.01	0.3713	0	1.2881	0.0698	0	0	-0.0223	0.954	1.0049	0.4646	-14064.6275
power	mrnm	0.25	4	0.8204	1.0676	0.2865	0	1.2683	0.0377	0	0	-0.007	1.1812	0.9744	0.5385	-14177.5524
power	mrnm	0.25	5	0.9471	0.9247	0.356	0	1.2792	0.1072	0	0	0.0022	1.0614	1.0567	0.4593	-14020.9151
power	mrnm	0.25	6	1.1033	0.9869	0.3458	0	1.2936	0.0078	0	0	0.0075	0.8745	1.0385	0.4115	-14187.4016
power	mrnm	0.25	7	1.1438	0.9529	0.2683	0	1.152	0.0849	0	0	0.0154	0.9164	1.0248	0.5217	-13979.7111
power	mrnm	0.25	8	1.2236	1.2797	0.4705	0	1.2579	0.053	0	0	-0.02	0.8119	0.7138	0.3319	-14137.0031
power	mrnm	0.25	9	1.1157	1.1705	0.2766	0	1.2688	0.0883	0	0	-0.0254	0.9289	0.8507	0.5545	-14175.3467
power	mrnm	0.25	10	0.9917	0.9524	0.2171	0	1.2701	0.0482	0	0	-0.038	0.9828	1.0242	0.5559	-13999.283
power	mrnm	0.25	11	1.0295	1.1106	0.2962	0	1.2858	0.0764	0	0	0.0328	0.8923	0.9267	0.5129	-14109.9873
power	mrnm	0.25	12	0.8838	1.0409	0.2257	0	1.2434	0.1579	0	0	0.055	1.1017	0.9672	0.5595	-14079.9631
power	mrnm	0.25	13	1.0899	1.0602	0.3415	0	1.2643	0.1133	0	0	2e-04	0.9033	0.9517	0.438	-14118.4071
power	mrnm	0.25	14	0.9209	0.8885	0.2745	0	1.2303	0.1139	0	0	0.0414	1.0782	1.0874	0.5063	-13973.4448
power	mrnm	0.25	15	1.1542	1.1381	0.4286	0	1.2317	0.0767	0	0	-0.0036	0.8576	0.8965	0.4023	-14124.7183
power	mrnm	0.25	16	1.2433	0.946	0.3821	0	1.2616	0.127	0	0	-0.0138	0.7963	1.0219	0.4161	-14011.7565
power	mrnm	0.25	17	0.9672	0.9719	0.3022	0	1.234	0.0798	0	0	0.0539	1.0465	1.017	0.512	-14017.6562
power	mrnm	0.25	18	1.0958	1.0249	0.1706	0	1.2337	0.1289	0	0	0.0026	0.9665	0.9321	0.6449	-13991.6782
power	mrnm	0.25	19	0.8251	1.0618	0.2935	0	1.2648	0.0636	0	0	-0.0202	1.1088	0.9818	0.5058	-14131.7282
power	mrnm	0.25	20	0.8342	1.0147	0.3181	0	1.2391	0.1502	0	0	0.0428	1.1731	0.9772	0.4121	-14070.6748
power	mrnm	0.25	21	0.9381	0.988	0.1307	0	1.2722	0.1284	0	0	-0.0024	1.0375	1.0096	0.6865	-14010.8755
power	mrnm	0.25	22	0.8565	1.0118	0.2481	0	1.1984	0.0918	0	0	0.0093	1.2312	1.0447	0.5771	-14216.2222
power	mrnm	0.25	23	1.0929	1.0044	0.2761	0	1.2889	0.0714	0	0	0.0337	0.8263	0.9185	0.4846	-13828.2442
power	mrnm	0.25	24	0.9301	1.0469	0.3068	0	1.2158	0.0877	0	0	0.0063	1.0544	0.9883	0.5281	-14068.857
power	mrnm	0.25	25	1.03	1.1491	0.4087	0	1.1764	0.0647	0	0	0.0255	0.9626	0.8501	0.4067	-13953.3002
power	mrnm	0.25	26	1.0419	0.9479	0.2899	0	1.3168	0.0651	0	0	0.0168	0.9244	1.0634	0.5112	-14116.1118
power	mrnm	0.25	27	0.9496	1.1769	0.2515	0	1.2502	0.1117	0	0	0.0424	1.2301	0.785	0.6059	-14129.8748
power	mrnm	0.25	28	1.159	0.9691	0.2543	0	1.2505	0.064	0	0	-2e-04	0.8399	1.0528	0.5674	-14110.1035
power	mrnm	0.25	29	1.0594	1.0765	0.3224	0	1.197	0.0602	0	0	-0.0364	0.9458	0.8981	0.489	-13935.4767
power	mrnm	0.25	30	1.0204	0.9908	0.3425	0	1.2639	0.0712	0	0	0.0041	1.0026	0.9775	0.4411	-14037.4074
power	mrnm	0.25	31	0.907	1.0883	0.2535	0	1.1895	0.0998	0	0	0.0082	1.1266	0.9077	0.5164	-14033.8401
power	mrnm	0.25	32	1.2016	1.0339	0.1943	0	1.1957	0.0886	0	0	-0.0112	0.7818	0.997	0.5576	-14119.7887
power	mrnm	0.25	33	1.0951	1.1454	0.2944	0	1.2599	0.1328	0	0	0.0257	0.8846	0.8285	0.4903	-14027.1709
power	mrnm	0.25	34	1.0679	1.1353	0.3538	0	1.2553	0.1208	0	0	0.0226	0.8986	0.8512	0.4001	-14061.7786
power	mrnm	0.25	35	0.9547	1.2332	0.4095	0	1.2685	0.1121	0	0	0.0207	1.0247	0.7399	0.3204	-14059.6891
power	mrnm	0.25	36	0.97	1.1031	0.2799	0	1.296	0.0644	0	0	-0.0316	1.0329	0.9131	0.5024	-14185.8175
power	mrnm	0.25	37	1.1018	0.9639	0.3347	0	1.2593	0.1166	0	0	0.0186	0.9621	1.1043	0.5122	-14292.9989
power	mrnm	0.25	38	1.0724	1.0889	0.3364	0	1.2545	0.092	0	0	-0.0059	0.8623	0.9169	0.4459	-14033.4062
power	mrnm	0.25	39	0.9571	1.1223	0.3578	0	1.217	0.0942	0	0	-0.0307	1.108	0.8663	0.4139	-14094.3054
power	mrnm	0.25	40	1.0303	1.0447	0.2513	0	1.275	0.099	0	0	-0.0032	0.9205	0.9191	0.5392	-13929.2871
power	mrnm	0.25	41	1.0462	1.1192	0.2944	0	1.1918	0.1237	0	0	0.0119	0.9937	0.9106	0.5196	-14120.2146
power	mrnm	0.25	42	0.9812	1.0778	0.3696	0	1.1652	0.0961	0	0	0.0156	1.0464	0.9096	0.3803	-14012.2244
power	mrnm	0.25	43	0.9405	0.9375	0.3216	0	1.2057	0.0724	0	0	-0.0025	1.0582	1.0594	0.5045	-13960.9965
power	mrnm	0.25	44	0.9656	0.9346	0.163	0	1.297	0.0999	0	0	-0.0401	1.0851	1.0442	0.6726	-14073.9295
power	mrnm	0.25	45	0.9407	1.0887	0.4307	0	1.2125	0.1177	0	0	-0.0058	1.0567	0.9365	0.4183	-14023.5053
power	mrnm	0.25	46	1.0057	0.9775	0.3201	0	1.2827	0.0906	0	0	0.0586	0.9836	1.0222	0.4948	-14049.3073
power	mrnm	0.25	47	1.0804	1.0489	0.3607	0	1.3532	0.0566	0	0	-0.0288	0.8588	0.9033	0.462	-13971.854
power	mrnm	0.25	48	0.7195	0.9918	0.1415	0	1.2747	0.0747	0	0	-0.0294	1.2369	0.9887	0.6266	-14004.568
power	mrnm	0.25	49	0.928	0.9787	0.3863	0	1.29	0.0642	0	0	0.0339	1.0698	1.0286	0.4528	-14065.9948
power	mrnm	0.25	50	1.2054	1.056	0.3024	0	1.2829	0.0981	0	0	-0.0082	0.8245	0.9409	0.5509	-14088.4992
power	mrnm	0.25	51	0.9384	0.8829	0.1503	0	1.1901	0.1218	0	0	0.0279	1.0895	1.1487	0.6082	-14113.5142
power	mrnm	0.25	52	0.9119	1.134	0.515	0	1.2367	0.1323	0	0	-0.0135	1.0592	0.9221	0.2933	-14148.5931
power	mrnm	0.25	53	1.1904	1.0569	0.3426	0	1.2227	0.0877	0	0	0.0046	0.8496	0.9397	0.4827	-14068.0813
power	mrnm	0.25	54	1.2867	1.1512	0.4283	0	1.2291	0.0327	0	0	-0.0039	0.7084	0.8366	0.3681	-14022.7144
power	mrnm	0.25	55	0.9654	1.2063	0.4	0	1.2356	0.1202	0	0	0.0013	1.0516	0.8544	0.4359	-14213.9601
power	mrnm	0.25	56	1.4386	1.0371	0.5446	0	1.1968	0.1087	0	0	-0.0245	0.6765	0.9371	0.3377	-13994.8146
power	mrnm	0.25	57	1.0336	0.9573	0.3355	0	1.2632	0.0608	0	0	-0.0184	1.0194	1.0451	0.4858	-14128.9192
power	mrnm	0.25	58	1.136	1.0722	0.423	0	1.2424	0.1025	0	0	0.0191	0.9199	0.9242	0.3688	-14114.1038
power	mrnm	0.25	59	1.038	0.7652	0.2133	0	1.2005	0.1749	0	0	0.0361	1.0029	1.2688	0.6296	-14072.6305
power	mrnm	0.25	60	1.0097	0.9234	0.2063	0	1.2522	0.0479	0	0	-0.0301	0.9913	1.041	0.6065	-13934.2309
power	mrnm	0.25	61	1.1413	1.0659	0.376	0	1.2543	0.0893	0	0	0.0092	0.9583	0.9257	0.4871	-14106.1344
power	mrnm	0.25	62	1.1739	0.9792	0.3233	0	1.2165	0.1459	0	0	-0.0212	0.9447	1.0228	0.4954	-14159.3295
power	mrnm	0.25	63	0.956	1.0917	0.3049	0	1.1815	0.066	0	0	-0.0761	1.1164	0.9026	0.4926	-14079.4892
power	mrnm	0.25	64	0.8206	0.8699	0.0649	0	1.2857	0.0975	0	0	0.0098	1.0531	1.136	0.6998	-13974.52
power	mrnm	0.25	65	0.7466	1.1407	0.3148	0	1.3102	0.1294	0	0	0.0202	1.1933	0.9146	0.5396	-14154.9714
power	mrnm	0.25	66	0.9647	0.9088	0.2245	0	1.2829	0.0842	0	0	0.0396	1.0269	1.084	0.5727	-14067.5871
power	mrnm	0.25	67	1.1315	0.9805	0.3221	0	1.2809	0.1017	0	0	0.0288	0.8655	1.032	0.5184	-14074.8988
power	mrnm	0.25	68	0.9682	0.9948	0.2153	0	1.3321	0.0789	0	0	-0.0156	0.9788	1.046	0.6104	-14180.626
power	mrnm	0.25	69	1.3061	0.9144	0.3368	0	1.1965	0.1085	0	0	-0.0075	0.6894	1.094	0.4723	-14009.1978
power	mrnm	0.25	70	0.8996	1.0503	0.2872	0	1.2756	0.0724	0	0	0.0045	1.0078	0.9137	0.5091	-13874.802
power	mrnm	0.25	71	1.103	1.0761	0.3734	0	1.2884	0.097	0	0	0.0176	0.8011	0.9592	0.3759	-14147.982
power	mrnm	0.25	72	1.134	1.1843	0.408	0	1.3435	0.1397	0	0	0.0603	0.7836	0.8333	0.3539	-14180.914
power	mrnm	0.25	73	1.1284	0.9694	0.2749	0	1.1912	0.0975	0	0	-0.0046	0.8227	1.0144	0.4939	-13925.084
power	mrnm	0.25	74	1.0109	0.9742	0.2148	0	1.1992	0.0529	0	0	-0.0141	1.0496	1.0223	0.6114	-14058.1036
power	mrnm	0.25	75	0.7969	0.8605	0.1516	0	1.2689	0.1085	0	0	0.0219	1.1679	1.1314	0.624	-14024.4364
power	mrnm	0.25	76	0.7871	0.9578	0.1245	0	1.2113	0.0769	0	0	-0.0052	1.1886	1.0167	0.6225	-13946.4331
power	mrnm	0.25	77	1.0496	1.033	0.284	0	1.3319	0.102	0	0	-0.0302	0.8438	0.9271	0.481	-13963.2251
power	mrnm	0.25	78	0.9371	0.9886	0.2545	0	1.2028	0.1072	0	0	-0.001	1.0888	1.0127	0.555	-14028.785
power	mrnm	0.25	79	1.1109	1.1573	0.2959	0	1.2073	0.144	0	0	-0.0127	0.8791	0.8649	0.4706	-14120.2347
power	mrnm	0.25	80	0.9845	1.0048	0.2738	0	1.2858	0.12	0	0	-0.0248	1.0258	1.0452	0.6057	-14167.9662
power	mrnm	0.25	81	1.1016	0.9923	0.3983	0	1.2576	0.1006	0	0	-0.0355	0.8793	1.0086	0.435	-14014.6507
power	mrnm	0.25	82	0.9208	0.9217	0.2325	0	1.2489	0.1268	0	0	-0.0186	1.1212	1.0521	0.6156	-13959.486
power	mrnm	0.25	83	1.1233	0.8995	0.3501	0	1.188	0.1313	0	0	0.0297	0.9205	1.0902	0.4271	-14031.2272
power	mrnm	0.25	84	1.1879	0.9102	0.3351	0	1.1815	0.0587	0	0	-0.0362	0.8428	1.0982	0.4743	-14035.8357
power	mrnm	0.25	85	1.0582	0.9696	0.308	0	1.252	0.0831	0	0	-0.0229	0.9123	1.085	0.4746	-14179.33
power	mrnm	0.25	86	0.9863	0.8578	0.3911	0	1.3162	0.0976	0	0	0.0102	1.004	1.1325	0.3892	-14093.0047
power	mrnm	0.25	87	1.1916	1.1898	0.4022	0	1.2179	0.0703	0	0	0.0099	0.7786	0.8138	0.4141	-14013.6131
power	mrnm	0.25	88	0.9311	1.0096	0.4047	0	1.2134	0.0256	0	0	-9e-04	1.0473	0.9928	0.4181	-13966.5395
power	mrnm	0.25	89	0.9723	1.1531	0.3183	0	1.2183	0.1345	0	0	0.0144	0.9452	0.9083	0.4601	-14121.7098
power	mrnm	0.25	90	1.0222	1.0554	0.276	0	1.2419	0.0615	0	0	-0.015	0.9578	0.8974	0.5049	-13936.351
power	mrnm	0.25	91	1.1161	1.0441	0.3514	0	1.2032	0.0864	0	0	0.0239	0.9491	0.9546	0.4304	-14111.1893
power	mrnm	0.25	92	1.3276	1.0802	0.4732	0	1.2396	0.0921	0	0	0.0032	0.6875	0.9816	0.3995	-14170.9549
power	mrnm	0.25	93	0.9924	0.9831	0.3247	0	1.195	0.1298	0	0	-0.0397	1.0141	1.0194	0.4495	-14021.5144
power	mrnm	0.25	94	1.0409	0.7946	0.1675	0	1.2413	0.1058	0	0	0.0255	0.8614	1.2065	0.6374	-13890.0624
power	mrnm	0.25	95	1.0376	0.9364	0.2876	0	1.2679	0.1028	0	0	-0.0024	0.9806	1.0728	0.5331	-14103.6085
power	mrnm	0.25	96	1.0752	1.1598	0.379	0	1.2879	0.0753	0	0	-0.0029	0.894	0.841	0.4435	-14056.2998
power	mrnm	0.25	97	0.7747	0.9005	0.1951	0	1.239	0.1029	0	0	-0.0074	1.2322	1.082	0.5495	-14033.9181
power	mrnm	0.25	98	0.9004	0.9376	0.3217	0	1.241	0.1052	0	0	0.0079	1.0479	1.0364	0.4248	-13938.0911
power	mrnm	0.25	99	1.1179	0.9612	0.4031	0	1.1888	0.0738	0	0	-0.0256	0.8571	1.0742	0.4467	-14001.9622
power	mrnm	0.25	100	1.0754	1.1089	0.3662	0	1.2129	0.0753	0	0	-0.0785	0.9757	0.8879	0.4325	-14080.3021
power	mrnm	1	1	0.855	0.9395	0.3396	0	2.0244	0.1853	0	0	0.0289	1.1602	1.0748	0.531	-14814.8027
power	mrnm	1	2	0.9363	1.102	0.2678	0	2.0563	0.1845	0	0	-0.0303	0.9859	0.9216	0.4456	-14901.9855
power	mrnm	1	3	0.8848	0.9864	0.1078	0	2.0187	0.2002	0	0	0.0698	1.101	1.0484	0.6409	-14970.9401
power	mrnm	1	4	1.3148	0.9198	0.5505	0	2.0138	0.1364	0	0	-0.0011	0.7338	1.0946	0.2767	-14890.9394
power	mrnm	1	5	1.0654	0.9815	0.2432	0	2.0275	0.0894	0	0	0.003	0.9444	1.015	0.5449	-14875.4261
power	mrnm	1	6	1.1422	1.015	0.2535	0	1.8824	0.128	0	0	0.0131	0.8861	0.9649	0.5133	-14736.9515
power	mrnm	1	7	1.2118	1.0348	0.3955	0	1.9327	0.0702	0	0	-0.036	0.8357	1.0007	0.4363	-14887.0114
power	mrnm	1	8	1.0763	0.8285	0.2101	0	2.0453	0.1185	0	0	0.0292	0.8877	1.1381	0.5217	-14785.0384
power	mrnm	1	9	0.999	0.9924	0.2728	0	1.8938	0.1198	0	0	-0.008	1.0208	1.0332	0.5114	-14836.1791
power	mrnm	1	10	0.928	1.0468	0.2417	0	2.0923	0.0289	0	0	-0.0397	1.0753	0.9341	0.5744	-14857.0022
power	mrnm	1	11	1.0576	1.0092	0.3779	0	2.054	0.1257	0	0	0.0025	1.0592	0.9995	0.5146	-14935.4874
power	mrnm	1	12	0.6696	1.0672	0.1329	0	2.0625	0.0548	0	0	-0.0022	1.3108	0.9311	0.6546	-14876.9718
power	mrnm	1	13	1.0342	1.1519	0.3236	0	1.9304	0.1284	0	0	0.0084	0.9981	0.8747	0.5401	-14820.3429
power	mrnm	1	14	0.7955	1.0442	0.175	0	2.0094	0.1177	0	0	0.0018	1.1536	0.9698	0.5733	-14842.7743
power	mrnm	1	15	0.7654	0.9424	0.1798	0	2.0373	0.0406	0	0	-0.0702	1.2829	1.0073	0.6449	-14741.4718
power	mrnm	1	16	0.7786	0.9426	0.1156	0	2.037	0.0693	0	0	-0.0197	1.1059	1.0687	0.612	-14802.6723
power	mrnm	1	17	0.9359	1.1441	0.2373	0	1.9962	0.0996	0	0	-0.011	1.0053	0.8874	0.5554	-14877.9629
power	mrnm	1	18	1.1878	0.96	0.0878	0	2.0598	0.0691	0	0	-0.016	0.7792	1.079	0.6852	-14979.6404
power	mrnm	1	19	0.8022	1.0494	0.2808	0	2.0188	0.1142	0	0	-0.0103	1.1269	0.9741	0.5206	-14841.0523
power	mrnm	1	20	1.0857	0.9822	0.3433	0	1.9712	0.1251	0	0	-0.0036	0.8916	0.9797	0.3887	-14739.0869
power	mrnm	1	21	0.9914	1.0379	0.306	0	1.9961	0.1709	0	0	0.0086	1.0087	0.9912	0.558	-14845.4096
power	mrnm	1	22	1.1061	0.9713	0.4157	0	1.8994	0.1144	0	0	0.0326	0.8891	1.0439	0.4248	-14729.608
power	mrnm	1	23	0.9018	0.7743	0.2344	0	1.9161	0.1328	0	0	-0.0217	1.1071	1.2158	0.5123	-14723.6507
power	mrnm	1	24	1.1521	1.0119	0.2749	0	1.9328	0.0394	0	0	-0.017	0.9068	0.9703	0.5471	-14774.7831
power	mrnm	1	25	0.8475	1.1579	0.2881	0	2.0252	0.1946	0	0	0.0205	1.1861	0.8929	0.5396	-15002.6604
power	mrnm	1	26	1.0811	0.9674	0.3504	0	1.8939	0.1542	0	0	-0.0092	0.964	1.0394	0.3996	-14836.6968
power	mrnm	1	27	1.1952	1.0582	0.2469	0	1.963	0.1016	0	0	-0.0382	0.8064	0.9437	0.5279	-14813.0629
power	mrnm	1	28	1.0055	0.9593	0.2463	0	2.0845	0.0558	0	0	0.0453	1.0222	1.0522	0.5779	-14930.0519
power	mrnm	1	29	0.9497	0.9861	0.1784	0	1.9873	0.0455	0	0	-0.0178	0.9654	0.9928	0.5501	-14723.6386
power	mrnm	1	30	0.9787	0.9984	0.2471	0	2.1491	0.0928	0	0	-0.0251	0.9268	0.9741	0.5535	-14761.2573
power	mrnm	1	31	0.7979	0.9343	0.0773	0	1.9297	0.0829	0	0	-0.0325	1.2381	1.0447	0.6804	-14772.9461
power	mrnm	1	32	0.6752	1.0802	0.3667	0	2.0807	0.1366	0	0	-0.046	1.2287	0.9217	0.4362	-14799.4994
power	mrnm	1	33	1.1659	0.9109	0.3757	0	1.993	0.0889	0	0	-0.0238	0.7793	1.0949	0.3961	-14777.1977
power	mrnm	1	34	0.9608	0.9887	0.2806	0	2.0771	0.0592	0	0	0.0275	1.0372	0.9861	0.4861	-14862.912
power	mrnm	1	35	0.8316	1.0178	0.1068	0	1.9869	0.0874	0	0	0.008	1.1397	0.9869	0.6613	-14817.4008
power	mrnm	1	36	0.8474	1.0691	0.3218	0	1.9438	0.1228	0	0	-0.0324	1.13	0.9462	0.4544	-14798.3985
power	mrnm	1	37	1.034	0.9422	0.2552	0	1.9953	0.0959	0	0	0.0125	1.0248	1.082	0.5749	-14910.8335
power	mrnm	1	38	1.0398	0.9348	0.3876	0	2.0711	0.1083	0	0	0.0253	0.8633	1.0475	0.3759	-14758.8319
power	mrnm	1	39	1.0067	0.9017	0.4112	0	2.0334	0.1132	0	0	0.0339	0.9651	1.0995	0.3981	-14846.6374
power	mrnm	1	40	1.2407	0.9508	0.3686	0	2.0241	0.1402	0	0	0.0123	0.6715	1.0419	0.366	-14755.5553
power	mrnm	1	41	0.9671	1.0785	0.3417	0	1.9935	0.0744	0	0	-0.0273	1.0348	0.872	0.389	-14747.4275
power	mrnm	1	42	0.9418	1.1276	0.2709	0	1.9931	0.1084	0	0	0.0138	0.9975	0.8924	0.505	-14829.2565
power	mrnm	1	43	1.0903	0.9777	0.2895	0	2.1194	0.1388	0	0	-0.0083	0.8717	1.0483	0.522	-14948.1821
power	mrnm	1	44	1.0079	1.1499	0.4257	0	2.0165	0.0545	0	0	-0.0101	0.9661	0.8382	0.3558	-14806.7468
power	mrnm	1	45	0.6783	1.1762	0.3152	0	2.0483	0.0486	0	0	-0.0427	1.3206	0.8275	0.5067	-14858.4335
power	mrnm	1	46	1.0016	1.1473	0.2709	0	1.9347	0.1065	0	0	0.0406	1.0172	0.8211	0.4894	-14712.3471
power	mrnm	1	47	1.1607	1.033	0.3198	0	1.9864	0.1583	0	0	-0.0321	0.834	0.9967	0.3943	-14984.8852
power	mrnm	1	48	0.8676	0.993	0.3642	0	1.94	0.082	0	0	-0.0339	1.1639	1.0353	0.4708	-14836.0515
power	mrnm	1	49	0.9024	1.0775	0.3016	0	2.0326	0.0388	0	0	-0.056	1.0669	0.9744	0.4412	-15007.5893
power	mrnm	1	50	1.2384	0.9968	0.4157	0	1.9659	0.1514	0	0	0.1001	0.7889	0.9997	0.3847	-14810.5795
power	mrnm	1	51	0.9404	1.1355	0.2721	0	1.9465	0.07	0	0	-0.0029	1.113	0.8511	0.584	-14762.4821
power	mrnm	1	52	1.1134	1.1074	0.3462	0	1.9909	0.1727	0	0	0.0058	0.9477	0.9086	0.485	-14911.6997
power	mrnm	1	53	1.185	1.0023	0.4465	0	2.0418	0.1193	0	0	2e-04	0.8781	1.117	0.4037	-15212.3993
power	mrnm	1	54	0.8843	0.9649	0.2636	0	2.0058	0.1239	0	0	-0.0134	1.1202	1.0418	0.568	-14803.677
power	mrnm	1	55	0.9091	0.8827	0.2772	0	1.9992	0.0782	0	0	-0.0207	1.0935	1.0864	0.4866	-14741.0312
power	mrnm	1	56	1.2851	1.0436	0.3163	0	1.9241	0.0946	0	0	0.0345	0.8155	0.9712	0.5262	-14886.8558
power	mrnm	1	57	0.9752	1.1095	0.4075	0	1.9396	0.1114	0	0	0.0206	0.9679	0.8678	0.3812	-14676.2749
power	mrnm	1	58	1.1267	1.1961	0.4367	0	2.0028	0.069	0	0	-0.0223	0.8146	0.7986	0.416	-14726.9239
power	mrnm	1	59	1.0813	0.9959	0.3357	0	1.963	0.0838	0	0	0.036	0.8069	0.9381	0.3952	-14561.7596
power	mrnm	1	60	1.2056	0.8652	0.24	0	1.9337	0.1272	0	0	0.0167	0.7694	1.1315	0.5604	-14734.4687
power	mrnm	1	61	1.1857	0.8628	0.3547	0	2.0333	0.1236	0	0	0.0113	0.8749	1.1419	0.4623	-14887.3352
power	mrnm	1	62	1.1201	1.0139	0.3556	0	2.0415	0.112	0	0	0.0423	0.939	0.9651	0.4646	-14844.8927
power	mrnm	1	63	0.8925	0.9531	0.3134	0	1.8651	0.0783	0	0	-0.0135	1.1997	1.0446	0.4392	-14799.7342
power	mrnm	1	64	0.9169	1.0702	0.4537	0	2.1066	0.122	0	0	0.0521	1.1086	0.9136	0.3806	-14846.7799
power	mrnm	1	65	1.0484	1.0192	0.1909	0	1.927	0.0832	0	0	0.0566	0.9841	1.0713	0.7175	-14944.7106
power	mrnm	1	66	1.1061	0.9497	0.2066	0	1.9779	0.1509	0	0	0.0108	0.9439	1.0634	0.6496	-14846.3825
power	mrnm	1	67	0.6858	0.896	0.3006	0	1.9965	0.1272	0	0	0.0163	1.3788	1.1182	0.5158	-14889.3158
power	mrnm	1	68	1.0329	1.0018	0.3397	0	1.9996	0.1131	0	0	0.0126	0.9505	1.0007	0.4423	-14829.791
power	mrnm	1	69	0.7908	0.946	0.2404	0	2.0382	0.0892	0	0	0.0157	1.1552	1.0521	0.5356	-14801.7209
power	mrnm	1	70	1.2146	0.965	0.2247	0	1.9385	0.118	0	0	0.0088	0.7595	1.0189	0.57	-14728.7475
power	mrnm	1	71	0.9818	1.0174	0.3435	0	1.8913	0.0865	0	0	0.0549	1.218	1.0014	0.4911	-14982.1918
power	mrnm	1	72	1.1099	1.0222	0.3151	0	1.9284	0.0261	0	0	-0.0336	0.8499	0.9775	0.469	-14743.1984
power	mrnm	1	73	1.1582	0.9358	0.4653	0	1.9691	0.0998	0	0	0.018	0.8963	1.0323	0.361	-14771.751
power	mrnm	1	74	1.1004	0.9958	0.3767	0	2.0182	0.0749	0	0	-0.0038	0.8286	0.9907	0.4294	-14717.3946
power	mrnm	1	75	1.1603	1.0435	0.3311	0	2.0181	0.0622	0	0	0.0948	0.8896	0.9733	0.5095	-14915.422
power	mrnm	1	76	1.2332	1.0381	0.3776	0	2.0104	0.0774	0	0	0.0329	0.6691	0.9545	0.3066	-14834.4513
power	mrnm	1	77	0.9862	1.1702	0.2927	0	1.9293	0.1299	0	0	-0.0493	0.9326	0.848	0.4523	-14783.655
power	mrnm	1	78	0.8884	0.7476	0.2063	0	2.0133	0.1901	0	0	0.0594	1.0214	1.2278	0.5486	-14657.6429
power	mrnm	1	79	0.8996	0.9399	0.1123	0	2.0554	0.0925	0	0	-0.0213	1.1285	1.0566	0.6873	-14856.8651
power	mrnm	1	80	0.9187	1.078	0.3386	0	2.0024	0.0197	0	0	0.0238	1.0377	0.8977	0.4939	-14687.7439
power	mrnm	1	81	1.0456	0.9104	0.1993	0	2.0024	0.1345	0	0	-0.0047	0.9191	1.0787	0.549	-14760.1703
power	mrnm	1	82	0.7902	0.9686	0.1981	0	1.8537	0.1119	0	0	0.0087	1.1533	1.0214	0.5556	-14631.5507
power	mrnm	1	83	1.1275	1.0933	0.254	0	1.9905	0.1013	0	0	-0.0158	0.8235	0.9041	0.4893	-14824.3496
power	mrnm	1	84	1.2896	1.0685	0.3217	0	2.0821	0.1054	0	0	-0.0317	0.7646	0.9429	0.4862	-15017.1241
power	mrnm	1	85	1.0829	1.0555	0.3142	0	1.9354	0.1207	0	0	0.0136	1.0181	0.9203	0.5376	-14770.7272
power	mrnm	1	86	1.2329	1.077	0.4355	0	1.9506	0.1257	0	0	0.0051	0.7399	0.872	0.4016	-14600.9675
power	mrnm	1	87	0.8563	1.0449	0.2317	0	2.032	0.1185	0	0	-0.0114	1.2351	0.951	0.667	-14830.7222
power	mrnm	1	88	0.9772	1.0041	0.3669	0	2.0041	0.0651	0	0	-0.0045	0.9703	0.9695	0.4731	-14647.4078
power	mrnm	1	89	1.0515	1.0444	0.2521	0	1.9898	0.0388	0	0	-0.0085	0.848	0.9849	0.5009	-14862.2926
power	mrnm	1	90	1.0011	1.0674	0.3111	0	2.0731	0.0654	0	0	-0.0275	0.958	0.9184	0.5223	-14791.5144
power	mrnm	1	91	1.1859	1.0951	0.3089	0	1.9536	0.0293	0	0	-0.0282	0.813	0.9049	0.5063	-14763.9458
power	mrnm	1	92	0.9958	0.9584	0.3286	0	2.1153	0.0767	0	0	-0.0185	1.0068	1.0695	0.5516	-14921.69
power	mrnm	1	93	1.0565	0.995	0.3169	0	2.0154	0.1046	0	0	-0.01	0.9316	1.0229	0.4982	-14863.0472
power	mrnm	1	94	1.1862	0.9845	0.2269	0	2.0216	0.1293	0	0	-0.0231	0.8287	1.0546	0.5473	-15014.6849
power	mrnm	1	95	1.244	1.0802	0.4439	0	1.9437	0.1137	0	0	0.0164	0.8095	0.9552	0.3604	-14932.0995
power	mrnm	1	96	0.8895	0.9688	0.306	0	1.9976	0.1251	0	0	0.0541	1.1055	1.0088	0.5306	-14736.1041
power	mrnm	1	97	0.6793	0.9444	0.2266	0	1.9686	0.1694	0	0	0.0133	1.3145	1.0151	0.5417	-14709.4817
power	mrnm	1	98	0.8783	1.0568	0.3589	0	1.9762	0.0334	0	0	0.0299	1.1667	0.9233	0.4798	-14753.7383
power	mrnm	1	99	0.9972	1.0805	0.3218	0	2.0793	-0.0292	0	0	-0.0236	1.0129	0.897	0.4887	-14857.3561
power	mrnm	1	100	1.0827	0.9474	0.3591	0	1.9337	0.0272	0	0	-0.0252	0.9819	1.0642	0.3863	-14897.963
