# Supplementary material for: Genotype–covariate correlation and interaction disentangled by a whole-genome multivariate reaction norm model
Source: Nat Commun. 2019 May 20;10:2239. doi: 10.1038/s41467-019-10128-w (PMC6527612; doi:10.1038/s41467-019-10128-w)
Supplement: Supplementary file 13 — Source Data [file 41467_2019_10128_MOESM13_ESM.zip › data/fs7/fs7_lrt_rrm.txt]

V1	V2	V3	V4	V5	lrt	pval_int
type1	1	0	0.25	1	3.89459999999963	1.06845024804633
type1	1	0	0.25	2	0.569799999999304	-0.681079668755467
type1	1	0	0.25	3	0.829800000001342	-0.413572298680401
type1	1	0	0.25	4	0.256999999999607	-1.17206023089355
type1	1	0	0.25	5	0.609999999998763	-0.634502016527056
type1	1	0	0.25	6	1.4948000000004	0.0662326441857288
type1	1	0	0.25	7	1.29299999999967	-0.0598843762439331
type1	1	0	0.25	8	3.14520000000084	0.815108974642469
type1	1	0	0.25	9	3.24020000000019	0.849221916113165
type1	1	0	0.25	10	2.60740000000078	0.608206420010363
type1	1	0	0.25	11	0.229600000000573	-1.23478339174518
type1	1	0	0.25	12	0.437599999999293	-0.854125957422852
type1	1	0	0.25	13	0.409199999998236	-0.896373119253361
type1	1	0	0.25	14	1.53640000000087	0.0907459168713852
type1	1	0	0.25	15	3.6317999999992	0.983456447405699
type1	1	0	0.25	16	3.99079999999958	1.09865513435644
type1	1	0	0.25	17	2.69020000000091	0.641762640327693
type1	1	0	0.25	18	0.189399999999296	-1.33857697656778
type1	1	0	0.25	19	5.52319999999963	1.5285293384684
type1	1	0	0.25	20	1.25799999999981	-0.0831268435846828
type1	1	0	0.25	21	2.85620000000017	0.707061785173692
type1	1	0	0.25	22	1.83460000000014	0.254391660816934
type1	1	0	0.25	23	1.2518	-0.0872910346885914
type1	1	0	0.25	24	0.8791999999994	-0.369960629235446
type1	1	0	0.25	25	0.545599999999467	-0.710313165858619
type1	1	0	0.25	26	0.304599999999482	-1.07463370791924
type1	1	0	0.25	27	0.310999999999694	-1.06246233960523
type1	1	0	0.25	28	0.808600000000297	-0.432865776940772
type1	1	0	0.25	29	2.92679999999928	0.734086494092218
type1	1	0	0.25	30	5.12200000000121	1.42397071809508
type1	1	0	0.25	31	9.00619999999981	2.28779908862853
type1	1	0	0.25	32	1.92280000000028	0.299295717333147
type1	1	0	0.25	33	3.88320000000022	1.06483983634706
type1	1	0	0.25	34	0.30580000000009	-1.07233649176705
type1	1	0	0.25	35	14.0802000000003	3.1293260249385
type1	1	0	0.25	36	13.0889999999999	2.98068913273978
type1	1	0	0.25	37	2.8187999999991	0.692569707510258
type1	1	0	0.25	38	3.62900000000081	0.982530234539528
type1	1	0	0.25	39	1.8648000000012	0.269927755401091
type1	1	0	0.25	40	0.65060000000085	-0.58971946355697
type1	1	0	0.25	41	1.16139999999905	-0.149718324476289
type1	1	0	0.25	42	2.61180000000058	0.610006987105825
type1	1	0	0.25	43	2.01839999999902	0.346428189938922
type1	1	0	0.25	44	2.56099999999969	0.589096362918072
type1	1	0	0.25	45	0.275200000000041	-1.13325877568143
type1	1	0	0.25	46	0.287999999998647	-1.10716058828464
type1	1	0	0.25	47	0.373600000000806	-0.952623795024663
type1	1	0	0.25	48	1.26519999999982	-0.0783089752791256
type1	1	0	0.25	49	1.64760000000024	0.154110790641857
type1	1	0	0.25	50	4.36139999999978	1.21092315205002
type1	1	0	0.25	51	1.4461999999985	0.0369920798386157
type1	1	0	0.25	52	1.35479999999916	-0.0198936894907199
type1	1	0	0.25	53	1.16140000000087	-0.149718324474999
type1	1	0	0.25	54	1.61819999999898	0.137649746849659
type1	1	0	0.25	55	0.348799999999756	-0.994296975424368
type1	1	0	0.25	56	0.96980000000076	-0.294360481719453
type1	1	0	0.25	57	0.823400000001129	-0.419358712249018
type1	1	0	0.25	58	2.23840000000018	0.4494849730613
type1	1	0	0.25	59	0.56420000000071	-0.687760716113252
type1	1	0	0.25	60	3.41500000000087	0.910351729865521
type1	1	0	0.25	61	0.262400000001435	-1.16032796420968
type1	1	0	0.25	62	1.08879999999954	-0.202379038255938
type1	1	0	0.25	63	0.467199999999139	-0.812258789366486
type1	1	0	0.25	64	0.693600000000515	-0.544486707506667
type1	1	0	0.25	65	0.509600000001228	-0.755653439881847
type1	1	0	0.25	66	1.02719999999863	-0.249046726321474
type1	1	0	0.25	67	2.96080000000075	0.746950728573422
type1	1	0	0.25	68	0.0437999999994645	-2.02057410220589
type1	1	0	0.25	69	0.907600000000457	-0.34568364735769
type1	1	0	0.25	70	6.72500000000036	1.81647813825654
type1	1	0	0.25	71	0.326399999999921	-1.03395451932241
type1	1	0	0.25	72	4.54700000000048	1.26491321665129
type1	1	0	0.25	73	1.67979999999989	0.171911133944644
type1	1	0	0.25	74	6.92079999999987	1.86036158907463
type1	1	0	0.25	75	2.62700000000041	0.616211902503266
type1	1	0	0.25	76	5.65179999999964	1.56105571330605
type1	1	0	0.25	77	6.12539999999899	1.67710199690789
type1	1	0	0.25	78	2.13899999999921	0.403799547699385
type1	1	0	0.25	79	0.23620000000119	-1.21915432240697
type1	1	0	0.25	80	0.976599999999962	-0.288893980360247
type1	1	0	0.25	81	2.59940000000097	0.604927560666182
type1	1	0	0.25	82	2.06840000000011	0.370484730859871
type1	1	0	0.25	83	3.21039999999994	0.83859117953222
type1	1	0	0.25	84	3.42619999999988	0.914199639325318
type1	1	0	0.25	85	2.55399999999827	0.586193737643136
type1	1	0	0.25	86	2.75820000000022	0.668820244113158
type1	1	0	0.25	87	3.21060000000034	0.838662737389086
type1	1	0	0.25	88	1.58319999999912	0.11778445307084
type1	1	0	0.25	89	1.25740000000042	-0.0835292018089586
type1	1	0	0.25	90	0.605399999998554	-0.639713954934626
type1	1	0	0.25	91	1.55179999999928	0.0997048269988595
type1	1	0	0.25	92	0.0673999999999069	-1.83654589540982
type1	1	0	0.25	93	1.91960000000108	0.297691090025393
type1	1	0	0.25	94	0.185999999999694	-1.34814111574185
type1	1	0	0.25	95	0.365799999999581	-0.965494625639267
type1	1	0	0.25	96	2.28919999999925	0.472314298855942
type1	1	0	0.25	97	0.690199999999095	-0.547986853126645
type1	1	0	0.25	98	4.83740000000034	1.34670711003472
type1	1	0	0.25	99	0.903399999999237	-0.349239131476505
type1	1	0	0.25	100	1.77199999999903	0.221628196350565
type1	1	0	0.25	101	7.54500000000007	1.99549416231473
type1	1	0	0.25	102	6.83960000000116	1.84225433375029
type1	1	0	0.25	103	4.75859999999921	1.32482026675281
type1	1	0	0.25	104	0.337400000000343	-1.01422497937011
type1	1	0	0.25	105	6.5627999999997	1.77954027391668
type1	1	0	0.25	106	1.71360000000095	0.190347620740935
type1	1	0	0.25	107	2.88160000000062	0.716833911479578
type1	1	0	0.25	108	3.82279999999992	1.04559850846929
type1	1	0	0.25	109	2.67119999999886	0.634122843531006
type1	1	0	0.25	110	1.02520000000004	-0.250594850330169
type1	1	0	0.25	111	5.82999999999993	1.60538973478808
type1	1	0	0.25	112	0.955400000000736	-0.306027724230293
type1	1	0	0.25	113	1.253999999999	-0.0858117710445841
type1	1	0	0.25	114	4.05299999999988	1.11794144718947
type1	1	0	0.25	115	3.18920000000071	0.830989756214769
type1	1	0	0.25	116	0.00900000000001455	-2.6128229668354
type1	1	0	0.25	117	0.148999999999432	-1.4625700923538
type1	1	0	0.25	118	2.47119999999995	0.551456720049004
type1	1	0	0.25	119	0.707600000001548	-0.53020574650157
type1	1	0	0.25	120	0.404000000000451	-0.904349429853785
type1	1	0	0.25	121	0.0108000000000175	-2.55004529549732
type1	1	0	0.25	122	2.36279999999897	0.504802302137409
type1	1	0	0.25	123	0.136999999998807	-1.50465390472076
type1	1	0	0.25	124	4.27239999999983	1.18452434807423
type1	1	0	0.25	125	0.396200000001045	-0.916462514980776
type1	1	0	0.25	126	0.209399999999732	-1.28494736130845
type1	1	0	0.25	127	0.366799999999785	-0.963832779027939
type1	1	0	0.25	128	0.041800000000876	-2.03984047258289
type1	1	0	0.25	129	2.39360000000124	0.518199398661014
type1	1	0	0.25	130	1.89660000000003	0.286104500458163
type1	1	0	0.25	131	1.11759999999958	-0.181200569406262
type1	1	0	0.25	132	0.15480000000025	-1.44321165772546
type1	1	0	0.25	133	2.14160000000084	0.405012339534462
type1	1	0	0.25	134	0.472400000000562	-0.805112899169942
type1	1	0	0.25	135	1.37580000000162	-0.0065936972605269
type1	1	0	0.25	136	0.945999999999913	-0.313711905518309
type1	1	0	0.25	137	7.15499999999884	1.91188497414969
type1	1	0	0.25	138	6.84259999999995	1.84292560806562
type1	1	0	0.25	139	2.93339999999989	0.736591204663054
type1	1	0	0.25	140	8.34740000000056	2.15977121806133
type1	1	0	0.25	141	0.233799999999974	-1.22479707389811
type1	1	0	0.25	142	1.14639999999963	-0.160404175546041
type1	1	0	0.25	143	0.84400000000096	-0.400848156732121
type1	1	0	0.25	144	3.36739999999918	0.89390759652724
type1	1	0	0.25	145	1.01239999999962	-0.260554095162261
type1	1	0	0.25	146	1.83539999999994	0.254805432074563
type1	1	0	0.25	147	4.05900000000111	1.11979199652248
type1	1	0	0.25	148	3.70379999999932	1.00711940174475
type1	1	0	0.25	149	1.66059999999925	0.161325573514213
type1	1	0	0.25	150	3.90200000000004	1.0707902824844
type1	1	0	0.25	151	2.11179999999877	0.391052553860956
type1	1	0	0.25	152	6.14700000000084	1.68226260190348
type1	1	0	0.25	153	3.71320000000014	1.01018714645414
type1	1	0	0.25	154	1.11899999999878	-0.180180941028358
type1	1	0	0.25	155	0.882000000001426	-0.367542244448649
type1	1	0	0.25	156	0.854600000000573	-0.391450439991715
type1	1	0	0.25	157	0.165999999999258	-1.40743747445273
type1	1	0	0.25	158	7.57020000000011	2.0008070812852
type1	1	0	0.25	159	0.09860000000117	-1.66351713602171
type1	1	0	0.25	160	1.33760000000075	-0.0308940855943073
type1	1	0	0.25	161	1.43179999999847	0.0281981986555314
type1	1	0	0.25	162	1.70399999999972	0.185136577620787
type1	1	0	0.25	163	0.629200000001219	-0.613057525610343
type1	1	0	0.25	164	3.36020000000099	0.891407344216598
type1	1	0	0.25	165	2.5572000000011	0.587521298334136
type1	1	0	0.25	166	0.86200000000099	-0.384939582889315
type1	1	0	0.25	167	0.765600000000632	-0.473156613312629
type1	1	0	0.25	168	4.34439999999995	1.20590686193742
type1	1	0	0.25	169	2.81839999999829	0.69241403906396
type1	1	0	0.25	170	3.89880000000085	1.06977871942398
type1	1	0	0.25	171	0.170000000000073	-1.39513401264546
type1	1	0	0.25	172	0.178399999998874	-1.37003891434944
type1	1	0	0.25	173	1.90680000000066	0.291254512734996
type1	1	0	0.25	174	3.6317999999992	0.983456447405699
type1	1	0	0.25	175	0.14600000000064	-1.47282459017023
type1	1	0	0.25	176	1.53479999999945	0.0898115908363773
type1	1	0	0.25	177	1.06940000000031	-0.216869605194451
type1	1	0	0.25	178	7.25740000000042	1.93409575529468
type1	1	0	0.25	179	2.70339999999851	0.647049583860062
type1	1	0	0.25	180	2.09759999999915	0.384354319366041
type1	1	0	0.25	181	0.618800000000192	-0.624612083431798
type1	1	0	0.25	182	1.70740000000114	0.186984434083237
type1	1	0	0.25	183	0.122000000001208	-1.56172188673213
type1	1	0	0.25	184	0.228000000000975	-1.23862585581571
type1	1	0	0.25	185	2.20499999999993	0.434287209597141
type1	1	0	0.25	186	4.85220000000118	1.35079318042088
type1	1	0	0.25	187	0.606599999999162	-0.638351491539283
type1	1	0	0.25	188	0.374400000000605	-0.951315439674452
type1	1	0	0.25	189	2.64240000000063	0.622474564666064
type1	1	0	0.25	190	0.797599999999875	-0.443021513023979
type1	1	0	0.25	191	6.71000000000095	1.81308481855809
type1	1	0	0.25	192	0.936399999998685	-0.321616253500248
type1	1	0	0.25	193	1.55760000000009	0.103063142274009
type1	1	0	0.25	194	1.3203999999987	-0.0419932853932716
type1	1	0	0.25	195	4.89120000000003	1.36152376156244
type1	1	0	0.25	196	7.73079999999936	2.03442187777069
type1	1	0	0.25	197	1.03399999999965	-0.243799090532479
type1	1	0	0.25	198	1.22639999999956	-0.104503048177826
type1	1	0	0.25	199	0.505600000000413	-0.760838361786745
type1	1	0	0.25	200	3.47379999999976	0.930464345801947
type1	1	0	0.25	201	4.5655999999999	1.2702476672884
type1	1	0	0.25	202	2.20819999999912	0.435749878683451
type1	1	0	0.25	203	0.322999999998501	-1.04015706090052
type1	1	0	0.25	204	2.35659999999916	0.502091564792006
type1	1	0	0.25	205	1.36199999999917	-0.0153176733976923
type1	1	0	0.25	206	2.27219999999943	0.464712294518947
type1	1	0	0.25	207	4.46739999999954	1.2419293768648
type1	1	0	0.25	208	4.10980000000018	1.13539156808761
type1	1	0	0.25	209	3.628999999999	0.982530234538926
type1	1	0	0.25	210	1.89840000000004	0.287014679711042
type1	1	0	0.25	211	1.1905999999999	-0.129191962172276
type1	1	0	0.25	212	4.51760000000104	1.25645359375682
type1	1	0	0.25	213	0.590399999999136	-0.656916500354182
type1	1	0	0.25	214	2.48819999999978	0.558650389694658
type1	1	0	0.25	215	0.322200000000521	-1.04162384786041
type1	1	0	0.25	216	0.201800000000731	-1.30482296140273
type1	1	0	0.25	217	0.0596000000005006	-1.89027855098506
type1	1	0	0.25	218	1.3080000000009	-0.0500576207865842
type1	1	0	0.25	219	0.633600000001024	-0.608211620700659
type1	1	0	0.25	220	1.04520000000048	-0.235209161717535
type1	1	0	0.25	221	0.574599999999919	-0.675391944896099
type1	1	0	0.25	222	0.798200000001088	-0.442464949224471
type1	1	0	0.25	223	4.34299999999894	1.20549320988207
type1	1	0	0.25	224	0.427200000000084	-0.869347257391173
type1	1	0	0.25	225	3.14459999999963	0.814891434438128
type1	1	0	0.25	226	1.72900000000118	0.19866569298152
type1	1	0	0.25	227	1.01560000000063	-0.258055916190966
type1	1	0	0.25	228	0.260800000000017	-1.16378420668066
type1	1	0	0.25	229	2.8211999999985	0.69350341693919
type1	1	0	0.25	230	0.0456000000012864	-2.00386906256187
type1	1	0	0.25	231	1.70659999999953	0.186549869713202
type1	1	0	0.25	232	1.09599999999955	-0.197047622820937
type1	1	0	0.25	233	2.0510000000013	0.362157651134704
type1	1	0	0.25	234	0.206000000000131	-1.29376659928499
type1	1	0	0.25	235	0.913399999999456	-0.3407930874962
type1	1	0	0.25	236	1.39820000000145	0.00743865910354699
type1	1	0	0.25	237	4.4395999999997	1.23384232165596
type1	1	0	0.25	238	5.96600000000035	1.63867306074822
type1	1	0	0.25	239	4.48539999999957	1.24714889293971
type1	1	0	0.25	240	5.29979999999887	1.47090593620896
type1	1	0	0.25	241	0.540399999999863	-0.716720891377409
type1	1	0	0.25	242	1.96880000000056	0.322166297139314
type1	1	0	0.25	243	3.17259999999987	0.825015011567809
type1	1	0	0.25	244	4.66419999999925	1.29830286931665
type1	1	0	0.25	245	4.9377999999997	1.37427634519736
type1	1	0	0.25	246	9.25099999999838	2.33396587473076
type1	1	0	0.25	247	0.173200000001088	-1.38545847840925
type1	1	0	0.25	248	0.80160000000069	-0.43931681608678
type1	1	0	0.25	249	1.76080000000002	0.215684013403074
type1	1	0	0.25	250	0.635599999999613	-0.606017168069204
type1	1	0	0.25	251	0.236000000000786	-1.21962281156327
type1	1	0	0.25	252	2.09360000000015	0.382462030906388
type1	1	0	0.25	253	6.90140000000065	1.8560471033567
type1	1	0	0.25	254	1.69579999999951	0.18066963684437
type1	1	0	0.25	255	1.3640000000014	-0.0140495395010945
type1	1	0	0.25	256	1.30239999999867	-0.053717041945121
type1	1	0	0.25	257	1.03740000000107	-0.241184471751715
type1	1	0	0.25	258	0.229199999999764	-1.23574200992675
type1	1	0	0.25	259	2.9966000000004	0.760393164326256
type1	1	0	0.25	260	2.2400000000016	0.450209219348942
type1	1	0	0.25	261	4.23859999999877	1.17440870513451
type1	1	0	0.25	262	3.95000000000073	1.08590138413606
type1	1	0	0.25	263	0.143400000000838	-1.48185152367747
type1	1	0	0.25	264	0.742000000000189	-0.495974904384537
type1	1	0	0.25	265	5.90480000000025	1.62375324378696
type1	1	0	0.25	266	0.414200000001074	-0.888776336487634
type1	1	0	0.25	267	2.42939999999908	0.533629229535656
type1	1	0	0.25	268	0.0453999999990629	-2.00569698587061
type1	1	0	0.25	269	3.07659999999851	0.790061729842384
type1	1	0	0.25	270	1.81079999999929	0.242025761923865
type1	1	0	0.25	271	2.20679999999993	0.435110134395007
type1	1	0	0.25	272	0.448800000000119	-0.838038545629488
type1	1	0	0.25	273	0.390200000001641	-0.925905211753126
type1	1	0	0.25	274	0.931200000000899	-0.325922058810105
type1	1	0	0.25	275	1.07740000000013	-0.210871729698369
type1	1	0	0.25	276	1.41780000000108	0.019589791765107
type1	1	0	0.25	277	1.60640000000058	0.130985447928126
type1	1	0	0.25	278	0.393799999999828	-0.920226350383764
type1	1	0	0.25	279	2.18260000000009	0.42400880415597
type1	1	0	0.25	280	0.222600000000966	-1.25175436133286
type1	1	0	0.25	281	1.89940000000024	0.287520083618478
type1	1	0	0.25	282	0.212600000000748	-1.27675069443874
type1	1	0	0.25	283	0.632600000000821	-0.60931076997258
type1	1	0	0.25	284	5.82979999999952	1.60534044301188
type1	1	0	0.25	285	1.125	-0.175821280640401
type1	1	0	0.25	286	2.00820000000022	0.341471779113007
type1	1	0	0.25	287	3.00680000000102	0.764204120112481
type1	1	0	0.25	288	2.52900000000045	0.575784425176346
type1	1	0	0.25	289	7.56400000000031	1.99950091174781
type1	1	0	0.25	290	0.632999999999811	-0.608870956045853
type1	1	0	0.25	291	0.523400000000038	-0.737997157077721
type1	1	0	0.25	292	0.763000000000829	-0.475645115897738
type1	1	0	0.25	293	0.919599999999264	-0.335589861688588
type1	1	0	0.25	294	2.78499999999985	0.679364735623938
type1	1	0	0.25	295	7.28399999999965	1.93983468825503
type1	1	0	0.25	296	0.480400000000373	-0.79423455138308
type1	1	0	0.25	297	1.73080000000118	0.199634643709833
type1	1	0	0.25	298	1.17360000000008	-0.141098595048186
type1	1	0	0.25	299	0.768799999999828	-0.470102284889364
type1	1	0	0.25	300	1.17380000000048	-0.140957814370818
type1	1	0	0.25	301	1.6283999999996	0.143383692987273
type1	1	0	0.25	302	0.0327999999990425	-2.13780584655238
type1	1	0	0.25	303	0.545000000000073	-0.711050178645128
type1	1	0	0.25	304	1.6202000000012	0.138775992903945
type1	1	0	0.25	305	0.845000000001164	-0.399957946214164
type1	1	0	0.25	306	2.57080000000133	0.593151315043224
type1	1	0	0.25	307	0.118199999998978	-1.57708923602253
type1	1	0	0.25	308	8.60840000000098	2.21117990814437
type1	1	0	0.25	309	0.979199999999764	-0.286811035757457
type1	1	0	0.25	310	4.74960000000101	1.32230626342497
type1	1	0	0.25	311	0.00360000000000582	-2.91151885886635
type1	1	0	0.25	312	3.79700000000048	1.03732100220143
type1	1	0	0.25	313	2.86919999999918	0.712070277644942
type1	1	0	0.25	314	0.314400000001115	-1.05607548435203
type1	1	0	0.25	315	0.100000000000364	-1.6568927965603
type1	1	0	0.25	316	0.896800000000439	-0.354850419944713
type1	1	0	0.25	317	0.390600000000632	-0.925272248005529
type1	1	0	0.25	318	4.60980000000018	1.28287020178983
type1	1	0	0.25	319	3.3775999999998	0.897443778932284
type1	1	0	0.25	320	2.15279999999984	0.410225487926583
type1	1	0	0.25	321	1.54820000000109	0.0976160213301099
type1	1	0	0.25	322	2.01479999999901	0.34468078918948
type1	1	0	0.25	323	0.763200000001234	-0.475453473276738
type1	1	0	0.25	324	0.773799999999028	-0.465348392384439
type1	1	0	0.25	325	4.21279999999933	1.16665327508107
type1	1	0	0.25	326	1.04959999999846	-0.231852439873346
type1	1	0	0.25	327	9.71100000000115	2.41882149134561
type1	1	0	0.25	328	0.367000000000189	-0.963500828622564
type1	1	0	0.25	329	0.858200000000579	-0.388277931077901
type1	1	0	0.25	330	0.835399999999936	-0.408535645353132
type1	1	0	0.25	331	2.72079999999914	0.653993076233723
type1	1	0	0.25	332	0.754200000001219	-0.484113911940692
type1	1	0	0.25	333	2.13980000000083	0.404172819003464
type1	1	0	0.25	334	0.652399999999034	-0.587782460427492
type1	1	0	0.25	335	0.804799999999886	-0.436362715032208
type1	1	0	0.25	336	0.532199999999648	-0.726919901058752
type1	1	0	0.25	337	0.173400000001493	-1.38485856173416
type1	1	0	0.25	338	0.050599999998667	-1.96026115241335
type1	1	0	0.25	339	3.15300000000025	0.817934571824058
type1	1	0	0.25	340	1.61440000000039	0.135507254928841
type1	1	0	0.25	341	4.35479999999916	1.2089771032938
type1	1	0	0.25	342	0.842800000000352	-0.401917416962297
type1	1	0	0.25	343	0.878200000001016	-0.370825683477436
type1	1	0	0.25	344	2.62960000000021	0.617270916072652
type1	1	0	0.25	345	6.36380000000099	1.73346285132797
type1	1	0	0.25	346	0.0138000000006286	-2.46366392469902
type1	1	0	0.25	347	0.256599999998798	-1.17293699009792
type1	1	0	0.25	348	1.99239999999918	0.333760774620606
type1	1	0	0.25	349	0.258200000000215	-1.1694363916042
type1	1	0	0.25	350	7.1893999999993	1.91936746639108
type1	1	0	0.25	351	0.590199999998731	-0.657148052344608
type1	1	0	0.25	352	0.892600000001039	-0.358436730053487
type1	1	0	0.25	353	0.0217999999986205	-2.29589963726817
type1	1	0	0.25	354	0.50380000000041	-0.76318165612021
type1	1	0	0.25	355	3.10420000000158	0.800181854300771
type1	1	0	0.25	356	1.80159999999887	0.237216201296359
type1	1	0	0.25	357	0.137800000000425	-1.50175665930372
type1	1	0	0.25	358	0.730800000001182	-0.506989844100985
type1	1	0	0.25	359	2.08579999999893	0.378765112709796
type1	1	0	0.25	360	0.324599999999919	-1.03723193328063
type1	1	0	0.25	361	1.2507999999998	-0.087964028378217
type1	1	0	0.25	362	0.293600000000879	-1.09602760740773
type1	1	0	0.25	363	1.6898000000001	0.177391819913508
type1	1	0	0.25	364	0.333800000000338	-1.020626289864
type1	1	0	0.25	365	1.53379999999925	0.0892272972798674
type1	1	0	0.25	366	0.166400000000067	-1.40619641238685
type1	1	0	0.25	367	0.272600000000239	-1.13867589077938
type1	1	0	0.25	368	1.5051999999996	0.0724045174341738
type1	1	0	0.25	369	1.5051999999996	0.0724045174341738
type1	1	0	0.25	370	1.83940000000075	0.256872462149089
type1	1	0	0.25	371	0.20260000000053	-1.30270289679337
type1	1	0	0.25	372	3.66260000000148	0.993615015213529
type1	1	0	0.25	373	1.72219999999834	0.194999013522161
type1	1	0	0.25	374	0.754400000001624	-0.483920640605252
type1	1	0	0.25	375	2.92680000000109	0.734086494092908
type1	1	0	0.25	376	2.35459999999875	0.501216128686113
type1	1	0	0.25	377	2.08560000000034	0.378670198612436
type1	1	0	0.25	378	0.965000000000146	-0.298235709186132
type1	1	0	0.25	379	1.61919999999918	0.138212988742867
type1	1	0	0.25	380	1.39079999999922	0.00282031617129013
type1	1	0	0.25	381	0.206599999999526	-1.29220185913544
type1	1	0	0.25	382	0.306000000000495	-1.07195430607363
type1	1	0	0.25	383	0.605399999998554	-0.639713954934626
type1	1	0	0.25	384	4.85579999999936	1.35178592390305
type1	1	0	0.25	385	1.04140000000007	-0.23811623700215
type1	1	0	0.25	386	0.560800000001109	-0.69184125871153
type1	1	0	0.25	387	0.771800000000439	-0.467247255832809
type1	1	0	0.25	388	1.00220000000081	-0.268554780156238
type1	1	0	0.25	389	0.435999999999694	-0.856449641007306
type1	1	0	0.25	390	3.29299999999967	0.867904670453909
type1	1	0	0.25	391	0.582800000000134	-0.665756838509246
type1	1	0	0.25	392	0.200999999999112	-1.30694975878076
type1	1	0	0.25	393	2.64179999999942	0.622231012169293
type1	1	0	0.25	394	1.13060000000041	-0.171767049153827
type1	1	0	0.25	395	3.13780000000042	0.812424110795781
type1	1	0	0.25	396	0.865399999998772	-0.381961635094048
type1	1	0	0.25	397	0.878000000000611	-0.370998779531193
type1	1	0	0.25	398	0.820999999999913	-0.421537020442381
type1	1	0	0.25	399	0.954599999999118	-0.306679583950507
type1	1	0	0.25	400	0.160400000000664	-1.42507155940078
type1	1	0	0.25	401	3.52200000000084	0.946789977501983
type1	1	0	0.25	402	2.61219999999958	0.610170576576261
type1	1	0	0.25	403	1.50720000000001	0.073588049048059
type1	1	0	0.25	404	1.45580000000155	0.0428211243391324
type1	1	0	0.25	405	0.474999999998545	-0.8015622562706
type1	1	0	0.25	406	2.45019999999931	0.542525345495743
type1	1	0	0.25	407	1.02139999999963	-0.253542217189553
type1	1	0	0.25	408	0.550400000000081	-0.704438797042955
type1	1	0	0.25	409	2.90539999999964	0.725939915972793
type1	1	0	0.25	410	0.579799999999523	-0.669270087093101
type1	1	0	0.25	411	1.93059999999969	0.303199481878091
type1	1	0	0.25	412	2.4395999999997	0.537997987872639
type1	1	0	0.25	413	1.65459999999985	0.158000480038309
type1	1	0	0.25	414	0.948600000001534	-0.311581042760542
type1	1	0	0.25	415	0.732599999999366	-0.505211296561813
type1	1	0	0.25	416	5.19880000000012	1.44436506785357
type1	1	0	0.25	417	0.40440000000126	-0.903733088346158
type1	1	0	0.25	418	1.1872000000003	-0.1315636842903
type1	1	0	0.25	419	1.34979999999996	-0.0230814250417007
type1	1	0	0.25	420	0.0465999999996711	-1.99483112001992
type1	1	0	0.25	421	0.439800000000105	-0.850941424191206
type1	1	0	0.25	422	0.483999999998559	-0.789383930880296
type1	1	0	0.25	423	0.175599999998667	-1.37829603927625
type1	1	0	0.25	424	2.28659999999945	0.47115406744038
type1	1	0	0.25	425	2.53160000000025	0.576870130090269
type1	1	0	0.25	426	0.806599999999889	-0.434704779842212
type1	1	0	0.25	427	0.119000000000597	-1.5738205886863
type1	1	0	0.25	428	0.77139999999963	-0.467627458615716
type1	1	0	0.25	429	1.20079999999871	-0.122105218147353
type1	1	0	0.25	430	0.375199999998586	-0.950009233022345
type1	1	0	0.25	431	0.551000000001295	-0.7037071996022
type1	1	0	0.25	432	1.90279999999984	0.289237117175614
type1	1	0	0.25	433	1.09819999999854	-0.19542352403482
type1	1	0	0.25	434	0.772600000000239	-0.466487280763918
type1	1	0	0.25	435	7.0695999999989	1.89321578817646
type1	1	0	0.25	436	0.895800000000236	-0.355703204954365
type1	1	0	0.25	437	0.621399999999994	-0.621710031833581
type1	1	0	0.25	438	1.19180000000051	-0.128356019862765
type1	1	0	0.25	439	0.196200000000317	-1.31985476389383
type1	1	0	0.25	440	5.05400000000009	1.40575559388601
type1	1	0	0.25	441	3.57680000000073	0.965179247289926
type1	1	0	0.25	442	0.189000000000306	-1.33969497856573
type1	1	0	0.25	443	0.274999999999636	-1.13367404686962
type1	1	0	0.25	444	4.31239999999889	1.19643107585476
type1	1	0	0.25	445	1.1166000000012	-0.181929427887705
type1	1	0	0.25	446	4.0612000000001	1.12047010062525
type1	1	0	0.25	447	3.49300000000039	0.936984685230481
type1	1	0	0.25	448	0.619599999999991	-0.623718183206729
type1	1	0	0.25	449	1.36759999999958	-0.0117701471812019
type1	1	0	0.25	450	1.14279999999962	-0.162983423963649
type1	1	0	0.25	451	0.13760000000002	-1.50247968024941
type1	1	0	0.25	452	7.82599999999911	2.05415244628308
type1	1	0	0.25	453	1.3153999999995	-0.0452386611527967
type1	1	0	0.25	454	3.09140000000116	0.795495701625805
type1	1	0	0.25	455	1.07040000000052	-0.21611813506344
type1	1	0	0.25	456	0.198599999999715	-1.3133710489643
type1	1	0	0.25	457	1.01620000000003	-0.257588131972862
type1	1	0	0.25	458	3.03080000000045	0.773138263247212
type1	1	0	0.25	459	0.686200000000099	-0.552120938120993
type1	1	0	0.25	460	3.10199999999895	0.799377308622899
type1	1	0	0.25	461	3.08760000000075	0.794102094773627
type1	1	0	0.25	462	0.30199999999968	-1.07963532905216
type1	1	0	0.25	463	1.89199999999983	0.283775839201736
type1	1	0	0.25	464	1.60740000000078	0.131551514880983
type1	1	0	0.25	465	0.0720000000001164	-1.80727499342243
type1	1	0	0.25	466	0.604199999999764	-0.641078425664094
type1	1	0	0.25	467	2.5685999999987	0.592241902621074
type1	1	0	0.25	468	0.782400000000052	-0.457223772720174
type1	1	0	0.25	469	0.231000000001586	-1.23143863238182
type1	1	0	0.25	470	7.02919999999904	1.88433697571428
type1	1	0	0.25	471	1.99099999999999	0.333075545859542
type1	1	0	0.25	472	3.91399999999885	1.07457899243206
type1	1	0	0.25	473	5.92720000000008	1.62922494113412
type1	1	0	0.25	474	0.428200000000288	-0.867871483528646
type1	1	0	0.25	475	0.791400000000067	-0.448790567825523
type1	1	0	0.25	476	1.19579999999951	-0.125573808009031
type1	1	0	0.25	477	0.157400000000052	-1.43472441517512
type1	1	0	0.25	478	3.1166000000012	0.804709713972998
type1	1	0	0.25	479	6.45620000000054	1.75496403951718
type1	1	0	0.25	480	0.726799999998548	-0.510953681093782
type1	1	0	0.25	481	1.19460000000072	-0.126407784381258
type1	1	0	0.25	482	3.4344000000001	0.917011772029016
type1	1	0	0.25	483	5.1257999999998	1.42498421897444
type1	1	0	0.25	484	0.489600000000792	-0.781892402468602
type1	1	0	0.25	485	0.259599999999409	-1.16638736453639
type1	1	0	0.25	486	0.518599999999424	-0.744098348675402
type1	1	0	0.25	487	1.43339999999989	0.0291783057407493
type1	1	0	0.25	488	0.369399999999587	-0.959528250423866
type1	1	0	0.25	489	0.753399999999601	-0.484887371622288
type1	1	0	0.25	490	0.620199999999386	-0.623048319438273
type1	1	0	0.25	491	1.6275999999998	0.142934860210221
type1	1	0	0.25	492	1.7533999999996	0.21174252183815
type1	1	0	0.25	493	4.46680000000015	1.2417551676215
type1	1	0	0.25	494	0.037400000001071	-2.08518534560624
type1	1	0	0.25	495	0.761000000000422	-0.477563560090122
type1	1	0	0.25	496	0.728199999999561	-0.5095645258193
type1	1	0	0.25	497	0.662800000000061	-0.576667470475573
type1	1	0	0.25	498	1.52260000000024	0.082665256823818
type1	1	0	0.25	499	2.64959999999883	0.625394379636902
type1	1	0	0.25	500	4.95720000000074	1.37956345370459
type1	1	0	1	1	6.40859999999884	1.74391102643866
type1	1	0	1	2	4.67579999999725	1.30157918945534
type1	1	0	1	3	3.86100000000079	1.05778979780358
type1	1	0	1	4	0.142800000001444	-1.48395357880663
type1	1	0	1	5	1.28879999999845	-0.0626501023780206
type1	1	0	1	6	1.23519999999917	-0.0985118151401745
type1	1	0	1	7	1.98020000000179	0.327778598059028
type1	1	0	1	8	2.98719999999958	0.756873679875368
type1	1	0	1	9	3.00759999999718	0.764502665250689
type1	1	0	1	10	1.00120000000243	-0.269342280116572
type1	1	0	1	11	1.12440000000061	-0.176256506826634
type1	1	0	1	12	0.713199999998324	-0.524551406909705
type1	1	0	1	13	0.735599999999977	-0.502254142519766
type1	1	0	1	14	1.32979999999952	-0.0359150634278812
type1	1	0	1	15	3.88200000000143	1.06445940428638
type1	1	0	1	16	1.80159999999887	0.237216201296359
type1	1	0	1	17	0.15480000000025	-1.44321165772546
type1	1	0	1	18	0.350999999998749	-0.99050938211514
type1	1	0	1	19	0.055000000000291	-1.92482995715791
type1	1	0	1	20	3.41719999999987	0.911108204182182
type1	1	0	1	21	2.07240000000093	0.372392375504524
type1	1	0	1	22	1.12680000000182	-0.174516584464165
type1	1	0	1	23	0.280600000001868	-1.12213494943658
type1	1	0	1	24	1.09660000000076	-0.196604458217385
type1	1	0	1	25	4.56700000000274	1.27064863790158
type1	1	0	1	26	4.4461999999985	1.23576511979417
type1	1	0	1	27	1.15320000000065	-0.155547794058586
type1	1	0	1	28	12.7743999999984	2.93217927842344
type1	1	0	1	29	0.64600000000064	-0.594687631083059
type1	1	0	1	30	2.03259999999864	0.353300426869317
type1	1	0	1	31	5.19280000000072	1.44277845605374
type1	1	0	1	32	5.13979999999719	1.42871418619924
type1	1	0	1	33	3.87440000000061	1.06204827665542
type1	1	0	1	34	1.31760000000213	-0.0438096395024632
type1	1	0	1	35	1.15279999999984	-0.155832904223505
type1	1	0	1	36	1.86460000000079	0.269825428212637
type1	1	0	1	37	3.71140000000014	1.00960008712377
type1	1	0	1	38	0.268800000001647	-1.14666668849616
type1	1	0	1	39	2.22799999999916	0.44476897631508
type1	1	0	1	40	0.179199999998673	-1.36769891964957
type1	1	0	1	41	4.32920000000013	1.20141131915841
type1	1	0	1	42	0.165000000000873	-1.41055074302693
type1	1	0	1	43	1.52660000000105	0.0850126386562045
type1	1	0	1	44	1.32680000000255	-0.0378516638600719
type1	1	0	1	45	0.341800000001967	-1.00647261104129
type1	1	0	1	46	0.629000000000815	-0.613278389404384
type1	1	0	1	47	4.25920000000042	1.18057983915021
type1	1	0	1	48	1.03839999999764	-0.240416625811844
type1	1	0	1	49	2.5031999999992	0.564970967671306
type1	1	0	1	50	1.34000000000015	-0.0293532667895739
type1	1	0	1	51	6.11720000000059	1.67513999229708
type1	1	0	1	52	1.46779999999853	0.0500702458300716
type1	1	0	1	53	0.490399999998772	-0.780827472010324
type1	1	0	1	54	3.39660000000003	0.904012637503984
type1	1	0	1	55	2.8739999999998	0.713915845726655
type1	1	0	1	56	6.2996000000021	1.71841253096718
type1	1	0	1	57	0.00500000000101863	-2.80743632012773
type1	1	0	1	58	4.01860000000306	1.10729825362013
type1	1	0	1	59	0.532199999997829	-0.726919901061027
type1	1	0	1	60	1.16920000000027	-0.144200048640504
type1	1	0	1	61	2.82239999999911	0.693970078154824
type1	1	0	1	62	1.54639999999927	0.0965703682558351
type1	1	0	1	63	4.69980000000032	1.30834181222202
type1	1	0	1	64	5.00400000000081	1.39226559666328
type1	1	0	1	65	1.1804000000011	-0.136321485737432
type1	1	0	1	66	0.136199999997189	-1.50756500235854
type1	1	0	1	67	0.98240000000078	-0.284252828400517
type1	1	0	1	68	2.19420000000173	0.429340260304846
type1	1	0	1	69	1.01499999999942	-0.25852389726739
type1	1	0	1	70	0.377000000000407	-0.947078080720787
type1	1	0	1	71	0.0626000000011118	-1.86894510622948
type1	1	0	1	72	4.7039999999979	1.30952306799385
type1	1	0	1	73	3.46479999999792	0.927400029946936
type1	1	0	1	74	2.84420000000318	0.702425415212947
type1	1	0	1	75	1.16380000000208	-0.148017622478211
type1	1	0	1	76	0.183799999998882	-1.35440478845929
type1	1	0	1	77	3.96380000000136	1.09022439540086
type1	1	0	1	78	0.0238000000026659	-2.26262282199571
type1	1	0	1	79	0.172600000001694	-1.38726158791466
type1	1	0	1	80	4.53640000000087	1.26186708148641
type1	1	0	1	81	0.780600000001868	-0.458918874546671
type1	1	0	1	82	0.493200000000797	-0.777110507207766
type1	1	0	1	83	1.58740000000034	0.120184059953746
type1	1	0	1	84	2.48319999999876	0.556537967417273
type1	1	0	1	85	2.57700000000114	0.595711464299933
type1	1	0	1	86	1.73579999999856	0.202322586168502
type1	1	0	1	87	0.727999999999156	-0.509762856801424
type1	1	0	1	88	2.79300000000148	0.682499544069546
type1	1	0	1	89	0.56420000000071	-0.687760716113252
type1	1	0	1	90	0.203199999999924	-1.30111723703829
type1	1	0	1	91	1.9461999999985	0.310975297969435
type1	1	0	1	92	1.36219999999958	-0.0151908018589992
type1	1	0	1	93	1.41519999999946	0.0179846221092111
type1	1	0	1	94	0.539199999999255	-0.718206151497329
type1	1	0	1	95	1.02980000000025	-0.247037367945524
type1	1	0	1	96	2.06100000000151	0.366949076289503
type1	1	0	1	97	1.08820000000196	-0.202824448052102
type1	1	0	1	98	7.76459999999861	2.0414434867189
type1	1	0	1	99	3.8028000000013	1.03918492671526
type1	1	0	1	100	2.01580000000104	0.345166388001685
type1	1	0	1	101	0.848599999997532	-0.396759482761587
type1	1	0	1	102	0.844399999999951	-0.400491981029645
type1	1	0	1	103	11.2763999999988	2.69124738546228
type1	1	0	1	104	7.64559999999983	2.01664112687893
type1	1	0	1	105	0.37840000000142	-0.944805725864882
type1	1	0	1	106	0.222200000000157	-1.25273687615072
type1	1	0	1	107	4.77600000000166	1.32967233636547
type1	1	0	1	108	1.79460000000108	0.233545603167594
type1	1	0	1	109	1.56559999999808	0.107681254856125
type1	1	0	1	110	1.33959999999934	-0.0296099366036155
type1	1	0	1	111	1.37879999999859	-0.00470522185303148
type1	1	0	1	112	2.13859999999841	0.403612877156998
type1	1	0	1	113	0.416999999997643	-0.88455269363735
type1	1	0	1	114	5.53900000000067	1.53255033225437
type1	1	0	1	115	0.263999999999214	-1.15688827464122
type1	1	0	1	116	1.92499999999927	0.300397856354907
type1	1	0	1	117	2.19720000000234	0.430716033508653
type1	1	0	1	118	9.47339999999895	2.37529220016343
type1	1	0	1	119	0.91320000000087	-0.340961355396446
type1	1	0	1	120	1.6887999999999	0.176844746996244
type1	1	0	1	121	0.894599999999627	-0.356727451887526
type1	1	0	1	122	1.87099999999919	0.273096231712822
type1	1	0	1	123	0.63720000000103	-0.604265281859565
type1	1	0	1	124	0.461599999998725	-0.820022044371606
type1	1	0	1	125	0.405600000001868	-0.901886858063624
type1	1	0	1	126	0.757600000000821	-0.480833373208636
type1	1	0	1	127	0.414600000000064	-0.888171626544628
type1	1	0	1	128	0.0800000000017462	-1.7599214745609
type1	1	0	1	129	1.59000000000015	0.121667352739327
type1	1	0	1	130	0.793399999998655	-0.446926003888041
type1	1	0	1	131	3.62619999999879	0.981603567952819
type1	1	0	1	132	3.91300000000047	1.07426354653884
type1	1	0	1	133	0.873999999999796	-0.374466686237282
type1	1	0	1	134	3.67320000000109	0.997098607821712
type1	1	0	1	135	2.57979999999952	0.59686633814573
type1	1	0	1	136	0.0387999999984459	-2.07028074090527
type1	1	0	1	137	2.45600000000195	0.544997124016898
type1	1	0	1	138	2.34839999999895	0.498499151032176
type1	1	0	1	139	0.0666000000019267	-1.84180747083838
type1	1	0	1	140	0.386800000000221	-0.931305601211526
type1	1	0	1	141	0.0584000000017113	-1.89906752114871
type1	1	0	1	142	2.07159999999931	0.372011043594612
type1	1	0	1	143	0.101200000000972	-1.65127573864112
type1	1	0	1	144	2.47400000000198	0.55264379307584
type1	1	0	1	145	1.29060000000027	-0.0614640224986776
type1	1	0	1	146	0.303800000001502	-1.07616910938025
type1	1	0	1	147	0.00560000000041327	-2.77078304736236
type1	1	0	1	148	1.53879999999845	0.0921461537463156
type1	1	0	1	149	0.811999999998079	-0.429747034546727
type1	1	0	1	150	4.86999999999898	1.35569731493336
type1	1	0	1	151	10.0676000000021	2.48300241380962
type1	1	0	1	152	0.533999999999651	-0.72467105395042
type1	1	0	1	153	1.78579999999783	0.228917353642511
type1	1	0	1	154	1.46299999999974	0.0471755213051537
type1	1	0	1	155	4.54240000000209	1.26359185194897
type1	1	0	1	156	0.424800000000687	-0.872899888250396
type1	1	0	1	157	0.331199999996898	-1.02528282127621
type1	1	0	1	158	0.540799999998853	-0.716226353804502
type1	1	0	1	159	1.04040000000168	-0.238882509340006
type1	1	0	1	160	2.77019999999902	0.673549863364353
type1	1	0	1	161	0.714400000000751	-0.523344001740111
type1	1	0	1	162	1.0648000000001	-0.220332800270586
type1	1	0	1	163	2.86319999999978	0.709760499101188
type1	1	0	1	164	3.31659999999829	0.876193255302803
type1	1	0	1	165	0.917600000000675	-0.337265560837249
type1	1	0	1	166	2.4194000000025	0.529334388706656
type1	1	0	1	167	3.02559999999903	0.771206418478794
type1	1	0	1	168	0.423800000000483	-0.87438466852831
type1	1	0	1	169	2.84459999999672	0.702580165222127
type1	1	0	1	170	3.60199999999895	0.973575524323308
type1	1	0	1	171	8.9555999999975	2.27816500848243
type1	1	0	1	172	0.510600000001432	-0.754361997497953
type1	1	0	1	173	2.53560000000289	0.578539017605212
type1	1	0	1	174	11.8947999999982	2.79280927581687
type1	1	0	1	175	0.775800000003073	-0.463453100754742
type1	1	0	1	176	0.330799999999726	-1.02600172462864
type1	1	0	1	177	0.47820000000138	-0.797212357438767
type1	1	0	1	178	6.23240000000078	1.70255931280505
type1	1	0	1	179	1.48860000000059	0.0625391816153544
type1	1	0	1	180	5.80919999999969	1.6002578695122
type1	1	0	1	181	2.14700000000084	0.40752808350346
type1	1	0	1	182	1.61579999999958	0.136296994794585
type1	1	0	1	183	1.255799999999	-0.0846028137439429
type1	1	0	1	184	4.18239999999787	1.15747682937964
type1	1	0	1	185	0.330799999999726	-1.02600172462864
type1	1	0	1	186	3.92180000000008	1.07703772867344
type1	1	0	1	187	3.50040000000081	0.939491636491734
type1	1	0	1	188	1.32400000000052	-0.0396619085660096
type1	1	0	1	189	4.15380000000005	1.14880549378273
type1	1	0	1	190	3.19259999999849	0.832211032602378
type1	1	0	1	191	1.55719999999928	0.102831810022102
type1	1	0	1	192	1.43539999999848	0.0304023769608579
type1	1	0	1	193	2.00879999999961	0.341763799135665
type1	1	0	1	194	2.01120000000083	0.342931294946174
type1	1	0	1	195	2.43760000000111	0.537142317939643
type1	1	0	1	196	6.52920000000086	1.77182004629569
type1	1	0	1	197	0.415600000000268	-0.886661798760018
type1	1	0	1	198	0.142400000000634	-1.48535895165249
type1	1	0	1	199	0.395399999997608	-0.917715180629961
type1	1	0	1	200	0.117200000000594	-1.58120074356023
type1	1	0	1	201	0.719199999999546	-0.518529196074887
type1	1	0	1	202	0.264599999998609	-1.15560262072123
type1	1	0	1	203	0.134200000000419	-1.51490435629955
type1	1	0	1	204	2.65299999999843	0.626771379111963
type1	1	0	1	205	0.290600000000268	-1.10197083930529
type1	1	0	1	206	0.825999999997293	-0.417004065080066
type1	1	0	1	207	0.148799999999028	-1.46324847430923
type1	1	0	1	208	0.257400000002235	-1.17118454679562
type1	1	0	1	209	5.04780000000028	1.40408731401533
type1	1	0	1	210	5.2980000000025	1.47043566027501
type1	1	0	1	211	0.195599999999104	-1.32148561254662
type1	1	0	1	212	0.356200000001991	-0.981629247659275
type1	1	0	1	213	4.96339999999691	1.38125045507683
type1	1	0	1	214	3.2374000000018	0.848225731887333
type1	1	0	1	215	0.243999999998778	-1.20112359147361
type1	1	0	1	216	3.29179999999906	0.867482202263278
type1	1	0	1	217	0.176600000002509	-1.37533496686313
type1	1	0	1	218	2.61460000000079	0.611151769390325
type1	1	0	1	219	2.34720000000016	0.497972737156576
type1	1	0	1	220	10.7259999999987	2.59811721458442
type1	1	0	1	221	0.186599999999089	-1.34644317922694
type1	1	0	1	222	8.18000000000029	2.1262978481585
type1	1	0	1	223	0.750400000000809	-0.487793196901877
type1	1	0	1	224	1.52460000000065	0.0838394768391317
type1	1	0	1	225	2.44580000000133	0.540647633219851
type1	1	0	1	226	0.220400000001973	-1.25717568120812
type1	1	0	1	227	1.23500000000058	-0.0986476469862732
type1	1	0	1	228	0.684399999998277	-0.55398706018675
type1	1	0	1	229	2.46399999999994	0.548400179184622
type1	1	0	1	230	0.875799999999799	-0.372904714995367
type1	1	0	1	231	5.69319999999789	1.57143064432779
type1	1	0	1	232	0.337400000000343	-1.01422497937011
type1	1	0	1	233	2.75019999999859	0.665659718369342
type1	1	0	1	234	0.0273999999990338	-2.20844648805418
type1	1	0	1	235	5.63699999999881	1.55733555767109
type1	1	0	1	236	1.5580000000009	0.103294433777951
type1	1	0	1	237	0.0236000000004424	-2.26583796330486
type1	1	0	1	238	1.44800000000032	0.0380870561304908
type1	1	0	1	239	2.71240000000034	0.650644671550852
type1	1	0	1	240	0.43119999999908	-0.863459861335318
type1	1	0	1	241	8.47760000000017	2.18553308759093
type1	1	0	1	242	0.0465999999996711	-1.99483112001992
type1	1	0	1	243	3.03600000000006	0.77506797017337
type1	1	0	1	244	3.60360000000037	0.974107359629236
type1	1	0	1	245	1.50920000000042	0.0747705006540981
type1	1	0	1	246	1.45140000000174	0.040152783221633
type1	1	0	1	247	3.60959999999977	0.976100407373101
type1	1	0	1	248	2.06000000000131	0.366470634424383
type1	1	0	1	249	6.88819999999942	1.85310731546895
type1	1	0	1	250	2.06179999999949	0.367331718021325
type1	1	0	1	251	8.31459999999788	2.15324395916571
type1	1	0	1	252	1.68579999999929	0.175202203461636
type1	1	0	1	253	0.793400000002293	-0.446926003884653
type1	1	0	1	254	2.07740000000194	0.374773473751957
type1	1	0	1	255	1.27000000000044	-0.075107697552699
type1	1	0	1	256	3.11359999999695	0.803615329111999
type1	1	0	1	257	0.26220000000103	-1.1607590854521
type1	1	0	1	258	0.395399999997608	-0.917715180629961
type1	1	0	1	259	1.44959999999992	0.039059579666805
type1	1	0	1	260	0.850200000000768	-0.395341091952026
type1	1	0	1	261	0.862199999999575	-0.38476417497543
type1	1	0	1	262	0.183400000001711	-1.35555010666965
type1	1	0	1	263	1.85020000000077	0.262438315781554
type1	1	0	1	264	0.0751999999993131	-1.78782780267567
type1	1	0	1	265	1.33020000000033	-0.0356570797735339
type1	1	0	1	266	4.0067999999992	1.10363420029643
type1	1	0	1	267	0.0949999999975262	-1.68091691608141
type1	1	0	1	268	1.04560000000129	-0.234903590870433
type1	1	0	1	269	1.07439999999769	-0.213117221955606
type1	1	0	1	270	0.953599999997095	-0.307494958816103
type1	1	0	1	271	2.33380000000034	0.492082329829971
type1	1	0	1	272	1.9989999999998	0.336986796069147
type1	1	0	1	273	2.24559999999838	0.452741381296537
type1	1	0	1	274	0.118999999998778	-1.57382058869371
type1	1	0	1	275	5.78679999999804	1.59471872546623
type1	1	0	1	276	5.74759999999878	1.58499372927328
type1	1	0	1	277	5.67580000000089	1.56707578901831
type1	1	0	1	278	0.705799999999726	-0.53203018323135
type1	1	0	1	279	1.23080000000118	-0.10150368103798
type1	1	0	1	280	0.953000000001339	-0.307984477622414
type1	1	0	1	281	1.05600000000049	-0.226987727989714
type1	1	0	1	282	0.13720000000103	-1.50392830061022
type1	1	0	1	283	0.864199999999983	-0.383011709463686
type1	1	0	1	284	0.0443999999988591	-2.01494142492398
type1	1	0	1	285	0.554000000000087	-0.700058124817163
type1	1	0	1	286	3.01320000000123	0.766591046715797
type1	1	0	1	287	0.598399999998946	-0.647701899828785
type1	1	0	1	288	0.519200000002456	-0.743333385517512
type1	1	0	1	289	0.804800000001705	-0.436362715030531
type1	1	0	1	290	1.00400000000081	-0.26713869084567
type1	1	0	1	291	0.524399999998423	-0.736731369625555
type1	1	0	1	292	1.56460000000152	0.107104877091205
type1	1	0	1	293	0.878000000000611	-0.370998779531193
type1	1	0	1	294	0.640200000001641	-0.600989246924265
type1	1	0	1	295	0.714599999999336	-0.52314291214182
type1	1	0	1	296	2.30299999999988	0.478457887952232
type1	1	0	1	297	0.149600000000646	-1.46053937996319
type1	1	0	1	298	3.12419999999838	0.807479124300644
type1	1	0	1	299	2.70920000000115	0.649367310587351
type1	1	0	1	300	0.54859999999826	-0.706637175620691
type1	1	0	1	301	0.768000000000029	-0.470864996913127
type1	1	0	1	302	0.572799999998097	-0.677520673120643
type1	1	0	1	303	0.217000000000553	-1.26563940835486
type1	1	0	1	304	3.05819999999949	0.783282437262424
type1	1	0	1	305	0.640599999998813	-0.600553300672005
type1	1	0	1	306	0.555200000002515	-0.698602632128871
type1	1	0	1	307	0.805799999998271	-0.435441307938886
type1	1	0	1	308	3.13920000000144	0.812932370148583
type1	1	0	1	309	0.842599999999948	-0.402095734051611
type1	1	0	1	310	3.34000000000015	0.884374411789364
type1	1	0	1	311	3.84900000000198	1.05396831039475
type1	1	0	1	312	2.76200000000244	0.670319403431407
type1	1	0	1	313	2.20740000000296	0.435384343534681
type1	1	0	1	314	0.780800000000454	-0.458730389488796
type1	1	0	1	315	2.53580000000147	0.578622416623306
type1	1	0	1	316	9.3734000000004	2.35678120488592
type1	1	0	1	317	0.961800000000949	-0.300826859771992
type1	1	0	1	318	1.97659999999814	0.326008641205094
type1	1	0	1	319	1.53479999999763	0.0898115908353148
type1	1	0	1	320	2.8253999999979	0.695136167586143
type1	1	0	1	321	0.969600000000355	-0.294521675379084
type1	1	0	1	322	1.21500000000015	-0.112309374909536
type1	1	0	1	323	0.89259999999922	-0.358436730055043
type1	1	0	1	324	1.00860000000102	-0.263527999459957
type1	1	0	1	325	2.5	0.563624670033364
type1	1	0	1	326	13.4688000000024	3.03837506229508
type1	1	0	1	327	1.55900000000111	0.103872484386289
type1	1	0	1	328	2.92280000000028	0.732566707574065
type1	1	0	1	329	2.39799999999741	0.520103967096169
type1	1	0	1	330	1.90899999999965	0.292362865552873
type1	1	0	1	331	5.18919999999707	1.44182594816094
type1	1	0	1	332	0.940000000002328	-0.318645345801386
type1	1	0	1	333	0.651600000001054	-0.588642862815003
type1	1	0	1	334	1.30479999999989	-0.0521473786065717
type1	1	0	1	335	1.37299999999959	-0.00835885300921883
type1	1	0	1	336	0.182199999999284	-1.35899815732512
type1	1	0	1	337	1.25760000000082	-0.0833950674889073
type1	1	0	1	338	0.857800000001589	-0.388629956761093
type1	1	0	1	339	8.10219999999754	2.11060309848587
type1	1	0	1	340	0.947799999998097	-0.312236246741693
type1	1	0	1	341	0.644399999997404	-0.596421816505434
type1	1	0	1	342	1.17180000000008	-0.142366381167308
type1	1	0	1	343	0.0522000000000844	-1.94708389012892
type1	1	0	1	344	2.62640000000101	0.615967417432521
type1	1	0	1	345	1.35620000000017	-0.0190025882584208
type1	1	0	1	346	0.0987999999997555	-1.66256604258392
type1	1	0	1	347	0.957999999998719	-0.303911874859121
type1	1	0	1	348	0.0604000000021188	-1.88450223851005
type1	1	0	1	349	2.04239999999845	0.358024509768297
type1	1	0	1	350	1.53559999999925	0.0902788374346744
type1	1	0	1	351	0.277799999999843	-1.12788168717987
type1	1	0	1	352	0.00979999999981374	-2.58365230889056
type1	1	0	1	353	2.66159999999945	0.630249239368082
type1	1	0	1	354	0.450399999999718	-0.835765325245291
type1	1	0	1	355	0.577400000000125	-0.672090452191658
type1	1	0	1	356	0.27560000000085	-1.13242894349078
type1	1	0	1	357	2.81239999999889	0.690077287839226
type1	1	0	1	358	1.56599999999889	0.107911735284134
type1	1	0	1	359	0.437399999998888	-0.854416063953455
type1	1	0	1	360	0.64259999999922	-0.59837658360326
type1	1	0	1	361	1.90539999999964	0.290548748817012
type1	1	0	1	362	1.48819999999978	0.0623005301878509
type1	1	0	1	363	1.8791999999994	0.277275936297695
type1	1	0	1	364	1.74120000000039	0.205219663120581
type1	1	0	1	365	9.37639999999919	2.35733820986936
type1	1	0	1	366	3.95959999999832	1.08890970102449
type1	1	0	1	367	1.28520000000208	-0.065025733662549
type1	1	0	1	368	1.87159999999858	0.273402482281807
type1	1	0	1	369	0.108399999997346	-1.61868655134614
type1	1	0	1	370	3.38700000000063	0.900696577226483
type1	1	0	1	371	0.10740000000078	-1.62310368295032
type1	1	0	1	372	8.08460000000196	2.10704026517994
type1	1	0	1	373	0.299800000000687	-1.08389378189163
type1	1	0	1	374	1.56419999999707	0.106874255254535
type1	1	0	1	375	0.188599999997678	-1.34081488173582
type1	1	0	1	376	0.0491999999976542	-1.97208615713633
type1	1	0	1	377	5.63859999999841	1.55773802370474
type1	1	0	1	378	3.79080000000249	1.0353265398585
type1	1	0	1	379	7.70939999999973	2.02996681395004
type1	1	0	1	380	1.40999999999985	0.014768151147874
type1	1	0	1	381	0.716599999999744	-0.521134281826584
type1	1	0	1	382	3.13760000000184	0.812351490409739
type1	1	0	1	383	1.38279999999941	-0.00219168192416502
type1	1	0	1	384	3.17519999999968	0.825952139423735
type1	1	0	1	385	3.36119999999937	0.891754806126867
type1	1	0	1	386	0.173600000001898	-1.38425920297004
type1	1	0	1	387	0.861400000001595	-0.38546598301166
type1	1	0	1	388	0.704999999998108	-0.532842140116636
type1	1	0	1	389	0.13300000000163	-1.51935100205214
type1	1	0	1	390	5.64080000000104	1.55829130075397
type1	1	0	1	391	1.2964000000029	-0.0576500406614856
type1	1	0	1	392	3.59740000000238	0.972045661450369
type1	1	0	1	393	1.04680000000008	-0.233987376306034
type1	1	0	1	394	1.8070000000007	0.240041213696213
type1	1	0	1	395	6.31660000000193	1.72240680208772
type1	1	0	1	396	1.47479999999996	0.054280040487404
type1	1	0	1	397	3.25760000000082	0.855400148417155
type1	1	0	1	398	0.996200000001409	-0.273288215801223
type1	1	0	1	399	1.17919999999867	-0.137163096358071
type1	1	0	1	400	1.17859999999928	-0.137584127487454
type1	1	0	1	401	0.00139999999737483	-3.19475206911769
type1	1	0	1	402	0.481999999999971	-0.792075341273513
type1	1	0	1	403	0.554599999999482	-0.699330084125489
type1	1	0	1	404	7.34700000000157	1.95337719592668
type1	1	0	1	405	0.716599999999744	-0.521134281826584
type1	1	0	1	406	0.225399999999354	-1.24491578214754
type1	1	0	1	407	1.06840000000011	-0.217621573734299
type1	1	0	1	408	1.28779999999824	-0.0633095350576659
type1	1	0	1	409	3.30419999999867	0.871842961255657
type1	1	0	1	410	0.817199999997683	-0.424995469144206
type1	1	0	1	411	0.215000000000146	-1.27066752021976
type1	1	0	1	412	3.95200000000114	1.08652849622773
type1	1	0	1	413	1.58320000000094	0.11778445307188
type1	1	0	1	414	0.0380000000004657	-2.07873976960025
type1	1	0	1	415	3.63980000000083	0.986100275177019
type1	1	0	1	416	0.207800000000134	-1.28908323554474
type1	1	0	1	417	0.0918000000019674	-1.69684981662481
type1	1	0	1	418	6.53659999999945	1.77352238545986
type1	1	0	1	419	5.72580000000016	1.57956795420209
type1	1	0	1	420	0.430800000001909	-0.864046723966067
type1	1	0	1	421	0.341199999998935	-1.00752518560416
type1	1	0	1	422	4.45000000000073	1.23687137868048
type1	1	0	1	423	2.5544000000009	0.586359742345703
type1	1	0	1	424	2.19800000000032	0.431082695427034
type1	1	0	1	425	1.20319999999992	-0.1204438955627
type1	1	0	1	426	3.36939999999959	0.894601504577056
type1	1	0	1	427	0.510399999999208	-0.75462013363686
type1	1	0	1	428	3.25779999999941	0.855471039435171
type1	1	0	1	429	8.11639999999898	2.11347432123779
type1	1	0	1	430	1.07760000000053	-0.210722187831222
type1	1	0	1	431	0.117200000000594	-1.58120074356023
type1	1	0	1	432	0.010999999998603	-2.54365920476184
type1	1	0	1	433	1.69680000000153	0.181215171718001
type1	1	0	1	434	1.85459999999875	0.264699594799013
type1	1	0	1	435	4.77800000000025	1.33022934373004
type1	1	0	1	436	0.458800000000338	-0.823930465696667
type1	1	0	1	437	4.8137999999999	1.34017545946541
type1	1	0	1	438	2.5193999999974	0.571769310900762
type1	1	0	1	439	1.03379999999743	-0.243953081893623
type1	1	0	1	440	0.20759999999791	-1.28960200569776
type1	1	0	1	441	0.140800000001036	-1.49101283153519
type1	1	0	1	442	1.57879999999932	0.115265897844683
type1	1	0	1	443	2.32579999999871	0.488555003563218
type1	1	0	1	444	2.10959999999977	0.390016771068415
type1	1	0	1	445	0.867399999999179	-0.380213844248432
type1	1	0	1	446	1.14539999999761	-0.161120060084006
type1	1	0	1	447	1.68340000000171	0.173886734660668
type1	1	0	1	448	1.69759999999951	0.181651442065626
type1	1	0	1	449	0.27100000000064	-1.14202970112857
type1	1	0	1	450	7.50019999999859	1.98602283531884
type1	1	0	1	451	1.14520000000266	-0.161263289846735
type1	1	0	1	452	1.15639999999985	-0.153269416736583
type1	1	0	1	453	5.03280000000086	1.40004592421651
type1	1	0	1	454	3.77300000000105	1.02958901704209
type1	1	0	1	455	3.48419999999896	0.933999038334125
type1	1	0	1	456	0.866199999998571	-0.381262169276389
type1	1	0	1	457	1.52799999999843	0.0858332236173832
type1	1	0	1	458	1.15940000000046	-0.151137467141097
type1	1	0	1	459	2.72420000000056	0.655346467110302
type1	1	0	1	460	1.48679999999877	0.0614649020911913
type1	1	0	1	461	0.627199999998993	-0.615268507715651
type1	1	0	1	462	0.772600000000239	-0.466487280763918
type1	1	0	1	463	1.14240000000063	-0.163270360508639
type1	1	0	1	464	0.776599999997416	-0.462695980487928
type1	1	0	1	465	0.503600000000006	-0.763442411142114
type1	1	0	1	466	3.54339999999866	0.95399270016802
type1	1	0	1	467	0.594399999998132	-0.652297669524011
type1	1	0	1	468	0.0283999999992375	-2.19450240766242
type1	1	0	1	469	2.65220000000045	0.626447483014778
type1	1	0	1	470	2.47860000000219	0.554592068128713
type1	1	0	1	471	1.26080000000002	-0.0812509436596078
type1	1	0	1	472	3.59199999999873	0.970248148933586
type1	1	0	1	473	0.463400000000547	-0.817518967536791
type1	1	0	1	474	1.87680000000182	0.276053883650469
type1	1	0	1	475	6.41080000000147	1.74442296943299
type1	1	0	1	476	4.615600000001	1.284520963331
type1	1	0	1	477	0.239399999998568	-1.21170090005779
type1	1	0	1	478	2.47860000000037	0.554592068127943
type1	1	0	1	479	5.520999999997	1.52796889593592
type1	1	0	1	480	0.750199999998586	-0.487987219989369
type1	1	0	1	481	1.72779999999693	0.19801934495394
type1	1	0	1	482	1.01039999999921	-0.26211831465994
type1	1	0	1	483	1.96340000000055	0.319500220773541
type1	1	0	1	484	0.333399999999529	-1.02134084461642
type1	1	0	1	485	0.408400000000256	-0.89759517942486
type1	1	0	1	486	2.42159999999785	0.530280255705937
type1	1	0	1	487	3.39120000000003	0.902148091285579
type1	1	0	1	488	2.82679999999891	0.695680067430736
type1	1	0	1	489	0.817399999999907	-0.424813155127091
type1	1	0	1	490	0.363399999998364	-0.969497386964682
type1	1	0	1	491	0.576800000002549	-0.672796908438363
type1	1	0	1	492	2.75960000000123	0.669372722298092
type1	1	0	1	493	7.0612000000001	1.89137220379238
type1	1	0	1	494	0.443599999998696	-0.845469287924893
type1	1	0	1	495	0.0576000000000931	-1.90501235103125
type1	1	0	1	496	3.81400000000212	1.04277915101273
type1	1	0	1	497	3.89040000000023	1.0671208728525
type1	1	0	1	498	1.91140000000087	0.293570997133006
type1	1	0	1	499	0.868399999999383	-0.379341039284342
type1	1	0	1	500	1.18500000000131	-0.13310087229393
