# Supplementary material for: Genotype–covariate correlation and interaction disentangled by a whole-genome multivariate reaction norm model
Source: Nat Commun. 2019 May 20;10:2239. doi: 10.1038/s41467-019-10128-w (PMC6527612; doi:10.1038/s41467-019-10128-w)
Supplement: Supplementary file 13 — Source Data [file 41467_2019_10128_MOESM13_ESM.zip › data/fs17/fs17_pint_corr.txt]

x
15.4081837786553
14.9433561879681
15.487724518395
11.9197994268232
16.8323931745479
15.9061378828251
15.7807250129597
11.5574434211967
12.000164858258
16.3015777424211
14.4343480630957
13.2646092114069
13.9936911581422
14.8597168002491
15.1506590537456
14.1141845194021
11.4190595062149
12.14633412076
14.3261681092399
15.2094606332424
15.3006812100006
17.3702934802363
13.9968112110675
16.3883762035024
12.2250704497083
14.8036811472584
9.31831687137417
12.1162110586337
5.49258752180399
17.2021647791826
16.4357373447673
12.7643769401744
13.3737520855515
13.9190802624949
14.1016964678194
15.9889334548411
12.8938647849705
9.18780583209595
13.7289170872384
11.1658327957288
14.5927494013413
16.3072509845897
11.3641968768246
6.21888539854942
10.1621928402356
15.2388723300441
9.12069612015906
14.6087669952431
10.1540518829778
15.2205817027044
9.53833493376856
15.9262290176924
10.2146199275702
12.1481922053893
11.9533619692745
16.5120018480183
6.81232587519682
16.2489093744673
16.5534039314085
15.5483124963546
13.7902232089425
19.521380457477
15.4292480994897
10.1859091041589
15.8013975800661
10.8309601834011
10.2103172490495
16.4922976351817
15.5402190331765
10.8486430486922
14.3653995703366
14.8934754660536
16.0929340737696
14.6913205443433
13.5092086929796
7.34147082971256
4.73655958005388
16.7521641990815
16.5861090073582
17.5752073455496
12.5219799686672
14.306244234324
11.7924453820824
11.6612579872039
12.5304890970967
12.4746818893746
11.3169685533849
17.1515967297842
16.1506024563338
14.3194884902104
18.2270059594366
15.0368684547256
14.1329697153939
13.2675544292526
12.2956576035125
13.8061257457261
16.2188686679762
14.9319212265105
9.31813996740137
16.15305808274
