# Supplementary material for: Genotype–covariate correlation and interaction disentangled by a whole-genome multivariate reaction norm model
Source: Nat Commun. 2019 May 20;10:2239. doi: 10.1038/s41467-019-10128-w (PMC6527612; doi:10.1038/s41467-019-10128-w)
Supplement: Supplementary file 13 — Source Data [file 41467_2019_10128_MOESM13_ESM.zip › data/fs5_fs6/fs5_fs6.txt]

mod alpha idx lr_with lr_without pinv_with pinv_without
rnm 0 1 2.13760000000002 40.881800000001 0.40314609897784 5.9517732119355
rnm 0 2 2.72260000000097 19.6869999999999 0.654709714510479 3.87601226758166
rnm 0 3 5.13839999999982 39.268 1.42834147093582 5.81832055672334
rnm 0 4 6.62700000000041 44.9549999999999 1.79422551573926 6.27658985192892
rnm 0 5 0.310999999999694 32.8953999999994 -1.06246233960523 5.26027304314233
rnm 0 6 0.322599999999511 24.9570000000003 -1.04089010111142 4.47572381644688
rnm 0 7 0.299999999999272 27.8227999999999 -1.08350564377567 4.77276597971128
rnm 0 8 2.73320000000058 51.6630000000005 0.65892366694339 6.77909018666077
rnm 0 9 0.0204000000012456 26.0799999999999 -2.32082458928321 4.59423479219797
rnm 0 10 2.86239999999998 30.7035999999989 0.709452291462689 5.05501537157912
rnm 0 11 0.439800000000105 18.4447999999993 -0.850941424191206 3.72206190521352
rnm 0 12 3.41519999999946 35.4457999999995 0.910420513108758 5.49003340778447
rnm 0 13 1.79759999999987 32.7746000000006 0.235119901628939 5.24915626339751
rnm 0 14 1.43660000000091 49.3742000000002 0.0311362540809284 6.61174990932694
rnm 0 15 1.2448000000004 23.9707999999991 -0.0920099149384176 4.36921927151548
rnm 0 16 2.02660000000105 30.0576000000001 0.35040060040462 4.99301610803801
rnm 0 17 2.82320000000072 6.15060000000085 0.694281114030895 1.68312163455999
rnm 0 18 1.01239999999962 47.2992000000013 -0.260554095162261 6.45645182026699
rnm 0 19 5.88459999999941 42.1002000000008 1.61880811962881 6.05067445486062
rnm 0 20 0.472599999999147 22.8209999999999 -0.80483924861284 4.24196531074112
rnm 0 21 5.62099999999919 19.6513999999988 1.553307058198 3.87167660441288
rnm 0 22 1.6987999999983 26.9521999999997 0.18230558527978 4.68436882648795
rnm 0 23 3.69220000000132 14.3482000000004 1.00332686689675 3.16848625776875
rnm 0 24 0.780000000000655 42.3145999999997 -0.459484540733504 6.06791924764664
rnm 0 25 2.8211999999985 44.1479999999992 0.69350341693919 6.21352191936597
rnm 0 26 1.47019999999975 44.4644000000008 0.0515151603825983 6.23832143377444
rnm 0 27 1.58439999999973 33.9743999999992 0.118470499477473 5.35860844682509
rnm 0 28 4.23840000000018 30.3546000000006 1.17434869932513 5.02160911194962
rnm 0 29 0.257999999999811 33.4665999999997 -1.169873029741 5.31254269818983
rnm 0 30 0.77139999999963 46.1833999999999 -0.467627458615716 6.37144582915402
rnm 0 31 2.71479999999974 30.5209999999988 0.651602047605107 5.03756270127234
rnm 0 32 2.35559999999896 31.7338 0.501653908110861 5.15244479641816
rnm 0 33 0.611999999999171 39.6836000000003 -0.632245054394567 5.85296449017239
rnm 0 34 5.90740000000005 41.5889999999999 1.62438899773992 6.00936727960815
rnm 0 35 4.14280000000144 17.1172000000006 1.145460399975 3.55099651605135
rnm 0 36 3.75740000000042 23.118199999999 1.02454653287479 4.27518918519521
rnm 0 37 0.434000000001106 25.3718000000008 -0.85936338969824 4.5198309740566
rnm 0 38 6.4974000000002 31.4106000000011 1.7644913276995 5.12206526734981
rnm 0 39 0.453199999999924 23.7273999999998 -0.831801900019489 4.34256547008511
rnm 0 40 0.667999999999665 30.6229999999996 -0.571158162239222 5.04731867430936
rnm 0 41 2.5528000000013 30.3155999999999 0.585695621239791 5.01786314383745
rnm 0 42 1.02359999999862 24.5713999999989 -0.251834897632495 4.43436038505611
rnm 0 43 1.61620000000039 51.9959999999992 0.136522548821724 6.80310727322751
rnm 0 44 4.38620000000083 8.97799999999916 1.21821919343757 2.28243382687788
rnm 0 45 2.16920000000027 40.0222000000012 0.417826536844641 5.88104663734128
rnm 0 46 3.0614000000005 27.5687999999991 0.78446332991846 4.74713337324021
rnm 0 47 2.60659999999916 38.4439999999995 0.607878830605779 5.74904804483242
rnm 0 48 0.133399999998801 12.512999999999 -1.51786515391926 2.89135105094909
rnm 0 49 4.78860000000168 33.6417999999994 1.33317907565985 5.32847847627993
rnm 0 50 0.461800000000949 34.0094000000008 -0.819743559806484 5.36176981335909
rnm 0 51 0.491399999998976 30.0604000000003 -0.779498150860512 4.99328638460097
rnm 0 52 1.89760000000024 18.7096000000001 0.286610227419713 3.7553520797887
rnm 0 53 0.475599999999758 17.0442000000003 -0.800744965789381 3.54137853218027
rnm 0 54 1.77279999999882 32.764000000001 0.222051804811229 5.24817973032429
rnm 0 55 0.188000000000102 37.4748 -1.3424983175792 5.6665432663018
rnm 0 56 2.98159999999916 43.8900000000012 0.754773562934616 6.19322971116594
rnm 0 57 0.878399999999601 24.9477999999999 -0.370652615842383 4.47474101921074
rnm 0 58 2.8101999999999 53.9182000000001 0.689219667446061 6.94018058008072
rnm 0 59 7.80299999999988 56.6802000000007 2.04939871627544 7.13269924864586
rnm 0 60 2.7492000000002 18.3275999999987 0.665264231943839 3.70724275659902
rnm 0 61 1.03319999999985 33.0554000000011 -0.244415183115114 5.27496341377037
rnm 0 62 1.00119999999879 21.0905999999995 -0.269342280119438 4.04361304799306
rnm 0 63 1.76679999999942 31.1991999999991 0.218871575590688 5.10210300244304
rnm 0 64 0.219200000001365 35.5825999999997 -1.26015093508193 5.50210203441145
rnm 0 65 1.07300000000032 10.2918000000009 -0.214166639288258 2.52267911364301
rnm 0 66 2.60380000000077 35.0675999999985 0.606731749274897 5.45653736809575
rnm 0 67 3.31179999999949 28.3294000000005 0.874510507597806 4.823512529175
rnm 0 68 2.70439999999871 41.2411999999986 0.647449423115927 5.98110847851
rnm 0 69 1.79500000000007 13.2615999999998 0.233755612549173 3.00702107079446
rnm 0 70 5.90059999999903 28.3502000000008 1.62272589720766 4.82558549728118
rnm 0 71 1.19939999999951 27.7884000000013 -0.123075399600045 4.76930195226128
rnm 0 72 3.11700000000019 29.3853999999992 0.804855580711358 4.92773094674126
rnm 0 73 7.73880000000099 36.3796000000002 2.03608544117051 5.57192367536644
rnm 0 74 0.0155999999988126 26.4220000000005 -2.41955950983363 4.62977050251997
rnm 0 75 0.464599999999336 31.4503999999997 -0.815854339816481 5.12581540388237
rnm 0 76 4.20439999999871 55.3007999999991 1.1641218364361 7.03718557024967
rnm 0 77 3.22980000000098 36.2874000000011 0.845519014251839 5.56388873887824
rnm 0 78 0.0915999999997439 23.2936000000009 -1.69786088843663 4.29468701498391
rnm 0 79 0.986399999999776 31.0091999999986 -0.281063424359433 5.08409900956087
rnm 0 80 1.52859999999964 38.8484000000008 0.0861847447361983 5.78314363193112
rnm 0 81 4.30819999999949 19.2756000000008 1.19518412165173 3.82564006910943
rnm 0 82 0.886399999999412 43.3058000000001 -0.363753079292718 6.14704524808172
rnm 0 83 1.24339999999938 32.3492000000006 -0.0929559176839125 5.20983124045482
rnm 0 84 2.93559999999889 23.478000000001 0.73742529743728 4.31509853434397
rnm 0 85 2.18900000000031 31.7829999999994 0.426952620994665 5.15705471441526
rnm 0 86 1.30320000000029 49.9454000000005 -0.0531935970114588 6.65388994756061
rnm 0 87 2.13760000000002 18.6769999999997 0.40314609897784 3.75126788932609
rnm 0 88 0.213400000000547 16.5238000000008 -1.27471691456269 3.47213531361895
rnm 0 89 4.13620000000083 43.982 1.14345066946419 6.20047295803488
rnm 0 90 1.34400000000096 24.4717999999993 -0.0267894933950514 4.4236185996612
rnm 0 91 0.636599999999817 20.5221999999994 -0.604921857376834 3.97650882245285
rnm 0 92 2.93180000000029 44.8860000000004 0.735984337372658 6.27122109538696
rnm 0 93 1.20359999999891 20.6108000000004 -0.120167234649419 3.98703580546695
rnm 0 94 1.40960000000086 24.5151999999998 0.0145203905054011 4.42830219544137
rnm 0 95 5.53580000000147 28.8675999999996 1.53173652036102 4.87688709207761
rnm 0 96 1.61940000000141 15.3297999999995 0.138325608586427 3.30848941474194
rnm 0 97 0.501800000000003 22.6584000000003 -0.765792723315229 4.2236875639334
rnm 0 98 2.45180000000073 28.1997999999985 0.543207599688897 4.81057766844235
rnm 0 99 1.21420000000035 46.1977999999999 -0.112859112307036 6.37254978254329
rnm 0 100 0.10360000000037 28.6479999999992 -1.64020525629538 4.85517467709461
rnm 0.25 1 350.761 412.6152 18.52240193469 20.1188741043837
rnm 0.25 2 311.741599999999 347.962600000001 17.4407449036261 18.446926373118
rnm 0.25 3 298.2176 361.2714 17.0499444953068 18.8031873055654
rnm 0.25 4 373.5272 463.330599999999 19.1254243074156 21.3393357556513
rnm 0.25 5 238.960799999999 304.618400000001 15.2206790659769 17.2360043376705
rnm 0.25 6 332.412200000001 347.7004 18.0217936992099 18.4398388477896
rnm 0.25 7 327.538200000001 373.7112 17.8864761702845 19.1302210154787
rnm 0.25 8 273.188399999999 328.704000000002 16.3021615576889 17.9189348442399
rnm 0.25 9 246.975200000001 277.0326 15.4806293058162 16.4192103287899
rnm 0.25 10 436.127399999999 496.4596 20.6936036048724 22.1003723946928
rnm 0.25 11 330.358200000001 362.9512 17.9648917180918 18.8476776429101
rnm 0.25 12 347.5018 396.3454 18.4344686902254 19.711418315553
rnm 0.25 13 304.502400000001 374.436600000001 17.2326501790033 19.1491198727836
rnm 0.25 14 343.9022 433.902599999999 18.3368642753284 20.6399031707624
rnm 0.25 15 419.347600000001 484.444600000001 20.2850959774949 21.8274188362676
rnm 0.25 16 303.503200000001 386.57 17.2037312527782 19.4625254188004
rnm 0.25 17 258.5502 333.855 15.8486048361352 18.0616570629646
rnm 0.25 18 319.897200000001 393.682000000001 17.6722657427658 19.6439160512543
rnm 0.25 19 331.920400000001 413.564 18.0081856308904 20.1423824567588
rnm 0.25 20 373.1512 419.538199999999 19.1156186160664 20.289782134318
rnm 0.25 21 267.4426 314.3498 16.1256405486985 17.5151171048495
rnm 0.25 22 306.808599999998 350.885199999999 17.2992130673129 18.5257446435878
rnm 0.25 23 262.138999999999 298.5656 15.9609853432628 17.0601120462557
rnm 0.25 24 301.0658 344.5702 17.1329844326346 18.3550163218965
rnm 0.25 25 296.4184 352.6088 16.997280737218 18.5720717232247
rnm 0.25 26 262.388000000001 331.487000000001 15.968753472504 17.9961850083162
rnm 0.25 27 297.5592 356.2898 17.0306914625903 18.6706272802491
rnm 0.25 28 367.3184 403.354600000001 18.9628593466938 19.8879729400986
rnm 0.25 29 278.342000000001 292.9974 16.4588904655415 16.896696177852
rnm 0.25 30 316.582200000001 406.3158 17.5785251399403 19.962095694398
rnm 0.25 31 337.120000000001 371.7358 18.1515450239275 19.0786614984082
rnm 0.25 32 313.927800000001 364.5362 17.5031051664165 18.8895616039466
rnm 0.25 33 329.2356 376.361999999999 17.9337164833547 19.1991926130387
rnm 0.25 34 289.811599999999 372.096000000001 16.8024892926859 19.0880733318946
rnm 0.25 35 315.585800000001 376.3806 17.5502519904375 19.1996756987989
rnm 0.25 36 323.8832 380.9336 17.7843305514786 19.3175663361761
rnm 0.25 37 257.831200000001 363.398800000001 15.8259946994695 18.859514940523
rnm 0.25 38 310.803399999999 356.814399999999 17.4139151796457 18.6846309036707
rnm 0.25 39 317.779400000001 349.4584 17.61243640327 18.4873076616025
rnm 0.25 40 331.510400000001 357.790199999999 17.9968331453739 18.7106510962605
rnm 0.25 41 405.160399999999 441.518599999999 19.9332071321089 20.8231603038437
rnm 0.25 42 308.8724 387.6494 17.3585646758033 19.4901634762749
rnm 0.25 43 344.7312 415.575199999999 18.3593886228574 20.1921237644089
rnm 0.25 44 388.7672 455.087000000001 19.5187437326528 21.145727678372
rnm 0.25 45 348.993999999999 347.284399999999 18.4747799037271 18.4285883956885
rnm 0.25 46 317.3598 374.096 17.6005584219261 19.140248527156
rnm 0.25 47 319.892 326.039000000001 17.6721190856052 17.8446485922708
rnm 0.25 48 350.8308 410.645 18.5242806001383 20.0699710697179
rnm 0.25 49 312.764999999999 367.934200000002 17.4699644104704 18.9790446973968
rnm 0.25 50 431.6124 467.845600000001 20.5844785149082 21.4446368150654
rnm 0.25 51 261.778199999999 343.835200000001 15.9497226941062 18.3350426501112
rnm 0.25 52 257.315199999999 313.485000000001 15.8097484575052 17.4904923580116
rnm 0.25 53 300.897800000001 384.766799999999 17.1280974513436 19.4162671501771
rnm 0.25 54 290.8478 369.837 16.8331880836179 19.0289703374291
rnm 0.25 55 355.993199999999 394.655999999999 18.6627052439938 19.6686282248521
rnm 0.25 56 250.891799999999 282.972 15.6061035985663 16.5984430159289
rnm 0.25 57 307.2768 409.4308 17.3126954821955 20.0397738362661
rnm 0.25 58 334.317000000001 429.2466 18.0744032671084 20.5270678725333
rnm 0.25 59 300.661 353.379999999999 17.1212067819867 18.5927629426223
rnm 0.25 60 265.9308 303.521000000001 16.0788758193558 17.2042468442408
rnm 0.25 61 322.3164 333.801599999999 17.7403645043748 18.060183223932
rnm 0.25 62 420.5208 434.002399999999 20.3139236044561 20.6423150418487
rnm 0.25 63 296.446800000002 337.6132 16.9981132825583 18.1650847608349
rnm 0.25 64 303.0512 331.1836 17.1906335579592 17.987779283542
rnm 0.25 65 343.9874 384.4684 18.3391804702697 19.4086015897058
rnm 0.25 66 306.3428 358.4306 17.2857893969686 18.7277081429699
rnm 0.25 67 314.6878 349.2258 17.5247321412612 18.4810340475712
rnm 0.25 68 261.9336 327.456200000001 15.9545745916981 17.8841908892983
rnm 0.25 69 325.1054 430.533599999999 17.8185519127985 20.5583191706944
rnm 0.25 70 310.7556 353.2878 17.4125471425167 18.5902904309196
rnm 0.25 71 263.2366 279.003000000001 15.9951993866304 16.4788854213802
rnm 0.25 72 279.8086 306.484199999999 16.5032219449906 17.2898654312507
rnm 0.25 73 351.126400000001 377.2202 18.5322345686164 19.2214695102229
rnm 0.25 74 280.7112 341.350200000001 16.5304465069159 18.2673518300337
rnm 0.25 75 255.8182 323.066999999999 15.7625214531839 17.7614406210129
rnm 0.25 76 275.0324 328.695599999999 16.3584116928488 17.9187011770602
rnm 0.25 77 301.519399999999 338.620200000001 17.1461723712518 18.1926986580846
rnm 0.25 78 329.996799999999 374.962800000001 17.9548613083418 19.1628173682908
rnm 0.25 79 332.717199999999 350.630000000001 18.0302278973141 18.5188755610675
rnm 0.25 80 372.7052 437.582200000001 19.1039809065379 20.7286435173664
rnm 0.25 81 292.499 343.9586 16.8819925039925 18.3383975636732
rnm 0.25 82 308.096600000001 364.029199999999 17.3362775792312 18.8761740747493
rnm 0.25 83 327.508800000001 387.322200000001 17.885656846814 19.4817896338365
rnm 0.25 84 322.0044 348.0882 17.7315965237723 18.4503205064617
rnm 0.25 85 290.427600000001 358.2942 16.8207458110992 18.7240764255215
rnm 0.25 86 306.324999999999 376.4908 17.2852762217347 19.2025376040953
rnm 0.25 87 342.048799999999 374.4172 18.2864067014098 19.1486146857275
rnm 0.25 88 290.8454 369.1096 16.833117044691 19.0099002231765
rnm 0.25 89 318.575999999999 387.655200000001 17.6349645785095 19.4903118800736
rnm 0.25 90 260.7322 317.8868 15.91702630661 17.6154753890708
rnm 0.25 91 357.359400000001 372.044000000002 18.6991680386539 19.0867148847734
rnm 0.25 92 319.5622 338.5146 17.6628151651797 18.1898048566374
rnm 0.25 93 341.8622 446.482 18.2813189703457 20.9417310765315
rnm 0.25 94 255.855799999999 331.046200000001 15.7637093677455 17.9839713193295
rnm 0.25 95 331.360400000001 338.227800000001 17.9926780182514 18.181943244767
rnm 0.25 96 341.3804 369.243600000002 18.2681759676886 19.013414706318
rnm 0.25 97 349.578 415.900800000001 18.4905326513353 20.2001650897218
rnm 0.25 98 279.2536 317.6098 16.4864596660432 17.607636347585
rnm 0.25 99 245.286399999999 264.7336 15.4262136787662 16.0417466678373
rnm 0.25 100 317.911 369.9442 17.6161600793202 19.0317791736835
