# Supplementary material for: Genotype–covariate correlation and interaction disentangled by a whole-genome multivariate reaction norm model
Source: Nat Commun. 2019 May 20;10:2239. doi: 10.1038/s41467-019-10128-w (PMC6527612; doi:10.1038/s41467-019-10128-w)
Supplement: Supplementary file 13 — Source Data [file 41467_2019_10128_MOESM13_ESM.zip › data/fs8/fs8_res_rnm_2.txt]

V1	V2	V3	V4	V5	V6	V7	V8	V9	V10	V11	V12	V13	V14	V15	V16	V17	V18	V19	V20
power	2	0.25	0.25	1	1.0569	0.1224	0	1	0.2113	0.0959	0.0581	0.0747	0.9884	0.1243	0.3043	0.0946	0.0097	0.0766	-7377.836
power	2	0.25	0.25	2	1.082	0.1198	0	1	0.2291	0.0905	0.1657	0.0712	0.9032	0.1213	0.2722	0.0886	-0.0582	0.0727	-7276.4457
power	2	0.25	0.25	3	1.0129	0.1186	0	1	0.1877	0.0882	0.0977	0.0715	0.9702	0.1213	0.309	0.0874	-0.0107	0.0732	-7287.4443
power	2	0.25	0.25	4	0.8002	0.1203	0	1	0.0815	0.0848	-0.0155	0.0711	1.256	0.1259	0.3905	0.0847	0.0946	0.0745	-7310.6097
power	2	0.25	0.25	5	0.7764	0.1168	0	1	0.2247	0.0871	-0.0284	0.0705	1.186	0.1216	0.2748	0.0863	0.1458	0.0734	-7207.5578
power	2	0.25	0.25	6	0.9552	0.1171	0	1	0.1624	0.0907	0.0159	0.0716	1.0466	0.1199	0.3275	0.0897	0.1464	0.0741	-7239.4934
power	2	0.25	0.25	7	1.0561	0.1179	0	1	0.2889	0.0908	0.1398	0.0722	0.9525	0.1202	0.2021	0.0889	-0.0474	0.0732	-7284.4346
power	2	0.25	0.25	8	1.0182	0.1187	0	1	0.3126	0.0949	0.0548	0.0741	0.9407	0.1207	0.2208	0.0928	0.0672	0.0756	-7272.4634
power	2	0.25	0.25	9	0.8389	0.1187	0	1	0.38	0.0925	-0.0324	0.0722	1.1578	0.123	0.1165	0.0894	0.1688	0.0741	-7245.2933
power	2	0.25	0.25	10	0.9627	0.1202	0	1	0.3139	0.0924	0.0733	0.0736	0.9943	0.1234	0.2393	0.0899	0.0398	0.0751	-7325.5751
power	2	0.25	0.25	11	0.8179	0.1172	0	1	0.2922	0.0922	0.1102	0.072	1.1323	0.1212	0.2421	0.0904	-0.031	0.0743	-7277.391
power	2	0.25	0.25	12	0.8452	0.1229	0	1	0.1916	0.0891	0.0329	0.0716	1.2316	0.1275	0.2903	0.0877	0.075	0.0746	-7346.939
power	2	0.25	0.25	13	1.0393	0.1218	0	1	0.2945	0.0937	0.0914	0.0738	0.9639	0.1239	0.2632	0.0918	0.0364	0.0752	-7389.2018
power	2	0.25	0.25	14	0.9056	0.118	0	1	0.3307	0.0853	0.1836	0.0691	1.1564	0.1217	0.1014	0.0817	-0.0919	0.0707	-7245.6253
power	2	0.25	0.25	15	1.0139	0.1213	0	1	0.2287	0.088	0.0731	0.0721	1.059	0.1241	0.2277	0.0858	0.0424	0.0741	-7318.7954
power	2	0.25	0.25	16	1.0552	0.1243	0	1	0.356	0.0915	0.0663	0.074	0.9756	0.126	0.1594	0.0885	-0.0091	0.0752	-7390.0233
power	2	0.25	0.25	17	0.7935	0.1186	0	1	0.3211	0.0909	-0.0061	0.072	1.1921	0.1234	0.2062	0.0888	0.1503	0.0742	-7290.9125
power	2	0.25	0.25	18	0.9047	0.122	0	1	0.1677	0.0914	0.0684	0.073	1.1038	0.1256	0.3526	0.0908	0.055	0.0757	-7344.1321
power	2	0.25	0.25	19	0.9034	0.1169	0	1	0.6142	0.0916	0.0485	0.0713	0.9571	0.1193	-0.0406	0.0854	-0.0036	0.0714	-7266.6554
power	2	0.25	0.25	20	1.0702	0.1182	0	1	0.1854	0.0922	0.0494	0.0724	0.8549	0.1188	0.3661	0.0909	0.0444	0.0744	-7280.107
power	2	0.25	0.25	21	0.971	0.1202	0	1	0.3042	0.0877	0.1329	0.0727	1.0494	0.1228	0.1956	0.0853	-0.0602	0.0744	-7335.5239
power	2	0.25	0.25	22	0.9699	0.1159	0	1	0.2682	0.0885	0.0558	0.0698	0.9464	0.1176	0.2268	0.0866	0.0356	0.0715	-7186.1119
power	2	0.25	0.25	23	0.8427	0.1158	0	1	0.1832	0.0891	-0.0177	0.071	1.0772	0.1193	0.3522	0.088	0.0985	0.0736	-7262.7081
power	2	0.25	0.25	24	1.0408	0.1192	0	1	0.0688	0.0885	0.1241	0.071	0.9699	0.1212	0.4196	0.0895	-0.0377	0.0732	-7306.7194
power	2	0.25	0.25	25	0.9386	0.1179	0	1	0.2445	0.0909	0.0322	0.0714	1.0678	0.1212	0.2312	0.0891	0.0252	0.0733	-7254.8768
power	2	0.25	0.25	26	0.9322	0.122	0	1	0.292	0.0899	-0.0141	0.0725	1.1235	0.1262	0.1799	0.0868	0.1164	0.0744	-7316.807
power	2	0.25	0.25	27	1.0462	0.1197	0	1	0.213	0.0884	0.0594	0.0701	0.9513	0.1209	0.2848	0.0868	0.0105	0.0721	-7307.2473
power	2	0.25	0.25	28	0.9316	0.1234	0	1	0.1589	0.087	0.147	0.0724	1.1592	0.1281	0.3217	0.0868	-0.0505	0.0746	-7404.0153
power	2	0.25	0.25	29	1.0129	0.1216	0	1	0.4407	0.0897	-0.0204	0.073	1.0429	0.1247	0.0512	0.0852	0.1147	0.0736	-7368.3491
power	2	0.25	0.25	30	1.2081	0.1207	0	1	0.3174	0.0885	0.0389	0.0718	0.8028	0.1208	0.1677	0.0859	0.0687	0.0724	-7297.4495
power	2	0.25	0.25	31	1.0869	0.1211	0	1	0.1326	0.0882	0.1155	0.0714	0.9694	0.1229	0.3315	0.0875	-0.0237	0.0735	-7307.573
power	2	0.25	0.25	32	1.0804	0.1182	0	1	0.2159	0.0888	0.154	0.0715	0.9054	0.1198	0.2709	0.0878	-0.045	0.0728	-7256.3929
power	2	0.25	0.25	33	0.7888	0.1143	0	1	0.3065	0.0891	0.0093	0.0696	1.1521	0.1183	0.2029	0.0869	0.0897	0.0718	-7222.3534
power	2	0.25	0.25	34	0.8794	0.1151	0	1	0.3062	0.0914	0.0704	0.071	1.0723	0.1188	0.2247	0.0896	0.0119	0.0725	-7273.9563
power	2	0.25	0.25	35	0.9512	0.1201	0	1	0.1489	0.0907	-0.0018	0.0716	1.0629	0.1226	0.3492	0.0902	0.0986	0.0743	-7313.5124
power	2	0.25	0.25	36	1.0153	0.1205	0	1	0.0827	0.0933	0.0516	0.0726	0.9472	0.1226	0.4683	0.094	0.0756	0.0752	-7335.9418
power	2	0.25	0.25	37	1.2605	0.1192	0	1	0.2718	0.087	0.1678	0.071	0.7002	0.1184	0.2185	0.0851	-0.0263	0.0713	-7247.6283
power	2	0.25	0.25	38	1.1312	0.1168	0	1	0.0648	0.087	-0.0793	0.0701	0.8767	0.1179	0.4077	0.0871	0.1822	0.0721	-7258.0589
power	2	0.25	0.25	39	0.851	0.1183	0	1	0.3095	0.0894	-0.0614	0.0709	1.1069	0.122	0.2144	0.0867	0.1858	0.073	-7294.4158
power	2	0.25	0.25	40	0.905	0.1166	0	1	0.2134	0.0876	0.0106	0.0712	1.0199	0.1193	0.3169	0.0865	0.1109	0.0736	-7254.6457
power	2	0.25	0.25	41	1.2551	0.1211	0	1	0.304	0.0909	0.0071	0.0734	0.7063	0.1201	0.2214	0.0889	0.1072	0.0739	-7324.4721
power	2	0.25	0.25	42	0.9472	0.1155	0	1	0.3745	0.0871	-0.1065	0.0713	1.05	0.1187	0.1103	0.0837	0.1698	0.0723	-7274.1247
power	2	0.25	0.25	43	0.9291	0.1173	0	1	0.3035	0.0862	0.01	0.0687	1.0481	0.1202	0.1728	0.0839	0.0659	0.0702	-7256.0071
power	2	0.25	0.25	44	0.8364	0.1142	0	1	0.3006	0.0912	0.0189	0.0705	1.1066	0.1183	0.2102	0.0888	0.0561	0.0724	-7224.6325
power	2	0.25	0.25	45	1.0332	0.1213	0	1	0.2863	0.0866	0.0339	0.0724	0.981	0.1236	0.1692	0.0842	0.0849	0.0738	-7242.6143
power	2	0.25	0.25	46	0.9274	0.1191	0	1	0.173	0.0891	-0.0419	0.0702	1.0761	0.1225	0.2938	0.0875	0.1176	0.0727	-7248.8295
power	2	0.25	0.25	47	1.0205	0.1184	0	1	0.3052	0.0938	0.1402	0.0733	0.9629	0.1213	0.2007	0.0915	-0.0578	0.0743	-7279.0894
power	2	0.25	0.25	48	1.2516	0.122	0	1	0.2058	0.0887	0.0477	0.072	0.7808	0.1216	0.2939	0.0875	0.0417	0.073	-7389.0065
power	2	0.25	0.25	49	0.9595	0.1222	0	1	0.3002	0.0914	-0.1025	0.0726	1.0481	0.1247	0.2256	0.089	0.1763	0.0746	-7353.3742
power	2	0.25	0.25	50	0.8541	0.1195	0	1	0.2366	0.0884	-0.0331	0.0716	1.1679	0.1239	0.2348	0.0869	0.1081	0.0739	-7264.8869
power	2	0.25	0.25	51	0.8949	0.1182	0	1	0.2704	0.0889	0.1495	0.0707	1.1021	0.122	0.2086	0.0866	-0.0204	0.0725	-7218.6993
power	2	0.25	0.25	52	1.0252	0.1172	0	1	0.3049	0.0916	0.0228	0.0719	0.9338	0.1191	0.1963	0.0887	0.0565	0.0732	-7219.5747
power	2	0.25	0.25	53	1.0042	0.1181	0	1	0.2695	0.0897	0.0124	0.072	0.993	0.1208	0.228	0.0878	0.0598	0.0735	-7310.6944
power	2	0.25	0.25	54	0.9584	0.1178	0	1	0.2372	0.0953	0.0459	0.0729	0.9471	0.1198	0.3353	0.0947	0.0096	0.0748	-7301.4965
power	2	0.25	0.25	55	0.8107	0.1198	0	1	0.2153	0.0921	0.0665	0.0716	1.181	0.1244	0.289	0.0905	0.0266	0.0745	-7268.1909
power	2	0.25	0.25	56	0.9597	0.118	0	1	0.3304	0.0877	0.1383	0.0707	1.0322	0.1208	0.1332	0.0851	-0.0435	0.072	-7220.6575
power	2	0.25	0.25	57	0.9867	0.1206	0	1	0.2761	0.0922	0.0981	0.073	0.9893	0.1227	0.2438	0.0897	-0.0215	0.0749	-7313.3322
power	2	0.25	0.25	58	0.8085	0.1172	0	1	0.4666	0.0942	-0.0126	0.0732	1.2079	0.1217	0.0431	0.0903	0.0962	0.0746	-7307.2925
power	2	0.25	0.25	59	0.8759	0.1176	0	1	0.3043	0.0917	0.0885	0.0714	1.1189	0.121	0.2029	0.089	-0.0197	0.0735	-7283.6759
power	2	0.25	0.25	60	1.0196	0.1188	0	1	0.1393	0.0892	0.0697	0.0702	0.9982	0.1206	0.3461	0.0892	0.0013	0.0725	-7311.1583
power	2	0.25	0.25	61	0.8726	0.1146	0	1	0.2246	0.0888	-0.0607	0.0703	1.0479	0.1182	0.2925	0.0876	0.1726	0.0724	-7212.0586
power	2	0.25	0.25	62	0.9703	0.1201	0	1	0.3177	0.0915	0.0821	0.073	1.0424	0.1235	0.2011	0.0885	0.0426	0.0744	-7321.0294
power	2	0.25	0.25	63	1.0013	0.1187	0	1	0.1068	0.0877	0.0385	0.0714	0.9932	0.1211	0.3821	0.0873	0.0694	0.0739	-7267.8471
power	2	0.25	0.25	64	1.1748	0.1223	0	1	0.2756	0.0903	-0.0281	0.0728	0.8892	0.1225	0.2051	0.0877	0.143	0.0742	-7361.7063
power	2	0.25	0.25	65	0.9098	0.1181	0	1	0.2434	0.0883	0.0794	0.0705	1.0648	0.1216	0.2524	0.0869	0.0188	0.0725	-7245.2685
power	2	0.25	0.25	66	1.2889	0.1232	0	1	0.2547	0.0886	-0.0425	0.0724	0.7519	0.123	0.2051	0.0865	0.0993	0.0728	-7312.9994
power	2	0.25	0.25	67	1.0381	0.1197	0	1	0.2148	0.0901	0.0277	0.0727	0.9876	0.1219	0.2801	0.0885	0.0883	0.0745	-7307.9457
power	2	0.25	0.25	68	1.1134	0.1172	0	1	0.2139	0.091	0.0157	0.0718	0.8808	0.1184	0.2894	0.0896	0.0505	0.0731	-7327.1015
power	2	0.25	0.25	69	0.9223	0.1182	0	1	0.2497	0.0909	0.0011	0.0713	1.0329	0.1204	0.291	0.0892	0.124	0.0737	-7293.5292
power	2	0.25	0.25	70	0.8561	0.1176	0	1	0.1358	0.0915	0.0896	0.0716	1.0971	0.1209	0.3839	0.0914	-0.006	0.0748	-7241.2064
power	2	0.25	0.25	71	1.0977	0.1169	0	1	0.3323	0.087	0.1141	0.0704	0.8394	0.1178	0.1673	0.084	-3e-04	0.0711	-7199.9751
power	2	0.25	0.25	72	0.951	0.119	0	1	0.2605	0.0889	0.0694	0.0718	1.0491	0.1223	0.2351	0.0872	0.0677	0.0736	-7302.3833
power	2	0.25	0.25	73	1.1242	0.1223	0	1	0.2442	0.0911	0.0261	0.0739	0.9043	0.1237	0.2578	0.0892	0.0576	0.0753	-7355.4871
power	2	0.25	0.25	74	1.0011	0.12	0	1	0.1456	0.0915	-0.0048	0.0706	1.0178	0.1212	0.354	0.0904	0.0683	0.0734	-7340.2346
power	2	0.25	0.25	75	0.9838	0.1198	0	1	0.4351	0.0905	0.0301	0.0741	0.9764	0.1219	0.0926	0.0872	0.0729	0.0749	-7296.3136
power	2	0.25	0.25	76	0.7856	0.1171	0	1	0.2155	0.0887	0.1309	0.0706	1.1673	0.1214	0.3059	0.0871	-0.0322	0.0734	-7264.5724
power	2	0.25	0.25	77	0.8974	0.1202	0	1	0.1885	0.089	0.1434	0.0724	1.0959	0.124	0.3239	0.0884	-0.0854	0.0748	-7317.0538
power	2	0.25	0.25	78	1.0171	0.1196	0	1	0.1801	0.0926	0.0905	0.0729	0.9672	0.1212	0.3561	0.092	-0.0366	0.0751	-7336.3432
power	2	0.25	0.25	79	0.9367	0.1198	0	1	0.1197	0.0908	0.0743	0.0718	1.0745	0.1233	0.3847	0.0907	0.0062	0.0745	-7335.9961
power	2	0.25	0.25	80	0.9488	0.1181	0	1	0.0842	0.0925	0.05	0.0726	1.029	0.1207	0.442	0.0931	0.0747	0.0755	-7275.731
power	2	0.25	0.25	81	1.0469	0.1183	0	1	0.1419	0.0915	0.0584	0.0719	0.9527	0.12	0.3615	0.0909	0.0209	0.0741	-7296.8973
power	2	0.25	0.25	82	0.7704	0.1178	0	1	0.4016	0.0917	0.0633	0.0722	1.183	0.1227	0.13	0.0881	0.0604	0.0742	-7269.2593
power	2	0.25	0.25	83	1.4222	0.1225	0	1	0.3006	0.0908	0.158	0.0728	0.6309	0.1198	0.187	0.0879	-0.012	0.0728	-7384.3562
power	2	0.25	0.25	84	0.8998	0.1183	0	1	0.193	0.0876	0.1045	0.0705	1.064	0.1214	0.2933	0.087	-0.0264	0.073	-7243.1935
power	2	0.25	0.25	85	0.8523	0.1131	0	1	0.322	0.0893	0.0317	0.0695	1.0299	0.116	0.1948	0.0872	0.0743	0.0712	-7186.0957
power	2	0.25	0.25	86	0.9683	0.1203	0	1	0.1183	0.0922	0.003	0.0725	1.0374	0.1231	0.401	0.0925	0.1226	0.0751	-7322.1594
power	2	0.25	0.25	87	1.0602	0.12	0	1	0.1221	0.0899	0.0427	0.0713	0.9807	0.1219	0.3453	0.0895	0.0415	0.0735	-7317.339
power	2	0.25	0.25	88	1.2405	0.1238	0	1	0.3191	0.0906	0.1332	0.0743	0.786	0.1241	0.1694	0.0883	-0.0423	0.0746	-7335.4432
power	2	0.25	0.25	89	0.9569	0.1168	0	1	0.2132	0.0919	0.1843	0.0715	0.992	0.1196	0.3195	0.0913	-0.0477	0.0733	-7270.6703
power	2	0.25	0.25	90	1.1481	0.1171	0	1	0.2446	0.087	0.0676	0.0705	0.8045	0.1171	0.2568	0.0851	0.0498	0.0716	-7250.0449
power	2	0.25	0.25	91	1.1241	0.1189	0	1	0.3943	0.0906	-0.0617	0.0713	0.8494	0.1193	0.1096	0.0876	0.1485	0.0718	-7280.8923
power	2	0.25	0.25	92	1.0577	0.1199	0	1	0.2523	0.0874	-0.0196	0.0714	0.9827	0.1223	0.2242	0.0853	0.1284	0.0727	-7306.9172
power	2	0.25	0.25	93	1.081	0.1207	0	1	0.1917	0.09	0.0429	0.0714	0.9389	0.122	0.3065	0.0887	0.1227	0.0735	-7311.8534
power	2	0.25	0.25	94	1.0283	0.1228	0	1	0.3959	0.0908	0.0576	0.0735	0.9969	0.1252	0.1133	0.0872	0.0143	0.0744	-7372.932
power	2	0.25	0.25	95	0.8994	0.1182	0	1	0.3796	0.0934	0.1096	0.0728	0.9702	0.1207	0.2185	0.0917	-0.0236	0.0741	-7289.4206
power	2	0.25	0.25	96	0.7888	0.1194	0	1	0.3053	0.0948	0.0122	0.0735	1.1884	0.1243	0.2203	0.0925	0.0924	0.0759	-7269.9606
power	2	0.25	0.25	97	0.954	0.1234	0	1	0.285	0.0895	0.0481	0.0726	1.1563	0.1272	0.1918	0.0872	0.0523	0.0745	-7400.3611
power	2	0.25	0.25	98	1.0188	0.1167	0	1	0.1345	0.0907	0.0635	0.0707	0.9679	0.1185	0.3355	0.0901	0.0282	0.073	-7207.8357
power	2	0.25	0.25	99	1.0962	0.1225	0	1	0.2505	0.0911	0.0683	0.0721	0.9428	0.1234	0.249	0.0892	0.0548	0.0738	-7362.1616
power	2	0.25	0.25	100	1.2548	0.1191	0	1	0.1968	0.094	0.0093	0.073	0.7738	0.1189	0.2964	0.0931	0.0979	0.0738	-7310.8611
power	2	0.25	0.25	101	0.7988	0.1167	0	1	0.3389	0.0909	0.0901	0.0714	1.1017	0.1203	0.1947	0.0887	-0.0172	0.0735	-7238.0242
power	2	0.25	0.25	102	1.2129	0.1221	0	1	0.1952	0.0902	0.0383	0.0727	0.8311	0.1221	0.272	0.089	0.0767	0.074	-7289.6832
power	2	0.25	0.25	103	0.9129	0.1213	0	1	0.3758	0.0904	0.083	0.0727	1.1936	0.1249	0.0821	0.0868	-0.0272	0.0746	-7344.7173
power	2	0.25	0.25	104	1.0949	0.1187	0	1	0.2907	0.093	0.0982	0.0723	0.8893	0.1198	0.2068	0.0914	0.0056	0.0734	-7273.1329
power	2	0.25	0.25	105	1.1005	0.1206	0	1	0.371	0.0958	0.1581	0.0739	0.8625	0.1205	0.1938	0.0929	-0.0256	0.075	-7366.5354
power	2	0.25	0.25	106	1.0418	0.1214	0	1	0.1256	0.0887	0.1323	0.0713	0.946	0.123	0.3655	0.0886	-0.0663	0.0735	-7271.9367
power	2	0.25	0.25	107	1.102	0.1191	0	1	0.0978	0.0865	0.0693	0.07	0.9372	0.1204	0.3336	0.0866	0.0379	0.0721	-7243.116
power	2	0.25	0.25	108	1.1207	0.1213	0	1	0.2768	0.0878	0.1121	0.072	0.9451	0.1235	0.1759	0.0855	-0.0018	0.0728	-7302.1248
power	2	0.25	0.25	109	0.982	0.1154	0	1	0.1217	0.0885	0.0785	0.0699	0.9595	0.1172	0.3699	0.0889	0.0091	0.0723	-7197.4782
power	2	0.25	0.25	110	1.1515	0.1223	0	1	0.2179	0.0913	0.0108	0.0722	0.8675	0.1223	0.2802	0.0902	0.1099	0.0739	-7331.2809
power	2	0.25	0.25	111	1.0457	0.1193	0	1	0.2403	0.0879	0.0927	0.0717	0.9565	0.1213	0.2214	0.0858	-0.0123	0.0733	-7263.4929
power	2	0.25	0.25	112	1.0467	0.1231	0	1	0.1791	0.0899	0.0725	0.0732	1.0846	0.126	0.2721	0.089	0.0258	0.0752	-7400.7244
power	2	0.25	0.25	113	1.0257	0.12	0	1	0.242	0.09	0.1438	0.0715	0.9293	0.1216	0.2887	0.089	-0.0212	0.0731	-7300.543
power	2	0.25	0.25	114	1.0844	0.1202	0	1	0.1608	0.0871	0.0388	0.0712	0.9196	0.1217	0.3184	0.0867	0.0506	0.073	-7290.0145
power	2	0.25	0.25	115	0.9768	0.1197	0	1	0.146	0.0951	-0.0486	0.0734	1.0079	0.1226	0.3755	0.0947	0.124	0.0758	-7292.8432
power	2	0.25	0.25	116	1.1099	0.1214	0	1	0.2024	0.0896	0.1459	0.072	0.9063	0.1227	0.2879	0.0889	-0.0315	0.0735	-7320.1487
power	2	0.25	0.25	117	1.0008	0.1203	0	1	0.458	0.0901	0.1294	0.0725	0.9988	0.1228	0.0401	0.0849	-0.0316	0.0732	-7290.9887
power	2	0.25	0.25	118	0.9869	0.1189	0	1	0.236	0.0899	0.1638	0.0717	1.0302	0.1214	0.2568	0.088	-0.1098	0.0737	-7299.9619
power	2	0.25	0.25	119	0.6975	0.1164	0	1	0.1424	0.0903	-0.002	0.0708	1.2512	0.1223	0.3665	0.0898	0.0967	0.0741	-7215.5029
power	2	0.25	0.25	120	0.9852	0.1207	0	1	0.1602	0.0915	-0.076	0.0731	1.0665	0.1232	0.3213	0.0907	0.1997	0.076	-7315.3701
power	2	0.25	0.25	121	1.0659	0.1206	0	1	0.2518	0.0891	0.048	0.0717	0.9877	0.1222	0.2082	0.0866	0.0442	0.0735	-7298.7317
power	2	0.25	0.25	122	1.0396	0.117	0	1	0.2598	0.095	-0.0409	0.0719	0.8694	0.118	0.2922	0.0933	0.1325	0.0735	-7274.6237
power	2	0.25	0.25	123	1.0656	0.1142	0	1	0.3426	0.0899	0.1025	0.0703	0.8166	0.1148	0.1617	0.0872	0.012	0.071	-7132.2945
power	2	0.25	0.25	124	1.0313	0.1206	0	1	0.1972	0.0903	-0.089	0.0719	1.0188	0.1228	0.2998	0.0892	0.1604	0.0738	-7354.8614
power	2	0.25	0.25	125	1.0764	0.1218	0	1	0.2684	0.0901	-0.015	0.0724	0.9646	0.1233	0.2173	0.0877	0.0754	0.0739	-7361.819
power	2	0.25	0.25	126	0.895	0.1198	0	1	0.286	0.0906	0.1029	0.0729	1.1251	0.1237	0.2351	0.0886	0.0318	0.0747	-7360.4115
power	2	0.25	0.25	127	1.1595	0.1213	0	1	0.1341	0.0881	-0.0975	0.0713	0.9054	0.1221	0.3174	0.0874	0.2109	0.0734	-7303.0074
power	2	0.25	0.25	128	1.0409	0.1206	0	1	0.253	0.0907	0.0368	0.0716	0.9359	0.1215	0.2609	0.0887	0.0838	0.0737	-7298.1496
power	2	0.25	0.25	129	1.1673	0.1192	0	1	0.2768	0.0916	-0.0236	0.0723	0.8185	0.1199	0.2459	0.0905	0.1097	0.0729	-7343.7214
power	2	0.25	0.25	130	0.9867	0.1238	0	1	0.3892	0.0909	0.0024	0.0742	1.1009	0.1274	0.1274	0.0875	0.109	0.0755	-7430.4837
power	2	0.25	0.25	131	1.237	0.1195	0	1	0.0306	0.0903	0.0335	0.0723	0.7783	0.1192	0.4704	0.0916	0.0612	0.0741	-7322.515
power	2	0.25	0.25	132	0.8341	0.1196	0	1	0.1491	0.0922	-0.0285	0.0723	1.1652	0.1236	0.3619	0.0915	0.1536	0.0756	-7291.0536
power	2	0.25	0.25	133	1.1161	0.1216	0	1	0.0711	0.0911	-0.1357	0.0719	0.9339	0.1228	0.4014	0.0911	0.206	0.0745	-7310.9597
power	2	0.25	0.25	134	0.7379	0.1221	0	1	0.1395	0.0891	0.0987	0.073	1.3109	0.1284	0.3763	0.0895	-7e-04	0.0763	-7382.165
power	2	0.25	0.25	135	0.9459	0.1201	0	1	0.2394	0.088	0.1047	0.0703	1.0978	0.1241	0.2202	0.0859	0.0165	0.0721	-7270.5256
power	2	0.25	0.25	136	1.0067	0.1188	0	1	0.3216	0.0945	0.0521	0.0738	0.9549	0.121	0.2094	0.0918	0.0671	0.0753	-7264.2449
power	2	0.25	0.25	137	1.1309	0.1208	0	1	0.1697	0.0908	0.1349	0.0729	0.9115	0.1222	0.3152	0.09	-0.0467	0.0745	-7344.5251
power	2	0.25	0.25	138	1.04	0.1188	0	1	0.1622	0.0903	0.0091	0.0719	0.9424	0.1202	0.341	0.0892	0.1158	0.0741	-7275.6136
power	2	0.25	0.25	139	0.7149	0.1139	0	1	0.3135	0.0867	0.105	0.07	1.2515	0.1196	0.1814	0.0842	9e-04	0.0722	-7228.4992
power	2	0.25	0.25	140	1.0384	0.1216	0	1	0.0676	0.0908	0.0841	0.0731	0.9981	0.1239	0.4221	0.0908	0.0276	0.0759	-7328.9809
power	2	0.25	0.25	141	0.8083	0.1202	0	1	0.2807	0.0905	0.0642	0.0714	1.2351	0.125	0.2098	0.0878	0.028	0.0738	-7321.3577
power	2	0.25	0.25	142	0.9694	0.1191	0	1	0.2032	0.0871	0.0316	0.0707	1.0463	0.1217	0.2676	0.0853	0.0737	0.0731	-7239.9512
power	2	0.25	0.25	143	1.006	0.1208	0	1	0.3055	0.0926	0.1159	0.0725	1.0114	0.123	0.202	0.0896	-0.0069	0.0742	-7333.534
power	2	0.25	0.25	144	1.0702	0.125	0	1	0.256	0.0925	-0.0083	0.075	0.9852	0.127	0.2599	0.0912	0.0894	0.0766	-7406.8645
power	2	0.25	0.25	145	1.0241	0.1205	0	1	0.3245	0.0933	0.1118	0.0727	0.9768	0.1221	0.1868	0.0911	0.0048	0.0741	-7302.0935
power	2	0.25	0.25	146	1.0804	0.1162	0	1	0.2328	0.0892	0.0452	0.0704	0.8777	0.117	0.2606	0.0876	0.0728	0.072	-7228.927
power	2	0.25	0.25	147	1.3031	0.1225	0	1	0.4446	0.0899	-0.0101	0.0732	0.7705	0.1223	0.026	0.0846	0.0958	0.0726	-7372.7995
power	2	0.25	0.25	148	1.0206	0.1184	0	1	0.0568	0.0912	0.0042	0.0711	0.9943	0.1205	0.4513	0.0922	0.1149	0.0737	-7312.7591
power	2	0.25	0.25	149	0.926	0.1205	0	1	0.4695	0.0936	0.127	0.075	1.0224	0.1229	0.0931	0.0891	-0.0392	0.0763	-7342.5347
power	2	0.25	0.25	150	0.7877	0.1157	0	1	0.28	0.0873	0.0125	0.0701	1.1816	0.1207	0.1905	0.0848	0.0794	0.0725	-7166.0508
power	2	0.25	0.25	151	0.9392	0.1188	0	1	0.1096	0.0884	0.054	0.0718	1.104	0.1226	0.36	0.0885	0.0669	0.0744	-7292.2306
power	2	0.25	0.25	152	0.975	0.1187	0	1	0.2311	0.0926	0.1009	0.0721	0.9757	0.1205	0.3186	0.0919	0.0062	0.0742	-7319.3894
power	2	0.25	0.25	153	0.9007	0.1176	0	1	0.3379	0.0926	-0.003	0.0717	1.0815	0.1211	0.168	0.0899	0.1011	0.0733	-7277.7574
power	2	0.25	0.25	154	1.2133	0.1185	0	1	0.2665	0.0864	0.0901	0.0704	0.7936	0.1181	0.2053	0.0839	0.0121	0.0711	-7288.1209
power	2	0.25	0.25	155	0.8273	0.12	0	1	0.2246	0.0919	0.0561	0.0726	1.2154	0.1248	0.2819	0.0903	0.0317	0.0753	-7365.99
power	2	0.25	0.25	156	1.1419	0.1212	0	1	0.2238	0.0942	0.0707	0.0734	0.8591	0.1215	0.2894	0.0934	0.015	0.0749	-7306.3743
power	2	0.25	0.25	157	0.9151	0.1163	0	1	0.3757	0.0892	0.0523	0.0707	1.1054	0.1197	0.1032	0.0858	0.0326	0.0719	-7281.0048
power	2	0.25	0.25	158	1.086	0.1221	0	1	0.2348	0.0904	0.1724	0.0724	1.004	0.1241	0.2353	0.0883	-0.0621	0.0739	-7375.4142
power	2	0.25	0.25	159	0.897	0.1182	0	1	0.1605	0.0895	0.0151	0.072	1.099	0.1224	0.3414	0.0892	0.0649	0.0743	-7285.533
power	2	0.25	0.25	160	1.0233	0.1213	0	1	0.2898	0.0895	0.0038	0.0726	1.0238	0.1238	0.1912	0.0874	0.0849	0.074	-7351.4434
power	2	0.25	0.25	161	1.0297	0.1184	0	1	0.0575	0.0834	-0.0373	0.0686	0.9874	0.1203	0.3739	0.0837	0.1316	0.0713	-7206.5493
power	2	0.25	0.25	162	1.1749	0.1205	0	1	0.4252	0.0915	0.0378	0.0725	0.7943	0.1202	0.0784	0.0873	0.0523	0.0728	-7275.656
power	2	0.25	0.25	163	0.9371	0.1194	0	1	0.3481	0.0908	0.0193	0.0717	1.0361	0.1221	0.1742	0.0877	0.0745	0.0734	-7312.1842
power	2	0.25	0.25	164	1.0536	0.1172	0	1	0.0898	0.0882	-0.0114	0.07	0.9297	0.1183	0.4108	0.0888	0.1	0.0724	-7286.6518
power	2	0.25	0.25	165	1.0682	0.1166	0	1	0.3221	0.0866	-0.0973	0.0699	0.8544	0.1174	0.1783	0.0836	0.1915	0.0709	-7208.1798
power	2	0.25	0.25	166	1.1799	0.1199	0	1	0.354	0.0891	0.1302	0.0723	0.826	0.1199	0.1472	0.0861	-0.017	0.0729	-7315.1297
power	2	0.25	0.25	167	1.35	0.1222	0	1	0.3599	0.0898	0.0554	0.0723	0.6922	0.1199	0.1184	0.0859	0.0328	0.0724	-7350.5895
power	2	0.25	0.25	168	0.9622	0.1179	0	1	0.2515	0.0896	-6e-04	0.071	1.0345	0.1203	0.2737	0.0876	0.1713	0.0731	-7337.933
power	2	0.25	0.25	169	0.7855	0.1158	0	1	0.2555	0.093	0.0527	0.0726	1.1325	0.1204	0.2985	0.0918	0.0919	0.0751	-7242.9057
power	2	0.25	0.25	170	0.9829	0.1213	0	1	0.1104	0.0905	-0.0173	0.0717	1.0649	0.1245	0.3593	0.0904	0.1252	0.0744	-7288.6678
power	2	0.25	0.25	171	1.1518	0.1171	0	1	0.2057	0.0849	0.1714	0.0699	0.8223	0.1171	0.2651	0.0839	-0.0882	0.0711	-7217.0657
power	2	0.25	0.25	172	0.9764	0.1187	0	1	0.3305	0.0877	0.1231	0.0713	1.0251	0.1215	0.1548	0.0841	-0.0344	0.0726	-7302.829
power	2	0.25	0.25	173	1.0617	0.1204	0	1	0.0803	0.0849	0.0868	0.0696	0.9826	0.1225	0.3347	0.0844	0.0185	0.072	-7191.1362
power	2	0.25	0.25	174	0.9857	0.1196	0	1	0.1846	0.0865	0.0772	0.0705	1.0105	0.1219	0.2919	0.0857	-0.0086	0.0726	-7263.1519
power	2	0.25	0.25	175	1.1263	0.1163	0	1	0.2418	0.0898	0.0106	0.0709	0.7996	0.1166	0.2835	0.0883	0.0926	0.0718	-7263.6494
power	2	0.25	0.25	176	0.9586	0.1206	0	1	0.4266	0.0912	-0.0699	0.073	1.0181	0.123	0.1127	0.0875	0.1865	0.0742	-7332.9665
power	2	0.25	0.25	177	0.8365	0.1207	0	1	0.3683	0.0901	0.0293	0.0711	1.2144	0.1255	0.1192	0.0868	0.0784	0.0729	-7332.302
power	2	0.25	0.25	178	0.8291	0.1204	0	1	0.2399	0.0898	0.1025	0.0728	1.1844	0.1252	0.2847	0.0883	-0.0339	0.0752	-7354.4428
power	2	0.25	0.25	179	0.8495	0.1187	0	1	0.237	0.0836	0.0303	0.0697	1.1902	0.1226	0.2159	0.0816	0.067	0.0723	-7260.6628
power	2	0.25	0.25	180	0.7652	0.1187	0	1	0.2506	0.0885	0.1222	0.0717	1.2215	0.1242	0.2721	0.0876	0.0116	0.0741	-7325.149
power	2	0.25	0.25	181	0.887	0.1216	0	1	0.2315	0.089	0.0718	0.0704	1.1202	0.1248	0.2619	0.0872	0.0226	0.073	-7315.3762
power	2	0.25	0.25	182	0.9601	0.1157	0	1	0.2119	0.0848	0.2256	0.0706	1.0188	0.1186	0.2563	0.0838	-0.0879	0.0723	-7193.6512
power	2	0.25	0.25	183	0.8694	0.1226	0	1	0.3247	0.0937	0.0059	0.0746	1.2097	0.1273	0.1843	0.0906	0.1155	0.0767	-7399.3423
power	2	0.25	0.25	184	0.9086	0.1217	0	1	0.4167	0.0915	0.1623	0.0733	1.1213	0.1256	0.0982	0.0876	-0.0282	0.0746	-7342.433
power	2	0.25	0.25	185	1.0909	0.1217	0	1	0.377	0.0914	0.0621	0.0728	0.9345	0.1233	0.117	0.0877	0.0563	0.0736	-7320.396
power	2	0.25	0.25	186	0.8926	0.1192	0	1	0.367	0.0886	0.0286	0.072	1.0792	0.1221	0.1695	0.0855	0.1145	0.0739	-7311.4654
power	2	0.25	0.25	187	1.0059	0.1199	0	1	0.0645	0.0915	0.049	0.0711	0.9793	0.1217	0.4606	0.0917	-0.0029	0.074	-7317.9984
power	2	0.25	0.25	188	1.1461	0.1233	0	1	0.2745	0.0919	-8e-04	0.0724	0.9088	0.1236	0.2055	0.0893	0.0602	0.0739	-7368.2863
power	2	0.25	0.25	189	1.0207	0.1186	0	1	0.1664	0.0886	0.1199	0.0708	1.0155	0.1211	0.3041	0.0875	-0.0325	0.0728	-7294.0847
power	2	0.25	0.25	190	0.9448	0.1221	0	1	0.2129	0.0886	0.041	0.0723	1.0489	0.1242	0.3195	0.0877	0.0673	0.075	-7362.1547
power	2	0.25	0.25	191	1.0927	0.1247	0	1	0.191	0.0955	0.0826	0.074	0.975	0.126	0.3168	0.0948	-0.0036	0.0761	-7410.8646
power	2	0.25	0.25	192	0.9993	0.1194	0	1	0.1528	0.0911	0.0383	0.0716	0.9583	0.1209	0.3812	0.0907	0.0795	0.0742	-7293.3118
power	2	0.25	0.25	193	0.8876	0.1215	0	1	0.2086	0.0944	0.0087	0.0747	1.105	0.1254	0.3391	0.0939	0.089	0.0772	-7370.1315
power	2	0.25	0.25	194	1.0208	0.1217	0	1	0.1328	0.0882	-0.0199	0.0726	1.064	0.1244	0.3569	0.0879	0.1242	0.0751	-7417.4944
power	2	0.25	0.25	195	1.0477	0.1232	0	1	0.4293	0.0961	0.1833	0.0756	1.0098	0.1256	0.121	0.0927	-0.076	0.0762	-7474.2249
power	2	0.25	0.25	196	0.7327	0.1205	0	1	0.2309	0.0926	0.0869	0.0737	1.2988	0.1269	0.2911	0.0921	0.0415	0.0765	-7347.8395
power	2	0.25	0.25	197	0.9352	0.1235	0	1	0.3379	0.0931	-0.027	0.0745	1.1095	0.1272	0.1927	0.091	0.1363	0.0759	-7416.7535
power	2	0.25	0.25	198	1.2205	0.1205	0	1	0.1877	0.0899	-0.0013	0.0728	0.863	0.1211	0.2562	0.0886	0.121	0.0742	-7321.2262
power	2	0.25	0.25	199	0.8531	0.1204	0	1	0.3372	0.0941	0.0727	0.0745	1.1113	0.1246	0.2261	0.0911	0.0495	0.0767	-7346.6646
power	2	0.25	0.25	200	1.0725	0.1197	0	1	0.0785	0.0888	-0.0616	0.0727	0.9384	0.1216	0.4119	0.0882	0.1413	0.0751	-7292.441
power	2	0.25	0.25	201	0.9124	0.1199	0	1	0.5453	0.0926	0.0304	0.0736	1.0284	0.1224	0.007	0.0879	0.0374	0.0743	-7324.8156
power	2	0.25	0.25	202	1.0464	0.1168	0	1	0.3552	0.0936	0.1048	0.0725	0.8712	0.1186	0.182	0.0909	-0.01	0.0733	-7248.8459
power	2	0.25	0.25	203	0.976	0.1216	0	1	0.3068	0.0882	0.0972	0.0721	1.0173	0.1242	0.1726	0.086	-0.0567	0.0736	-7262.6173
power	2	0.25	0.25	204	0.8533	0.1178	0	1	0.3338	0.0909	0.0823	0.071	1.1577	0.1216	0.1445	0.0884	0.0316	0.0728	-7245.7157
power	2	0.25	0.25	205	0.99	0.1196	0	1	0.0596	0.0853	-0.029	0.0695	1.0597	0.1219	0.3931	0.0861	0.1248	0.0724	-7288.4256
power	2	0.25	0.25	206	1.2423	0.1201	0	1	0.2773	0.0902	0.072	0.0719	0.7219	0.1196	0.2122	0.0882	0.0274	0.0723	-7235.6128
power	2	0.25	0.25	207	0.9546	0.115	0	1	0.2711	0.0876	-0.0087	0.0696	1.0081	0.1179	0.2264	0.0858	0.0985	0.0711	-7244.2777
power	2	0.25	0.25	208	1.0451	0.1196	0	1	0.222	0.0898	-0.0157	0.0712	0.9655	0.121	0.2674	0.0879	0.1071	0.0731	-7292.562
power	2	0.25	0.25	209	1.0553	0.1224	0	1	0.3537	0.0935	0.0326	0.0737	0.9844	0.124	0.1537	0.0903	0.0698	0.075	-7359.0844
power	2	0.25	0.25	210	1.0092	0.1185	0	1	0.2333	0.093	-0.0102	0.072	0.9482	0.12	0.2965	0.092	0.1043	0.0739	-7296.9116
power	2	0.25	0.25	211	0.915	0.1174	0	1	0.1751	0.088	0.0179	0.0696	1.0666	0.1206	0.3096	0.0874	0.071	0.0719	-7261.9811
power	2	0.25	0.25	212	0.997	0.12	0	1	0.3215	0.092	0.1161	0.0733	0.9874	0.122	0.2022	0.0891	-0.035	0.0749	-7327.2861
power	2	0.25	0.25	213	1.0201	0.1198	0	1	0.2954	0.0879	0.0795	0.071	0.9923	0.122	0.1869	0.0854	-0.0117	0.0724	-7316.0309
power	2	0.25	0.25	214	1.0851	0.1208	0	1	0.2002	0.0939	0.1519	0.0734	0.9265	0.1221	0.3357	0.093	0.0082	0.0752	-7366.7598
power	2	0.25	0.25	215	1.1616	0.1189	0	1	0.1833	0.0916	0.0821	0.0721	0.8461	0.1197	0.3095	0.0904	0.0051	0.0734	-7278.5944
power	2	0.25	0.25	216	1.0612	0.1209	0	1	0.2912	0.0888	-0.0279	0.0716	0.9986	0.123	0.1685	0.0864	0.0958	0.073	-7314.3552
power	2	0.25	0.25	217	1.1936	0.1229	0	1	0.1954	0.092	0.1399	0.0736	0.8358	0.1233	0.307	0.0907	-0.0492	0.0748	-7346.8215
power	2	0.25	0.25	218	0.9301	0.1206	0	1	0.2428	0.0913	0.1873	0.0725	1.1425	0.1241	0.2498	0.0895	-0.0857	0.0747	-7370.0375
power	2	0.25	0.25	219	1.0281	0.1184	0	1	0.1116	0.0887	0.1134	0.0723	0.9876	0.1208	0.3729	0.0884	-0.0162	0.0746	-7287.5032
power	2	0.25	0.25	220	1.1386	0.123	0	1	0.3016	0.0912	0.0089	0.0743	0.955	0.125	0.1613	0.0885	0.0426	0.0753	-7344.2273
power	2	0.25	0.25	221	0.9508	0.1199	0	1	0.1735	0.0893	0.1477	0.0707	1.0647	0.1229	0.2958	0.0888	-0.0599	0.0731	-7263.4162
power	2	0.25	0.25	222	0.9496	0.1199	0	1	0.2327	0.0905	0.0365	0.0716	1.0428	0.1224	0.2505	0.089	0.0624	0.0738	-7241.8564
power	2	0.25	0.25	223	1.0481	0.1208	0	1	0.309	0.0866	-0.0761	0.0709	0.9943	0.1231	0.1869	0.0838	0.1407	0.072	-7370.12
power	2	0.25	0.25	224	0.8046	0.1181	0	1	0.167	0.0845	0.025	0.0689	1.1947	0.123	0.2843	0.0837	0.0595	0.0718	-7202.1684
power	2	0.25	0.25	225	1.3141	0.1218	0	1	0.0704	0.09	0.1168	0.0728	0.741	0.121	0.4119	0.0903	-0.0131	0.0742	-7363.098
power	2	0.25	0.25	226	0.9312	0.1184	0	1	0.1588	0.0901	0.035	0.0727	1.1161	0.1219	0.313	0.0893	0.1001	0.0755	-7288.7567
power	2	0.25	0.25	227	0.8399	0.1196	0	1	0.2823	0.0938	0.0288	0.0729	1.1677	0.1232	0.2516	0.0915	0.0831	0.0755	-7349.295
power	2	0.25	0.25	228	0.9557	0.1178	0	1	0.1297	0.0878	0.0046	0.0708	1.0404	0.1209	0.3352	0.0877	0.1092	0.0731	-7230.6806
power	2	0.25	0.25	229	0.9953	0.1173	0	1	0.3793	0.092	0.1754	0.0725	0.9481	0.1199	0.1541	0.0888	-0.0246	0.0732	-7262.0658
power	2	0.25	0.25	230	0.8434	0.1176	0	1	0.2571	0.0903	0.2742	0.0719	1.1533	0.1218	0.248	0.0882	-0.1456	0.074	-7269.568
power	2	0.25	0.25	231	1.0162	0.1206	0	1	0.2548	0.0946	-0.0053	0.0737	0.9016	0.1222	0.3345	0.0933	0.1569	0.0755	-7342.4548
power	2	0.25	0.25	232	1.0472	0.1205	0	1	0.0759	0.0895	-0.1793	0.0711	1.0471	0.1226	0.3593	0.0892	0.256	0.074	-7287.524
power	2	0.25	0.25	233	0.9931	0.1181	0	1	0.3925	0.0871	0.0087	0.0713	1.0333	0.1213	0.0754	0.0834	0.0735	0.072	-7278.5885
power	2	0.25	0.25	234	1.1062	0.1215	0	1	0.2251	0.0884	-0.0149	0.0708	0.9062	0.122	0.2467	0.0865	0.1409	0.0727	-7265.9545
power	2	0.25	0.25	235	0.9521	0.1167	0	1	0.3106	0.0909	0.1017	0.0716	1.0114	0.1196	0.1908	0.0885	0.01	0.073	-7245.2551
power	2	0.25	0.25	236	0.9761	0.1199	0	1	0.029	0.0921	0.0844	0.0738	1.0164	0.122	0.5078	0.0941	-0.0295	0.0769	-7338.9587
power	2	0.25	0.25	237	0.7431	0.1162	0	1	0.164	0.0913	0.1546	0.0722	1.2191	0.1216	0.3546	0.0916	-0.0382	0.0751	-7238.1821
power	2	0.25	0.25	238	0.811	0.119	0	1	0.1846	0.0862	-0.0721	0.0704	1.2054	0.1235	0.2904	0.0848	0.1691	0.0736	-7255.1197
power	2	0.25	0.25	239	1.0368	0.1186	0	1	0.2033	0.0907	-0.0345	0.0703	0.9677	0.12	0.2697	0.0892	0.1404	0.0724	-7233.8875
power	2	0.25	0.25	240	0.6991	0.1193	0	1	0.2269	0.085	0.1248	0.0706	1.2903	0.1252	0.2537	0.0839	-0.0381	0.0737	-7253.765
power	2	0.25	0.25	241	1.1004	0.1218	0	1	0.3176	0.0917	0.1057	0.0735	0.9104	0.123	0.1994	0.0892	0.0412	0.0746	-7334.4782
power	2	0.25	0.25	242	0.903	0.1176	0	1	0.2244	0.0882	0.0229	0.0698	1.0462	0.1206	0.2881	0.0869	0.0949	0.0721	-7263.741
power	2	0.25	0.25	243	1.1209	0.1184	0	1	0.2691	0.0914	0.0513	0.0717	0.8725	0.1195	0.2244	0.0893	0.0554	0.0728	-7275.414
power	2	0.25	0.25	244	1.1672	0.1225	0	1	0.1777	0.089	0.0311	0.0731	0.8507	0.1238	0.3185	0.0885	0.1005	0.0743	-7315.9014
power	2	0.25	0.25	245	1.0384	0.119	0	1	0.3077	0.0882	0.0639	0.0714	0.9554	0.1211	0.161	0.0848	0.0258	0.0726	-7235.0608
power	2	0.25	0.25	246	0.9368	0.1157	0	1	0.3299	0.0879	0.0367	0.0703	0.981	0.1178	0.1656	0.0857	0.0804	0.0719	-7158.5137
power	2	0.25	0.25	247	1.0101	0.1188	0	1	0.1428	0.0916	0.1411	0.071	0.958	0.1205	0.3717	0.0913	-0.0578	0.0733	-7286.5416
power	2	0.25	0.25	248	0.8925	0.122	0	1	0.2752	0.0943	0.0156	0.0739	1.1161	0.1254	0.2512	0.0923	0.1036	0.0764	-7347.6023
power	2	0.25	0.25	249	0.8963	0.1185	0	1	0.2652	0.0914	0.0087	0.0709	1.0698	0.1218	0.2607	0.0896	0.0459	0.0729	-7334.0462
power	2	0.25	0.25	250	1.0295	0.1159	0	1	0.1363	0.0864	-0.0772	0.0694	0.9127	0.1174	0.3471	0.0862	0.1619	0.0715	-7197.4745
power	2	0.25	0.25	251	1.1641	0.1188	0	1	0.1926	0.0898	0.1433	0.0709	0.7962	0.1188	0.3214	0.0884	-0.033	0.0723	-7286.454
power	2	0.25	0.25	252	1.1384	0.122	0	1	0.2642	0.0937	0.1018	0.0739	0.8715	0.1225	0.2773	0.0925	0.0253	0.0752	-7372.7016
power	2	0.25	0.25	253	0.9067	0.12	0	1	0.228	0.0906	0.095	0.0727	1.0602	0.1234	0.2986	0.0898	0.0429	0.0749	-7278.7158
power	2	0.25	0.25	254	1.0688	0.1199	0	1	0.2686	0.0907	0.0087	0.0728	0.9825	0.1223	0.2148	0.0886	0.0703	0.074	-7355.4377
power	2	0.25	0.25	255	1.0854	0.123	0	1	0.327	0.0893	-0.0999	0.0722	1.0065	0.124	0.1272	0.086	0.1904	0.0738	-7339.8899
power	2	0.25	0.25	256	0.9759	0.1173	0	1	0.1017	0.0869	-0.0513	0.0716	1.0257	0.1206	0.3715	0.0866	0.1667	0.0742	-7232.9982
power	2	0.25	0.25	257	0.9412	0.1196	0	1	0.2804	0.0915	0.074	0.0724	1.0589	0.1222	0.2264	0.0897	0.0405	0.0745	-7298.5455
power	2	0.25	0.25	258	0.7159	0.115	0	1	0.117	0.0921	0.0043	0.071	1.2527	0.1205	0.408	0.092	0.1117	0.0744	-7266.8751
power	2	0.25	0.25	259	1.1312	0.1214	0	1	0.3701	0.0922	-0.1371	0.0737	0.8919	0.1223	0.1359	0.0892	0.202	0.0746	-7331.6608
power	2	0.25	0.25	260	1.2369	0.1195	0	1	0.1139	0.0898	0.1868	0.0706	0.762	0.1193	0.3628	0.0898	-0.0764	0.0716	-7260.3022
power	2	0.25	0.25	261	1.0638	0.1241	0	1	0.2749	0.0911	7e-04	0.0735	1.0354	0.1264	0.2052	0.0891	0.1052	0.0752	-7396.4645
power	2	0.25	0.25	262	0.8739	0.1154	0	1	0.149	0.0888	0.0932	0.0713	1.1173	0.1198	0.314	0.0879	-0.014	0.0737	-7178.1325
power	2	0.25	0.25	263	1.0058	0.1221	0	1	0.2749	0.0904	0.0668	0.073	1.0357	0.1248	0.214	0.0879	0.0102	0.0748	-7345.0228
power	2	0.25	0.25	264	1.0786	0.1196	0	1	0.2542	0.0912	0.0269	0.0725	0.9788	0.1213	0.2009	0.0894	0.0685	0.074	-7289.5045
power	2	0.25	0.25	265	0.8479	0.1194	0	1	0.2579	0.0904	-0.0464	0.0721	1.1527	0.1239	0.2457	0.0889	0.1476	0.0743	-7285.8536
power	2	0.25	0.25	266	1.0586	0.1242	0	1	0.2024	0.0875	0.0637	0.071	1.0455	0.1261	0.2502	0.0861	0.0649	0.073	-7350.687
power	2	0.25	0.25	267	0.95	0.1172	0	1	0.287	0.0905	0.1125	0.0722	0.9448	0.1198	0.28	0.0887	-0.0585	0.0736	-7286.5195
power	2	0.25	0.25	268	1.0408	0.1191	0	1	0.2316	0.0868	-0.012	0.0699	0.9598	0.1202	0.2485	0.0852	0.1195	0.0719	-7272.6494
power	2	0.25	0.25	269	0.9444	0.1183	0	1	0.3906	0.0914	0.1236	0.0729	1.0452	0.1211	0.1228	0.0871	-0.0463	0.0742	-7290.3478
power	2	0.25	0.25	270	1.0715	0.1204	0	1	0.2356	0.0948	-0.0698	0.074	0.9286	0.122	0.3033	0.0933	0.1911	0.0757	-7338.1887
power	2	0.25	0.25	271	0.9787	0.1189	0	1	0.3088	0.0885	-0.0289	0.071	0.9899	0.1216	0.1893	0.0861	0.1297	0.0723	-7267.5769
power	2	0.25	0.25	272	0.9674	0.1186	0	1	0.3779	0.0914	0.0148	0.0731	1.0206	0.1217	0.1365	0.0879	0.1112	0.0743	-7296.5088
power	2	0.25	0.25	273	1.2849	0.1184	0	1	0.211	0.091	0.0853	0.0722	0.6822	0.1171	0.308	0.0899	0.0296	0.0729	-7301.6111
power	2	0.25	0.25	274	1.1865	0.1195	0	1	0.2366	0.0876	-0.0017	0.0716	0.8125	0.12	0.2483	0.0857	0.0947	0.0725	-7275.3916
power	2	0.25	0.25	275	0.9813	0.1201	0	1	0.3635	0.0911	-0.1273	0.0732	1.073	0.1231	0.1335	0.0878	0.1896	0.0746	-7369.4351
power	2	0.25	0.25	276	1.1996	0.1189	0	1	0.0921	0.0897	-0.0135	0.0711	0.7735	0.1183	0.3872	0.0898	0.1132	0.073	-7219.6659
power	2	0.25	0.25	277	0.9903	0.1157	0	1	0.3243	0.087	0.0741	0.0699	0.9498	0.1172	0.1522	0.0843	-0.0236	0.0713	-7175.6701
power	2	0.25	0.25	278	0.9786	0.1231	0	1	0.2412	0.0966	-0.015	0.0758	1.0655	0.1258	0.2921	0.0951	0.0877	0.078	-7409.1209
power	2	0.25	0.25	279	0.9005	0.1179	0	1	0.1647	0.0865	0.1194	0.0696	1.0593	0.1213	0.3106	0.0858	-0.0637	0.0721	-7206.6939
power	2	0.25	0.25	280	1.2335	0.1183	0	1	0.1736	0.0881	0.0595	0.0703	0.7264	0.1175	0.3153	0.0873	0.0435	0.0714	-7252.4749
power	2	0.25	0.25	281	0.8705	0.1184	0	1	0.3002	0.0868	0.0647	0.0709	1.132	0.1229	0.1817	0.0841	0.0556	0.0727	-7258.6646
power	2	0.25	0.25	282	0.8697	0.1185	0	1	0.2986	0.0898	0.1455	0.0706	1.1173	0.1217	0.2306	0.0875	-0.0497	0.0726	-7347.9141
power	2	0.25	0.25	283	0.7417	0.1179	0	1	0.2169	0.0886	0.0953	0.0697	1.277	0.1234	0.2496	0.0869	-0.0131	0.0726	-7235.678
power	2	0.25	0.25	284	0.9791	0.1234	0	1	0.3422	0.0921	0.1166	0.0733	1.031	0.1263	0.1715	0.0894	-0.0525	0.0747	-7350.1711
power	2	0.25	0.25	285	1.1552	0.1187	0	1	0.2776	0.087	0.0575	0.0708	0.8365	0.1191	0.1844	0.0847	0.0339	0.0717	-7231.8858
power	2	0.25	0.25	286	1.117	0.1184	0	1	0.2455	0.0912	0.0393	0.0717	0.8793	0.1191	0.2597	0.089	0.0698	0.0731	-7296.3766
power	2	0.25	0.25	287	1.0883	0.1209	0	1	0.3004	0.0897	0.0254	0.073	0.9461	0.122	0.1875	0.087	0.0567	0.0744	-7335.7007
power	2	0.25	0.25	288	0.9673	0.121	0	1	0.2461	0.0937	0.1079	0.0735	1.0497	0.1237	0.284	0.0928	-0.0353	0.0755	-7361.7525
power	2	0.25	0.25	289	0.9181	0.1181	0	1	0.0994	0.0856	-0.0127	0.0707	1.1103	0.1216	0.3502	0.086	0.0964	0.0735	-7223.8151
power	2	0.25	0.25	290	1.1067	0.1189	0	1	0.3485	0.0898	0.1628	0.0711	0.8571	0.1193	0.1462	0.0863	-0.0491	0.0718	-7263.5455
power	2	0.25	0.25	291	0.9968	0.1183	0	1	0.346	0.0891	0.1175	0.0708	0.9656	0.1204	0.1445	0.0862	0.0023	0.0719	-7229.3978
power	2	0.25	0.25	292	1.1726	0.1209	0	1	0.2645	0.091	0.0406	0.0725	0.8652	0.1215	0.2212	0.0886	0.075	0.0737	-7321.2166
power	2	0.25	0.25	293	0.9817	0.1198	0	1	0.1797	0.0886	0.0134	0.07	1.0112	0.1221	0.3292	0.0884	0.0662	0.072	-7334.7475
power	2	0.25	0.25	294	0.9074	0.1189	0	1	0.3439	0.0909	-0.0228	0.0719	1.0752	0.1218	0.1403	0.0878	0.1697	0.0738	-7220.2203
power	2	0.25	0.25	295	1.1589	0.1225	0	1	0.2587	0.0896	-0.0672	0.0727	0.9125	0.1236	0.2149	0.0875	0.1621	0.074	-7378.1964
power	2	0.25	0.25	296	0.9701	0.1226	0	1	0.2142	0.0906	0.0176	0.0728	1.1015	0.1255	0.2792	0.0889	0.0551	0.0753	-7384.058
power	2	0.25	0.25	297	1.0571	0.1191	0	1	0.0873	0.0898	0.0226	0.0722	0.8905	0.12	0.4283	0.0903	0.08	0.0747	-7245.3383
power	2	0.25	0.25	298	1.2087	0.1179	0	1	0.1708	0.0855	0.0759	0.0695	0.7691	0.1174	0.2951	0.0848	0.0196	0.0707	-7238.8693
power	2	0.25	0.25	299	1.0759	0.1166	0	1	0.1781	0.0882	-0.0535	0.0695	0.8974	0.1178	0.2808	0.087	0.1419	0.0712	-7183.2709
power	2	0.25	0.25	300	1.3119	0.1238	0	1	0.2045	0.0919	0.1155	0.0725	0.7258	0.1227	0.2881	0.0907	-0.0303	0.0733	-7363.3284
power	2	0.25	0.25	301	1.0094	0.1168	0	1	0.2807	0.0925	-0.0992	0.0719	0.9072	0.1186	0.262	0.0907	0.1879	0.0733	-7259.4895
power	2	0.25	0.25	302	0.9632	0.1191	0	1	0.4074	0.0917	0.0036	0.0729	1.0087	0.1222	0.1242	0.088	0.0519	0.0738	-7315.7765
power	2	0.25	0.25	303	1.089	0.1154	0	1	0.2475	0.0927	0.086	0.0721	0.8311	0.1162	0.2856	0.0914	-7e-04	0.0732	-7257.1026
power	2	0.25	0.25	304	1.1547	0.121	0	1	0.0858	0.0874	-0.0207	0.0712	0.8974	0.1213	0.4	0.0878	0.0944	0.0734	-7360.6332
power	2	0.25	0.25	305	1.041	0.1209	0	1	0.1309	0.0926	0.0061	0.0737	0.9809	0.123	0.3904	0.092	0.0755	0.0761	-7352.8421
power	2	0.25	0.25	306	1.0366	0.1193	0	1	0.2865	0.0899	-0.0234	0.0725	0.9608	0.1215	0.237	0.0881	0.1492	0.0738	-7367.6894
power	2	0.25	0.25	307	0.7547	0.1188	0	1	0.3582	0.0921	0.046	0.0726	1.2797	0.125	0.1294	0.0885	0.0401	0.0746	-7299.5077
power	2	0.25	0.25	308	1.0276	0.1193	0	1	0.3791	0.093	0.1373	0.0744	0.9616	0.1213	0.1484	0.0897	0.013	0.0753	-7322.4686
power	2	0.25	0.25	309	0.9917	0.1168	0	1	0.1513	0.0886	0.0924	0.0698	0.9944	0.1194	0.3337	0.0877	0.009	0.0719	-7247.8195
power	2	0.25	0.25	310	0.9836	0.1197	0	1	0.2187	0.0905	-0.0139	0.0728	1.0048	0.1226	0.2946	0.0895	0.1581	0.0747	-7304.962
power	2	0.25	0.25	311	1.3081	0.1243	0	1	0.257	0.0897	-0.02	0.0731	0.7293	0.123	0.2308	0.0876	0.0904	0.0739	-7377.7674
power	2	0.25	0.25	312	1.2425	0.1213	0	1	0.313	0.0899	0.0077	0.0723	0.7213	0.1201	0.2084	0.0876	0.1327	0.0729	-7328.1322
power	2	0.25	0.25	313	1.0485	0.1208	0	1	0.1439	0.091	-0.0479	0.0738	0.9933	0.1237	0.3556	0.0905	0.1223	0.0757	-7341.5166
power	2	0.25	0.25	314	0.9079	0.1182	0	1	0.3609	0.0879	0.0342	0.0697	1.1144	0.1213	0.1198	0.0843	0.0649	0.0712	-7315.2385
power	2	0.25	0.25	315	0.9732	0.1198	0	1	0.1986	0.0893	0.0629	0.0712	1.038	0.1224	0.3008	0.0887	0.0243	0.0732	-7302.0089
power	2	0.25	0.25	316	1.0832	0.1211	0	1	0.1187	0.0938	-0.0864	0.0735	0.9346	0.1228	0.3823	0.094	0.199	0.0758	-7317.0905
power	2	0.25	0.25	317	0.9596	0.118	0	1	0.148	0.0873	0.0241	0.0702	1.0109	0.1203	0.3438	0.087	0.0815	0.0727	-7246.8165
power	2	0.25	0.25	318	1.1854	0.1222	0	1	0.303	0.0916	0.0911	0.0727	0.8631	0.1227	0.1855	0.0888	-0.0259	0.0734	-7361.4917
power	2	0.25	0.25	319	0.9578	0.1184	0	1	0.3653	0.0893	0.1567	0.07	1.0288	0.121	0.1238	0.0859	-0.0657	0.0714	-7261.0938
power	2	0.25	0.25	320	0.9809	0.1182	0	1	0.1763	0.0881	0.0053	0.0702	1.0207	0.12	0.2934	0.0868	0.0635	0.0727	-7237.2105
power	2	0.25	0.25	321	1.3164	0.1197	0	1	0.2752	0.0874	0.1464	0.0712	0.7068	0.1186	0.1791	0.0849	-0.0902	0.0715	-7265.2756
power	2	0.25	0.25	322	1.1813	0.1209	0	1	0.3032	0.0895	0.0654	0.0713	0.8895	0.1213	0.1515	0.0867	0.0071	0.0722	-7348.5459
power	2	0.25	0.25	323	1.0089	0.1184	0	1	0.3188	0.0924	0.1266	0.0727	0.9938	0.1206	0.1866	0.0894	-0.0432	0.074	-7299.0345
power	2	0.25	0.25	324	1.0648	0.119	0	1	0.2462	0.0953	1e-04	0.0734	0.8394	0.1194	0.3337	0.0939	0.1068	0.0752	-7306.6245
power	2	0.25	0.25	325	1.1072	0.122	0	1	0.3278	0.0933	0.038	0.074	0.8627	0.1229	0.2238	0.0913	0.073	0.075	-7347.3864
power	2	0.25	0.25	326	1.1668	0.12	0	1	0.0754	0.0914	0.0675	0.0723	0.869	0.1205	0.4357	0.0917	0.0414	0.0743	-7363.5559
power	2	0.25	0.25	327	0.9579	0.1179	0	1	0.2195	0.0909	0.034	0.0725	1.0194	0.12	0.2959	0.0897	0.0314	0.0747	-7276.8036
power	2	0.25	0.25	328	1.0301	0.1231	0	1	0.4487	0.0928	0.0519	0.0747	0.9814	0.1249	0.0704	0.0884	0.078	0.0758	-7353.8081
power	2	0.25	0.25	329	0.9425	0.1156	0	1	0.2082	0.0912	0.0508	0.0714	1.0383	0.1184	0.3103	0.0902	0.0464	0.0734	-7303.0128
power	2	0.25	0.25	330	1.028	0.1183	0	1	0.2941	0.0889	0.0569	0.0717	0.8916	0.1202	0.251	0.0864	0.0194	0.0729	-7274.2423
power	2	0.25	0.25	331	0.7881	0.116	0	1	0.2652	0.0933	0.0104	0.0726	1.1403	0.1208	0.2752	0.0917	0.0958	0.0749	-7255.7281
power	2	0.25	0.25	332	1.0769	0.1206	0	1	0.2676	0.0937	0.1569	0.0743	0.883	0.1225	0.2772	0.0923	-0.0177	0.0752	-7327.7763
power	2	0.25	0.25	333	1.1568	0.1182	0	1	0.1729	0.0908	0.1084	0.0723	0.8455	0.1188	0.3132	0.0903	-0.0086	0.0737	-7266.0651
power	2	0.25	0.25	334	0.9289	0.1184	0	1	0.3077	0.0923	-0.076	0.0723	1.0296	0.1216	0.2033	0.0901	0.1849	0.0739	-7231.5514
power	2	0.25	0.25	335	0.9648	0.1184	0	1	0.3147	0.0919	0.1096	0.0722	1.0281	0.1214	0.2145	0.0894	0.0025	0.0737	-7322.7658
power	2	0.25	0.25	336	0.8773	0.1166	0	1	0.11	0.0876	0.1247	0.0693	1.1146	0.1203	0.3932	0.0877	-0.0443	0.0721	-7284.9842
power	2	0.25	0.25	337	1.1441	0.122	0	1	-0.0016	0.0903	0.064	0.0723	0.9298	0.123	0.4731	0.0918	0.046	0.0751	-7348.0008
power	2	0.25	0.25	338	1.0302	0.1229	0	1	0.195	0.0879	0.0112	0.0724	1.0104	0.1255	0.2834	0.0863	0.0764	0.0745	-7316.9842
power	2	0.25	0.25	339	1.0303	0.1217	0	1	0.1508	0.0945	0.0779	0.0738	0.9665	0.1235	0.3954	0.0945	0.0374	0.0761	-7360.0753
power	2	0.25	0.25	340	1.0505	0.1191	0	1	0.2496	0.0895	-0.0803	0.0708	0.9677	0.1201	0.2411	0.0877	0.2063	0.0727	-7309.5657
power	2	0.25	0.25	341	1.0457	0.1219	0	1	0.1254	0.0927	0.0713	0.0741	1.0053	0.1239	0.3768	0.0927	0.0233	0.0765	-7358.7563
power	2	0.25	0.25	342	0.9285	0.12	0	1	0.3349	0.0868	0.0902	0.0715	1.0614	0.1232	0.1609	0.0843	-9e-04	0.0729	-7296.88
power	2	0.25	0.25	343	0.906	0.1216	0	1	0.4748	0.0947	0.0352	0.0739	1.0409	0.1239	0.0803	0.0908	0.0502	0.0753	-7329.3612
power	2	0.25	0.25	344	1.1575	0.1201	0	1	0.1573	0.0897	0.0515	0.072	0.8313	0.1202	0.3439	0.0893	0.0585	0.0737	-7292.646
power	2	0.25	0.25	345	1.1512	0.1179	0	1	0.3563	0.0916	0.0036	0.0717	0.7824	0.1174	0.1644	0.0888	0.0992	0.0725	-7245.6099
power	2	0.25	0.25	346	1.0541	0.1197	0	1	0.1343	0.0876	0.1335	0.0711	0.9992	0.1217	0.3277	0.0871	-0.018	0.0732	-7302.3222
power	2	0.25	0.25	347	0.9377	0.1205	0	1	0.3229	0.0907	0.1541	0.0723	0.9593	0.1229	0.2541	0.0885	-0.062	0.0739	-7332.4784
power	2	0.25	0.25	348	0.9249	0.1196	0	1	0.3243	0.0901	0.1295	0.0731	1.0519	0.1225	0.2026	0.0877	-0.0291	0.0749	-7319.4671
power	2	0.25	0.25	349	0.9487	0.1219	0	1	0.4011	0.0892	0.1245	0.0724	1.1282	0.1256	0.0737	0.0856	-0.0225	0.0735	-7343.8565
power	2	0.25	0.25	350	0.999	0.1204	0	1	0.3278	0.087	0.0458	0.0714	1.0781	0.1231	0.1201	0.0837	0.0088	0.0727	-7318.0495
power	2	0.25	0.25	351	1.0691	0.1178	0	1	0.1745	0.0902	0.1058	0.0714	0.9108	0.1196	0.3087	0.0894	0.0023	0.073	-7223.6985
power	2	0.25	0.25	352	0.9779	0.1221	0	1	0.2493	0.0918	0.0893	0.0731	1.0062	0.1247	0.2835	0.0904	0.0285	0.0751	-7351.2818
power	2	0.25	0.25	353	0.8298	0.1196	0	1	0.1059	0.0884	0.0102	0.0713	1.1587	0.123	0.4052	0.0888	0.0723	0.0749	-7315.2728
power	2	0.25	0.25	354	1.0203	0.1183	0	1	0.2913	0.0899	0.099	0.0719	0.9682	0.12	0.1857	0.0876	-0.0188	0.0735	-7244.1688
power	2	0.25	0.25	355	1.0052	0.1217	0	1	0.3366	0.0904	0.1451	0.073	1.0081	0.1231	0.1725	0.0882	-0.0555	0.0746	-7339.1794
power	2	0.25	0.25	356	0.9761	0.1231	0	1	0.3844	0.0904	0.0729	0.0724	1.0567	0.1259	0.1268	0.0875	0.0356	0.0737	-7374.0285
power	2	0.25	0.25	357	1.135	0.1226	0	1	0.2679	0.0915	0.0263	0.0724	0.9288	0.1236	0.2053	0.0889	0.0521	0.0738	-7348.234
power	2	0.25	0.25	358	0.9057	0.1205	0	1	0.3154	0.0913	-0.0481	0.072	1.0688	0.1238	0.226	0.0894	0.1247	0.0736	-7354.5257
power	2	0.25	0.25	359	0.9369	0.1167	0	1	0.1958	0.0875	-0.0706	0.0698	1.0182	0.1195	0.2823	0.0863	0.1783	0.0721	-7176.2819
power	2	0.25	0.25	360	1.0705	0.1162	0	1	0.2882	0.0878	0.0644	0.0697	0.9159	0.1185	0.1686	0.0856	0.0504	0.0703	-7200.6368
power	2	0.25	0.25	361	1.0043	0.1221	0	1	0.1968	0.0952	-0.0176	0.0741	0.994	0.1242	0.3387	0.0944	0.1458	0.0766	-7323.0978
power	2	0.25	0.25	362	1.071	0.1219	0	1	0.3748	0.0924	0.0832	0.0731	0.9412	0.1235	0.1782	0.0898	0.0075	0.0739	-7418.9512
power	2	0.25	0.25	363	0.981	0.1168	0	1	0.3257	0.088	0.0035	0.0709	0.975	0.1192	0.157	0.0858	0.0976	0.072	-7211.0741
power	2	0.25	0.25	364	0.9829	0.1184	0	1	0.0938	0.0887	0.0368	0.0711	1.0839	0.1214	0.3559	0.0887	0.0561	0.0739	-7271.6883
power	2	0.25	0.25	365	1.14	0.1179	0	1	0.1922	0.0913	-0.0443	0.0715	0.8662	0.1182	0.3002	0.0894	0.144	0.0731	-7286.1206
power	2	0.25	0.25	366	0.9519	0.1187	0	1	0.1918	0.09	0.0862	0.072	0.9793	0.1213	0.3356	0.0895	0.0138	0.074	-7244.1805
power	2	0.25	0.25	367	0.935	0.117	0	1	0.3666	0.0915	0.0398	0.0725	1.0016	0.1199	0.153	0.0889	0.0833	0.0738	-7227.9406
power	2	0.25	0.25	368	1.1118	0.1183	0	1	0.2114	0.0916	0.033	0.0732	0.9192	0.1199	0.2823	0.0908	0.1069	0.0744	-7310.9059
power	2	0.25	0.25	369	1.0126	0.122	0	1	0.2786	0.0887	0.0423	0.0729	1.011	0.1242	0.2363	0.0866	0.0935	0.0747	-7372.4304
power	2	0.25	0.25	370	0.9466	0.1186	0	1	0.1768	0.0875	0.0155	0.07	1.0885	0.1219	0.2733	0.0866	0.1065	0.0722	-7242.1064
power	2	0.25	0.25	371	1.0674	0.1235	0	1	0.2885	0.0923	0.0942	0.075	0.9401	0.125	0.2433	0.0907	-0.015	0.0765	-7385.0742
power	2	0.25	0.25	372	1.0524	0.1187	0	1	0.1791	0.0898	0.0312	0.0718	0.9846	0.1204	0.3141	0.0892	0.079	0.0737	-7326.3104
power	2	0.25	0.25	373	0.9502	0.1175	0	1	0.462	0.0904	0.1316	0.0713	1.0236	0.12	0.045	0.0862	-0.0395	0.0721	-7271.8624
power	2	0.25	0.25	374	1.0432	0.1218	0	1	0.2233	0.0885	0.055	0.0713	0.9603	0.1237	0.2661	0.0869	0.0961	0.0732	-7277.8235
power	2	0.25	0.25	375	1.053	0.1204	0	1	0.3454	0.0904	0.0232	0.0722	0.9588	0.1221	0.1522	0.0873	0.0844	0.0734	-7322.8426
power	2	0.25	0.25	376	1.0853	0.1184	0	1	0.3392	0.0892	-0.0101	0.0716	0.8989	0.1194	0.1649	0.0858	0.0959	0.0725	-7285.0698
power	2	0.25	0.25	377	0.9341	0.119	0	1	0.3233	0.0887	0.0937	0.0703	1.0079	0.1212	0.208	0.0862	0.0057	0.0721	-7310.1425
power	2	0.25	0.25	378	0.9712	0.1209	0	1	0.3133	0.0933	0.1457	0.0742	1.0342	0.124	0.2023	0.0909	-0.0567	0.0757	-7331.7861
power	2	0.25	0.25	379	0.9048	0.1208	0	1	0.3153	0.0937	0.0766	0.074	1.1036	0.1244	0.227	0.091	0.0517	0.076	-7367.3641
power	2	0.25	0.25	380	0.9809	0.1153	0	1	0.1683	0.0852	-0.0397	0.07	1.0158	0.1183	0.2799	0.0838	0.1271	0.072	-7195.686
power	2	0.25	0.25	381	0.8548	0.125	0	1	0.2526	0.0906	-0.091	0.0743	1.2281	0.1291	0.2598	0.0891	0.2365	0.0773	-7409.042
power	2	0.25	0.25	382	0.9064	0.1194	0	1	0.2005	0.0888	0.174	0.0713	1.1009	0.1227	0.2891	0.0882	-0.1058	0.0739	-7284.8999
power	2	0.25	0.25	383	1.0201	0.1169	0	1	0.1226	0.0916	-0.096	0.0705	0.9344	0.1187	0.3812	0.0915	0.1866	0.0728	-7218.559
power	2	0.25	0.25	384	0.9737	0.1154	0	1	0.3175	0.0886	0.0477	0.0705	0.9713	0.1176	0.1677	0.0861	0.0559	0.0718	-7189.8638
power	2	0.25	0.25	385	1.1572	0.117	0	1	0.2488	0.0878	-0.0476	0.0716	0.804	0.1173	0.2322	0.0856	0.1606	0.0726	-7239.2681
power	2	0.25	0.25	386	0.9508	0.1188	0	1	0.1709	0.0885	0.1093	0.0718	1.0665	0.1216	0.309	0.0875	0.0061	0.0743	-7298.2167
power	2	0.25	0.25	387	0.9951	0.1244	0	1	0.287	0.0929	0.0666	0.0742	1.0167	0.1266	0.2604	0.0909	0.0413	0.0761	-7440.8929
power	2	0.25	0.25	388	1.1934	0.123	0	1	0.3619	0.0945	-0.0628	0.0752	0.7636	0.1225	0.1919	0.0921	0.1254	0.0758	-7332.5135
power	2	0.25	0.25	389	1.0521	0.1201	0	1	0.1337	0.0881	0.0665	0.0722	0.9589	0.1219	0.3517	0.0876	0.0205	0.0745	-7293.2695
power	2	0.25	0.25	390	0.9178	0.1198	0	1	0.2574	0.097	-0.0116	0.0737	1.035	0.1227	0.3153	0.0959	0.1379	0.0759	-7345.0092
power	2	0.25	0.25	391	1.1129	0.1214	0	1	0.1976	0.0874	0.0396	0.0704	0.9251	0.1225	0.2415	0.0853	0.0629	0.0722	-7253.7105
power	2	0.25	0.25	392	0.9648	0.1174	0	1	0.3817	0.092	0.0405	0.0715	0.9741	0.1193	0.1297	0.0885	0.0751	0.0727	-7223.5969
power	2	0.25	0.25	393	0.9146	0.1176	0	1	0.2302	0.0913	-0.042	0.072	1.0684	0.12	0.2947	0.09	0.1207	0.0744	-7312.8822
power	2	0.25	0.25	394	0.9506	0.1195	0	1	-0.0315	0.0873	-0.0035	0.0697	1.0972	0.1225	0.4947	0.0895	0.1475	0.0733	-7257.5321
power	2	0.25	0.25	395	0.8621	0.1156	0	1	0.1935	0.0891	-0.0403	0.0698	1.0771	0.1191	0.3095	0.0877	0.1484	0.0723	-7206.8113
power	2	0.25	0.25	396	1.0006	0.1206	0	1	0.2352	0.0901	-0.1198	0.0722	1.0515	0.1237	0.2388	0.0885	0.2358	0.0741	-7319.063
power	2	0.25	0.25	397	1.0442	0.1196	0	1	0.1694	0.0891	-0.049	0.0719	0.9597	0.1214	0.3146	0.088	0.1334	0.074	-7274.7399
power	2	0.25	0.25	398	0.9859	0.12	0	1	0.2802	0.0925	0.0213	0.0732	1.0836	0.1235	0.1808	0.0901	0.0352	0.0749	-7297.5791
power	2	0.25	0.25	399	0.953	0.1191	0	1	0.339	0.0907	0.0773	0.0726	0.973	0.1216	0.199	0.0877	-0.0182	0.0741	-7273.9833
power	2	0.25	0.25	400	1.2024	0.1229	0	1	0.2046	0.0929	-0.0208	0.0747	0.7687	0.1226	0.3428	0.0923	0.1505	0.0761	-7365.006
power	2	0.25	0.25	401	1.2258	0.1194	0	1	0.159	0.0871	0.0735	0.0691	0.7682	0.1187	0.3059	0.0867	0.0381	0.0703	-7261.9754
power	2	0.25	0.25	402	1.1759	0.1237	0	1	0.2269	0.0893	0.0819	0.0726	0.8568	0.1242	0.2638	0.0877	0.0588	0.074	-7349.8349
power	2	0.25	0.25	403	0.8129	0.1203	0	1	0.2954	0.0929	0.0217	0.0724	1.1765	0.1245	0.2197	0.0899	0.046	0.0751	-7300.9774
power	2	0.25	0.25	404	1.258	0.1206	0	1	0.2478	0.09	0.0851	0.0726	0.8024	0.1205	0.1997	0.0885	0.0226	0.0732	-7286.4869
power	2	0.25	0.25	405	0.8189	0.1117	0	1	0.3232	0.0898	0.0898	0.0695	1.0131	0.1145	0.2101	0.0876	-0.0083	0.0714	-7108.2348
power	2	0.25	0.25	406	0.8901	0.1155	0	1	0.289	0.0963	0.127	0.0724	1.0458	0.1186	0.2514	0.0947	-0.0415	0.0743	-7249.6672
power	2	0.25	0.25	407	0.8166	0.1179	0	1	0.3236	0.0949	0.1338	0.0724	1.0944	0.1215	0.2292	0.0927	-0.017	0.0745	-7254.6191
power	2	0.25	0.25	408	0.881	0.1171	0	1	0.2237	0.0886	0.0036	0.0704	1.0761	0.1201	0.2974	0.0873	0.0794	0.0728	-7276.6534
power	2	0.25	0.25	409	1.067	0.1214	0	1	0.2619	0.0921	-0.0861	0.0727	0.8764	0.1221	0.2876	0.0906	0.2105	0.0745	-7314.0805
power	2	0.25	0.25	410	1.0387	0.1191	0	1	0.3026	0.0903	0.083	0.0715	0.9943	0.1212	0.1833	0.0879	0.002	0.0727	-7305.4753
power	2	0.25	0.25	411	1.0828	0.1205	0	1	0.245	0.0915	0.0386	0.0718	0.8776	0.1211	0.2774	0.09	0.0766	0.0735	-7279.2637
power	2	0.25	0.25	412	1.1534	0.121	0	1	0.2483	0.0883	0.1305	0.0709	0.8506	0.1212	0.2447	0.0859	0.0142	0.0721	-7304.8791
power	2	0.25	0.25	413	1.0463	0.1222	0	1	0.3683	0.0916	0.03	0.0731	0.9993	0.1241	0.1208	0.0886	0.0829	0.0743	-7339.241
power	2	0.25	0.25	414	1.0231	0.1192	0	1	0.126	0.0904	-0.0112	0.0711	0.9342	0.1209	0.3888	0.0912	0.0841	0.0733	-7288.0888
power	2	0.25	0.25	415	1.0646	0.1169	0	1	0.2495	0.0905	0.0219	0.0713	0.8504	0.1174	0.2961	0.0893	0.1203	0.0729	-7269.6676
power	2	0.25	0.25	416	1.0088	0.1176	0	1	0.2238	0.0899	0.0272	0.0717	0.9345	0.1197	0.289	0.0883	0.1212	0.0735	-7231.0953
power	2	0.25	0.25	417	0.703	0.1175	0	1	0.5115	0.0931	0.1269	0.0721	1.2422	0.1227	0.0469	0.0889	0.0113	0.0736	-7312.0758
power	2	0.25	0.25	418	1.0511	0.1173	0	1	0.1648	0.083	0.1013	0.0689	0.9796	0.1193	0.2619	0.0822	0.0049	0.0706	-7225.2201
power	2	0.25	0.25	419	0.8869	0.1224	0	1	0.2743	0.0935	0.1818	0.0744	1.1652	0.1264	0.2221	0.0916	-0.0662	0.0766	-7349.5651
power	2	0.25	0.25	420	0.9266	0.1177	0	1	0.1449	0.0873	0.0456	0.0705	1.0313	0.1203	0.3514	0.0869	0.0179	0.0731	-7240.2526
power	2	0.25	0.25	421	0.9716	0.1191	0	1	0.2439	0.085	0.0275	0.0687	1.0892	0.1223	0.1865	0.083	0.069	0.0704	-7249.9464
power	2	0.25	0.25	422	0.6089	0.119	0	1	0.3775	0.0921	0.0442	0.0718	1.3816	0.1253	0.15	0.0888	0.0607	0.0749	-7297.804
power	2	0.25	0.25	423	0.9789	0.1189	0	1	0.3776	0.0922	0.0623	0.0724	1.0242	0.1215	0.1317	0.0895	0.0161	0.0735	-7334.7652
power	2	0.25	0.25	424	1.0366	0.1185	0	1	0.2504	0.0937	0.0243	0.071	0.8727	0.1188	0.2996	0.0919	0.059	0.0729	-7281.053
power	2	0.25	0.25	425	1.046	0.1167	0	1	0.1773	0.087	0.0722	0.0699	0.9447	0.1187	0.2806	0.0863	0.0374	0.0716	-7202.4184
power	2	0.25	0.25	426	1.0259	0.1229	0	1	0.2874	0.0932	0.0637	0.0734	1.0465	0.1254	0.2017	0.0908	0.0587	0.075	-7371.8371
power	2	0.25	0.25	427	1.0324	0.1216	0	1	0.3021	0.0924	0.0533	0.0725	0.9606	0.1232	0.2131	0.0899	0.0107	0.074	-7344.8402
power	2	0.25	0.25	428	1.1612	0.1202	0	1	0.1793	0.089	0.1876	0.0718	0.8705	0.1209	0.2876	0.0884	-0.1068	0.0731	-7286.4323
power	2	0.25	0.25	429	0.9173	0.1204	0	1	0.3134	0.088	0.1685	0.0721	1.0765	0.1239	0.2068	0.0855	-0.0397	0.0738	-7338.2654
power	2	0.25	0.25	430	1.0518	0.1222	0	1	0.193	0.0912	-0.0755	0.0731	0.997	0.124	0.3345	0.0908	0.1757	0.0752	-7442.732
power	2	0.25	0.25	431	0.8542	0.1182	0	1	0.2396	0.0879	-0.033	0.0721	1.1904	0.1233	0.2261	0.0867	0.1623	0.0743	-7265.6716
power	2	0.25	0.25	432	0.9392	0.1179	0	1	0.2979	0.0901	0.0573	0.0715	1.0283	0.1213	0.1976	0.0876	0.023	0.073	-7244.6006
power	2	0.25	0.25	433	0.9081	0.1194	0	1	0.4232	0.0912	0.0975	0.0733	1.0416	0.1225	0.1163	0.0877	-0.0081	0.0745	-7306.5085
power	2	0.25	0.25	434	0.8862	0.1194	0	1	0.2744	0.0905	0.0947	0.0721	1.0648	0.1228	0.2596	0.0885	-0.0093	0.0742	-7310.103
power	2	0.25	0.25	435	0.8722	0.1168	0	1	0.1823	0.0868	0.0393	0.0699	1.1014	0.1204	0.2802	0.0856	-0.008	0.0725	-7180.8529
power	2	0.25	0.25	436	0.8875	0.1197	0	1	0.2577	0.0908	0.0183	0.0716	1.1193	0.1242	0.2519	0.089	0.0696	0.0736	-7306.8322
power	2	0.25	0.25	437	1.1805	0.1202	0	1	0.2213	0.0915	0.1139	0.0721	0.7846	0.1192	0.2892	0.0908	-0.0108	0.0735	-7277.6584
power	2	0.25	0.25	438	1.0248	0.1168	0	1	0.4368	0.0952	0.0852	0.0728	0.8537	0.1175	0.1334	0.0924	0.0076	0.0734	-7263.5343
power	2	0.25	0.25	439	1.1612	0.1235	0	1	0.1645	0.0888	0.007	0.0708	0.8678	0.1231	0.3045	0.0878	0.0866	0.0729	-7295.662
power	2	0.25	0.25	440	0.895	0.1191	0	1	0.359	0.0919	0.0949	0.0718	1.1236	0.123	0.1187	0.0894	0.0251	0.0733	-7274.2402
power	2	0.25	0.25	441	0.9262	0.1202	0	1	0.2062	0.089	0.0216	0.072	1.1151	0.1236	0.2689	0.088	0.0998	0.0745	-7297.285
power	2	0.25	0.25	442	0.6783	0.1171	0	1	0.3195	0.0876	0.0267	0.0709	1.3189	0.1235	0.1801	0.0849	0.0815	0.0735	-7265.9456
power	2	0.25	0.25	443	0.9718	0.1189	0	1	0.3299	0.0897	-0.0445	0.0716	1.0016	0.1215	0.1833	0.087	0.1586	0.0729	-7303.7606
power	2	0.25	0.25	444	1.1887	0.122	0	1	0.2762	0.0881	0.0733	0.0726	0.8819	0.123	0.1722	0.0858	0.0611	0.0734	-7302.2136
power	2	0.25	0.25	445	1.0025	0.1177	0	1	0.422	0.0919	-0.1175	0.0736	0.9516	0.1201	0.1308	0.0882	0.2021	0.0744	-7323.8444
power	2	0.25	0.25	446	1.1579	0.1183	0	1	0.3137	0.0898	0.0061	0.0714	0.8082	0.1187	0.1769	0.0869	0.0509	0.072	-7258.7703
power	2	0.25	0.25	447	1.2199	0.1218	0	1	0.1287	0.088	0.0739	0.0719	0.7811	0.1209	0.3645	0.0883	0.0448	0.0735	-7304.95
power	2	0.25	0.25	448	0.9986	0.1222	0	1	0.2897	0.0944	0.0519	0.0735	1.0584	0.125	0.2084	0.0916	0.0277	0.0754	-7357.6628
power	2	0.25	0.25	449	0.9902	0.1193	0	1	0.2796	0.0865	0.0358	0.0709	1.0087	0.1218	0.1969	0.0843	0.0227	0.0725	-7270.9616
power	2	0.25	0.25	450	0.892	0.1176	0	1	0.1938	0.0872	0.1178	0.0712	1.0946	0.1219	0.2877	0.086	0.014	0.0734	-7222.6695
power	2	0.25	0.25	451	0.8901	0.1217	0	1	0.2766	0.0916	0.0198	0.0719	1.1246	0.1257	0.2566	0.0898	0.0575	0.0739	-7391.8572
power	2	0.25	0.25	452	0.914	0.1176	0	1	0.2431	0.095	0.0369	0.0732	1.0076	0.1211	0.3117	0.0941	0.0584	0.075	-7299.0635
power	2	0.25	0.25	453	1.0323	0.1213	0	1	0.1808	0.0906	0.114	0.0716	0.9838	0.1234	0.2948	0.0893	-0.0351	0.0737	-7288.0208
power	2	0.25	0.25	454	1.0062	0.1207	0	1	0.2622	0.0888	0.1135	0.0712	1.0147	0.1223	0.236	0.0867	0.0025	0.0731	-7337.5092
power	2	0.25	0.25	455	0.8826	0.1221	0	1	0.2514	0.0892	0.0709	0.072	1.1805	0.1274	0.2432	0.0873	0.006	0.0739	-7373.0671
power	2	0.25	0.25	456	0.9457	0.1173	0	1	0.1169	0.0922	0.051	0.0723	0.9987	0.1206	0.4091	0.0929	0.058	0.0746	-7246.1148
power	2	0.25	0.25	457	1.127	0.1185	0	1	0.2555	0.0915	0.0043	0.0723	0.8696	0.1196	0.2286	0.0891	0.0601	0.0733	-7256.7701
power	2	0.25	0.25	458	1.2771	0.1235	0	1	0.1811	0.0895	0.1626	0.0734	0.8093	0.1234	0.2753	0.0883	-0.0846	0.0744	-7348.2607
power	2	0.25	0.25	459	0.8675	0.1167	0	1	0.2603	0.0916	0.0627	0.0705	1.0202	0.1198	0.2758	0.0899	0.0054	0.0726	-7217.9747
power	2	0.25	0.25	460	1.1802	0.1174	0	1	0.3107	0.0857	0.017	0.0702	0.7862	0.1172	0.1649	0.0828	0.0665	0.0708	-7227.428
power	2	0.25	0.25	461	0.9761	0.1212	0	1	0.3211	0.0883	-0.033	0.0712	1.084	0.1236	0.1498	0.0853	0.1277	0.0729	-7333.9741
power	2	0.25	0.25	462	1.02	0.1228	0	1	0.4202	0.094	-0.0043	0.0747	0.9961	0.1248	0.1021	0.0901	0.1009	0.0758	-7375.788
power	2	0.25	0.25	463	1.0121	0.1199	0	1	0.4025	0.0891	-0.0065	0.0717	0.9577	0.1214	0.1082	0.0856	0.1087	0.0728	-7302.2227
power	2	0.25	0.25	464	0.9963	0.1213	0	1	0.185	0.0852	0.0665	0.0708	1.1146	0.1242	0.2435	0.0833	0.0382	0.0731	-7322.194
power	2	0.25	0.25	465	1.1055	0.1218	0	1	0.3276	0.0895	0.1211	0.0728	0.8999	0.1224	0.1634	0.0869	-0.0364	0.074	-7312.505
power	2	0.25	0.25	466	0.9703	0.1193	0	1	0.3344	0.0896	0.1542	0.0721	1.0317	0.1224	0.1724	0.0865	-0.0434	0.0734	-7328.8329
power	2	0.25	0.25	467	1.0978	0.1221	0	1	0.1626	0.0882	0.0223	0.0717	0.9982	0.1244	0.2795	0.0868	0.0767	0.0735	-7324.4454
power	2	0.25	0.25	468	0.8008	0.1167	0	1	0.2883	0.0877	0.0169	0.0708	1.1399	0.1209	0.2249	0.086	0.0963	0.0729	-7234.4336
power	2	0.25	0.25	469	0.9746	0.1154	0	1	0.2782	0.0906	0.1277	0.0698	0.9452	0.1169	0.2517	0.089	-0.0132	0.0715	-7229.7896
power	2	0.25	0.25	470	1.0164	0.1164	0	1	0.2205	0.0856	0.0812	0.069	0.9783	0.1187	0.2423	0.0841	0.0176	0.0705	-7238.508
power	2	0.25	0.25	471	1.0633	0.1198	0	1	0.2724	0.0919	0.0168	0.0734	0.9168	0.1223	0.2303	0.0902	0.0575	0.0744	-7287.4359
power	2	0.25	0.25	472	0.9596	0.1209	0	1	0.086	0.093	0.1143	0.074	1.0529	0.1241	0.4621	0.0943	0.0213	0.0767	-7373.1961
power	2	0.25	0.25	473	1.0256	0.1212	0	1	0.2382	0.09	0.053	0.0719	0.9921	0.1231	0.262	0.0886	0.0375	0.0738	-7329.2285
power	2	0.25	0.25	474	1.0635	0.1175	0	1	0.3105	0.0871	0.1041	0.0699	0.9027	0.1188	0.1727	0.0849	-0.0255	0.0709	-7212.7412
power	2	0.25	0.25	475	0.9715	0.1183	0	1	0.2692	0.0896	-0.0022	0.0705	0.9732	0.1204	0.2372	0.0874	0.062	0.0723	-7245.915
power	2	0.25	0.25	476	1.0091	0.1232	0	1	0.4159	0.0911	0.1285	0.0736	1.0468	0.1261	0.0743	0.0874	-0.0302	0.0744	-7363.4658
power	2	0.25	0.25	477	0.9263	0.1191	0	1	0.2004	0.0862	-0.0079	0.0703	1.1042	0.1229	0.2761	0.0852	0.1166	0.0725	-7285.5066
power	2	0.25	0.25	478	1.0755	0.123	0	1	0.2817	0.0883	-0.007	0.0721	1.0328	0.1249	0.1768	0.0858	0.0848	0.0737	-7373.2947
power	2	0.25	0.25	479	1.1072	0.1257	0	1	0.0055	0.0897	0.078	0.0737	1.0051	0.1276	0.4683	0.091	0.0274	0.0766	-7402.6441
power	2	0.25	0.25	480	0.9413	0.119	0	1	0.2142	0.0875	-0.0239	0.0702	1.0609	0.1222	0.2543	0.0861	0.1282	0.0722	-7261.4793
power	2	0.25	0.25	481	1.1327	0.122	0	1	0.1873	0.0913	0.1346	0.0734	0.9164	0.1235	0.3105	0.0902	-0.0682	0.0749	-7391.0012
power	2	0.25	0.25	482	0.9291	0.1195	0	1	0.3003	0.093	0.1528	0.0735	1.1272	0.124	0.1933	0.0907	-0.0756	0.0749	-7337.5837
power	2	0.25	0.25	483	0.9788	0.1201	0	1	0.1858	0.0914	0.0471	0.0736	1.0368	0.1238	0.341	0.0912	0.0315	0.0753	-7351.2948
power	2	0.25	0.25	484	1.062	0.1183	0	1	0.2788	0.0878	0.0538	0.0711	0.9371	0.119	0.1914	0.0855	-2e-04	0.0728	-7270.114
power	2	0.25	0.25	485	1.0376	0.12	0	1	0.0578	0.0906	0.0454	0.0712	0.9794	0.1219	0.4337	0.0905	0.0854	0.0741	-7274.966
power	2	0.25	0.25	486	1.0726	0.1194	0	1	0.1826	0.0879	0.0348	0.0711	0.9355	0.1208	0.2916	0.0866	0.0498	0.073	-7272.2282
power	2	0.25	0.25	487	1.1158	0.1155	0	1	0.2143	0.0911	0.0052	0.0706	0.8097	0.1155	0.283	0.0903	0.088	0.0719	-7204.9342
power	2	0.25	0.25	488	1.0254	0.1167	0	1	0.2337	0.0899	0.0154	0.0702	0.9832	0.1193	0.2558	0.088	0.0441	0.0716	-7288.7696
power	2	0.25	0.25	489	1.2526	0.119	0	1	0.2635	0.0908	0.1141	0.072	0.7366	0.1184	0.235	0.0889	-0.0167	0.0724	-7285.4381
power	2	0.25	0.25	490	1.0177	0.1212	0	1	0.3075	0.0915	0.0806	0.0715	0.9919	0.1231	0.1809	0.0886	0.0275	0.073	-7279.1409
power	2	0.25	0.25	491	1.2131	0.1181	0	1	0.5076	0.0916	0.1578	0.0738	0.7408	0.1184	0.0306	0.0866	-0.0138	0.0728	-7298.1764
power	2	0.25	0.25	492	1.029	0.117	0	1	0.3418	0.0877	-0.1295	0.0701	0.9298	0.1182	0.1765	0.0845	0.2109	0.0714	-7291.0261
power	2	0.25	0.25	493	1.0052	0.12	0	1	0.0899	0.0942	-0.0332	0.0728	0.9961	0.1224	0.4532	0.0952	0.1746	0.0756	-7343.951
power	2	0.25	0.25	494	1.0019	0.1223	0	1	0.2489	0.0853	0.1246	0.072	1.0661	0.1254	0.2011	0.0835	0.0084	0.0738	-7302.4622
power	2	0.25	0.25	495	0.9642	0.1214	0	1	0.2485	0.0877	0.2063	0.0709	1.062	0.1234	0.225	0.0856	-0.066	0.0731	-7276.002
power	2	0.25	0.25	496	1.1365	0.1203	0	1	0.3171	0.0884	0.1354	0.0711	0.8977	0.121	0.1522	0.0861	-0.0423	0.0719	-7312.9046
power	2	0.25	0.25	497	1.0857	0.1202	0	1	0.2133	0.0907	0.0198	0.074	0.9237	0.1215	0.2827	0.0893	0.0497	0.0758	-7301.3548
power	2	0.25	0.25	498	0.8266	0.115	0	1	0.2818	0.0845	0.1483	0.07	1.1178	0.1191	0.1916	0.0822	-0.0835	0.0719	-7185.9489
power	2	0.25	0.25	499	1.1312	0.1185	0	1	0.0812	0.09	-0.0154	0.0717	0.8801	0.1195	0.3999	0.0903	0.123	0.0737	-7273.053
power	2	0.25	0.25	500	0.8781	0.1175	0	1	0.1953	0.0927	0.0131	0.0724	1.1134	0.1205	0.3358	0.0918	0.0451	0.0752	-7319.7918
power	2	0.25	1	1	0.6903	0.1428	0	1	1.1404	0.1446	0.1449	0.101	1.2781	0.1487	0.1363	0.137	-0.0476	0.102	-8342.0048
power	2	0.25	1	2	0.848	0.1464	0	1	1.2069	0.1409	0.0611	0.1013	1.1544	0.1499	0.0522	0.1326	0.0146	0.1014	-8375.0149
power	2	0.25	1	3	1.1879	0.1507	0	1	1.008	0.1482	0.0927	0.1031	0.9141	0.15	0.2353	0.142	-0.05	0.1032	-8445.3251
power	2	0.25	1	4	1.0027	0.1434	0	1	0.974	0.1505	0.0588	0.1021	0.9677	0.1449	0.3305	0.1459	0.0259	0.1025	-8409.1113
power	2	0.25	1	5	0.817	0.1417	0	1	0.9307	0.1476	-0.0505	0.1013	1.1389	0.1451	0.3761	0.1434	0.1481	0.103	-8314.5095
power	2	0.25	1	6	0.9675	0.1444	0	1	1.1078	0.1462	0.002	0.101	1.0315	0.1468	0.1333	0.1387	0.0986	0.1009	-8323.5586
power	2	0.25	1	7	0.7711	0.1433	0	1	1.1914	0.1461	-0.0017	0.1006	1.1703	0.1472	0.0857	0.1379	0.141	0.1015	-8290.3593
power	2	0.25	1	8	1.2926	0.1517	0	1	1.0542	0.1451	0.1764	0.1024	0.795	0.1503	0.1798	0.1374	-0.0237	0.1017	-8464.3907
power	2	0.25	1	9	0.93	0.1449	0	1	0.9573	0.1439	0.1052	0.1003	1.0871	0.1474	0.2264	0.1387	-0.0254	0.1012	-8328.4451
power	2	0.25	1	10	0.8358	0.1387	0	1	0.9762	0.1456	0.1057	0.0995	1.0363	0.1413	0.3441	0.1417	0.0141	0.1004	-8315.429
power	2	0.25	1	11	0.9238	0.1451	0	1	0.8731	0.1469	0.0054	0.1016	1.0624	0.1479	0.3771	0.1433	0.1566	0.1029	-8311.479
power	2	0.25	1	12	1.265	0.148	0	1	0.8879	0.1471	-0.0485	0.1025	0.7661	0.1467	0.3534	0.1426	0.1107	0.1024	-8413.4685
power	2	0.25	1	13	1.2598	0.1494	0	1	1.0789	0.1461	0.1398	0.1039	0.7589	0.1488	0.1543	0.1398	-0.0381	0.1026	-8360.2024
power	2	0.25	1	14	0.9373	0.1461	0	1	0.9259	0.1452	0.0794	0.1009	1.0837	0.149	0.3063	0.1408	0.0344	0.1017	-8337.8187
power	2	0.25	1	15	1.05	0.1422	0	1	1.1749	0.1449	-0.012	0.0987	0.9024	0.1426	0.0775	0.1365	0.1284	0.098	-8309.5103
power	2	0.25	1	16	1.0803	0.1425	0	1	1.2996	0.1473	-0.018	0.1015	0.8378	0.1426	-0.0029	0.139	0.1	0.0999	-8315.3295
power	2	0.25	1	17	0.8725	0.1426	0	1	0.9858	0.1469	-0.0717	0.1016	1.0932	0.1462	0.292	0.1415	0.2011	0.1024	-8320.3959
power	2	0.25	1	18	1.1557	0.1479	0	1	1.1624	0.1499	-0.007	0.1034	0.8443	0.1482	0.1346	0.1421	0.1497	0.1025	-8405.4182
power	2	0.25	1	19	1.0458	0.1457	0	1	0.9788	0.1445	0.0936	0.1016	0.9278	0.1469	0.2744	0.1401	-0.0131	0.1015	-8351.537
power	2	0.25	1	20	1.1197	0.1429	0	1	1.0862	0.1464	0.0668	0.1013	0.7405	0.1422	0.2839	0.142	0.0237	0.1001	-8329.2248
power	2	0.25	1	21	0.9856	0.1446	0	1	1.1605	0.1527	0.0052	0.1031	0.9534	0.1458	0.1752	0.1454	0.0863	0.1031	-8337.5947
power	2	0.25	1	22	0.912	0.1469	0	1	0.9262	0.1459	-0.1072	0.1025	1.1807	0.1502	0.3019	0.1402	0.2179	0.104	-8416.7997
power	2	0.25	1	23	1.1571	0.1459	0	1	0.9733	0.153	-0.0253	0.1029	0.8962	0.1462	0.2485	0.1475	0.0598	0.1028	-8350.1236
power	2	0.25	1	24	1.0936	0.1487	0	1	1.0102	0.1487	0.1324	0.1029	0.9396	0.1494	0.2818	0.1436	-0.0064	0.1028	-8446.8456
power	2	0.25	1	25	1.0423	0.147	0	1	1.0137	0.1555	0.0595	0.1057	0.988	0.1487	0.3033	0.1505	0.0492	0.1059	-8404.2017
power	2	0.25	1	26	0.6688	0.1392	0	1	0.8375	0.1392	0.1373	0.0974	1.2259	0.144	0.3595	0.136	-0.0422	0.0997	-8179.8222
power	2	0.25	1	27	1.1323	0.1512	0	1	0.9056	0.1476	0.0668	0.1037	0.9278	0.1516	0.3106	0.1426	0.0583	0.1043	-8353.6682
power	2	0.25	1	28	0.9324	0.1458	0	1	1.1019	0.1445	0.1792	0.1018	1.202	0.1492	0.0497	0.1373	-0.1034	0.102	-8342.2684
power	2	0.25	1	29	0.9921	0.1449	0	1	1.2048	0.1491	0.0619	0.1032	0.9899	0.1473	0.0651	0.1421	0.0058	0.1022	-8336.1051
power	2	0.25	1	30	1.1186	0.1445	0	1	1.1121	0.1502	0.2305	0.1017	0.8427	0.1441	0.2005	0.1433	-0.0784	0.1011	-8375.3371
power	2	0.25	1	31	1.0478	0.1439	0	1	0.8657	0.1441	0.0082	0.1007	0.9047	0.1443	0.3544	0.1396	0.0759	0.1017	-8270.5594
power	2	0.25	1	32	1.179	0.1491	0	1	0.7448	0.1422	0.2231	0.1003	0.96	0.1495	0.3774	0.1384	-0.1345	0.1012	-8382.9156
power	2	0.25	1	33	1.1848	0.1486	0	1	1.0812	0.1438	0.113	0.1012	0.8965	0.1492	0.0923	0.1364	-0.0218	0.1001	-8357.8994
power	2	0.25	1	34	1.0214	0.142	0	1	0.6951	0.1417	0.0194	0.0988	0.968	0.1433	0.5084	0.1401	0.0532	0.1002	-8273.1592
power	2	0.25	1	35	0.9888	0.1478	0	1	0.9191	0.1505	0.0405	0.103	0.9945	0.1496	0.3863	0.1461	0.0579	0.1041	-8395.2066
power	2	0.25	1	36	1.036	0.1455	0	1	1.0502	0.1449	0.1284	0.1013	0.939	0.147	0.227	0.1382	-0.1201	0.1012	-8398.5252
power	2	0.25	1	37	1.1667	0.1481	0	1	0.9747	0.1429	0.016	0.1031	0.9441	0.1492	0.177	0.1364	0.0907	0.1027	-8385.1258
power	2	0.25	1	38	1.1577	0.1475	0	1	1.0248	0.149	0.0953	0.1019	0.8457	0.1476	0.2534	0.1438	0.0132	0.1012	-8407.334
power	2	0.25	1	39	1.3506	0.1496	0	1	0.9852	0.1433	0.0272	0.1023	0.7048	0.1472	0.2035	0.1374	0.0469	0.1013	-8388.5132
power	2	0.25	1	40	1.0745	0.1474	0	1	0.9184	0.1522	0.0272	0.1032	0.9359	0.1486	0.3393	0.1472	0.0127	0.1038	-8337.5768
power	2	0.25	1	41	1.1549	0.1448	0	1	0.897	0.1438	0.0755	0.1005	0.7905	0.1441	0.3589	0.1402	0.0584	0.1006	-8318.3621
power	2	0.25	1	42	1.0518	0.1458	0	1	1.0742	0.1406	0.1993	0.0995	0.9961	0.1476	0.1038	0.1324	-0.1017	0.0992	-8313.4967
power	2	0.25	1	43	1.156	0.1465	0	1	1.0091	0.1474	0.1847	0.1021	0.8796	0.1466	0.2213	0.1408	-0.1405	0.102	-8353.4114
power	2	0.25	1	44	0.8797	0.1443	0	1	1.0254	0.1484	-0.0932	0.1017	1.0821	0.1478	0.2565	0.1424	0.2107	0.1024	-8328.9284
power	2	0.25	1	45	0.8297	0.147	0	1	0.8332	0.1473	0.0317	0.1034	1.253	0.1511	0.4029	0.1445	0.0977	0.1056	-8387.5709
power	2	0.25	1	46	0.9969	0.1439	0	1	1.1242	0.1461	0.1187	0.1024	1.0222	0.146	0.0971	0.138	0.0094	0.1022	-8321.926
power	2	0.25	1	47	0.9318	0.1414	0	1	0.9419	0.1512	0.0173	0.1008	0.9901	0.1439	0.379	0.1465	0.0285	0.1016	-8344.7925
power	2	0.25	1	48	1.0334	0.1388	0	1	1.168	0.1487	-0.0689	0.1004	0.8154	0.1392	0.1333	0.142	0.1879	0.0994	-8204.402
power	2	0.25	1	49	0.9106	0.1472	0	1	1.1833	0.1474	-0.0886	0.1022	1.1294	0.1504	0.1027	0.1396	0.1634	0.1021	-8413.1413
power	2	0.25	1	50	0.9622	0.1446	0	1	0.9464	0.1393	-0.0755	0.0984	1.0385	0.1465	0.2547	0.1337	0.1434	0.0991	-8327.4593
power	2	0.25	1	51	0.9865	0.1443	0	1	1.2203	0.1449	0.0365	0.1014	0.9866	0.1462	0.0622	0.1361	0.1054	0.1008	-8371.1703
power	2	0.25	1	52	0.9236	0.1445	0	1	0.7479	0.1435	-0.0264	0.1009	1.1306	0.1475	0.4358	0.14	0.1477	0.1031	-8321.1759
power	2	0.25	1	53	0.9074	0.1441	0	1	1.0057	0.1474	0.1097	0.1005	1.0457	0.1463	0.2751	0.1417	0.0216	0.1015	-8333.3435
power	2	0.25	1	54	1.0506	0.1462	0	1	1.2227	0.1479	-0.0886	0.1029	0.9479	0.1475	0.0728	0.1402	0.1359	0.1019	-8418.7504
power	2	0.25	1	55	1.0433	0.1479	0	1	1.2657	0.1509	0.06	0.1047	0.9965	0.1492	0.0381	0.1428	0.0481	0.1038	-8428.6468
power	2	0.25	1	56	1.0543	0.1456	0	1	0.736	0.1528	0.0575	0.1026	0.9387	0.1467	0.5726	0.151	0.048	0.104	-8385.4447
power	2	0.25	1	57	0.7732	0.145	0	1	0.9022	0.1483	0.0655	0.1018	1.2336	0.1498	0.3465	0.1435	0.0815	0.1037	-8335.5477
power	2	0.25	1	58	0.9311	0.147	0	1	0.8094	0.1485	-0.0167	0.1024	1.0883	0.1501	0.4566	0.1452	0.0829	0.1041	-8360.2918
power	2	0.25	1	59	0.4747	0.1455	0	1	0.8956	0.1414	0.0024	0.1007	1.5293	0.1539	0.3628	0.1379	0.0956	0.1038	-8357.7748
power	2	0.25	1	60	1.0024	0.147	0	1	1.08	0.148	0.0998	0.1028	1.071	0.1501	0.1556	0.1413	-0.0223	0.1024	-8406.291
power	2	0.25	1	61	0.9518	0.1406	0	1	1.1014	0.1512	0.0439	0.1014	0.9859	0.1423	0.1646	0.1445	0.0562	0.1016	-8234.7037
power	2	0.25	1	62	1.033	0.1481	0	1	1.0697	0.1504	0.0852	0.1042	0.9937	0.15	0.1888	0.1441	0.0127	0.1042	-8400.9843
power	2	0.25	1	63	1.2646	0.1447	0	1	0.8298	0.144	0.0549	0.101	0.7734	0.1434	0.3657	0.1396	0.0971	0.101	-8341.0096
power	2	0.25	1	64	0.645	0.139	0	1	0.9456	0.1436	0.0992	0.0991	1.3013	0.1449	0.3533	0.139	-0.0507	0.1009	-8338.1991
power	2	0.25	1	65	1.0376	0.1477	0	1	0.9769	0.1516	0.0177	0.1054	0.9502	0.1491	0.3414	0.1462	0.0635	0.1061	-8417.9777
power	2	0.25	1	66	0.9501	0.1457	0	1	1.1197	0.1471	-0.0854	0.1001	1.0566	0.1479	0.1344	0.1393	0.1891	0.1004	-8352.3177
power	2	0.25	1	67	0.9979	0.144	0	1	1.0421	0.1465	0.0352	0.1009	0.9365	0.1446	0.2483	0.1402	0.0693	0.1015	-8283.8642
power	2	0.25	1	68	1.1215	0.1442	0	1	1.0168	0.1457	0.1074	0.1005	0.8504	0.1436	0.2287	0.1395	0.0213	0.1004	-8303.4289
power	2	0.25	1	69	1.0685	0.154	0	1	0.7299	0.1472	0.1242	0.1057	1.0373	0.1555	0.5015	0.1455	-0.0241	0.1073	-8440.9492
power	2	0.25	1	70	1.0274	0.1496	0	1	1.1839	0.1516	0.2331	0.1052	0.9803	0.1508	0.1336	0.1452	-0.1242	0.1047	-8404.5851
power	2	0.25	1	71	1.1767	0.1436	0	1	1.1054	0.1448	0.0413	0.1001	0.816	0.1425	0.121	0.1376	0.0781	0.0993	-8313.2212
power	2	0.25	1	72	1.2859	0.1482	0	1	1.1534	0.1411	0.0734	0.1015	0.8054	0.1477	0.0072	0.132	0.0231	0.0997	-8368.0038
power	2	0.25	1	73	0.7807	0.1431	0	1	0.7511	0.1487	-0.04	0.1014	1.2462	0.1485	0.5108	0.1458	0.1514	0.1037	-8358.3796
power	2	0.25	1	74	0.9357	0.1482	0	1	1.2507	0.1472	0.1341	0.1037	1.0726	0.1501	0.0253	0.1375	-0.0367	0.1041	-8386.2926
power	2	0.25	1	75	0.8241	0.136	0	1	0.9981	0.1452	0.0282	0.099	1.1004	0.1401	0.2254	0.1401	0.1158	0.0995	-8172.5963
power	2	0.25	1	76	0.7904	0.1464	0	1	0.7852	0.1484	0.0903	0.103	1.2385	0.1512	0.4925	0.1462	0.0021	0.1053	-8406.6669
power	2	0.25	1	77	0.8523	0.1462	0	1	1.1683	0.1417	0.0839	0.1002	1.1252	0.1493	0.0965	0.1343	9e-04	0.1005	-8339.4317
power	2	0.25	1	78	0.8116	0.1449	0	1	1.0314	0.1484	-0.0243	0.1008	1.245	0.15	0.1654	0.1417	0.0934	0.1017	-8335.0024
power	2	0.25	1	79	1.2176	0.1422	0	1	1.2535	0.1441	0.13	0.0998	0.7216	0.1405	0.024	0.1352	-0.0257	0.0978	-8352.2623
power	2	0.25	1	80	0.7565	0.1441	0	1	0.8308	0.1494	0.1071	0.1035	1.2592	0.1494	0.4392	0.146	-0.0138	0.1058	-8385.5621
power	2	0.25	1	81	1.1819	0.1457	0	1	1.0398	0.147	0.0746	0.1017	0.8551	0.1456	0.1605	0.1408	0.0138	0.101	-8297.2584
power	2	0.25	1	82	0.7601	0.1408	0	1	1.0009	0.1422	0.0743	0.0989	1.2415	0.1457	0.2049	0.1365	0.0076	0.0999	-8271.694
power	2	0.25	1	83	1.0163	0.1467	0	1	0.9489	0.1446	0.2633	0.102	1.0693	0.1493	0.2416	0.139	-0.1468	0.1023	-8384.4109
power	2	0.25	1	84	1.1077	0.1453	0	1	0.7443	0.1449	0.0171	0.102	0.9318	0.1463	0.4728	0.1423	0.0623	0.1029	-8352.6743
power	2	0.25	1	85	0.9274	0.1491	0	1	0.9081	0.1458	0.1901	0.1031	1.1478	0.1529	0.2953	0.1414	-0.0638	0.104	-8399.2441
power	2	0.25	1	86	0.817	0.1434	0	1	0.7856	0.1398	-0.0046	0.099	1.16	0.1475	0.4195	0.1367	0.0782	0.1008	-8294.6775
power	2	0.25	1	87	1.0672	0.1472	0	1	1.1745	0.1478	0.0698	0.1027	0.9611	0.1484	0.0503	0.1402	0.0621	0.102	-8342.4529
power	2	0.25	1	88	0.944	0.1467	0	1	1.3043	0.1484	0.1325	0.1034	1.0585	0.1491	0.0071	0.1394	-0.0504	0.1027	-8437.0287
power	2	0.25	1	89	0.8506	0.1424	0	1	0.9193	0.1445	-0.0239	0.0989	1.1441	0.1462	0.3025	0.1399	0.1337	0.1001	-8316.4272
power	2	0.25	1	90	1.1253	0.1388	0	1	0.9331	0.1341	-0.0898	0.0953	0.8231	0.1388	0.2005	0.1276	0.2249	0.095	-8172.3224
power	2	0.25	1	91	1.1143	0.1442	0	1	1.2225	0.1444	0.2245	0.1024	0.8883	0.1444	0.0472	0.1359	-0.1318	0.1012	-8368.3163
power	2	0.25	1	92	1.3487	0.1525	0	1	1.185	0.147	0.0732	0.1045	0.7387	0.1499	0.0451	0.1385	0.007	0.103	-8449.2641
power	2	0.25	1	93	0.9221	0.1445	0	1	1.0174	0.1475	-0.0361	0.1013	1.0903	0.1467	0.2987	0.1419	0.1879	0.1023	-8459.3631
power	2	0.25	1	94	0.8976	0.1453	0	1	0.9086	0.1521	0.0117	0.1051	1.0902	0.1484	0.3997	0.1486	0.1361	0.1065	-8367.2829
power	2	0.25	1	95	1.0181	0.1432	0	1	0.7858	0.1442	-0.0091	0.0985	0.9942	0.1449	0.3757	0.1412	0.1367	0.0996	-8236.6698
power	2	0.25	1	96	1.0837	0.1432	0	1	1.0081	0.1371	0.182	0.0999	0.9185	0.1441	0.1871	0.1312	-0.0897	0.0995	-8285.4915
power	2	0.25	1	97	1.0128	0.1484	0	1	1.2597	0.1478	0.0442	0.1019	1.023	0.1497	-0.0122	0.1383	0.0542	0.1011	-8430.6701
power	2	0.25	1	98	1.0974	0.144	0	1	0.8638	0.1393	0.0784	0.099	0.9036	0.1443	0.2677	0.1343	0.0195	0.0996	-8201.3094
power	2	0.25	1	99	0.8777	0.1476	0	1	0.7798	0.1443	0.0085	0.1023	1.1589	0.151	0.462	0.142	0.0254	0.1042	-8387.6312
power	2	0.25	1	100	1.1733	0.1412	0	1	0.8704	0.1452	0.0223	0.1006	0.7677	0.1404	0.3961	0.1418	0.0648	0.1004	-8329.5241
power	2	0.25	1	101	1.0551	0.1439	0	1	1.1621	0.1466	-0.0318	0.1017	0.8928	0.1447	0.1405	0.1393	0.1459	0.101	-8347.0899
power	2	0.25	1	102	1.0026	0.1468	0	1	1.1513	0.1494	0.075	0.1011	1.0998	0.1493	0.0448	0.1413	-0.005	0.1006	-8399.1616
power	2	0.25	1	103	0.8045	0.1417	0	1	0.9131	0.1474	0.1263	0.1023	1.1701	0.1458	0.3879	0.1432	-0.041	0.1038	-8365.9277
power	2	0.25	1	104	0.6365	0.1435	0	1	0.9109	0.1399	0.0279	0.1004	1.3523	0.1496	0.3416	0.1355	0.0293	0.1027	-8322.9275
power	2	0.25	1	105	0.9549	0.1435	0	1	1.05	0.1475	0.07	0.1012	0.9423	0.1453	0.3212	0.1423	0.098	0.1014	-8400.2531
power	2	0.25	1	106	1.0137	0.146	0	1	1.065	0.1437	0.0613	0.0996	0.9292	0.1468	0.1935	0.1373	0.0369	0.0998	-8341.3685
power	2	0.25	1	107	1.0282	0.1426	0	1	0.9493	0.1358	0.3339	0.0979	1.0136	0.1448	0.193	0.13	-0.209	0.0977	-8253.7427
power	2	0.25	1	108	0.8549	0.1464	0	1	1.0736	0.1493	0.0487	0.1033	1.1704	0.1505	0.2335	0.1428	0.0638	0.104	-8413.4354
power	2	0.25	1	109	1.0416	0.1471	0	1	1.1196	0.1445	0.2585	0.1025	1.0216	0.1491	0.0876	0.1371	-0.1364	0.1019	-8349.5702
power	2	0.25	1	110	1.1265	0.1443	0	1	1.0005	0.1446	0.1127	0.0997	0.8733	0.1448	0.2318	0.1391	0.027	0.0992	-8316.2355
power	2	0.25	1	111	1.1004	0.1463	0	1	1.1489	0.1445	-0.1022	0.1032	0.8898	0.1465	0.157	0.1373	0.2325	0.1026	-8400.835
power	2	0.25	1	112	0.9686	0.148	0	1	0.9135	0.1421	0.1188	0.1001	1.0533	0.15	0.332	0.1374	-0.045	0.1012	-8358.0998
power	2	0.25	1	113	1.0269	0.1478	0	1	1.0143	0.1451	0.0667	0.1007	1.0166	0.1489	0.1859	0.1382	0.0215	0.1012	-8365.5447
power	2	0.25	1	114	0.9315	0.1429	0	1	1.036	0.1409	0.278	0.1003	1.1031	0.1465	0.1704	0.1343	-0.1646	0.1001	-8328.2776
power	2	0.25	1	115	0.8823	0.1492	0	1	0.8454	0.1466	0.0255	0.1034	1.1147	0.1522	0.4918	0.1431	0.0739	0.1055	-8466.8926
power	2	0.25	1	116	1.1209	0.1489	0	1	0.9246	0.1509	-0.0342	0.1007	0.9565	0.1488	0.2548	0.1461	0.1356	0.1014	-8355.9962
power	2	0.25	1	117	0.8467	0.1442	0	1	0.9516	0.1473	0.0275	0.1017	1.1275	0.1481	0.3288	0.1426	0.0785	0.103	-8341.7622
power	2	0.25	1	118	0.9703	0.1497	0	1	0.9917	0.1512	0.1276	0.1059	1.0787	0.1532	0.291	0.1468	-0.0238	0.1061	-8448.4845
power	2	0.25	1	119	0.7361	0.1416	0	1	1.0394	0.1452	-0.0505	0.1005	1.2096	0.1464	0.2761	0.1394	0.1926	0.1018	-8394.6416
power	2	0.25	1	120	1.0033	0.1481	0	1	1.2333	0.154	0.1096	0.1046	1.0397	0.1501	0.0788	0.1461	0.0139	0.104	-8474.4668
power	2	0.25	1	121	0.9143	0.1441	0	1	0.9123	0.1446	0.0257	0.1007	1.0954	0.1477	0.2998	0.1404	0.122	0.1015	-8298.5123
power	2	0.25	1	122	1.0927	0.1516	0	1	1.168	0.1502	-0.0403	0.1061	0.9581	0.1535	0.1505	0.143	0.1557	0.1051	-8502.1083
power	2	0.25	1	123	1.1414	0.1499	0	1	0.8861	0.1471	0.0398	0.1048	0.9977	0.1516	0.2783	0.1422	0.0869	0.1053	-8408.9858
power	2	0.25	1	124	0.791	0.144	0	1	1.1596	0.1466	0.0842	0.1035	1.1798	0.1483	0.154	0.1391	0.0288	0.1044	-8361.4144
power	2	0.25	1	125	0.9986	0.1444	0	1	0.7262	0.1458	-0.0343	0.1017	0.9466	0.1459	0.5831	0.1433	0.1172	0.1034	-8338.7766
power	2	0.25	1	126	1.0513	0.1467	0	1	1.2145	0.1474	0.054	0.104	0.9121	0.147	0.0699	0.1404	0.0462	0.1033	-8364.4754
power	2	0.25	1	127	0.888	0.1391	0	1	1.2877	0.1439	0.1379	0.0993	1.0399	0.1421	0.001	0.1346	-0.0783	0.0986	-8284.1723
power	2	0.25	1	128	0.9519	0.15	0	1	1.0892	0.1418	0.0555	0.1022	1.0662	0.1524	0.1404	0.1352	-0.0676	0.1025	-8350.855
power	2	0.25	1	129	1.0553	0.1425	0	1	0.9603	0.1496	-0.0049	0.1015	0.9176	0.1432	0.3	0.1452	0.1305	0.1016	-8301.0491
power	2	0.25	1	130	0.833	0.14	0	1	0.677	0.1363	0.0213	0.0954	1.135	0.1435	0.468	0.1334	0.1149	0.0978	-8200.515
power	2	0.25	1	131	1.2636	0.1475	0	1	1.114	0.1486	0.0616	0.1022	0.68	0.1454	0.1714	0.1423	0.0111	0.1008	-8318.829
power	2	0.25	1	132	0.994	0.1396	0	1	1.173	0.1454	-0.0615	0.0996	0.9343	0.1414	0.1083	0.1381	0.1185	0.0987	-8301.3887
power	2	0.25	1	133	1.0008	0.1447	0	1	0.9213	0.1438	-0.0752	0.1012	1.0113	0.1463	0.3221	0.1388	0.159	0.1021	-8350.5261
power	2	0.25	1	134	1.0752	0.1442	0	1	0.9716	0.1464	0.0619	0.1017	0.8994	0.145	0.28	0.1411	0.0933	0.1018	-8301.3998
power	2	0.25	1	135	0.8343	0.1406	0	1	0.8642	0.1432	0.165	0.0986	1.1144	0.1444	0.35	0.1397	-0.0251	0.0998	-8233.9094
power	2	0.25	1	136	0.9391	0.1425	0	1	0.9737	0.1458	0.0863	0.1004	1.0268	0.1452	0.2734	0.1406	0.0191	0.1007	-8332.0679
power	2	0.25	1	137	1.135	0.1458	0	1	0.9484	0.1453	0.0904	0.1026	0.8868	0.1463	0.2994	0.1398	-0.0222	0.1026	-8378.4751
power	2	0.25	1	138	1.19	0.1468	0	1	1.1322	0.1433	-0.0276	0.1012	0.85	0.1464	0.1071	0.1357	0.0657	0.1	-8431.341
power	2	0.25	1	139	1.0006	0.1473	0	1	1.0812	0.1482	0.2068	0.103	0.9978	0.1497	0.2183	0.1416	0.012	0.103	-8385.2414
power	2	0.25	1	140	0.9962	0.1456	0	1	0.9442	0.1511	0.0438	0.1023	1.0119	0.1473	0.3303	0.1461	0.0431	0.1032	-8336.404
power	2	0.25	1	141	0.9478	0.145	0	1	0.9217	0.1469	-0.0255	0.101	1.0732	0.1475	0.3116	0.1422	0.0846	0.1021	-8345.4019
power	2	0.25	1	142	1.0164	0.142	0	1	1.2482	0.1477	0.147	0.1009	0.901	0.1428	0.0375	0.1393	-0.0631	0.1	-8284.396
power	2	0.25	1	143	0.8629	0.1515	0	1	1.0998	0.1511	0.0732	0.1049	1.2605	0.1555	0.1673	0.1439	0.0177	0.106	-8486.0653
power	2	0.25	1	144	0.9488	0.1452	0	1	0.7433	0.1443	0.0548	0.1012	1.085	0.1479	0.459	0.1418	0.0227	0.1029	-8318.9063
power	2	0.25	1	145	1.239	0.1474	0	1	0.9723	0.1456	0.0424	0.1023	0.8576	0.1474	0.2037	0.1389	0.0311	0.1018	-8329.5585
power	2	0.25	1	146	0.8926	0.1433	0	1	0.7031	0.145	0.1674	0.0991	1.0949	0.1461	0.5209	0.143	-0.1167	0.1013	-8301.055
power	2	0.25	1	147	1.1197	0.1449	0	1	0.7146	0.1493	0.1547	0.1012	0.8793	0.1451	0.5099	0.1467	-0.0374	0.1024	-8294.7456
power	2	0.25	1	148	1.2081	0.1465	0	1	0.8802	0.1369	-0.0367	0.0991	0.8469	0.1463	0.2938	0.132	0.1358	0.0989	-8350.4519
power	2	0.25	1	149	0.7991	0.1429	0	1	0.8813	0.1364	-0.0182	0.0979	1.1806	0.1469	0.2851	0.1319	0.0947	0.0994	-8235.3664
power	2	0.25	1	150	1.3432	0.1513	0	1	0.9105	0.1465	0.0889	0.1046	0.7887	0.1502	0.2921	0.1413	-0.0033	0.1039	-8467.9899
power	2	0.25	1	151	0.8972	0.1437	0	1	0.7973	0.1473	0.1304	0.1028	1.1692	0.1468	0.3936	0.144	0.0285	0.1048	-8320.8793
power	2	0.25	1	152	0.7969	0.1447	0	1	1.2331	0.1543	0.1566	0.1042	1.1804	0.1491	0.134	0.1468	-0.0366	0.1044	-8427.5962
power	2	0.25	1	153	0.9469	0.1428	0	1	0.7438	0.1423	-0.0357	0.1001	1.0457	0.1455	0.4615	0.1401	0.1696	0.1016	-8293.2396
power	2	0.25	1	154	1.2591	0.1449	0	1	1.2112	0.1481	0.1232	0.1017	0.751	0.1439	0.0472	0.1398	0.0659	0.0996	-8353.886
power	2	0.25	1	155	0.9149	0.1471	0	1	0.9725	0.147	0.1841	0.1026	1.1344	0.1501	0.2637	0.1415	-0.0644	0.1036	-8369.6583
power	2	0.25	1	156	0.9636	0.1467	0	1	0.9894	0.1538	0.1645	0.1044	1.0074	0.1492	0.3523	0.149	-0.0074	0.1049	-8422.9021
power	2	0.25	1	157	1.0756	0.1461	0	1	0.8403	0.143	-0.2478	0.1003	1.0158	0.148	0.3106	0.1381	0.3185	0.1011	-8304.6325
power	2	0.25	1	158	1.0354	0.1427	0	1	0.9763	0.1421	0.0363	0.1004	0.9805	0.1453	0.2006	0.1367	0.0546	0.0999	-8276.7615
power	2	0.25	1	159	0.9523	0.1486	0	1	0.9027	0.1467	0.2148	0.1022	1.1419	0.1518	0.3172	0.1418	-0.1025	0.1034	-8409.3337
power	2	0.25	1	160	0.9197	0.1414	0	1	0.913	0.1482	0.1058	0.1019	0.9949	0.1438	0.3809	0.1449	0.0187	0.1027	-8283.5762
power	2	0.25	1	161	1.006	0.1442	0	1	0.7505	0.1497	0.1497	0.1044	0.9931	0.1457	0.5229	0.1481	-0.054	0.1058	-8357.3196
power	2	0.25	1	162	0.7188	0.1418	0	1	1.0327	0.1455	0.1578	0.1021	1.2459	0.1468	0.2293	0.1404	-0.0603	0.1033	-8289.945
power	2	0.25	1	163	0.7894	0.1429	0	1	0.8486	0.1419	-0.1082	0.0998	1.182	0.147	0.3894	0.138	0.2174	0.1019	-8285.9903
power	2	0.25	1	164	1.0319	0.1446	0	1	1.017	0.1519	-0.0844	0.1016	1.0129	0.1458	0.2021	0.1451	0.1329	0.1021	-8324.5477
power	2	0.25	1	165	0.8408	0.145	0	1	0.9302	0.1352	0.1363	0.0997	1.1126	0.1483	0.2938	0.1305	-0.027	0.101	-8304.8075
power	2	0.25	1	166	1.1312	0.1482	0	1	1.0418	0.1471	0.1296	0.1038	0.8844	0.1493	0.2281	0.141	0.0222	0.1032	-8379.605
power	2	0.25	1	167	0.9207	0.1425	0	1	1.0424	0.1479	-0.0139	0.1008	0.9957	0.1446	0.2956	0.1425	0.1112	0.1013	-8383.8858
power	2	0.25	1	168	1.1684	0.1428	0	1	1.0148	0.1447	0.0948	0.1007	0.8272	0.1433	0.2079	0.1385	-0.0071	0.0997	-8304.3856
power	2	0.25	1	169	1.369	0.1516	0	1	0.6743	0.1473	0.1383	0.1046	0.7338	0.1501	0.5466	0.1455	-0.0185	0.1047	-8429.7265
power	2	0.25	1	170	0.9225	0.1421	0	1	0.9968	0.1378	0.1551	0.0981	1.0532	0.145	0.2021	0.1312	-0.0827	0.0984	-8251.5888
power	2	0.25	1	171	0.8902	0.1382	0	1	0.9318	0.1435	0.1351	0.0998	1.0112	0.1403	0.3282	0.1391	-0.0415	0.1008	-8221.8398
power	2	0.25	1	172	1.1466	0.1473	0	1	0.9688	0.1481	0.0526	0.1028	0.8989	0.1475	0.2749	0.1428	-0.021	0.1027	-8418.6022
power	2	0.25	1	173	0.8765	0.1464	0	1	1.0284	0.1513	0.1065	0.1034	1.0794	0.149	0.2835	0.1454	-0.0136	0.1046	-8363.918
power	2	0.25	1	174	0.9141	0.1431	0	1	1.1005	0.1451	0.047	0.0992	1.0351	0.1454	0.15	0.1385	0.0297	0.0992	-8342.5997
power	2	0.25	1	175	1.0425	0.1419	0	1	0.7437	0.1388	-0.0276	0.0988	0.9157	0.1424	0.4565	0.1364	0.1051	0.0999	-8252.848
power	2	0.25	1	176	1.191	0.1459	0	1	0.8122	0.1446	0.1947	0.1023	0.8109	0.1454	0.4304	0.1406	-0.0775	0.1028	-8359.2671
power	2	0.25	1	177	1.1175	0.1476	0	1	0.9034	0.1477	0.1455	0.1027	0.9092	0.1475	0.4046	0.1437	-0.0239	0.1033	-8423.5939
power	2	0.25	1	178	0.8385	0.1413	0	1	1.0338	0.144	0.1176	0.1007	1.0743	0.1449	0.2539	0.1389	0.0086	0.1012	-8269.9256
power	2	0.25	1	179	1.1003	0.1443	0	1	1.2407	0.1475	0.061	0.1029	0.8878	0.1455	0.0654	0.139	-6e-04	0.1013	-8417.081
power	2	0.25	1	180	1.0206	0.1472	0	1	1.1509	0.1499	-0.061	0.1024	1.0096	0.1476	0.1043	0.142	0.072	0.1026	-8388.3884
power	2	0.25	1	181	1.1227	0.1449	0	1	0.8681	0.1443	-0.1758	0.1008	0.886	0.1453	0.3528	0.1399	0.2603	0.1014	-8315.4171
power	2	0.25	1	182	0.9208	0.1471	0	1	1.0249	0.1468	0.1023	0.1035	1.1628	0.1506	0.1673	0.1405	-0.0123	0.1041	-8361.7203
power	2	0.25	1	183	0.8192	0.1442	0	1	0.9665	0.1556	-0.1367	0.1046	1.1552	0.1478	0.3802	0.151	0.2319	0.1064	-8415.9142
power	2	0.25	1	184	1.1579	0.1455	0	1	1.3466	0.1443	-0.2024	0.102	0.8829	0.1456	-0.1076	0.134	0.2635	0.1001	-8347.7869
power	2	0.25	1	185	1.3014	0.1425	0	1	0.6609	0.1451	0.3687	0.0979	0.6806	0.1406	0.5414	0.1433	-0.2294	0.098	-8272.4864
power	2	0.25	1	186	0.91	0.1474	0	1	1.0751	0.1487	-0.0784	0.1042	1.1651	0.1518	0.1541	0.1427	0.1579	0.1043	-8391.8495
power	2	0.25	1	187	1.0544	0.1449	0	1	1.0104	0.1456	0.0617	0.1026	1.0055	0.1466	0.1927	0.1392	0.0087	0.1026	-8317.1778
power	2	0.25	1	188	1.2792	0.149	0	1	1.1096	0.1384	-0.0846	0.1	0.8054	0.1475	0.0258	0.1298	0.2212	0.0989	-8328.9378
power	2	0.25	1	189	1.0021	0.1463	0	1	0.8913	0.1465	-0.0044	0.1014	1.0526	0.1484	0.2833	0.142	0.1276	0.1024	-8297.3667
power	2	0.25	1	190	0.9322	0.1484	0	1	0.9929	0.1464	-0.0852	0.1035	1.1473	0.1523	0.2327	0.1406	0.1519	0.1041	-8396.3351
power	2	0.25	1	191	0.9565	0.1456	0	1	0.9241	0.142	0.1762	0.099	1.0592	0.1476	0.3187	0.1378	-0.0289	0.0997	-8353.3382
power	2	0.25	1	192	1.0066	0.1405	0	1	1.0402	0.1405	0.2623	0.0996	0.8583	0.1416	0.2577	0.1345	-0.1677	0.0994	-8258.6649
power	2	0.25	1	193	0.995	0.1473	0	1	1.0264	0.1484	-0.0056	0.1034	1.0487	0.1494	0.2458	0.1427	0.0813	0.1039	-8429.7522
power	2	0.25	1	194	0.8601	0.1408	0	1	1.2846	0.144	0.2407	0.1002	1.063	0.1438	-0.0108	0.1339	-0.111	0.0998	-8247.6692
power	2	0.25	1	195	1.1091	0.1444	0	1	0.938	0.1542	-0.067	0.1059	0.8687	0.1452	0.4261	0.1503	0.2068	0.1061	-8392.3777
power	2	0.25	1	196	0.8169	0.145	0	1	0.9729	0.1389	-0.0825	0.0994	1.1725	0.1497	0.2131	0.1335	0.1809	0.1001	-8279.9
power	2	0.25	1	197	0.7907	0.1442	0	1	1.1502	0.1471	-0.016	0.1028	1.2337	0.1494	0.1048	0.1393	0.1198	0.1032	-8353.6969
power	2	0.25	1	198	1.3305	0.1462	0	1	0.8812	0.1492	0.0133	0.1022	0.6539	0.1434	0.3957	0.1451	0.0891	0.1018	-8369.8121
power	2	0.25	1	199	1.1299	0.1488	0	1	1.1334	0.1438	0.0247	0.103	0.9212	0.15	0.1166	0.1358	0.0377	0.1022	-8393.7446
power	2	0.25	1	200	0.9292	0.1456	0	1	1.1169	0.1449	-0.0569	0.1026	1.111	0.1485	0.0957	0.1379	0.1153	0.1026	-8355.565
power	2	0.25	1	201	1.3455	0.1444	0	1	0.7302	0.1474	-0.004	0.1016	0.6465	0.1422	0.4872	0.1444	0.1047	0.1015	-8294.6232
power	2	0.25	1	202	0.9778	0.1409	0	1	1.0578	0.1353	0.1672	0.0973	1.0053	0.1422	0.1052	0.1284	-0.1288	0.0973	-8220.5975
power	2	0.25	1	203	0.9798	0.1463	0	1	0.9064	0.1506	0.1305	0.1042	1.0269	0.1484	0.3947	0.1462	-0.0084	0.1053	-8393.3762
power	2	0.25	1	204	0.9183	0.1414	0	1	0.839	0.1382	0.071	0.0968	0.9975	0.1436	0.3622	0.1345	-0.0143	0.098	-8210.9413
power	2	0.25	1	205	1.3333	0.1437	0	1	1.1577	0.1449	0.0476	0.1006	0.6219	0.1408	0.1034	0.1376	0.0485	0.0986	-8352.0637
power	2	0.25	1	206	0.9537	0.1438	0	1	0.7731	0.1435	0.1088	0.1007	1.0025	0.1462	0.4911	0.1408	0.017	0.1021	-8310.2117
power	2	0.25	1	207	0.9724	0.142	0	1	1.1649	0.1432	0.1134	0.0995	0.9884	0.1438	0.1033	0.1351	-0.033	0.099	-8363.5172
power	2	0.25	1	208	0.7986	0.1421	0	1	1.0438	0.1401	0.0754	0.0989	1.1971	0.1467	0.1456	0.1337	0.0352	0.0995	-8244.6275
power	2	0.25	1	209	0.8312	0.1495	0	1	0.9903	0.15	0.1775	0.1054	1.1672	0.1537	0.3141	0.146	-0.1102	0.1065	-8404.0715
power	2	0.25	1	210	1.1388	0.1419	0	1	1.0907	0.1453	0.0925	0.1003	0.7943	0.1415	0.1499	0.1381	0.0047	0.0995	-8265.6722
power	2	0.25	1	211	1.0927	0.1435	0	1	1.0237	0.1437	0.0327	0.1008	0.908	0.1446	0.2107	0.1374	0.1002	0.1004	-8309.8183
power	2	0.25	1	212	1.1781	0.1433	0	1	0.8974	0.138	0.0528	0.0991	0.831	0.1429	0.2534	0.1326	0.0656	0.099	-8253.154
power	2	0.25	1	213	0.8912	0.1446	0	1	1.1351	0.1489	0.0563	0.1023	1.0718	0.147	0.1624	0.1423	0.006	0.1028	-8333.0826
power	2	0.25	1	214	0.8604	0.1448	0	1	0.771	0.1465	-0.0443	0.1028	1.2174	0.1485	0.4511	0.1441	0.0806	0.1051	-8370.5024
power	2	0.25	1	215	1.2924	0.1454	0	1	1.0618	0.1484	0.1445	0.1026	0.6529	0.1432	0.2172	0.1423	-0.0493	0.1012	-8365.5105
power	2	0.25	1	216	1.2179	0.1427	0	1	1.1261	0.1439	-0.0081	0.1008	0.6983	0.1412	0.1268	0.1371	0.1377	0.0993	-8264.5244
power	2	0.25	1	217	0.932	0.1448	0	1	1.1088	0.1479	0.1175	0.1024	1.0658	0.1475	0.1655	0.1413	-0.0365	0.1026	-8346.2238
power	2	0.25	1	218	0.9611	0.146	0	1	0.8707	0.1452	-0.1154	0.1005	1.0267	0.148	0.4028	0.1419	0.2109	0.1015	-8400.3446
power	2	0.25	1	219	0.8086	0.1454	0	1	1.1099	0.1442	-0.0037	0.0997	1.2234	0.1495	0.0863	0.1366	0.1653	0.1006	-8291.2201
power	2	0.25	1	220	1.1199	0.1459	0	1	0.8734	0.1442	0.0214	0.103	0.9197	0.1466	0.346	0.1401	0.1152	0.1034	-8389.8902
power	2	0.25	1	221	0.8812	0.1499	0	1	0.9866	0.1486	-0.0532	0.1034	1.178	0.1536	0.2967	0.1425	0.1016	0.1048	-8442.2828
power	2	0.25	1	222	0.9976	0.1445	0	1	0.753	0.1456	-0.0357	0.1004	0.9294	0.1456	0.5197	0.1432	0.1627	0.102	-8267.9922
power	2	0.25	1	223	1.2586	0.1444	0	1	0.8461	0.1408	0.0276	0.0986	0.7993	0.1431	0.3054	0.1372	0.0563	0.0982	-8341.7821
power	2	0.25	1	224	1.1156	0.1413	0	1	0.9104	0.1421	0.0618	0.0974	0.8607	0.1415	0.2318	0.1368	0.058	0.0973	-8184.1265
power	2	0.25	1	225	1.1778	0.1503	0	1	0.7241	0.1487	0.1395	0.1027	0.8738	0.1506	0.5149	0.1464	-0.096	0.1036	-8406.3278
power	2	0.25	1	226	0.9301	0.1387	0	1	0.8712	0.1512	-0.1782	0.1009	0.9427	0.141	0.4901	0.1486	0.2556	0.1016	-8309.8348
power	2	0.25	1	227	0.8519	0.1442	0	1	1.2033	0.1418	-0.0162	0.1008	1.1491	0.1482	0.0266	0.133	0.083	0.1007	-8305.2846
power	2	0.25	1	228	1.0493	0.1369	0	1	0.9902	0.1425	0.0782	0.0975	0.8579	0.1377	0.2342	0.1374	0.0364	0.097	-8217.0433
power	2	0.25	1	229	0.9511	0.1465	0	1	0.7628	0.1414	0.02	0.1008	1.1184	0.1489	0.4605	0.139	0.0423	0.1024	-8404.6961
power	2	0.25	1	230	0.9991	0.1448	0	1	0.9427	0.1481	-0.1099	0.1029	0.9754	0.1469	0.352	0.1432	0.1584	0.1035	-8350.5366
power	2	0.25	1	231	1.096	0.1453	0	1	1.0397	0.1448	-0.0503	0.1016	0.8868	0.146	0.243	0.1391	0.169	0.1011	-8416.7236
power	2	0.25	1	232	0.8123	0.1444	0	1	1.259	0.1515	-0.1446	0.1038	1.2076	0.1489	0.0279	0.1426	0.217	0.1041	-8393.267
power	2	0.25	1	233	0.9779	0.1417	0	1	1.2247	0.1468	0.1366	0.1033	0.9665	0.1435	0.0745	0.1387	0.0313	0.1026	-8323.9275
power	2	0.25	1	234	1.1573	0.1474	0	1	1.1016	0.1455	-0.0201	0.1018	0.8863	0.1479	0.1359	0.138	0.096	0.101	-8388.3637
power	2	0.25	1	235	1.0328	0.1434	0	1	0.877	0.1425	0.0891	0.1007	0.9569	0.1453	0.3387	0.1382	0.0785	0.1011	-8305.0849
power	2	0.25	1	236	1.2788	0.1512	0	1	0.8132	0.141	0.0149	0.101	0.7821	0.1496	0.3671	0.1371	0.068	0.1012	-8385.7941
power	2	0.25	1	237	1.1735	0.149	0	1	0.9942	0.1528	0.1769	0.1038	0.7987	0.1488	0.3445	0.1476	-0.0401	0.1036	-8463.8555
power	2	0.25	1	238	0.9587	0.146	0	1	0.5845	0.1441	-0.0055	0.1029	1.1187	0.1495	0.6042	0.1432	0.1074	0.1053	-8325.0813
power	2	0.25	1	239	1.0068	0.1476	0	1	1.2033	0.1479	0.0048	0.102	1.023	0.1493	0.0469	0.1396	0.085	0.1015	-8425.3448
power	2	0.25	1	240	1.0352	0.1455	0	1	0.8616	0.1404	-0.0041	0.0996	0.9848	0.1469	0.3447	0.1373	0.1288	0.1001	-8305.2048
power	2	0.25	1	241	1.0012	0.1475	0	1	0.8188	0.1511	-0.0194	0.1046	1.0192	0.1506	0.4449	0.1483	0.1739	0.1057	-8360.4889
power	2	0.25	1	242	0.9946	0.1463	0	1	0.9032	0.1456	0.0941	0.1004	0.993	0.1478	0.3407	0.141	-0.0161	0.1013	-8345.8835
power	2	0.25	1	243	1.191	0.1485	0	1	0.945	0.1494	0.125	0.1035	0.8436	0.1487	0.3124	0.1442	-0.0619	0.1032	-8404.2845
power	2	0.25	1	244	0.7653	0.1452	0	1	1.1351	0.1456	0.2149	0.1002	1.2453	0.1498	0.1106	0.1382	-0.1333	0.1011	-8338.9757
power	2	0.25	1	245	1.1279	0.1442	0	1	0.9481	0.1449	-0.0159	0.1006	0.8352	0.143	0.2717	0.1399	0.06	0.1009	-8263.3092
power	2	0.25	1	246	1.3402	0.1433	0	1	1.1694	0.1439	0.1018	0.102	0.6431	0.1411	0.0713	0.1358	-0.0438	0.0997	-8316.6701
power	2	0.25	1	247	1.3957	0.148	0	1	0.9807	0.1405	0.1869	0.1007	0.7119	0.1461	0.144	0.1344	-0.0802	0.0989	-8371.5285
power	2	0.25	1	248	1.095	0.1438	0	1	1.2274	0.1469	0.1962	0.1021	0.9533	0.1451	-0.0282	0.1375	-0.0838	0.1009	-8320.3692
power	2	0.25	1	249	0.968	0.1452	0	1	1.0625	0.1501	-0.0023	0.1036	0.9717	0.1468	0.2866	0.1441	0.0913	0.1043	-8380.3023
power	2	0.25	1	250	1.0995	0.1476	0	1	1.1866	0.1497	-0.0091	0.1039	0.8738	0.1487	0.1219	0.1421	0.09	0.1028	-8370.0917
power	2	0.25	1	251	1.1475	0.145	0	1	0.8356	0.1459	-9e-04	0.101	0.8866	0.1455	0.4058	0.1419	0.1183	0.1014	-8367.0272
power	2	0.25	1	252	1.0724	0.1432	0	1	0.9922	0.1436	0.1729	0.1009	0.9453	0.1441	0.205	0.1379	-0.0902	0.1007	-8283.8052
power	2	0.25	1	253	0.8693	0.1476	0	1	1.1534	0.1475	0.1508	0.1029	1.1385	0.1508	0.114	0.1399	-0.0208	0.1035	-8375.1365
power	2	0.25	1	254	1.0182	0.1447	0	1	0.991	0.1508	-0.0664	0.1032	1.0302	0.1467	0.2903	0.1447	0.1648	0.1038	-8439.7558
power	2	0.25	1	255	1.0559	0.1395	0	1	0.9675	0.145	0.1463	0.0989	0.7958	0.1397	0.3522	0.14	-0.0527	0.0989	-8250.6061
power	2	0.25	1	256	0.9603	0.1413	0	1	0.9553	0.1493	-0.1514	0.1018	0.9451	0.1432	0.3644	0.1441	0.2479	0.1026	-8315.7762
power	2	0.25	1	257	1.1019	0.1464	0	1	1.0833	0.1503	0.1853	0.105	0.888	0.1474	0.2056	0.1441	-0.0348	0.1043	-8394.0844
power	2	0.25	1	258	1.0092	0.1435	0	1	0.9973	0.1475	0.0807	0.1024	0.9739	0.1451	0.2597	0.1422	0.0221	0.1025	-8315.0384
power	2	0.25	1	259	1.0671	0.1457	0	1	1.0116	0.1505	-0.1133	0.1033	0.9244	0.1469	0.2686	0.1452	0.1934	0.1033	-8339.9489
power	2	0.25	1	260	1.0686	0.1433	0	1	1.0842	0.1457	0.1196	0.1007	0.9459	0.1449	0.155	0.139	0.0152	0.0999	-8331.1364
power	2	0.25	1	261	0.8028	0.1446	0	1	0.95	0.1428	0.0731	0.0994	1.222	0.1487	0.2841	0.1376	0.0128	0.1009	-8354.2499
power	2	0.25	1	262	1.1374	0.1522	0	1	0.711	0.149	0.1092	0.1048	0.9777	0.1528	0.5165	0.147	0.0061	0.1064	-8452.6551
power	2	0.25	1	263	1.1752	0.1474	0	1	0.7546	0.1396	0.1103	0.0996	0.8412	0.1468	0.4277	0.1361	-0.0388	0.1004	-8297.6737
power	2	0.25	1	264	1.081	0.1482	0	1	0.727	0.1492	0.0672	0.1035	0.9642	0.1492	0.5456	0.1471	0.0307	0.1049	-8408.1186
power	2	0.25	1	265	0.7362	0.1435	0	1	0.7777	0.1453	0.0475	0.1007	1.2877	0.1481	0.4676	0.1428	0.08	0.1033	-8356.4103
power	2	0.25	1	266	0.8505	0.1445	0	1	0.9463	0.1481	0.1436	0.1028	1.1602	0.1482	0.3118	0.1438	-0.0025	0.104	-8333.3217
power	2	0.25	1	267	1.0519	0.1498	0	1	0.9384	0.1398	-0.0272	0.1013	0.9976	0.1508	0.2645	0.1349	0.0941	0.1018	-8387.8585
power	2	0.25	1	268	0.9752	0.1431	0	1	1.2891	0.1479	-0.0258	0.1006	0.9434	0.1445	-0.0079	0.1393	0.1004	0.0996	-8304.491
power	2	0.25	1	269	1.1518	0.1461	0	1	1.0251	0.1459	-0.1021	0.1029	0.8365	0.1457	0.2406	0.14	0.2186	0.1028	-8355.5716
power	2	0.25	1	270	1.115	0.1412	0	1	1.0791	0.1467	-0.0346	0.0999	0.8392	0.1414	0.1582	0.1396	0.1245	0.0992	-8267.9285
power	2	0.25	1	271	0.9765	0.1445	0	1	0.9615	0.1462	0.251	0.1001	1.0333	0.1466	0.2707	0.1408	-0.1265	0.1004	-8344.9547
power	2	0.25	1	272	1.1275	0.1434	0	1	1.0798	0.1435	0.062	0.1005	0.736	0.1426	0.2628	0.1377	0.005	0.0998	-8363.6247
power	2	0.25	1	273	0.8907	0.1463	0	1	1.2204	0.1476	0.0913	0.104	1.0472	0.1485	0.12	0.1395	0.0018	0.1044	-8379.7274
power	2	0.25	1	274	1.1019	0.148	0	1	0.942	0.1478	0.1436	0.1022	0.9938	0.1493	0.2471	0.1419	-0.0318	0.1025	-8367.9726
power	2	0.25	1	275	0.7664	0.147	0	1	1.1021	0.143	0.2307	0.1015	1.2783	0.1522	0.119	0.1355	-0.1753	0.1024	-8353.5711
power	2	0.25	1	276	0.9771	0.1432	0	1	0.8084	0.147	0.0249	0.0992	1.0219	0.1455	0.3905	0.1435	0.0742	0.1003	-8257.5737
power	2	0.25	1	277	1.1533	0.1463	0	1	1.2634	0.1491	0.0826	0.1036	0.8122	0.146	0.052	0.1411	0.0248	0.1019	-8421.3205
power	2	0.25	1	278	0.798	0.1435	0	1	0.6635	0.139	0.0335	0.0983	1.1827	0.1472	0.5348	0.1371	0.0769	0.1012	-8299.1389
power	2	0.25	1	279	1.0409	0.1438	0	1	0.9946	0.145	0.0952	0.101	0.9513	0.1447	0.1984	0.1387	-0.0349	0.1015	-8274.7724
power	2	0.25	1	280	0.9075	0.1443	0	1	1.0531	0.144	0.1129	0.1008	1.0971	0.146	0.1616	0.1377	-0.0114	0.1018	-8313.6879
power	2	0.25	1	281	1.0835	0.1491	0	1	1.129	0.1461	0.012	0.1017	0.9392	0.15	0.1315	0.1395	0.0466	0.1009	-8413.9728
power	2	0.25	1	282	1.0999	0.1491	0	1	1.0824	0.1479	0.0548	0.1022	0.9441	0.1504	0.1741	0.1409	0.0162	0.1017	-8406.706
power	2	0.25	1	283	0.8596	0.1474	0	1	1.1304	0.1463	-0.028	0.1021	1.0897	0.1505	0.2086	0.1405	0.1143	0.1023	-8414.446
power	2	0.25	1	284	1.1977	0.1406	0	1	0.8136	0.1446	0.0427	0.0992	0.7465	0.1399	0.4098	0.1415	0.0706	0.0991	-8242.6919
power	2	0.25	1	285	1.1671	0.1427	0	1	0.9477	0.1483	0.0658	0.1009	0.8605	0.1437	0.2566	0.1434	0.0124	0.1001	-8317.9886
power	2	0.25	1	286	1.1669	0.1523	0	1	0.8218	0.1512	0.0289	0.1067	0.9227	0.1532	0.4512	0.148	0.1098	0.1076	-8430.8503
power	2	0.25	1	287	1.2765	0.1503	0	1	1.2039	0.1475	-0.067	0.1039	0.7253	0.1489	0.1771	0.1401	0.1606	0.1021	-8504.5217
power	2	0.25	1	288	0.9138	0.1388	0	1	0.942	0.1427	0.183	0.0988	0.9967	0.1409	0.3196	0.1387	-0.1046	0.0993	-8258.1499
power	2	0.25	1	289	0.8874	0.1433	0	1	0.8864	0.1468	-0.0063	0.1014	1.1914	0.1475	0.3168	0.1423	0.0956	0.1027	-8338.5764
power	2	0.25	1	290	1.0032	0.1445	0	1	0.8976	0.1475	0.068	0.1009	1.0511	0.1461	0.3302	0.1419	0.0148	0.102	-8360.4613
power	2	0.25	1	291	0.9429	0.1452	0	1	0.9528	0.1456	0.0584	0.1025	1.0252	0.1482	0.3091	0.1405	0.0359	0.103	-8314.1546
power	2	0.25	1	292	0.9097	0.1406	0	1	1.1418	0.151	0.0986	0.1026	1.0109	0.1438	0.1671	0.1449	0.0052	0.1022	-8294.6009
power	2	0.25	1	293	1.0225	0.1422	0	1	0.8811	0.1454	0.0855	0.1012	1.0484	0.1451	0.2944	0.1406	0.0388	0.1016	-8309.6721
power	2	0.25	1	294	1.0742	0.1483	0	1	1.0538	0.1433	-0.0612	0.1027	0.9349	0.1488	0.2333	0.1373	0.1988	0.1027	-8435.7639
power	2	0.25	1	295	0.9179	0.1451	0	1	0.8824	0.1443	0.0743	0.1	1.1361	0.1485	0.3032	0.1401	0.0388	0.1009	-8327.1791
power	2	0.25	1	296	1.0151	0.1475	0	1	0.8773	0.1518	0.1919	0.1052	0.971	0.1483	0.4425	0.1491	-0.0872	0.1062	-8421.0175
power	2	0.25	1	297	0.8421	0.1453	0	1	0.9532	0.1439	0.007	0.101	1.2515	0.1499	0.2592	0.1388	0.0985	0.1021	-8383.7787
power	2	0.25	1	298	1.1578	0.1449	0	1	1.2135	0.1465	0.0942	0.103	0.824	0.1445	0.0507	0.1388	6e-04	0.1016	-8338.4904
power	2	0.25	1	299	0.9211	0.1471	0	1	0.8833	0.1448	0.1681	0.1004	1.0712	0.15	0.3647	0.1408	-0.0523	0.1016	-8345.5039
power	2	0.25	1	300	1.0383	0.1484	0	1	0.9544	0.1472	0.0103	0.1019	1.0183	0.1502	0.2741	0.1415	0.0922	0.1025	-8391.2194
power	2	0.25	1	301	1.1632	0.1462	0	1	1.2534	0.146	-0.0996	0.1034	0.8335	0.1462	0.0497	0.1376	0.1912	0.1017	-8395.6824
power	2	0.25	1	302	0.8832	0.1463	0	1	1.0577	0.1492	-0.0439	0.1026	1.0428	0.1487	0.2948	0.1447	0.1369	0.1032	-8429.0624
power	2	0.25	1	303	1.0478	0.148	0	1	1.1979	0.1497	0.1736	0.1045	0.9872	0.1504	0.0762	0.1424	-0.0849	0.1034	-8410.9765
power	2	0.25	1	304	0.8498	0.1462	0	1	0.9966	0.152	0.1053	0.105	1.1385	0.1497	0.3493	0.147	0.0082	0.1064	-8423.1357
power	2	0.25	1	305	0.9767	0.1405	0	1	1.0131	0.1377	-0.2472	0.0969	1.014	0.1427	0.159	0.1303	0.3276	0.0972	-8237.6306
power	2	0.25	1	306	0.9054	0.152	0	1	0.8847	0.1466	-0.0781	0.1049	1.1627	0.1554	0.3762	0.1426	0.275	0.1068	-8420.4042
power	2	0.25	1	307	0.6767	0.1446	0	1	1.1338	0.1437	0.1667	0.1011	1.2959	0.1504	0.1348	0.1366	-0.1387	0.1025	-8320.9899
power	2	0.25	1	308	0.9826	0.1429	0	1	0.638	0.1466	-0.0885	0.1013	1.005	0.1453	0.6068	0.1456	0.1832	0.1032	-8278.2044
power	2	0.25	1	309	0.8436	0.139	0	1	1.0713	0.1445	0.0872	0.0992	1.045	0.1423	0.1938	0.1382	0.0277	0.0995	-8214.7073
power	2	0.25	1	310	1.2111	0.1434	0	1	1.1438	0.1438	-0.0224	0.1001	0.7157	0.1416	0.1039	0.1356	0.1294	0.0989	-8307.7217
power	2	0.25	1	311	0.8202	0.1456	0	1	0.9844	0.1487	0.1495	0.1028	1.1747	0.1494	0.2915	0.1429	-0.031	0.1045	-8386.2795
power	2	0.25	1	312	1.1297	0.151	0	1	1.3495	0.1497	-0.0806	0.1048	0.8387	0.1517	0.0021	0.1405	0.1648	0.1028	-8505.3251
power	2	0.25	1	313	1.2685	0.1471	0	1	1.0421	0.1508	0.0073	0.1044	0.7255	0.1455	0.2618	0.1452	0.067	0.1034	-8380.796
power	2	0.25	1	314	0.9191	0.1456	0	1	0.74	0.1382	0.2091	0.1001	1.1225	0.1491	0.4417	0.1354	-0.1216	0.1018	-8313.0702
power	2	0.25	1	315	0.9727	0.1406	0	1	1.034	0.1513	0.0563	0.1007	0.9651	0.1418	0.2865	0.1461	0.0678	0.101	-8336.9431
power	2	0.25	1	316	1.0983	0.1461	0	1	1.1351	0.1431	0.0833	0.1003	0.9083	0.1475	0.0526	0.1349	0.0214	0.0993	-8299.8714
power	2	0.25	1	317	0.8246	0.1461	0	1	1.1284	0.1483	0.1176	0.1026	1.1899	0.1505	0.1224	0.1405	0.0186	0.1031	-8340.9391
power	2	0.25	1	318	0.9518	0.1396	0	1	0.7034	0.1426	-0.0025	0.0989	1.0382	0.1411	0.53	0.141	0.1134	0.1006	-8303.3689
power	2	0.25	1	319	1.1268	0.1472	0	1	0.6553	0.1454	-0.0295	0.1023	0.9302	0.1479	0.5793	0.1444	0.1534	0.1036	-8374.8356
power	2	0.25	1	320	1.0504	0.1432	0	1	1.0187	0.1418	-0.1331	0.0993	0.9223	0.144	0.2023	0.1354	0.2138	0.0992	-8289.9647
power	2	0.25	1	321	0.8738	0.1469	0	1	0.8501	0.1449	-0.113	0.102	1.1608	0.151	0.3848	0.1414	0.2208	0.1037	-8364.2841
power	2	0.25	1	322	0.8988	0.1458	0	1	0.8977	0.1447	0.0171	0.1033	1.1176	0.1496	0.3249	0.1404	0.0776	0.1042	-8321.0195
power	2	0.25	1	323	1.1496	0.147	0	1	1	0.1466	0.1086	0.1022	0.954	0.1481	0.1492	0.1399	-0.0839	0.102	-8309.9707
power	2	0.25	1	324	1.0616	0.1424	0	1	1.2605	0.1436	0.1321	0.1012	0.8181	0.1428	0.054	0.1353	-0.0826	0.0997	-8297.3148
power	2	0.25	1	325	1.0942	0.1521	0	1	0.9357	0.1509	0.0665	0.1066	0.935	0.1529	0.3818	0.1465	0.0464	0.1071	-8490.6357
power	2	0.25	1	326	1.0273	0.1474	0	1	0.9702	0.1449	-0.0684	0.1002	1.0076	0.1481	0.2591	0.1393	0.1612	0.1011	-8397.5226
power	2	0.25	1	327	1.0672	0.15	0	1	1.0256	0.1447	0.0932	0.1033	0.9609	0.1513	0.2332	0.1387	0.0708	0.1034	-8419.423
power	2	0.25	1	328	0.6882	0.1465	0	1	0.9133	0.1505	0.0275	0.1022	1.3366	0.1524	0.3526	0.1454	0.0232	0.1048	-8369.1788
power	2	0.25	1	329	1.2641	0.1497	0	1	0.9151	0.1464	0.2249	0.1033	0.8721	0.1485	0.2493	0.1411	-0.1156	0.1031	-8382.3932
power	2	0.25	1	330	0.9106	0.1391	0	1	1.0724	0.1458	0.2213	0.1004	1.0019	0.1412	0.1866	0.1405	-0.1462	0.1003	-8244.5106
power	2	0.25	1	331	0.9846	0.1415	0	1	1.0151	0.1532	0.1476	0.1026	0.9704	0.1434	0.2731	0.148	-0.0514	0.1028	-8291.7297
power	2	0.25	1	332	0.7748	0.1415	0	1	1.0567	0.1486	0.1108	0.1004	1.1475	0.145	0.2352	0.1426	0.006	0.1016	-8296.4598
power	2	0.25	1	333	0.7923	0.1449	0	1	0.9479	0.1467	-0.211	0.1007	1.202	0.1485	0.3459	0.1417	0.2894	0.1025	-8384.2016
power	2	0.25	1	334	1.1041	0.1447	0	1	1.0438	0.1433	-0.0705	0.1001	0.8478	0.1445	0.2344	0.1371	0.227	0.1	-8329.2853
power	2	0.25	1	335	1.0054	0.1451	0	1	0.9164	0.1548	0.1347	0.1033	1.0349	0.1469	0.4006	0.1511	-0.071	0.1041	-8433.4299
power	2	0.25	1	336	1.0888	0.1457	0	1	0.7741	0.144	0.1365	0.1006	0.9522	0.1472	0.4356	0.1405	-0.0044	0.1014	-8334.5088
power	2	0.25	1	337	0.988	0.1453	0	1	1.1976	0.1449	0.1426	0.1003	0.958	0.1466	0.1273	0.1362	0.0259	0.1	-8385.9483
power	2	0.25	1	338	1.0851	0.1464	0	1	1.1676	0.1464	0.0273	0.1025	0.9391	0.1471	0.0852	0.1391	0.1006	0.1017	-8374.0135
power	2	0.25	1	339	0.9755	0.1461	0	1	0.6516	0.1444	-0.0253	0.1003	1.0251	0.148	0.6029	0.1436	0.055	0.1023	-8376.6023
power	2	0.25	1	340	1.1473	0.1453	0	1	0.9263	0.1492	-0.0595	0.1013	0.7826	0.1445	0.4045	0.1447	0.1687	0.1015	-8382.9644
power	2	0.25	1	341	1.0517	0.1441	0	1	1.1051	0.1453	-0.0097	0.1022	0.9151	0.1451	0.1464	0.1384	0.1477	0.1019	-8308.2504
power	2	0.25	1	342	0.8221	0.1497	0	1	1.1601	0.1536	0.0964	0.1044	1.1889	0.153	0.1867	0.1474	0.0106	0.1052	-8482.3496
power	2	0.25	1	343	1.104	0.1426	0	1	0.8457	0.1383	0.1582	0.0981	0.948	0.1435	0.2815	0.1342	-0.0807	0.0982	-8302.1043
power	2	0.25	1	344	0.8456	0.1491	0	1	1.2157	0.1524	0.1838	0.1048	1.1552	0.1527	0.1015	0.1444	-0.0795	0.1052	-8414.0169
power	2	0.25	1	345	0.8037	0.1425	0	1	0.7465	0.1416	0.1278	0.0987	1.1582	0.146	0.4563	0.1388	-0.0788	0.1012	-8249.7962
power	2	0.25	1	346	0.9537	0.1431	0	1	0.9879	0.1436	0.0328	0.0984	1.0724	0.1458	0.186	0.1369	0.0797	0.0988	-8284.3875
power	2	0.25	1	347	0.6409	0.1435	0	1	1.2511	0.1465	-0.0292	0.1002	1.3327	0.1493	0.0017	0.1375	0.128	0.1012	-8295.6373
power	2	0.25	1	348	1.1207	0.1435	0	1	0.9688	0.1439	-0.0356	0.1015	0.914	0.1445	0.2286	0.1391	0.1224	0.101	-8345.6374
power	2	0.25	1	349	0.7873	0.1417	0	1	1.1557	0.1464	0.1186	0.0974	1.0939	0.1444	0.1456	0.1387	-0.0338	0.0982	-8283.7089
power	2	0.25	1	350	0.8318	0.1444	0	1	1.1259	0.1412	0.0092	0.0986	1.1905	0.148	0.0535	0.1331	0.037	0.0993	-8274.3052
power	2	0.25	1	351	1.0533	0.1506	0	1	1.0613	0.1478	0.2106	0.1037	1.0456	0.1524	0.1652	0.1407	-0.0897	0.1037	-8426.2046
power	2	0.25	1	352	0.9758	0.1441	0	1	0.8299	0.1472	0.1125	0.1021	0.9863	0.1459	0.429	0.1441	-0.0285	0.1033	-8340.1613
power	2	0.25	1	353	1.1519	0.1452	0	1	0.6471	0.1429	0.2575	0.0998	0.8526	0.1455	0.535	0.1409	-0.1794	0.1009	-8266.1594
power	2	0.25	1	354	0.9224	0.1448	0	1	0.8804	0.1459	0.2677	0.1013	1.0769	0.1479	0.3962	0.142	-0.168	0.1023	-8405.1454
power	2	0.25	1	355	0.9945	0.1453	0	1	1.0478	0.1498	-0.1382	0.103	0.9806	0.1474	0.2774	0.1449	0.237	0.103	-8446.4733
power	2	0.25	1	356	0.8735	0.1447	0	1	0.8594	0.1463	-0.0396	0.1019	1.1311	0.1481	0.383	0.1435	0.1499	0.1033	-8316.2075
power	2	0.25	1	357	1.1037	0.1451	0	1	1.1956	0.1492	-0.0361	0.1029	0.862	0.1456	0.0807	0.1412	0.0913	0.1019	-8342.6223
power	2	0.25	1	358	0.8447	0.1457	0	1	1.237	0.1432	0.1312	0.1019	1.1714	0.1495	0.0027	0.1344	-0.0187	0.1017	-8354.9192
power	2	0.25	1	359	0.9918	0.1456	0	1	0.9817	0.1467	0.1267	0.1031	0.9222	0.147	0.357	0.1424	-0.054	0.1035	-8387.1372
power	2	0.25	1	360	1.0974	0.1431	0	1	1.1951	0.1433	-0.0537	0.1008	0.8807	0.1432	0.0294	0.1348	0.0903	0.0999	-8289.0328
power	2	0.25	1	361	0.9196	0.1474	0	1	0.9871	0.1466	-0.0112	0.1012	1.1529	0.1512	0.2364	0.1411	0.0775	0.1018	-8376.3671
power	2	0.25	1	362	1.2574	0.1455	0	1	1.1517	0.1437	0.2151	0.1007	0.7696	0.1441	0.0497	0.1357	-0.0689	0.099	-8326.5844
power	2	0.25	1	363	0.9283	0.1412	0	1	1.2227	0.1511	0.2115	0.102	0.9549	0.1435	0.1099	0.1444	-0.1044	0.1013	-8294.0977
power	2	0.25	1	364	0.9308	0.1501	0	1	0.8986	0.1466	-0.0207	0.1026	1.108	0.1526	0.3618	0.1423	0.077	0.1041	-8411.8243
power	2	0.25	1	365	0.9468	0.1416	0	1	1.1128	0.1486	0.1741	0.1016	0.9963	0.1436	0.1902	0.1433	-0.0171	0.1012	-8334.3153
power	2	0.25	1	366	0.987	0.1449	0	1	0.8435	0.1465	-0.0022	0.1016	1.0182	0.1467	0.396	0.1431	0.1399	0.1028	-8333.9672
power	2	0.25	1	367	0.7199	0.1441	0	1	0.8864	0.1469	-0.0283	0.1016	1.2768	0.1496	0.4033	0.1428	0.1004	0.1038	-8365.5732
power	2	0.25	1	368	1.0152	0.1483	0	1	1.2876	0.1433	-0.1418	0.1016	1.0366	0.1502	-0.0397	0.1333	0.2289	0.1006	-8437.7008
power	2	0.25	1	369	1.1856	0.1489	0	1	0.9472	0.1467	-0.0029	0.1037	0.875	0.1493	0.2873	0.1414	0.1211	0.1034	-8394.9496
power	2	0.25	1	370	0.9194	0.1425	0	1	0.9584	0.1515	-0.0965	0.103	1.0022	0.1445	0.3806	0.1475	0.1954	0.1041	-8332.1356
power	2	0.25	1	371	1.1844	0.1387	0	1	0.9243	0.1436	0.0209	0.0987	0.7267	0.1381	0.3094	0.1389	0.0684	0.098	-8240.4454
power	2	0.25	1	372	1.3669	0.1495	0	1	0.9594	0.1404	-0.02	0.1024	0.7019	0.1471	0.2142	0.1352	0.1459	0.1012	-8362.4328
power	2	0.25	1	373	1.0087	0.1464	0	1	1.1957	0.1493	-0.0141	0.1041	1.0527	0.1492	0.0596	0.1405	0.104	0.1037	-8387.6123
power	2	0.25	1	374	1.0733	0.1447	0	1	1.1114	0.1415	-0.0499	0.1006	0.907	0.1458	0.1076	0.1342	0.1152	0.0999	-8307.6851
power	2	0.25	1	375	0.9056	0.1418	0	1	0.9938	0.1423	-0.0559	0.1015	1.0857	0.1458	0.2175	0.1357	0.16	0.102	-8275.8308
power	2	0.25	1	376	0.7229	0.1445	0	1	1.0536	0.1432	0.0317	0.1	1.2802	0.15	0.2196	0.1375	0.09	0.1011	-8384.2411
power	2	0.25	1	377	0.8941	0.1411	0	1	0.9104	0.1463	-0.0455	0.1	1.0165	0.1438	0.3453	0.142	0.1087	0.101	-8267.0144
power	2	0.25	1	378	1.1338	0.1499	0	1	1.0298	0.1424	0.0453	0.1023	0.8997	0.1507	0.1791	0.136	0.0359	0.1019	-8356.3555
power	2	0.25	1	379	0.9971	0.146	0	1	1.0227	0.1421	0.1334	0.101	1.0032	0.1474	0.2405	0.1363	-0.0028	0.1013	-8389.1907
power	2	0.25	1	380	0.8919	0.1456	0	1	1.1152	0.1467	0.1424	0.1033	1.0856	0.1498	0.1885	0.1401	-0.0109	0.1032	-8377.14
power	2	0.25	1	381	0.8549	0.1409	0	1	0.7611	0.1485	-0.0097	0.1008	1.0372	0.144	0.5312	0.1466	0.1245	0.1027	-8247.0584
power	2	0.25	1	382	0.9908	0.1407	0	1	1.1454	0.1473	-0.0666	0.0991	0.9447	0.1416	0.1158	0.1389	0.1171	0.0989	-8250.4296
power	2	0.25	1	383	1.3135	0.147	0	1	0.8542	0.1425	0.1788	0.1015	0.709	0.145	0.3435	0.1384	-0.0725	0.1011	-8311.5285
power	2	0.25	1	384	1.1358	0.1465	0	1	0.8826	0.1437	-0.0419	0.1003	0.8667	0.1465	0.3036	0.1389	0.1197	0.1007	-8303.7529
power	2	0.25	1	385	1.0335	0.1421	0	1	1.0579	0.1431	0.1355	0.1002	0.8995	0.1429	0.2268	0.1369	-0.0787	0.1	-8318.0008
power	2	0.25	1	386	1.1974	0.1464	0	1	1.2073	0.1409	-0.0558	0.1009	0.8282	0.1456	0.0506	0.1329	0.1543	0.0992	-8409.035
power	2	0.25	1	387	1.0566	0.149	0	1	1.1844	0.1515	-0.0274	0.1048	1.0031	0.1504	0.09	0.1439	0.1047	0.1043	-8458.6643
power	2	0.25	1	388	0.9951	0.147	0	1	1.0167	0.1406	0.0095	0.1004	0.9741	0.1485	0.2027	0.1348	0.1133	0.1007	-8312.6784
power	2	0.25	1	389	1.1018	0.1499	0	1	0.999	0.1397	-0.0144	0.1015	1.0432	0.1513	0.1541	0.1328	0.1093	0.1016	-8414.7782
power	2	0.25	1	390	1.1307	0.1464	0	1	1.1092	0.1466	0.1801	0.1026	0.8735	0.1466	0.1317	0.1396	-0.0965	0.1019	-8361.7909
power	2	0.25	1	391	1.1954	0.147	0	1	1.1729	0.1462	-0.0242	0.1012	0.8374	0.1469	0.0506	0.1375	0.1202	0.0999	-8391.2515
power	2	0.25	1	392	0.9222	0.1435	0	1	0.9127	0.1425	0.1263	0.0998	1.0682	0.1467	0.2978	0.1378	-0.0148	0.1004	-8280.8275
power	2	0.25	1	393	0.7216	0.1425	0	1	0.972	0.1455	0.0844	0.1004	1.2382	0.1475	0.2783	0.1412	0.0381	0.1017	-8304.5731
power	2	0.25	1	394	0.9853	0.144	0	1	1.0173	0.1463	0.1534	0.101	1.0163	0.1456	0.2408	0.1407	-0.0313	0.1014	-8344.2585
power	2	0.25	1	395	1.1025	0.1444	0	1	0.8487	0.1424	0.065	0.0998	0.8851	0.1451	0.3741	0.1384	0.0246	0.1002	-8324.7806
power	2	0.25	1	396	0.9894	0.1464	0	1	1.0581	0.1438	-0.0166	0.1025	1.0274	0.1497	0.1283	0.1375	0.1082	0.1022	-8297.809
power	2	0.25	1	397	1.1568	0.144	0	1	0.9935	0.1452	0.021	0.1019	0.8296	0.1438	0.2547	0.14	0.1089	0.1013	-8325.5061
power	2	0.25	1	398	1.0913	0.1437	0	1	0.9643	0.1464	0.1694	0.1017	0.873	0.1443	0.312	0.1421	-0.0683	0.1014	-8345.0653
power	2	0.25	1	399	0.9967	0.1429	0	1	1.0174	0.1421	0.2258	0.0991	0.9921	0.1449	0.1658	0.136	-0.1261	0.0989	-8232.8898
power	2	0.25	1	400	0.9497	0.1457	0	1	1.0205	0.1449	-0.0642	0.1006	1.0168	0.1478	0.2241	0.1387	0.1266	0.1013	-8315.6022
power	2	0.25	1	401	0.9946	0.1492	0	1	1.2011	0.1461	0.1223	0.1028	1.0436	0.1515	0.0356	0.138	-0.0279	0.1023	-8389.0105
power	2	0.25	1	402	0.8076	0.1422	0	1	0.6303	0.1399	0.0017	0.0983	1.2069	0.1469	0.5678	0.1387	0.1081	0.1009	-8278.748
power	2	0.25	1	403	0.9991	0.145	0	1	0.955	0.1379	-0.0382	0.0996	1.0705	0.1471	0.2068	0.1327	0.1302	0.0998	-8318.8562
power	2	0.25	1	404	1.1537	0.1529	0	1	0.6108	0.1478	0.111	0.1046	0.9652	0.1541	0.6505	0.1469	-0.027	0.1062	-8498.3351
power	2	0.25	1	405	1.1729	0.144	0	1	0.9076	0.1424	0.0133	0.0996	0.8185	0.1431	0.2989	0.1376	0.0853	0.0995	-8332.2226
power	2	0.25	1	406	1.0591	0.1462	0	1	0.9879	0.1487	0.2479	0.1027	0.951	0.1473	0.2965	0.1435	-0.1636	0.103	-8423.8538
power	2	0.25	1	407	1.131	0.1453	0	1	0.9216	0.1494	0.1636	0.1034	0.9275	0.1466	0.2977	0.145	-0.0942	0.1032	-8342.8954
power	2	0.25	1	408	0.9841	0.1459	0	1	1.0966	0.1438	-0.0224	0.103	0.9971	0.1489	0.2206	0.1375	0.1501	0.1027	-8367.3181
power	2	0.25	1	409	0.9833	0.1458	0	1	1.2024	0.1484	0.0066	0.104	1.0386	0.1471	0.0498	0.1407	0.0114	0.1037	-8399.8449
power	2	0.25	1	410	1.2415	0.1457	0	1	0.6216	0.147	0.0036	0.1009	0.7755	0.1443	0.603	0.1462	0.1356	0.1019	-8308.8116
power	2	0.25	1	411	1.3215	0.147	0	1	0.9922	0.1454	-0.0645	0.1017	0.7267	0.145	0.2103	0.1385	0.1251	0.1009	-8369.3034
power	2	0.25	1	412	1.2019	0.1432	0	1	0.987	0.1464	0.0695	0.1008	0.7546	0.142	0.2401	0.1414	0.0253	0.1	-8287.4257
power	2	0.25	1	413	1.0516	0.1429	0	1	1.0331	0.1451	-0.0719	0.0995	0.9446	0.1444	0.1931	0.1384	0.1166	0.0993	-8305.5586
power	2	0.25	1	414	1.3781	0.1448	0	1	0.8967	0.1459	0.073	0.1025	0.5878	0.1421	0.3577	0.1417	0.0198	0.1012	-8305.6582
power	2	0.25	1	415	1.1732	0.1504	0	1	1.1244	0.1488	0.0143	0.1044	0.8887	0.1504	0.1473	0.1418	0.0747	0.1036	-8428.7444
power	2	0.25	1	416	1.5013	0.143	0	1	1.2638	0.144	0.1864	0.1011	0.4756	0.1393	-0.0365	0.1344	-0.0107	0.0974	-8281.8446
power	2	0.25	1	417	1.1294	0.1423	0	1	1.0631	0.1424	-0.1083	0.0978	0.824	0.1417	0.18	0.1355	0.1633	0.0972	-8312.2903
power	2	0.25	1	418	1.0185	0.1484	0	1	0.9342	0.1559	-0.1822	0.1045	0.9748	0.1498	0.4639	0.1524	0.3112	0.1057	-8467.4945
power	2	0.25	1	419	1.0871	0.1469	0	1	1.1291	0.1437	0.0649	0.1037	0.8858	0.1475	0.1424	0.1367	0.1035	0.1032	-8360.4869
power	2	0.25	1	420	0.923	0.1482	0	1	1.0725	0.1425	0.1771	0.1004	1.0872	0.1508	0.1568	0.1355	-0.033	0.1009	-8338.0414
power	2	0.25	1	421	1.1432	0.1462	0	1	1.1911	0.1446	0.2048	0.1032	0.8699	0.1467	0.0596	0.1368	-0.0976	0.1017	-8388.9074
power	2	0.25	1	422	1.0431	0.1474	0	1	0.7691	0.1454	0.025	0.1031	1.0409	0.1496	0.413	0.1418	0.0574	0.1044	-8344.1312
power	2	0.25	1	423	1.0378	0.1424	0	1	0.9794	0.1426	0.1124	0.1019	0.9368	0.144	0.2816	0.1376	-0.0422	0.1016	-8371.9043
power	2	0.25	1	424	1.0125	0.1487	0	1	0.7141	0.1464	-0.0536	0.1032	1.0747	0.1515	0.4884	0.1442	0.0973	0.1047	-8380.428
power	2	0.25	1	425	0.7749	0.146	0	1	0.9437	0.1524	0.1708	0.1031	1.2431	0.1504	0.3887	0.1479	-0.1587	0.1052	-8414.2925
power	2	0.25	1	426	1.0553	0.1441	0	1	1.1376	0.1471	-0.1102	0.1022	0.893	0.1446	0.1572	0.1399	0.1943	0.1019	-8361.5611
power	2	0.25	1	427	0.936	0.1401	0	1	1.1555	0.1481	-0.0132	0.101	1.0249	0.1423	0.1481	0.141	0.1389	0.1009	-8351.2993
power	2	0.25	1	428	1.038	0.1435	0	1	1.0666	0.1429	0.1663	0.1005	0.9006	0.144	0.1856	0.137	-0.0663	0.1002	-8283.6682
power	2	0.25	1	429	0.8022	0.1417	0	1	0.9963	0.1424	0.1262	0.101	1.1782	0.1461	0.2573	0.1377	0.0269	0.1019	-8338.5074
power	2	0.25	1	430	0.9587	0.1446	0	1	1.1598	0.1481	0.1425	0.1031	1.0117	0.147	0.1084	0.1411	-0.0405	0.1028	-8333.6893
power	2	0.25	1	431	1.2408	0.1435	0	1	1.293	0.1553	0.0405	0.104	0.7153	0.142	0.0163	0.1466	0.0688	0.1019	-8335.9396
power	2	0.25	1	432	1.0355	0.1505	0	1	0.6739	0.1445	0.0493	0.1021	1.0549	0.1526	0.5241	0.1426	0.0674	0.1039	-8384.3122
power	2	0.25	1	433	1.1504	0.1485	0	1	0.999	0.1413	0.0781	0.1019	0.8725	0.1491	0.2191	0.1349	-6e-04	0.1015	-8353.062
power	2	0.25	1	434	0.9613	0.146	0	1	0.9128	0.1436	0.1041	0.1001	1.1092	0.1486	0.2549	0.1374	0.01	0.1012	-8322.411
power	2	0.25	1	435	1.0576	0.1446	0	1	1.296	0.147	-8e-04	0.1031	0.8816	0.1448	0.0159	0.1381	0.1057	0.102	-8333.8048
power	2	0.25	1	436	0.9794	0.1398	0	1	0.8478	0.1493	0.1253	0.1023	0.922	0.141	0.4941	0.1471	0.0139	0.1034	-8291.7194
power	2	0.25	1	437	0.9737	0.1454	0	1	0.6242	0.1449	0.0209	0.1003	1.0375	0.147	0.6143	0.144	0.0946	0.1027	-8385.4511
power	2	0.25	1	438	0.8433	0.1469	0	1	0.9173	0.149	0.1907	0.1034	1.176	0.1504	0.3805	0.1449	-0.0985	0.105	-8444.2774
power	2	0.25	1	439	1.2051	0.1467	0	1	0.8398	0.1397	0.1201	0.0997	0.8226	0.1458	0.3483	0.135	-0.0341	0.1	-8349.7223
power	2	0.25	1	440	0.9797	0.1408	0	1	1.1647	0.1504	-0.1593	0.1002	0.9341	0.1426	0.1428	0.143	0.2549	0.0998	-8267.547
power	2	0.25	1	441	0.7429	0.1492	0	1	1.2248	0.1507	-0.0877	0.1051	1.2977	0.154	0.0923	0.1426	0.1902	0.1063	-8459.9951
power	2	0.25	1	442	1.0186	0.1454	0	1	1.0123	0.1448	0.0673	0.1021	1.0272	0.1472	0.183	0.1382	0.05	0.1024	-8315.1249
power	2	0.25	1	443	1.0625	0.1463	0	1	0.9793	0.1489	0.1571	0.1017	0.9246	0.1471	0.2919	0.1433	-0.0861	0.1021	-8343.4319
power	2	0.25	1	444	1.0646	0.1442	0	1	1.0065	0.1424	0.2578	0.0991	0.9052	0.145	0.2145	0.1363	-0.1358	0.099	-8281.4594
power	2	0.25	1	445	0.9228	0.1439	0	1	1.0319	0.1427	-0.0921	0.0989	1.0394	0.1463	0.2222	0.1366	0.1848	0.0994	-8335.4878
power	2	0.25	1	446	1.1633	0.1422	0	1	0.9111	0.1452	-0.0072	0.0978	0.7869	0.1415	0.3138	0.1401	0.1088	0.0978	-8260.6907
power	2	0.25	1	447	0.9646	0.1461	0	1	0.9282	0.1499	-5e-04	0.103	0.9974	0.1485	0.3773	0.1459	0.1005	0.1038	-8363.6107
power	2	0.25	1	448	0.9629	0.1436	0	1	0.8478	0.1469	0.0354	0.1026	1.0107	0.1456	0.4406	0.1441	0.0665	0.1037	-8336.5361
power	2	0.25	1	449	0.9341	0.1447	0	1	1.0325	0.1463	0.0491	0.1025	1.0956	0.1469	0.1992	0.14	0.0618	0.1033	-8345.1809
power	2	0.25	1	450	1.0002	0.1461	0	1	1.0711	0.1549	-0.0268	0.1039	0.9679	0.1484	0.2541	0.1488	0.1301	0.1039	-8379.1522
power	2	0.25	1	451	0.6888	0.1445	0	1	1.1443	0.1505	0.1569	0.1037	1.2552	0.1496	0.2203	0.144	-0.0588	0.1051	-8397.5438
power	2	0.25	1	452	0.9169	0.1416	0	1	1.1841	0.1419	-0.0393	0.0999	1.0366	0.144	0.0814	0.1344	0.088	0.0995	-8334.9854
power	2	0.25	1	453	1.0097	0.1406	0	1	0.8198	0.1405	5e-04	0.0972	0.9439	0.1415	0.407	0.1368	0.1699	0.0983	-8274.0589
power	2	0.25	1	454	1.2208	0.1419	0	1	1.3923	0.1422	0.0411	0.0985	0.6787	0.1404	-0.1431	0.131	0.0309	0.0956	-8237.5071
power	2	0.25	1	455	0.7817	0.1431	0	1	1.0636	0.1495	0.0641	0.1037	1.1828	0.1474	0.2427	0.1433	0.0547	0.1048	-8353.7225
power	2	0.25	1	456	1.0206	0.1397	0	1	1.0617	0.1448	0.107	0.0994	0.8976	0.1415	0.2359	0.1389	-0.0029	0.0986	-8320.9128
power	2	0.25	1	457	1.1268	0.1446	0	1	0.942	0.144	0.0819	0.1002	0.8885	0.1452	0.2998	0.1389	0.0695	0.1001	-8349.2869
power	2	0.25	1	458	0.8384	0.1413	0	1	1.0073	0.1479	0.0555	0.1029	1.0583	0.1451	0.3313	0.143	0.0708	0.1035	-8335.6939
power	2	0.25	1	459	0.887	0.1452	0	1	0.928	0.1418	0.1909	0.1003	1.1042	0.1478	0.2878	0.1366	-0.1328	0.1016	-8311.5802
power	2	0.25	1	460	0.7893	0.1415	0	1	1.1885	0.145	-0.0208	0.1019	1.13	0.1451	0.1071	0.1378	0.1192	0.1024	-8266.5013
power	2	0.25	1	461	1.2384	0.1481	0	1	1.1031	0.1425	0.1745	0.1032	0.8037	0.1479	0.1042	0.1351	-0.0718	0.1017	-8347.6132
power	2	0.25	1	462	0.7006	0.1443	0	1	0.8994	0.1521	-0.1228	0.101	1.2835	0.1498	0.4111	0.1483	0.2291	0.1033	-8396.7205
power	2	0.25	1	463	0.8364	0.145	0	1	1.0921	0.138	-0.0924	0.0989	1.1986	0.1496	0.1159	0.1309	0.2151	0.0991	-8352.2192
power	2	0.25	1	464	1.1809	0.1421	0	1	0.8823	0.1423	-0.0628	0.1	0.7262	0.141	0.3803	0.1386	0.1348	0.0997	-8302.5531
power	2	0.25	1	465	1.1634	0.1448	0	1	1.0964	0.1457	-0.0692	0.101	0.8453	0.1442	0.0912	0.1386	0.1845	0.1003	-8277.5168
power	2	0.25	1	466	0.9964	0.1439	0	1	0.8226	0.1446	0.1846	0.1009	0.9915	0.1457	0.4517	0.1407	-0.1533	0.102	-8349.8886
power	2	0.25	1	467	1.0482	0.1462	0	1	0.7429	0.1422	0.0601	0.1014	0.9886	0.1472	0.4539	0.1394	0.0451	0.103	-8319.9212
power	2	0.25	1	468	0.8421	0.1411	0	1	0.8947	0.1473	0.0857	0.101	1.0653	0.1442	0.4064	0.1437	0.04	0.1024	-8285.6745
power	2	0.25	1	469	1.1517	0.1484	0	1	0.9112	0.15	0.0045	0.1046	0.8713	0.1485	0.3685	0.1463	0.1249	0.1048	-8387.5684
power	2	0.25	1	470	0.989	0.1442	0	1	1.0834	0.1433	0.0497	0.0995	0.9517	0.1456	0.1938	0.1372	0.0576	0.0992	-8353.4786
power	2	0.25	1	471	1.2595	0.1502	0	1	1.2685	0.1526	0.2685	0.1068	0.7508	0.1491	0.0643	0.1444	-0.1683	0.1049	-8434.4636
power	2	0.25	1	472	0.7855	0.1478	0	1	1.1586	0.154	-0.0508	0.1048	1.2293	0.1522	0.189	0.1465	0.1478	0.1058	-8469.3029
power	2	0.25	1	473	1.1438	0.1479	0	1	1.1912	0.1482	0.0242	0.1022	0.8702	0.1482	0.0584	0.1409	0.0311	0.1009	-8382.3182
power	2	0.25	1	474	1.0932	0.1471	0	1	1.0419	0.1473	-0.059	0.1011	0.9239	0.1478	0.1708	0.1413	0.1594	0.101	-8306.5316
power	2	0.25	1	475	1.0019	0.1442	0	1	1.1217	0.1469	0.2819	0.1016	0.9544	0.1459	0.1504	0.1399	-0.2352	0.1012	-8318.1111
power	2	0.25	1	476	0.8464	0.1415	0	1	0.9942	0.1491	-0.0561	0.1004	1.0823	0.1445	0.3094	0.1447	0.1582	0.1016	-8318.3099
power	2	0.25	1	477	0.8656	0.1462	0	1	1.1723	0.1455	-0.0854	0.102	1.1375	0.1494	0.071	0.1379	0.1548	0.1022	-8371.736
power	2	0.25	1	478	1.0623	0.1524	0	1	0.7327	0.1434	0.216	0.1027	1.0734	0.1548	0.4563	0.1404	-0.1462	0.104	-8435.5945
power	2	0.25	1	479	0.8558	0.1468	0	1	1.0135	0.1492	0.1668	0.104	1.1775	0.1516	0.2756	0.1443	-0.0548	0.1044	-8372.3151
power	2	0.25	1	480	1.0753	0.1446	0	1	0.9542	0.1417	0.0495	0.0997	0.9715	0.1464	0.2019	0.1363	0.0802	0.0995	-8294.2542
power	2	0.25	1	481	0.9893	0.1467	0	1	0.9943	0.1403	-0.0549	0.0997	0.9925	0.1479	0.2161	0.1348	0.1486	0.1002	-8316.9269
power	2	0.25	1	482	0.9619	0.143	0	1	1.1244	0.147	0.0845	0.1016	0.9911	0.145	0.1885	0.1407	0.0454	0.1013	-8368.8226
power	2	0.25	1	483	1.1784	0.1463	0	1	0.9525	0.1464	0.1586	0.1013	0.8585	0.1457	0.2504	0.1405	-0.0857	0.1013	-8349.4508
power	2	0.25	1	484	0.8571	0.1416	0	1	1.1838	0.1466	0.0772	0.1	1.074	0.1445	0.0804	0.1393	-0.0419	0.0999	-8287.3917
power	2	0.25	1	485	1.0819	0.145	0	1	1.0641	0.1417	-0.0678	0.1018	0.9065	0.1461	0.1963	0.1349	0.202	0.1014	-8346.9851
power	2	0.25	1	486	0.9237	0.145	0	1	1.0553	0.1431	-0.1266	0.0999	1.0738	0.1474	0.197	0.1364	0.2477	0.1005	-8348.3965
power	2	0.25	1	487	1.2145	0.1436	0	1	0.9758	0.1456	0.0207	0.101	0.7553	0.1424	0.272	0.1402	0.0761	0.1004	-8310.3305
power	2	0.25	1	488	1.164	0.1403	0	1	1.1652	0.1486	-0.001	0.1016	0.7964	0.1402	0.0995	0.1417	0.1064	0.0999	-8292.7794
power	2	0.25	1	489	0.9935	0.1464	0	1	1.2289	0.152	0.0563	0.1035	0.97	0.1476	0.1131	0.1446	-3e-04	0.1028	-8421.9142
power	2	0.25	1	490	1.1755	0.145	0	1	1.0922	0.1356	-0.0739	0.0986	0.8574	0.1447	0.0877	0.1282	0.1643	0.0974	-8324.1478
power	2	0.25	1	491	1.175	0.1468	0	1	1.1163	0.1444	0.091	0.1028	0.8639	0.146	0.1234	0.1371	0.035	0.1021	-8376.0564
power	2	0.25	1	492	0.8484	0.1466	0	1	1.1292	0.1467	-0.0303	0.101	1.1552	0.1508	0.1216	0.1396	0.1489	0.1012	-8358.3126
power	2	0.25	1	493	1.1676	0.1508	0	1	0.8688	0.1486	-0.0646	0.1039	0.8866	0.1509	0.4209	0.1446	0.1638	0.1045	-8456.8738
power	2	0.25	1	494	1.3137	0.1483	0	1	1.0011	0.1475	0.0859	0.1022	0.6882	0.1457	0.2262	0.1412	-0.0124	0.1016	-8327.3755
power	2	0.25	1	495	1.063	0.1435	0	1	1.1443	0.1473	0.0754	0.1019	0.8621	0.1442	0.169	0.1411	0.0017	0.101	-8340.3494
power	2	0.25	1	496	0.9647	0.1473	0	1	0.979	0.1502	0.0569	0.1056	1.1044	0.1508	0.2775	0.1453	0.0768	0.1061	-8413.1387
power	2	0.25	1	497	0.7486	0.1449	0	1	0.8997	0.147	0.0737	0.1021	1.3012	0.1499	0.3338	0.142	0.0621	0.1045	-8295.5573
power	2	0.25	1	498	1.1072	0.1486	0	1	1.0658	0.1425	0.0629	0.1021	0.9481	0.1496	0.1499	0.1359	-0.0097	0.1016	-8356.3849
power	2	0.25	1	499	1.1676	0.1506	0	1	0.9917	0.1454	0.0427	0.1022	0.8879	0.1499	0.2271	0.1387	0.1234	0.1025	-8412.1961
power	2	0.25	1	500	0.9512	0.1434	0	1	1.1529	0.1487	-0.0575	0.1017	0.9874	0.1454	0.1658	0.1423	0.1742	0.1014	-8363.0364
