# Supplementary material for: Genotype–covariate correlation and interaction disentangled by a whole-genome multivariate reaction norm model
Source: Nat Commun. 2019 May 20;10:2239. doi: 10.1038/s41467-019-10128-w (PMC6527612; doi:10.1038/s41467-019-10128-w)
Supplement: Supplementary file 13 — Source Data [file 41467_2019_10128_MOESM13_ESM.zip › data/figure3/f3_rnm_p.txt]

9.35471144896914e-55
5.47205728875624e-50
1.42659261293352e-41
1.47942026864213e-57
2.27959859061814e-47
9.94230982784265e-47
3.29496327322413e-54
7.17885387367044e-51
1.28180540487481e-49
1.5908517374066e-49
7.37435225695878e-33
1.00768402142851e-50
2.07605520449002e-49
1.88067554475323e-65
4.06858397684059e-54
1.80341143825975e-55
2.33486634511378e-50
4.20475546189836e-66
1.02065006476934e-51
1.81018524388951e-45
2.86799815010715e-46
2.02151241512055e-64
2.68976720695193e-50
4.80583615326879e-65
9.768710422243e-48
7.94362370135352e-49
1.08304889492886e-55
2.37634883705558e-56
1.51286275436274e-40
5.85254006194876e-62
3.24761371997718e-59
6.99405749080232e-63
2.4323315931088e-57
8.75596684979797e-58
6.17791054429378e-55
1.29908589393622e-63
2.53019157616696e-54
4.33976624754476e-59
5.8003629121153e-59
3.09677379605359e-63
7.98316854678586e-58
2.55198007208598e-49
4.5116602297325e-56
2.96373501017067e-57
5.42715077850821e-46
3.47342015052052e-51
1.00239353257359e-61
6.73172243381351e-65
2.73396968393796e-50
3.78512955437659e-55
3.7099738782467e-52
1.31989824921895e-50
3.07853750969905e-50
4.14360096323879e-56
4.69303790955235e-55
1.56864827586559e-46
1.97935207579818e-49
6.36118243628458e-46
9.78412191174428e-63
1.98676945205993e-53
2.18219049106884e-45
7.09245146556632e-65
1.17093124804717e-47
1.12638600040437e-46
4.17610968029203e-55
5.17080914872437e-45
1.12889061478086e-58
2.69720021536557e-46
6.29918642801934e-59
7.51504821878754e-80
3.32866531249499e-69
2.21283780314099e-62
1.0234966322519e-52
2.77532971597531e-49
3.68120352185972e-51
2.01196987150896e-46
4.63960477464189e-45
6.13659210742809e-49
2.29737049913361e-56
2.46040220781206e-52
1.45753126734772e-44
1.02646908045162e-52
6.7911513086789e-59
2.1313069724944e-58
1.94770216468932e-57
1.77857045894663e-53
2.10093002275816e-55
1.26547062901693e-44
2.84294288478003e-51
3.0922051084049e-48
1.64151646217622e-59
4.0709044879118e-56
3.9201130263879e-59
2.03641073126494e-41
1.42171687426796e-56
4.57343794512496e-56
1.18487791349881e-51
1.11795998180546e-60
3.40514091541563e-68
1.80359178842294e-55
