# Supplementary material for: Genotype–covariate correlation and interaction disentangled by a whole-genome multivariate reaction norm model
Source: Nat Commun. 2019 May 20;10:2239. doi: 10.1038/s41467-019-10128-w (PMC6527612; doi:10.1038/s41467-019-10128-w)
Supplement: Supplementary file 13 — Source Data [file 41467_2019_10128_MOESM13_ESM.zip › data/fs10/fs10_res_mrnm_1.txt]

V1	V2	V3	V4	V5	V6	V7	V8	V9	V10	V11	V12	V13	V14	V15	V16	V17
power	mrnm	0.25	1	0.8412	1.0362	0.246	0	0.4957	0.0769	0	0	-0.0142	1.0845	0.9759	0.6137	-12745.6841
power	mrnm	0.25	2	1.0944	1.0668	0.2041	0	0.5104	0.1298	0	0	0.0069	0.8568	0.8599	0.5428	-12765.05
power	mrnm	0.25	3	1.1134	1.1284	0.4396	0	0.4647	0.0897	0	0	0.0143	1.0004	0.8361	0.4034	-12913.6636
power	mrnm	0.25	4	0.8718	1.0857	0.3137	0	0.4868	0.0441	0	0	-0.011	1.1835	0.9227	0.4757	-13025.0857
power	mrnm	0.25	5	0.9426	0.9664	0.37	0	0.5502	0.0707	0	0	-0.0094	1.0126	1.0333	0.4681	-12892.8537
power	mrnm	0.25	6	0.939	0.9822	0.2497	0	0.4719	0.1091	0	0	0.0023	1.0748	0.9746	0.5417	-12780.8885
power	mrnm	0.25	7	0.9881	0.9689	0.3315	0	0.5274	0.072	0	0	-0.01	0.9746	0.9788	0.4631	-12787.8029
power	mrnm	0.25	8	0.9682	0.9923	0.3537	0	0.4932	0.1347	0	0	-0.0101	1.0627	0.976	0.4596	-12839.8882
power	mrnm	0.25	9	1.1249	1.01	0.2736	0	0.4966	0.1164	0	0	0	0.8536	0.9982	0.5518	-12878.9427
power	mrnm	0.25	10	1.0877	1.0197	0.3395	0	0.5057	0.083	0	0	0.0125	0.9525	0.9881	0.4958	-12979.3458
power	mrnm	0.25	11	0.8676	1.1166	0.2938	0	0.4837	0.082	0	0	0.0056	1.1475	0.845	0.4747	-12873.3865
power	mrnm	0.25	12	0.9793	1.0689	0.2949	0	0.4894	0.0994	0	0	0.0054	1.0098	0.8924	0.4655	-12835.7222
power	mrnm	0.25	13	1.269	1.0345	0.3694	0	0.5341	0.0998	0	0	0.013	0.7224	0.9693	0.4732	-12953.1065
power	mrnm	0.25	14	0.8843	1.0488	0.2997	0	0.5076	0.0698	0	0	3e-04	1.0935	0.9294	0.5119	-12845.2293
power	mrnm	0.25	15	1.0073	1.0477	0.3997	0	0.5292	0.1209	0	0	0.0113	0.9556	0.971	0.4011	-12977.3392
power	mrnm	0.25	16	1.0779	1.0953	0.38	0	0.5057	0.1113	0	0	0.0142	0.8716	0.8507	0.3611	-12820.7719
power	mrnm	0.25	17	0.7942	1.0633	0.3176	0	0.443	0.0593	0	0	0.0035	1.1947	0.9387	0.5004	-12768.9492
power	mrnm	0.25	18	1.0626	1.0643	0.3052	0	0.5159	0.1114	0	0	0.002	0.974	0.9183	0.507	-12961.9328
power	mrnm	0.25	19	0.8788	0.9524	0.294	0	0.4575	0.1124	0	0	-0.0061	1.1718	1.0287	0.4868	-12878.4951
power	mrnm	0.25	20	1.1123	0.9408	0.26	0	0.4695	0.0997	0	0	0.0041	0.9765	1.0454	0.5913	-12898.2557
power	mrnm	0.25	21	1.0698	0.9505	0.2741	0	0.4979	0.086	0	0	0.0054	0.9343	1.0274	0.5085	-12895.5435
power	mrnm	0.25	22	0.958	1.0612	0.2349	0	0.4779	0.0908	0	0	0.002	1.1332	0.968	0.6151	-13027.2801
power	mrnm	0.25	23	0.8898	0.7816	0.1888	0	0.4701	0.0977	0	0	-0.0016	1.1107	1.2403	0.5808	-12916.7911
power	mrnm	0.25	24	1.1019	1.1567	0.4724	0	0.5016	0.1048	0	0	-1e-04	0.9667	0.844	0.3465	-13024.3732
power	mrnm	0.25	25	1.0358	1.1672	0.2313	0	0.5153	0.1314	0	0	-0.0045	1.0003	0.8433	0.565	-13054.9504
power	mrnm	0.25	26	1.1132	0.9994	0.3573	0	0.4784	0.1148	0	0	0.0273	0.9099	0.9823	0.4606	-12855.3167
power	mrnm	0.25	27	0.9389	1.0227	0.3378	0	0.5469	0.1055	0	0	-0.0061	1.0345	1.0125	0.4589	-13070.0488
power	mrnm	0.25	28	0.9931	0.92	0.2232	0	0.4832	0.0875	0	0	-0.0017	1.0253	1.0767	0.5288	-12959.4577
power	mrnm	0.25	29	1.0309	1.0497	0.2297	0	0.4538	0.0961	0	0	-0.0018	1.0281	0.9358	0.5681	-12893.0812
power	mrnm	0.25	30	1.1006	1.0772	0.3785	0	0.4804	0.0793	0	0	-0.0223	0.9051	0.889	0.3566	-12908.9403
power	mrnm	0.25	31	0.9786	1.0769	0.2705	0	0.4865	0.0835	0	0	-0.0029	0.9626	0.9374	0.5135	-12872.1945
power	mrnm	0.25	32	0.7803	0.8376	0.2111	0	0.5006	0.0727	0	0	-0.0324	1.2516	1.1402	0.6243	-12841.0535
power	mrnm	0.25	33	1.0298	0.9172	0.3182	0	0.533	0.1521	0	0	0.0224	1.0161	1.0953	0.4818	-13065.0617
power	mrnm	0.25	34	1.1375	1.0907	0.4288	0	0.5445	0.1166	0	0	0.0294	0.8504	0.8844	0.3769	-12937.3547
power	mrnm	0.25	35	1.0107	0.9409	0.3123	0	0.4694	0.0469	0	0	-0.0031	1.0234	1.09	0.5012	-12979.1466
power	mrnm	0.25	36	0.9832	1.1891	0.2693	0	0.5398	0.0946	0	0	-0.0217	0.9693	0.8321	0.5298	-13005.4567
power	mrnm	0.25	37	1.0921	1.1292	0.4434	0	0.4796	0.1182	0	0	0.0036	0.881	0.8721	0.3461	-12860.7817
power	mrnm	0.25	38	0.986	1.0641	0.2331	0	0.5095	0.1178	0	0	0.0272	1.0394	0.9346	0.5772	-12974.767
power	mrnm	0.25	39	0.8341	1.0013	0.3012	0	0.5087	0.1027	0	0	0.0063	1.1924	1.0546	0.4992	-13111.0337
power	mrnm	0.25	40	0.9526	1.0119	0.2708	0	0.4934	0.0863	0	0	-0.0258	1.0043	1.0565	0.5151	-13027.7308
power	mrnm	0.25	41	1.1822	1.1315	0.3603	0	0.4968	0.0953	0	0	-0.023	0.834	0.8727	0.428	-13003.805
power	mrnm	0.25	42	1.0876	0.9153	0.2676	0	0.4923	0.1073	0	0	-0.0219	0.8685	1.0939	0.5246	-12861.6863
power	mrnm	0.25	43	0.9674	1.1699	0.3339	0	0.4556	0.0947	0	0	0.0082	1.0301	0.8784	0.4519	-12983.9124
power	mrnm	0.25	44	1.0593	0.9235	0.2741	0	0.4844	0.1221	0	0	0.0223	0.9759	1.0336	0.5471	-12802.6075
power	mrnm	0.25	45	0.8876	1.2108	0.3307	0	0.5208	0.0904	0	0	-0.0105	1.1005	0.8063	0.4507	-13026.841
power	mrnm	0.25	46	0.8103	0.8986	0.1676	0	0.5118	0.0933	0	0	-0.0102	1.2053	1.0986	0.6526	-12910.5426
power	mrnm	0.25	47	0.9564	1.0446	0.3276	0	0.4845	0.0892	0	0	-0.0135	1.0787	0.955	0.4592	-12957.8046
power	mrnm	0.25	48	0.9999	1.0118	0.3841	0	0.5294	0.0793	0	0	-0.0262	0.9273	0.9642	0.2969	-12950.6593
power	mrnm	0.25	49	0.9384	1.0605	0.3486	0	0.4881	0.0938	0	0	0.0276	1.0234	0.9363	0.3795	-12919.763
power	mrnm	0.25	50	1.0028	1.0114	0.2237	0	0.5084	0.1123	0	0	0.0308	1.0297	0.9547	0.595	-12886.8911
power	mrnm	0.25	51	1.0595	1.17	0.3525	0	0.5114	0.0688	0	0	-0.0125	1.0287	0.8365	0.5569	-12986.683
power	mrnm	0.25	52	1.0045	1.0797	0.3495	0	0.5242	0.0974	0	0	-0.0357	0.9823	0.8588	0.4804	-12764.9416
power	mrnm	0.25	53	0.8472	0.9894	0.1639	0	0.5396	0.1152	0	0	8e-04	1.149	1.0818	0.6685	-13114.1323
power	mrnm	0.25	54	0.9165	0.9119	0.2587	0	0.4967	0.1217	0	0	0.0208	1.0891	1.0575	0.5482	-12821.5899
power	mrnm	0.25	55	1.0309	0.966	0.1763	0	0.504	0.1017	0	0	-0.0342	0.9713	0.9808	0.594	-12844.032
power	mrnm	0.25	56	0.9925	1.0205	0.2828	0	0.4832	0.1095	0	0	0.0278	1.008	0.9895	0.5363	-12900.7268
power	mrnm	0.25	57	1.0704	1.1292	0.5106	0	0.5067	0.0825	0	0	0.0086	0.906	0.8446	0.2987	-12840.3717
power	mrnm	0.25	58	1.1053	0.9368	0.3722	0	0.5237	0.0748	0	0	-0.0013	0.8699	1.0629	0.4448	-12916.8234
power	mrnm	0.25	59	1.0411	1.0871	0.5062	0	0.4948	0.088	0	0	0.0051	0.9821	0.8187	0.2657	-12758.7553
power	mrnm	0.25	60	0.9956	1.1515	0.4633	0	0.5246	0.0727	0	0	-0.0095	1.002	0.8931	0.3336	-13101.7617
power	mrnm	0.25	61	0.9334	1.1306	0.3154	0	0.503	0.1434	0	0	-0.0182	1.0699	0.9223	0.4759	-13068.2296
power	mrnm	0.25	62	1.0041	1.0442	0.3508	0	0.5281	0.0778	0	0	-0.0043	0.9719	0.9384	0.4703	-12880.4398
power	mrnm	0.25	63	1.0495	1.0346	0.4185	0	0.5293	0.0445	0	0	-0.0272	0.8829	0.9696	0.3814	-12894.3303
power	mrnm	0.25	64	0.9509	1.0772	0.3029	0	0.5305	0.1565	0	0	0.0028	1.0258	0.9284	0.4715	-12986.771
power	mrnm	0.25	65	0.9873	1.0985	0.4343	0	0.5356	0.1124	0	0	0.0041	1.0424	0.946	0.4435	-13056.0828
power	mrnm	0.25	66	1.2709	1.1659	0.5175	0	0.4586	0.1324	0	0	0.0241	0.823	0.8417	0.3242	-12976.2137
power	mrnm	0.25	67	1.095	1.1043	0.2272	0	0.4945	0.0795	0	0	-0.0251	0.8697	0.8278	0.5472	-12741.3698
power	mrnm	0.25	68	0.7918	1.0468	0.3036	0	0.5252	0.064	0	0	-0.04	1.1622	0.9849	0.4639	-13024.3461
power	mrnm	0.25	69	0.6856	0.8889	0.2055	0	0.5078	0.0997	0	0	0.016	1.3098	1.1064	0.6077	-12869.5534
power	mrnm	0.25	70	1.1079	1.0959	0.3719	0	0.4603	0.075	0	0	-0.0039	0.9147	0.9195	0.414	-12963.4692
power	mrnm	0.25	71	1.0514	0.9523	0.3162	0	0.4206	0.122	0	0	0.01	0.9952	1.0197	0.4969	-12735.3929
power	mrnm	0.25	72	1.2146	1.1634	0.4315	0	0.4987	0.1495	0	0	6e-04	0.8589	0.8319	0.3432	-13072.7209
power	mrnm	0.25	73	0.7673	1.0937	0.2633	0	0.5303	0.1051	0	0	-0.0297	1.2194	0.9128	0.5393	-12959.9155
power	mrnm	0.25	74	1.0187	1.0413	0.312	0	0.5222	0.1242	0	0	-0.0264	0.9861	0.936	0.4669	-12941.837
power	mrnm	0.25	75	0.9129	1.1517	0.3821	0	0.6138	0.1145	0	0	0.0022	1.0267	0.7991	0.37	-12979.4785
power	mrnm	0.25	76	1.1263	0.8968	0.1622	0	0.4721	0.103	0	0	-3e-04	0.8923	1.0732	0.5832	-12891.9505
power	mrnm	0.25	77	1.2336	1.0271	0.3666	0	0.5299	0.0937	0	0	-0.0064	0.7468	0.9618	0.3854	-13001.675
power	mrnm	0.25	78	1.0207	1.0504	0.3422	0	0.5097	0.1304	0	0	0.047	0.974	0.9327	0.4875	-12863.4321
power	mrnm	0.25	79	1.001	1.0413	0.3744	0	0.4632	0.0882	0	0	0.0012	1.0444	0.9821	0.4378	-12970.7774
power	mrnm	0.25	80	0.9655	1.064	0.3434	0	0.4771	0.1208	0	0	-6e-04	1.0243	0.9164	0.4739	-12790.3164
power	mrnm	0.25	81	1.0621	1.0989	0.3152	0	0.4837	0.0907	0	0	0.0164	0.8844	0.8741	0.4208	-12841.3313
power	mrnm	0.25	82	1.0803	1.0542	0.2733	0	0.4999	0.0852	0	0	0.0148	0.8691	0.9309	0.4982	-12860.4615
power	mrnm	0.25	83	1.2781	1.0534	0.4486	0	0.4725	0.1279	0	0	0.0188	0.74	0.9795	0.359	-12974.6888
power	mrnm	0.25	84	0.8569	0.8935	0.1881	0	0.5188	0.0984	0	0	-0.015	1.1709	1.1173	0.6112	-13006.1613
power	mrnm	0.25	85	1.1967	1.0109	0.3365	0	0.467	0.0694	0	0	-0.0013	0.9046	1.0892	0.5146	-13210.5904
power	mrnm	0.25	86	0.9691	1.0228	0.3388	0	0.5105	0.1136	0	0	-0.0067	0.9783	0.9563	0.4344	-12836.8119
power	mrnm	0.25	87	0.886	0.9397	0.2797	0	0.4816	0.1006	0	0	0.0016	1.1833	1.1061	0.5459	-13065.8856
power	mrnm	0.25	88	1.3281	1.0786	0.4278	0	0.4829	0.1109	0	0	-0.0116	0.7237	0.9126	0.3929	-12947.1144
power	mrnm	0.25	89	0.9755	0.8606	0.3012	0	0.5216	0.1344	0	0	0.013	1.0312	1.132	0.5194	-12906.8244
power	mrnm	0.25	90	0.7754	0.9628	0.2808	0	0.4657	0.1113	0	0	-0.0102	1.2432	1.0942	0.543	-12963.5545
power	mrnm	0.25	91	1.034	0.9514	0.3589	0	0.4589	0.1177	0	0	-0.0167	1.0934	1.0598	0.5193	-12941.8736
power	mrnm	0.25	92	0.906	1.0771	0.2601	0	0.4886	0.1097	0	0	0.0257	1.0867	0.9252	0.5283	-12909.4672
power	mrnm	0.25	93	1.0662	1.0406	0.33	0	0.4878	0.1165	0	0	0.0122	0.9491	0.9628	0.4856	-12911.1375
power	mrnm	0.25	94	0.9089	1.0437	0.4263	0	0.5322	0.1486	0	0	0.0134	1.1156	0.9204	0.379	-12914.7205
power	mrnm	0.25	95	0.9487	0.9357	0.298	0	0.5217	0.1115	0	0	-0.0251	1.0275	1.0384	0.481	-12875.2716
power	mrnm	0.25	96	1.1649	1.0709	0.4052	0	0.4546	0.0953	0	0	-0.0241	0.8406	0.9022	0.3927	-12787.5894
power	mrnm	0.25	97	1.0918	0.8944	0.3602	0	0.5055	0.1588	0	0	0.0319	0.8714	1.0864	0.3713	-12896.4209
power	mrnm	0.25	98	0.8983	0.9342	0.1727	0	0.4996	0.0928	0	0	0.0287	1.1257	1.0468	0.6631	-12863.3783
power	mrnm	0.25	99	0.9672	1.1216	0.4825	0	0.5203	0.0697	0	0	0.0071	0.9931	0.9048	0.2952	-13008.494
power	mrnm	0.25	100	1.1163	1.1187	0.4751	0	0.4891	0.1161	0	0	0.0352	0.873	0.8693	0.361	-12829.0583
type1	mrnm	0.25	1	0.8291	1.0393	0.2078	0	0.2164	0.0272	0	0	-0.0051	1.1165	0.9726	0.6454	-12125.8168
type1	mrnm	0.25	2	1.1107	1.0658	0.2394	0	0.2644	0.0627	0	0	0.012	0.8263	0.861	0.5123	-12211.87
type1	mrnm	0.25	3	1.099	1.1284	0.4342	0	0.2297	0.049	0	0	-3e-04	0.9758	0.8361	0.3896	-12351.0253
type1	mrnm	0.25	4	1.0094	1.0851	0.3205	0	0.2105	-0.0038	0	0	-0.0013	1.0427	0.9233	0.4659	-12409.6545
type1	mrnm	0.25	5	0.9825	0.9656	0.3846	0	0.285	0.0321	0	0	-0.003	0.9818	1.0341	0.449	-12340.3446
type1	mrnm	0.25	6	0.901	0.9807	0.2456	0	0.2186	0.0468	0	0	0.014	1.1192	0.9763	0.5418	-12228.2752
type1	mrnm	0.25	7	1.0119	0.9692	0.3266	0	0.2549	0.0277	0	0	-9e-04	0.9766	0.9784	0.4755	-12232.5234
type1	mrnm	0.25	8	0.9877	0.9908	0.3553	0	0.2531	0.0844	0	0	-0.0014	1.0268	0.9776	0.45	-12302.5125
type1	mrnm	0.25	9	1.1386	1.011	0.2697	0	0.2579	0.0649	0	0	0.0015	0.8359	0.9971	0.5615	-12332.4215
type1	mrnm	0.25	10	1.0229	1.0198	0.3058	0	0.2526	0.0589	0	0	0.0131	0.9993	0.988	0.5106	-12413.6226
type1	mrnm	0.25	11	0.9331	1.1171	0.2907	0	0.2127	0.0423	0	0	-3e-04	1.0895	0.8444	0.476	-12278.3861
type1	mrnm	0.25	12	0.9295	1.0697	0.2854	0	0.2415	0.0443	0	0	-0.003	1.0369	0.8915	0.4775	-12247.6949
type1	mrnm	0.25	13	1.2902	1.0337	0.367	0	0.2496	0.0423	0	0	0.0146	0.7254	0.9702	0.497	-12340.394
type1	mrnm	0.25	14	0.8746	1.0497	0.3184	0	0.2428	0.0541	0	0	-0.001	1.1363	0.9284	0.5074	-12275.7957
type1	mrnm	0.25	15	0.9826	1.0465	0.4187	0	0.2675	0.0612	0	0	0	0.9975	0.9723	0.3725	-12437.355
type1	mrnm	0.25	16	0.9749	1.0958	0.3674	0	0.2719	0.0461	0	0	0.0076	0.9859	0.8502	0.3729	-12326.8748
type1	mrnm	0.25	17	0.8588	1.063	0.3175	0	0.2178	0.0188	0	0	2e-04	1.127	0.939	0.4972	-12239.8554
type1	mrnm	0.25	18	1.0674	1.0642	0.3135	0	0.2378	0.0517	0	0	0.004	0.9683	0.9184	0.4893	-12369.7816
type1	mrnm	0.25	19	0.8702	0.9528	0.2892	0	0.2535	0.0694	0	0	-0.0012	1.1501	1.0283	0.4862	-12382.2721
type1	mrnm	0.25	20	0.9835	0.9397	0.2409	0	0.2528	0.0599	0	0	0.0052	1.0905	1.0467	0.609	-12391.2041
type1	mrnm	0.25	21	1.0039	0.9514	0.2466	0	0.267	0.0473	0	0	0.0134	0.9999	1.0264	0.529	-12399.8278
type1	mrnm	0.25	22	0.9731	1.0627	0.24	0	0.2483	0.0414	0	0	-0.0013	1.0955	0.9664	0.5984	-12502.5555
type1	mrnm	0.25	23	0.8387	0.7812	0.1549	0	0.2407	0.0556	0	0	0.0033	1.1445	1.2408	0.6128	-12368.2766
type1	mrnm	0.25	24	1.0112	1.1559	0.449	0	0.2633	0.0543	0	0	0.0118	1.0473	0.8448	0.3814	-12473.4969
type1	mrnm	0.25	25	0.9799	1.167	0.2399	0	0.2705	0.0671	0	0	-0.003	1.0349	0.8435	0.5532	-12498.5133
type1	mrnm	0.25	26	1.0107	0.9982	0.3245	0	0.2558	0.0621	0	0	0.0208	0.9886	0.9836	0.4922	-12318.2128
type1	mrnm	0.25	27	0.9992	1.0237	0.3358	0	0.2661	0.042	0	0	-0.0187	1.0009	1.0115	0.4731	-12488.0874
type1	mrnm	0.25	28	1.0013	0.9174	0.2134	0	0.2497	0.0536	0	0	0.0122	1.0109	1.0795	0.5475	-12426.5059
type1	mrnm	0.25	29	1.037	1.0476	0.2274	0	0.206	0.0463	0	0	0.0111	0.9984	0.938	0.5614	-12306.8117
type1	mrnm	0.25	30	1.1024	1.0757	0.373	0	0.2254	0.04	0	0	-0.0153	0.8909	0.8906	0.3591	-12324.5327
type1	mrnm	0.25	31	0.9923	1.0764	0.274	0	0.2335	0.0447	0	0	-0.0032	0.9459	0.9378	0.5128	-12281.6561
type1	mrnm	0.25	32	0.8623	0.8396	0.2248	0	0.2366	0.0234	0	0	-0.0217	1.1755	1.138	0.5872	-12301.4677
type1	mrnm	0.25	33	0.986	0.9154	0.2864	0	0.2499	0.0712	0	0	0.01	1.056	1.0973	0.5213	-12444.1113
type1	mrnm	0.25	34	1.2021	1.0909	0.4467	0	0.2898	0.0574	0	0	0.0175	0.7882	0.8842	0.3521	-12419.5934
type1	mrnm	0.25	35	0.9567	0.9402	0.274	0	0.206	0.0148	0	0	-0.0139	1.0992	1.0908	0.5477	-12384.586
type1	mrnm	0.25	36	0.9538	1.1897	0.2811	0	0.292	0.0341	0	0	-0.0114	1.0142	0.8314	0.5386	-12468.1226
type1	mrnm	0.25	37	1.066	1.1298	0.4352	0	0.2563	0.0722	0	0	0.0123	0.8991	0.8714	0.3516	-12352.7418
type1	mrnm	0.25	38	0.9243	1.0644	0.2166	0	0.262	0.0699	0	0	0.0163	1.118	0.9344	0.605	-12443.0975
type1	mrnm	0.25	39	0.9229	1.0002	0.2981	0	0.2601	0.0452	0	0	-0.0136	1.105	1.0559	0.5025	-12569.5435
type1	mrnm	0.25	40	0.9652	1.0121	0.2511	0	0.2475	0.0489	0	0	-0.0137	1.0038	1.0563	0.5384	-12481.8551
type1	mrnm	0.25	41	1.1064	1.1315	0.3101	0	0.2218	0.0289	0	0	-0.0265	0.9174	0.8728	0.461	-12417.4412
type1	mrnm	0.25	42	1.1267	0.9153	0.2732	0	0.2293	0.0469	0	0	-0.0203	0.8602	1.0939	0.5279	-12311.1607
type1	mrnm	0.25	43	0.9266	1.172	0.3251	0	0.2351	0.0441	0	0	0.0236	1.0509	0.8762	0.4623	-12435.4191
type1	mrnm	0.25	44	1.0064	0.9228	0.2755	0	0.2501	0.0687	0	0	0.0166	1.0394	1.0344	0.5704	-12269.4489
type1	mrnm	0.25	45	0.9362	1.2122	0.3284	0	0.255	0.0559	0	0	-0.0059	1.0469	0.8047	0.4628	-12420.5017
type1	mrnm	0.25	46	0.8475	0.8968	0.1617	0	0.2477	0.0441	0	0	0.0038	1.1802	1.1005	0.6435	-12375.2729
type1	mrnm	0.25	47	0.9071	1.0436	0.2945	0	0.2394	0.0242	0	0	-0.0193	1.1015	0.956	0.487	-12378.3436
type1	mrnm	0.25	48	0.9535	1.0117	0.3845	0	0.2599	0.0132	0	0	-0.033	1.0041	0.9643	0.302	-12409.1172
type1	mrnm	0.25	49	0.9315	1.059	0.3226	0	0.2434	0.0456	0	0	0.0152	1.0272	0.938	0.4048	-12371.6395
type1	mrnm	0.25	50	0.994	1.0105	0.2542	0	0.2575	0.0594	0	0	0.0158	1.0292	0.9557	0.5645	-12326.7207
type1	mrnm	0.25	51	1.0129	1.1701	0.3559	0	0.2468	0.0613	0	0	0.0109	1.075	0.8365	0.5434	-12402.9815
type1	mrnm	0.25	52	1.027	1.0835	0.3526	0	0.2382	0.0305	0	0	-0.041	0.9952	0.8548	0.4671	-12214.6619
type1	mrnm	0.25	53	0.9477	0.9888	0.2102	0	0.2644	0.0526	0	0	0.0083	1.0423	1.0825	0.6153	-12518.081
type1	mrnm	0.25	54	0.8829	0.9103	0.2293	0	0.2714	0.074	0	0	0.0158	1.0814	1.0592	0.5514	-12294.7814
type1	mrnm	0.25	55	1.0572	0.97	0.2003	0	0.2675	0.0397	0	0	-0.0356	0.9313	0.9765	0.5735	-12311.9077
type1	mrnm	0.25	56	0.9988	1.0193	0.3078	0	0.2342	0.0578	0	0	0.0163	0.9788	0.9907	0.5022	-12304.1845
type1	mrnm	0.25	57	1.0002	1.1289	0.4875	0	0.262	0.0332	0	0	0.0068	0.9877	0.845	0.3222	-12313.2903
type1	mrnm	0.25	58	1.0963	0.9362	0.4002	0	0.2497	0.0443	0	0	-0.0097	0.8928	1.0636	0.4325	-12300.9272
type1	mrnm	0.25	59	1.0516	1.086	0.5315	0	0.2343	0.0265	0	0	-0.0163	0.9847	0.8199	0.2459	-12203.0873
type1	mrnm	0.25	60	1.052	1.1515	0.4563	0	0.2631	0.0343	0	0	-0.0068	0.9372	0.8931	0.3328	-12524.0172
type1	mrnm	0.25	61	0.872	1.127	0.2998	0	0.2276	0.06	0	0	-0.0313	1.1497	0.9261	0.5094	-12453.7316
type1	mrnm	0.25	62	0.9676	1.0454	0.3665	0	0.2462	0.0422	0	0	-0.0066	1.0238	0.9372	0.4621	-12264.3099
type1	mrnm	0.25	63	1.1369	1.0339	0.431	0	0.294	0.0149	0	0	-0.0194	0.7888	0.9704	0.3672	-12378.3105
type1	mrnm	0.25	64	0.9721	1.0753	0.2948	0	0.2742	0.0934	0	0	0.0019	1.0158	0.9303	0.4949	-12438.2274
type1	mrnm	0.25	65	1.058	1.0998	0.3954	0	0.2768	0.06	0	0	0.0063	0.9646	0.9446	0.4729	-12500.3574
type1	mrnm	0.25	66	1.2265	1.1634	0.46	0	0.2436	0.0737	0	0	0.0264	0.8374	0.8443	0.3693	-12470.3312
type1	mrnm	0.25	67	1.038	1.1045	0.2158	0	0.2294	0.0395	0	0	-0.0099	0.9419	0.8275	0.5454	-12194.3859
type1	mrnm	0.25	68	0.8379	1.048	0.3055	0	0.2771	0.0272	0	0	-0.0361	1.1081	0.9836	0.4682	-12453.5156
type1	mrnm	0.25	69	0.7033	0.8907	0.1964	0	0.23	0.0497	0	0	0.008	1.2856	1.1045	0.6066	-12242.0937
type1	mrnm	0.25	70	1.1275	1.096	0.3738	0	0.2145	0.0201	0	0	-0.0079	0.8979	0.9194	0.417	-12395.5141
type1	mrnm	0.25	71	1.0256	0.9524	0.3168	0	0.224	0.0695	0	0	0.0066	0.9898	1.0196	0.4837	-12251.2445
type1	mrnm	0.25	72	1.095	1.1622	0.4118	0	0.2742	0.0689	0	0	-0.0048	0.9636	0.8331	0.3741	-12560.9381
type1	mrnm	0.25	73	0.7611	1.0919	0.2908	0	0.2731	0.0624	0	0	-0.0138	1.2284	0.9147	0.518	-12394.9817
type1	mrnm	0.25	74	0.9608	1.044	0.3091	0	0.2481	0.0582	0	0	-0.0295	1.0779	0.933	0.4812	-12387.7869
type1	mrnm	0.25	75	0.9585	1.1522	0.3833	0	0.2898	0.0702	0	0	-0.0055	1.0081	0.7986	0.3615	-12374.0884
type1	mrnm	0.25	76	1.1369	0.8959	0.1774	0	0.2541	0.0706	0	0	0.0068	0.8591	1.0742	0.5793	-12364.1712
type1	mrnm	0.25	77	1.2496	1.0283	0.3588	0	0.2494	0.041	0	0	-0.0081	0.7478	0.9605	0.4026	-12414.8611
type1	mrnm	0.25	78	0.9674	1.0506	0.3467	0	0.2573	0.0653	0	0	0.0455	1.0189	0.9325	0.467	-12309.7491
type1	mrnm	0.25	79	0.921	1.0418	0.3498	0	0.2407	0.0441	0	0	-0.0062	1.0995	0.9815	0.4566	-12424.6969
type1	mrnm	0.25	80	0.9535	1.0654	0.3329	0	0.2383	0.0444	0	0	-0.0114	1.0353	0.9149	0.4811	-12256.1842
type1	mrnm	0.25	81	1.0818	1.0972	0.3386	0	0.2251	0.028	0	0	0.0046	0.8906	0.8759	0.4103	-12286.2739
type1	mrnm	0.25	82	1.1599	1.0549	0.2998	0	0.2344	0.0573	0	0	0.0128	0.7927	0.9301	0.4704	-12273.7698
type1	mrnm	0.25	83	1.2289	1.0509	0.4291	0	0.2393	0.0789	0	0	0.006	0.7923	0.9822	0.3872	-12442.9421
type1	mrnm	0.25	84	0.8522	0.8919	0.1494	0	0.2539	0.0554	0	0	-3e-04	1.1933	1.119	0.6478	-12463.0406
type1	mrnm	0.25	85	1.1984	1.0115	0.3546	0	0.2227	0.0353	0	0	0.017	0.9028	1.0885	0.5083	-12631.6833
type1	mrnm	0.25	86	0.9887	1.023	0.3194	0	0.281	0.0585	0	0	-0.0102	0.9466	0.9561	0.4419	-12339.4691
type1	mrnm	0.25	87	0.8866	0.9394	0.2741	0	0.2271	0.0453	0	0	-0.0022	1.1783	1.1065	0.5502	-12480.2406
type1	mrnm	0.25	88	1.2455	1.0779	0.4194	0	0.223	0.063	0	0	-4e-04	0.8297	0.9133	0.4108	-12390.3105
type1	mrnm	0.25	89	0.8782	0.8591	0.2431	0	0.2803	0.0597	0	0	-0.0016	1.1331	1.1336	0.577	-12394.1591
type1	mrnm	0.25	90	0.8575	0.9631	0.2994	0	0.2471	0.0517	0	0	-0.0054	1.1509	1.0939	0.5331	-12444.0022
type1	mrnm	0.25	91	1.0626	0.9506	0.3706	0	0.2125	0.0712	0	0	-0.0087	1.0172	1.0607	0.4706	-12359.858
type1	mrnm	0.25	92	0.8671	1.0724	0.2487	0	0.2385	0.063	0	0	-0.001	1.1424	0.9302	0.5535	-12353.7626
type1	mrnm	0.25	93	1.0944	1.0403	0.3378	0	0.2345	0.0716	0	0	0.0167	0.9215	0.9631	0.4673	-12363.1888
type1	mrnm	0.25	94	0.917	1.0439	0.4111	0	0.2681	0.0741	0	0	0.0109	1.0955	0.9202	0.3869	-12345.7872
type1	mrnm	0.25	95	0.9419	0.9354	0.2724	0	0.2476	0.0504	0	0	-0.018	1.0348	1.0387	0.4989	-12289.5332
type1	mrnm	0.25	96	1.1114	1.071	0.4116	0	0.2535	0.0571	0	0	-0.0222	0.8694	0.9021	0.4031	-12266.8886
type1	mrnm	0.25	97	1.1023	0.8957	0.3369	0	0.2634	0.0989	0	0	0.0372	0.8684	1.0851	0.3891	-12394.9627
type1	mrnm	0.25	98	0.9213	0.9374	0.1941	0	0.2332	0.0477	0	0	0.0155	1.1124	1.0433	0.6344	-12292.2886
type1	mrnm	0.25	99	0.9753	1.1226	0.4618	0	0.2779	0.0272	0	0	0.0134	1.0111	0.9037	0.3287	-12503.1346
type1	mrnm	0.25	100	1.1704	1.1186	0.4771	0	0.2491	0.0633	0	0	0.0208	0.8152	0.8695	0.3479	-12302.8059
power	mrnm	1	1	0.6769	1.0319	0.2171	0	1.2446	0.0853	0	0	-0.0256	1.2872	0.9555	0.519	-14009.9885
power	mrnm	1	2	1.0202	1.1221	0.2375	0	1.1884	0.1186	0	0	0.0173	0.9601	0.8946	0.51	-14088.7891
power	mrnm	1	3	1.0918	1.0521	0.3548	0	1.2433	0.0775	0	0	0.0277	0.9223	0.9008	0.422	-13966.9396
power	mrnm	1	4	0.888	0.9523	0.2442	0	1.2342	0.1205	0	0	0.0369	1.1616	1.0305	0.5433	-14053.2952
power	mrnm	1	5	1.0461	0.9149	0.2539	0	1.1499	0.1568	0	0	0.0284	0.9363	1.0978	0.5834	-13890.8476
power	mrnm	1	6	1.4731	1.0029	0.3287	0	1.2117	0.1584	0	0	0.0444	0.5414	0.9531	0.4521	-13945.9221
power	mrnm	1	7	0.9076	0.9734	0.2269	0	1.3031	0.0422	0	0	-9e-04	1.0047	1.0292	0.5731	-14015.0866
power	mrnm	1	8	1.0203	1.2422	0.3826	0	1.2008	0.095	0	0	-0.0085	1.0332	0.7838	0.4186	-14164.2128
power	mrnm	1	9	0.7854	1.06	0.391	0	1.3347	0.1181	0	0	-0.0066	1.2462	0.8854	0.4437	-13988.146
power	mrnm	1	10	0.7593	0.9726	0.2369	0	1.2706	0.1159	0	0	-0.02	1.2196	0.9965	0.5776	-13935.8311
power	mrnm	1	11	1.161	0.9461	0.389	0	1.2988	0.1158	0	0	0.0089	0.8056	1.0498	0.3959	-14061.1181
power	mrnm	1	12	1.1666	0.9415	0.2957	0	1.2832	0.1038	0	0	-0.0194	0.855	1.0602	0.4936	-14148.8414
power	mrnm	1	13	0.9522	1.006	0.3097	0	1.2907	0.0489	0	0	-0.013	0.9596	1.0157	0.4726	-14070.271
power	mrnm	1	14	0.9231	1.113	0.1952	0	1.2547	0.1216	0	0	0.0313	1.009	0.881	0.5361	-14038.964
power	mrnm	1	15	1.031	1.0501	0.3577	0	1.3678	0.1295	0	0	0.0531	0.8604	0.9078	0.4007	-14012.4972
power	mrnm	1	16	0.9455	0.9965	0.3149	0	1.2144	0.1164	0	0	-0.0445	1.1012	1.0199	0.5503	-14033.8554
power	mrnm	1	17	0.7176	1.0548	0.1763	0	1.1995	0.0821	0	0	0.0246	1.2171	0.9529	0.5927	-13969.8403
power	mrnm	1	18	0.9896	1.0478	0.2868	0	1.2493	0.097	0	0	-0.0603	1.0344	1.0019	0.5556	-14195.1831
power	mrnm	1	19	1.1477	0.9431	0.3184	0	1.2256	0.1431	0	0	0.0193	0.9046	1.0833	0.4701	-14167.1483
power	mrnm	1	20	0.9812	0.8867	0.1458	0	1.2651	0.087	0	0	-0.043	1.0219	1.1031	0.6278	-14074.7642
power	mrnm	1	21	1.0206	0.8183	0.3047	0	1.2338	0.1186	0	0	0.0287	0.9808	1.1557	0.511	-13926.6923
power	mrnm	1	22	1.033	0.9856	0.386	0	1.2861	0.1449	0	0	0.0324	0.96	1.0416	0.4036	-14195.635
power	mrnm	1	23	1.0288	1.0134	0.2924	0	1.2323	0.0447	0	0	-0.0168	0.8746	0.9678	0.4763	-13911.4991
power	mrnm	1	24	0.9795	1.0323	0.3472	0	1.2238	0.1419	0	0	0.0551	1.054	0.9863	0.4064	-14151.0319
power	mrnm	1	25	1.0931	1.192	0.4079	0	1.2856	0.058	0	0	0.0202	0.8057	0.8132	0.3868	-14022.3568
power	mrnm	1	26	1.0846	0.9052	0.2531	0	1.3183	0.1023	0	0	9e-04	0.951	1.0659	0.5915	-14059.8304
power	mrnm	1	27	0.9568	0.9954	0.3076	0	1.2454	0.0822	0	0	-0.0406	1.1585	0.9913	0.6018	-14055.0428
power	mrnm	1	28	0.8934	0.9163	0.2771	0	1.2285	0.101	0	0	0.0133	1.1544	1.0926	0.5374	-14081.6926
power	mrnm	1	29	1.0903	1.0804	0.4357	0	1.2617	0.0495	0	0	-0.0035	0.8824	0.9015	0.3207	-14074.1727
power	mrnm	1	30	0.8736	1.0179	0.3745	0	1.2961	0.1087	0	0	-0.0385	1.111	0.9796	0.4332	-14062.5013
power	mrnm	1	31	1.0194	0.9416	0.3214	0	1.2293	0.0437	0	0	0.0146	0.972	1.0605	0.5289	-13972.4659
power	mrnm	1	32	0.9039	1.0961	0.3768	0	1.263	0.1241	0	0	-0.0026	1.1506	0.873	0.4512	-14034.7928
power	mrnm	1	33	1.0576	1.0334	0.3065	0	1.1923	0.1136	0	0	-0.0313	1.0322	0.9613	0.5087	-14083.0189
power	mrnm	1	34	0.9399	1.071	0.3547	0	1.2933	0.0667	0	0	-0.0226	1.04	0.8799	0.4431	-13965.7401
power	mrnm	1	35	1.1116	1.2118	0.348	0	1.2777	0.0944	0	0	-0.0202	0.8684	0.799	0.455	-14116.99
power	mrnm	1	36	1.0953	0.9811	0.2519	0	1.3242	0.1109	0	0	0.0234	0.8859	1.0421	0.5575	-14186.1151
power	mrnm	1	37	1.0501	1.0126	0.2765	0	1.3691	0.0677	0	0	0.0325	0.9941	1.0583	0.5487	-14415.924
power	mrnm	1	38	1.0758	1.0482	0.3473	0	1.3263	0.1504	0	0	-0.0272	0.9236	0.9373	0.4658	-14087.6335
power	mrnm	1	39	0.9351	0.9681	0.4339	0	1.3177	0.1221	0	0	-0.0012	0.9964	0.9817	0.3519	-13927.6488
power	mrnm	1	40	1.0698	1.0257	0.3299	0	1.2511	0.1024	0	0	0.0077	0.9139	0.9651	0.4712	-13992.083
power	mrnm	1	41	0.8917	1.0544	0.2942	0	1.3032	0.1088	0	0	0.0292	1.0109	0.9446	0.4952	-13992.9421
power	mrnm	1	42	0.9894	0.9881	0.2682	0	1.3434	0.0524	0	0	0.0195	1.0055	0.9672	0.5661	-13994.0628
power	mrnm	1	43	1.0816	0.9768	0.3402	0	1.2282	0.011	0	0	-0.0106	0.962	0.9856	0.4527	-14002.2112
power	mrnm	1	44	1.0348	0.919	0.4188	0	1.2203	0.0871	0	0	-0.0639	1.079	1.0781	0.4372	-14090.7741
power	mrnm	1	45	1.0825	1.1157	0.3254	0	1.2439	0.0686	0	0	-0.0096	0.9052	0.9003	0.4858	-14079.1014
power	mrnm	1	46	0.9469	1.1014	0.4276	0	1.2607	0.1106	0	0	-0.0033	1.0143	0.9288	0.3816	-14113.3237
power	mrnm	1	47	0.971	0.9087	0.3864	0	1.2051	0.0954	0	0	-0.0075	1.0412	1.0767	0.4249	-13960.7166
power	mrnm	1	48	0.6985	0.8901	0.2069	0	1.2813	0.0854	0	0	0.0409	1.2799	1.0486	0.5897	-13878.9289
power	mrnm	1	49	1.2689	1.0497	0.3799	0	1.1818	0.0886	0	0	-0.035	0.8385	0.9531	0.4466	-14102.7967
power	mrnm	1	50	0.9935	0.9002	0.3224	0	1.3037	0.1039	0	0	-0.0139	0.9947	1.106	0.4784	-14122.3122
power	mrnm	1	51	0.9095	0.9837	0.2312	0	1.3679	0.0934	0	0	-0.0061	1.0067	1.0449	0.6046	-14136.5416
power	mrnm	1	52	1.2125	0.9047	0.3609	0	1.2374	0.1655	0	0	0.0319	0.821	1.1547	0.4977	-14178.2509
power	mrnm	1	53	1.1998	1.0538	0.5103	0	1.2292	0.046	0	0	-0.0083	0.8154	0.9979	0.2959	-14196.8772
power	mrnm	1	54	1.1421	1.2261	0.4898	0	1.2224	0.1054	0	0	0.0183	0.9204	0.7675	0.328	-14098.7432
power	mrnm	1	55	1.1637	1.0354	0.2402	0	1.2064	0.099	0	0	0.0024	0.8288	1.0104	0.5877	-14088.6435
power	mrnm	1	56	1.1071	1.0182	0.4458	0	1.2517	0.0506	0	0	-0.0257	0.9452	1.0018	0.4094	-14134.7158
power	mrnm	1	57	1.0753	0.935	0.3383	0	1.2242	0.0762	0	0	0.0048	1.0677	1.0827	0.5603	-14142.2026
power	mrnm	1	58	0.885	1.0538	0.3013	0	1.3361	0.1044	0	0	0.0064	1.054	0.9553	0.457	-14150.9472
power	mrnm	1	59	0.6134	1.0749	0.0609	0	1.2191	0.107	0	0	0.0087	1.4311	0.959	0.7907	-14109.1434
power	mrnm	1	60	1.0758	0.9613	0.2376	0	1.172	0.0964	0	0	-0.0121	0.9181	0.9777	0.558	-13796.6739
power	mrnm	1	61	0.9129	1.1484	0.1957	0	1.325	0.1115	0	0	0.0412	1.0426	0.9093	0.6116	-14270.4062
power	mrnm	1	62	0.984	1.0545	0.2819	0	1.2373	0.0939	0	0	-0.0482	1.0509	0.9505	0.525	-14092.8979
power	mrnm	1	63	0.8184	0.959	0.2644	0	1.2193	0.0741	0	0	-0.0147	1.2203	1.0446	0.6024	-14016.1142
power	mrnm	1	64	1.0877	0.8348	0.2177	0	1.1989	0.1402	0	0	0.0463	0.9854	1.0803	0.595	-13831.6291
power	mrnm	1	65	0.9258	0.9551	0.2733	0	1.316	0.1332	0	0	0.0311	1.0023	1.0761	0.5222	-14124.0165
power	mrnm	1	66	0.8261	0.9223	0.1974	0	1.2106	0.0737	0	0	-0.0142	1.1893	1.1101	0.6645	-14020.4863
power	mrnm	1	67	1.0437	0.987	0.4379	0	1.2556	0.1106	0	0	0.0501	1.0237	1.0318	0.4298	-14126.028
power	mrnm	1	68	1.0486	1.0156	0.1912	0	1.3364	0.1716	0	0	-0.0097	0.95	1.0109	0.618	-14229.9694
power	mrnm	1	69	0.9177	1.1069	0.3942	0	1.1311	0.0502	0	0	-0.0272	1.2557	0.8948	0.4971	-14030.7062
power	mrnm	1	70	1.1701	1.0541	0.3131	0	1.22	0.0958	0	0	0.022	0.8077	0.9204	0.5034	-13928.0196
power	mrnm	1	71	0.8861	1.0029	0.2924	0	1.2293	0.0958	0	0	0.0308	1.1191	1.0009	0.4746	-14074.5724
power	mrnm	1	72	1.0309	1.1639	0.4078	0	1.2737	0.0695	0	0	-0.0056	0.988	0.87	0.4236	-14189.4372
power	mrnm	1	73	0.8879	1.0647	0.2715	0	1.2442	0.1187	0	0	0.0097	1.042	0.9546	0.5193	-14035.0342
power	mrnm	1	74	0.8915	0.9736	0.3483	0	1.2661	0.05	0	0	-4e-04	1.125	1.023	0.4165	-14120.9323
power	mrnm	1	75	0.8853	0.8226	0.1866	0	1.2646	0.107	0	0	0.015	1.059	1.1225	0.6083	-13819.416
power	mrnm	1	76	1.0537	0.9499	0.2726	0	1.2036	0.1194	0	0	-0.011	0.985	1.0156	0.5345	-13932.5965
power	mrnm	1	77	0.9015	1.0553	0.2782	0	1.2196	0.1216	0	0	-0.0281	0.9713	0.9325	0.4365	-13911.1035
power	mrnm	1	78	0.9758	1.043	0.3249	0	1.2339	0.1176	0	0	-0.0069	1.086	0.9594	0.4887	-14109.1536
power	mrnm	1	79	1.1588	1.0968	0.421	0	1.2039	0.0972	0	0	-0.0163	0.834	0.8986	0.4343	-13943.9163
power	mrnm	1	80	0.7906	0.9576	0.2353	0	1.2479	0.1044	0	0	-0.0055	1.3076	1.0892	0.6756	-14180.5391
power	mrnm	1	81	0.9567	1.1113	0.2749	0	1.1978	0.1322	0	0	-0.0145	1.0167	0.8375	0.5262	-13835.4705
power	mrnm	1	82	0.9406	1.0009	0.3611	0	1.2749	0.0953	0	0	-0.0323	1.0083	1.0006	0.4194	-14055.5125
power	mrnm	1	83	1.0059	0.9982	0.2761	0	1.2314	0.0889	0	0	-0.0015	0.9351	1.0148	0.4952	-14024.5994
power	mrnm	1	84	1.1738	0.9776	0.2977	0	1.2494	0.0645	0	0	0.0025	0.8479	0.9847	0.5341	-13962.7256
power	mrnm	1	85	0.9165	0.9282	0.346	0	1.3516	0.1212	0	0	0.0258	1.0594	1.0532	0.4834	-14048.5897
power	mrnm	1	86	0.981	0.9597	0.3239	0	1.2163	0.1231	0	0	0.005	1.0103	1.0581	0.4937	-14028.4275
power	mrnm	1	87	1.2302	1.0888	0.3889	0	1.2494	0.096	0	0	0.0312	0.7683	0.8734	0.3769	-14004.6509
power	mrnm	1	88	0.9066	0.997	0.3162	0	1.2385	0.0944	0	0	-0.0177	1.0239	0.9412	0.4398	-13814.8515
power	mrnm	1	89	1.1398	1.0148	0.3596	0	1.2838	0.1281	0	0	0.0174	0.8676	0.9696	0.463	-14044.902
power	mrnm	1	90	1.1464	0.9608	0.255	0	1.2062	0.1055	0	0	-0.0101	0.8538	0.9988	0.499	-13962.3762
power	mrnm	1	91	1.0458	1.1075	0.2587	0	1.2943	0.0556	0	0	0.0078	0.956	0.9112	0.5262	-14210.2648
power	mrnm	1	92	1.1988	1.1617	0.3575	0	1.2019	0.1437	0	0	0.0456	0.8936	0.8436	0.4381	-14153.2441
power	mrnm	1	93	1.0591	1.0301	0.28	0	1.3064	0.0272	0	0	-0.0536	0.8656	0.9769	0.5118	-14063.0433
power	mrnm	1	94	0.8414	0.802	0.0633	0	1.2107	0.1246	0	0	-0.0079	1.1708	1.1832	0.7286	-13963.5514
power	mrnm	1	95	0.8973	0.9324	0.2413	0	1.2364	0.0905	0	0	0.0254	1.1202	1.0651	0.613	-14010.1971
power	mrnm	1	96	1.1059	1.1241	0.4424	0	1.2199	0.0738	0	0	0.0155	0.964	0.8436	0.3687	-14027.9341
power	mrnm	1	97	0.8811	0.9346	0.2455	0	1.2255	0.1136	0	0	-0.0277	1.1208	1.0262	0.552	-13893.7219
power	mrnm	1	98	0.9155	0.8559	0.3857	0	1.2563	0.0724	0	0	0.0086	1.0508	1.093	0.4157	-13834.4707
power	mrnm	1	99	0.9837	1.0804	0.2276	0	1.2369	0.1301	0	0	0.0511	1.0182	0.9003	0.5619	-14036.2528
power	mrnm	1	100	1.2246	1.047	0.4493	0	1.2935	0.1024	0	0	-0.0133	0.7353	0.9019	0.3617	-13931.5
type1	mrnm	1	1	0.6966	1.0327	0.2272	0	1.0056	0.0827	0	0	-0.0114	1.2858	0.9547	0.5187	-13723.456
type1	mrnm	1	2	0.9893	1.1221	0.2535	0	0.9726	0.0591	0	0	0.0143	0.9993	0.8946	0.4984	-13814.5243
type1	mrnm	1	3	1.1278	1.0513	0.3505	0	0.9617	0.0171	0	0	0.0276	0.9108	0.9016	0.448	-13626.339
type1	mrnm	1	4	0.8259	0.9532	0.2281	0	0.9833	0.0879	0	0	0.0296	1.2028	1.0296	0.5488	-13718.8684
type1	mrnm	1	5	1.016	0.9152	0.2458	0	0.9483	0.0861	0	0	0.0306	0.9529	1.0975	0.5924	-13608.177
type1	mrnm	1	6	1.3816	1.0017	0.308	0	0.9515	0.0995	0	0	0.0345	0.6296	0.9544	0.4726	-13611.9503
type1	mrnm	1	7	0.9303	0.9735	0.2326	0	1.0126	0.0058	0	0	0.0019	0.9971	1.0292	0.5765	-13656.9158
type1	mrnm	1	8	1.0724	1.2423	0.3855	0	0.9559	0.0475	0	0	-0.012	0.9777	0.7836	0.4135	-13851.6453
type1	mrnm	1	9	0.7718	1.0601	0.3893	0	1.0677	0.0652	0	0	-0.0119	1.2696	0.8853	0.4414	-13685.8797
type1	mrnm	1	10	0.6934	0.9734	0.2171	0	1.0142	0.0723	0	0	-0.0228	1.2856	0.9956	0.5866	-13622.283
type1	mrnm	1	11	1.1463	0.9464	0.3701	0	1.0444	0.0638	0	0	0.0058	0.8291	1.0494	0.4269	-13749.6636
type1	mrnm	1	12	1.1375	0.9422	0.303	0	1.0373	0.0446	0	0	-0.0178	0.8947	1.0594	0.4883	-13858.955
type1	mrnm	1	13	0.946	1.0056	0.3146	0	1.0214	-0.0087	0	0	-0.0142	0.9697	1.0162	0.4661	-13735.1638
type1	mrnm	1	14	0.9436	1.1135	0.2072	0	1.0033	0.0709	0	0	0.02	1.0014	0.8805	0.5475	-13718.5456
type1	mrnm	1	15	1.042	1.051	0.3758	0	1.0781	0.0752	0	0	0.0491	0.8696	0.9068	0.3806	-13688.6214
type1	mrnm	1	16	1.0018	0.9934	0.3601	0	0.9397	0.0856	0	0	-0.0345	1.0469	1.0233	0.501	-13687.7172
type1	mrnm	1	17	0.7415	1.0561	0.1812	0	0.9688	0.053	0	0	0.0287	1.194	0.9516	0.5811	-13675.2695
type1	mrnm	1	18	0.9476	1.0471	0.2951	0	1.0042	0.0515	0	0	-0.0391	1.0627	1.0026	0.5397	-13872.6152
type1	mrnm	1	19	1.1248	0.9423	0.2889	0	0.9657	0.0782	0	0	0.0087	0.9542	1.0841	0.5207	-13855.7137
type1	mrnm	1	20	0.9806	0.885	0.1446	0	1.0262	0.0301	0	0	-0.0417	1.0371	1.105	0.6402	-13786.9702
type1	mrnm	1	21	1.0191	0.8183	0.2825	0	0.999	0.0705	0	0	0.0223	0.9946	1.1557	0.5335	-13647.6715
type1	mrnm	1	22	0.9876	0.983	0.386	0	1.043	0.0663	0	0	0.0058	1.0168	1.0444	0.4206	-13889.4235
type1	mrnm	1	23	1.0495	1.0136	0.28	0	1.0062	-0.0029	0	0	-0.0142	0.8468	0.9676	0.4882	-13611.6092
type1	mrnm	1	24	0.9767	1.0324	0.3425	0	0.9647	0.0686	0	0	0.0382	1.0625	0.9862	0.4049	-13841.6031
type1	mrnm	1	25	1.1665	1.1919	0.4015	0	1.0434	0.0207	0	0	0.0189	0.735	0.8134	0.4057	-13709.7924
type1	mrnm	1	26	1.0367	0.9044	0.2636	0	1.0627	0.0688	0	0	-0.0096	0.975	1.0667	0.5736	-13722.4892
type1	mrnm	1	27	1.0369	0.9969	0.3296	0	0.9896	0.0282	0	0	-0.0464	1.0798	0.9897	0.58	-13735.7104
type1	mrnm	1	28	0.9674	0.9158	0.2837	0	0.9718	0.0428	0	0	0.004	1.0863	1.0931	0.5342	-13764.8175
type1	mrnm	1	29	1.1213	1.0813	0.4399	0	1.0006	0.0126	0	0	-0.0108	0.863	0.9006	0.3281	-13746.2721
type1	mrnm	1	30	0.9169	1.0185	0.3713	0	1.0638	0.0249	0	0	-0.0507	1.0704	0.9789	0.4373	-13787.5226
type1	mrnm	1	31	0.9678	0.9417	0.3115	0	0.9784	-0.0059	0	0	0.0028	1.0264	1.0603	0.5315	-13656.542
type1	mrnm	1	32	0.8948	1.0954	0.3747	0	1.0245	0.0646	0	0	-0.0109	1.1732	0.8737	0.4643	-13745.7147
type1	mrnm	1	33	1.0685	1.033	0.3048	0	0.9393	0.0468	0	0	-0.0189	1.0066	0.9616	0.5019	-13753.1513
type1	mrnm	1	34	0.8931	1.0704	0.3728	0	1.0387	0.0416	0	0	-0.0153	1.0818	0.8805	0.4384	-13625.0439
type1	mrnm	1	35	1.1175	1.2106	0.3609	0	1.0197	0.0436	0	0	-0.0043	0.8429	0.8003	0.4291	-13785.2243
type1	mrnm	1	36	1.1031	0.9799	0.2445	0	1.0714	0.0658	0	0	0.0218	0.8806	1.0434	0.5621	-13883.058
type1	mrnm	1	37	1.0516	1.0112	0.2701	0	1.1036	0.0224	0	0	0.0259	0.9659	1.0598	0.537	-14083.4059
type1	mrnm	1	38	1.2005	1.0477	0.3217	0	1.0066	0.095	0	0	-0.0115	0.8259	0.9379	0.4912	-13741.9389
type1	mrnm	1	39	0.9784	0.969	0.4197	0	1.0061	0.0638	0	0	0.0124	0.9797	0.9808	0.3773	-13566.252
type1	mrnm	1	40	1.0648	1.0251	0.3529	0	1.0247	0.029	0	0	0.0024	0.9246	0.9658	0.4566	-13712.5223
type1	mrnm	1	41	0.9409	1.0531	0.2993	0	1.0233	0.0406	0	0	0.0272	0.9869	0.946	0.511	-13658.3886
type1	mrnm	1	42	0.9942	0.9873	0.2793	0	1.0761	0.0205	0	0	0.0125	1.0141	0.9681	0.5591	-13684.413
type1	mrnm	1	43	1.0858	0.9773	0.3526	0	0.9916	-0.0163	0	0	-0.0069	0.9567	0.985	0.4514	-13691.0753
type1	mrnm	1	44	1.0315	0.918	0.3821	0	0.9309	0.0577	0	0	-0.0584	1.109	1.0792	0.4753	-13753.1232
type1	mrnm	1	45	1.0268	1.1149	0.3174	0	0.9974	0.0449	0	0	-0.013	0.9537	0.9012	0.4959	-13751.3265
type1	mrnm	1	46	1.0141	1.1021	0.3966	0	0.9504	0.0695	0	0	-0.0079	0.975	0.9281	0.4026	-13759.8846
type1	mrnm	1	47	1.0004	0.9098	0.3868	0	0.9868	0.0348	0	0	-0.0173	1.0145	1.0755	0.4121	-13700.1234
type1	mrnm	1	48	0.7657	0.8928	0.2333	0	1.0235	0.0349	0	0	0.0433	1.2082	1.0457	0.5592	-13560.9975
type1	mrnm	1	49	1.2482	1.0508	0.3597	0	0.9207	0.0432	0	0	-0.0326	0.8627	0.9519	0.4665	-13773.1163
type1	mrnm	1	50	0.9243	0.9016	0.3226	0	1.0653	0.0504	0	0	-0.0343	1.056	1.1044	0.4693	-13822.9159
type1	mrnm	1	51	0.8553	0.9854	0.2121	0	1.0769	0.0517	0	0	0.0063	1.0694	1.0432	0.6231	-13784.1602
type1	mrnm	1	52	1.1668	0.9038	0.3768	0	0.9739	0.1192	0	0	0.0335	0.8714	1.1556	0.4801	-13844.8929
type1	mrnm	1	53	1.171	1.0542	0.5269	0	0.9921	-0.0024	0	0	-0.0174	0.8483	0.9975	0.2717	-13903.7595
type1	mrnm	1	54	1.1636	1.2269	0.4637	0	0.9524	0.0646	0	0	0.009	0.8978	0.7668	0.3401	-13770.9602
type1	mrnm	1	55	1.1102	1.0323	0.2222	0	0.9708	0.0178	0	0	0.0122	0.894	1.0136	0.6086	-13799.9831
type1	mrnm	1	56	1.0862	1.018	0.457	0	1.0095	0.0147	0	0	-0.0146	0.9663	1.002	0.388	-13838.7717
type1	mrnm	1	57	1.0445	0.9347	0.329	0	0.9367	0.0457	0	0	0.0088	1.1006	1.0831	0.5734	-13771.4709
type1	mrnm	1	58	0.9123	1.0542	0.292	0	1.0485	0.0376	0	0	-0.0022	1.0327	0.9548	0.4598	-13814.4852
type1	mrnm	1	59	0.6028	1.073	0.0682	0	0.9889	0.0529	0	0	0.006	1.4299	0.9612	0.7843	-13795.4702
type1	mrnm	1	60	1.1231	0.962	0.2642	0	0.9425	0.0476	0	0	-0.008	0.8622	0.9769	0.5189	-13506.5402
type1	mrnm	1	61	0.9757	1.1492	0.2166	0	1.0724	0.0602	0	0	0.0342	0.9968	0.9084	0.5876	-13983.8318
type1	mrnm	1	62	1.0053	1.0548	0.283	0	0.9989	0.0523	0	0	-0.0456	1.0308	0.9502	0.5255	-13795.6891
type1	mrnm	1	63	0.8295	0.9592	0.2668	0	0.9803	0.0439	0	0	-0.01	1.1973	1.0444	0.5862	-13705.7943
type1	mrnm	1	64	1.0458	0.8337	0.2099	0	0.9534	0.0662	0	0	0.0367	1.0122	1.0815	0.5964	-13511.7226
type1	mrnm	1	65	0.9042	0.9551	0.2711	0	1.0625	0.0813	0	0	0.0298	1.0218	1.0761	0.5241	-13806.6029
type1	mrnm	1	66	0.8613	0.9244	0.1932	0	0.9791	0.0228	0	0	-0.0359	1.1456	1.1078	0.6651	-13715.2577
type1	mrnm	1	67	1.091	0.9858	0.4314	0	1.0225	0.0702	0	0	0.0428	0.9772	1.033	0.4367	-13838.1581
type1	mrnm	1	68	1.0587	1.0171	0.2407	0	1.0469	0.1029	0	0	-0.0028	0.96	1.0092	0.583	-13889.3047
type1	mrnm	1	69	0.9745	1.1084	0.4303	0	0.9358	0.0109	0	0	-0.0202	1.1883	0.8932	0.4693	-13758.7377
type1	mrnm	1	70	1.0955	1.0579	0.3076	0	0.973	0.0598	0	0	0.0472	0.8945	0.9163	0.5145	-13616.6083
type1	mrnm	1	71	0.9151	1.0041	0.2814	0	0.9673	0.058	0	0	0.0166	1.1098	0.9997	0.4943	-13760.6397
type1	mrnm	1	72	1.0167	1.1654	0.392	0	1.0406	0.0135	0	0	-0.0174	0.9977	0.8684	0.4391	-13890.6339
type1	mrnm	1	73	0.8827	1.0646	0.2698	0	1.035	0.073	0	0	-0.0047	1.0343	0.9547	0.5284	-13743.5548
type1	mrnm	1	74	0.9186	0.9736	0.3429	0	1.0372	0.0098	0	0	0.0054	1.0985	1.023	0.4182	-13843.7547
type1	mrnm	1	75	0.895	0.822	0.1625	0	0.9754	0.0625	0	0	0.0115	1.0648	1.1232	0.6194	-13491.3775
type1	mrnm	1	76	1.0686	0.9505	0.2563	0	0.9854	0.0644	0	0	-0.0229	0.934	1.0149	0.5496	-13615.6615
type1	mrnm	1	77	0.8774	1.0548	0.2931	0	0.9786	0.0707	0	0	-0.0187	0.9977	0.9329	0.4279	-13597.6234
type1	mrnm	1	78	1.0008	1.043	0.2974	0	0.9848	0.0448	0	0	-0.0039	1.033	0.9594	0.5063	-13776.7328
type1	mrnm	1	79	1.1562	1.0959	0.445	0	0.9409	0.0471	0	0	-0.0025	0.8477	0.8996	0.4133	-13609.7044
type1	mrnm	1	80	0.8443	0.9576	0.2064	0	0.9848	0.0536	0	0	-0.0065	1.241	1.0892	0.693	-13843.8334
type1	mrnm	1	81	1.0346	1.1136	0.2862	0	0.9751	0.0694	0	0	0.008	0.9395	0.8351	0.5142	-13559.6667
type1	mrnm	1	82	0.9466	1.0012	0.3535	0	0.9882	0.0347	0	0	-0.0229	1.0032	1.0003	0.4213	-13699.9649
type1	mrnm	1	83	0.9593	0.9982	0.2603	0	1.0203	0.031	0	0	-0.012	0.9797	1.0148	0.5113	-13752.0551
type1	mrnm	1	84	1.1579	0.9786	0.3067	0	0.9757	0.0187	0	0	0.0119	0.8756	0.9836	0.5224	-13635.3077
type1	mrnm	1	85	0.9461	0.9288	0.3693	0	1.0759	0.0792	0	0	0.0265	1.0425	1.0525	0.4754	-13714.4875
type1	mrnm	1	86	0.9248	0.9599	0.3164	0	0.9535	0.069	0	0	-0.0064	1.072	1.0579	0.4912	-13702.7289
type1	mrnm	1	87	1.1799	1.0882	0.3697	0	0.9793	0.0388	0	0	0.0232	0.8196	0.8741	0.3825	-13681.5758
type1	mrnm	1	88	0.9565	0.9975	0.3351	0	0.9952	0.0461	0	0	-0.0221	0.9765	0.9407	0.433	-13502.0235
type1	mrnm	1	89	1.1806	1.0146	0.3761	0	1.0415	0.0818	0	0	0.0135	0.8206	0.9698	0.4469	-13741.1485
type1	mrnm	1	90	1.1387	0.9612	0.2772	0	0.9378	0.0476	0	0	-0.0199	0.8708	0.9983	0.4857	-13620.9999
type1	mrnm	1	91	1.0593	1.1093	0.2788	0	1.0563	0.0137	0	0	0.0099	0.9451	0.9094	0.5083	-13916.896
type1	mrnm	1	92	1.1404	1.1617	0.362	0	0.9514	0.1039	0	0	0.0353	0.9503	0.8436	0.4307	-13835.9052
type1	mrnm	1	93	1.058	1.0301	0.2619	0	1.0338	0.0071	0	0	-0.0306	0.8589	0.977	0.5281	-13713.1065
type1	mrnm	1	94	0.9009	0.8015	0.0758	0	0.9829	0.0651	0	0	-0.0133	1.1016	1.1836	0.717	-13667.0502
type1	mrnm	1	95	0.8998	0.9307	0.2437	0	0.966	0.0422	0	0	0.0214	1.1316	1.067	0.621	-13664.9046
type1	mrnm	1	96	1.0232	1.1236	0.441	0	0.9785	0.0528	0	0	0.0215	1.0378	0.8441	0.3676	-13710.7038
type1	mrnm	1	97	0.9281	0.9356	0.2209	0	0.9625	0.074	0	0	-0.0315	1.0822	1.0252	0.581	-13571.3147
type1	mrnm	1	98	0.9038	0.8553	0.3618	0	0.9957	0.024	0	0	0.0117	1.0536	1.0936	0.4269	-13510.5302
type1	mrnm	1	99	1.0145	1.0819	0.2244	0	1.0157	0.092	0	0	0.0441	0.9813	0.8988	0.5649	-13750.4629
type1	mrnm	1	100	1.2445	1.0469	0.4515	0	1.0273	0.0652	0	0	-0.0052	0.7226	0.902	0.3547	-13615.9766
