# Supplementary material for: Genotype–covariate correlation and interaction disentangled by a whole-genome multivariate reaction norm model
Source: Nat Commun. 2019 May 20;10:2239. doi: 10.1038/s41467-019-10128-w (PMC6527612; doi:10.1038/s41467-019-10128-w)
Supplement: Supplementary file 13 — Source Data [file 41467_2019_10128_MOESM13_ESM.zip › data/fs7/fs7_res_rnm_1.txt]

V1	V2	V3	V4	V5	V6	V7	V8	V9	V10	V11	V12	V13	V14	V15	V16
type1	1	0	0.25	1	0.9479	0.1049	0	1	0.2272	0.0204	0.0233	0.0167	0.9814	0.1076	-6643.0313
type1	1	0	0.25	2	0.9906	0.1064	0	1	0.2321	0.0209	0.0285	0.0172	0.9996	0.1097	-6745.3895
type1	1	0	0.25	3	0.9663	0.1098	0	1	0.2321	0.0211	0.024	0.0175	1.0955	0.1129	-6864.2576
type1	1	0	0.25	4	0.9304	0.1048	0	1	0.2449	0.0215	0.0705	0.0176	1.0594	0.1081	-6755.7201
type1	1	0	0.25	5	1.0774	0.1095	0	1	0.2741	0.0233	0.0589	0.0183	0.9271	0.1114	-6847.8341
type1	1	0	0.25	6	1.0348	0.1032	0	1	0.2319	0.0211	0.0472	0.0169	0.9123	0.1057	-6687.4395
type1	1	0	0.25	7	0.9877	0.106	0	1	0.264	0.0225	0.0371	0.0178	1.0089	0.1087	-6827.3131
type1	1	0	0.25	8	1.0283	0.1068	0	1	0.2547	0.0219	0.0266	0.0174	0.9289	0.1084	-6754.5092
type1	1	0	0.25	9	1.0953	0.1069	0	1	0.254	0.0214	0.0461	0.0174	0.8686	0.1082	-6784.7657
type1	1	0	0.25	10	1.0155	0.1064	0	1	0.2354	0.0208	0.0529	0.0173	0.9682	0.1083	-6750.5828
type1	1	0	0.25	11	0.7632	0.1071	0	1	0.2827	0.022	0.0157	0.0178	1.1838	0.1122	-6787.1205
type1	1	0	0.25	12	1.0873	0.1107	0	1	0.2434	0.0218	0.0151	0.0177	0.957	0.1125	-6875.4416
type1	1	0	0.25	13	1.0063	0.1072	0	1	0.2148	0.0207	0.0445	0.0169	1.0286	0.1103	-6779.5073
type1	1	0	0.25	14	0.9138	0.1092	0	1	0.2327	0.021	0.0559	0.0176	1.1337	0.1135	-6820.2017
type1	1	0	0.25	15	0.9031	0.1036	0	1	0.2398	0.0212	0.0229	0.017	1.0384	0.1072	-6675.8426
type1	1	0	0.25	16	0.9704	0.1067	0	1	0.2515	0.0215	0.0507	0.0175	1.0124	0.1097	-6778.3738
type1	1	0	0.25	17	0.9611	0.1078	0	1	0.2395	0.0215	0.0794	0.0174	1.0511	0.1107	-6791.7136
type1	1	0	0.25	18	0.8679	0.1046	0	1	0.2429	0.0208	0.045	0.0169	1.0722	0.1088	-6691.229
type1	1	0	0.25	19	0.856	0.1081	0	1	0.2657	0.0224	0.0422	0.0177	1.1388	0.1123	-6825.9313
type1	1	0	0.25	20	1.0464	0.1085	0	1	0.2169	0.0212	0.0535	0.0172	1.0283	0.1101	-6848.7021
type1	1	0	0.25	21	1.007	0.109	0	1	0.2618	0.022	0.0471	0.0177	0.9801	0.112	-6818.8524
type1	1	0	0.25	22	0.9596	0.1095	0	1	0.2428	0.022	0.0258	0.0175	1.0629	0.1129	-6820.4591
type1	1	0	0.25	23	0.9157	0.1038	0	1	0.2228	0.0202	0.047	0.0166	1.0339	0.1072	-6661.3461
type1	1	0	0.25	24	1.0718	0.1072	0	1	0.2814	0.0232	0.0739	0.0178	0.866	0.1083	-6773.095
type1	1	0	0.25	25	0.977	0.1086	0	1	0.2592	0.0218	0.0244	0.0177	1.0064	0.1109	-6806.8337
type1	1	0	0.25	26	0.9489	0.1064	0	1	0.2532	0.0216	0.0543	0.0177	1.0371	0.1099	-6777.971
type1	1	0	0.25	27	0.854	0.1057	0	1	0.251	0.0215	0.053	0.0174	1.1119	0.1101	-6737.3549
type1	1	0	0.25	28	1.1812	0.1077	0	1	0.2249	0.0214	0.061	0.0173	0.8279	0.108	-6765.3908
type1	1	0	0.25	29	0.9337	0.105	0	1	0.2759	0.0224	0.0729	0.0176	0.9925	0.108	-6741.9004
type1	1	0	0.25	30	1.1949	0.1081	0	1	0.2349	0.0218	0.0419	0.0174	0.8102	0.1085	-6790.9271
type1	1	0	0.25	31	0.9226	0.1075	0	1	0.2396	0.0215	0.0828	0.0174	1.0858	0.1109	-6776.0073
type1	1	0	0.25	32	1.1404	0.107	0	1	0.2797	0.0229	0.0244	0.0181	0.8129	0.1075	-6802.4457
type1	1	0	0.25	33	1.0736	0.1085	0	1	0.2745	0.0227	0.072	0.0181	0.9017	0.1107	-6814.7941
type1	1	0	0.25	34	1.0981	0.1112	0	1	0.2496	0.0221	0.0619	0.0178	0.9234	0.1124	-6841.8047
type1	1	0	0.25	35	0.7659	0.1077	0	1	0.2657	0.0223	0.068	0.0178	1.2509	0.1133	-6840.2203
type1	1	0	0.25	36	0.9379	0.1055	0	1	0.2655	0.0217	0.0749	0.0175	1.0176	0.1091	-6768.3701
type1	1	0	0.25	37	0.8332	0.1041	0	1	0.2439	0.0213	0.0629	0.017	1.0999	0.1079	-6660.8832
type1	1	0	0.25	38	1.0331	0.1066	0	1	0.2961	0.0227	0.0707	0.018	0.8859	0.1081	-6790.5373
type1	1	0	0.25	39	1.0353	0.1071	0	1	0.2387	0.0219	0.0548	0.0174	0.9693	0.1092	-6777.4126
type1	1	0	0.25	40	1.0898	0.1106	0	1	0.237	0.0218	0.0252	0.0178	0.9706	0.1126	-6869.9458
type1	1	0	0.25	41	1.0418	0.1074	0	1	0.2496	0.022	0.0246	0.0174	0.9413	0.1088	-6786.7382
type1	1	0	0.25	42	0.9672	0.1081	0	1	0.2681	0.0228	0.0709	0.018	1.0361	0.1115	-6828.8362
type1	1	0	0.25	43	1.0999	0.1088	0	1	0.2515	0.0217	0.0828	0.0177	0.874	0.1102	-6760.8704
type1	1	0	0.25	44	0.9817	0.1087	0	1	0.2523	0.022	0.0286	0.0174	0.9865	0.1115	-6757.2196
type1	1	0	0.25	45	0.8948	0.1072	0	1	0.2659	0.0224	0.0777	0.0181	1.1247	0.1114	-6835.3875
type1	1	0	0.25	46	1.0613	0.1072	0	1	0.2792	0.0225	0.0785	0.0182	0.8931	0.1088	-6792.1302
type1	1	0	0.25	47	1.0265	0.1089	0	1	0.2667	0.0226	0.0556	0.0178	0.9554	0.1108	-6818.4338
type1	1	0	0.25	48	0.9224	0.1033	0	1	0.2333	0.0208	0.0464	0.0169	1.0278	0.1068	-6680.9528
type1	1	0	0.25	49	0.867	0.1061	0	1	0.283	0.0226	0.0361	0.0181	1.1171	0.1101	-6844.6679
type1	1	0	0.25	50	0.9055	0.1086	0	1	0.2541	0.022	0.0461	0.0177	1.1173	0.1123	-6834.7823
type1	1	0	0.25	51	1.1332	0.1073	0	1	0.2686	0.0225	0.0282	0.0179	0.8325	0.1081	-6805.0894
type1	1	0	0.25	52	1.0591	0.1078	0	1	0.2743	0.0225	0.0484	0.018	0.9267	0.1092	-6854.2559
type1	1	0	0.25	53	0.8601	0.1105	0	1	0.2388	0.0217	0.0708	0.0176	1.1875	0.1156	-6826.1215
type1	1	0	0.25	54	0.8916	0.1093	0	1	0.2243	0.0216	0.0299	0.0175	1.1831	0.1138	-6831.4666
type1	1	0	0.25	55	0.9941	0.1077	0	1	0.2262	0.0213	0.0302	0.0174	1.0537	0.1108	-6816.2754
type1	1	0	0.25	56	0.9436	0.1042	0	1	0.2498	0.0211	0.0377	0.0172	0.9886	0.1071	-6698.1126
type1	1	0	0.25	57	1.0345	0.1067	0	1	0.2107	0.0211	0.0357	0.0168	0.9817	0.1087	-6737.2957
type1	1	0	0.25	58	0.8825	0.1087	0	1	0.2681	0.0218	0.0598	0.0179	1.1186	0.1127	-6838.5552
type1	1	0	0.25	59	1.0389	0.1086	0	1	0.25	0.0216	0.0811	0.0178	0.9723	0.1106	-6817.8197
type1	1	0	0.25	60	1.0333	0.1072	0	1	0.2611	0.022	0.016	0.0177	0.9486	0.1091	-6810.9936
type1	1	0	0.25	61	1.0426	0.111	0	1	0.2754	0.0227	0.0351	0.0184	0.9818	0.1134	-6900.2627
type1	1	0	0.25	62	1.0742	0.1075	0	1	0.2489	0.0214	0.0697	0.0175	0.8873	0.1092	-6747.2854
type1	1	0	0.25	63	0.953	0.107	0	1	0.2708	0.0223	0.0646	0.018	1.0458	0.1105	-6845.3438
type1	1	0	0.25	64	0.984	0.1045	0	1	0.2463	0.0215	0.0927	0.0175	1.018	0.1071	-6786.5649
type1	1	0	0.25	65	0.9982	0.1091	0	1	0.2233	0.0203	0.0639	0.0174	1.0465	0.1121	-6816.5117
type1	1	0	0.25	66	1.0984	0.1074	0	1	0.2415	0.0206	0.042	0.0174	0.8848	0.1086	-6782.0921
type1	1	0	0.25	67	0.8358	0.1054	0	1	0.2271	0.0206	0.0455	0.0168	1.1406	0.1101	-6704.8452
type1	1	0	0.25	68	1.1694	0.1061	0	1	0.2342	0.0212	0.036	0.0174	0.8272	0.1068	-6774.7243
type1	1	0	0.25	69	1.0327	0.1085	0	1	0.2495	0.0222	0.0505	0.0178	0.986	0.1106	-6820.9468
type1	1	0	0.25	70	0.9852	0.1082	0	1	0.2525	0.0216	0.0276	0.0176	1.006	0.1111	-6794.8207
type1	1	0	0.25	71	0.8698	0.1052	0	1	0.2378	0.0209	0.0316	0.017	1.0895	0.1093	-6709.9989
type1	1	0	0.25	72	0.7332	0.1075	0	1	0.2618	0.0223	0.029	0.0177	1.2775	0.1134	-6816.7047
type1	1	0	0.25	73	1.1206	0.1065	0	1	0.2706	0.0219	0.0593	0.0178	0.8212	0.1073	-6778.0579
type1	1	0	0.25	74	0.9544	0.1063	0	1	0.272	0.022	0.0899	0.0177	0.999	0.1089	-6775.7651
type1	1	0	0.25	75	1.0521	0.1085	0	1	0.2439	0.0218	0.0821	0.0178	0.97	0.1106	-6808.0933
type1	1	0	0.25	76	1.016	0.1103	0	1	0.2715	0.0228	0.0725	0.0185	1.0051	0.1131	-6853.5214
type1	1	0	0.25	77	0.9135	0.1062	0	1	0.2273	0.0211	0.0376	0.0173	1.1122	0.1101	-6774.0935
type1	1	0	0.25	78	0.7946	0.1078	0	1	0.2465	0.0214	0.0625	0.0174	1.242	0.1129	-6844.8058
type1	1	0	0.25	79	1.0927	0.1068	0	1	0.2264	0.0209	0.0679	0.0173	0.903	0.1084	-6741.0035
type1	1	0	0.25	80	1.0388	0.1054	0	1	0.2333	0.0211	0.0254	0.0172	0.9319	0.1073	-6716.4784
type1	1	0	0.25	81	0.9855	0.1066	0	1	0.2527	0.0216	0.0627	0.0175	0.9988	0.1092	-6787.8164
type1	1	0	0.25	82	1.1159	0.1085	0	1	0.2334	0.0219	0.0328	0.0177	0.9348	0.1105	-6843.1351
type1	1	0	0.25	83	0.9785	0.109	0	1	0.2597	0.0223	0.0462	0.0181	1.0508	0.1126	-6859.9257
type1	1	0	0.25	84	0.89	0.1063	0	1	0.2684	0.0225	0.0301	0.0178	1.0874	0.1102	-6788.3907
type1	1	0	0.25	85	1.2436	0.11	0	1	0.2851	0.0229	0.0451	0.0184	0.7247	0.1092	-6851.3342
type1	1	0	0.25	86	0.8955	0.1067	0	1	0.2563	0.0219	0.0515	0.0175	1.1073	0.1107	-6825.1496
type1	1	0	0.25	87	0.9593	0.1047	0	1	0.2719	0.0225	0.0488	0.0179	0.983	0.1076	-6744.3998
type1	1	0	0.25	88	0.9716	0.1073	0	1	0.2624	0.022	0.058	0.0177	0.9977	0.1103	-6782.7734
type1	1	0	0.25	89	0.8843	0.1092	0	1	0.2583	0.0217	0.0785	0.0175	1.1178	0.1134	-6830.9473
type1	1	0	0.25	90	1.1068	0.1087	0	1	0.2379	0.0216	0.0412	0.0174	0.9144	0.1107	-6824.4556
type1	1	0	0.25	91	1.2122	0.1094	0	1	0.2451	0.0215	0.0852	0.0177	0.7846	0.1096	-6797.4289
type1	1	0	0.25	92	0.8544	0.1066	0	1	0.2534	0.0216	0.0488	0.0177	1.158	0.1112	-6815.6503
type1	1	0	0.25	93	1.0144	0.1104	0	1	0.2315	0.0213	0.036	0.0175	1.039	0.1134	-6848.404
type1	1	0	0.25	94	0.9755	0.1084	0	1	0.2673	0.0223	0.0534	0.018	1.0223	0.1112	-6829.7696
type1	1	0	0.25	95	1.0963	0.1079	0	1	0.2497	0.0219	0.0154	0.0177	0.9266	0.1098	-6851.816
type1	1	0	0.25	96	0.9935	0.1068	0	1	0.2661	0.0222	0.0592	0.0178	0.9743	0.1092	-6783.7104
type1	1	0	0.25	97	0.9626	0.1068	0	1	0.2517	0.0216	0.0325	0.0178	1.045	0.1104	-6806.7442
type1	1	0	0.25	98	1.0202	0.1085	0	1	0.2814	0.0227	0.0404	0.0183	0.9666	0.1109	-6849.0804
type1	1	0	0.25	99	0.9099	0.105	0	1	0.2935	0.0228	0.0443	0.0179	1.0168	0.1081	-6791.5428
type1	1	0	0.25	100	1.0309	0.1098	0	1	0.2709	0.0223	0.0569	0.018	0.9638	0.1117	-6850.7897
type1	1	0	0.25	101	1.0227	0.1079	0	1	0.25	0.0215	0.0319	0.0177	0.9592	0.1103	-6776.9822
type1	1	0	0.25	102	0.9901	0.1067	0	1	0.2569	0.0223	0.0499	0.0176	1.0056	0.1096	-6816.3606
type1	1	0	0.25	103	0.9657	0.1108	0	1	0.282	0.0236	0.0596	0.0184	1.0733	0.1142	-6925.6691
type1	1	0	0.25	104	1.0012	0.1074	0	1	0.2444	0.0217	0.0146	0.0175	1.0051	0.1101	-6808.0477
type1	1	0	0.25	105	0.9734	0.1065	0	1	0.2752	0.0225	0.06	0.0177	0.9633	0.1088	-6753.1105
type1	1	0	0.25	106	1.0259	0.1058	0	1	0.2713	0.0223	0.0386	0.0176	0.9032	0.1075	-6740.8556
type1	1	0	0.25	107	0.8672	0.1039	0	1	0.2505	0.0213	0.0545	0.0171	1.086	0.1081	-6724.8163
type1	1	0	0.25	108	1.1145	0.1083	0	1	0.2763	0.0225	0.0483	0.0179	0.8674	0.1094	-6862.2038
type1	1	0	0.25	109	1.0708	0.1077	0	1	0.243	0.0217	0.0322	0.0173	0.903	0.1092	-6756.3845
type1	1	0	0.25	110	0.9656	0.1081	0	1	0.2987	0.0228	0.0882	0.0181	0.9687	0.1106	-6822.6398
type1	1	0	0.25	111	0.9441	0.1059	0	1	0.2699	0.0226	0.0436	0.0178	0.9955	0.1082	-6728.5306
type1	1	0	0.25	112	0.8697	0.1086	0	1	0.2371	0.0212	0.0287	0.0176	1.1886	0.1131	-6856.1208
type1	1	0	0.25	113	1.0851	0.1086	0	1	0.2114	0.0207	0.0259	0.0172	0.9613	0.1108	-6789.2449
type1	1	0	0.25	114	0.9956	0.1092	0	1	0.2716	0.0226	0.068	0.0181	1.0099	0.112	-6857.8585
type1	1	0	0.25	115	1.1086	0.1085	0	1	0.2455	0.0214	0.0173	0.0177	0.8874	0.1104	-6794.9734
type1	1	0	0.25	116	1.0384	0.1078	0	1	0.2845	0.023	0.0814	0.0181	0.9203	0.1093	-6812.5744
type1	1	0	0.25	117	0.963	0.1087	0	1	0.282	0.0225	0.0923	0.0184	1.031	0.1117	-6851.8824
type1	1	0	0.25	118	1.0718	0.1093	0	1	0.2465	0.0213	0.0672	0.0178	0.958	0.1121	-6852.2169
type1	1	0	0.25	119	1.0541	0.1072	0	1	0.1941	0.0207	0.0444	0.0169	1.0112	0.1093	-6764.34
type1	1	0	0.25	120	1.0034	0.1063	0	1	0.234	0.0208	0.0563	0.0171	0.9668	0.1092	-6727.4747
type1	1	0	0.25	121	1.1397	0.1076	0	1	0.2224	0.0206	0.0856	0.0178	0.9123	0.1094	-6807.9394
type1	1	0	0.25	122	0.9308	0.1076	0	1	0.2215	0.0213	0.0618	0.0174	1.1387	0.1113	-6828.6741
type1	1	0	0.25	123	0.8957	0.1088	0	1	0.2381	0.0212	0.0671	0.0175	1.1371	0.1134	-6814.3298
type1	1	0	0.25	124	0.8676	0.1086	0	1	0.2763	0.0226	0.0521	0.0181	1.1493	0.1126	-6878.7654
type1	1	0	0.25	125	1.1802	0.1057	0	1	0.2307	0.021	0.0533	0.0174	0.8024	0.1059	-6742.3818
type1	1	0	0.25	126	0.7629	0.1069	0	1	0.2564	0.0216	0.0461	0.0173	1.2235	0.1129	-6784.6989
type1	1	0	0.25	127	1.0254	0.1126	0	1	0.2185	0.0212	0.0373	0.0177	1.0974	0.1159	-6917.2954
type1	1	0	0.25	128	0.8798	0.1095	0	1	0.2514	0.0217	0.0268	0.0175	1.1302	0.1132	-6818.0291
type1	1	0	0.25	129	1.007	0.1066	0	1	0.2386	0.0209	0.0336	0.0174	0.9968	0.1092	-6796.6206
type1	1	0	0.25	130	0.9592	0.1094	0	1	0.2762	0.0223	0.0534	0.0181	1.0465	0.1124	-6880.1227
type1	1	0	0.25	131	0.9332	0.1072	0	1	0.255	0.0219	0.0614	0.0175	1.0471	0.1101	-6778.7279
type1	1	0	0.25	132	1.171	0.1092	0	1	0.2069	0.0203	0.0671	0.0172	0.8945	0.1103	-6813.8754
type1	1	0	0.25	133	0.988	0.1088	0	1	0.3052	0.0231	0.0589	0.0185	0.9759	0.1115	-6879.043
type1	1	0	0.25	134	1.2102	0.1062	0	1	0.2169	0.0204	0.0277	0.017	0.7735	0.106	-6724.3997
type1	1	0	0.25	135	0.9483	0.1046	0	1	0.2515	0.0219	0.0529	0.0173	0.9952	0.107	-6700.618
type1	1	0	0.25	136	1.125	0.1084	0	1	0.2196	0.0211	0.0286	0.0172	0.9001	0.1098	-6782.9187
type1	1	0	0.25	137	1.0618	0.1088	0	1	0.2095	0.0206	0.0326	0.0171	1.0026	0.1112	-6821.035
type1	1	0	0.25	138	0.8246	0.1032	0	1	0.2378	0.0208	0.0619	0.017	1.1148	0.108	-6657.4458
type1	1	0	0.25	139	1.1033	0.1079	0	1	0.2266	0.0212	0.0293	0.0175	0.9385	0.1099	-6813.3622
type1	1	0	0.25	140	0.8289	0.1051	0	1	0.268	0.0219	0.0506	0.0174	1.1115	0.1093	-6747.5054
type1	1	0	0.25	141	1.1014	0.1071	0	1	0.2365	0.0215	0.0432	0.0173	0.8707	0.1083	-6728.5508
type1	1	0	0.25	142	0.9092	0.1044	0	1	0.2275	0.021	0.0687	0.0172	1.0947	0.1085	-6734.0479
type1	1	0	0.25	143	1.0636	0.1103	0	1	0.2607	0.0232	0.0279	0.0181	0.9913	0.1123	-6907.3852
type1	1	0	0.25	144	1.0625	0.1072	0	1	0.2263	0.0213	0.029	0.0171	0.9382	0.1085	-6759.5566
type1	1	0	0.25	145	1.0409	0.109	0	1	0.2617	0.0224	0.0503	0.0179	0.9678	0.1112	-6846.2318
type1	1	0	0.25	146	1.0785	0.1097	0	1	0.2781	0.0228	0.0665	0.0181	0.8999	0.1111	-6839.894
type1	1	0	0.25	147	1.144	0.1063	0	1	0.2409	0.0212	0.0409	0.0174	0.8361	0.1071	-6769.931
type1	1	0	0.25	148	1.1153	0.1104	0	1	0.2521	0.0225	0.0268	0.0178	0.9135	0.1118	-6857.6279
type1	1	0	0.25	149	1.0952	0.1076	0	1	0.2185	0.0209	0.0259	0.0171	0.9347	0.1096	-6792.4241
type1	1	0	0.25	150	1.0121	0.1117	0	1	0.2487	0.0222	0.082	0.0178	1.0469	0.1142	-6885.9203
type1	1	0	0.25	151	1.1109	0.1084	0	1	0.2665	0.0219	0.0972	0.0181	0.8859	0.1092	-6841.9152
type1	1	0	0.25	152	0.8613	0.1068	0	1	0.2126	0.0207	0.0318	0.0172	1.1909	0.1119	-6770.7483
type1	1	0	0.25	153	1.1302	0.1093	0	1	0.2673	0.0225	0.0692	0.0179	0.8712	0.1107	-6861.0287
type1	1	0	0.25	154	1.1112	0.1105	0	1	0.2455	0.0218	0.0619	0.018	0.961	0.1125	-6912.5539
type1	1	0	0.25	155	1.02	0.1129	0	1	0.2647	0.0226	0.0534	0.0182	1.0553	0.1155	-6960.1683
type1	1	0	0.25	156	1.1937	0.1109	0	1	0.2064	0.0206	0.0498	0.0173	0.8963	0.1121	-6855.1271
type1	1	0	0.25	157	0.8781	0.102	0	1	0.2484	0.0212	0.0424	0.017	1.0432	0.1054	-6669.6285
type1	1	0	0.25	158	1.0984	0.1112	0	1	0.2689	0.0229	0.0462	0.0181	0.9312	0.1126	-6909.255
type1	1	0	0.25	159	0.9509	0.1085	0	1	0.3204	0.0232	0.0394	0.0182	0.9409	0.1111	-6805.0258
type1	1	0	0.25	160	1.1319	0.1085	0	1	0.2464	0.0213	0.0907	0.0179	0.8685	0.1096	-6789.7784
type1	1	0	0.25	161	1.023	0.1089	0	1	0.2067	0.0207	0.0494	0.017	1.0333	0.1117	-6786.323
type1	1	0	0.25	162	1.0148	0.1088	0	1	0.2418	0.0217	0.1006	0.0174	1.0065	0.1113	-6810.1665
type1	1	0	0.25	163	1.1622	0.11	0	1	0.2801	0.0227	0.0324	0.0184	0.8526	0.1103	-6917.9034
type1	1	0	0.25	164	0.9735	0.1045	0	1	0.2065	0.0202	0.0571	0.0166	0.9983	0.1072	-6645.194
type1	1	0	0.25	165	1.1056	0.1096	0	1	0.258	0.022	0.0796	0.0177	0.8919	0.1108	-6830.4727
type1	1	0	0.25	166	0.8865	0.1116	0	1	0.2949	0.0231	0.0662	0.0184	1.1292	0.1157	-6931.6469
type1	1	0	0.25	167	0.9941	0.1081	0	1	0.2917	0.0228	0.066	0.0182	0.9633	0.1105	-6830.211
type1	1	0	0.25	168	1.0287	0.1062	0	1	0.2283	0.0213	0.0401	0.0171	0.9514	0.1085	-6724.6129
type1	1	0	0.25	169	1.0927	0.1092	0	1	0.2406	0.0219	0.0448	0.0176	0.9335	0.111	-6823.4729
type1	1	0	0.25	170	1.1251	0.1075	0	1	0.2981	0.0231	0.0446	0.0182	0.7995	0.1082	-6803.6256
type1	1	0	0.25	171	0.9045	0.1062	0	1	0.2491	0.0216	0.0539	0.0175	1.0712	0.1099	-6745.2358
type1	1	0	0.25	172	0.9456	0.1055	0	1	0.2679	0.022	0.0187	0.0177	1.0186	0.1091	-6794.4862
type1	1	0	0.25	173	0.9561	0.1069	0	1	0.2866	0.0232	0.0449	0.0183	1.0169	0.1095	-6824.2795
type1	1	0	0.25	174	1.1112	0.1083	0	1	0.2277	0.0211	0.0246	0.0174	0.897	0.1093	-6770.3397
type1	1	0	0.25	175	0.9863	0.1083	0	1	0.2311	0.0214	0.0503	0.0174	1.0252	0.1113	-6758.3819
type1	1	0	0.25	176	1.1419	0.1067	0	1	0.253	0.0216	0.0733	0.0178	0.856	0.1074	-6817.8823
type1	1	0	0.25	177	0.9512	0.107	0	1	0.235	0.0215	0.0676	0.0175	1.0667	0.1111	-6778.2325
type1	1	0	0.25	178	0.7636	0.1068	0	1	0.2812	0.0223	0.0451	0.0177	1.1957	0.1117	-6807.0152
type1	1	0	0.25	179	0.899	0.1073	0	1	0.2218	0.0208	0.0492	0.0173	1.1513	0.1117	-6797.3953
type1	1	0	0.25	180	1.004	0.1077	0	1	0.2654	0.0219	0.0736	0.0179	0.9852	0.1105	-6827.0428
type1	1	0	0.25	181	1.0545	0.1097	0	1	0.2363	0.0221	0.0045	0.0176	0.9796	0.1114	-6820.3206
type1	1	0	0.25	182	1.0836	0.1116	0	1	0.2229	0.022	0.0374	0.0177	1.0208	0.1135	-6894.3435
type1	1	0	0.25	183	0.945	0.1089	0	1	0.2678	0.0222	0.0419	0.0179	1.0422	0.1121	-6817.6423
type1	1	0	0.25	184	0.9828	0.106	0	1	0.2268	0.0207	0.0596	0.0171	1.0086	0.1091	-6731.2218
type1	1	0	0.25	185	0.9091	0.1104	0	1	0.2803	0.0228	0.0442	0.0181	1.0964	0.1138	-6873.3471
type1	1	0	0.25	186	1.1344	0.1097	0	1	0.2419	0.0221	0.042	0.0174	0.8829	0.1105	-6831.2859
type1	1	0	0.25	187	0.9667	0.1055	0	1	0.2609	0.0224	0.0739	0.0178	1.0192	0.1085	-6786.5628
type1	1	0	0.25	188	1.041	0.1065	0	1	0.2354	0.022	0.056	0.0175	0.9736	0.1086	-6772.8114
type1	1	0	0.25	189	1.0219	0.1092	0	1	0.2369	0.0221	0.061	0.0178	1.0253	0.1122	-6819.9159
type1	1	0	0.25	190	1.004	0.1076	0	1	0.2333	0.0212	0.0088	0.0172	0.9951	0.1097	-6765.7719
type1	1	0	0.25	191	0.9538	0.1073	0	1	0.281	0.0226	0.078	0.0178	0.9751	0.1096	-6753.7881
type1	1	0	0.25	192	0.9956	0.1063	0	1	0.2479	0.0226	0.062	0.0177	1.0207	0.1091	-6803.3231
type1	1	0	0.25	193	0.9848	0.1081	0	1	0.2817	0.0228	0.0637	0.0181	0.9767	0.1105	-6805.4886
type1	1	0	0.25	194	1.072	0.1056	0	1	0.2175	0.0207	0.0509	0.017	0.9215	0.1078	-6715.764
type1	1	0	0.25	195	1.1642	0.1076	0	1	0.2517	0.0221	0.0243	0.0175	0.8038	0.1082	-6770.5754
type1	1	0	0.25	196	0.9357	0.1071	0	1	0.2331	0.0212	0.044	0.0172	1.0795	0.1103	-6784.3776
type1	1	0	0.25	197	0.9272	0.1077	0	1	0.2389	0.0212	0.0573	0.0175	1.1084	0.1116	-6833.4816
type1	1	0	0.25	198	0.9548	0.1041	0	1	0.2146	0.0208	0.0574	0.0169	1.0353	0.108	-6685.7517
type1	1	0	0.25	199	0.9532	0.1069	0	1	0.2543	0.0225	0.0596	0.0179	1.067	0.1099	-6813.1155
type1	1	0	0.25	200	1.1173	0.1076	0	1	0.2484	0.0216	0.0544	0.0177	0.8812	0.1085	-6809.3091
type1	1	0	0.25	201	1.0766	0.1064	0	1	0.2737	0.0217	0.0463	0.0179	0.8747	0.1072	-6811.9031
type1	1	0	0.25	202	1.0372	0.1078	0	1	0.2757	0.0224	0.0466	0.0178	0.931	0.11	-6826.7129
type1	1	0	0.25	203	0.8926	0.1087	0	1	0.2211	0.021	0.0668	0.0175	1.1819	0.1132	-6824.3376
type1	1	0	0.25	204	0.8304	0.1053	0	1	0.3045	0.0229	0.0508	0.0181	1.081	0.1086	-6773.0959
type1	1	0	0.25	205	0.9911	0.1061	0	1	0.2615	0.0217	0.0671	0.0175	0.9673	0.1089	-6774.0982
type1	1	0	0.25	206	0.822	0.1059	0	1	0.265	0.0214	0.052	0.0174	1.1359	0.1104	-6778.2857
type1	1	0	0.25	207	1.1887	0.1079	0	1	0.25	0.0219	0.0612	0.0175	0.7821	0.1079	-6769.4443
type1	1	0	0.25	208	1.0665	0.1109	0	1	0.2462	0.0223	0.0369	0.0178	0.9872	0.1128	-6884.6338
type1	1	0	0.25	209	0.9409	0.1088	0	1	0.2602	0.0221	0.0803	0.0178	1.0571	0.1122	-6806.9817
type1	1	0	0.25	210	0.9146	0.1102	0	1	0.268	0.0226	0.0602	0.018	1.1067	0.1139	-6870.5086
type1	1	0	0.25	211	0.851	0.1073	0	1	0.2518	0.0219	0.0312	0.0178	1.1662	0.1117	-6805.5942
type1	1	0	0.25	212	0.9464	0.1089	0	1	0.2461	0.022	0.0422	0.0178	1.1028	0.1126	-6859.7183
type1	1	0	0.25	213	0.8426	0.1072	0	1	0.2299	0.0206	0.0604	0.017	1.153	0.1119	-6742.8982
type1	1	0	0.25	214	0.8664	0.1073	0	1	0.2346	0.0212	0.0506	0.0173	1.148	0.1113	-6778.015
type1	1	0	0.25	215	0.8906	0.1093	0	1	0.2562	0.0217	0.0591	0.0176	1.1147	0.1134	-6823.3942
type1	1	0	0.25	216	0.8865	0.1073	0	1	0.2552	0.022	0.0275	0.0176	1.1095	0.1106	-6796.1994
type1	1	0	0.25	217	0.9592	0.1069	0	1	0.2615	0.0216	0.0525	0.0177	1.0153	0.109	-6793.7902
type1	1	0	0.25	218	0.961	0.1076	0	1	0.2905	0.0227	0.062	0.0179	0.9686	0.11	-6794.4601
type1	1	0	0.25	219	1.0412	0.1085	0	1	0.257	0.0222	0.0345	0.0178	0.9661	0.1104	-6833.9613
type1	1	0	0.25	220	0.7872	0.1041	0	1	0.2397	0.0214	0.0866	0.0174	1.22	0.1091	-6746.6443
type1	1	0	0.25	221	0.9678	0.1078	0	1	0.2445	0.0217	0.0534	0.0174	1.0449	0.1107	-6809.9225
type1	1	0	0.25	222	1.0993	0.1098	0	1	0.2698	0.023	0.0558	0.0181	0.9346	0.1116	-6914.5072
type1	1	0	0.25	223	1.1869	0.1108	0	1	0.2224	0.0213	0.0561	0.0175	0.8494	0.1115	-6801.2879
type1	1	0	0.25	224	0.9985	0.1104	0	1	0.2867	0.0228	0.0639	0.0183	0.9855	0.1126	-6861.7572
type1	1	0	0.25	225	1.2282	0.1066	0	1	0.2297	0.0215	0.0703	0.0174	0.7768	0.1066	-6773.7338
type1	1	0	0.25	226	1.1847	0.1076	0	1	0.2584	0.022	0.0651	0.0178	0.7969	0.1073	-6810.5597
type1	1	0	0.25	227	1.0392	0.1084	0	1	0.2568	0.022	0.0365	0.0177	0.9552	0.1102	-6822.326
type1	1	0	0.25	228	1.1569	0.1104	0	1	0.2204	0.0209	0.0269	0.0174	0.8892	0.112	-6822.4512
type1	1	0	0.25	229	0.971	0.1104	0	1	0.2562	0.022	0.0581	0.0179	1.0772	0.1132	-6893.8462
type1	1	0	0.25	230	1.109	0.1093	0	1	0.2459	0.0217	0.0518	0.0176	0.9018	0.111	-6826.7884
type1	1	0	0.25	231	1.1284	0.1072	0	1	0.2489	0.022	0.0178	0.0174	0.8417	0.108	-6772.1123
type1	1	0	0.25	232	0.8587	0.1086	0	1	0.2768	0.0223	0.0472	0.0181	1.1345	0.1133	-6838.3821
type1	1	0	0.25	233	0.9847	0.1092	0	1	0.2361	0.0215	0.0446	0.0177	1.0831	0.1128	-6868.5496
type1	1	0	0.25	234	0.9928	0.1098	0	1	0.2502	0.0218	0.0565	0.0176	1.0065	0.1126	-6800.208
type1	1	0	0.25	235	1.1566	0.1089	0	1	0.2224	0.0208	0.0688	0.0173	0.8646	0.1103	-6782.3752
type1	1	0	0.25	236	1.0529	0.1103	0	1	0.2499	0.0214	0.0387	0.0175	0.9534	0.1117	-6837.6077
type1	1	0	0.25	237	0.9635	0.1059	0	1	0.2208	0.0203	0.0334	0.0169	1.0454	0.1091	-6764.975
type1	1	0	0.25	238	0.7617	0.1076	0	1	0.2774	0.0224	0.0723	0.0178	1.2151	0.1127	-6804.7244
type1	1	0	0.25	239	0.972	0.1077	0	1	0.2596	0.0224	0.0394	0.0178	1.0387	0.1114	-6836.9806
type1	1	0	0.25	240	1.0644	0.108	0	1	0.2361	0.0216	0.0648	0.0177	0.9658	0.1104	-6804.4278
type1	1	0	0.25	241	1.0439	0.1093	0	1	0.2195	0.0212	0.0749	0.0175	1.0181	0.1118	-6818.8355
type1	1	0	0.25	242	1.0304	0.1079	0	1	0.2313	0.0217	0.0781	0.0175	0.9886	0.1105	-6770.8518
type1	1	0	0.25	243	1.0719	0.1093	0	1	0.2614	0.0223	0.0557	0.018	0.9422	0.1107	-6853.0596
type1	1	0	0.25	244	0.9643	0.1085	0	1	0.2749	0.0223	0.057	0.018	1.0201	0.1113	-6832.7635
type1	1	0	0.25	245	0.9193	0.1079	0	1	0.2388	0.0214	0.0488	0.0175	1.0999	0.1127	-6792.8985
type1	1	0	0.25	246	0.9661	0.1066	0	1	0.3251	0.0231	0.0495	0.0182	0.9047	0.1093	-6789.7038
type1	1	0	0.25	247	0.9008	0.1083	0	1	0.3003	0.0237	0.0761	0.0183	1.069	0.1114	-6848.0759
type1	1	0	0.25	248	1.1794	0.1102	0	1	0.2493	0.0215	0.0279	0.0176	0.8071	0.1105	-6805.6163
type1	1	0	0.25	249	0.7827	0.1043	0	1	0.2551	0.0217	0.0494	0.0175	1.1947	0.1094	-6747.1309
type1	1	0	0.25	250	1.2399	0.1115	0	1	0.266	0.0225	0.032	0.0182	0.7804	0.1109	-6895.0696
type1	1	0	0.25	251	0.9054	0.1059	0	1	0.2359	0.0212	0.0658	0.0173	1.0931	0.1094	-6757.3993
type1	1	0	0.25	252	0.8572	0.1074	0	1	0.261	0.0224	0.0662	0.0179	1.1469	0.1116	-6804.3193
type1	1	0	0.25	253	0.8743	0.1029	0	1	0.2391	0.021	0.0487	0.0171	1.0979	0.1069	-6730.2021
type1	1	0	0.25	254	0.7664	0.1084	0	1	0.2796	0.0231	0.0446	0.0179	1.231	0.1136	-6841.5463
type1	1	0	0.25	255	0.7569	0.1072	0	1	0.2751	0.0219	0.0672	0.0177	1.2212	0.1125	-6810.8714
type1	1	0	0.25	256	0.9931	0.1071	0	1	0.2116	0.0203	0.0626	0.017	1.0278	0.1096	-6738.6397
type1	1	0	0.25	257	0.8136	0.107	0	1	0.2	0.0205	0.0378	0.0168	1.2523	0.1122	-6754.537
type1	1	0	0.25	258	1.0567	0.106	0	1	0.2876	0.0227	0.0865	0.0179	0.8755	0.1072	-6804.8849
type1	1	0	0.25	259	1.0774	0.1095	0	1	0.2661	0.0219	0.0456	0.018	0.9221	0.1109	-6856.5653
type1	1	0	0.25	260	1.0118	0.111	0	1	0.2458	0.0218	0.0381	0.0178	1.0281	0.1141	-6855.6909
type1	1	0	0.25	261	0.979	0.1069	0	1	0.2295	0.0213	0.0503	0.0173	1.0454	0.1099	-6781.5864
type1	1	0	0.25	262	0.9714	0.1069	0	1	0.2481	0.0215	0.0509	0.0173	0.9985	0.1098	-6755.9595
type1	1	0	0.25	263	0.9202	0.1067	0	1	0.2581	0.0224	0.0435	0.0177	1.0737	0.1101	-6797.047
type1	1	0	0.25	264	0.8011	0.105	0	1	0.2878	0.0229	0.0581	0.0177	1.1273	0.1088	-6759.0894
type1	1	0	0.25	265	1.1077	0.109	0	1	0.2146	0.0207	0.0547	0.0171	0.9379	0.111	-6804.992
type1	1	0	0.25	266	0.9265	0.1071	0	1	0.2582	0.022	0.059	0.0178	1.0728	0.1107	-6804.5198
type1	1	0	0.25	267	0.9659	0.1055	0	1	0.1988	0.0201	0.0958	0.0168	1.0674	0.1087	-6708.0377
type1	1	0	0.25	268	0.9413	0.1065	0	1	0.2723	0.0224	0.0466	0.018	1.0364	0.1102	-6806.8847
type1	1	0	0.25	269	1.0186	0.1071	0	1	0.2372	0.0216	0.0767	0.0174	0.9782	0.1092	-6755.2805
type1	1	0	0.25	270	0.9754	0.1122	0	1	0.2622	0.0225	0.087	0.0182	1.0846	0.1155	-6911.7407
type1	1	0	0.25	271	0.8123	0.1023	0	1	0.2476	0.0212	0.03	0.017	1.1265	0.1071	-6689.7798
type1	1	0	0.25	272	0.9473	0.1057	0	1	0.2575	0.0216	0.0325	0.0176	1.0172	0.1084	-6759.4335
type1	1	0	0.25	273	1.1056	0.1093	0	1	0.2267	0.0213	0.0469	0.0174	0.9373	0.1106	-6829.0903
type1	1	0	0.25	274	1.1798	0.1098	0	1	0.2393	0.0217	0.0297	0.0173	0.8186	0.1102	-6799.8632
type1	1	0	0.25	275	0.971	0.1075	0	1	0.2683	0.0223	0.0148	0.0176	1.0032	0.1098	-6818.675
type1	1	0	0.25	276	0.9266	0.106	0	1	0.2682	0.0219	0.0498	0.0178	1.037	0.1088	-6785.7247
type1	1	0	0.25	277	1.0942	0.1097	0	1	0.2678	0.0224	0.0462	0.0182	0.921	0.1112	-6869.0693
type1	1	0	0.25	278	1.0065	0.1075	0	1	0.2112	0.0203	0.0345	0.0167	1.0155	0.1104	-6762.0837
type1	1	0	0.25	279	1.0001	0.1086	0	1	0.268	0.0225	0.0525	0.0182	1.0141	0.1112	-6858.4333
type1	1	0	0.25	280	1.1101	0.1077	0	1	0.2326	0.0217	0.0258	0.0175	0.8989	0.109	-6776.3703
type1	1	0	0.25	281	1.1113	0.1073	0	1	0.2689	0.0219	0.0402	0.0175	0.8255	0.1079	-6779.704
type1	1	0	0.25	282	1.1188	0.1088	0	1	0.2571	0.0221	0.0449	0.0179	0.889	0.1098	-6843.5671
type1	1	0	0.25	283	0.8781	0.1038	0	1	0.2716	0.0217	0.083	0.0174	1.0159	0.1063	-6664.6673
type1	1	0	0.25	284	0.99	0.1088	0	1	0.2857	0.0232	0.0213	0.0182	1.0046	0.1108	-6875.3141
type1	1	0	0.25	285	1.1743	0.1083	0	1	0.2223	0.0208	0.0722	0.0174	0.8638	0.1085	-6809.3277
type1	1	0	0.25	286	0.8029	0.1104	0	1	0.2801	0.023	0.0576	0.0183	1.237	0.1155	-6904.2387
type1	1	0	0.25	287	1.0918	0.1093	0	1	0.2575	0.023	0.0659	0.0179	0.9323	0.1112	-6852.8677
type1	1	0	0.25	288	0.768	0.1044	0	1	0.2934	0.0224	0.0524	0.0179	1.166	0.1096	-6780.7428
type1	1	0	0.25	289	1.0645	0.1063	0	1	0.2638	0.0222	0.0718	0.0177	0.8972	0.1077	-6774.8069
type1	1	0	0.25	290	1.0649	0.1075	0	1	0.2194	0.0215	0.0295	0.0173	0.9634	0.1094	-6763.1793
type1	1	0	0.25	291	0.9632	0.1109	0	1	0.2543	0.0226	0.0532	0.0178	1.0753	0.1142	-6860.5038
type1	1	0	0.25	292	0.7254	0.1083	0	1	0.2644	0.0224	0.0512	0.018	1.3021	0.1144	-6833.7047
type1	1	0	0.25	293	1.0482	0.111	0	1	0.3061	0.0237	0.0324	0.0186	0.954	0.1123	-6954.2064
type1	1	0	0.25	294	1.0398	0.1079	0	1	0.2152	0.0207	0.0135	0.0172	1.0101	0.111	-6808.6319
type1	1	0	0.25	295	1.0079	0.108	0	1	0.2672	0.0218	0.0695	0.0178	0.9488	0.1105	-6774.4864
type1	1	0	0.25	296	0.7165	0.1015	0	1	0.2903	0.0221	0.0656	0.0176	1.1859	0.1066	-6723.599
type1	1	0	0.25	297	0.8577	0.106	0	1	0.2726	0.0223	0.0621	0.0176	1.0964	0.11	-6768.3249
type1	1	0	0.25	298	1.1834	0.112	0	1	0.2276	0.022	0.0418	0.0177	0.9128	0.1131	-6912.0845
type1	1	0	0.25	299	1.1384	0.1069	0	1	0.2276	0.0211	0.027	0.0173	0.8721	0.1071	-6782.3232
type1	1	0	0.25	300	0.8543	0.1076	0	1	0.2518	0.0217	0.0492	0.0175	1.1386	0.1119	-6782.1404
type1	1	0	0.25	301	1.0169	0.1068	0	1	0.2285	0.0216	0.0316	0.0172	0.9792	0.1089	-6737.8909
type1	1	0	0.25	302	1.0659	0.107	0	1	0.2584	0.0221	0.0484	0.0179	0.9262	0.1091	-6805.3636
type1	1	0	0.25	303	1.0555	0.1108	0	1	0.262	0.0228	0.0356	0.018	0.9802	0.1127	-6888.197
type1	1	0	0.25	304	1.0097	0.1097	0	1	0.2801	0.0231	0.054	0.018	0.9659	0.1122	-6829.9371
type1	1	0	0.25	305	1.1662	0.1063	0	1	0.2453	0.0212	0.0607	0.0173	0.7768	0.1065	-6718.1354
type1	1	0	0.25	306	0.9741	0.1069	0	1	0.2483	0.0217	0.0535	0.0173	1.0067	0.1095	-6768.1725
type1	1	0	0.25	307	0.9821	0.1071	0	1	0.2571	0.0221	0.0504	0.0177	1.0034	0.1096	-6791.0901
type1	1	0	0.25	308	0.7849	0.1037	0	1	0.2356	0.0208	0.053	0.0168	1.178	0.1084	-6696.7645
type1	1	0	0.25	309	0.9181	0.1066	0	1	0.2194	0.0206	0.0604	0.0171	1.0934	0.11	-6729.8858
type1	1	0	0.25	310	1.1836	0.1121	0	1	0.2881	0.0232	0.0513	0.0185	0.8016	0.1125	-6875.2866
type1	1	0	0.25	311	1.0255	0.1082	0	1	0.2509	0.0219	0.0697	0.0177	1.0004	0.111	-6846.8742
type1	1	0	0.25	312	1.0248	0.108	0	1	0.2541	0.0219	0.0661	0.0176	0.9695	0.1103	-6802.0755
type1	1	0	0.25	313	1.0701	0.1065	0	1	0.2464	0.0218	0.0416	0.0175	0.9374	0.1081	-6819.432
type1	1	0	0.25	314	1.0244	0.1046	0	1	0.1982	0.0202	0.0671	0.0167	0.9825	0.107	-6675.3576
type1	1	0	0.25	315	0.7924	0.1085	0	1	0.2958	0.0229	0.0493	0.0181	1.1666	0.1132	-6826.9527
type1	1	0	0.25	316	0.9311	0.1076	0	1	0.2242	0.0205	0.0659	0.0171	1.0736	0.1112	-6740.3972
type1	1	0	0.25	317	1.0233	0.1044	0	1	0.2299	0.0208	0.0607	0.0169	0.9413	0.1066	-6709.6128
type1	1	0	0.25	318	1.0685	0.1104	0	1	0.224	0.021	0.0499	0.0175	1.0094	0.1128	-6874.5398
type1	1	0	0.25	319	1.0038	0.1055	0	1	0.2374	0.0222	0.047	0.0173	0.9898	0.1079	-6750.4838
type1	1	0	0.25	320	1.0255	0.1106	0	1	0.2347	0.0221	0.0578	0.0176	1.023	0.1128	-6826.2993
type1	1	0	0.25	321	0.9486	0.1078	0	1	0.2457	0.0216	0.0394	0.0174	1.0459	0.1109	-6787.6777
type1	1	0	0.25	322	1.0913	0.1067	0	1	0.2574	0.022	0.0639	0.0178	0.8874	0.108	-6789.4433
type1	1	0	0.25	323	1.1594	0.1113	0	1	0.2269	0.0216	0.0205	0.0177	0.914	0.1129	-6870.5977
type1	1	0	0.25	324	1.1608	0.1079	0	1	0.2215	0.0211	0.0301	0.0173	0.855	0.1089	-6765.891
type1	1	0	0.25	325	1.0556	0.1096	0	1	0.2286	0.021	0.0546	0.0171	0.9562	0.112	-6786.0823
type1	1	0	0.25	326	0.9135	0.1074	0	1	0.273	0.022	0.0624	0.0179	1.0781	0.1111	-6848.8332
type1	1	0	0.25	327	1.2226	0.1081	0	1	0.2541	0.0226	0.0378	0.0178	0.7693	0.1079	-6810.1957
type1	1	0	0.25	328	1.0932	0.1079	0	1	0.2385	0.0215	0.0716	0.0174	0.9037	0.109	-6776.6474
type1	1	0	0.25	329	1.1596	0.1101	0	1	0.2683	0.0226	0.051	0.0181	0.8331	0.1107	-6840.7104
type1	1	0	0.25	330	0.7828	0.108	0	1	0.2556	0.0215	0.0795	0.0177	1.2385	0.1136	-6827.8469
type1	1	0	0.25	331	1.0623	0.109	0	1	0.2736	0.0224	0.069	0.0179	0.9146	0.1101	-6842.2194
type1	1	0	0.25	332	0.9056	0.1072	0	1	0.2469	0.0215	0.0832	0.0175	1.0955	0.1106	-6785.5068
type1	1	0	0.25	333	0.967	0.1086	0	1	0.2858	0.0234	0.0873	0.0183	1.0282	0.1112	-6856.1457
type1	1	0	0.25	334	0.8407	0.1087	0	1	0.2651	0.0226	0.0742	0.018	1.1718	0.1134	-6821.8475
type1	1	0	0.25	335	0.9905	0.1082	0	1	0.2272	0.0206	0.0619	0.0172	1.0176	0.1121	-6764.1438
type1	1	0	0.25	336	1.0179	0.1103	0	1	0.2395	0.0217	0.0261	0.0179	1.0398	0.1129	-6864.3641
type1	1	0	0.25	337	1.1473	0.1088	0	1	0.2764	0.0225	0.0736	0.018	0.8146	0.1093	-6818.6113
type1	1	0	0.25	338	0.8455	0.105	0	1	0.2783	0.0225	0.0616	0.0177	1.0991	0.1089	-6771.5119
type1	1	0	0.25	339	1.0601	0.1059	0	1	0.2713	0.0224	0.0559	0.0178	0.8875	0.1072	-6774.1305
type1	1	0	0.25	340	0.9774	0.1046	0	1	0.2354	0.0206	0.0569	0.0173	0.9872	0.107	-6703.3166
type1	1	0	0.25	341	1.1959	0.1099	0	1	0.2355	0.0216	0.024	0.0178	0.8483	0.1108	-6853.1947
type1	1	0	0.25	342	1.0289	0.1053	0	1	0.2651	0.0219	0.0801	0.0175	0.91	0.107	-6746.4316
type1	1	0	0.25	343	0.9924	0.1057	0	1	0.2523	0.0212	0.0294	0.0175	0.9751	0.1084	-6767.5797
type1	1	0	0.25	344	0.9532	0.1066	0	1	0.2471	0.0215	0.0531	0.0173	1.0224	0.1092	-6759.4306
type1	1	0	0.25	345	0.8268	0.1091	0	1	0.2888	0.0231	0.0438	0.0181	1.1598	0.1136	-6853.2473
type1	1	0	0.25	346	0.9135	0.1065	0	1	0.2217	0.0208	0.054	0.0171	1.1242	0.1106	-6787.9156
type1	1	0	0.25	347	1.1549	0.1077	0	1	0.2249	0.0207	0.0496	0.0172	0.8489	0.1083	-6766.7392
type1	1	0	0.25	348	1.017	0.1063	0	1	0.2722	0.0224	0.0655	0.0178	0.9343	0.1082	-6771.2806
type1	1	0	0.25	349	1.1053	0.1084	0	1	0.2531	0.0222	0.0571	0.0177	0.8707	0.1095	-6770.3994
type1	1	0	0.25	350	1.0395	0.1092	0	1	0.2672	0.0225	0.0369	0.018	0.9499	0.1112	-6825.7103
type1	1	0	0.25	351	1.136	0.1088	0	1	0.2759	0.0232	0.0609	0.0183	0.8662	0.1097	-6865.8799
type1	1	0	0.25	352	0.994	0.1073	0	1	0.2664	0.0222	0.0464	0.0178	0.9885	0.1095	-6815.5057
type1	1	0	0.25	353	1.0549	0.11	0	1	0.2171	0.0211	0.0331	0.0172	1.0058	0.1119	-6832.2828
type1	1	0	0.25	354	1.0538	0.106	0	1	0.2773	0.0226	0.03	0.0179	0.9184	0.1073	-6834.7467
type1	1	0	0.25	355	0.9911	0.1072	0	1	0.2668	0.0225	0.0449	0.018	1.0144	0.1102	-6846.0341
type1	1	0	0.25	356	1.0903	0.1086	0	1	0.2416	0.0214	0.1021	0.0179	0.9684	0.1105	-6869.5816
type1	1	0	0.25	357	0.8294	0.1056	0	1	0.2741	0.0222	0.0378	0.0177	1.117	0.1097	-6752.8651
type1	1	0	0.25	358	1.0685	0.1079	0	1	0.2232	0.021	0.0294	0.0174	0.983	0.1101	-6830.1592
type1	1	0	0.25	359	0.8233	0.109	0	1	0.2767	0.0221	0.085	0.0181	1.191	0.1136	-6866.4852
type1	1	0	0.25	360	1.0832	0.11	0	1	0.2552	0.0216	0.0327	0.0179	0.9323	0.1118	-6854.3581
type1	1	0	0.25	361	1.0768	0.1099	0	1	0.2388	0.0224	0.0458	0.0176	0.953	0.1116	-6809.2341
type1	1	0	0.25	362	0.9822	0.1114	0	1	0.2371	0.0217	0.0452	0.0179	1.1112	0.1147	-6910.2958
type1	1	0	0.25	363	0.8921	0.1093	0	1	0.2487	0.0221	0.0425	0.0176	1.1465	0.1133	-6854.0542
type1	1	0	0.25	364	1.1355	0.1109	0	1	0.2409	0.0219	0.05	0.0176	0.8863	0.1125	-6824.1655
type1	1	0	0.25	365	1.0711	0.1069	0	1	0.2239	0.0212	0.0494	0.0171	0.9261	0.1086	-6735.2474
type1	1	0	0.25	366	0.9569	0.1086	0	1	0.2151	0.021	0.0393	0.0174	1.1194	0.1123	-6818.658
type1	1	0	0.25	367	0.8004	0.1048	0	1	0.2716	0.0222	0.031	0.0176	1.1518	0.1091	-6761.1719
type1	1	0	0.25	368	0.8517	0.1065	0	1	0.2228	0.021	0.043	0.0171	1.1873	0.111	-6782.0899
type1	1	0	0.25	369	1.22	0.1108	0	1	0.2487	0.0221	0.0736	0.018	0.8299	0.111	-6890.2014
type1	1	0	0.25	370	1.1677	0.1121	0	1	0.2992	0.0237	0.0331	0.0187	0.8295	0.1129	-6913.8654
type1	1	0	0.25	371	0.9762	0.1086	0	1	0.2686	0.0221	0.0269	0.018	1.0246	0.1117	-6845.2137
type1	1	0	0.25	372	1.1268	0.1088	0	1	0.2504	0.0216	0.0781	0.0175	0.8444	0.11	-6773.7852
type1	1	0	0.25	373	0.8841	0.1092	0	1	0.2587	0.0213	0.0826	0.0176	1.1274	0.1134	-6850.9628
type1	1	0	0.25	374	0.8561	0.1089	0	1	0.2391	0.0215	0.0158	0.0175	1.178	0.1133	-6811.6748
type1	1	0	0.25	375	1.0121	0.1057	0	1	0.2261	0.0206	0.0395	0.017	0.9755	0.108	-6736.9893
type1	1	0	0.25	376	0.9316	0.1043	0	1	0.2238	0.0209	0.0403	0.0169	1.0427	0.1077	-6685.5897
type1	1	0	0.25	377	1.0147	0.1097	0	1	0.2354	0.0219	0.0459	0.0175	1.0245	0.1125	-6822.5
type1	1	0	0.25	378	0.8679	0.1056	0	1	0.2325	0.0208	0.078	0.0173	1.1473	0.1098	-6763.4204
type1	1	0	0.25	379	0.9111	0.1087	0	1	0.2293	0.0213	0.0415	0.0174	1.1383	0.1135	-6819.0357
type1	1	0	0.25	380	1.0406	0.1061	0	1	0.2428	0.0216	0.0768	0.0174	0.9327	0.108	-6733.8977
type1	1	0	0.25	381	1.0068	0.1097	0	1	0.2755	0.0225	0.0433	0.0178	0.9746	0.1124	-6851.2527
type1	1	0	0.25	382	1.074	0.1084	0	1	0.2753	0.0228	0.0282	0.0183	0.9418	0.1104	-6894.6678
type1	1	0	0.25	383	1.0039	0.1086	0	1	0.2941	0.0225	0.056	0.0184	0.9647	0.1108	-6864.1812
type1	1	0	0.25	384	0.8607	0.1064	0	1	0.247	0.0215	0.0484	0.0173	1.1154	0.1106	-6746.9876
type1	1	0	0.25	385	1.1415	0.1075	0	1	0.194	0.02	0.0513	0.0167	0.9008	0.109	-6753.2115
type1	1	0	0.25	386	1.0202	0.1091	0	1	0.2738	0.0231	0.0616	0.018	0.9668	0.1107	-6830.287
type1	1	0	0.25	387	0.9918	0.1079	0	1	0.2733	0.022	0.0568	0.018	0.9993	0.1105	-6853.9032
type1	1	0	0.25	388	1.0472	0.1054	0	1	0.2248	0.0204	0.0427	0.0168	0.9181	0.1073	-6714.1668
type1	1	0	0.25	389	0.9677	0.1099	0	1	0.2538	0.0217	0.0725	0.0181	1.0681	0.113	-6849.0859
type1	1	0	0.25	390	1.1982	0.1076	0	1	0.2372	0.0213	0.0913	0.0176	0.8072	0.1081	-6786.2317
type1	1	0	0.25	391	0.9261	0.1084	0	1	0.282	0.0226	0.0598	0.0181	1.0498	0.1111	-6829.422
type1	1	0	0.25	392	1.0284	0.1107	0	1	0.2589	0.0226	0.0323	0.0179	0.9916	0.1128	-6850.7134
type1	1	0	0.25	393	0.9105	0.1047	0	1	0.2657	0.022	0.0537	0.0175	1.0301	0.1075	-6742.8153
type1	1	0	0.25	394	0.9413	0.1106	0	1	0.271	0.0231	0.0696	0.0183	1.1117	0.1143	-6910.0326
type1	1	0	0.25	395	0.9878	0.1067	0	1	0.2515	0.0219	0.0196	0.0174	0.9786	0.1091	-6754.8029
type1	1	0	0.25	396	0.759	0.1062	0	1	0.2344	0.0211	0.0856	0.0175	1.2822	0.113	-6784.6238
type1	1	0	0.25	397	1.0626	0.1061	0	1	0.2324	0.0207	0.059	0.0175	0.9322	0.1084	-6748.2222
type1	1	0	0.25	398	1.0563	0.1097	0	1	0.2763	0.0226	0.0423	0.0181	0.9158	0.1113	-6816.7667
type1	1	0	0.25	399	0.9159	0.1061	0	1	0.2583	0.0218	0.0559	0.0174	1.061	0.1095	-6790.3922
type1	1	0	0.25	400	1.171	0.1112	0	1	0.2647	0.0225	0.0566	0.0182	0.8523	0.1118	-6881.1024
type1	1	0	0.25	401	1.0642	0.1067	0	1	0.2394	0.0213	0.038	0.0173	0.9131	0.1086	-6750.2359
type1	1	0	0.25	402	1.0013	0.1133	0	1	0.2338	0.0218	0.0563	0.0178	1.1222	0.117	-6960.504
type1	1	0	0.25	403	0.928	0.1088	0	1	0.2567	0.0227	0.0632	0.018	1.0863	0.1131	-6809.5969
type1	1	0	0.25	404	1.1472	0.1089	0	1	0.2515	0.022	0.0264	0.0177	0.8558	0.1096	-6826.891
type1	1	0	0.25	405	1.0303	0.1079	0	1	0.248	0.0216	0.0322	0.0175	0.9703	0.1098	-6811.3796
type1	1	0	0.25	406	0.9088	0.1052	0	1	0.2193	0.0204	0.0751	0.0171	1.0858	0.1095	-6696.6053
type1	1	0	0.25	407	0.9128	0.1066	0	1	0.2433	0.0217	0.0627	0.0175	1.0996	0.11	-6788.9083
type1	1	0	0.25	408	0.9609	0.1069	0	1	0.2352	0.0215	0.0629	0.0177	1.088	0.1101	-6823.1683
type1	1	0	0.25	409	0.9959	0.1062	0	1	0.2696	0.0225	0.0845	0.0175	0.9253	0.1078	-6710.9755
type1	1	0	0.25	410	1.0534	0.1078	0	1	0.2648	0.0223	0.1002	0.018	0.94	0.1098	-6823.1863
type1	1	0	0.25	411	0.98	0.1125	0	1	0.2374	0.022	0.052	0.0179	1.1257	0.1158	-6926.9032
type1	1	0	0.25	412	1.219	0.1126	0	1	0.2584	0.0229	0.0508	0.0183	0.853	0.1125	-6949.6874
type1	1	0	0.25	413	1.1166	0.1081	0	1	0.2381	0.0217	0.0343	0.0177	0.8935	0.1093	-6786.4384
type1	1	0	0.25	414	1.0811	0.11	0	1	0.2403	0.0217	0.0403	0.0176	0.9396	0.1114	-6816.6393
type1	1	0	0.25	415	0.8103	0.1065	0	1	0.2541	0.0215	0.0824	0.0173	1.1505	0.111	-6732.4861
type1	1	0	0.25	416	0.816	0.1058	0	1	0.2676	0.0219	0.0473	0.0175	1.151	0.1107	-6782.8761
type1	1	0	0.25	417	0.8921	0.1105	0	1	0.25	0.022	0.056	0.0179	1.1752	0.1157	-6890.0641
type1	1	0	0.25	418	0.7877	0.1048	0	1	0.2315	0.0212	0.0221	0.017	1.2058	0.11	-6727.3757
type1	1	0	0.25	419	1.0983	0.1064	0	1	0.2192	0.0206	0.0627	0.0172	0.9111	0.1082	-6747.8055
type1	1	0	0.25	420	1.0315	0.1065	0	1	0.2159	0.0204	0.0203	0.0167	0.9486	0.1088	-6711.8071
type1	1	0	0.25	421	0.9161	0.1063	0	1	0.2468	0.0215	0.0427	0.0175	1.077	0.1096	-6777.1573
type1	1	0	0.25	422	0.8836	0.1057	0	1	0.2329	0.0214	0.0188	0.0171	1.1059	0.1095	-6730.4173
type1	1	0	0.25	423	0.8219	0.1063	0	1	0.2796	0.0225	0.0518	0.0178	1.1321	0.1111	-6776.5066
type1	1	0	0.25	424	0.9019	0.1052	0	1	0.2487	0.0218	0.0363	0.0173	1.0895	0.1088	-6786.0013
type1	1	0	0.25	425	0.9622	0.1073	0	1	0.255	0.022	0.0466	0.0173	0.9952	0.1102	-6749.3391
type1	1	0	0.25	426	0.9318	0.107	0	1	0.2434	0.0217	0.0255	0.0175	1.0907	0.1107	-6824.6576
type1	1	0	0.25	427	0.9822	0.1114	0	1	0.2503	0.0219	0.0655	0.0179	1.0854	0.1145	-6915.3082
type1	1	0	0.25	428	0.989	0.106	0	1	0.2533	0.0216	0.0198	0.0175	0.9697	0.1083	-6744.7341
type1	1	0	0.25	429	1.3151	0.1078	0	1	0.2051	0.0209	0.0551	0.0172	0.7183	0.1069	-6757.3025
type1	1	0	0.25	430	1.0636	0.1078	0	1	0.2142	0.0209	0.0327	0.0171	0.9525	0.1095	-6739.5659
type1	1	0	0.25	431	0.94	0.1089	0	1	0.2704	0.0226	0.0516	0.0178	1.0378	0.1117	-6809.4003
type1	1	0	0.25	432	1.0052	0.1077	0	1	0.2459	0.0214	0.0494	0.0176	0.9932	0.1105	-6789.9769
type1	1	0	0.25	433	0.9634	0.1051	0	1	0.2532	0.0216	0.084	0.0176	1.004	0.1079	-6747.3794
type1	1	0	0.25	434	1.1017	0.1082	0	1	0.2697	0.0224	0.0442	0.0178	0.8675	0.109	-6818.2469
type1	1	0	0.25	435	0.9045	0.1075	0	1	0.2321	0.0212	0.0499	0.0174	1.1161	0.1113	-6775.0854
type1	1	0	0.25	436	1.0355	0.107	0	1	0.2909	0.0234	0.0667	0.0181	0.9095	0.1082	-6799.8067
type1	1	0	0.25	437	0.9861	0.1089	0	1	0.2388	0.0217	0.0719	0.0175	1.0479	0.1118	-6824.07
type1	1	0	0.25	438	0.9338	0.1076	0	1	0.2963	0.0232	0.0717	0.0185	1.0523	0.1109	-6875.2629
type1	1	0	0.25	439	0.9468	0.1078	0	1	0.2479	0.0217	0.0577	0.0175	1.0369	0.1112	-6761.7164
type1	1	0	0.25	440	0.8919	0.1056	0	1	0.2876	0.0223	0.0382	0.0178	1.0443	0.1088	-6792.5534
type1	1	0	0.25	441	0.8943	0.1091	0	1	0.2073	0.0205	0.0395	0.0169	1.1636	0.1132	-6782.5672
type1	1	0	0.25	442	0.9643	0.11	0	1	0.2568	0.0213	0.0372	0.0176	1.0422	0.1127	-6850.0388
type1	1	0	0.25	443	1.0918	0.1064	0	1	0.2073	0.0199	0.0229	0.0166	0.8986	0.1079	-6714.8253
type1	1	0	0.25	444	0.6972	0.1072	0	1	0.2644	0.0221	0.0566	0.0176	1.3171	0.1135	-6839.491
type1	1	0	0.25	445	1.0209	0.1074	0	1	0.2325	0.0219	0.0287	0.0173	0.9958	0.1093	-6785.3197
type1	1	0	0.25	446	0.9568	0.1082	0	1	0.2862	0.0224	0.0663	0.0177	0.9646	0.1105	-6774.0124
type1	1	0	0.25	447	1.0711	0.1099	0	1	0.277	0.0229	0.0417	0.0181	0.9154	0.1114	-6842.0618
type1	1	0	0.25	448	0.8867	0.106	0	1	0.2636	0.0216	0.0614	0.0177	1.08	0.1093	-6774.6048
type1	1	0	0.25	449	1.1484	0.1079	0	1	0.2767	0.0224	0.0719	0.0179	0.8005	0.1078	-6797.7634
type1	1	0	0.25	450	1.0239	0.1089	0	1	0.238	0.0222	0.0657	0.0176	1.0223	0.1112	-6842.4535
type1	1	0	0.25	451	1.2102	0.1102	0	1	0.2196	0.0212	0.03	0.0174	0.8408	0.1111	-6828.2693
type1	1	0	0.25	452	1.1237	0.1077	0	1	0.2394	0.0208	0.0765	0.0175	0.8748	0.1087	-6798.3263
type1	1	0	0.25	453	1.1707	0.1073	0	1	0.2409	0.0217	0.0466	0.0174	0.8305	0.1071	-6805.94
type1	1	0	0.25	454	0.9809	0.1094	0	1	0.2783	0.0225	0.0504	0.0182	0.9996	0.1119	-6830.3355
type1	1	0	0.25	455	0.9718	0.1108	0	1	0.2443	0.0217	0.0564	0.0178	1.0958	0.1141	-6892.7256
type1	1	0	0.25	456	0.9616	0.1075	0	1	0.2504	0.0218	0.0523	0.0176	1.0375	0.1108	-6791.6945
type1	1	0	0.25	457	1.1014	0.1074	0	1	0.2185	0.0208	0.0575	0.0171	0.9138	0.1084	-6757.4942
type1	1	0	0.25	458	0.9596	0.1081	0	1	0.2654	0.0229	0.026	0.0176	1.025	0.1106	-6808.9585
type1	1	0	0.25	459	0.9844	0.1074	0	1	0.2207	0.0207	0.0417	0.0169	1.013	0.1104	-6734.0437
type1	1	0	0.25	460	1.0408	0.1083	0	1	0.2316	0.0211	0.0313	0.0175	1.005	0.1105	-6841.4188
type1	1	0	0.25	461	0.9987	0.1055	0	1	0.2479	0.0216	0.0216	0.0175	0.9766	0.1082	-6752.7757
type1	1	0	0.25	462	0.9841	0.1117	0	1	0.2713	0.0229	0.0711	0.0185	1.0849	0.1152	-6942.8872
type1	1	0	0.25	463	0.9172	0.1058	0	1	0.2514	0.0216	0.0417	0.0174	1.0643	0.1089	-6774.8465
type1	1	0	0.25	464	1.1646	0.1111	0	1	0.2288	0.0218	0.0537	0.0176	0.9087	0.1116	-6875.9162
type1	1	0	0.25	465	1.0398	0.1102	0	1	0.2476	0.0221	0.0463	0.0177	0.9998	0.1125	-6862.4052
type1	1	0	0.25	466	1.0391	0.1081	0	1	0.2303	0.0208	0.0801	0.0174	0.982	0.111	-6790.0362
type1	1	0	0.25	467	0.9429	0.1042	0	1	0.2831	0.0229	0.0519	0.0178	0.9899	0.1066	-6761.4878
type1	1	0	0.25	468	1.1937	0.1088	0	1	0.2123	0.0212	0.0484	0.0172	0.8459	0.1091	-6786.7714
type1	1	0	0.25	469	1.1236	0.1081	0	1	0.2406	0.0216	0.0317	0.0176	0.8863	0.1091	-6800.7056
type1	1	0	0.25	470	1.2162	0.1089	0	1	0.2526	0.0221	0.048	0.0178	0.7753	0.109	-6809.9761
type1	1	0	0.25	471	1.178	0.1097	0	1	0.25	0.0218	0.0547	0.0177	0.8245	0.1102	-6825.2604
type1	1	0	0.25	472	0.9909	0.1069	0	1	0.2232	0.0205	0.0299	0.0171	1.0037	0.1095	-6728.1764
type1	1	0	0.25	473	0.9993	0.1097	0	1	0.2974	0.0233	0.007	0.0182	0.9716	0.1118	-6881.943
type1	1	0	0.25	474	0.9188	0.1048	0	1	0.2389	0.0212	0.0486	0.0172	1.0619	0.1083	-6744.2518
type1	1	0	0.25	475	1.1234	0.1099	0	1	0.2551	0.0221	0.0777	0.0179	0.8978	0.1111	-6854.618
type1	1	0	0.25	476	0.8689	0.1075	0	1	0.2777	0.0225	0.069	0.0179	1.1113	0.1115	-6822.0736
type1	1	0	0.25	477	0.8398	0.1078	0	1	0.26	0.0213	0.0373	0.0174	1.1387	0.1128	-6803.0265
type1	1	0	0.25	478	1.1534	0.1046	0	1	0.2091	0.0205	0.0676	0.0167	0.8257	0.1051	-6685.3829
type1	1	0	0.25	479	0.9802	0.1064	0	1	0.2354	0.0211	0.0437	0.0173	1.0336	0.1094	-6796.5775
type1	1	0	0.25	480	0.9921	0.1076	0	1	0.2452	0.0222	0.0688	0.0175	1.0061	0.1104	-6775.8437
type1	1	0	0.25	481	0.9906	0.109	0	1	0.2597	0.0223	0.0413	0.0179	1.0218	0.1122	-6839.8899
type1	1	0	0.25	482	0.8621	0.105	0	1	0.2602	0.0215	0.0623	0.0174	1.0888	0.1092	-6738.8685
type1	1	0	0.25	483	1.032	0.1091	0	1	0.2867	0.0235	0.0137	0.0185	0.9773	0.1112	-6893.1835
type1	1	0	0.25	484	1.0386	0.1077	0	1	0.2649	0.0221	0.0422	0.0175	0.8967	0.1094	-6745.535
type1	1	0	0.25	485	0.9775	0.108	0	1	0.2347	0.0219	0.0476	0.0174	1.0545	0.1106	-6804.7113
type1	1	0	0.25	486	0.9608	0.108	0	1	0.2211	0.0212	0.0467	0.0172	1.0833	0.1117	-6792.6602
type1	1	0	0.25	487	1.0575	0.1078	0	1	0.2442	0.0216	0.0577	0.0174	0.93	0.1092	-6775.82
type1	1	0	0.25	488	1.0897	0.1109	0	1	0.234	0.021	0.0385	0.0177	0.9704	0.1127	-6871.7827
type1	1	0	0.25	489	1.0858	0.1048	0	1	0.2577	0.022	0.0546	0.0174	0.8608	0.1058	-6745.407
type1	1	0	0.25	490	0.9243	0.1089	0	1	0.2258	0.021	0.0677	0.0176	1.1608	0.113	-6856.7733
type1	1	0	0.25	491	0.9343	0.1062	0	1	0.3265	0.0236	0.0703	0.0182	0.9709	0.1084	-6846.6777
type1	1	0	0.25	492	1.1882	0.1067	0	1	0.2416	0.0214	0.0641	0.0174	0.789	0.1072	-6761.6001
type1	1	0	0.25	493	0.9911	0.1092	0	1	0.2476	0.0219	0.0532	0.0177	1.0414	0.1125	-6843.9534
type1	1	0	0.25	494	1.0594	0.1074	0	1	0.2163	0.0209	0.0495	0.0169	0.9595	0.1093	-6766.8593
type1	1	0	0.25	495	1.1598	0.1085	0	1	0.2456	0.0221	0.0324	0.0178	0.8665	0.109	-6845.2495
type1	1	0	0.25	496	1.0745	0.1096	0	1	0.2268	0.0212	0.0458	0.0173	0.968	0.1112	-6825.8129
type1	1	0	0.25	497	1.0348	0.1122	0	1	0.2131	0.0212	0.0387	0.0173	1.0538	0.1149	-6853.444
type1	1	0	0.25	498	1.1054	0.1113	0	1	0.2436	0.0216	0.0301	0.0176	0.9294	0.1121	-6865.8786
type1	1	0	0.25	499	1.1014	0.1087	0	1	0.2292	0.0217	0.0415	0.0175	0.9285	0.1108	-6795.3207
type1	1	0	0.25	500	1.0209	0.1042	0	1	0.2424	0.0209	0.046	0.0169	0.8935	0.1056	-6667.9597
type1	1	0	1	1	1.1417	0.1415	0	1	1.0579	0.0458	0.0555	0.0308	0.8789	0.1426	-8102.7295
type1	1	0	1	2	0.9716	0.1394	0	1	1.0018	0.0443	0.024	0.0298	1.0613	0.1417	-8071.7436
type1	1	0	1	3	0.6698	0.1359	0	1	1.0123	0.0432	0.0755	0.0291	1.3178	0.1419	-8083.8434
type1	1	0	1	4	1.1864	0.1376	0	1	0.9227	0.0424	0.0926	0.0289	0.8523	0.1373	-7993.1242
type1	1	0	1	5	1.1668	0.1354	0	1	0.9434	0.0423	0.0068	0.0289	0.8294	0.1357	-7969.2128
type1	1	0	1	6	1.089	0.1348	0	1	1.0496	0.0445	0.0445	0.0294	0.8182	0.1344	-8021.8046
type1	1	0	1	7	1.0301	0.1389	0	1	0.988	0.0446	-0.0116	0.0295	1.0118	0.1417	-8073.159
type1	1	0	1	8	0.9754	0.1383	0	1	1.0156	0.0443	0.0321	0.0299	1.0369	0.141	-8074.0142
type1	1	0	1	9	0.8992	0.1365	0	1	1.0412	0.045	0.0661	0.0295	1.0628	0.1395	-8027.5139
type1	1	0	1	10	1.1309	0.1414	0	1	1.0721	0.0458	0.0493	0.0307	0.873	0.1418	-8144.6264
type1	1	0	1	11	0.786	0.1349	0	1	0.9843	0.0434	0.0837	0.0286	1.1911	0.1392	-8021.3246
type1	1	0	1	12	1.0883	0.1363	0	1	1.0122	0.0448	0.0512	0.0299	0.9268	0.1376	-8054.0006
type1	1	0	1	13	1.105	0.1377	0	1	0.9702	0.043	0.0556	0.0289	0.8704	0.138	-7994.2955
type1	1	0	1	14	0.8517	0.1418	0	1	1.0183	0.0443	0.0716	0.0294	1.1756	0.1456	-8151.3274
type1	1	0	1	15	1.3116	0.14	0	1	0.9951	0.0437	0.0714	0.0295	0.7008	0.1387	-8102.7662
type1	1	0	1	16	1.3789	0.1385	0	1	0.9925	0.0436	0.1098	0.0296	0.6152	0.1358	-8051.0147
type1	1	0	1	17	0.761	0.1361	0	1	1.0276	0.0443	0.0394	0.0293	1.2208	0.1411	-8063.038
type1	1	0	1	18	0.8878	0.141	0	1	0.9748	0.0437	0.0081	0.0293	1.1706	0.1445	-8095.3451
type1	1	0	1	19	0.87	0.1402	0	1	1.0407	0.0454	0.0315	0.03	1.149	0.1433	-8105.8616
type1	1	0	1	20	0.971	0.1352	0	1	1.0214	0.0439	0.0129	0.0294	1.0024	0.1375	-8063.2891
type1	1	0	1	21	0.9252	0.1348	0	1	1.0008	0.0436	0.0209	0.029	1.0169	0.1368	-7961.3031
type1	1	0	1	22	0.9633	0.1376	0	1	1.0139	0.0449	-0.004	0.03	1.0699	0.1405	-8081.2303
type1	1	0	1	23	1.1706	0.1368	0	1	1.0546	0.0449	0.0297	0.0302	0.793	0.1366	-8065.7267
type1	1	0	1	24	0.9754	0.1328	0	1	1.0078	0.0437	0.0576	0.0286	0.9424	0.1337	-7980.9895
type1	1	0	1	25	0.921	0.138	0	1	0.9974	0.0432	0.061	0.0294	1.0732	0.1413	-8051.9025
type1	1	0	1	26	0.8579	0.1356	0	1	1.0214	0.0445	0.0113	0.0294	1.1126	0.1391	-8023.6237
type1	1	0	1	27	1.1434	0.139	0	1	1.0621	0.0461	0.0307	0.03	0.8503	0.1389	-8149.1393
type1	1	0	1	28	0.8498	0.1367	0	1	1.0559	0.0454	0.104	0.0296	1.1168	0.1398	-8066.874
type1	1	0	1	29	1.0663	0.1381	0	1	1.0437	0.0452	-0.0149	0.03	0.9424	0.1396	-8138.1012
type1	1	0	1	30	0.8322	0.1329	0	1	1.0838	0.0452	0.0695	0.0292	1.0348	0.1354	-7979.1938
type1	1	0	1	31	0.8787	0.134	0	1	0.9724	0.0434	0.0458	0.0287	1.0979	0.1375	-7962.7052
type1	1	0	1	32	0.8922	0.1326	0	1	0.9997	0.0431	0.0586	0.0286	1.0393	0.1359	-7981.3285
type1	1	0	1	33	0.869	0.1384	0	1	1.0592	0.0451	0.054	0.0297	1.1265	0.1419	-8154.4119
type1	1	0	1	34	1.0386	0.1375	0	1	1.0032	0.044	0.0146	0.0293	0.9475	0.1387	-8053.0168
type1	1	0	1	35	0.8339	0.1385	0	1	1.1252	0.0461	0.0989	0.0304	1.1036	0.1421	-8156.5302
type1	1	0	1	36	0.795	0.1311	0	1	1.0364	0.0442	0.0757	0.029	1.0904	0.1339	-7894.6078
type1	1	0	1	37	0.984	0.1362	0	1	0.9785	0.0431	0.0377	0.0292	1.0288	0.1383	-8060.9047
type1	1	0	1	38	1.2006	0.1413	0	1	0.9274	0.0428	0.0289	0.0294	0.8996	0.142	-8080.8027
type1	1	0	1	39	0.9862	0.14	0	1	1.0845	0.0461	0.0132	0.03	0.9601	0.1415	-8093.1578
type1	1	0	1	40	1.232	0.1358	0	1	0.9778	0.0435	0.0189	0.0291	0.7368	0.1353	-7987.8566
type1	1	0	1	41	1.1125	0.1375	0	1	1.0628	0.0455	0.0745	0.03	0.8564	0.1379	-8096.1601
type1	1	0	1	42	1.027	0.1366	0	1	1.0017	0.0439	0.1551	0.0301	1.0067	0.1384	-8067.143
type1	1	0	1	43	1.0596	0.1419	0	1	1.0394	0.0449	0.0418	0.0301	0.9603	0.1438	-8150.5179
type1	1	0	1	44	1.1436	0.1356	0	1	0.9414	0.0428	0.0378	0.0288	0.8718	0.135	-7992.3764
type1	1	0	1	45	1.0191	0.1384	0	1	0.9886	0.0436	0.0179	0.0289	0.9484	0.1405	-8021.7069
type1	1	0	1	46	1.1075	0.1363	0	1	0.93	0.0425	0.1306	0.0296	0.9837	0.1377	-8040.3243
type1	1	0	1	47	0.9116	0.1392	0	1	0.9837	0.0444	0.0203	0.0297	1.1766	0.1429	-8132.4365
type1	1	0	1	48	0.8889	0.1403	0	1	1.0196	0.0448	0.0321	0.0298	1.1541	0.1445	-8128.8639
type1	1	0	1	49	0.913	0.1394	0	1	1.0431	0.0446	0.0594	0.0302	1.1079	0.1426	-8132.2134
type1	1	0	1	50	1.0714	0.1358	0	1	1.0225	0.0443	0.0385	0.0293	0.8722	0.1359	-8008.2871
type1	1	0	1	51	0.7655	0.1354	0	1	0.9649	0.0424	0.0554	0.0286	1.2211	0.1408	-8004.5445
type1	1	0	1	52	0.9314	0.1394	0	1	0.9531	0.0429	0.0486	0.029	1.1113	0.1426	-8054.3706
type1	1	0	1	53	0.867	0.1427	0	1	0.9961	0.0437	0.0122	0.0296	1.1788	0.1463	-8113.259
type1	1	0	1	54	0.9935	0.1375	0	1	0.9407	0.0424	0.0243	0.0287	1.0385	0.1392	-8041.2956
type1	1	0	1	55	0.9427	0.1399	0	1	1.0647	0.0456	0.0767	0.0302	1.0636	0.1427	-8159.5728
type1	1	0	1	56	1.1431	0.1363	0	1	0.9903	0.0436	0.0738	0.029	0.8169	0.1356	-8007.1189
type1	1	0	1	57	1.2232	0.1402	0	1	0.946	0.0432	0.0293	0.0294	0.8594	0.1399	-8108.9589
type1	1	0	1	58	0.9327	0.1385	0	1	1.0571	0.045	0.056	0.03	1.0616	0.1415	-8133.5847
type1	1	0	1	59	1.117	0.1393	0	1	0.8731	0.041	0.0396	0.0286	0.981	0.1407	-8018.5139
type1	1	0	1	60	0.9353	0.1337	0	1	1.044	0.0451	0.0157	0.0294	1.0015	0.136	-7999.2519
type1	1	0	1	61	1.0099	0.1351	0	1	1.0285	0.0442	-0.0227	0.0291	0.9169	0.1365	-8009.2201
type1	1	0	1	62	1.1344	0.1422	0	1	0.9432	0.0429	-0.007	0.0291	0.9343	0.1428	-8095.629
type1	1	0	1	63	0.8816	0.1337	0	1	0.9543	0.0426	0.0669	0.0285	1.0909	0.1373	-7948.4579
type1	1	0	1	64	0.9077	0.1371	0	1	0.9893	0.0437	0.0015	0.0293	1.1064	0.1409	-8037.2256
type1	1	0	1	65	0.8971	0.1328	0	1	1.0152	0.0433	0.0363	0.0288	1.0168	0.1357	-7989.7382
type1	1	0	1	66	1.0852	0.1335	0	1	1.0094	0.0439	0.0207	0.029	0.8349	0.1329	-7954.7653
type1	1	0	1	67	0.9076	0.1329	0	1	0.9639	0.043	0.0452	0.0288	1.0759	0.1358	-7962.1991
type1	1	0	1	68	1.0141	0.1393	0	1	1.0202	0.0453	0.0178	0.0299	1.0361	0.1412	-8124.086
type1	1	0	1	69	1.1182	0.1374	0	1	0.9854	0.044	0.0162	0.0292	0.8899	0.1371	-8062.0443
type1	1	0	1	70	1.0716	0.1352	0	1	1.044	0.0443	0.0452	0.0295	0.8508	0.136	-8025.5641
type1	1	0	1	71	0.8938	0.1363	0	1	1.034	0.0452	0.07	0.0294	1.0951	0.14	-8080.4951
type1	1	0	1	72	1.2184	0.1369	0	1	0.9281	0.0423	0.0214	0.0289	0.8227	0.136	-8033.1909
type1	1	0	1	73	1.1284	0.1394	0	1	1.018	0.0446	0.0409	0.0293	0.8413	0.1387	-8041.8054
type1	1	0	1	74	1.2022	0.1416	0	1	0.9762	0.0432	0.0186	0.0295	0.839	0.1416	-8106.9047
type1	1	0	1	75	1.1564	0.1433	0	1	0.9404	0.043	0.1152	0.0293	0.9406	0.1439	-8112.2377
type1	1	0	1	76	1.1471	0.1378	0	1	1.013	0.0442	0.106	0.0296	0.8506	0.1374	-8088.2974
type1	1	0	1	77	0.6285	0.1347	0	1	0.9731	0.0436	0.0151	0.0291	1.4059	0.142	-8009.0018
type1	1	0	1	78	1.1896	0.14	0	1	1.0529	0.0451	0.08	0.0303	0.8186	0.1401	-8156.2162
type1	1	0	1	79	1.2223	0.1454	0	1	0.9949	0.0448	0.0212	0.0302	0.8855	0.145	-8203.1334
type1	1	0	1	80	0.8164	0.1417	0	1	1.0559	0.0455	0.0278	0.0302	1.2391	0.146	-8209.3776
type1	1	0	1	81	1.2223	0.1425	0	1	0.9488	0.043	0.0592	0.0295	0.8639	0.1425	-8115.3844
type1	1	0	1	82	0.9605	0.1326	0	1	0.9913	0.0433	0.0569	0.0289	0.9898	0.1349	-7987.4845
type1	1	0	1	83	0.9434	0.1384	0	1	1.0751	0.0454	0.0636	0.0299	1.0232	0.1407	-8133.5114
type1	1	0	1	84	0.91	0.1372	0	1	1.0975	0.0451	0.0141	0.0298	0.9811	0.1399	-8058.3365
type1	1	0	1	85	1.2121	0.1404	0	1	0.9642	0.0436	0.0988	0.0296	0.8386	0.1398	-8061.0251
type1	1	0	1	86	0.9317	0.138	0	1	0.9803	0.0432	-0.0043	0.0291	1.074	0.1407	-8043.1916
type1	1	0	1	87	1.0126	0.1384	0	1	1.0224	0.0447	0.1347	0.0293	0.9698	0.1403	-8073.0014
type1	1	0	1	88	1.2937	0.1415	0	1	1.032	0.0452	0.0369	0.0305	0.775	0.1408	-8210.5653
type1	1	0	1	89	0.8118	0.1315	0	1	0.9503	0.0418	0.0756	0.0282	1.1183	0.1357	-7886.5637
type1	1	0	1	90	0.9962	0.1392	0	1	1.0883	0.0455	0.0378	0.0299	0.9441	0.1408	-8126.2705
type1	1	0	1	91	0.9212	0.1427	0	1	1.0742	0.0455	0.1211	0.0303	1.099	0.1456	-8203.3412
type1	1	0	1	92	1.0888	0.1394	0	1	1.0702	0.046	0.0377	0.0299	0.887	0.139	-8123.0872
type1	1	0	1	93	1.1331	0.1374	0	1	1.0071	0.0442	0.0256	0.0293	0.831	0.1373	-8022.8774
type1	1	0	1	94	1.0776	0.1381	0	1	0.9643	0.043	0.0456	0.0293	0.9415	0.1393	-8031.8984
type1	1	0	1	95	1.2614	0.1398	0	1	1.0365	0.0452	0.0527	0.03	0.7283	0.1383	-8086.0507
type1	1	0	1	96	0.9315	0.1374	0	1	0.9967	0.0439	0.0649	0.0292	1.0497	0.14	-7998.6175
type1	1	0	1	97	0.9849	0.1361	0	1	1.0292	0.0439	-0.0093	0.0295	0.9787	0.1384	-8061.6196
type1	1	0	1	98	0.9765	0.1345	0	1	1.0289	0.0451	0.0368	0.0294	0.9825	0.1362	-8003.0813
type1	1	0	1	99	0.8749	0.1374	0	1	0.9068	0.0416	-0.0056	0.0286	1.1845	0.1414	-7984.2896
type1	1	0	1	100	0.9453	0.138	0	1	1.0253	0.0449	0.0556	0.0302	1.0887	0.1412	-8084.4275
type1	1	0	1	101	1.0751	0.1352	0	1	1.0112	0.0435	0.0407	0.0293	0.8833	0.1356	-8036.8427
type1	1	0	1	102	1.0522	0.1344	0	1	0.9473	0.0425	0.0959	0.0288	0.9437	0.1365	-7961.0929
type1	1	0	1	103	0.677	0.1342	0	1	1.0468	0.044	0.0249	0.0293	1.2695	0.1397	-8063.5939
type1	1	0	1	104	0.9009	0.1383	0	1	0.9572	0.0435	0.0652	0.0291	1.1608	0.1414	-8061.2052
type1	1	0	1	105	1.0168	0.1386	0	1	1.0221	0.0437	0.0863	0.0296	0.9616	0.1411	-8078.7259
type1	1	0	1	106	1.1584	0.1404	0	1	0.901	0.0424	0.0152	0.0288	0.9296	0.1405	-8023.2884
type1	1	0	1	107	0.9743	0.1392	0	1	0.9911	0.0448	0.0134	0.0296	1.0983	0.1423	-8116.474
type1	1	0	1	108	1.1154	0.1417	0	1	0.9965	0.0439	0.0464	0.0298	0.9213	0.1431	-8091.3128
type1	1	0	1	109	1.1735	0.1395	0	1	1.0071	0.0445	0.0433	0.0296	0.839	0.1393	-8091.3115
type1	1	0	1	110	0.8056	0.1427	0	1	1.0375	0.0451	0.0574	0.03	1.2479	0.1479	-8160.1385
type1	1	0	1	111	1.1706	0.1403	0	1	1.0673	0.0457	0.0601	0.0302	0.8248	0.1403	-8171.2001
type1	1	0	1	112	1.0279	0.1359	0	1	0.9617	0.0433	0.109	0.0294	1.0124	0.1387	-8020.8024
type1	1	0	1	113	0.9813	0.135	0	1	0.977	0.0436	0.0663	0.0294	1.0363	0.1377	-8001.6237
type1	1	0	1	114	0.731	0.1373	0	1	1.0131	0.045	0.0165	0.0297	1.3089	0.143	-8052.2532
type1	1	0	1	115	1.1546	0.1365	0	1	0.8746	0.0417	0.0533	0.0281	0.91	0.1362	-7971.7272
type1	1	0	1	116	1.151	0.1372	0	1	1.0017	0.044	0.0891	0.0292	0.8179	0.1368	-8017.5906
type1	1	0	1	117	1.0141	0.1374	0	1	1.0117	0.045	0.0785	0.0296	0.9942	0.1395	-8039.9486
type1	1	0	1	118	1.089	0.1378	0	1	1.0743	0.046	0.0579	0.0299	0.8525	0.1377	-8058.77
type1	1	0	1	119	1.0427	0.1335	0	1	0.9437	0.0424	0.0467	0.0281	0.8991	0.1346	-7909.3908
type1	1	0	1	120	1.1738	0.1331	0	1	0.9787	0.0426	0.027	0.0286	0.7382	0.1327	-7922.3792
type1	1	0	1	121	0.7561	0.1401	0	1	1.0075	0.0444	0.0288	0.0294	1.2782	0.1451	-8101.0667
type1	1	0	1	122	0.9642	0.1352	0	1	1.0253	0.0445	0.0604	0.0295	1.0371	0.1382	-8117.758
type1	1	0	1	123	0.9923	0.1334	0	1	0.9228	0.0426	0.0452	0.0281	0.9968	0.1356	-7917.209
type1	1	0	1	124	0.899	0.1382	0	1	1.0073	0.0451	0.0451	0.03	1.1721	0.1416	-8089.523
type1	1	0	1	125	1.1122	0.1375	0	1	0.9854	0.0431	0.0599	0.0292	0.861	0.1374	-8017.2608
type1	1	0	1	126	1.0236	0.1356	0	1	1.0352	0.0438	0.032	0.0295	0.9144	0.137	-8062.0403
type1	1	0	1	127	1.0285	0.1358	0	1	0.9922	0.043	0.0436	0.0288	0.9194	0.1373	-8006.2815
type1	1	0	1	128	0.9426	0.1392	0	1	0.9359	0.0433	0.0538	0.0289	1.125	0.1421	-8030.8902
type1	1	0	1	129	0.9292	0.1327	0	1	1.0498	0.0448	0.0571	0.0293	0.9883	0.1341	-8002.2329
type1	1	0	1	130	1.1322	0.136	0	1	1.0567	0.0448	0.0475	0.0296	0.795	0.1353	-8067.7355
type1	1	0	1	131	0.8249	0.1346	0	1	1.0311	0.0437	0.0532	0.0288	1.0925	0.1381	-8031.6523
type1	1	0	1	132	1.0323	0.1376	0	1	0.9828	0.0438	0.0697	0.029	0.9634	0.1387	-8017.6406
type1	1	0	1	133	0.8178	0.1412	0	1	1.03	0.045	0.0456	0.0299	1.2377	0.1458	-8160.4246
type1	1	0	1	134	1.0731	0.1375	0	1	0.9648	0.0432	0.0555	0.0293	0.9599	0.1392	-8047.003
type1	1	0	1	135	0.8685	0.1397	0	1	1.0462	0.0451	0.0405	0.0299	1.15	0.1435	-8133.2877
type1	1	0	1	136	0.6631	0.1366	0	1	1.0181	0.0442	0.0389	0.0298	1.3656	0.1437	-8056.6417
type1	1	0	1	137	1.0138	0.1392	0	1	1.0126	0.0437	0.0223	0.0296	0.9636	0.1414	-8042.8041
type1	1	0	1	138	0.8107	0.1362	0	1	0.9809	0.0423	0.0564	0.0287	1.1413	0.1405	-7989.171
type1	1	0	1	139	0.7642	0.1374	0	1	0.9455	0.0427	0.0738	0.0286	1.2779	0.1427	-8029.333
type1	1	0	1	140	0.94	0.1408	0	1	1.082	0.0454	0.0435	0.03	1.035	0.1434	-8158.9666
type1	1	0	1	141	0.8349	0.1358	0	1	1.0017	0.0437	0.026	0.0295	1.1743	0.14	-8045.7989
type1	1	0	1	142	0.7789	0.1363	0	1	1.0277	0.0444	0.0383	0.0295	1.2208	0.1408	-8089.5129
type1	1	0	1	143	1.0213	0.1378	0	1	0.9964	0.0436	0.0663	0.0289	0.9454	0.1387	-8030.5434
type1	1	0	1	144	0.9887	0.1368	0	1	1.0427	0.0446	0.0351	0.0295	0.9584	0.1389	-8044.0487
type1	1	0	1	145	0.6934	0.1362	0	1	1.0157	0.0444	0.0963	0.0297	1.3409	0.142	-8064.232
type1	1	0	1	146	1.1813	0.1383	0	1	0.9976	0.0436	0.0488	0.0293	0.799	0.1378	-8052.197
type1	1	0	1	147	1.132	0.1414	0	1	0.9762	0.0445	0.0812	0.0296	0.9649	0.1418	-8165.0506
type1	1	0	1	148	1.2463	0.1444	0	1	0.9286	0.0433	0.0624	0.0293	0.8419	0.1445	-8064.4609
type1	1	0	1	149	0.8287	0.138	0	1	1.0998	0.0456	0.0575	0.0301	1.1106	0.1417	-8096.3776
type1	1	0	1	150	1.1783	0.1368	0	1	1.0535	0.0455	0.0625	0.0299	0.7845	0.1354	-8080.0899
type1	1	0	1	151	1.1695	0.1385	0	1	1.0206	0.0449	0.0871	0.0298	0.8419	0.1384	-8108.3448
type1	1	0	1	152	0.8085	0.1367	0	1	1.0172	0.044	0.0429	0.029	1.1458	0.14	-8022.1117
type1	1	0	1	153	1.1054	0.1393	0	1	0.9603	0.0429	0.0258	0.0292	0.9235	0.1403	-8059.4465
type1	1	0	1	154	0.9322	0.1408	0	1	1.0905	0.0456	0.087	0.0306	1.0695	0.1428	-8191.8788
type1	1	0	1	155	1.2013	0.1403	0	1	1.0264	0.0441	0.1013	0.0297	0.7633	0.1396	-8071.6495
type1	1	0	1	156	0.9322	0.1331	0	1	1.0346	0.0438	0.0334	0.0287	0.9393	0.1349	-7953.1176
type1	1	0	1	157	0.8277	0.1379	0	1	1.0143	0.0441	0.0864	0.0294	1.1602	0.1422	-8034.2086
type1	1	0	1	158	1.1677	0.1403	0	1	0.9829	0.0439	0.0436	0.0299	0.8919	0.1412	-8107.2843
type1	1	0	1	159	0.9961	0.1417	0	1	1.0549	0.0452	0.0294	0.0299	0.9795	0.1438	-8095.8088
type1	1	0	1	160	1.1904	0.1396	0	1	0.9116	0.0417	0.097	0.0288	0.8616	0.1398	-8015.1774
type1	1	0	1	161	1.0817	0.1386	0	1	0.9475	0.0419	0.0888	0.0289	0.9414	0.1396	-8060.2994
type1	1	0	1	162	0.9822	0.136	0	1	0.9207	0.0416	0.0148	0.0288	1.0768	0.1384	-8061.1143
type1	1	0	1	163	0.871	0.1448	0	1	1.0766	0.0465	0.0342	0.0306	1.1904	0.1483	-8216.9044
type1	1	0	1	164	0.932	0.1351	0	1	1.0239	0.0444	0.0597	0.0292	1.0221	0.1386	-8022.424
type1	1	0	1	165	0.9787	0.1382	0	1	1.0305	0.0452	0.039	0.0299	1.0372	0.1407	-8084.1771
type1	1	0	1	166	0.9559	0.1412	0	1	0.98	0.0441	0.061	0.0294	1.0984	0.144	-8086.6144
type1	1	0	1	167	1.0057	0.1348	0	1	1.0036	0.0447	0.0477	0.0289	0.9463	0.1362	-7973.1944
type1	1	0	1	168	1.1075	0.1409	0	1	1.0168	0.0446	0.0559	0.0301	0.9407	0.1415	-8134.2297
type1	1	0	1	169	0.7901	0.14	0	1	1.0141	0.0446	0.082	0.0297	1.2413	0.1443	-8084.2802
type1	1	0	1	170	0.9891	0.1389	0	1	0.9861	0.0442	0.0411	0.0295	1.0558	0.1423	-8081.0832
type1	1	0	1	171	0.9837	0.1326	0	1	1.0629	0.0439	0.0591	0.029	0.8619	0.1341	-7974.9942
type1	1	0	1	172	0.9105	0.1391	0	1	1.0405	0.0452	0.099	0.0297	1.0817	0.1416	-8072.1356
type1	1	0	1	173	1.1479	0.1425	0	1	0.9887	0.0437	0.0145	0.0296	0.8809	0.143	-8097.218
type1	1	0	1	174	0.5649	0.1333	0	1	1.0645	0.045	0.0338	0.0295	1.3869	0.1404	-8022.5323
type1	1	0	1	175	1.2956	0.1407	0	1	0.9858	0.0438	0.0548	0.0296	0.7388	0.139	-8102.0504
type1	1	0	1	176	0.8889	0.1322	0	1	0.9537	0.0425	0.092	0.0286	1.0968	0.1353	-7961.5648
type1	1	0	1	177	0.9514	0.1367	0	1	1.0454	0.0452	0.0234	0.0296	1.0141	0.1388	-8043.887
type1	1	0	1	178	0.858	0.1305	0	1	0.9571	0.0428	0.0581	0.028	1.0963	0.1333	-7953.0651
type1	1	0	1	179	0.8425	0.1384	0	1	1.0478	0.0456	0.07	0.0296	1.1489	0.1424	-8091.8072
type1	1	0	1	180	0.7904	0.1347	0	1	0.9887	0.0424	0.104	0.0291	1.1998	0.1398	-8040.801
type1	1	0	1	181	0.9705	0.1417	0	1	0.9775	0.0433	0.0845	0.0298	1.097	0.1446	-8096.7573
type1	1	0	1	182	0.8164	0.1376	0	1	0.9444	0.0432	-0.0058	0.029	1.2556	0.1417	-8042.2961
type1	1	0	1	183	1.0603	0.135	0	1	1.0409	0.0445	0.0927	0.0292	0.871	0.1361	-8061.6272
type1	1	0	1	184	0.9016	0.1405	0	1	1.0286	0.0447	0.0531	0.03	1.1503	0.1443	-8168.5313
type1	1	0	1	185	1.192	0.1419	0	1	0.9807	0.0437	0.0792	0.0295	0.8388	0.1426	-8078.1095
type1	1	0	1	186	0.9469	0.1356	0	1	0.958	0.0431	0.0809	0.0292	1.0841	0.139	-8014.9304
type1	1	0	1	187	0.9929	0.1362	0	1	1.0133	0.0438	0.0291	0.0294	0.9865	0.138	-8067.6652
type1	1	0	1	188	0.829	0.1327	0	1	0.9875	0.0433	0.0592	0.0287	1.1118	0.1359	-7937.6057
type1	1	0	1	189	0.7122	0.1326	0	1	1.0462	0.0446	0.0799	0.0289	1.1944	0.1369	-7976.4443
type1	1	0	1	190	1.0532	0.1378	0	1	0.988	0.0437	0.0761	0.0292	0.9564	0.1389	-8070.0294
type1	1	0	1	191	0.9332	0.138	0	1	1.0699	0.0457	0.0445	0.0301	1.0437	0.1415	-8091.5697
type1	1	0	1	192	0.8808	0.1351	0	1	0.9591	0.0427	0.104	0.029	1.1433	0.1387	-8013.4164
type1	1	0	1	193	0.9081	0.1367	0	1	1.0075	0.0444	0.0183	0.0297	1.109	0.1401	-8059.4434
type1	1	0	1	194	1.0441	0.1378	0	1	0.9977	0.0441	0.0696	0.0291	0.9335	0.1383	-8010.9654
type1	1	0	1	195	0.8617	0.1414	0	1	1.0866	0.0456	0.1118	0.0306	1.1442	0.1452	-8168.2812
type1	1	0	1	196	0.8955	0.1314	0	1	1.0261	0.0432	-0.006	0.0293	1.0321	0.1354	-8007.5984
type1	1	0	1	197	0.9023	0.1367	0	1	0.9788	0.0435	0.0265	0.0293	1.129	0.1394	-8049.1439
type1	1	0	1	198	1.1441	0.1373	0	1	0.9859	0.0432	0.0452	0.0292	0.8319	0.1369	-8032.1135
type1	1	0	1	199	1.2446	0.1382	0	1	0.9425	0.0423	0.0226	0.0287	0.7532	0.1379	-8011.8451
type1	1	0	1	200	0.7469	0.1352	0	1	1.0873	0.0449	0.0278	0.0297	1.1721	0.1395	-8081.986
type1	1	0	1	201	1.0027	0.1379	0	1	0.989	0.0437	0.0333	0.0293	1.0031	0.1394	-8051.3111
type1	1	0	1	202	1.0321	0.1394	0	1	1.0578	0.0455	0.0209	0.0305	0.981	0.1411	-8133.0947
type1	1	0	1	203	1.0647	0.1405	0	1	0.9062	0.0416	-0.0113	0.0285	1.0061	0.1418	-8067.7264
type1	1	0	1	204	1.1869	0.142	0	1	1.0142	0.0448	0.0789	0.0299	0.8447	0.142	-8108.5614
type1	1	0	1	205	0.9878	0.1357	0	1	0.9962	0.0446	-0.0019	0.0293	1.0097	0.1379	-8015.7866
type1	1	0	1	206	1.15	0.1384	0	1	1.005	0.0435	0.0424	0.0291	0.8137	0.1379	-8067.0659
type1	1	0	1	207	1.0784	0.1394	0	1	1.0125	0.0442	0.0463	0.03	0.9506	0.1406	-8114.2405
type1	1	0	1	208	0.7388	0.1378	0	1	1.0347	0.0443	0.0648	0.0295	1.2209	0.142	-8011.8266
type1	1	0	1	209	1.0428	0.1348	0	1	1.0029	0.044	0.0703	0.0292	0.9306	0.135	-8020.4477
type1	1	0	1	210	1.0979	0.1414	0	1	1.003	0.0445	0.0704	0.0301	0.9731	0.1424	-8157.2259
type1	1	0	1	211	0.7165	0.1419	0	1	1.0531	0.0458	0.0345	0.0301	1.3385	0.1479	-8160.668
type1	1	0	1	212	1.1248	0.1393	0	1	1.0412	0.0458	0.0704	0.0297	0.8653	0.1402	-8084.4093
type1	1	0	1	213	0.9074	0.1381	0	1	1.0132	0.0441	0.0817	0.0297	1.1046	0.1413	-8078.8044
type1	1	0	1	214	1.2529	0.14	0	1	0.9631	0.0439	0.079	0.0294	0.7997	0.1386	-8071.3873
type1	1	0	1	215	1.0452	0.1389	0	1	0.9161	0.0431	0.051	0.0292	1.0529	0.1413	-8017.1397
type1	1	0	1	216	0.9614	0.1381	0	1	1.0095	0.0442	0.0959	0.0298	1.064	0.1407	-8080.612
type1	1	0	1	217	0.8719	0.1356	0	1	1.0284	0.0443	0.0577	0.0295	1.0898	0.1389	-8009.4678
type1	1	0	1	218	1.1171	0.1403	0	1	1.0685	0.0454	0.0439	0.0303	0.8819	0.1404	-8175.0188
type1	1	0	1	219	0.9539	0.136	0	1	0.939	0.0419	0.0239	0.0285	1.0403	0.1388	-7987.6012
type1	1	0	1	220	0.9767	0.1373	0	1	1.0407	0.0449	0.061	0.0296	0.9823	0.1392	-8046.3476
type1	1	0	1	221	0.6388	0.1276	0	1	1.0188	0.0427	0.0866	0.0284	1.2427	0.133	-7922.9737
type1	1	0	1	222	0.7897	0.1347	0	1	1.0061	0.0437	0.07	0.0291	1.1906	0.1393	-8019.6426
type1	1	0	1	223	1.2935	0.1422	0	1	0.9874	0.0444	0.0534	0.0296	0.7575	0.1412	-8125.8222
type1	1	0	1	224	0.999	0.1382	0	1	1.0093	0.0443	0.0185	0.0296	1.0145	0.1395	-8088.8393
type1	1	0	1	225	0.9629	0.1382	0	1	1.018	0.0438	0.0824	0.0297	1.0373	0.1403	-8079.3521
type1	1	0	1	226	1.0668	0.1359	0	1	0.9832	0.0439	0.0021	0.0291	0.9158	0.1369	-7992.0311
type1	1	0	1	227	0.9046	0.1341	0	1	0.9763	0.0436	0.0553	0.029	1.0809	0.1377	-7976.5767
type1	1	0	1	228	0.9603	0.1404	0	1	1.0036	0.0444	0.0469	0.0294	1.0575	0.1424	-8085.0015
type1	1	0	1	229	0.9562	0.1385	0	1	1.0808	0.0457	0.0444	0.0299	0.9919	0.1405	-8082.9048
type1	1	0	1	230	1.1133	0.1375	0	1	0.9934	0.0433	0.0623	0.029	0.8348	0.1374	-7993.3558
type1	1	0	1	231	0.9614	0.1396	0	1	0.9831	0.0441	0.0173	0.0288	1.0521	0.142	-8060.7648
type1	1	0	1	232	0.7806	0.1354	0	1	1.0029	0.0439	0.045	0.0292	1.2139	0.14	-8027.692
type1	1	0	1	233	0.7559	0.1347	0	1	0.9567	0.0422	0.0555	0.0285	1.2385	0.1389	-7992.2023
type1	1	0	1	234	0.757	0.1394	0	1	0.9657	0.0435	0.062	0.029	1.2827	0.1447	-8024.4138
type1	1	0	1	235	1.1981	0.1397	0	1	1.048	0.0454	0.0559	0.0299	0.767	0.1388	-8062.6617
type1	1	0	1	236	0.9709	0.1387	0	1	0.9796	0.0436	0.0802	0.0288	1.0279	0.1413	-8040.843
type1	1	0	1	237	0.9815	0.135	0	1	0.9635	0.0427	0.0813	0.0286	0.9866	0.1372	-7969.9416
type1	1	0	1	238	1.0815	0.1319	0	1	1.0278	0.0436	0.0458	0.029	0.8261	0.132	-8010.61
type1	1	0	1	239	0.9486	0.1371	0	1	0.9715	0.0437	0.078	0.029	1.0589	0.1397	-7999.4147
type1	1	0	1	240	0.8565	0.1408	0	1	1.0886	0.0461	0.0182	0.0302	1.1307	0.1443	-8145.9477
type1	1	0	1	241	0.9798	0.1363	0	1	0.9633	0.0428	0.0562	0.0284	0.9698	0.1375	-7948.8214
type1	1	0	1	242	1.005	0.131	0	1	1.0046	0.0434	0.0358	0.0284	0.889	0.1314	-7962.9562
type1	1	0	1	243	1.0705	0.1411	0	1	0.9468	0.0428	0.0818	0.0291	0.9984	0.1428	-8098.878
type1	1	0	1	244	1.1226	0.1327	0	1	0.9944	0.0439	0.0649	0.0288	0.8119	0.133	-7947.8089
type1	1	0	1	245	1.1525	0.1386	0	1	0.9934	0.0442	0.0746	0.0295	0.8555	0.1383	-8038.0755
type1	1	0	1	246	0.8942	0.1373	0	1	0.9897	0.0432	0.0494	0.0293	1.113	0.1404	-8056.9695
type1	1	0	1	247	1.0138	0.1356	0	1	1.0815	0.0455	0.0383	0.0298	0.8998	0.1366	-8042.1042
type1	1	0	1	248	1.3646	0.1407	0	1	0.904	0.0421	0.0112	0.0293	0.7456	0.1397	-8070.7568
type1	1	0	1	249	1.2017	0.1365	0	1	0.9521	0.0431	0.0455	0.0288	0.7824	0.1357	-7962.2579
type1	1	0	1	250	1.1965	0.1422	0	1	0.9435	0.0428	0.0539	0.0291	0.8676	0.1428	-8097.302
type1	1	0	1	251	1.1508	0.1382	0	1	1.0416	0.0444	0.0753	0.0299	0.8323	0.1378	-8123.9077
type1	1	0	1	252	1.2025	0.1383	0	1	0.9688	0.0441	0.0479	0.0294	0.8414	0.1383	-8054.2503
type1	1	0	1	253	1.0737	0.136	0	1	0.9705	0.0433	0.0849	0.0288	0.9081	0.1364	-8001.4634
type1	1	0	1	254	1.2193	0.1387	0	1	0.989	0.0439	0.0586	0.0297	0.8036	0.1379	-8063.0248
type1	1	0	1	255	0.839	0.1426	0	1	1.0129	0.0441	0.0591	0.0305	1.2642	0.1481	-8195.6742
type1	1	0	1	256	0.8051	0.1372	0	1	1.0481	0.0443	0.0641	0.0294	1.1383	0.1405	-8067.7012
type1	1	0	1	257	0.9986	0.1376	0	1	0.9533	0.043	0.0754	0.0291	1.0486	0.1397	-8060.3892
type1	1	0	1	258	0.9272	0.1361	0	1	1.1011	0.0471	0.0724	0.0301	1.0246	0.1379	-8089.1855
type1	1	0	1	259	0.8876	0.1374	0	1	1.0452	0.0455	0.0823	0.0298	1.105	0.1407	-8057.1782
type1	1	0	1	260	1.195	0.1374	0	1	0.9693	0.043	0.0742	0.0288	0.7764	0.137	-8001.5767
type1	1	0	1	261	0.8696	0.138	0	1	0.9779	0.0437	0.0197	0.0294	1.1715	0.1419	-8048.5153
type1	1	0	1	262	1.2166	0.1397	0	1	1.0315	0.0442	0.0872	0.0298	0.7572	0.139	-8082.6073
type1	1	0	1	263	0.6753	0.1322	0	1	1.0055	0.044	0.0597	0.0287	1.293	0.138	-8008.497
type1	1	0	1	264	1.1009	0.1353	0	1	1.0335	0.0444	0.0948	0.0296	0.8439	0.1351	-8027.3358
type1	1	0	1	265	0.8879	0.131	0	1	0.8966	0.0413	0.0906	0.0279	1.1014	0.1335	-7875.8536
type1	1	0	1	266	1.0423	0.1397	0	1	0.9746	0.0436	0.0193	0.0292	0.98	0.1414	-8047.95
type1	1	0	1	267	1.0729	0.1355	0	1	1.0463	0.0447	0.0508	0.0297	0.8854	0.136	-8079.3903
type1	1	0	1	268	1.0757	0.1369	0	1	0.9927	0.0437	0.0157	0.0293	0.9226	0.1382	-8062.5432
type1	1	0	1	269	0.8881	0.1361	0	1	1.0748	0.0447	0.0373	0.0294	1.0088	0.1383	-8041.0951
type1	1	0	1	270	0.7944	0.1372	0	1	1.0215	0.0444	0.0527	0.0292	1.1807	0.1412	-8038.7597
type1	1	0	1	271	0.9484	0.138	0	1	0.9942	0.0433	0.0534	0.0294	1.0608	0.1407	-8073.7071
type1	1	0	1	272	1.1383	0.1367	0	1	0.9418	0.0422	0.0589	0.0287	0.8572	0.1365	-7991.4694
type1	1	0	1	273	0.904	0.1334	0	1	1.0132	0.0442	0.0774	0.029	1.0507	0.1359	-7996.3376
type1	1	0	1	274	1.2209	0.1375	0	1	0.9593	0.0433	0.0771	0.0291	0.7845	0.1367	-7992.8018
type1	1	0	1	275	0.8829	0.1363	0	1	0.9815	0.0435	0.0305	0.0288	1.0887	0.1394	-7978.5025
type1	1	0	1	276	1.0666	0.1388	0	1	1.005	0.045	0.0907	0.0298	0.9735	0.1403	-8085.4885
type1	1	0	1	277	1.0819	0.136	0	1	0.9868	0.0436	0.0471	0.0294	0.9368	0.137	-8067.762
type1	1	0	1	278	1.0188	0.1395	0	1	0.9794	0.0437	0.0247	0.029	1.0028	0.1408	-8083.8611
type1	1	0	1	279	1.1479	0.1362	0	1	1.0614	0.0452	-0.0029	0.03	0.8172	0.136	-8109.708
type1	1	0	1	280	0.9376	0.1336	0	1	1.0381	0.0442	0.0791	0.0293	0.9918	0.1365	-8014.4363
type1	1	0	1	281	1.1226	0.1451	0	1	1.0163	0.0449	0.0555	0.0306	0.987	0.1461	-8222.4321
type1	1	0	1	282	0.8512	0.1296	0	1	0.9332	0.0413	0.0899	0.0276	1.0467	0.1325	-7814.9526
type1	1	0	1	283	0.9534	0.1387	0	1	1.0285	0.0441	0.0042	0.03	1.0643	0.141	-8130.9154
type1	1	0	1	284	0.7953	0.1401	0	1	1.087	0.0454	0.0759	0.0304	1.1994	0.1444	-8158.4326
type1	1	0	1	285	1.0516	0.1378	0	1	0.9682	0.0426	0.045	0.0292	0.961	0.1394	-8047.7873
type1	1	0	1	286	1.1256	0.1388	0	1	1.0072	0.0455	0.0252	0.0298	0.9115	0.1398	-8076.2469
type1	1	0	1	287	0.9601	0.1422	0	1	1.0252	0.0451	0.0412	0.0304	1.1366	0.1455	-8199.2459
type1	1	0	1	288	0.8234	0.1377	0	1	1.036	0.0447	0.0385	0.0296	1.1718	0.142	-8101.7514
type1	1	0	1	289	1.2708	0.1409	0	1	1.0218	0.0449	0.0226	0.0297	0.7321	0.1402	-8102.674
type1	1	0	1	290	1.002	0.1362	0	1	0.9935	0.0441	0.0635	0.029	0.9742	0.1378	-8002.391
type1	1	0	1	291	0.8658	0.1367	0	1	0.9746	0.0439	0.0413	0.0293	1.1736	0.1402	-8027.6403
type1	1	0	1	292	0.9012	0.1371	0	1	1.0196	0.0449	0.0242	0.0292	1.0773	0.1401	-8043.6946
type1	1	0	1	293	0.914	0.136	0	1	0.9774	0.0437	0.0411	0.0289	1.0937	0.1388	-8035.9244
type1	1	0	1	294	1.2141	0.1441	0	1	1.0486	0.0458	0.0566	0.031	0.8818	0.1445	-8239.389
type1	1	0	1	295	0.9734	0.1402	0	1	1.0093	0.0448	0.0696	0.0299	1.0696	0.1435	-8086.9207
type1	1	0	1	296	0.9809	0.1377	0	1	1.0181	0.0443	0.0179	0.0294	1.0137	0.1397	-8073.4147
type1	1	0	1	297	1.0684	0.1394	0	1	1.0508	0.045	0.0631	0.0296	0.882	0.1405	-8073.7089
type1	1	0	1	298	1.1285	0.142	0	1	1.0529	0.0445	0.0513	0.0302	0.8685	0.142	-8174.2085
type1	1	0	1	299	0.9597	0.1372	0	1	0.9623	0.0434	0.0049	0.029	1.067	0.1396	-8029.6698
type1	1	0	1	300	1.0214	0.1388	0	1	0.9887	0.0433	0.0181	0.0292	0.9769	0.1399	-8066.9557
type1	1	0	1	301	0.8314	0.1342	0	1	0.9393	0.0428	0.0333	0.0286	1.1872	0.138	-7960.6529
type1	1	0	1	302	1.0565	0.1374	0	1	0.9941	0.0442	0.0699	0.0294	0.958	0.1387	-8053.7068
type1	1	0	1	303	0.929	0.1381	0	1	1.0042	0.0438	0.0617	0.0294	1.0827	0.1406	-8074.5767
type1	1	0	1	304	1.0477	0.1387	0	1	0.9891	0.0437	0.023	0.0292	0.9579	0.1404	-8060.689
type1	1	0	1	305	1.0558	0.1389	0	1	0.986	0.0441	0.0496	0.0293	0.9681	0.1402	-8057.7694
type1	1	0	1	306	1.0171	0.1388	0	1	1.0866	0.0456	-0.0161	0.03	0.9303	0.1405	-8135.4985
type1	1	0	1	307	0.9672	0.1399	0	1	1.0453	0.0455	0.022	0.0302	1.0651	0.1431	-8144.0355
type1	1	0	1	308	1.0279	0.1389	0	1	1.0884	0.0456	0.0524	0.0303	0.9306	0.1403	-8128.424
type1	1	0	1	309	0.9247	0.1367	0	1	0.9933	0.0437	0.0404	0.0289	1.0387	0.1388	-8003.5538
type1	1	0	1	310	1.0186	0.1364	0	1	0.9387	0.0422	0.0491	0.0284	0.9782	0.1374	-8000.1139
type1	1	0	1	311	1.1005	0.1417	0	1	1.0388	0.0461	0.0397	0.03	0.9316	0.1425	-8133.2131
type1	1	0	1	312	1.0832	0.1401	0	1	1.0841	0.0452	0.0472	0.0302	0.8679	0.1402	-8128.0229
type1	1	0	1	313	1.0136	0.138	0	1	0.9951	0.0429	0.0085	0.0294	0.9847	0.1396	-8089.6939
type1	1	0	1	314	0.9164	0.1425	0	1	0.9572	0.0439	0.0717	0.0295	1.1891	0.146	-8103.1936
type1	1	0	1	315	1.0644	0.1357	0	1	1.0407	0.045	0.0746	0.0295	0.8888	0.1368	-8041.7614
type1	1	0	1	316	0.7313	0.1396	0	1	1.025	0.0442	0.0616	0.0299	1.2956	0.1447	-8095.4734
type1	1	0	1	317	1.0287	0.139	0	1	1.0024	0.0444	0.0651	0.0294	0.9705	0.1406	-8043.7269
type1	1	0	1	318	0.7825	0.1334	0	1	1.0583	0.0446	0.0447	0.0293	1.1417	0.1374	-8035.2616
type1	1	0	1	319	0.993	0.1398	0	1	1.0729	0.0464	0.0707	0.0302	1.0097	0.1414	-8133.8971
type1	1	0	1	320	0.9684	0.1342	0	1	0.9739	0.0429	0.0267	0.0285	0.9793	0.1362	-7959.6064
type1	1	0	1	321	0.9002	0.1391	0	1	0.9695	0.0437	0.0899	0.0294	1.156	0.1428	-8054.1419
type1	1	0	1	322	0.9484	0.1355	0	1	0.9618	0.043	0.0816	0.029	1.0601	0.1383	-7995.3712
type1	1	0	1	323	1.2111	0.1395	0	1	1.0439	0.0452	0.02	0.0301	0.7669	0.1382	-8068.2961
type1	1	0	1	324	0.9555	0.1347	0	1	1.0011	0.0434	0.0473	0.0288	0.9962	0.137	-8031.6165
type1	1	0	1	325	1.2146	0.1418	0	1	0.9624	0.044	0.0582	0.0295	0.8536	0.1416	-8086.156
type1	1	0	1	326	1.1816	0.139	0	1	0.9686	0.0432	0.0223	0.0294	0.8551	0.139	-8071.8669
type1	1	0	1	327	1.03	0.1425	0	1	1.0526	0.0454	-0.0162	0.0302	1.0101	0.1443	-8214.2454
type1	1	0	1	328	1.0338	0.1388	0	1	0.9809	0.0447	0.0782	0.0295	1.0065	0.1408	-8028.6455
type1	1	0	1	329	0.9757	0.1385	0	1	1.0188	0.0445	0.0251	0.0296	1.0246	0.1405	-8082.0114
type1	1	0	1	330	0.9148	0.1372	0	1	0.956	0.0426	0.041	0.0285	1.0801	0.1401	-8010.3582
type1	1	0	1	331	0.8675	0.1375	0	1	1.0234	0.0446	0.0717	0.0295	1.1113	0.1411	-8031.5805
type1	1	0	1	332	0.7366	0.1399	0	1	1.0243	0.0446	0.0532	0.0299	1.3123	0.1457	-8118.0084
type1	1	0	1	333	0.8274	0.1374	0	1	1.0296	0.045	0.052	0.0298	1.1965	0.142	-8083.283
type1	1	0	1	334	0.9206	0.1357	0	1	1.0509	0.0444	0.0784	0.0286	0.927	0.137	-7914.1313
type1	1	0	1	335	1.2656	0.1386	0	1	1.0343	0.0448	0.1197	0.0299	0.7242	0.1371	-8113.6375
type1	1	0	1	336	0.9393	0.1414	0	1	0.9846	0.0438	0.0532	0.0295	1.1098	0.1442	-8090.8393
type1	1	0	1	337	1.054	0.1388	0	1	1.0416	0.0456	0.0746	0.0299	0.959	0.1395	-8128.6839
type1	1	0	1	338	0.9819	0.133	0	1	1.0484	0.0453	0.0443	0.0296	0.9662	0.1348	-8017.4799
type1	1	0	1	339	0.8618	0.1414	0	1	1.0285	0.045	0.0401	0.0298	1.1647	0.1455	-8107.6929
type1	1	0	1	340	0.8343	0.1382	0	1	1.0083	0.044	0.1023	0.0291	1.1534	0.1419	-8045.4935
type1	1	0	1	341	0.7255	0.1371	0	1	1.0634	0.0445	0.0769	0.03	1.255	0.1429	-8105.183
type1	1	0	1	342	0.8932	0.1433	0	1	0.9999	0.0444	0.0911	0.03	1.2015	0.1481	-8157.765
type1	1	0	1	343	0.8396	0.1309	0	1	0.9226	0.0414	0.0669	0.028	1.1264	0.1347	-7899.4692
type1	1	0	1	344	1.3	0.136	0	1	0.9419	0.0426	0.0623	0.0292	0.7221	0.1346	-8010.4312
type1	1	0	1	345	1.0829	0.1335	0	1	0.931	0.0415	0	0.0281	0.8708	0.134	-7949.926
type1	1	0	1	346	0.8264	0.1355	0	1	0.9641	0.0425	0.041	0.0289	1.1701	0.1399	-7991.7817
type1	1	0	1	347	0.806	0.1362	0	1	1.0039	0.0445	0.024	0.0289	1.1738	0.14	-8014.465
type1	1	0	1	348	0.9247	0.1392	0	1	1.0044	0.0448	0.0434	0.0293	1.0882	0.1426	-8058.0424
type1	1	0	1	349	0.8979	0.1331	0	1	0.9721	0.0426	0.0557	0.0289	1.0944	0.1361	-8017.8878
type1	1	0	1	350	1.0238	0.1379	0	1	1.0727	0.0458	0.0182	0.0294	0.8984	0.1387	-8072.3973
type1	1	0	1	351	0.8513	0.1358	0	1	1.0425	0.0446	0.0228	0.0297	1.1332	0.1399	-8101.4661
type1	1	0	1	352	0.9945	0.1415	0	1	1.0149	0.0442	0.0805	0.0296	1.0296	0.1436	-8138.4293
type1	1	0	1	353	1.1129	0.1365	0	1	0.9873	0.0439	0.0021	0.0291	0.8746	0.1362	-8018.3267
type1	1	0	1	354	1.2692	0.1345	0	1	0.9456	0.0427	0.0764	0.029	0.7274	0.133	-7957.6045
type1	1	0	1	355	1.0476	0.1367	0	1	0.9289	0.0428	0.0375	0.0287	0.9741	0.1385	-7963.5833
type1	1	0	1	356	0.9297	0.1366	0	1	1.0141	0.0439	0.0988	0.0293	1.0381	0.1393	-8025.2529
type1	1	0	1	357	0.9197	0.1365	0	1	0.9612	0.0431	0.0368	0.0292	1.1214	0.1401	-8044.194
type1	1	0	1	358	0.8986	0.1377	0	1	1.0276	0.0447	0.0927	0.0298	1.118	0.1406	-8092.9868
type1	1	0	1	359	1.2777	0.1345	0	1	0.9949	0.0437	0.0649	0.0289	0.657	0.1317	-7997.3783
type1	1	0	1	360	0.7583	0.1378	0	1	0.9768	0.0433	0.0313	0.0294	1.284	0.143	-8045.2218
type1	1	0	1	361	1.0399	0.1352	0	1	1.0173	0.0447	0.0919	0.0293	0.9256	0.1357	-8008.6759
type1	1	0	1	362	0.8594	0.1362	0	1	1.0137	0.0444	0.0961	0.0291	1.1212	0.1398	-8046.7988
type1	1	0	1	363	0.6477	0.1355	0	1	1.1131	0.0463	0.0751	0.0303	1.3153	0.1415	-8120.6747
type1	1	0	1	364	0.877	0.1396	0	1	0.99	0.0441	0.0483	0.0292	1.1405	0.1432	-8043.1078
type1	1	0	1	365	0.7892	0.1316	0	1	1.0242	0.043	0.035	0.0288	1.0907	0.1348	-7946.0822
type1	1	0	1	366	0.9336	0.1379	0	1	0.964	0.0429	0.0113	0.0287	1.064	0.1404	-8017.8136
type1	1	0	1	367	0.9601	0.1448	0	1	1.0177	0.0442	0.0184	0.03	1.1019	0.147	-8197.401
type1	1	0	1	368	0.9442	0.1393	0	1	0.965	0.0424	-0.0239	0.0286	1.0406	0.1422	-8032.3621
type1	1	0	1	369	0.7932	0.1393	0	1	0.9848	0.0434	0.0683	0.0293	1.2588	0.144	-8116.648
type1	1	0	1	370	0.8282	0.1328	0	1	0.9838	0.0435	0.0793	0.0286	1.1268	0.136	-7956.0182
type1	1	0	1	371	1.0249	0.1358	0	1	1.0177	0.0433	0.091	0.029	0.891	0.1367	-8003.6055
type1	1	0	1	372	1.0924	0.1387	0	1	1.017	0.0444	0.0434	0.0297	0.9066	0.1392	-8061.687
type1	1	0	1	373	0.8775	0.1373	0	1	0.9829	0.0434	0.0548	0.0294	1.1521	0.1406	-8059.6346
type1	1	0	1	374	1.0857	0.137	0	1	1.0958	0.0459	0.0672	0.0298	0.8282	0.1368	-8083.9111
type1	1	0	1	375	0.8762	0.1394	0	1	1.0142	0.0447	0.047	0.0297	1.1691	0.1427	-8123.8369
type1	1	0	1	376	0.9732	0.1407	0	1	0.9546	0.0433	0.0289	0.029	1.0683	0.1433	-8042.2567
type1	1	0	1	377	1.0349	0.1388	0	1	0.9517	0.0422	0.0886	0.029	0.9937	0.1407	-8069.1637
type1	1	0	1	378	1.0161	0.1376	0	1	0.9967	0.0441	0.0742	0.0294	1.0019	0.1392	-8083.7463
type1	1	0	1	379	1.0042	0.1377	0	1	0.982	0.0436	0.0743	0.0293	1.0048	0.1395	-8027.0562
type1	1	0	1	380	1.0577	0.1416	0	1	1.0078	0.0442	0.0378	0.03	0.9964	0.143	-8141.6848
type1	1	0	1	381	0.9153	0.1379	0	1	0.9689	0.0436	0.0146	0.0293	1.1335	0.141	-8057.7622
type1	1	0	1	382	1.1346	0.1386	0	1	0.8993	0.0418	0.0502	0.0285	0.9263	0.1385	-8005.0043
type1	1	0	1	383	1.0278	0.138	0	1	0.9762	0.0436	0.057	0.029	0.9788	0.1394	-8028.6205
type1	1	0	1	384	1.1884	0.1352	0	1	0.9507	0.0427	0.0505	0.0284	0.7773	0.1344	-7971.8062
type1	1	0	1	385	1.04	0.1372	0	1	0.9733	0.0428	0.0355	0.0297	1.0101	0.139	-8096.7456
type1	1	0	1	386	1.1645	0.1342	0	1	0.9577	0.0432	0.0186	0.0288	0.8233	0.1336	-7975.4141
type1	1	0	1	387	1.0741	0.1382	0	1	1.0208	0.0448	0.1109	0.03	0.95	0.1397	-8091.0684
type1	1	0	1	388	0.862	0.138	0	1	0.9924	0.0433	0.0427	0.0292	1.142	0.1413	-8052.756
type1	1	0	1	389	1.0159	0.1413	0	1	0.9778	0.0438	0.0618	0.0294	1.0342	0.1428	-8096.1357
type1	1	0	1	390	0.8375	0.1396	0	1	1.0258	0.0443	0.0577	0.03	1.1998	0.1436	-8131.2502
type1	1	0	1	391	1.0164	0.1399	0	1	0.9973	0.0436	0.0754	0.0299	1.031	0.1424	-8119.8565
type1	1	0	1	392	0.8357	0.1366	0	1	1.0163	0.045	0.0575	0.0295	1.186	0.1404	-8070.6321
type1	1	0	1	393	1.189	0.1419	0	1	0.907	0.043	0.0159	0.0293	0.9612	0.1419	-8114.5873
type1	1	0	1	394	1.1169	0.138	0	1	0.9739	0.0433	0.0064	0.0293	0.8915	0.1385	-8023.6803
type1	1	0	1	395	1.0307	0.1364	0	1	0.9876	0.0435	0.0479	0.029	0.9329	0.1385	-7987.5852
type1	1	0	1	396	1.2874	0.1411	0	1	1.0068	0.0446	0.057	0.0299	0.7469	0.1399	-8121.4053
type1	1	0	1	397	1.0309	0.1395	0	1	0.9844	0.0434	-0.013	0.0298	1.0086	0.1411	-8065.5221
type1	1	0	1	398	1.1257	0.1403	0	1	1.0203	0.0445	0.0319	0.0297	0.8843	0.1407	-8121.9529
type1	1	0	1	399	0.9016	0.1342	0	1	1.0042	0.0434	0.0722	0.0293	1.0756	0.1372	-8034.709
type1	1	0	1	400	1.2256	0.1416	0	1	1.0004	0.0443	0.0742	0.0297	0.8001	0.1406	-8102.0417
type1	1	0	1	401	0.8731	0.1389	0	1	1.0127	0.0448	0.0859	0.0294	1.138	0.1425	-8073.9365
type1	1	0	1	402	0.8625	0.1371	0	1	0.9537	0.0419	0.0319	0.0286	1.1315	0.1414	-8025.704
type1	1	0	1	403	1.1191	0.1355	0	1	0.9503	0.0428	0.0782	0.0289	0.8911	0.1363	-8002.4236
type1	1	0	1	404	0.9714	0.1375	0	1	1.0062	0.044	0.0232	0.0293	1.0242	0.14	-8079.0581
type1	1	0	1	405	0.8577	0.1413	0	1	1.0396	0.0459	0.0767	0.0297	1.1626	0.1448	-8098.5343
type1	1	0	1	406	1.1999	0.1407	0	1	0.9916	0.044	0.0284	0.0294	0.8021	0.1408	-8056.3553
type1	1	0	1	407	0.7781	0.1345	0	1	1.015	0.0432	0.0741	0.0291	1.165	0.1389	-7999.1709
type1	1	0	1	408	0.9973	0.1374	0	1	1.0376	0.045	0.0291	0.0298	0.9905	0.1394	-8064.9417
type1	1	0	1	409	1.0555	0.1381	0	1	0.9826	0.0431	0.0608	0.0289	0.9114	0.139	-8000.6568
type1	1	0	1	410	0.6118	0.1343	0	1	1.0043	0.0438	0.0655	0.029	1.3814	0.1404	-8011.1277
type1	1	0	1	411	1.0525	0.1389	0	1	1.0013	0.0446	0.029	0.0292	0.9433	0.1406	-8050.3775
type1	1	0	1	412	1.1422	0.1397	0	1	0.9696	0.0432	0.037	0.0292	0.8723	0.1393	-8052.3482
type1	1	0	1	413	1.0526	0.1412	0	1	0.9234	0.042	0.027	0.0289	1.0193	0.1428	-8064.4416
type1	1	0	1	414	0.9716	0.1346	0	1	1.0553	0.0447	0.0678	0.0296	0.9602	0.1365	-8036.9115
type1	1	0	1	415	0.8325	0.142	0	1	0.9422	0.0436	0.0636	0.0296	1.3089	0.1475	-8119.3398
type1	1	0	1	416	1.0153	0.1375	0	1	1.1025	0.0458	0.1004	0.0302	0.9416	0.1393	-8174.4229
type1	1	0	1	417	1.0352	0.1341	0	1	0.9815	0.0427	0.0797	0.0288	0.91	0.1357	-7970.0604
type1	1	0	1	418	0.998	0.1386	0	1	1.0345	0.0447	0.0475	0.03	1.0143	0.1412	-8122.3376
type1	1	0	1	419	1.1224	0.1378	0	1	0.9219	0.0418	0.0266	0.0284	0.9026	0.1384	-8027.5656
type1	1	0	1	420	1.1169	0.135	0	1	1.0536	0.0456	0.0257	0.0295	0.829	0.1344	-8060.7906
type1	1	0	1	421	0.9728	0.1391	0	1	0.9759	0.0433	0.0402	0.0287	1.0218	0.1405	-8049.6773
type1	1	0	1	422	1.0977	0.1431	0	1	0.9422	0.0429	0.0376	0.0292	0.9775	0.1444	-8087.4719
type1	1	0	1	423	1.2373	0.1448	0	1	1.0277	0.0448	0.0021	0.0301	0.8181	0.1432	-8211.2181
type1	1	0	1	424	0.957	0.1372	0	1	0.9721	0.0439	0.045	0.0292	1.0697	0.1401	-8018.8274
type1	1	0	1	425	1.0116	0.1347	0	1	0.9468	0.0416	0.0268	0.0281	0.922	0.1359	-7933.5199
type1	1	0	1	426	1.2789	0.1396	0	1	0.9529	0.0437	0.0448	0.0292	0.7711	0.1389	-8059.266
type1	1	0	1	427	0.8786	0.1362	0	1	0.9817	0.0434	0.0624	0.0289	1.107	0.1397	-7996.8718
type1	1	0	1	428	1.284	0.1367	0	1	0.9563	0.0428	0.0525	0.0293	0.7391	0.1354	-8018.3741
type1	1	0	1	429	0.904	0.1438	0	1	1.0432	0.0456	0.0691	0.0306	1.1877	0.147	-8216.5404
type1	1	0	1	430	0.7975	0.137	0	1	1.0373	0.0447	0.0495	0.0295	1.1823	0.1414	-8065.318
type1	1	0	1	431	1.1493	0.1396	0	1	1.0035	0.0441	0.0231	0.0293	0.8486	0.1391	-8089.5128
type1	1	0	1	432	0.9018	0.1382	0	1	0.9602	0.0431	0.0733	0.0287	1.1102	0.1419	-8010.7491
type1	1	0	1	433	0.9285	0.1384	0	1	1.0608	0.0453	0.1078	0.03	1.0655	0.141	-8126.1824
type1	1	0	1	434	1.0333	0.1385	0	1	1.0224	0.0441	-0.001	0.0296	0.9366	0.1396	-8052.7194
type1	1	0	1	435	1.1584	0.1352	0	1	0.9399	0.0427	0.071	0.0289	0.8425	0.135	-7954.0337
type1	1	0	1	436	1.2278	0.1372	0	1	1.0007	0.0432	-0.0284	0.0293	0.727	0.1355	-8027.9832
type1	1	0	1	437	0.8926	0.1336	0	1	0.9897	0.0433	0.0306	0.0287	1.0615	0.1361	-7993.0929
type1	1	0	1	438	0.9982	0.1324	0	1	0.9759	0.0441	0.0513	0.0288	0.977	0.1347	-7949.9529
type1	1	0	1	439	0.9904	0.1361	0	1	0.968	0.0433	0.0321	0.0288	0.9918	0.137	-7977.8133
type1	1	0	1	440	1.0755	0.1364	0	1	1.0329	0.0447	0.0098	0.0294	0.8778	0.1371	-8048.7175
type1	1	0	1	441	0.8939	0.1327	0	1	1.0419	0.0443	0.0268	0.0294	1.0284	0.1355	-7980.343
type1	1	0	1	442	1.1593	0.1383	0	1	1.0027	0.044	0.0379	0.0294	0.8479	0.1373	-8121.9195
type1	1	0	1	443	1.1156	0.1443	0	1	1.0786	0.0459	0.0508	0.0308	0.9144	0.1444	-8202.2578
type1	1	0	1	444	1.205	0.1357	0	1	1.0025	0.0423	0.1155	0.0294	0.7388	0.1351	-8024.0679
type1	1	0	1	445	1.0023	0.141	0	1	1.0542	0.0443	0.0612	0.0298	0.9559	0.1434	-8110.9899
type1	1	0	1	446	1.1356	0.1415	0	1	1.0718	0.0458	0.0664	0.0305	0.8787	0.1416	-8180.0991
type1	1	0	1	447	1.0016	0.1367	0	1	1.0199	0.0443	0.0322	0.0291	0.9576	0.1381	-8055.6428
type1	1	0	1	448	0.9364	0.1382	0	1	1.0014	0.0438	-0.0241	0.0293	1.07	0.1411	-8093.1645
type1	1	0	1	449	0.9396	0.1387	0	1	0.9531	0.0431	0.038	0.0292	1.1214	0.1419	-8058.2061
type1	1	0	1	450	1.0163	0.1349	0	1	1.0169	0.0438	0.0274	0.0291	0.9143	0.1361	-7998.5473
type1	1	0	1	451	1.0511	0.132	0	1	1.0277	0.0431	0.0022	0.0293	0.8636	0.1327	-8027.9909
type1	1	0	1	452	0.9739	0.1369	0	1	1.0242	0.0449	0.0371	0.0299	1.0512	0.1387	-8110.7238
type1	1	0	1	453	1.0313	0.1368	0	1	1.034	0.0448	0.0435	0.0291	0.9095	0.1376	-8035.2414
type1	1	0	1	454	1.0804	0.14	0	1	0.9844	0.0433	0.0965	0.0299	0.9815	0.1418	-8128.8873
type1	1	0	1	455	0.9328	0.1383	0	1	1.0159	0.0437	0.0656	0.0298	1.0818	0.1409	-8109.7541
type1	1	0	1	456	1.1405	0.1325	0	1	0.9853	0.0436	0.0988	0.0289	0.8212	0.1315	-7989.6399
type1	1	0	1	457	0.8127	0.1329	0	1	0.908	0.041	0.0298	0.0283	1.1916	0.1375	-7918.3414
type1	1	0	1	458	1.0202	0.1421	0	1	0.9893	0.0444	0.0601	0.0298	1.0503	0.1449	-8115.1915
type1	1	0	1	459	0.927	0.1369	0	1	1.0449	0.045	-0.0243	0.0294	1.0403	0.1397	-8098.8641
type1	1	0	1	460	0.9919	0.1381	0	1	0.9746	0.0444	0.0375	0.0295	1.0753	0.1408	-8071.1823
type1	1	0	1	461	0.8505	0.1348	0	1	1.0178	0.0438	0.0476	0.0294	1.0969	0.1383	-7979.7283
type1	1	0	1	462	1.1832	0.1364	0	1	0.9376	0.0421	0.0456	0.0287	0.8156	0.1354	-7995.7598
type1	1	0	1	463	0.9417	0.1381	0	1	1.012	0.0437	0.0683	0.0297	1.071	0.1413	-8105.0088
type1	1	0	1	464	1.1536	0.1344	0	1	1.0125	0.0435	0.0667	0.0289	0.764	0.1334	-8000.1761
type1	1	0	1	465	0.7572	0.1353	0	1	1.0194	0.0436	0.0583	0.0287	1.1727	0.1397	-8017.7257
type1	1	0	1	466	0.998	0.1399	0	1	1.0765	0.0459	0.0695	0.0302	0.9775	0.1413	-8105.7676
type1	1	0	1	467	0.8085	0.1369	0	1	1.0036	0.0438	0.0633	0.0293	1.1918	0.1411	-8048.6759
type1	1	0	1	468	0.8677	0.1396	0	1	1.0214	0.0438	0.0183	0.0295	1.113	0.1431	-8058.2914
type1	1	0	1	469	0.9263	0.1352	0	1	0.9577	0.0423	0.0295	0.0286	1.0366	0.1374	-7943.6434
type1	1	0	1	470	0.9084	0.1348	0	1	1.0527	0.0446	0.0163	0.0289	0.9985	0.1366	-8054.0005
type1	1	0	1	471	0.9391	0.1383	0	1	0.9722	0.0432	0.0584	0.0289	1.07	0.1412	-8043.3288
type1	1	0	1	472	0.82	0.1356	0	1	0.976	0.0429	0.0436	0.0285	1.1483	0.14	-7994.9198
type1	1	0	1	473	0.9441	0.1371	0	1	1.0654	0.0455	0.0677	0.0306	1.0776	0.1398	-8151.6877
type1	1	0	1	474	0.7089	0.1396	0	1	1.0416	0.0449	0.0354	0.0298	1.3074	0.1447	-8115.2888
type1	1	0	1	475	1.0442	0.1434	0	1	1.0012	0.0447	0.0615	0.0302	1.0615	0.1463	-8179.9241
type1	1	0	1	476	0.766	0.1323	0	1	1.0829	0.0447	0.0322	0.0295	1.1241	0.1366	-8010.6148
type1	1	0	1	477	1.0084	0.1391	0	1	0.9395	0.0419	-9e-04	0.0288	1.0264	0.1415	-8062.2456
type1	1	0	1	478	1.0294	0.1344	0	1	0.9204	0.0427	0.0792	0.0285	1.0031	0.1359	-7985.3514
type1	1	0	1	479	1.0649	0.1364	0	1	0.9899	0.0441	0.0625	0.0291	0.9234	0.1374	-8033.9754
type1	1	0	1	480	0.8742	0.136	0	1	1.0047	0.0443	0.0591	0.0295	1.123	0.1399	-8017.1331
type1	1	0	1	481	1.1697	0.1418	0	1	0.9692	0.044	-0.009	0.0294	0.8793	0.1418	-8070.3451
type1	1	0	1	482	1.0793	0.1407	0	1	1.0531	0.0456	0.0754	0.0304	0.9412	0.1417	-8138.5659
type1	1	0	1	483	0.8907	0.1371	0	1	1.0814	0.0454	0.0821	0.0301	1.0566	0.14	-8082.6488
type1	1	0	1	484	1.1614	0.1386	0	1	1.0438	0.0451	0.0441	0.0299	0.8143	0.1388	-8087.2909
type1	1	0	1	485	0.8214	0.1328	0	1	1.014	0.044	0.032	0.0289	1.1382	0.1365	-8018.4865
type1	1	0	1	486	1.0771	0.1382	0	1	1.0486	0.0448	0.0938	0.0301	0.9206	0.1398	-8119.307
type1	1	0	1	487	0.5402	0.1291	0	1	1.0178	0.0439	0.0432	0.0287	1.3798	0.1367	-7913.6472
type1	1	0	1	488	1.0012	0.1335	0	1	0.966	0.0437	0.0483	0.0289	0.9882	0.1359	-7961.4844
type1	1	0	1	489	1.2506	0.1386	0	1	0.9977	0.0438	0.0292	0.0293	0.7364	0.138	-8076.1231
type1	1	0	1	490	0.9629	0.1371	0	1	1.0274	0.0446	0.0113	0.0296	1.0115	0.1393	-8034.2291
type1	1	0	1	491	1.0818	0.141	0	1	0.9791	0.0434	-0.0066	0.0298	0.9721	0.1425	-8080.4031
type1	1	0	1	492	1.0018	0.1378	0	1	1.0697	0.0457	0.0613	0.0301	0.9731	0.1391	-8104.3169
type1	1	0	1	493	1.1196	0.1392	0	1	0.9322	0.0423	0.0099	0.0288	0.9192	0.1411	-8036.3793
type1	1	0	1	494	1.1349	0.1411	0	1	1.0612	0.0458	0.078	0.0305	0.8704	0.1412	-8115.5275
type1	1	0	1	495	1.0863	0.1375	0	1	0.953	0.0435	0.0303	0.0288	0.9304	0.1383	-8018.2556
type1	1	0	1	496	0.8868	0.1377	0	1	0.9954	0.0435	0.0316	0.0294	1.1275	0.1413	-8058.0851
type1	1	0	1	497	0.984	0.1371	0	1	0.976	0.0432	0.0419	0.029	1.01	0.139	-8016.8934
type1	1	0	1	498	0.8087	0.1391	0	1	0.9942	0.0434	0.0744	0.0292	1.2006	0.1433	-8060.317
type1	1	0	1	499	0.869	0.1356	0	1	1.0046	0.0438	0.0249	0.0295	1.1252	0.1391	-8035.2215
type1	1	0	1	500	0.9311	0.1394	0	1	1.1539	0.0477	0.0624	0.0309	0.9973	0.1413	-8121.0209
