# Supplementary material for: Genotype–covariate correlation and interaction disentangled by a whole-genome multivariate reaction norm model
Source: Nat Commun. 2019 May 20;10:2239. doi: 10.1038/s41467-019-10128-w (PMC6527612; doi:10.1038/s41467-019-10128-w)
Supplement: Supplementary file 13 — Source Data [file 41467_2019_10128_MOESM13_ESM.zip › data/figure2/f2_rnm_p.txt]

0.693780257817802
0.330747511441895
0.429128015559436
0.617238365414271
0.436529204443273
0.561131498920059
0.00455923697272177
0.928485978074697
0.187626874200934
0.949233938702803
0.760028003249742
0.408240017238336
0.512374231519223
0.693225455562179
0.316510139999013
0.0989045534958295
0.863380311130906
0.919339317566486
0.338104587800828
0.110228477404251
0.473738403966565
0.399756366976049
0.823575542596543
0.158373359297422
0.0761309800783178
0.920719361317172
0.135497783056971
0.720363019705647
0.782626271701363
0.985900344474125
0.152468082488108
0.0623868976008229
0.798675937974551
0.282662972762755
0.226479691574903
0.443082188082032
0.250023591393031
0.248925904273548
0.0746832083448191
0.317016961572021
0.392742931288949
0.60489523574728
0.867534498698203
0.210220142442458
0.174348344704527
0.733153636109514
0.328506057943309
0.587017879795335
0.838617983337513
0.0589067260763352
0.480898043076817
0.12956144909512
0.0345412851282492
0.139317469063963
0.427115846188608
0.640055748109854
0.947242639027411
0.0125466698401301
0.601156487382144
0.558053747251972
0.673747410621147
0.973458582514727
0.924779452156356
0.85069637517557
0.689699005828993
0.195812051642623
0.55228006347566
0.0964433007800645
0.418030868958659
0.400276388193633
0.907011635856955
0.62706818265196
0.807186931491289
0.35558178497841
0.770357951559105
0.502731021711562
0.714194460559265
0.598936318224489
0.854875016724885
0.220600920380948
0.668646338926062
0.982161032358272
0.0289930248598591
0.231888181453021
0.132191982519928
0.791757595740749
0.383774553141454
0.920167095396446
0.783409289416831
0.341536747367093
0.248279537563103
0.963676135349677
0.353631453489008
0.937442365337576
0.145395160279156
0.886211184106124
0.846622816935982
0.154664039741206
0.212141876366345
0.340513672504693
0.547386579216813
0.646036031783927
0.862344876142269
0.0753659272001058
0.66338484312137
0.887807800762228
0.0886818529200242
0.475446935733245
0.884971356530897
0.0553654237559931
0.485100108531974
0.869532124434277
0.767205949975605
0.676515445599532
0.936411745680909
0.333737674595494
0.897627596431095
0.0283337954866166
0.416153956269561
0.924686978834696
0.697746097192506
0.647329396781046
0.349622946819172
0.304708407700193
0.714408751039181
0.239117551664376
0.260617881497885
0.770434991205634
0.80702551024806
0.827455458305978
0.124805344430657
0.685916073895741
0.119660106619555
0.833018023661881
0.168149805079911
0.429944133855953
0.418867767316138
0.948854321056008
0.820123779094827
0.825802201197974
0.943933084889245
0.689147467269307
0.482680661646986
0.798196876144444
0.55305379705171
0.712339966847826
0.553607127467972
0.817585332005573
0.65259405798896
0.746096746641248
0.649469112379569
0.37700380452773
0.154710445913659
0.104580308534655
0.19632182539574
0.81538082902741
0.419580448127926
0.0485432561085006
0.0225256639451287
0.983438671986064
0.747067303137523
0.253929146922925
0.0998985607837786
0.17346143169719
0.46491531884
0.0554984603530835
0.446685728441624
0.341707558440021
0.644874212877421
0.114143368763268
0.873978065783029
0.0104704319393366
0.307709230108857
0.608231325380235
0.54042468219687
0.18499989897227
0.204252153876928
0.0877731178545039
0.768818775344247
0.755934913321197
0.849591188414967
0.0801544404271185
0.592858218782414
0.860019685396741
0.843411755111952
0.83176943330377
0.180829623075758
0.719643016747274
0.742152894325404
0.943366894912861
0.919799102161933
0.6631195422479
0.937442365338429
0.966184953351497
0.79636313294301
0.722093967258715
0.539237054765274
0.0474157892124564
0.57160905017245
0.250950392205187
0.702647454609678
0.703069169584499
0.545201406159675
0.46514783462357
0.020529344034934
0.652267842520562
0.180992442994335
0.198453591928384
0.0437615369161946
0.552169618508109
0.126995960514798
0.67442149501793
0.236076352201927
0.574646620589938
0.909645787273939
0.771977403085401
0.901766194852691
0.872319083989642
0.916127254344802
0.527767200842027
0.466452073643137
0.805896465049679
0.767666411670518
0.000112292891210507
0.855388095643463
0.708362011703951
0.150363437311941
0.296383812721915
0.514119268788489
0.468602695820739
0.829941551956554
0.254539308776733
0.247065943562791
0.0574178527784431
0.82127275648215
0.991536022863053
0.251452795225252
0.0360229155492203
0.661067054666446
0.670454123452046
0.251276839860258
0.140310142916541
0.679838506132324
0.724553265185116
0.511810929737123
0.428184971653904
0.891633593865416
0.639863760185243
0.776933902344769
0.908554867013378
0.943461236318677
0.0293283691798102
0.788045066318012
0.285675136538099
0.530518738083377
0.367511745608619
0.0948840176584436
0.832851436716061
0.0859147288168525
0.534031741915022
0.152483330058753
0.694196650877499
0.57955193491622
0.631536209475043
0.748039122177039
0.288834909932826
0.984028912243926
0.55716157518407
0.678955290288486
0.668044827941573
0.995709231763462
0.157252890816589
0.338409018903296
0.145919526148412
0.135674044720189
0.976188086067668
0.532858163492469
0.630211374997838
0.180847706942116
0.0382542734793852
0.433397481901457
0.835437282160167
0.374037207956979
0.46116471520892
0.0123117646269154
0.0483688145696764
0.23861593169127
0.566997717973881
0.0154275562760648
0.271145419148026
0.284620091569671
0.833851458333595
0.658625625991754
0.288863794867838
0.388718440802498
0.430460376500479
0.895565425364194
0.441489959935205
0.420294341526737
0.329196645528065
0.716841874759496
0.617176644663694
0.571266187611227
0.854704058817554
0.816768155329837
0.887896585980863
0.482053584475368
0.295584655774931
0.764372533014369
0.544438658239122
0.570581079333445
0.125757478575133
0.0524340022603223
0.000165539619342399
0.770666156375804
0.365021143383119
0.100670748810479
0.0452026303614457
0.897358348540007
0.0305008721712241
0.144887166725372
0.0881866224831408
0.131730119313231
0.508698385975411
0.291883654385301
0.286820125535568
0.497330740684788
0.627570037913865
0.307002312146864
0.878886072543657
0.641657889321938
0.89529679603327
0.178101796804086
0.142958628752963
0.0377450853940339
0.378666276022747
0.438673446648137
0.623067761285988
0.951134306313887
0.808964697566141
0.441004587983014
0.668245271455384
0.41949654042918
0.685710329936916
0.928300299448032
0.209590427060362
0.259007049372031
0.383275970371077
0.194971867511104
0.079794555792928
0.706452013929024
0.262684916800767
0.486460292204009
0.300261955599225
0.207380501829554
0.0623993762281894
0.21515426425019
0.79080805646289
0.777167017481466
0.250850032121685
0.735871329195046
0.492973430451122
0.308232780691888
0.0182242892586753
0.505402569474462
0.216146253692296
0.347149415324513
0.580479960234128
0.846792158432527
0.885768189272723
0.658691491847724
0.230454922422046
0.522881718578934
0.868228803982071
0.13011976284058
0.83176943330377
0.827207258900509
0.622258299460563
0.602058898752179
0.585435069276177
0.19297396414121
0.8290291181804
0.943744317150147
0.670789434334576
0.317016961572021
0.701874967355205
0.452440054889201
0.652659320657376
0.276429351669748
0.42311976822531
0.770666156375804
0.597022785291681
0.635019228147959
0.225417734578236
0.387825415761084
0.10375737894905
0.606106236816423
0.419832271936136
0.907737535486596
0.969766459378468
0.527872764838457
0.218974498752162
0.958773898388939
0.17412183911696
0.198592558075311
0.140816169732801
0.104371356938884
0.758130306350738
0.803000453722844
0.62675472693103
0.12194318980954
0.454208016387577
0.418114483494175
0.170384096387837
0.63084190158314
0.943178240399577
0.641657889322522
0.338950906728063
0.391879846581084
0.449284033467207
0.495246331896744
0.07790228453716
0.0214914520924124
0.452666331481125
0.527081549251082
0.801315922147486
0.282182853925755
0.327751362242756
0.787021273342211
0.0684330078395644
0.1530179567649
0.28201359499607
0.540478727367413
0.870315055612451
0.159262738045807
0.353666818402645
0.126248890371678
0.887275275854948
0.0870824419851782
0.336149257131689
0.847808918956694
0.0939493003684997
0.639543908274726
0.394593167715438
0.851802999613249
0.89368671131138
0.709567251287736
0.0648745418216583
0.798356531484272
0.726802865385877
0.973361241524294
0.736460261799886
0.359083617423827
0.9051994253994
0.0626745383964232
0.915486189665112
0.863293977416376
0.544547556860489
0.657243963430818
0.634004009774455
0.709283481144459
0.469024628088018
0.736386619455736
0.171323790708577
0.255968727542988
0.216211107295892
0.217229691297633
0.891277011749137
0.797159894389717
0.863812109226302
0.153846488754332
0.483598626694415
0.430977239007631
0.607927285734282
0.117584271289636
0.218865038870014
0.185778532533731
0.107206328239789
0.188247065638733
0.216275980358488
0.0872131636649321
0.444280126479348
0.299212875715419
0.407831981273371
0.251704373788846
0.454753393167728
0.290311730665434
0.379879948947072
0.535689808991527
0.250048595002381
0.167127213344666
0.866494081674302
0.779891867748849
0.612932783972768
0.164787255109143
0.220336358045706
0.917318994238454
0.850356164672222
0.85496050850047
0.854276813608262
