# Supplementary material for: Genotype–covariate correlation and interaction disentangled by a whole-genome multivariate reaction norm model
Source: Nat Commun. 2019 May 20;10:2239. doi: 10.1038/s41467-019-10128-w (PMC6527612; doi:10.1038/s41467-019-10128-w)
Supplement: Supplementary file 13 — Source Data [file 41467_2019_10128_MOESM13_ESM.zip › data/fs20_fs22/fs20-fs22_res_rc_unigreml.txt]

it	ve1	se_ve1	V3	V4	V5
1	3.038	0.1819	1.0134	0.1822	-8698.5976
1	3.1602	0.1755	0.6902	0.1724	-8521.9571
1	2.9257	0.1769	0.9947	0.1773	-8578.7342
1	3.4929	0.1854	0.5901	0.1802	-8737.9064
1	2.7941	0.1802	1.2291	0.1832	-8665.1333
1	2.7888	0.182	1.229	0.1852	-8660.1478
1	2.6241	0.1742	1.27	0.1781	-8543.1922
1	3.3055	0.1858	0.7443	0.1828	-8704.8264
1	3.0514	0.1847	1.016	0.185	-8712.9249
1	2.885	0.1841	1.1513	0.1863	-8679.9917
1	2.9639	0.1872	1.1854	0.1894	-8780.1562
1	2.991	0.1827	1.0278	0.1834	-8668.4022
1	2.6789	0.1791	1.3138	0.1833	-8633.6097
1	2.797	0.1786	1.1359	0.1809	-8585.3335
1	3.273	0.1781	0.6714	0.1743	-8610.327
1	2.9902	0.1714	0.8404	0.1701	-8498.8795
1	3.236	0.1824	0.7839	0.1799	-8676.7239
1	3.2688	0.1871	0.7878	0.1847	-8709.8216
1	2.9209	0.1786	1.0334	0.1794	-8609.0182
1	2.8613	0.1779	1.0944	0.1794	-8608.1043
1	2.9794	0.1786	0.9842	0.1787	-8619.2439
1	3.1414	0.182	0.8839	0.1808	-8678.9453
1	2.9461	0.1798	1.0247	0.1806	-8624.4829
1	2.9081	0.1824	1.1424	0.1843	-8693.319
1	3.2825	0.1811	0.7886	0.1782	-8722.7919
1	2.9227	0.1723	0.9424	0.1721	-8528.4503
1	3.3103	0.1863	0.8067	0.1838	-8763.2476
1	2.9202	0.1819	1.1356	0.1836	-8698.2795
1	3.0943	0.1831	0.9544	0.1826	-8697.9442
1	2.9767	0.1869	1.18	0.1889	-8786.9218
1	2.9707	0.1811	1.0118	0.1817	-8635.7473
1	2.7495	0.1818	1.298	0.1857	-8684.4336
1	2.8766	0.172	0.9862	0.1724	-8524.818
1	2.9045	0.1795	1.103	0.181	-8655.5931
1	2.8527	0.1699	0.93	0.1699	-8449.966
1	2.8578	0.1779	1.1385	0.1797	-8643.9123
1	2.8243	0.1777	1.0922	0.1795	-8571.5612
1	2.8057	0.1852	1.2941	0.189	-8731.899
1	3.011	0.179	0.9683	0.1789	-8634.2817
1	2.7472	0.1753	1.2013	0.178	-8597.1958
1	2.9165	0.1799	1.0534	0.181	-8622.6664
1	2.9249	0.1837	1.1104	0.1854	-8680.6497
1	2.8268	0.1749	1.0665	0.1763	-8550.777
1	3.0425	0.1767	0.9297	0.176	-8628.9496
1	3.212	0.1793	0.7756	0.1766	-8647.5156
1	2.9205	0.1749	0.909	0.1747	-8495.6687
1	2.5043	0.1778	1.3913	0.1835	-8539.1123
1	3.31	0.1745	0.6122	0.1699	-8591.1055
1	2.9399	0.1792	1.023	0.1799	-8617.3048
1	3.0913	0.1839	0.9562	0.1836	-8696.8352
1	3.2352	0.1782	0.7152	0.175	-8614.8258
1	3.6015	0.1895	0.5339	0.1836	-8785.334
1	3.1355	0.1802	0.7819	0.1782	-8582.4229
1	2.8178	0.1823	1.169	0.1849	-8634.0341
1	2.9621	0.1822	1.0216	0.183	-8636.4592
1	3.0216	0.1849	1.0841	0.1859	-8744.9758
1	2.9885	0.1858	1.0876	0.1871	-8718.361
1	2.9834	0.1736	0.8873	0.1727	-8535.4942
1	2.8978	0.1766	1.037	0.1774	-8590.7008
1	3.4045	0.1851	0.6873	0.1811	-8743.8224
1	3.1553	0.185	0.8344	0.1836	-8647.8641
1	2.9973	0.1846	1.1185	0.186	-8752.8451
1	2.7472	0.1807	1.2277	0.184	-8620.6662
1	3.1304	0.1783	0.8718	0.1768	-8658.2373
1	2.9124	0.1827	1.167	0.1848	-8718.4971
1	2.6447	0.1747	1.3065	0.1788	-8595.3221
1	2.8195	0.1821	1.2298	0.185	-8688.8477
1	3.0962	0.1858	0.9697	0.1856	-8713.0788
1	2.9253	0.1828	1.1123	0.1844	-8682.6695
1	2.9265	0.1824	1.1219	0.184	-8692.0927
1	2.9268	0.1726	0.8895	0.172	-8483.6642
1	3.5345	0.1904	0.686	0.1859	-8856.6772
1	3.0526	0.185	1.0906	0.1858	-8778.1609
1	3.1117	0.1726	0.7392	0.1699	-8521.135
1	3.0748	0.1768	0.7916	0.175	-8534.3628
1	3.0056	0.1737	0.8861	0.1727	-8555.3924
1	3.0194	0.1765	0.8381	0.1753	-8524.5889
1	2.7731	0.1763	1.1174	0.1785	-8546.1327
1	2.7636	0.171	1.0236	0.1723	-8450.9815
1	3.098	0.185	1.0126	0.1851	-8751.6539
1	3.2336	0.1747	0.6515	0.1709	-8555.6179
1	3.0996	0.1769	0.8314	0.1752	-8593.7781
1	3.1895	0.1874	0.8971	0.1863	-8733.7958
1	3.0142	0.1753	0.8603	0.1742	-8539.9838
1	3.2206	0.18	0.772	0.1773	-8652.2071
1	2.7929	0.1781	1.1818	0.1807	-8622.3317
1	3.4689	0.1892	0.6309	0.1848	-8752.0479
1	3.1577	0.1815	0.8732	0.1801	-8684.3201
1	2.5452	0.174	1.3601	0.1789	-8549.7992
1	2.7904	0.176	1.1359	0.1781	-8579.1076
1	2.8585	0.1773	1.0324	0.1785	-8549.6778
1	3.051	0.1804	0.8578	0.1794	-8572.2843
1	3.1977	0.1825	0.8863	0.1809	-8731.8224
1	3.2418	0.1819	0.7981	0.1794	-8694.5033
1	3.1158	0.1771	0.7915	0.1751	-8572.7673
1	2.9944	0.1771	0.9098	0.1765	-8566.336
1	3.0639	0.1788	0.8426	0.1776	-8570.5904
1	3.1252	0.1844	0.9165	0.1836	-8692.7975
1	3.368	0.1857	0.6972	0.1821	-8719.7623
1	2.774	0.183	1.2928	0.1868	-8702.1845
1	2.7138	0.1813	1.2927	0.1853	-8647.1674
1	3.0597	0.1771	0.9112	0.1762	-8628.3299
1	2.9583	0.1805	1.0353	0.1813	-8645.1803
1	2.6021	0.172	1.2534	0.1757	-8507.3241
1	2.9166	0.1732	0.9599	0.1732	-8538.6958
1	2.9474	0.1744	0.952	0.1743	-8560.4622
1	2.9694	0.1885	1.1531	0.1905	-8757.6411
1	3.1183	0.1808	0.8584	0.1795	-8635.1862
1	2.5344	0.178	1.4863	0.1841	-8651.5227
1	3.1543	0.1847	0.8715	0.1834	-8679.7686
1	3.1291	0.1885	0.9861	0.1884	-8756.7154
1	2.8897	0.1817	1.0885	0.1833	-8629.1215
1	2.9509	0.1828	1.0482	0.1838	-8649.7253
1	2.8187	0.1689	0.9594	0.1693	-8444.4057
1	2.9917	0.1774	0.9473	0.1772	-8597.6008
1	2.5751	0.1761	1.344	0.181	-8563.5549
1	3.1162	0.1837	0.936	0.1831	-8701.7357
1	2.862	0.1743	0.9819	0.1748	-8506.9939
1	2.8176	0.1764	1.108	0.1782	-8579.5263
1	3.2546	0.1882	0.8454	0.1864	-8747.1678
1	3.384	0.1923	0.7874	0.1896	-8811.7904
1	2.7698	0.1814	1.276	0.185	-8683.8373
1	3.4641	0.1867	0.6066	0.1819	-8726.5651
1	2.9067	0.1747	0.9685	0.175	-8537.1676
1	3.1979	0.1802	0.7923	0.1778	-8649.4489
1	2.9549	0.1781	1.003	0.1785	-8613.3129
1	2.7704	0.1762	1.139	0.1785	-8563.0964
1	2.8288	0.1797	1.1809	0.1822	-8654.6044
1	3.0785	0.1842	1.0131	0.1843	-8734.7375
1	3.0266	0.1779	0.9362	0.1773	-8620.0698
1	3.2796	0.1827	0.7757	0.1799	-8709.0477
1	2.8043	0.1753	1.163	0.1774	-8616.1885
1	2.9683	0.1863	1.2383	0.1887	-8828.6505
1	3.2963	0.1876	0.8397	0.1855	-8779.2799
1	2.9578	0.1787	0.9923	0.1791	-8606.4811
1	3.0492	0.1827	0.9558	0.1825	-8658.2193
1	2.7925	0.1746	1.0817	0.1763	-8532.0889
1	3.0473	0.1832	0.985	0.1832	-8682.232
1	3.0854	0.1764	0.7916	0.1744	-8544.2688
1	2.7967	0.177	1.1312	0.1791	-8580.7422
1	3.2027	0.1844	0.8284	0.1826	-8685.7735
1	3.0445	0.185	1.0724	0.1858	-8755.3702
1	2.811	0.1779	1.1093	0.1798	-8574.5129
1	2.8092	0.1748	1.0855	0.1764	-8551.3464
1	3.5646	0.1955	0.6831	0.1912	-8880.1417
1	3.0071	0.1797	0.9816	0.1797	-8642.4879
1	2.9771	0.1764	0.9182	0.176	-8557.7448
1	2.9927	0.1833	1.0792	0.1843	-8714.881
1	3.0783	0.1834	1.0097	0.1835	-8731.5955
1	3.1514	0.176	0.6606	0.1728	-8486.0234
1	3.0906	0.1765	0.8493	0.1749	-8601.5384
1	2.8479	0.1794	1.1492	0.1815	-8644.2583
1	3.0271	0.1731	0.8447	0.1717	-8537.8907
1	3.4006	0.1805	0.588	0.1756	-8652.7639
1	2.9806	0.1816	1.0381	0.1823	-8667.9808
1	2.6388	0.1779	1.3238	0.1823	-8605.2095
1	2.5909	0.1754	1.338	0.18	-8573.0661
1	2.7562	0.1714	1.0558	0.1729	-8473.7164
1	2.8668	0.1838	1.2601	0.1868	-8757.5053
1	3.04	0.1834	0.9985	0.1837	-8687.3524
1	3.2674	0.1827	0.8403	0.1804	-8754.2466
1	2.9237	0.1798	1.0728	0.1809	-8646.5188
1	2.8198	0.1796	1.1928	0.1821	-8656.7826
1	3.127	0.182	0.9085	0.181	-8687.4489
1	3.165	0.177	0.7409	0.1743	-8572.779
1	3.0983	0.187	1.0191	0.1872	-8757.5511
1	2.9236	0.1766	0.9731	0.1769	-8557.2768
1	2.931	0.1817	1.0865	0.1831	-8665.2788
1	3.0751	0.1871	1.0454	0.1876	-8759.4494
1	2.8575	0.171	0.9479	0.1711	-8471.202
1	3.5648	0.1841	0.4851	0.1777	-8710.1283
1	3.2638	0.1759	0.6432	0.1719	-8576.2966
1	2.7471	0.1818	1.2807	0.1855	-8667.1855
1	2.9864	0.1891	1.1491	0.191	-8769.3015
1	3.0092	0.181	0.932	0.1808	-8600.2149
1	2.8798	0.1863	1.2574	0.1894	-8766.8114
1	2.7412	0.1743	1.2013	0.177	-8591.6917
1	2.9724	0.1809	1.0425	0.1816	-8664.3976
1	2.9243	0.1705	0.9307	0.1701	-8519.3373
1	3.2363	0.1773	0.7284	0.1741	-8627.6314
1	3.3036	0.1854	0.8115	0.1829	-8761.4784
1	3.0317	0.185	1.0511	0.1858	-8725.6099
1	2.9143	0.184	1.1777	0.1861	-8729.4052
1	3.0957	0.1794	0.8434	0.178	-8600.9233
1	2.9234	0.1829	1.1156	0.1846	-8683.8289
1	2.478	0.1792	1.5333	0.1861	-8640.4826
1	2.9992	0.1743	0.8717	0.1733	-8536.2597
1	3.2681	0.1817	0.6864	0.1783	-8619.2929
1	2.8763	0.1845	1.2291	0.1873	-8739.5006
1	3.0668	0.1831	1.0309	0.1833	-8739.6201
1	2.8595	0.1807	1.1537	0.1829	-8658.8626
1	3.2633	0.1844	0.8576	0.1824	-8765.4384
1	3.1747	0.1796	0.7964	0.1774	-8631.8281
1	2.8097	0.1784	1.1596	0.1807	-8618.2447
1	2.7941	0.1851	1.2949	0.1888	-8722.158
1	3.1145	0.18	0.8602	0.1786	-8633.2898
1	2.9653	0.1779	0.9182	0.1777	-8546.6937
1	2.9296	0.1719	0.8718	0.1711	-8469.9983
1	3.33	0.1869	0.7952	0.1842	-8770.8731
1	2.8909	0.179	1.0733	0.1803	-8616.7037
1	2.9389	0.18	1.0692	0.181	-8657.3075
1	2.9784	0.1743	0.8819	0.1735	-8525.8627
1	2.9925	0.1821	1.0157	0.1826	-8659.1391
1	2.9497	0.1798	1.0322	0.1806	-8634.5141
1	3.1499	0.1743	0.734	0.1715	-8552.4037
1	3.0995	0.1761	0.8425	0.1744	-8603.6502
1	3.0363	0.1865	1.0716	0.1874	-8747.357
1	3.248	0.1815	0.7821	0.1789	-8686.0357
1	3.1432	0.1852	0.9093	0.1843	-8702.7313
1	3.0291	0.1825	1.0271	0.1829	-8702.5089
1	3.2768	0.1815	0.7639	0.1785	-8696.0409
1	3.3861	0.1817	0.674	0.1775	-8715.6576
1	3.0243	0.1762	0.8301	0.1749	-8521.8982
1	3.0006	0.1824	1.0392	0.183	-8687.2566
1	3.128	0.1809	0.8382	0.1793	-8626.1292
1	3.0894	0.1792	0.907	0.1782	-8651.8257
1	2.6283	0.1815	1.4615	0.1872	-8715.6648
1	3.2833	0.1853	0.7521	0.1826	-8691.5828
1	3.183	0.1834	0.8689	0.1819	-8703.4487
1	2.9994	0.1746	0.8762	0.1736	-8540.5506
1	2.8713	0.1767	1.072	0.178	-8597.3615
1	2.9715	0.1762	0.8989	0.1757	-8534.8798
1	3.2859	0.1861	0.823	0.1838	-8755.6383
1	2.6038	0.1779	1.3357	0.1826	-8583.1519
1	3.0571	0.1861	1.0274	0.1866	-8727.8841
1	3.1022	0.1909	1.083	0.1918	-8815.3944
1	2.9414	0.1762	1.0169	0.1766	-8613.1905
1	2.9107	0.1763	0.9538	0.1765	-8527.5132
1	3.1931	0.1853	0.9297	0.1843	-8765.0461
1	2.9644	0.1826	1.0727	0.1837	-8683.6225
1	2.8182	0.1788	1.1538	0.1811	-8620.9373
1	2.9278	0.1828	1.0787	0.1842	-8655.466
1	2.579	0.1727	1.2985	0.1769	-8526.2876
1	3.0997	0.1852	1.0007	0.1852	-8743.0249
1	2.8719	0.1779	1.0688	0.1792	-8595.0153
1	2.9373	0.1778	0.95	0.178	-8549.1733
1	2.8252	0.1793	1.1065	0.1813	-8585.2257
1	2.9083	0.1791	1.0741	0.1804	-8633.4937
1	2.6497	0.1781	1.3125	0.1824	-8605.3477
1	2.9383	0.1782	1.0697	0.1791	-8657.1445
1	2.9356	0.1763	0.933	0.1762	-8532.06
1	3.1972	0.181	0.8178	0.1789	-8671.4182
1	3.0738	0.1796	0.8969	0.1786	-8628.5621
1	3.07	0.182	0.9457	0.1816	-8668.3306
1	2.9783	0.1892	1.2461	0.1918	-8843.9443
1	3.0041	0.179	0.9323	0.1787	-8595.7725
1	3.2182	0.1865	0.8585	0.1849	-8726.0314
1	3.3053	0.1783	0.647	0.1742	-8618.1557
1	3.1096	0.176	0.7845	0.1738	-8560.6421
1	2.7914	0.1731	1.0262	0.1744	-8480.2431
1	2.8875	0.1809	1.1495	0.1829	-8680.7284
1	2.8004	0.1793	1.1803	0.1819	-8627.9121
1	2.8297	0.18	1.1964	0.1825	-8669.0073
1	2.9714	0.1875	1.1424	0.1893	-8750.1627
1	2.8676	0.1904	1.2835	0.194	-8778.1274
1	2.8397	0.171	0.9926	0.1716	-8495.5281
1	2.9289	0.1822	1.1276	0.1839	-8699.2529
1	2.9198	0.178	1.0853	0.1792	-8653.9335
1	2.916	0.1736	0.9256	0.1734	-8506.6623
1	2.7985	0.1767	1.1004	0.1786	-8554.7806
1	2.9928	0.1791	0.9467	0.1789	-8598.1785
1	2.9936	0.189	1.1659	0.191	-8789.8721
1	3.3523	0.1826	0.6558	0.1786	-8669.137
1	2.9976	0.1825	1.0382	0.1832	-8683.5499
1	3.1759	0.1862	0.9057	0.1852	-8729.0713
1	3.3557	0.1845	0.7413	0.1811	-8747.1139
1	2.8645	0.1813	1.2329	0.184	-8732.1523
1	2.9594	0.1823	1.0553	0.1833	-8663.8362
1	3.4129	0.1846	0.6565	0.1804	-8724.3512
1	3.2346	0.1838	0.804	0.1815	-8693.1367
1	3.325	0.1883	0.7928	0.1857	-8764.3523
1	2.9293	0.1754	0.9919	0.1757	-8579.6252
1	3.0407	0.1836	1.0097	0.1839	-8697.7631
1	2.7211	0.1803	1.2989	0.1843	-8659.3607
1	3.0992	0.1816	0.967	0.1811	-8713.3662
1	3.1535	0.1857	0.8701	0.1845	-8677.7727
1	3.2547	0.1869	0.8256	0.1849	-8730.1355
1	3.0976	0.1794	0.8292	0.1779	-8589.9294
1	3.1686	0.1811	0.9268	0.1799	-8740.8361
1	2.976	0.1844	1.0653	0.1855	-8687.6483
1	3.05	0.1793	0.9694	0.1789	-8670.9384
1	2.9089	0.1763	1.0195	0.177	-8585.3502
1	2.9955	0.1821	1.0186	0.1826	-8664.5362
1	3.1165	0.185	0.9902	0.1848	-8748.9945
1	2.7846	0.184	1.2698	0.1876	-8691.905
1	3.0822	0.1848	0.9858	0.1848	-8714.4433
1	3.202	0.1769	0.7214	0.1738	-8589.6318
1	3.1066	0.1756	0.7897	0.1735	-8562.5207
1	3.0122	0.181	0.9248	0.1808	-8596.4803
1	3.1721	0.1802	0.7889	0.178	-8622.6553
1	2.6986	0.1737	1.1703	0.1765	-8523.5911
1	3.026	0.1858	1.048	0.1866	-8717.7925
1	2.9887	0.1735	0.8404	0.1723	-8497.5269
1	2.9267	0.1841	1.1798	0.1863	-8742.3949
1	2.9946	0.1765	0.8647	0.1757	-8525.5266
1	2.841	0.1871	1.3002	0.1908	-8768.6131
1	2.7643	0.1796	1.2288	0.1828	-8637.5353
1	3.0124	0.1781	0.9763	0.178	-8642.6838
1	2.8536	0.1811	1.1424	0.1833	-8643.5532
1	3.1094	0.1762	0.8097	0.1743	-8583.3044
1	2.9479	0.1815	1.0884	0.1827	-8682.312
1	2.8575	0.1748	1.0539	0.1759	-8568.2545
1	3.2625	0.1827	0.7546	0.1799	-8674.9121
1	3.0157	0.1785	0.9523	0.1782	-8624.374
1	3.1525	0.1807	0.8465	0.179	-8656.0193
1	2.7265	0.18	1.2202	0.1833	-8594.8206
1	2.6482	0.1761	1.2866	0.1801	-8580.8526
1	3.108	0.1786	0.9002	0.1774	-8662.8514
1	3.0047	0.1724	0.8098	0.1709	-8484.4299
1	3.1246	0.1801	0.9114	0.179	-8687.8299
1	3.1217	0.1781	0.8196	0.1763	-8603.6634
1	3.1272	0.1785	0.8032	0.1765	-8593.9648
1	3.0454	0.1795	0.9137	0.1789	-8617.3023
1	3.1952	0.186	0.8565	0.1845	-8703.5325
1	3.0564	0.1745	0.9048	0.1734	-8619.4892
1	3.0558	0.1777	0.9388	0.1771	-8649.1781
1	3.3748	0.1857	0.7406	0.1823	-8763.4802
1	3.4517	0.1793	0.5032	0.1734	-8623.4577
1	2.9462	0.1773	0.9471	0.1773	-8554.869
1	3.2224	0.1821	0.7901	0.1798	-8669.8322
1	2.9206	0.1763	0.9588	0.1765	-8541.4895
1	3.1006	0.1829	1.0013	0.1827	-8744.3701
1	2.9002	0.1774	0.9841	0.178	-8545.1626
1	3.1016	0.187	1.0391	0.1873	-8777.5687
1	3.1112	0.181	0.9146	0.18	-8678.4827
1	3.204	0.1807	0.8482	0.1787	-8704.2159
1	2.8536	0.1843	1.2114	0.1871	-8703.7974
1	3.0016	0.1877	1.1687	0.1895	-8799.3872
1	3.025	0.1807	0.9268	0.1803	-8610.1165
1	2.7887	0.1803	1.1687	0.1829	-8606.8515
1	2.7508	0.1827	1.299	0.1866	-8686.6002
1	2.941	0.1791	0.999	0.1797	-8596.8671
1	3.1992	0.1824	0.7896	0.1802	-8648.2153
1	3.159	0.1828	0.8891	0.1815	-8699.4797
1	2.8626	0.1812	1.1664	0.1834	-8672.7995
1	3.2434	0.1855	0.8874	0.1839	-8773.4004
1	2.6611	0.1698	1.1298	0.1723	-8450.3649
1	3.4297	0.1822	0.5537	0.1769	-8648.6604
1	2.9866	0.1825	1.0066	0.183	-8645.7531
1	3.1258	0.1813	0.8591	0.1799	-8642.7777
1	3.0155	0.1788	0.9811	0.1787	-8649.7089
1	3.2095	0.186	0.8804	0.1846	-8737.1849
1	3.0255	0.1795	0.9451	0.1792	-8626.9795
1	3.0655	0.1789	0.9132	0.1781	-8635.484
1	2.8143	0.1737	1.0403	0.1749	-8514.9829
1	3.0438	0.1808	0.9239	0.1803	-8624.9533
1	2.9945	0.1821	1.0126	0.1826	-8658.2586
1	2.9467	0.1881	1.218	0.1907	-8792.6212
1	3.0584	0.1796	0.8967	0.1788	-8614.1747
1	3.2144	0.1769	0.6547	0.1734	-8540.4095
1	2.7109	0.1762	1.206	0.1793	-8567.5299
1	3.0046	0.1799	0.9825	0.18	-8641.0248
1	3.1239	0.1822	0.939	0.1814	-8711.32
1	3.3116	0.18	0.658	0.1761	-8633.8751
1	2.7239	0.1699	1.0717	0.1716	-8457.1807
1	3.0362	0.1833	1.0113	0.1836	-8695.0556
1	3.1997	0.188	0.9061	0.187	-8750.6712
1	3.0254	0.1823	0.9854	0.1824	-8662.5895
1	2.8555	0.1752	1.0211	0.1762	-8536.6363
1	3.2447	0.1797	0.7547	0.1768	-8658.8148
1	2.7378	0.1777	1.2382	0.1809	-8621.3139
1	2.9793	0.1781	0.9129	0.1778	-8555.0061
1	2.7103	0.1768	1.2242	0.18	-8583.2317
1	3.1618	0.1759	0.7354	0.1731	-8564.7931
1	2.9601	0.1785	0.9542	0.1786	-8574.4427
1	2.8143	0.186	1.295	0.1897	-8740.42
1	2.7496	0.1764	1.1956	0.1792	-8594.4202
1	3.0449	0.1762	0.8393	0.1749	-8549.7043
1	2.6919	0.1776	1.3464	0.1818	-8673.9623
1	2.5898	0.1731	1.2637	0.1771	-8504.869
1	2.7344	0.1804	1.2257	0.1838	-8607.0652
1	2.789	0.1795	1.1946	0.1823	-8630.0176
1	3.3442	0.1793	0.6269	0.1748	-8635.9483
1	3.0058	0.1772	0.9241	0.1767	-8589.9756
1	2.9385	0.1835	1.1085	0.1851	-8691.2957
1	3.3092	0.1836	0.7642	0.1806	-8725.5466
1	2.807	0.1798	1.1905	0.1825	-8643.0547
1	3.0596	0.1872	1.0401	0.1879	-8741.1088
1	3.0731	0.187	1.0915	0.1878	-8797.0344
1	3.3659	0.187	0.6812	0.1833	-8703.8322
1	3.4257	0.1844	0.6607	0.18	-8739.5015
1	3.1114	0.1813	0.8864	0.1802	-8653.7728
1	3.0076	0.174	0.8026	0.1725	-8480.5214
1	2.9273	0.1831	1.158	0.185	-8724.129
1	3.0465	0.1771	0.8843	0.1761	-8591.9394
1	2.8118	0.1786	1.1405	0.1808	-8603.2061
1	3.1222	0.1857	0.9752	0.1854	-8741.1219
1	3.0127	0.1887	1.1434	0.1904	-8787.7483
1	2.9715	0.1792	0.9945	0.1795	-8621.0493
1	3.2035	0.1815	0.8494	0.1795	-8704.8488
1	3.1997	0.1817	0.792	0.1795	-8650.8065
1	2.9341	0.1818	1.0697	0.183	-8653.2817
1	2.9841	0.1814	0.9867	0.1818	-8625.8257
1	3.0331	0.1834	1.0823	0.1842	-8753.681
1	2.9916	0.1828	1.0341	0.1835	-8674.6168
1	2.9427	0.1824	1.1222	0.1839	-8706.9887
1	2.4562	0.1744	1.4169	0.1804	-8516.4869
1	3.0965	0.1819	0.9107	0.1811	-8661.6642
1	2.7982	0.1697	1.0328	0.1707	-8492.8537
1	2.8686	0.1788	1.1013	0.1805	-8620.9104
1	3.0035	0.1865	1.1246	0.188	-8763.585
1	2.6027	0.1809	1.3672	0.186	-8610.071
1	3.1834	0.1816	0.8419	0.1798	-8680.1086
1	2.8034	0.1848	1.2583	0.1883	-8698.9942
1	3.0173	0.1784	0.9661	0.1782	-8638.1311
1	2.9261	0.1772	1.026	0.1779	-8607.2465
1	2.901	0.1751	0.9553	0.1753	-8519.6094
1	2.6849	0.1759	1.201	0.1792	-8538.3597
1	2.8567	0.1839	1.2089	0.1866	-8704.4214
1	2.7763	0.1805	1.2444	0.1838	-8662.1491
1	2.8352	0.1743	1.0508	0.1755	-8544.3569
1	2.9824	0.1828	0.9896	0.1833	-8626.8134
1	2.703	0.1787	1.2506	0.1823	-8599.9688
1	2.8471	0.1795	1.117	0.1814	-8615.0211
1	2.5387	0.183	1.4871	0.1895	-8656.1905
1	2.6023	0.1825	1.4204	0.1881	-8656.4111
1	3.1153	0.1803	0.8641	0.179	-8637.6045
1	3.4555	0.1824	0.5521	0.177	-8670.7401
1	2.6498	0.1802	1.3746	0.1851	-8660.0235
1	2.9872	0.1789	0.9984	0.1791	-8638.9994
1	3.0203	0.1787	0.9172	0.1782	-8597.2702
1	2.9269	0.1753	0.9812	0.1756	-8567.7335
1	2.5999	0.1774	1.4015	0.1825	-8637.6303
1	2.9874	0.1807	1.0166	0.1812	-8655.3153
1	2.5361	0.1768	1.4194	0.1824	-8594.1771
1	3.1183	0.1795	0.8085	0.1777	-8590.501
1	2.8038	0.1775	1.1115	0.1795	-8569.7159
1	3.074	0.1866	1.0846	0.1874	-8791.9626
1	3.1874	0.1874	0.9309	0.1866	-8761.0412
1	3.0499	0.1844	1.0872	0.1852	-8772.8087
1	3.2669	0.1865	0.813	0.1843	-8730.1028
1	3.2031	0.1899	0.9627	0.1893	-8802.161
1	3.2019	0.1827	0.864	0.181	-8716.1319
1	2.6703	0.1742	1.2353	0.1776	-8555.5884
1	2.9911	0.1796	1.0411	0.1801	-8680.2264
1	2.8962	0.18	1.091	0.1815	-8637.3702
1	3.1901	0.1747	0.7075	0.1715	-8565.8953
1	3.3148	0.1798	0.6674	0.1759	-8645.2055
1	2.9672	0.1728	0.8458	0.1717	-8481.9023
1	3.1526	0.1824	0.8673	0.1809	-8674.4706
1	2.8822	0.1834	1.2016	0.1859	-8721.1844
1	2.752	0.1822	1.2851	0.186	-8675.4382
1	2.8269	0.1813	1.1373	0.1836	-8614.29
1	3.1207	0.1807	0.8303	0.1791	-8612.3166
1	2.9295	0.1784	1.0857	0.1795	-8663.1181
1	3.123	0.1794	0.8933	0.1781	-8670.3916
1	3.0679	0.1809	0.9461	0.1804	-8666.7848
1	2.9862	0.1783	0.9052	0.1779	-8554.4199
1	3.0093	0.1794	1.0069	0.1796	-8666.8309
1	3.0594	0.1775	0.8764	0.1764	-8596.8871
1	3.3039	0.1857	0.8496	0.1835	-8794.4843
1	2.8785	0.1841	1.1774	0.1865	-8696.8693
1	3.0661	0.1793	0.9232	0.1786	-8644.9326
1	3.1378	0.1813	0.8641	0.1799	-8658.1298
1	3.1346	0.178	0.8076	0.176	-8604.7883
1	3.0116	0.1775	0.9138	0.177	-8585.9904
1	2.9741	0.1772	0.9891	0.1773	-8618.746
1	2.785	0.1777	1.1695	0.1802	-8604.138
1	2.7196	0.1713	1.0851	0.1732	-8465.472
1	2.94	0.1798	1.0399	0.1806	-8632.4285
1	3.364	0.1853	0.7378	0.1819	-8751.5081
1	3.1993	0.1852	0.9435	0.1842	-8782.4379
1	2.8425	0.1774	1.0721	0.179	-8570.5789
1	3.0846	0.1795	0.9447	0.1788	-8680.7544
1	3.2187	0.1887	0.9078	0.1876	-8769.0123
1	2.9549	0.1779	1.0275	0.1784	-8635.1978
1	3.182	0.1782	0.7667	0.1756	-8611.9739
1	3.3122	0.1875	0.8249	0.1852	-8780.6724
1	3.138	0.1818	0.8893	0.1805	-8680.6086
1	2.9015	0.1785	1.0833	0.1798	-8635.3545
1	2.988	0.1811	1.0522	0.1818	-8687.1145
1	2.7318	0.1732	1.1159	0.1754	-8505.5263
1	2.7455	0.1851	1.3385	0.1895	-8715.887
1	2.8367	0.1761	1.0954	0.1777	-8586.0842
1	2.8313	0.1799	1.1497	0.1822	-8629.4452
1	3.2718	0.1845	0.7602	0.1818	-8688.2806
1	3.2513	0.1909	0.9057	0.1897	-8795.9663
1	3.174	0.1815	0.836	0.1797	-8666.4102
1	2.8817	0.1842	1.1417	0.1864	-8668.559
1	2.859	0.1776	1.0668	0.179	-8581.1685
1	2.9736	0.1811	1.043	0.1818	-8665.9654
1	2.6418	0.174	1.2292	0.1776	-8523.029
1	2.978	0.1796	0.9807	0.1799	-8614.8617
1	2.8889	0.1769	1.0901	0.1782	-8629.7743
1	2.4817	0.1804	1.5031	0.1872	-8617.5105
1	3.1258	0.1766	0.7768	0.1744	-8568.7896
1	3.1973	0.1781	0.7609	0.1753	-8620.9061
1	3.1331	0.174	0.7305	0.1712	-8533.4264
1	3.1044	0.1789	0.8494	0.1774	-8614.3938
1	3.1046	0.1781	0.8453	0.1765	-8610.8599
1	2.8929	0.1871	1.2184	0.19	-8745.1591
1	2.9809	0.1808	1.0583	0.1816	-8686.0515
1	2.8856	0.1773	1.0711	0.1785	-8609.7836
1	3.1369	0.1833	0.9254	0.1824	-8711.1785
1	2.8075	0.1819	1.2463	0.1851	-8692.2657
1	2.9116	0.1778	1.0391	0.1787	-8605.4777
1	2.6593	0.1755	1.2336	0.179	-8543.6464
1	2.7726	0.1809	1.2866	0.1844	-8695.5564
1	3.0979	0.1841	0.9696	0.1838	-8714.5366
1	3.1679	0.1862	0.9054	0.1852	-8721.6359
1	2.8768	0.1808	1.143	0.1828	-8665.3562
1	2.9352	0.1839	1.1436	0.1858	-8718.8623
1	3.1079	0.1777	0.8636	0.1762	-8630.3088
1	2.9603	0.1791	0.9654	0.1793	-8584.7035
1	3.1835	0.1806	0.9029	0.179	-8733.4635
1	3.0643	0.1873	1.0371	0.1878	-8742.7375
1	3.1704	0.1828	0.8974	0.1815	-8716.9208
1	2.9773	0.1892	1.198	0.1915	-8802.7318
1	2.8628	0.1796	1.0757	0.1811	-8592.7216
1	2.8142	0.1843	1.2515	0.1876	-8702.8382
1	3.1632	0.1836	0.8719	0.1823	-8688.1591
1	2.7708	0.1846	1.268	0.1883	-8677.7799
1	3.0669	0.1883	1.0895	0.1893	-8789.8557
1	2.6148	0.1715	1.22	0.175	-8488.9654
1	3.007	0.1859	1.1197	0.1873	-8762.4596
1	2.7088	0.179	1.2847	0.1828	-8635.4787
1	2.6635	0.1744	1.2507	0.1779	-8563.0544
1	3.1145	0.178	0.8789	0.1765	-8649.9534
1	2.7739	0.1778	1.2207	0.1807	-8639.218
1	2.897	0.1872	1.2439	0.1902	-8770.5325
1	3.4081	0.1821	0.6834	0.1779	-8743.6067
1	3.0825	0.1888	1.0616	0.1895	-8779.9411
1	3.109	0.1809	0.8511	0.1795	-8620.1591
1	2.9129	0.1802	1.0875	0.1815	-8649.5693
1	2.9909	0.1837	1.0261	0.1845	-8666.8506
1	2.6587	0.1733	1.2237	0.1767	-8534.1666
1	2.9669	0.1809	1.0785	0.1819	-8690.9526
1	3.0332	0.1791	0.9205	0.1786	-8612.1184
1	2.9358	0.1825	1.1336	0.1842	-8710.7334
1	2.8696	0.1787	1.1603	0.1807	-8673.8823
1	2.6632	0.1805	1.2941	0.1848	-8601.4884
1	2.7729	0.181	1.2149	0.1841	-8633.2021
1	2.8934	0.182	1.1759	0.1842	-8709.0753
1	2.7646	0.1845	1.3524	0.1888	-8744.9501
1	2.9311	0.1811	1.129	0.1827	-8702.5148
1	2.9801	0.1801	1.0196	0.1806	-8651.3353
1	2.9041	0.1708	0.8553	0.1701	-8429.8632
1	2.8113	0.1805	1.1742	0.1831	-8632.5463
1	3.2145	0.1874	0.9412	0.1864	-8793.8847
1	2.7462	0.1811	1.257	0.1847	-8645.5419
1	3.076	0.1817	0.9177	0.181	-8649.1182
1	2.8334	0.1836	1.2157	0.1866	-8689.2543
1	2.8786	0.1841	1.1997	0.1867	-8716.2695
1	3.0431	0.1789	0.9048	0.1782	-8607.2698
1	2.9036	0.1857	1.2165	0.1883	-8753.0765
1	3.1636	0.1889	0.966	0.1885	-8770.0609
1	2.959	0.1776	0.9895	0.1778	-8605.1144
1	2.8085	0.1773	1.1914	0.1798	-8645.2219
1	3.0158	0.1782	0.9772	0.1781	-8646.565
1	2.9305	0.1755	0.9894	0.1758	-8578.488
1	3.0541	0.1882	1.0588	0.189	-8752.3276
1	3.3244	0.1793	0.6481	0.1752	-8636.7467
1	2.9687	0.1858	1.131	0.1875	-8738.0024
1	2.9242	0.1824	1.1521	0.1842	-8716.1926
1	2.7309	0.1769	1.2107	0.1799	-8590.4611
1	3.1121	0.1837	0.9494	0.1832	-8709.7338
1	2.8506	0.1773	1.1528	0.1793	-8649.926
1	3.1139	0.1871	1.0151	0.1872	-8768.0466
1	3.0094	0.1792	0.9021	0.1787	-8573.478
1	3.1789	0.1807	0.7773	0.1784	-8618.5404
1	3.0056	0.1792	0.9336	0.179	-8598.344
1	3.1332	0.1793	0.7599	0.1771	-8560.3957
1	2.8781	0.1809	1.1485	0.1829	-8671.3284
1	3.0551	0.1821	0.9064	0.1815	-8619.7737
1	2.9187	0.177	1.0278	0.1777	-8601.8967
1	3.2836	0.187	0.8569	0.185	-8782.7944
1	3.0757	0.178	0.7921	0.1763	-8535.6055
1	3.1608	0.1931	1.0267	0.1934	-8819.2188
1	3.0091	0.1886	1.1209	0.1902	-8765.4102
1	3.2792	0.1815	0.6979	0.1781	-8639.8383
1	2.8195	0.1814	1.1869	0.1841	-8651.3718
1	2.9849	0.1852	1.0746	0.1864	-8703.8602
1	2.8268	0.1755	1.0734	0.177	-8556.9687
1	2.9034	0.1754	1.0288	0.1761	-8588.5085
1	3.0204	0.1869	1.0981	0.1881	-8756.0285
1	3.1191	0.1831	0.924	0.1823	-8693.9002
1	3.1059	0.1815	0.8513	0.1802	-8617.4684
1	2.6236	0.1756	1.2481	0.1795	-8522.8946
1	3.0359	0.1777	0.8574	0.1767	-8557.7646
1	2.7772	0.1775	1.1764	0.1801	-8602.9971
0.5	1.8639	0.133	1.1294	0.1379	-7578.4968
0.5	2.0559	0.1299	0.8479	0.1315	-7483.262
0.5	1.9807	0.1324	0.9383	0.1353	-7497.4461
0.5	2.0935	0.1373	0.9547	0.1399	-7656.2157
0.5	2.2904	0.1365	0.7145	0.1363	-7615.1544
0.5	2.084	0.1363	0.9168	0.1387	-7600.3835
0.5	1.9869	0.1353	0.9859	0.1386	-7562.0344
0.5	1.9915	0.1314	0.9521	0.1342	-7527.655
0.5	2.034	0.1352	0.9359	0.1379	-7561.2867
0.5	2.0163	0.1308	0.9326	0.1333	-7535.3697
0.5	1.9862	0.1331	1.0002	0.1364	-7578.0477
0.5	1.8672	0.1335	1.1402	0.1385	-7595.3745
0.5	2.0374	0.1354	0.9383	0.1381	-7568.4515
0.5	2.1197	0.1381	0.9571	0.1406	-7690.4269
0.5	2.3029	0.1329	0.6787	0.1322	-7588.1414
0.5	1.8677	0.1346	1.1205	0.1395	-7572.8435
0.5	2.1762	0.1351	0.8059	0.1361	-7583.09
0.5	2.0393	0.1347	0.9157	0.1373	-7543.9025
0.5	2.1564	0.1353	0.8905	0.137	-7657.9766
0.5	2.0604	0.1332	0.9262	0.1355	-7582.6101
0.5	2.1485	0.133	0.8276	0.1342	-7574.7128
0.5	2.0784	0.1364	0.8999	0.1387	-7573.7229
0.5	1.9616	0.1358	1.0309	0.1396	-7583.7918
0.5	2.1401	0.137	0.8904	0.1389	-7638.1702
0.5	1.8578	0.1325	1.1397	0.1374	-7583.0776
0.5	1.9301	0.1325	1.0515	0.1364	-7568.9852
0.5	2.1082	0.1348	0.8842	0.1367	-7591.7883
0.5	2.0576	0.1377	1.0129	0.1409	-7679.9069
0.5	1.9015	0.132	1.096	0.1364	-7585.9571
0.5	2.0423	0.1363	0.9672	0.1392	-7608.4168
0.5	1.6596	0.1294	1.2694	0.1362	-7487.9375
0.5	1.8361	0.133	1.1245	0.138	-7538.1795
0.5	2.2624	0.1377	0.7829	0.1382	-7661.1712
0.5	1.9027	0.1333	1.0793	0.1377	-7567.8038
0.5	1.9472	0.135	1.0407	0.139	-7577.4819
0.5	2.2962	0.1376	0.7542	0.1377	-7668.4921
0.5	2.0576	0.135	0.9536	0.1377	-7611.1362
0.5	1.985	0.1347	1.0109	0.1382	-7589.2739
0.5	2.122	0.1309	0.8154	0.132	-7527.2989
0.5	2.1261	0.1379	0.9316	0.1402	-7668.8121
0.5	1.7385	0.1339	1.2592	0.1405	-7575.1019
0.5	1.8479	0.136	1.1635	0.1414	-7598.592
0.5	1.8877	0.1317	1.0779	0.136	-7547.4577
0.5	2.1736	0.1411	0.9279	0.1433	-7721.3138
0.5	1.8582	0.1371	1.2006	0.1427	-7654.1741
0.5	1.9497	0.1315	1.0188	0.135	-7554.7424
0.5	2.0467	0.1386	1.0184	0.142	-7673.0047
0.5	1.843	0.1284	1.0672	0.1327	-7478.3931
0.5	1.8319	0.1358	1.2221	0.1416	-7646.8239
0.5	2.0154	0.1344	0.9439	0.1373	-7547.748
0.5	1.8277	0.1329	1.1507	0.1382	-7558.6175
0.5	2.1028	0.1338	0.8925	0.1357	-7595.0421
0.5	2.2506	0.1375	0.7808	0.138	-7644.4548
0.5	2.0098	0.1305	0.8948	0.1328	-7481.8274
0.5	2.0037	0.133	0.9978	0.1361	-7596.8692
0.5	2.3882	0.1354	0.6298	0.1339	-7634.3427
0.5	2.1037	0.1352	0.9279	0.1375	-7637.4483
0.5	1.8927	0.1313	1.0638	0.1354	-7537.0177
0.5	2.2383	0.1385	0.8012	0.1393	-7653.3376
0.5	1.8686	0.1277	1.0215	0.1315	-7455.7554
0.5	1.9435	0.1375	1.1002	0.1421	-7642.2122
0.5	1.8018	0.1318	1.1575	0.1371	-7534.2411
0.5	2.0452	0.1334	0.8641	0.1355	-7489.4551
0.5	1.9737	0.1286	0.904	0.131	-7446.9376
0.5	1.9375	0.1332	1.057	0.1372	-7584.6753
0.5	1.9149	0.1305	0.9682	0.1338	-7450.0565
0.5	1.9835	0.1337	0.9903	0.137	-7563.1132
0.5	2.1004	0.1383	0.9629	0.141	-7673.8843
0.5	2.0241	0.1369	1.0407	0.1405	-7671.297
0.5	2.0784	0.1375	0.9882	0.1404	-7676.5443
0.5	1.9596	0.1366	1.0739	0.1408	-7631.4698
0.5	1.6969	0.1297	1.2208	0.136	-7477.295
0.5	1.976	0.1336	0.9962	0.1369	-7560.7502
0.5	2.036	0.1381	1.009	0.1415	-7649.2661
0.5	1.7743	0.1357	1.2871	0.1423	-7651.3764
0.5	2.091	0.1334	0.8765	0.1353	-7561.6144
0.5	1.9244	0.1334	1.0214	0.1372	-7526.2058
0.5	1.7807	0.1341	1.2001	0.14	-7558.3087
0.5	1.7219	0.1333	1.2543	0.1399	-7548.5835
0.5	1.8518	0.1335	1.1631	0.1388	-7602.9306
0.5	1.9675	0.1363	1.0013	0.1399	-7556.1857
0.5	1.8893	0.1293	0.9779	0.1328	-7428.9937
0.5	1.8306	0.1332	1.1964	0.1387	-7615.6304
0.5	1.9701	0.1366	1.0524	0.1406	-7619.3763
0.5	2.015	0.1348	0.9657	0.1378	-7573.0465
0.5	2.0085	0.1365	1.0412	0.1401	-7653.0252
0.5	2.0793	0.1354	0.8954	0.1376	-7569.4416
0.5	2.1843	0.136	0.791	0.137	-7575.4566
0.5	1.863	0.1345	1.1333	0.1395	-7581.9758
0.5	1.9748	0.1358	1.0347	0.1396	-7604.5158
0.5	1.9552	0.1361	1.0711	0.1403	-7622.9336
0.5	2.3256	0.1354	0.7067	0.1349	-7648.7436
0.5	1.771	0.1355	1.2569	0.1419	-7612.4678
0.5	1.9046	0.1366	1.1229	0.1415	-7621.0341
0.5	1.9354	0.1324	1.0316	0.1362	-7552.0965
0.5	1.5563	0.1316	1.3884	0.1399	-7498.3037
0.5	1.88	0.1292	1.0337	0.1331	-7485.0505
0.5	1.988	0.1331	0.9472	0.1361	-7517.4054
0.5	2.2099	0.1345	0.7672	0.135	-7578.7978
0.5	1.9129	0.1351	1.0899	0.1396	-7592.8247
0.5	2.0736	0.1328	0.9371	0.1351	-7611.4595
0.5	2.0114	0.1377	1.0258	0.1413	-7638.908
0.5	1.7938	0.1379	1.2625	0.1444	-7646.8226
0.5	1.7046	0.1318	1.2675	0.1385	-7542.4975
0.5	1.8002	0.1269	1.0778	0.1314	-7436.5547
0.5	1.8042	0.1373	1.2608	0.1437	-7657.6565
0.5	1.8781	0.1364	1.1286	0.1415	-7595.1392
0.5	2.2451	0.139	0.8543	0.1402	-7722.5114
0.5	2.1364	0.1303	0.7599	0.1309	-7478.2241
0.5	1.9869	0.1368	1.0366	0.1405	-7621.4243
0.5	1.8574	0.1293	1.0476	0.1334	-7473.1357
0.5	1.9542	0.1361	1.0584	0.1401	-7606.8434
0.5	2.0483	0.1361	0.9688	0.1391	-7617.5209
0.5	2.1602	0.1362	0.8743	0.1378	-7643.7621
0.5	1.9918	0.1361	1.031	0.1397	-7620.9343
0.5	2.155	0.1322	0.7871	0.133	-7534.529
0.5	1.9839	0.1369	1.0682	0.1409	-7654.4168
0.5	1.9921	0.1381	1.0849	0.1423	-7683.4652
0.5	1.9517	0.1361	1.0667	0.1403	-7613.4606
0.5	2.0616	0.1365	0.9084	0.139	-7562.8932
0.5	2.1921	0.1348	0.7706	0.1354	-7560.9469
0.5	2.074	0.1361	0.9308	0.1386	-7604.7131
0.5	1.9794	0.1355	1.0455	0.1393	-7622.7252
0.5	2.0438	0.1384	1.0636	0.1422	-7720.9555
0.5	2.0534	0.1356	0.9806	0.1385	-7637.5841
0.5	1.7337	0.1306	1.2316	0.1368	-7536.5438
0.5	2.1798	0.1383	0.9176	0.1402	-7716.9551
0.5	1.8353	0.1358	1.1949	0.1415	-7619.7183
0.5	2.0322	0.1353	0.9712	0.1383	-7600.722
0.5	2.008	0.1355	1.0283	0.139	-7637.6861
0.5	1.6394	0.1319	1.3655	0.1396	-7575.9854
0.5	1.717	0.1297	1.2062	0.1357	-7485.2001
0.5	1.7001	0.1294	1.2174	0.1356	-7477.21
0.5	1.995	0.136	1.0591	0.1398	-7657.3442
0.5	1.919	0.137	1.1159	0.1417	-7630.5205
0.5	2.1382	0.1332	0.8475	0.1346	-7585.547
0.5	1.9664	0.1333	1.0006	0.1368	-7554.0504
0.5	2.2914	0.1362	0.6974	0.1358	-7596.1521
0.5	1.9425	0.1351	1.0798	0.1394	-7617.4246
0.5	1.9799	0.1311	0.9495	0.1339	-7510.0026
0.5	2.1391	0.1308	0.7969	0.1317	-7526.3407
0.5	1.9513	0.1318	0.9886	0.1351	-7520.8485
0.5	2.0295	0.1348	0.9289	0.1376	-7547.477
0.5	2.0078	0.1327	0.9547	0.1356	-7551.0696
0.5	2.1522	0.1362	0.8483	0.1377	-7603.5694
0.5	2.2657	0.1366	0.759	0.1369	-7637.3282
0.5	2.0029	0.1433	1.1629	0.1482	-7784.0423
0.5	1.8546	0.1331	1.1347	0.1381	-7573.318
0.5	1.9137	0.1322	1.0331	0.1361	-7526.7869
0.5	2.1891	0.1384	0.9298	0.1404	-7741.8456
0.5	1.9331	0.1355	1.0982	0.1399	-7627.3445
0.5	1.9402	0.1322	0.9972	0.1357	-7517.2327
0.5	1.9051	0.1312	1.0436	0.1352	-7528.5364
0.5	2.133	0.1359	0.8868	0.1378	-7625.2641
0.5	1.7228	0.1322	1.2631	0.1387	-7560.1757
0.5	1.9319	0.1346	1.0434	0.1386	-7561.6864
0.5	1.8082	0.1368	1.2387	0.143	-7637.1277
0.5	1.9263	0.134	1.0707	0.1382	-7586.8786
0.5	2.1509	0.137	0.8775	0.1388	-7636.1956
0.5	1.9686	0.1344	1.0734	0.1383	-7641.8509
0.5	1.8119	0.1291	1.1163	0.1339	-7497.8842
0.5	2.0347	0.1369	1.0222	0.1404	-7662.9467
0.5	1.9871	0.1332	0.9508	0.1362	-7520.518
0.5	2.0421	0.1345	0.9581	0.1373	-7597.4237
0.5	2.1464	0.137	0.8939	0.1389	-7649.8508
0.5	2.1251	0.132	0.8077	0.1332	-7521.9072
0.5	2.0829	0.1375	0.9576	0.1403	-7646.7363
0.5	1.907	0.1313	1.0111	0.135	-7491.984
0.5	1.9393	0.1325	1.0157	0.1362	-7538.0585
0.5	1.9635	0.1328	0.9849	0.1361	-7531.7799
0.5	1.8725	0.1334	1.116	0.1382	-7573.5658
0.5	2.1005	0.1361	0.9162	0.1383	-7619.9378
0.5	2.1582	0.1359	0.8528	0.1374	-7616.2404
0.5	1.8705	0.1299	1.0572	0.134	-7501.2703
0.5	2.0474	0.1335	0.9351	0.1361	-7576.9748
0.5	1.9363	0.1347	1.0927	0.139	-7624.9055
0.5	1.8077	0.1313	1.1691	0.1366	-7555.4722
0.5	2.2547	0.1364	0.7277	0.1365	-7587.0028
0.5	2.0186	0.1319	0.9034	0.1343	-7503.2538
0.5	1.9405	0.1333	1.0156	0.137	-7539.4477
0.5	2.145	0.1348	0.8476	0.1362	-7594.0086
0.5	1.8345	0.1375	1.2454	0.1437	-7676.6779
0.5	2.13	0.1337	0.8513	0.1352	-7579.8981
0.5	2.1006	0.1331	0.8596	0.1348	-7553.313
0.5	2.1149	0.136	0.9344	0.1383	-7658.5332
0.5	1.9764	0.135	1.058	0.1388	-7633.4419
0.5	1.8598	0.1358	1.1488	0.141	-7596.125
0.5	1.9512	0.136	1.0824	0.1403	-7631.1216
0.5	1.9471	0.1371	1.0909	0.1415	-7635.9768
0.5	2.0462	0.1362	0.9817	0.1393	-7630.0378
0.5	2.0418	0.1406	1.078	0.1446	-7734.8688
0.5	1.9685	0.1369	1.0871	0.1412	-7657.4644
0.5	2.0627	0.1393	1.0441	0.1428	-7721.487
0.5	2.1783	0.1339	0.7642	0.1346	-7536.1002
0.5	2.0748	0.1333	0.9041	0.1355	-7574.2579
0.5	2.3658	0.138	0.6834	0.1372	-7669.9582
0.5	1.9968	0.1342	1.0133	0.1376	-7606.4875
0.5	1.918	0.1308	0.9975	0.1344	-7489.5385
0.5	2.1358	0.1378	0.9037	0.1399	-7648.2259
0.5	1.9503	0.1348	1.0338	0.1386	-7573.2396
0.5	1.8917	0.1332	1.0884	0.1377	-7564.7702
0.5	1.8878	0.1321	1.0259	0.1362	-7485.4666
0.5	1.9132	0.139	1.1767	0.1443	-7693.2044
0.5	1.9769	0.1361	1.0318	0.1398	-7603.6166
0.5	1.8545	0.1375	1.2103	0.1433	-7660.7669
0.5	2.0408	0.1362	1.0196	0.1395	-7667.2712
0.5	2.0327	0.1342	0.9468	0.1369	-7572.7071
0.5	2.21	0.1363	0.8098	0.1372	-7629.0492
0.5	2.1256	0.1336	0.8641	0.1351	-7589.5627
0.5	2.2663	0.1321	0.6409	0.1312	-7497.2576
0.5	1.9181	0.1314	1.0287	0.1352	-7527.0823
0.5	2.187	0.1349	0.7635	0.1356	-7546.0424
0.5	2.0423	0.1362	0.9783	0.1392	-7621.2379
0.5	1.9234	0.1333	1.0652	0.1375	-7576.8421
0.5	2.1002	0.133	0.9057	0.1349	-7607.3902
0.5	1.8332	0.1341	1.183	0.1396	-7603.2778
0.5	2.0396	0.1368	0.9873	0.1399	-7628.407
0.5	1.9191	0.1382	1.1669	0.1434	-7689.2097
0.5	1.9862	0.1279	0.8547	0.13	-7402.3736
0.5	2.1413	0.1408	0.969	0.1434	-7729.5845
0.5	2.1618	0.1367	0.8499	0.1382	-7617.25
0.5	2.1289	0.1373	0.9573	0.1397	-7701.6082
0.5	2.1564	0.1313	0.7734	0.1319	-7519.7445
0.5	2.2621	0.1371	0.7891	0.1375	-7667.825
0.5	2.2026	0.1377	0.7784	0.1385	-7583.0491
0.5	2.1839	0.1368	0.8202	0.138	-7609.3437
0.5	2.0414	0.136	0.9709	0.139	-7611.6442
0.5	2.1713	0.1337	0.7915	0.1345	-7559.9535
0.5	1.674	0.1335	1.3608	0.141	-7613.3486
0.5	1.9716	0.1372	1.08	0.1414	-7653.158
0.5	1.9902	0.1397	1.1231	0.1443	-7724.5117
0.5	1.8014	0.1309	1.1242	0.136	-7494.1521
0.5	2.0385	0.1348	0.98	0.1378	-7618.6591
0.5	2.0531	0.1377	1.0224	0.1411	-7685.2848
0.5	1.9023	0.1365	1.1323	0.1414	-7629.1806
0.5	1.9388	0.1335	1.0056	0.1372	-7525.4416
0.5	2.0219	0.1366	1.0478	0.1403	-7676.9353
0.5	2.0363	0.1361	0.9895	0.1393	-7627.0342
0.5	1.9788	0.1333	1.0366	0.1369	-7611.5928
0.5	1.9618	0.1345	1.0266	0.1382	-7579.0256
0.5	2.0624	0.1339	0.9413	0.1364	-7602.6672
0.5	2.2312	0.1364	0.8187	0.1372	-7664.9914
0.5	2.1379	0.138	0.893	0.14	-7638.4671
0.5	1.9738	0.133	1.0103	0.1365	-7574.7076
0.5	2.0067	0.1365	1.0278	0.1401	-7635.4834
0.5	2.0862	0.1363	0.8827	0.1384	-7562.97
0.5	1.983	0.1353	1.0004	0.1388	-7574.3739
0.5	1.9759	0.1374	1.1214	0.1418	-7705.501
0.5	2.2085	0.1391	0.8577	0.1406	-7682.785
0.5	1.8069	0.1298	1.1094	0.1347	-7483.326
0.5	1.9256	0.1346	1.0759	0.1389	-7592.0604
0.5	1.8051	0.1345	1.2134	0.1404	-7603.9788
0.5	1.917	0.1323	1.0167	0.1361	-7511.4512
0.5	1.7208	0.1321	1.2533	0.1386	-7546.0614
0.5	2.1248	0.135	0.8421	0.1366	-7562.5695
0.5	2.0846	0.1366	0.9801	0.1394	-7674.6619
0.5	1.9486	0.1369	1.1405	0.1416	-7694.5026
0.5	2.1483	0.1393	0.9391	0.1416	-7703.9559
0.5	2.0491	0.1321	0.8973	0.1343	-7534.1777
0.5	2.1597	0.1405	0.958	0.143	-7738.9496
0.5	1.9767	0.1354	1.054	0.1392	-7629.2372
0.5	2.0381	0.1318	0.9308	0.1342	-7560.2906
0.5	2.2552	0.1354	0.7668	0.1357	-7633.7082
0.5	1.9714	0.133	1.0341	0.1366	-7599.5838
0.5	1.8343	0.1392	1.2885	0.1457	-7725.1598
0.5	2.2015	0.1389	0.8877	0.1406	-7708.7557
0.5	2.3157	0.1372	0.7582	0.1372	-7696.4065
0.5	2.1353	0.1355	0.8911	0.1373	-7633.0489
0.5	1.926	0.1358	1.1008	0.1403	-7621.6327
0.5	2.0632	0.1378	0.9808	0.1409	-7649.6441
0.5	1.9978	0.1366	1.0413	0.1403	-7640.2081
0.5	2.1248	0.1343	0.8677	0.136	-7592.866
0.5	1.978	0.1373	1.1106	0.1416	-7695.8689
0.5	1.8969	0.1322	1.0638	0.1364	-7542.1919
0.5	1.9329	0.1363	1.1051	0.1408	-7635.127
0.5	2.0485	0.1332	0.9597	0.1359	-7607.2505
0.5	1.9116	0.1322	1.0746	0.1363	-7573.3563
0.5	2.1247	0.1386	0.8973	0.1407	-7627.3946
0.5	1.9224	0.1368	1.1465	0.1417	-7669.8137
0.5	2.0398	0.1381	1.0596	0.1417	-7711.6644
0.5	2.0754	0.1367	0.9163	0.1391	-7589.2721
0.5	1.787	0.1336	1.1979	0.1395	-7563.5154
0.5	2.091	0.1329	0.8651	0.1347	-7547.998
0.5	1.9457	0.1314	1.0413	0.1351	-7576.3226
0.5	1.8323	0.1319	1.1362	0.137	-7547.3269
0.5	2.0492	0.136	0.9592	0.1389	-7607.4469
0.5	2.1799	0.1342	0.7957	0.135	-7575.6267
0.5	2.2119	0.1354	0.7912	0.1361	-7609.6153
0.5	2.0818	0.1373	0.9595	0.1401	-7647.5595
0.5	1.9926	0.1343	1.0398	0.1379	-7632.1175
0.5	1.7898	0.1298	1.1659	0.1352	-7529.1975
0.5	2.0711	0.1351	0.8829	0.1372	-7544.3851
0.5	2.0904	0.1377	0.9734	0.1405	-7673.868
0.5	1.8604	0.1368	1.1835	0.1423	-7637.1239
0.5	1.8176	0.134	1.1601	0.1394	-7557.1337
0.5	1.8412	0.1323	1.1412	0.1374	-7564.2438
0.5	2.1113	0.134	0.8658	0.1357	-7573.9348
0.5	1.7799	0.131	1.1603	0.1365	-7510.121
0.5	2.0401	0.1318	0.9137	0.1341	-7542.5179
0.5	1.8793	0.1289	1.043	0.1329	-7495.3283
0.5	2.1137	0.1305	0.8183	0.1316	-7520.3841
0.5	1.8196	0.1328	1.1228	0.138	-7515.4801
0.5	1.7577	0.1356	1.26	0.1421	-7599.8061
0.5	1.9719	0.1358	1.0722	0.1398	-7644.5007
0.5	1.799	0.1341	1.1937	0.1399	-7573.4557
0.5	2.0356	0.1371	1.0244	0.1405	-7666.4755
0.5	2.0352	0.1336	0.9524	0.1364	-7582.3821
0.5	2.1277	0.1342	0.8736	0.1359	-7603.3722
0.5	2.0305	0.132	0.9139	0.1344	-7530.7383
0.5	2.0639	0.1293	0.7953	0.1305	-7429.156
0.5	2.0531	0.1348	0.9777	0.1377	-7633.8676
0.5	2.0139	0.1352	0.9721	0.1383	-7579.2387
0.5	1.7613	0.1351	1.2286	0.1414	-7567.5037
0.5	1.9977	0.1379	1.0979	0.1421	-7704.8559
0.5	1.9308	0.1339	1.0204	0.1377	-7533.2075
0.5	2.0451	0.1353	0.9599	0.1381	-7603.3805
0.5	2.0655	0.1355	0.9697	0.1382	-7639.6182
0.5	2.0713	0.139	0.9907	0.1422	-7670.8519
0.5	1.7662	0.1316	1.2184	0.1375	-7561.68
0.5	2.1362	0.1382	0.9724	0.1408	-7727.5071
0.5	1.8339	0.1334	1.1432	0.1386	-7557.5636
0.5	1.9797	0.1356	1.0272	0.1393	-7601.6426
0.5	1.9428	0.1341	1.0891	0.1383	-7628.502
0.5	1.9977	0.1344	1.0285	0.1379	-7625.2077
0.5	1.9807	0.1325	0.967	0.1356	-7532.0083
0.5	2.0194	0.1297	0.9159	0.132	-7519.2574
0.5	1.8926	0.1367	1.1629	0.1419	-7652.5247
0.5	2.1352	0.1367	0.8952	0.1387	-7637.6308
0.5	1.997	0.1383	1.085	0.1424	-7689.48
0.5	1.8286	0.1296	1.0696	0.1341	-7462.9611
0.5	1.9288	0.1351	1.0471	0.1392	-7562.222
0.5	2.0256	0.1363	1.0245	0.1397	-7654.5702
0.5	1.9894	0.1325	0.9418	0.1353	-7512.6513
0.5	2.0189	0.1337	0.9148	0.1363	-7517.3136
0.5	2.0669	0.1365	0.9235	0.1391	-7587.3319
0.5	2.1394	0.1349	0.8664	0.1365	-7609.1982
0.5	1.9075	0.1356	1.1346	0.1404	-7638.0937
0.5	1.8095	0.1278	1.0827	0.1324	-7454.3417
0.5	1.7983	0.1355	1.2214	0.1416	-7604.8818
0.5	2.0487	0.1355	0.9645	0.1384	-7613.0588
0.5	2.0143	0.1363	0.9637	0.1395	-7569.8223
0.5	2.4272	0.1352	0.6052	0.1333	-7652.7438
0.5	2.0687	0.1303	0.8383	0.1319	-7487.9579
0.5	2.0726	0.1311	0.9175	0.1331	-7587.2491
0.5	1.9393	0.1339	1.0611	0.1379	-7591.7113
0.5	1.9318	0.1354	1.0939	0.1398	-7620.6682
0.5	1.8741	0.1343	1.1598	0.1394	-7626.5523
0.5	1.906	0.1315	1.0388	0.1354	-7523.9394
0.5	1.8528	0.1401	1.2401	0.1463	-7692.6308
0.5	1.9564	0.1344	1.0427	0.1382	-7591.1484
0.5	1.9578	0.1331	1.0089	0.1367	-7553.1401
0.5	2.0084	0.138	1.0719	0.142	-7688.1541
0.5	2.0155	0.1394	1.0739	0.1434	-7698.9611
0.5	1.9776	0.1334	1.0355	0.137	-7608.8195
0.5	2.0327	0.1395	1.0577	0.1434	-7701.0345
0.5	1.9774	0.1357	1.0387	0.1395	-7612.2943
0.5	2.1823	0.1348	0.8523	0.1361	-7644.9108
0.5	1.9522	0.1316	0.9934	0.135	-7527.6985
0.5	1.9359	0.1328	1.0593	0.1368	-7585.3879
0.5	2.1075	0.134	0.8778	0.1358	-7583.4484
0.5	1.803	0.1345	1.1676	0.1401	-7547.7133
0.5	2.0832	0.1344	0.9247	0.1367	-7608.6598
0.5	1.8427	0.1355	1.1791	0.141	-7610.4254
0.5	1.9745	0.1355	1.0502	0.1393	-7622.1618
0.5	2.1325	0.1365	0.8844	0.1384	-7621.8395
0.5	1.8149	0.1298	1.0739	0.1344	-7450.6752
0.5	2.1883	0.1333	0.7685	0.1338	-7553.74
0.5	2.0032	0.1345	0.982	0.1377	-7577.5651
0.5	2.0878	0.1381	0.974	0.141	-7671.5727
0.5	1.9159	0.1328	1.084	0.1371	-7589.6314
0.5	1.8741	0.1337	1.136	0.1386	-7598.9329
0.5	2.1619	0.1333	0.7998	0.1342	-7558.2412
0.5	1.9432	0.1295	0.9567	0.1326	-7472.1906
0.5	1.7279	0.1338	1.2669	0.1404	-7570.8647
0.5	1.9254	0.1356	1.066	0.1399	-7580.2276
0.5	2.0449	0.1356	0.9343	0.1383	-7572.9881
0.5	1.9805	0.135	0.9925	0.1384	-7561.8546
0.5	1.9966	0.1341	0.9976	0.1374	-7587.9089
0.5	1.8907	0.1357	1.1394	0.1407	-7623.2832
0.5	2.0087	0.1355	1.0164	0.1389	-7624.6329
0.5	2.0114	0.1313	0.8927	0.1336	-7481.2268
0.5	1.7636	0.1318	1.2308	0.1378	-7572.9842
0.5	2.1499	0.1342	0.8367	0.1355	-7587.2503
0.5	2.0927	0.1364	0.9037	0.1386	-7595.7608
0.5	1.8607	0.1359	1.1813	0.1413	-7634.9694
0.5	1.9116	0.1353	1.1048	0.1399	-7608.668
0.5	2.1126	0.1376	0.9102	0.1398	-7627.7499
0.5	1.7832	0.1315	1.2231	0.1374	-7588.3414
0.5	2.0003	0.1338	0.9843	0.137	-7576.8427
0.5	1.9832	0.1327	1.0113	0.136	-7587.5207
0.5	1.7146	0.1377	1.3337	0.1451	-7631.9329
0.5	1.9702	0.1345	1.0691	0.1385	-7638.7876
0.5	2.0507	0.1348	0.939	0.1374	-7585.5467
0.5	2.1739	0.1293	0.7096	0.1293	-7464.2893
0.5	1.813	0.1318	1.1565	0.137	-7547.1428
0.5	1.8476	0.1327	1.1771	0.138	-7614.1281
0.5	2.0954	0.1364	0.9234	0.1387	-7622.0998
0.5	1.8102	0.1333	1.1689	0.1387	-7558.3987
0.5	2.1295	0.1343	0.84	0.1358	-7565.8526
0.5	2.0784	0.1434	1.0286	0.147	-7722.5149
0.5	1.731	0.1332	1.2758	0.1399	-7585.147
0.5	1.9849	0.1314	0.9861	0.1345	-7559.8158
0.5	1.662	0.1351	1.3762	0.143	-7616.3213
0.5	1.8539	0.1389	1.2252	0.1449	-7677.1369
0.5	1.9127	0.1388	1.1884	0.1442	-7705.9536
0.5	2.3188	0.1409	0.7957	0.1414	-7742.925
0.5	1.8249	0.1308	1.1231	0.1357	-7522.5403
0.5	2.1487	0.1359	0.8995	0.1377	-7659.0628
0.5	2.1209	0.1323	0.8244	0.1335	-7536.6243
0.5	1.7495	0.1329	1.2593	0.1393	-7588.8005
0.5	1.9321	0.1315	0.9812	0.1349	-7487.7521
0.5	2.2497	0.1373	0.7889	0.1379	-7652.7745
0.5	2.1259	0.1359	0.8511	0.1375	-7574.6435
0.5	1.928	0.1307	1.0008	0.1342	-7506.1548
0.5	2.0858	0.138	0.9242	0.1405	-7611.375
0.5	1.9391	0.1348	1.0761	0.139	-7609.0365
0.5	2.1414	0.136	0.8342	0.1375	-7573.8589
0.5	1.8887	0.1321	1.0423	0.1362	-7506.3144
0.5	1.9079	0.1364	1.1423	0.1413	-7647.5102
0.5	1.9103	0.1344	1.0991	0.1389	-7600.3862
0.5	2.0413	0.1343	0.961	0.1371	-7599.9444
0.5	1.7997	0.1341	1.2137	0.14	-7597.822
0.5	1.9036	0.1294	0.9848	0.1329	-7455.8716
0.5	1.8877	0.1321	1.0752	0.1365	-7544.304
0.5	2.0199	0.1361	1.0259	0.1395	-7649.1799
0.5	1.8606	0.128	1.0018	0.1318	-7421.4088
0.5	2.0743	0.1331	0.9087	0.1352	-7579.0046
0.5	2.0965	0.132	0.8031	0.1333	-7480.2283
0.5	2.1071	0.1406	0.9939	0.1437	-7717.2213
0.5	1.7802	0.1318	1.1655	0.1374	-7516.7375
0.5	2.0731	0.1324	0.8868	0.1344	-7551.6141
0.5	2.0596	0.1358	0.9143	0.1383	-7567.5217
0.5	1.8543	0.1336	1.0764	0.1383	-7503.8115
0.5	1.9956	0.1317	0.9117	0.1343	-7484.2132
0.5	2.2763	0.1348	0.7044	0.1345	-7585.8957
0.5	2.0884	0.1304	0.7833	0.1315	-7445.8429
0.5	2.075	0.1355	0.8984	0.1378	-7567.7147
0.5	2.2322	0.1353	0.7783	0.1357	-7619.1726
0.5	1.9102	0.1348	1.1214	0.1395	-7626.1713
0.5	2.0079	0.1306	0.8988	0.133	-7484.2904
0.5	1.9019	0.1373	1.1646	0.1425	-7665.8082
0.5	2.1611	0.1335	0.8129	0.1345	-7572.8412
0.5	1.9233	0.1358	1.1202	0.1404	-7640.7896
0.5	1.9054	0.1369	1.1222	0.1418	-7621.2288
0.5	1.8297	0.1362	1.2473	0.1423	-7673.066
0.5	2.0682	0.1333	0.9283	0.1356	-7594.6285
0.5	1.9089	0.135	1.0904	0.1395	-7588.5406
0.5	1.8999	0.1308	1.0104	0.1345	-7482.1373
0.5	2.0549	0.1391	1.0414	0.1427	-7709.1094
0.5	2.118	0.1325	0.8212	0.1337	-7529.1888
0.5	2.0422	0.1349	0.9612	0.1377	-7601.2429
0.5	2.1437	0.1359	0.8663	0.1375	-7614.3699
0.5	2.1158	0.1311	0.8089	0.1322	-7511.663
0.5	1.9735	0.1329	1.0142	0.1363	-7578.8471
0.5	1.9958	0.1346	1.03	0.1382	-7624.8177
0.5	1.8778	0.1326	1.0995	0.1372	-7560.6977
0.5	1.8574	0.1322	1.0876	0.1368	-7521.1423
0.5	2.303	0.1376	0.7347	0.1375	-7654.0338
0.5	1.8483	0.1299	1.0642	0.1343	-7481.4968
0.5	2.1526	0.1378	0.8804	0.1396	-7641.6041
0.5	1.9629	0.1304	0.9335	0.1332	-7469.1185
0.5	1.8532	0.1365	1.16	0.1419	-7601.1535
0.5	1.9378	0.1331	1.0571	0.137	-7585.0887
0.5	2.079	0.1308	0.8059	0.1321	-7461.4754
0.5	1.9792	0.1316	0.9915	0.1347	-7559.1635
0.5	2.1433	0.133	0.8245	0.1342	-7564.6584
0.5	2.0252	0.1344	0.9347	0.1371	-7548.9603
0.5	2.0269	0.1338	0.9823	0.1368	-7607.2157
0.5	2.0605	0.1352	0.9296	0.1378	-7586.6765
0.5	2.0492	0.1357	0.9504	0.1384	-7597.1374
0.5	1.922	0.1319	0.9925	0.1355	-7488.5802
0.5	2.0539	0.1362	1	0.1393	-7660.464
0.5	1.9947	0.1384	1.0696	0.1424	-7669.1159
0.5	2.3286	0.1401	0.6832	0.1398	-7624.8385
0.5	1.9924	0.1354	1.02	0.1389	-7608.9237
0.5	1.9586	0.1362	1.0734	0.1403	-7629.6886
0.5	1.9594	0.1352	1.0373	0.1391	-7588.6445
0.5	1.9211	0.1364	1.0739	0.1408	-7584.2606
0.5	2.0023	0.1397	1.0824	0.1439	-7692.8578
0.5	1.9461	0.1347	1.0453	0.1386	-7581.5211
0.5	1.9968	0.1352	0.998	0.1386	-7588.5876
0.5	1.7073	0.1335	1.2961	0.1404	-7579.4745
0.5	2.0121	0.1336	0.9425	0.1364	-7541.9944
0.5	1.943	0.1299	0.9806	0.1331	-7500.7457
0.5	1.8905	0.1368	1.1469	0.1419	-7631.6588
0.5	1.9507	0.1306	0.9782	0.1338	-7507.6407
0.5	1.991	0.1308	0.9425	0.1336	-7515.5521
0.5	2.0375	0.1313	0.913	0.1336	-7538.5854
0.5	2.0217	0.1366	0.9946	0.1399	-7615.131
0.5	1.906	0.135	1.1048	0.1396	-7601.8201
0.5	2.1182	0.1398	0.9616	0.1425	-7693.7736
0.5	2.0163	0.1326	0.9455	0.1353	-7550.7011
0.5	2.0591	0.1386	1.0334	0.1421	-7705.0013
0.5	2.201	0.1386	0.8902	0.1402	-7711.0847
0.5	1.9465	0.1298	0.9637	0.1329	-7484.8214
0.5	2.269	0.1377	0.7936	0.1383	-7681.4624
0.5	1.9356	0.1367	1.0884	0.1411	-7619.0837
0.5	2.189	0.1371	0.8355	0.1384	-7633.4893
0.5	2.0756	0.1343	0.894	0.1364	-7563.2164
0.5	2.0891	0.1403	1.0126	0.1435	-7717.0941
0.5	2.0549	0.1346	0.9492	0.1372	-7602.6733
0.5	2.1422	0.1378	0.8938	0.1398	-7644.5273
0.5	2.299	0.1391	0.7125	0.139	-7623.3746
0.5	1.9508	0.1373	1.1171	0.1419	-7670.5628
0.5	1.7861	0.1332	1.1874	0.139	-7550.1025
0.5	2.1899	0.1324	0.771	0.1329	-7558.6573
0.5	1.9966	0.1344	0.9971	0.1377	-7587.3269
0.5	1.9971	0.1313	0.9302	0.134	-7508.3968
0.5	1.8304	0.1362	1.2381	0.1422	-7663.3339
0.5	1.8716	0.1328	1.0603	0.1372	-7506.2811
0.5	1.8142	0.1322	1.1382	0.1374	-7527.0376
0.5	1.9253	0.1348	1.126	0.1394	-7649.9282
0.5	1.971	0.1331	0.9944	0.1365	-7552.3848
0.5	2.1087	0.1372	0.9548	0.1397	-7674.5159
0.5	2.1235	0.135	0.9125	0.137	-7643.6654
0.5	1.9703	0.1371	1.055	0.1412	-7622.5817
0.5	2.0329	0.1338	0.9229	0.1363	-7544.522
0.5	2.0155	0.1314	0.9186	0.1339	-7517.6565
0.5	1.762	0.1296	1.1323	0.1349	-7453.6458
0.5	1.7987	0.134	1.2079	0.1399	-7589.741
0.5	2.0231	0.1334	0.9923	0.1365	-7614.1901
0.5	1.9424	0.1343	1.0471	0.1383	-7578.9989
0.5	1.9174	0.1348	1.1084	0.1393	-7619.9531
0.5	1.8898	0.1331	1.0323	0.1372	-7495.7993
0.5	1.923	0.1322	1.0279	0.136	-7532.2868
0.5	1.909	0.1334	1.0815	0.1377	-7578.2209
0.5	1.9061	0.13	1.0535	0.1339	-7541.6006
0.5	2.2665	0.1377	0.7985	0.1382	-7684.0511
0.5	1.7873	0.1323	1.219	0.1381	-7588.6484
0.5	1.9482	0.1312	0.9814	0.1345	-7508.3222
0.5	2.2558	0.1405	0.8286	0.1415	-7705.8849
0.5	2.0278	0.137	1.0036	0.1403	-7633.0488
0.5	1.8271	0.1353	1.2307	0.1413	-7650.8977
0.5	2.0522	0.1347	0.9245	0.1372	-7570.3962
0.5	1.9814	0.1361	1.0439	0.1399	-7623.3026
0.5	2.0059	0.1349	0.9614	0.138	-7556.642
0.5	2.1049	0.1394	0.9666	0.1422	-7683.6268
0.5	2.1709	0.1346	0.7995	0.1356	-7568.9369
0.5	1.8015	0.1339	1.1868	0.1396	-7568.4321
0.5	2.0326	0.1386	1.0227	0.1421	-7660.9935
0.5	2.2439	0.135	0.7935	0.1355	-7651.159
0.5	1.8349	0.1347	1.159	0.1401	-7577.3541
0.5	1.9471	0.1317	0.9985	0.1352	-7527.3775
0.5	1.8191	0.1334	1.1913	0.139	-7595.5796
0.5	2.0434	0.1354	0.9229	0.1381	-7557.6267
0.5	1.8388	0.1322	1.0803	0.1369	-7488.8789
0.5	2.1638	0.1319	0.7549	0.1325	-7506.7466
0.5	2.0121	0.134	0.9882	0.1372	-7595.8819
0.5	2.1429	0.1383	0.8732	0.1402	-7621.3889
0.5	2.311	0.1379	0.7115	0.1376	-7636.5763
0.5	1.9858	0.134	1.0176	0.1375	-7597.9442
0.5	2.0314	0.1271	0.8224	0.1286	-7420.7292
0.5	1.9171	0.1361	1.1404	0.141	-7656.4512
0.5	1.9421	0.1403	1.2254	0.1458	-7782.1176
0.5	1.7417	0.1335	1.2908	0.1402	-7615.6712
0.5	1.6645	0.1272	1.2322	0.1335	-7449.4531
0.5	1.818	0.1326	1.1585	0.1379	-7555.763
0.5	2.051	0.1384	1.0162	0.1417	-7675.6797
0.5	1.8568	0.1346	1.1358	0.1397	-7577.3264
0.5	1.8823	0.131	1.0568	0.1351	-7515.6292
0.5	1.7977	0.1324	1.1691	0.1379	-7542.9115
0.5	2.0879	0.1389	0.9682	0.1417	-7664.9536
0.5	1.9756	0.134	1.0014	0.1375	-7566.3995
0.5	2.0477	0.1337	0.9367	0.1363	-7579.1648
0.5	1.8287	0.1336	1.1655	0.1389	-7577.3226
0.5	2.0693	0.1337	0.8973	0.1359	-7559.2987
0.5	2.0649	0.1353	0.9391	0.1379	-7603.287
0.5	2.1241	0.1329	0.8485	0.1343	-7569.3331
0.5	1.9144	0.1355	1.1557	0.1404	-7670.7397
0.5	1.9826	0.133	0.986	0.1362	-7556.8549
0.5	2.0697	0.1343	0.919	0.1367	-7585.4741
0.5	2.2168	0.1401	0.8685	0.1416	-7705.034
0.5	1.9375	0.1334	1.0238	0.1372	-7545.5199
0.5	2.2749	0.1374	0.7636	0.1377	-7653.8174
0.5	2.1644	0.1409	0.9522	0.1433	-7737.9303
0.5	2.0422	0.1321	0.9113	0.1344	-7542.4055
0.5	2.1673	0.1353	0.8181	0.1365	-7586.6153
0.5	2.0898	0.1355	0.9298	0.1378	-7622.7906
0.5	1.9243	0.1295	0.9652	0.1327	-7458.4836
0.5	2.2006	0.1369	0.8181	0.1379	-7627.3506
0.5	1.9989	0.1329	0.9599	0.1358	-7546.268
0.5	1.7357	0.1323	1.2193	0.1385	-7524.5035
0.5	2.0643	0.1315	0.8669	0.1333	-7516.7561
0.5	2.0389	0.1317	0.9081	0.134	-7534.3765
0.5	2.0519	0.1366	0.9527	0.1394	-7603.2248
0.5	2.0457	0.1354	0.9599	0.1382	-7603.9274
0.5	2.165	0.1327	0.835	0.1338	-7603.7903
0.5	2.1476	0.1391	0.9087	0.1412	-7668.3523
0.5	1.9075	0.1378	1.1569	0.143	-7663.7839
0.5	2.0809	0.1386	0.983	0.1416	-7673.5246
0.5	2.048	0.1353	0.9195	0.1379	-7559.311
0.5	1.9094	0.1321	1.0499	0.1361	-7541.4947
0.5	1.9392	0.1342	1.0369	0.1381	-7563.1783
0.5	1.9919	0.1349	1.0334	0.1385	-7623.8559
0.5	2.0272	0.1373	1.0139	0.1407	-7644.2497
0.5	1.9488	0.1333	1.0408	0.1371	-7579.576
0.5	1.8784	0.1297	0.9826	0.1333	-7420.7994
0.5	1.9535	0.1304	0.9756	0.1336	-7508.129
0.5	1.9458	0.1354	1.0693	0.1396	-7609.2936
0.5	1.9157	0.1311	1.0453	0.1349	-7543.7984
0	0.8487	0.0858	1.135	0.0937	-6036.7749
0	0.8961	0.0881	1.1081	0.0957	-6079.6188
0	0.9781	0.0889	1.03	0.0955	-6097.7095
0	0.9475	0.0871	1.0346	0.0938	-6047.9977
0	1.1305	0.0877	0.8299	0.0921	-6032.2088
0	1.0504	0.0875	0.9399	0.093	-6075.7679
0	1.0091	0.0881	0.9908	0.0943	-6087.4494
0	0.9936	0.0892	1.0171	0.0957	-6104.3399
0	0.9867	0.0882	1.009	0.0946	-6077.2206
0	0.9588	0.0874	1.034	0.0941	-6068.5553
0	0.8984	0.0866	1.0633	0.0938	-6004.9462
0	1.0799	0.088	0.9066	0.0932	-6072.6873
0	1.0037	0.0894	1.009	0.0958	-6109.1402
0	1.124	0.0867	0.8214	0.091	-6004.5466
0	0.9837	0.0901	1.0561	0.097	-6153.3113
0	1.0185	0.0864	0.9536	0.0922	-6039.671
0	1.1126	0.088	0.8482	0.0926	-6030.9453
0	1.1277	0.0912	0.9258	0.0965	-6194.453
0	0.9105	0.0867	1.0691	0.0939	-6038.4911
0	1.0095	0.0892	1.026	0.0957	-6149.3044
0	0.7946	0.0881	1.2194	0.0971	-6081.5673
0	1.0236	0.0882	0.9822	0.0942	-6099.7457
0	1.0284	0.0892	0.9821	0.0953	-6108.5808
0	1.004	0.086	0.982	0.092	-6062.4643
0	1.0068	0.0902	1.0399	0.0968	-6168.1888
0	0.9145	0.0876	1.0926	0.095	-6087.3526
0	1.0317	0.0901	0.9684	0.0961	-6090.7424
0	0.9548	0.087	1.038	0.0938	-6067.9102
0	1.1674	0.0896	0.8418	0.0939	-6122.4462
0	1.0288	0.0855	0.9155	0.0909	-5991.2845
0	1.0103	0.0888	0.9846	0.095	-6078.8131
0	0.9164	0.0874	1.0801	0.0946	-6069.1214
0	0.9461	0.0845	0.9843	0.0908	-5955.4646
0	1.1613	0.088	0.7954	0.092	-6029.083
0	1.1039	0.091	0.9248	0.0964	-6149.0836
0	0.8473	0.0891	1.2044	0.0977	-6154.7473
0	0.9255	0.0879	1.0836	0.0951	-6092.3226
0	0.9855	0.0877	1.0358	0.0943	-6121.7774
0	1.0952	0.0886	0.9101	0.0937	-6107.5688
0	1.0185	0.0894	0.9916	0.0956	-6106.5386
0	1.0776	0.0911	0.9744	0.097	-6186.0751
0	0.9662	0.0883	1.0308	0.0951	-6076.6445
0	0.954	0.0878	1.0612	0.0947	-6107.0123
0	0.8729	0.0882	1.1335	0.0961	-6080.2062
0	1.0784	0.0878	0.9113	0.093	-6078.3409
0	1.1271	0.0896	0.8776	0.0944	-6110.2675
0	0.9217	0.0876	1.0876	0.0949	-6092.214
0	1.083	0.0889	0.9371	0.0944	-6131.8515
0	1.0277	0.0894	0.9972	0.0956	-6133.3485
0	1.0964	0.0879	0.8901	0.0929	-6074.6831
0	0.8187	0.0867	1.1729	0.0951	-6046.2526
0	1.0693	0.0866	0.9386	0.0919	-6108.9315
0	0.9532	0.0896	1.0769	0.0968	-6132.6889
0	0.8992	0.087	1.1358	0.0947	-6133.5955
0	1.041	0.0886	0.9787	0.0946	-6126.0558
0	1.0957	0.0901	0.9241	0.0955	-6132.8559
0	0.8262	0.0861	1.1639	0.0943	-6044.5449
0	1.0662	0.09	0.9732	0.0958	-6163.0268
0	0.8673	0.0876	1.1505	0.0956	-6099.2087
0	0.9771	0.0875	1.0017	0.0939	-6046.301
0	1.0219	0.0866	0.9515	0.0924	-6042.4579
0	0.9504	0.0861	1.0115	0.0926	-6012.6111
0	1.0806	0.091	0.977	0.0968	-6195.9036
0	1.0919	0.0877	0.8834	0.0926	-6054.289
0	0.8881	0.0882	1.1157	0.096	-6077.8357
0	0.8837	0.0886	1.1502	0.0966	-6129.4167
0	0.9279	0.0897	1.1186	0.0973	-6157.3143
0	0.8196	0.0849	1.144	0.093	-5996.6223
0	0.7609	0.0852	1.2309	0.0943	-6037.4056
0	1.0416	0.089	0.9753	0.095	-6121.2619
0	1.1593	0.0892	0.8441	0.0936	-6111.4519
0	1.1379	0.0871	0.8105	0.0913	-6011.4297
0	1.0238	0.0875	0.9653	0.0934	-6070.4727
0	1.2067	0.0904	0.8102	0.0943	-6140.0463
0	1.1465	0.0876	0.8326	0.0918	-6067.2348
0	1.0709	0.0898	0.9631	0.0955	-6154.5196
0	0.9666	0.0868	1.0176	0.0933	-6054.3072
0	0.925	0.0873	1.0869	0.0945	-6097.1012
0	1.0635	0.0887	0.9231	0.0942	-6070.963
0	0.9991	0.0883	0.9997	0.0946	-6084.2895
0	0.8452	0.0869	1.1703	0.0951	-6091.872
0	1.0058	0.0867	0.9597	0.0926	-6026.305
0	1.0389	0.0878	0.9343	0.0934	-6044.3233
0	0.9467	0.0895	1.0913	0.0968	-6145.3552
0	0.9562	0.0868	1.0345	0.0935	-6064.4108
0	1.1419	0.0894	0.8793	0.0942	-6140.4855
0	1.0652	0.0899	0.9747	0.0957	-6163.9707
0	1.026	0.0888	0.9752	0.0948	-6091.8713
0	1.0235	0.0896	1.0047	0.0959	-6138.5516
0	0.9035	0.0863	1.0807	0.0935	-6045.6501
0	1.0386	0.0886	0.9764	0.0945	-6117.5396
0	0.9006	0.0891	1.1386	0.097	-6141.0712
0	1.0797	0.0903	0.947	0.0959	-6142.8411
0	0.9041	0.0907	1.1414	0.0987	-6152.3113
0	1.0023	0.0878	0.9902	0.094	-6073.5563
0	1.0258	0.0895	0.9912	0.0956	-6119.3607
0	1.03	0.0879	0.9628	0.0938	-6077.7657
0	0.9779	0.0873	1.0011	0.0937	-6046.7401
0	0.9739	0.0872	1.0103	0.0936	-6055.2563
0	0.9671	0.0893	1.0832	0.0964	-6169.2224
0	0.8626	0.0879	1.1572	0.0961	-6102.1159
0	0.9565	0.0896	1.0514	0.0966	-6094.6557
0	1.0895	0.0874	0.903	0.0925	-6084.349
0	1.0091	0.0883	0.997	0.0945	-6098.4744
0	0.9281	0.0873	1.0885	0.0946	-6105.7177
0	1.0029	0.0889	1.0096	0.0953	-6108.7453
0	1.1898	0.0885	0.8142	0.0924	-6115.798
0	0.893	0.0866	1.0857	0.094	-6034.3273
0	1.0896	0.0874	0.9032	0.0925	-6085.0467
0	1.0173	0.085	0.9473	0.0906	-6026.3245
0	1.0836	0.0871	0.9127	0.0922	-6090.337
0	1.0345	0.0883	0.9847	0.0943	-6124.425
0	1.0635	0.0899	0.9421	0.0956	-6104.1541
0	1.0865	0.0888	0.9172	0.0941	-6103.7503
0	1.009	0.0877	1.0072	0.094	-6115.8964
0	1.001	0.0882	0.9979	0.0945	-6084.6868
0	1.0436	0.0869	0.9303	0.0924	-6046.0553
0	0.8619	0.0887	1.158	0.0969	-6102.0123
0	0.8441	0.0857	1.1284	0.0936	-6016.2353
0	1.0346	0.087	0.944	0.0926	-6053.3695
0	0.9312	0.0892	1.0692	0.0964	-6078.1419
0	0.9764	0.0873	1.0352	0.0939	-6103.672
0	1.0579	0.0886	0.9456	0.0942	-6100.0439
0	0.9895	0.0876	1.0092	0.094	-6082.844
0	1.0043	0.0879	0.9617	0.0939	-6027.1194
0	1.0696	0.0868	0.9089	0.092	-6057.3302
0	1.0068	0.0883	0.9954	0.0945	-6091.3539
0	1.1824	0.09	0.8492	0.0944	-6162.8044
0	1.046	0.0881	0.9773	0.0939	-6132.9889
0	0.9029	0.0855	1.0789	0.0927	-6041.2999
0	1.0958	0.0896	0.9019	0.0948	-6094.2654
0	0.8615	0.0882	1.1598	0.0963	-6104.3365
0	0.9339	0.0858	1.0356	0.0926	-6023.8407
0	0.9461	0.0881	1.0471	0.095	-6067.3368
0	0.9951	0.0861	0.9831	0.0921	-6047.4833
0	1.0158	0.0849	0.9417	0.0905	-6013.3902
0	1.0233	0.0898	1.0288	0.0962	-6179.6368
0	0.8331	0.0855	1.1213	0.0934	-5982.2416
0	0.9278	0.0879	1.0861	0.0951	-6101.1569
0	1.0049	0.0878	0.9815	0.094	-6063.3198
0	1.0113	0.0865	0.9503	0.0923	-6020.2045
0	1.0664	0.0892	0.9314	0.0948	-6090.9679
0	1.0784	0.0902	0.9667	0.0959	-6174.5054
0	0.9961	0.0889	1.0224	0.0955	-6118.305
0	0.9191	0.087	1.0836	0.0943	-6080.3523
0	1.0346	0.0891	0.9947	0.0952	-6141.8678
0	1.1646	0.0912	0.8765	0.0959	-6177.3012
0	0.9724	0.0871	1.0124	0.0936	-6056.0806
0	0.9652	0.0881	1.0536	0.0949	-6114.5894
0	1.0112	0.0862	0.9569	0.0921	-6031.682
0	0.9861	0.0864	0.9852	0.0925	-6034.0949
0	1.1047	0.0899	0.8999	0.0951	-6107.393
0	1.0743	0.0887	0.9188	0.094	-6083.6032
0	0.9282	0.0899	1.0859	0.0973	-6101.5031
0	1.1404	0.0886	0.8419	0.093	-6072.3289
0	1.0172	0.0883	1.0155	0.0945	-6145.4099
0	0.9059	0.0887	1.1173	0.0964	-6114.1524
0	0.9883	0.0878	1.0194	0.0942	-6098.2868
0	0.9879	0.0877	1.0105	0.0941	-6082.2026
0	0.9728	0.0868	1.0233	0.0933	-6076.183
0	1.0367	0.0865	0.9334	0.092	-6038.5233
0	1.0273	0.0888	0.9598	0.0948	-6067.2818
0	0.9744	0.086	0.9788	0.0921	-6000.3152
0	1.0464	0.0896	0.9891	0.0957	-6154.115
0	0.8762	0.0862	1.0973	0.0938	-6022.8865
0	0.8733	0.0883	1.111	0.0961	-6041.361
0	0.8764	0.0874	1.1505	0.0953	-6116.413
0	1.006	0.0877	1.0139	0.094	-6121.8987
0	0.9791	0.0871	1.0177	0.0936	-6078.1696
0	1.1134	0.0907	0.8995	0.0959	-6122.9511
0	1.0243	0.089	0.9902	0.0952	-6114.8983
0	1.13	0.0876	0.8533	0.0921	-6072.7866
0	0.9558	0.0886	1.0858	0.0958	-6152.7094
0	1.1325	0.0873	0.8426	0.0918	-6058.701
0	0.9179	0.0875	1.079	0.0947	-6070.0268
0	1.0788	0.0906	0.9893	0.0965	-6213.6067
0	1.0796	0.0887	0.9112	0.094	-6080.3121
0	1.0278	0.0885	0.9629	0.0944	-6073.8034
0	0.8956	0.0871	1.0879	0.0945	-6043.3955
0	1.0131	0.0899	0.9994	0.0963	-6109.8737
0	1.0106	0.0899	1.0279	0.0965	-6154.7079
0	0.8718	0.0872	1.1333	0.0951	-6077.7966
0	1.0425	0.0889	0.9767	0.0948	-6125.3717
0	1.1246	0.0895	0.9183	0.0946	-6175.8705
0	1.0881	0.0898	0.9369	0.0952	-6140.9481
0	0.9728	0.087	1.046	0.0936	-6115.6122
0	0.9038	0.0887	1.1189	0.0964	-6113.0011
0	0.9329	0.0894	1.1029	0.0968	-6139.574
0	1.1083	0.0885	0.8721	0.0933	-6065.3766
0	1.0606	0.087	0.9063	0.0922	-6035.6086
0	0.9507	0.0884	1.0409	0.0953	-6065.3426
0	1.038	0.0893	0.9683	0.0953	-6102.3295
0	1.093	0.089	0.8992	0.0941	-6084.3422
0	1.0053	0.0878	0.9873	0.0939	-6074.1402
0	1.0283	0.0899	1.0056	0.0962	-6149.0972
0	1.0625	0.0866	0.9053	0.0918	-6037.5486
0	1.1075	0.0894	0.8831	0.0944	-6083.075
0	1.0169	0.0889	1.0102	0.0952	-6135.9811
0	1.0708	0.0926	0.9925	0.0988	-6204.4582
0	1.1019	0.0876	0.8784	0.0924	-6064.369
0	1.0221	0.0874	0.9305	0.093	-6005.3035
0	1.086	0.0888	0.9296	0.0942	-6124.4742
0	1.129	0.0888	0.8833	0.0936	-6123.6246
0	0.9991	0.0883	1.0027	0.0946	-6089.4201
0	1.0552	0.085	0.9056	0.0901	-6024.1671
0	0.9396	0.0868	1.0366	0.0936	-6036.5939
0	0.932	0.0864	1.047	0.0933	-6040.4828
0	1.0264	0.0845	0.9222	0.0898	-5998.6881
0	1.0689	0.0877	0.9474	0.0932	-6123.6774
0	1.1988	0.0893	0.8005	0.0931	-6108.5231
0	1.02	0.0894	0.9876	0.0956	-6102.4148
0	1.0928	0.0897	0.9382	0.0952	-6151.7448
0	0.9922	0.0873	1.0044	0.0936	-6079.5597
0	0.9733	0.0845	0.9695	0.0905	-5981.4087
0	0.7736	0.0868	1.2076	0.0958	-6020.7441
0	1.1268	0.0883	0.8606	0.093	-6079.6118
0	0.92	0.0873	1.0753	0.0945	-6067.4704
0	0.9296	0.0879	1.0811	0.0951	-6095.5996
0	1.1172	0.0928	0.9441	0.0984	-6206.5724
0	1.1641	0.0881	0.8531	0.0925	-6136.0164
0	1.0088	0.0854	0.965	0.0912	-6041.5875
0	0.8984	0.0863	1.0795	0.0936	-6033.7421
0	0.9835	0.089	1.0166	0.0956	-6084.6199
0	0.9719	0.0881	1.0471	0.0949	-6115.9699
0	0.8477	0.0842	1.1107	0.0918	-5991.5802
0	0.9915	0.0872	1.0022	0.0935	-6074.2572
0	1.1807	0.0875	0.7917	0.0913	-6059.1712
0	1.0455	0.0897	0.9788	0.0956	-6134.5284
0	0.9876	0.0886	1.0187	0.0952	-6095.8238
0	1.0333	0.0904	1.0308	0.0968	-6201.2271
0	0.9103	0.0855	1.0506	0.0925	-6005.1172
0	0.9802	0.0876	0.9924	0.0939	-6035.5445
0	1.0381	0.0884	0.9489	0.0942	-6068.4542
0	1.0309	0.0888	0.982	0.0949	-6112.9202
0	1.0081	0.0923	1.0879	0.0994	-6251.6869
0	0.845	0.0878	1.1364	0.0959	-6032.017
0	1.0249	0.0868	0.9488	0.0925	-6043.3607
0	1.035	0.0881	0.9723	0.094	-6103.7453
0	0.8312	0.0877	1.1978	0.0963	-6113.3678
0	1.1696	0.0864	0.8038	0.0903	-6059.7637
0	0.9919	0.0876	0.995	0.0939	-6062.5405
0	1.0478	0.0909	1.001	0.0971	-6176.9222
0	1.0074	0.0885	0.9806	0.0947	-6066.4129
0	1.1506	0.0895	0.8458	0.094	-6098.4153
0	1.101	0.0869	0.8589	0.0916	-6028.0328
0	1.0412	0.0866	0.9245	0.0921	-6031.1206
0	1.1594	0.0887	0.8307	0.0929	-6088.0866
0	0.9217	0.0874	1.0706	0.0946	-6062.5315
0	1.1446	0.0866	0.8366	0.0908	-6070.8419
0	1.1337	0.0859	0.8118	0.09	-6005.9895
0	1.0273	0.0877	0.9541	0.0935	-6057.256
0	1.063	0.0882	0.9247	0.0936	-6072.704
0	1.059	0.0873	0.9336	0.0928	-6081.0063
0	1.0291	0.0866	0.9686	0.0925	-6086.1818
0	1.1161	0.0894	0.9237	0.0946	-6169.774
0	0.9196	0.0881	1.066	0.0954	-6050.3764
0	1.0724	0.0869	0.8609	0.0918	-5976.6008
0	1.1927	0.0891	0.7905	0.0929	-6079.4179
0	0.989	0.0857	0.9563	0.0916	-5987.9909
0	1.1439	0.0898	0.8612	0.0945	-6112.8088
0	0.8255	0.0854	1.1553	0.0935	-6028.1114
0	1.0364	0.0882	0.9615	0.0941	-6087.411
0	0.8723	0.0884	1.152	0.0965	-6111.1831
0	0.9734	0.089	1.051	0.0958	-6125.3798
0	0.958	0.088	1.0569	0.0949	-6106.8635
0	0.9602	0.0872	1.0524	0.094	-6103.342
0	1.0918	0.0894	0.9376	0.0949	-6148.8888
0	0.8989	0.0862	1.096	0.0936	-6063.7683
0	0.9546	0.0854	1.0254	0.092	-6045.4665
0	1.0537	0.0903	0.9774	0.0963	-6147.2721
0	0.8849	0.0895	1.1192	0.0974	-6077.9399
0	0.9338	0.0883	1.066	0.0954	-6077.1762
0	0.8499	0.0865	1.1458	0.0945	-6058.1737
0	1.038	0.088	0.955	0.0938	-6078.9992
0	1.0914	0.0894	0.8991	0.0946	-6081.1509
0	0.9272	0.0877	1.0508	0.0948	-6038.0095
0	0.8872	0.087	1.1058	0.0946	-6058.8816
0	1.014	0.0878	0.9738	0.0939	-6066.9433
0	1.1385	0.0877	0.8436	0.0921	-6071.7151
0	0.8992	0.0853	1.039	0.0922	-5962.9587
0	1.1463	0.0897	0.8656	0.0943	-6124.8542
0	0.947	0.0879	1.0672	0.0949	-6104.2788
0	0.9935	0.0894	1.0459	0.0961	-6153.9971
0	1.0322	0.087	0.9825	0.0929	-6116.1924
0	1.0236	0.0867	0.9538	0.0925	-6049.8292
0	1.0538	0.0872	0.9128	0.0926	-6034.225
0	0.8841	0.0891	1.1297	0.097	-6094.7621
0	1.053	0.0879	0.9227	0.0933	-6050.4053
0	1.1148	0.09	0.9122	0.0952	-6147.5405
0	1.0753	0.0885	0.91	0.0938	-6070.0304
0	1.0898	0.0922	0.9445	0.0979	-6157.2176
0	0.9242	0.0882	1.0946	0.0956	-6109.1066
0	1.0306	0.088	0.9557	0.0939	-6066.3338
0	1.0922	0.0884	0.9005	0.0935	-6085.1339
0	1.1213	0.0885	0.8579	0.0932	-6064.7269
0	1.182	0.088	0.8135	0.092	-6099.9413
0	1.0324	0.0883	0.9662	0.0942	-6088.0607
0	1.0502	0.0866	0.9107	0.0919	-6023.7651
0	0.9969	0.0868	0.9799	0.0929	-6045.1759
0	0.9494	0.0871	1.0366	0.0939	-6055.2856
0	1.0472	0.0861	0.9357	0.0916	-6062.5223
0	1.1329	0.0905	0.9121	0.0956	-6180.4413
0	1.0815	0.0883	0.9259	0.0936	-6109.5665
0	0.9247	0.0869	1.0689	0.094	-6065.2367
0	0.9992	0.0892	1.0587	0.096	-6186.2649
0	1.0111	0.0853	0.931	0.0909	-5985.0663
0	1.0503	0.0884	0.9567	0.0941	-6105.1173
0	1.0482	0.0888	0.9555	0.0945	-6099.0985
0	1.1917	0.0916	0.8425	0.0959	-6168.3015
0	1.2218	0.0892	0.7893	0.0929	-6131.5003
0	0.905	0.0852	1.0651	0.0923	-6020.8674
0	0.9368	0.0889	1.0868	0.0962	-6119.0896
0	1.0476	0.09	0.994	0.0961	-6164.6999
0	0.9486	0.0875	1.0336	0.0943	-6048.3947
0	1.055	0.0878	0.9274	0.0933	-6062.5376
0	1.1785	0.0909	0.8365	0.0953	-6133.824
0	0.9735	0.089	1.0498	0.0959	-6123.461
0	1.0175	0.0912	1.0209	0.0978	-6155.4618
0	1.0709	0.0891	0.9261	0.0946	-6090.1551
0	1.045	0.0901	0.9711	0.0961	-6120.362
0	0.9378	0.0851	1.0615	0.092	-6077.0001
0	0.885	0.0882	1.1327	0.096	-6101.5558
0	0.806	0.0869	1.2121	0.0956	-6090.5732
0	1.0411	0.09	1.008	0.0962	-6176.7796
0	1.1279	0.0884	0.9023	0.0933	-6154.5868
0	1.0291	0.0884	0.9946	0.0945	-6131.4194
0	1.1133	0.0882	0.8496	0.0928	-6034.726
0	1.0162	0.0896	0.9929	0.0958	-6104.486
0	0.9371	0.0869	1.0475	0.0938	-6051.0432
0	0.7832	0.0853	1.1908	0.094	-6009.3422
0	0.9658	0.0901	1.0669	0.0972	-6138.9647
0	1.0857	0.0914	0.9455	0.0971	-6151.4099
0	0.9321	0.0863	1.0599	0.0933	-6063.2278
0	1.1298	0.0873	0.8227	0.0916	-6018.0162
0	1.122	0.0879	0.877	0.0926	-6099.4896
0	1.0141	0.0862	0.9623	0.092	-6046.7699
0	0.9838	0.0888	1.0339	0.0955	-6115.2609
0	0.9202	0.0868	1.0851	0.094	-6085.1593
0	1.0599	0.0897	0.9781	0.0956	-6159.847
0	0.8747	0.0877	1.1389	0.0956	-6092.9358
0	1.2392	0.0912	0.8043	0.095	-6189.2598
0	1.0517	0.0891	0.977	0.095	-6143.0191
0	1.0816	0.0894	0.9368	0.0949	-6128.6919
0	1.0095	0.0889	1.0123	0.0953	-6125.7918
0	0.9784	0.0848	0.9753	0.0909	-6001.6154
0	0.9967	0.0912	1.0237	0.0978	-6121.6092
0	0.9504	0.0879	1.0664	0.0949	-6109.2379
0	0.9379	0.0863	1.0414	0.0931	-6041.7901
0	0.9481	0.087	1.0445	0.0938	-6066.8
0	1.081	0.0894	0.9461	0.0949	-6143.6438
0	0.986	0.0832	0.9097	0.0887	-5897.0789
0	1.0392	0.0883	0.9532	0.0941	-6078.1948
0	1.0532	0.0893	0.9585	0.095	-6113.6133
0	0.9976	0.0871	0.9887	0.0933	-6062.1476
0	1.0969	0.0879	0.8877	0.0929	-6071.2692
0	1.1624	0.088	0.8323	0.0922	-6096.5063
0	0.98	0.0873	1.0155	0.0937	-6076.0006
0	1.0166	0.0889	0.9848	0.095	-6091.2542
0	0.8628	0.0877	1.1461	0.0958	-6083.0537
0	0.9677	0.0856	0.9962	0.0919	-6018.4873
0	0.9812	0.087	1.0008	0.0933	-6052.2847
0	1.1702	0.0884	0.8367	0.0926	-6118.6845
0	0.9707	0.087	1.0463	0.0936	-6112.2982
0	1.1869	0.0893	0.8589	0.0936	-6187.7764
0	0.9151	0.0906	1.1471	0.0986	-6182.3676
0	1.0761	0.0866	0.9184	0.0918	-6086.4325
0	0.9417	0.088	1.053	0.095	-6069.4231
0	0.9832	0.0878	1.0098	0.0942	-6072.055
0	1.0047	0.0874	0.9874	0.0935	-6073.1892
0	0.9	0.0854	1.0502	0.0925	-5984.4831
0	0.9904	0.0884	1.0162	0.0949	-6096.8931
0	0.9639	0.0882	1.0442	0.095	-6095.9207
0	0.933	0.0855	1.04	0.0923	-6029.8326
0	1.0227	0.0909	1.0426	0.0975	-6201.9437
0	0.9987	0.0894	1.0201	0.0959	-6119.0147
0	1.0188	0.0898	1.0016	0.0961	-6124.3866
0	0.8457	0.086	1.1457	0.094	-6049.9111
0	1.0705	0.0887	0.928	0.0941	-6092.7388
0	1.0695	0.0885	0.9187	0.0939	-6074.4916
0	1.2436	0.0865	0.6926	0.0892	-6000.5835
0	0.9455	0.0873	1.0543	0.0942	-6079.0266
0	0.9829	0.0879	1.0205	0.0945	-6090.1571
0	0.7918	0.0879	1.2282	0.0969	-6091.5285
0	1.0363	0.0889	0.9533	0.0948	-6072.8602
0	1.0237	0.0876	0.9457	0.0934	-6035.5085
0	0.9957	0.0865	0.9847	0.0926	-6051.37
0	1.0143	0.0889	1.0073	0.0952	-6125.9205
0	1.1867	0.0907	0.8486	0.095	-6169.6609
0	1.0666	0.0878	0.9176	0.0932	-6067.1179
0	1.0013	0.0876	1.0132	0.0939	-6111.9977
0	1.0078	0.0907	1.0555	0.0975	-6196.5778
0	0.9698	0.0889	1.0395	0.0957	-6098.7975
0	0.9754	0.0892	1.0475	0.0961	-6123.2668
0	1.0568	0.0866	0.8964	0.0917	-6010.7375
0	0.9585	0.0859	0.9907	0.0923	-5990.9311
0	1.1167	0.0872	0.8626	0.0918	-6064.2257
0	0.9737	0.0866	0.9982	0.093	-6033.3827
0	0.9358	0.0867	1.0542	0.0936	-6060.4985
0	1.0049	0.0911	1.0542	0.0979	-6189.2773
0	1.1029	0.0907	0.9109	0.096	-6123.3764
