# Supplementary material for: Genotype–covariate correlation and interaction disentangled by a whole-genome multivariate reaction norm model
Source: Nat Commun. 2019 May 20;10:2239. doi: 10.1038/s41467-019-10128-w (PMC6527612; doi:10.1038/s41467-019-10128-w)
Supplement: Supplementary file 13 — Source Data [file 41467_2019_10128_MOESM13_ESM.zip › data/fs10/fs10_res_rrm_2.txt]

V1	V2	V3	V4	V5	V6	V7	V8	V9	V10	V11	V12
power	rrm	0.25	1	2.144	0.8708	0.722	1.9879	1.6603	0.4609	0.2292	-6882.4044
power	rrm	0.25	2	2.0907	1.1321	1.0559	2.1695	1.2977	0.4962	0.2363	-6980.5214
power	rrm	0.25	3	1.8559	0.9095	0.9913	1.8105	1.6592	0.5859	0.1414	-7038.5691
power	rrm	0.25	4	2.0128	0.8302	0.8666	1.9176	1.948	0.4831	0.1189	-7120.8861
power	rrm	0.25	5	1.9112	0.853	0.8197	2.0109	1.6343	0.6044	0.1344	-6987.001
power	rrm	0.25	6	1.9176	1.0429	0.853	1.7421	1.6008	0.5857	0.2809	-6985.9453
power	rrm	0.25	7	2.0209	0.7619	1.0621	2.8522	1.6037	0.2837	-0.0748	-6986.6236
power	rrm	0.25	8	1.5927	0.7819	1.0864	2.5026	1.6517	0.4429	-0.0523	-6988.3189
power	rrm	0.25	9	1.701	0.9469	1.4779	3.368	1.0557	0.302	-0.2303	-6945.5253
power	rrm	0.25	10	1.8287	0.9932	1.0462	2.2045	1.5301	0.5781	0.0605	-7102.1187
power	rrm	0.25	11	2.0789	0.9687	0.783	2.3665	1.8589	0.2923	0.1632	-7031.8205
power	rrm	0.25	12	1.5876	0.8036	0.9905	2.3567	1.7065	0.4801	-0.0536	-6992.8452
power	rrm	0.25	13	2.4992	1.2205	1.2015	2.4168	1.0317	0.4641	0.1843	-7050.8603
power	rrm	0.25	14	2.0625	0.8016	1.0338	2.9867	1.7	0.1312	-0.1161	-6970.1353
power	rrm	0.25	15	1.8967	0.9357	1	2.3133	1.4452	0.596	0.189	-7031.1914
power	rrm	0.25	16	2.3274	1.0704	0.9315	2.21	1.5119	0.3491	0.2491	-6984.0286
power	rrm	0.25	17	2.0856	0.8767	0.7407	1.9044	1.9243	0.3164	0.1812	-6922.8627
power	rrm	0.25	18	2.3842	1.0586	1.0563	2.614	1.4713	0.3294	0.1807	-7106.9724
power	rrm	0.25	19	1.7609	0.9012	0.6606	1.1884	1.9752	0.6553	0.399	-6963.957
power	rrm	0.25	20	1.9734	0.9949	0.9661	2.0242	1.5485	0.5255	0.2093	-7012.4355
power	rrm	0.25	21	2.4629	1.1473	0.8744	1.7071	1.4475	0.5188	0.4294	-7006.3124
power	rrm	0.25	22	2.1446	1.0556	0.9169	2.0253	1.602	0.5133	0.237	-7093.3309
power	rrm	0.25	23	1.7905	0.8872	1.0207	2.3726	1.6894	0.3994	0.0452	-7014.9854
power	rrm	0.25	24	1.5605	0.8487	1.0841	2.5939	1.7275	0.5121	-0.0514	-7152.0189
power	rrm	0.25	25	1.9031	1.19	0.8586	1.9779	1.473	0.674	0.3034	-7098.768
power	rrm	0.25	26	2.3993	1.1014	0.9358	2.1942	1.4513	0.3798	0.3232	-6994.0622
power	rrm	0.25	27	2.5819	1.08	1.0248	2.6557	1.4233	0.3036	0.1853	-7107.9304
power	rrm	0.25	28	2.0153	0.8885	1.1559	2.5413	1.5486	0.3713	0.0044	-7059.0999
power	rrm	0.25	29	2.0053	1.1535	0.9631	1.4661	1.4159	0.6701	0.3266	-6993.6626
power	rrm	0.25	30	1.5191	0.9242	1.1097	1.7037	1.516	0.7539	0.0955	-7037.1507
power	rrm	0.25	31	1.1334	0.7769	1.0678	2.4445	1.4978	0.6942	-0.1027	-6956.2189
power	rrm	0.25	32	1.3035	0.7536	0.7984	1.4522	1.8408	0.851	0.1357	-7000.3047
power	rrm	0.25	33	1.413	0.7898	1.0371	2.5479	1.7626	0.6562	-0.0445	-7200.459
power	rrm	0.25	34	1.8458	1.0525	1.055	2.3726	1.3267	0.6723	0.1702	-7104.483
power	rrm	0.25	35	2.3196	1.1056	0.8985	1.793	1.6246	0.4586	0.245	-7067.2156
power	rrm	0.25	36	2.1114	0.9577	1.0932	2.7736	1.4185	0.4075	0.0114	-7083.7184
power	rrm	0.25	37	1.94	1.036	1.0328	2.6484	1.476	0.2954	0.0695	-6948.8068
power	rrm	0.25	38	1.7892	0.9959	1.079	2.2589	1.395	0.6336	0.0831	-7071.6652
power	rrm	0.25	39	1.6465	0.7684	0.8088	2.0157	1.9797	0.6057	0.1373	-7116.1451
power	rrm	0.25	40	2.131	1.0398	1.0035	2.4386	1.5132	0.3845	0.1187	-7049.2606
power	rrm	0.25	41	2.173	1.1543	1.1762	2.1057	1.2798	0.5325	0.2066	-7081.9281
power	rrm	0.25	42	2.7737	1.1391	1.0873	1.9631	1.2493	0.3345	0.3836	-6936.7881
power	rrm	0.25	43	2.0114	0.9438	0.9878	2.1423	1.6951	0.3795	0.1373	-7012.7139
power	rrm	0.25	44	1.803	1.044	0.9306	1.4579	1.4502	0.7348	0.337	-6944.0369
power	rrm	0.25	45	2.0099	0.8262	1.0262	2.7404	1.6736	0.3828	-0.0389	-7113.1254
power	rrm	0.25	46	1.8691	0.7942	0.8522	1.891	1.8194	0.559	0.1604	-7023.5073
power	rrm	0.25	47	1.9564	0.9203	0.6946	1.9429	1.8747	0.5082	0.2659	-7031.2643
power	rrm	0.25	48	2.2181	1.0045	0.8321	1.8358	1.6963	0.5191	0.3281	-7065.6344
power	rrm	0.25	49	2.3134	0.8313	0.885	2.4055	1.8986	0.1964	0.1754	-7023.4785
power	rrm	0.25	50	2.042	1.0899	0.9648	2.1868	1.5271	0.5013	0.225	-7078.4099
power	rrm	0.25	51	2.2246	0.9792	1.1666	2.5762	1.4217	0.354	-0.007	-7070.6612
power	rrm	0.25	52	2.2845	0.9312	1.074	2.3903	1.4774	0.3578	0.1448	-7002.4804
power	rrm	0.25	53	2.4135	0.9153	1.1118	2.9368	1.5024	0.2688	0.057	-7118.4963
power	rrm	0.25	54	1.9232	0.8758	0.8661	2.3174	1.8036	0.3778	0.177	-7006.0647
power	rrm	0.25	55	1.6474	0.9912	1.2333	2.2614	1.2679	0.655	0.0392	-7034.2884
power	rrm	0.25	56	1.637	1.0008	0.8467	1.3062	1.5646	0.8532	0.3377	-6991.9816
power	rrm	0.25	57	2.0047	0.8383	0.8682	2.5593	1.7115	0.3094	0.0074	-6953.7108
power	rrm	0.25	58	2.4649	1.0283	1.176	3.0177	1.3116	0.1993	-0.0038	-7047.6931
power	rrm	0.25	59	2.2738	0.8948	0.9812	1.8842	1.763	0.3298	0.2125	-6987.9324
power	rrm	0.25	60	2.6866	1.0312	0.8066	2.5623	1.7408	0.1698	0.282	-7080.1664
power	rrm	0.25	61	1.5386	0.8826	0.9785	2.2243	1.6157	0.6586	0.13	-7059.9589
power	rrm	0.25	62	2.1248	1.0046	0.8881	2.2464	1.5275	0.4821	0.1918	-7020.0387
power	rrm	0.25	63	2.4667	1.1389	0.9625	2.3696	1.2911	0.4238	0.175	-7024.2889
power	rrm	0.25	64	1.5803	0.8857	1.1437	3.1495	1.6102	0.3751	-0.0982	-7124.3335
power	rrm	0.25	65	1.8475	0.8433	0.9317	2.4472	1.7099	0.5371	0.0591	-7121.1418
power	rrm	0.25	66	1.4223	0.94	1.1431	2.3382	1.4555	0.6484	0.0246	-7049.32
power	rrm	0.25	67	2.1397	1.1001	1.1308	2.0717	1.1927	0.5219	0.1957	-6941.6021
power	rrm	0.25	68	1.1301	0.4358	1.0335	2.258	2.0361	0.6222	-0.2886	-7053.3842
power	rrm	0.25	69	2.1143	0.7937	0.5265	1.906	2.2377	0.3741	0.3734	-7042.6044
power	rrm	0.25	70	2.1828	1.0053	1.2161	2.6127	1.4753	0.2375	0.0117	-7034.107
power	rrm	0.25	71	1.561	0.9011	0.9299	1.7713	1.6036	0.5805	0.2006	-6853.9352
power	rrm	0.25	72	1.3401	1.0225	1.2228	2.3533	1.3645	0.7396	0.0075	-7128.6572
power	rrm	0.25	73	1.5661	0.7033	1.0201	2.5722	1.7728	0.4961	-0.0804	-7063.4418
power	rrm	0.25	74	2.0887	0.9413	1.099	2.3641	1.5453	0.4241	0.1232	-7072.5082
power	rrm	0.25	75	2.4717	0.9141	0.9783	2.5411	1.7312	0.3283	0.1818	-7184.6329
power	rrm	0.25	76	1.8902	1.0617	1.2082	2.3867	1.2913	0.4792	0.0675	-7009.53
power	rrm	0.25	77	2.1498	1.1554	1.2499	2.5744	1.1436	0.5045	0.0601	-7111.8452
power	rrm	0.25	78	1.8477	0.9772	1.1582	2.8887	1.3634	0.3603	-0.0029	-6994.9138
power	rrm	0.25	79	1.7055	0.897	0.9824	1.9515	1.6817	0.5688	0.1117	-7023.0471
power	rrm	0.25	80	1.6293	0.9957	1.0674	1.9733	1.4006	0.6082	0.1243	-6927.4762
power	rrm	0.25	81	2.0066	1.0924	1.1882	2.7472	1.2966	0.3316	-0.0033	-7008.1645
power	rrm	0.25	82	2.4321	1.2091	0.9955	2.2487	1.2775	0.3707	0.234	-6975.83
power	rrm	0.25	83	1.81	1.0311	1.1987	2.6661	1.2855	0.4688	0.0169	-7022.9894
power	rrm	0.25	84	1.707	0.7371	0.9231	2.2613	1.8927	0.5107	0.0369	-7090.0371
power	rrm	0.25	85	2.102	0.9843	1.2283	2.9113	1.4825	0.3111	-0.0976	-7159.7736
power	rrm	0.25	86	2.4287	1.0311	0.9615	2.2969	1.5091	0.3321	0.2575	-7007.6039
power	rrm	0.25	87	1.8035	0.8757	0.7316	1.3892	1.9091	0.766	0.3405	-7106.9958
power	rrm	0.25	88	1.9413	1.1428	1.2141	1.8455	1.1191	0.7484	0.2619	-7040.3961
power	rrm	0.25	89	1.4988	0.932	1.0212	2.037	1.4499	0.7864	0.1156	-7051.9915
power	rrm	0.25	90	1.5043	0.6287	0.8915	2.2192	1.9583	0.4857	0.0184	-6975.2079
power	rrm	0.25	91	1.8652	1.0372	0.8065	1.3002	1.716	0.7298	0.4379	-7038.1485
power	rrm	0.25	92	2.3095	0.9331	1.0378	2.8217	1.6255	0.1349	0.0768	-7002.8887
power	rrm	0.25	93	1.8411	0.8013	1.1748	2.6777	1.5425	0.3928	-0.0594	-7026.4586
power	rrm	0.25	94	1.7536	0.802	0.769	2.0497	2.0393	0.4991	0.2494	-7082.2311
power	rrm	0.25	95	2.9191	1.02	1.0406	2.9553	1.5373	-0.0481	0.2012	-7002.1961
power	rrm	0.25	96	2.1857	1.1829	1.1099	2.4509	1.3041	0.2499	0.1426	-6908.7422
power	rrm	0.25	97	1.8406	1.0247	1.2344	2.9306	1.3674	0.4034	0.038	-7099.1617
power	rrm	0.25	98	1.5851	0.8954	1.1323	2.1979	1.4519	0.6207	0.0358	-7006.3298
power	rrm	0.25	99	2.8009	0.8844	0.8455	2.4276	1.8453	0.1193	0.2437	-7053.9676
power	rrm	0.25	100	2.3803	0.9916	1.0421	2.9848	1.5076	0.0659	0.0939	-6939.4692
type1	rrm	0.25	1	1.7166	0.8574	0.8123	1.7236	1.6335	-0.0123	0.0713	-6182.0399
type1	rrm	0.25	2	1.8696	1.1145	1.0935	1.9066	1.2206	0.1045	0.1055	-6384.1527
type1	rrm	0.25	3	1.6219	0.9383	1.0473	1.9471	1.5893	0.0459	-0.0297	-6434.6228
type1	rrm	0.25	4	2.1254	1.0268	0.9635	1.7766	1.7049	-0.1352	0.0815	-6427.9075
type1	rrm	0.25	5	1.948	0.8922	0.9336	2.0994	1.5562	-0.0202	0.0281	-6405.4239
type1	rrm	0.25	6	1.9846	1.0299	0.8889	1.61	1.6648	-0.0381	0.1929	-6365.4977
type1	rrm	0.25	7	1.7271	0.7985	1.0563	2.4323	1.5956	-0.0994	-0.1448	-6396.3875
type1	rrm	0.25	8	1.4197	0.8178	1.0792	2.2413	1.6043	0.0286	-0.0834	-6401.3373
type1	rrm	0.25	9	1.5765	0.9644	1.419	2.8854	1.0328	-0.0602	-0.2534	-6350.0031
type1	rrm	0.25	10	1.6682	0.9859	0.9635	1.9512	1.6242	0.0437	0.0584	-6453.789
type1	rrm	0.25	11	2.0329	1.0325	0.8732	1.9728	1.7489	-0.2046	0.1322	-6364.9233
type1	rrm	0.25	12	1.6549	0.8498	0.9567	2.049	1.7055	-0.0657	-0.0496	-6346.885
type1	rrm	0.25	13	2.2968	1.2283	1.2335	2.1758	1.0052	-0.034	0.0921	-6413.6604
type1	rrm	0.25	14	1.913	0.8297	0.9171	2.5605	1.7618	-0.2885	-0.0665	-6350.3195
type1	rrm	0.25	15	1.5313	0.8181	0.9879	1.9542	1.6018	0.1349	0.0015	-6422.1523
type1	rrm	0.25	16	2.2256	1.0474	0.8268	1.8094	1.6885	-0.088	0.2281	-6452.8914
type1	rrm	0.25	17	1.8671	0.936	0.8813	2.0113	1.7655	-0.1718	0.0148	-6332.4718
type1	rrm	0.25	18	1.9686	1.0518	1.1215	2.2835	1.4468	-0.1277	0.0066	-6438.725
type1	rrm	0.25	19	1.6628	0.9451	0.7177	1.1659	1.8964	0.221	0.2989	-6463.038
type1	rrm	0.25	20	1.9339	0.9451	0.8805	1.8305	1.719	0.0245	0.1811	-6490.1513
type1	rrm	0.25	21	2.4306	1.1251	0.8785	1.8044	1.5652	-0.0843	0.2991	-6489.5103
type1	rrm	0.25	22	1.8829	1.0834	0.9106	1.6474	1.5634	0.1437	0.1777	-6518.2219
type1	rrm	0.25	23	1.3278	0.8345	0.9379	1.8523	1.7306	0.1336	-0.0327	-6406.4994
type1	rrm	0.25	24	1.5815	0.8465	0.9491	2.0415	1.8665	0.0379	-0.0112	-6565.2169
type1	rrm	0.25	25	1.8541	1.0959	0.925	2.0596	1.4881	0.0513	0.1148	-6485.0239
type1	rrm	0.25	26	2.2389	1.0556	0.9174	1.9512	1.5476	-0.0955	0.2226	-6429.4474
type1	rrm	0.25	27	2.2179	1.0492	1.0292	2.3746	1.4666	-0.1669	0.0482	-6474.3737
type1	rrm	0.25	28	1.9281	0.939	1.146	2.2191	1.5008	-0.0577	2e-04	-6483.6969
type1	rrm	0.25	29	1.7268	1.0867	1.098	1.8797	1.419	0.0255	0.047	-6383.0877
type1	rrm	0.25	30	1.4675	1.0063	1.0932	1.5283	1.4905	0.2092	0.08	-6404.7234
type1	rrm	0.25	31	1.2917	0.8793	1.0572	2.043	1.4454	0.1504	-0.0982	-6329.0638
type1	rrm	0.25	32	1.4254	0.7621	0.9727	1.8967	1.7933	0.0466	-0.0933	-6385.9215
type1	rrm	0.25	33	1.3166	0.8294	1.0075	1.9958	1.7362	0.1542	-0.0698	-6513.2015
type1	rrm	0.25	34	2.0256	1.1043	1.1451	2.2529	1.3211	-0.0073	0.0684	-6524.3465
type1	rrm	0.25	35	1.7412	1.0176	0.8606	1.256	1.7012	0.1539	0.1612	-6402.6132
type1	rrm	0.25	36	1.7057	0.92	1.0438	2.0441	1.4646	0.1306	-0.0367	-6482.3858
type1	rrm	0.25	37	1.5001	0.9171	1.0949	2.6844	1.5339	-0.1416	-0.18	-6376.8653
type1	rrm	0.25	38	1.5808	0.9384	1.0297	2.0547	1.5599	0.1143	-0.0067	-6500.9223
type1	rrm	0.25	39	1.6736	0.8977	0.8682	1.8607	1.7859	0.0918	0.0813	-6518.2241
type1	rrm	0.25	40	1.8783	1.0737	0.9863	2.0071	1.4945	-0.0133	0.097	-6428.4711
type1	rrm	0.25	41	1.9575	1.1045	1.0819	1.7254	1.4139	0.0293	0.1325	-6412.1347
type1	rrm	0.25	42	2.0635	1.079	1.138	1.7699	1.2644	0.0279	0.1648	-6350.4108
type1	rrm	0.25	43	1.4603	0.8524	1.0167	1.7505	1.6844	0.1183	-0.0335	-6414.9875
type1	rrm	0.25	44	1.6837	0.99	0.9537	1.4627	1.5112	0.2218	0.1935	-6406.8427
type1	rrm	0.25	45	1.8908	0.939	0.9597	2.0984	1.5897	-0.0342	0.0628	-6432.8272
type1	rrm	0.25	46	1.5496	0.82	0.9512	1.8616	1.7254	0.0769	-5e-04	-6414.8161
type1	rrm	0.25	47	1.9773	0.9837	0.6634	1.5068	1.8655	0.0113	0.2346	-6409.4255
type1	rrm	0.25	48	1.8096	0.9224	0.7538	1.3318	1.8513	0.1593	0.2008	-6475.8494
type1	rrm	0.25	49	2.0735	0.867	0.9567	2.1428	1.7702	-0.2037	0.0624	-6416.1531
type1	rrm	0.25	50	1.9745	1.0821	0.9792	1.9445	1.5412	-0.0298	0.1465	-6458.3961
type1	rrm	0.25	51	1.8104	0.9426	1.0053	2.0854	1.6208	-0.0532	0.0476	-6428.8675
type1	rrm	0.25	52	1.7891	0.8479	1.0977	2.1665	1.5646	-0.0938	-0.0519	-6354.686
type1	rrm	0.25	53	1.9389	0.9206	1.191	2.5534	1.4174	-0.1452	-0.1002	-6442.3239
type1	rrm	0.25	54	1.6337	0.8754	0.8911	2.0056	1.7421	0.0171	0.0652	-6425.1586
type1	rrm	0.25	55	1.8295	1.0797	1.209	2.0609	1.2236	0.1015	0.0276	-6465.3178
type1	rrm	0.25	56	1.6414	1.013	0.9461	1.407	1.4998	0.1975	0.1972	-6341.3101
type1	rrm	0.25	57	1.7457	0.8059	0.8978	2.4496	1.7885	-0.1867	-0.1318	-6381.4447
type1	rrm	0.25	58	1.7675	0.9104	1.1432	2.7378	1.4504	-0.203	-0.1706	-6371.2846
type1	rrm	0.25	59	1.846	0.8761	1.0285	1.788	1.7421	-0.0662	0.0338	-6402.6891
type1	rrm	0.25	60	2.0917	1.0267	0.9063	2.1473	1.6041	-0.0999	0.1135	-6468.719
type1	rrm	0.25	61	1.5591	0.8029	1.0325	2.255	1.7516	-0.0838	-0.0914	-6412.2155
type1	rrm	0.25	62	1.7796	0.9206	0.8934	2.0417	1.6525	-0.0575	0.0355	-6355.1466
type1	rrm	0.25	63	2.2266	1.1482	1.1516	2.6766	1.1676	-0.1557	-0.0573	-6462.0504
type1	rrm	0.25	64	1.6605	0.9654	1.1529	2.7842	1.549	-0.1628	-0.1167	-6503.4544
type1	rrm	0.25	65	1.6731	0.9009	1.0143	2.1805	1.5294	0.072	-0.0451	-6473.7056
type1	rrm	0.25	66	1.4619	0.9712	1.185	2.2489	1.4225	0.1128	-0.0794	-6506.9257
type1	rrm	0.25	67	1.846	1.017	1.031	1.7675	1.402	0.0616	0.1203	-6342.8335
type1	rrm	0.25	68	1.2918	0.599	1.033	2.2119	1.8613	0.0529	-0.2541	-6454.9595
type1	rrm	0.25	69	1.6783	0.8128	0.6294	1.5783	2.0942	-0.0452	0.1864	-6334.7802
type1	rrm	0.25	70	2.0516	1.0442	1.2036	2.3311	1.4252	-0.2279	-0.0431	-6383.2973
type1	rrm	0.25	71	1.6426	0.9372	0.9973	1.8293	1.5569	0.0529	0.0918	-6346.9609
type1	rrm	0.25	72	1.6102	0.9589	1.1125	2.2607	1.5742	0.0725	-0.0528	-6593.9497
type1	rrm	0.25	73	1.4268	0.6656	1.0379	2.4192	1.8466	-0.0676	-0.1862	-6449.7559
type1	rrm	0.25	74	1.5863	0.7792	1.1408	2.3822	1.7371	-0.1115	-0.1408	-6463.2602
type1	rrm	0.25	75	1.9261	0.8464	1.0947	2.3833	1.6844	-0.1573	-0.017	-6491.0139
type1	rrm	0.25	76	1.7423	1.0818	1.232	2.2011	1.2222	0.0858	-4e-04	-6473.4803
type1	rrm	0.25	77	1.7394	1.125	1.2841	2.3188	1.1506	0.0485	-0.0842	-6463.2907
type1	rrm	0.25	78	1.5915	0.9009	1.093	2.1898	1.4752	0.0247	-0.0652	-6388.387
type1	rrm	0.25	79	1.3987	0.8171	0.9419	1.8526	1.7955	0.1	-0.0383	-6438.7818
type1	rrm	0.25	80	1.503	0.916	1.0715	1.8104	1.5091	0.0875	-0.0303	-6328.9963
type1	rrm	0.25	81	1.5864	1.0416	1.1155	2.1004	1.3916	0.017	-0.0836	-6365.5849
type1	rrm	0.25	82	1.8997	1.1902	1.0834	2.1045	1.18	-0.0125	0.0734	-6319.801
type1	rrm	0.25	83	1.5507	1.0121	1.1733	2.258	1.3457	0.0849	-0.0475	-6459.0877
type1	rrm	0.25	84	1.566	0.8307	0.9452	1.8639	1.7707	0.0973	0.021	-6483.9011
type1	rrm	0.25	85	1.6059	0.9606	1.2378	2.4467	1.4703	-0.0119	-0.1802	-6541.6974
type1	rrm	0.25	86	2.0261	1.0243	1.0077	2.026	1.445	-0.0126	0.1195	-6430.915
type1	rrm	0.25	87	1.6927	0.8313	0.8259	1.5599	1.9094	0.096	0.131	-6473.3507
type1	rrm	0.25	88	1.903	1.1032	1.1634	1.6681	1.2829	0.1456	0.194	-6438.6097
type1	rrm	0.25	89	1.4877	0.8352	1.0217	1.918	1.6314	0.1686	-0.0187	-6487.9145
type1	rrm	0.25	90	1.6783	0.7241	0.9502	2.0087	1.8425	-0.0341	-0.0031	-6417.8636
type1	rrm	0.25	91	1.6617	0.9929	1.0256	1.5218	1.5747	0.1193	0.1946	-6380.4633
type1	rrm	0.25	92	1.7839	0.8537	1.0239	2.4138	1.7226	-0.2006	-0.0483	-6398.6556
type1	rrm	0.25	93	1.617	0.8548	1.1996	2.344	1.4826	-0.0435	-0.1053	-6402.8726
type1	rrm	0.25	94	1.6612	0.8195	0.9426	2.159	1.8841	-0.1075	9e-04	-6452.9824
type1	rrm	0.25	95	2.3926	0.9545	1.1339	2.7341	1.4967	-0.426	-0.0092	-6368.9477
type1	rrm	0.25	96	1.6329	1.1023	1.0669	2.0854	1.3602	0.0226	0.0291	-6355.5767
type1	rrm	0.25	97	1.7286	1.0387	1.1351	2.2921	1.4296	0.0279	0.0507	-6517.8991
type1	rrm	0.25	98	1.5394	0.9396	1.1018	1.8982	1.4803	0.0972	0.0017	-6385.6643
type1	rrm	0.25	99	2.1673	0.8308	0.8638	1.9673	1.864	-0.1112	0.1033	-6508.9241
type1	rrm	0.25	100	2.0521	1.0064	1.1889	2.8751	1.364	-0.3334	-0.1033	-6357.8927
power	rrm	1	1	4.3106	0.7884	1.082	5.6482	2.1354	0.2571	-0.1553	-8284.6076
power	rrm	1	2	5.2319	1.2588	1.4625	5.1274	1.3448	0.283	0.23	-8279.5398
power	rrm	1	3	3.9151	1.1912	1.2173	4.4935	1.2962	0.9536	-0.0739	-8228.3347
power	rrm	1	4	4.4018	1.0335	1.2367	4.3348	1.7029	0.7132	0.1695	-8299.9841
power	rrm	1	5	3.812	0.9338	1.5682	5.8102	1.2884	0.3801	-0.2572	-8093.1178
power	rrm	1	6	5.0642	1.6185	1.4648	4.8339	0.8984	0.4754	0.3606	-8231.5662
power	rrm	1	7	4.9559	1.0659	1.0298	4.6098	1.6192	0.5903	0.1367	-8229.7553
power	rrm	1	8	4.6728	1.2218	1.1692	4.5029	1.6396	0.5465	0.2047	-8291.7548
power	rrm	1	9	4.5683	0.9638	0.9683	5.1973	2.0948	0.3688	0.1741	-8320.5046
power	rrm	1	10	5.6021	1.0212	1.0932	5.2218	1.9242	-0.0129	0.2623	-8237.5261
power	rrm	1	11	5.1713	1.3248	1.1891	5.1362	1.4204	0.4576	0.231	-8332.6378
power	rrm	1	12	5.3858	1.3035	1.3874	5.821	1.425	0.1713	0.1044	-8377.094
power	rrm	1	13	5.19	1.2403	1.0358	4.6501	1.4576	0.6449	0.239	-8288.6952
power	rrm	1	14	4.1911	1.1083	1.0539	5.0081	1.668	0.6295	0.0411	-8255.3559
power	rrm	1	15	4.3373	1.0447	1.3523	5.1179	1.444	0.7826	-0.0715	-8356.2619
power	rrm	1	16	4.3412	1.0053	1.3627	5.5085	1.6139	0.4034	-0.0395	-8274.3255
power	rrm	1	17	5.0919	1.0574	1.189	5.3688	1.8602	0.0221	0.0195	-8236.4133
power	rrm	1	18	5.4116	1.4003	1.383	6.4963	1.391	-0.0616	0.1173	-8358.0369
power	rrm	1	19	4.6982	1.3727	1.2454	4.711	1.4005	0.6903	0.3362	-8364.4603
power	rrm	1	20	5.0802	1.1934	1.4257	5.5809	1.376	0.2812	0.0672	-8300.4686
power	rrm	1	21	4.684	1.1816	1.4092	5.2872	1.3445	0.3434	0.0261	-8207.6514
power	rrm	1	22	5.0924	1.2675	1.3654	5.4483	1.5001	0.3386	0.2173	-8387.1349
power	rrm	1	23	5.1502	1.2782	1.2345	4.6788	1.2205	0.4334	0.0955	-8136.4844
power	rrm	1	24	4.3239	0.9583	1.4591	5.9168	1.7284	0.2547	-0.2429	-8335.9431
power	rrm	1	25	3.4533	1.0823	1.2503	4.7845	1.2841	1.0628	-0.2793	-8221.9643
power	rrm	1	26	5.3254	1.2882	1.2931	5.1062	1.4137	0.4139	0.2612	-8348.1384
power	rrm	1	27	4.4829	1.0566	1.4932	6.4817	1.6281	0.0681	-0.2872	-8333.8903
power	rrm	1	28	5.4359	1.1739	1.0177	4.5129	1.9655	0.1884	0.3929	-8289.2207
power	rrm	1	29	5.2443	1.2581	1.2236	4.939	1.6029	0.2672	0.1989	-8296.862
power	rrm	1	30	4.5897	1.0452	0.9546	4.9558	1.8588	0.5363	0.1807	-8285.7473
power	rrm	1	31	4.923	1.1813	1.1823	4.9963	1.6567	0.3184	0.0263	-8269.1102
power	rrm	1	32	4.8844	1.2584	1.0772	4.9072	1.7833	0.3648	0.3549	-8324.2899
power	rrm	1	33	5.0527	1.3292	1.303	5.1077	1.5573	0.2297	0.1614	-8311.2456
power	rrm	1	34	4.8927	1.1205	1.1207	4.7881	1.6461	0.5227	0.1351	-8289.2233
power	rrm	1	35	4.1893	1.1373	1.539	5.648	1.2228	0.5912	-0.1927	-8300.1334
power	rrm	1	36	4.443	1.1266	1.4341	5.4906	1.2885	0.7402	-0.0833	-8382.6352
power	rrm	1	37	6.5257	1.4432	1.4111	6.5902	1.4579	-0.1038	0.1101	-8574.6678
power	rrm	1	38	4.1362	1.0797	1.3872	5.2967	1.3048	0.768	-0.1021	-8295.5335
power	rrm	1	39	3.8814	0.626	1.0377	4.6912	2.077	0.824	-0.0685	-8279.2618
power	rrm	1	40	3.4478	0.854	1.4294	5.3504	1.4389	0.8224	-0.3186	-8227.5131
power	rrm	1	41	4.7887	1.1291	1.4598	6.6065	1.3132	0.1126	-0.2641	-8259.8411
power	rrm	1	42	4.185	0.8831	1.6267	6.0221	1.3957	0.488	-0.4296	-8316.7346
power	rrm	1	43	4.3011	1.1622	1.1722	5.1319	1.705	0.4549	-0.0606	-8289.498
power	rrm	1	44	4.2072	0.8557	1.4438	5.9253	1.7011	0.4006	-0.339	-8337.444
power	rrm	1	45	5.0028	1.1944	1.3261	5.4983	1.3409	0.3405	-0.0662	-8254.2366
power	rrm	1	46	3.7394	0.8886	1.1682	4.2492	1.6411	1.094	0.0011	-8282.0003
power	rrm	1	47	4.7329	0.9273	1.3026	5.3782	1.6557	0.1746	-0.0538	-8143.5026
power	rrm	1	48	3.674	0.7278	1.1404	5.0259	1.9685	0.6486	-0.2823	-8235.2258
power	rrm	1	49	5.3813	1.6005	1.2507	5.1862	1.296	0.2613	0.4057	-8330.6633
power	rrm	1	50	5.0227	0.9872	1.3983	6.3227	1.7417	0.0242	-0.146	-8354.1858
power	rrm	1	51	3.8386	0.845	1.3842	5.4628	1.4414	0.9221	-0.2474	-8330.2111
power	rrm	1	52	5.2878	1.3958	1.3095	4.9718	1.2793	0.4151	0.3587	-8300.1475
power	rrm	1	53	5.6175	1.1957	1.2633	5.0802	1.5541	0.204	0.0718	-8297.6462
power	rrm	1	54	5.0884	1.2157	1.2322	5.6275	1.6081	0.1781	0.1143	-8306.9179
power	rrm	1	55	4.6371	1.283	1.6188	6.3807	0.9922	0.2759	-0.2715	-8257.5806
power	rrm	1	56	4.077	1.0668	1.1288	4.9499	1.7217	0.6777	-0.0164	-8305.1022
power	rrm	1	57	3.9092	1.1856	1.0842	4.4994	1.664	0.8394	0.0163	-8309.3905
power	rrm	1	58	5.1207	0.9835	1.0831	4.9699	1.777	0.4794	0.2158	-8310.3691
power	rrm	1	59	4.1985	0.9182	1.1933	5.2839	1.8757	0.4851	-0.166	-8311.3645
power	rrm	1	60	4.0956	1.1812	1.339	5.6424	1.3553	0.3234	-0.0758	-8130.463
power	rrm	1	61	4.4033	1.0271	1.6234	6.1169	1.1934	0.6205	-0.3363	-8382.4748
power	rrm	1	62	5.4658	1.3556	0.9312	4.101	1.5809	0.6742	0.584	-8335.4696
power	rrm	1	63	4.628	1.0072	1.1413	4.9392	1.7828	0.3847	0.0081	-8230.102
power	rrm	1	64	4.366	1.165	1.5329	6.2315	1.3691	0.1322	-0.1991	-8234.0548
power	rrm	1	65	4.6695	0.8749	1.2119	5.182	1.7365	0.5117	-0.0532	-8284.9884
power	rrm	1	66	5.2949	1.08	1.0936	5.2229	1.7819	0.0599	0.1299	-8187.9872
power	rrm	1	67	4.9343	1.1898	1.5038	6.522	1.5239	0.0544	-0.1311	-8399.2728
power	rrm	1	68	5.3926	1.3232	1.4243	5.2802	1.2331	0.5305	0.239	-8415.3739
power	rrm	1	69	5.078	1.2099	0.7573	3.8678	2.0417	0.4543	0.482	-8243.2925
power	rrm	1	70	4.5809	1.465	1.28	4.1943	1.0747	0.7617	0.2525	-8192.1196
power	rrm	1	71	4.4418	1.0488	1.0037	4.5005	1.8153	0.7209	0.2202	-8304.1706
power	rrm	1	72	5.8346	1.4205	1.128	5.0718	1.5478	0.1812	0.3404	-8349.8496
power	rrm	1	73	4.2805	0.9693	1.2672	5.3958	1.6158	0.4665	-0.0251	-8228.5277
power	rrm	1	74	5.0849	1.2295	1.0939	5.0213	1.7774	0.3354	0.1077	-8355.5242
power	rrm	1	75	4.8144	1.2373	1.1925	5.5607	1.4344	0.249	0.0794	-8190.2713
power	rrm	1	76	3.9135	1.2048	1.2942	5.2846	1.3424	0.6287	0.0672	-8207.7672
power	rrm	1	77	4.397	1.0723	1.1463	4.9556	1.6127	0.4799	0.1134	-8181.8635
power	rrm	1	78	3.9755	1.0182	1.3906	5.3705	1.5797	0.6143	-0.1298	-8324.6891
power	rrm	1	79	4.94	1.331	1.1521	4.4647	1.2862	0.5596	0.3476	-8167.5228
power	rrm	1	80	6.3238	1.2107	1.0708	5.2992	1.9321	-0.1312	0.3679	-8366.2547
power	rrm	1	81	4.6848	1.0034	1.1572	5.2662	1.6922	0.1747	0.0905	-8107.3453
power	rrm	1	82	4.2777	0.9558	1.3276	5.1226	1.6355	0.5697	-0.0493	-8282.9253
power	rrm	1	83	4.8556	1.2652	1.0769	5.1494	1.5099	0.4083	0.2385	-8231.6764
power	rrm	1	84	5.3797	1.4252	1.298	4.7815	1.2235	0.4288	0.2109	-8279.8591
power	rrm	1	85	4.9558	1.1868	1.0472	5.0776	1.643	0.5628	0.2525	-8351.3001
power	rrm	1	86	3.619	0.8665	1.2089	4.8173	1.6876	0.801	-0.1102	-8213.1838
power	rrm	1	87	4.7925	1.2621	1.427	4.6684	1.3154	0.5846	0.054	-8303.9543
power	rrm	1	88	5.2148	1.0442	1.2342	5.4497	1.6379	0.0471	0.0651	-8163.3752
power	rrm	1	89	4.1899	0.9044	1.5218	5.4158	1.3554	0.6284	-0.2147	-8246.9608
power	rrm	1	90	4.3724	1.376	1.3171	4.0193	1.1385	0.8403	0.2226	-8193.6042
power	rrm	1	91	5.5133	1.3456	1.2769	5.0613	1.5504	0.3452	0.1656	-8430.5502
power	rrm	1	92	5.0443	1.3776	1.2048	4.8056	1.4853	0.432	0.3216	-8317.426
power	rrm	1	93	4.8288	1.1644	1.47	5.7265	1.2139	0.4926	-0.159	-8325.2038
power	rrm	1	94	5.3369	1.2715	1.3488	5.6366	1.4563	0.033	0.1259	-8250.8331
power	rrm	1	95	4.9143	1.3218	1.0734	4.1811	1.5058	0.6562	0.3332	-8269.8503
power	rrm	1	96	5.4097	1.3376	1.1073	5.4972	1.6791	0.0216	0.1899	-8285.5746
power	rrm	1	97	3.6763	0.8203	1.1895	5.2581	1.7603	0.6337	-0.1347	-8197.1352
power	rrm	1	98	4.6677	0.9684	1.0784	5.2035	1.8779	0.2343	-0.0127	-8194.4475
power	rrm	1	99	4.813	1.2369	1.4009	5.2281	1.4556	0.3177	0.0608	-8288.944
power	rrm	1	100	4.2938	1.135	1.4909	5.8594	1.0705	0.6358	-0.1806	-8257.3312
type1	rrm	1	1	3.9595	0.7661	1.1807	5.7889	2.1287	-0.2489	-0.3234	-7972.5961
type1	rrm	1	2	4.817	1.1585	1.4706	5.0841	1.4562	-0.1637	0.012	-7964.3392
type1	rrm	1	3	4.1632	1.2616	1.287	4.4833	1.2608	0.2404	-0.1314	-7868.0019
type1	rrm	1	4	4.1982	0.9827	1.1647	4.1637	1.8087	0.2301	0.1283	-7954.7451
type1	rrm	1	5	3.6144	0.8774	1.5395	5.4048	1.3046	0.0776	-0.3697	-7778.9846
type1	rrm	1	6	4.6247	1.5178	1.5534	4.7503	0.9173	0.0047	0.1207	-7862.2047
type1	rrm	1	7	4.9714	1.1774	1.1561	4.7867	1.4995	-0.1532	0.0366	-7841.4673
type1	rrm	1	8	4.1719	1.1774	1.2187	4.2513	1.591	0.202	0.0453	-7936.0644
type1	rrm	1	9	4.1925	0.8844	0.9	4.3868	2.188	0.0936	0.1255	-7964.4167
type1	rrm	1	10	4.6132	0.8453	1.1088	4.9382	2.0379	-0.2513	0.0155	-7886.6035
type1	rrm	1	11	4.9102	1.3596	1.1947	5.063	1.4083	-0.0594	0.1571	-7983.9707
type1	rrm	1	12	4.8964	1.2254	1.3826	5.363	1.5032	-0.1213	-0.0484	-8074.4309
type1	rrm	1	13	4.8913	1.2634	1.0776	4.5415	1.4149	0.113	0.1188	-7913.3823
type1	rrm	1	14	4.1565	1.1054	0.9812	4.6938	1.7583	0.1134	0.0161	-7905.2301
type1	rrm	1	15	4.1101	1.0664	1.3354	4.8627	1.4726	0.2376	-0.136	-7981.5731
type1	rrm	1	16	4.0684	1.0211	1.3447	5.0276	1.5945	0.0013	-0.099	-7900.7055
type1	rrm	1	17	5.0335	1.0595	1.1906	5.0725	1.8216	-0.4275	0.0182	-7873.9266
type1	rrm	1	18	5.0553	1.3171	1.2761	5.6482	1.5164	-0.3311	0.0638	-8009.305
type1	rrm	1	19	4.5831	1.3353	1.335	4.9417	1.4486	0.0417	0.1091	-8051.2488
type1	rrm	1	20	4.8278	1.225	1.4042	5.2082	1.3415	-0.0611	-0.0092	-7988.3543
type1	rrm	1	21	4.6135	1.2022	1.3794	4.7835	1.3408	-0.0617	0.0058	-7858.5712
type1	rrm	1	22	4.8842	1.229	1.2072	4.6172	1.6523	0.0163	0.217	-8046.0888
type1	rrm	1	23	4.7543	1.2866	1.1618	4.0379	1.2155	0.2484	0.1273	-7821.8119
type1	rrm	1	24	4.1849	0.983	1.3327	5.0463	1.8169	-0.064	-0.1823	-7994.9426
type1	rrm	1	25	3.9608	1.2988	1.2264	4.5467	1.1487	0.4473	-0.1221	-7897.6024
type1	rrm	1	26	5.2123	1.3062	1.2671	4.806	1.4003	-0.0558	0.2501	-7995.4728
type1	rrm	1	27	4.3215	1.1662	1.479	5.799	1.5035	-0.2486	-0.2651	-7983.8434
type1	rrm	1	28	5.1408	1.2586	0.9964	3.8166	1.8148	-0.0253	0.3755	-7943.9429
type1	rrm	1	29	4.8023	1.2302	1.3445	4.9506	1.5055	-0.1591	-0.0153	-7953.3899
type1	rrm	1	30	4.8742	1.1356	1.1855	5.1462	1.6564	-0.1329	-0.0211	-7988.9069
type1	rrm	1	31	4.9137	1.1136	1.1768	4.9683	1.7915	-0.3132	-0.0714	-7914.6128
type1	rrm	1	32	4.4178	1.2337	1.065	4.5158	1.7944	0.0644	0.2157	-8004.1276
type1	rrm	1	33	4.5063	1.2515	1.3294	4.8249	1.5341	-0.0787	-0.0289	-7955.1187
type1	rrm	1	34	4.4655	1.0604	1.1076	4.5989	1.6929	0.126	0.0268	-7949.933
type1	rrm	1	35	3.7989	1.1016	1.5701	5.3549	1.2056	0.192	-0.3284	-7942.7717
type1	rrm	1	36	4.3187	1.1709	1.3551	4.9662	1.3314	0.2977	-0.0555	-8041.7256
type1	rrm	1	37	6.2621	1.3936	1.4178	6.2359	1.485	-0.5673	-0.0102	-8225.9752
type1	rrm	1	38	3.7235	1.19	1.4866	4.8213	1.1078	0.344	-0.1677	-7882.2628
type1	rrm	1	39	3.8182	0.6947	1.0769	4.2941	2.0187	0.2293	-0.1134	-7865.9308
type1	rrm	1	40	3.6928	0.9077	1.3435	5.0049	1.5289	0.28	-0.3169	-7926.4968
type1	rrm	1	41	4.9179	1.2494	1.4009	5.8858	1.2658	-0.3735	-0.1881	-7874.1295
type1	rrm	1	42	3.6454	0.8625	1.5325	5.4463	1.4701	0.2216	-0.4241	-7981.4351
type1	rrm	1	43	4.3936	1.2442	1.0966	4.8014	1.6827	-0.0441	0.0061	-7932.8693
type1	rrm	1	44	4.2442	1.0205	1.3814	5.6834	1.7164	-0.2452	-0.2455	-7970.0087
type1	rrm	1	45	4.7423	1.1906	1.3339	5.623	1.4153	-0.2777	-0.1319	-7897.8031
type1	rrm	1	46	3.4892	0.9795	1.2958	4.2913	1.5337	0.4258	-0.0944	-7879.5598
type1	rrm	1	47	4.2217	0.9306	1.2998	4.7635	1.5986	0.056	-0.1503	-7859.8687
type1	rrm	1	48	3.6396	0.8339	1.1304	4.8948	1.9074	0.1196	-0.2873	-7890.7603
type1	rrm	1	49	4.7353	1.4574	1.3062	4.7913	1.3445	-0.0886	0.152	-7948.074
type1	rrm	1	50	4.5727	0.9373	1.3801	5.9372	1.7719	-0.2992	-0.2844	-8025.5072
type1	rrm	1	51	3.5074	0.7815	1.4259	5.4943	1.5117	0.3101	-0.4225	-7958.653
type1	rrm	1	52	5.1157	1.3199	1.3535	4.9722	1.3525	-0.1722	0.1914	-7948.3797
type1	rrm	1	53	5.1523	1.1948	1.2356	4.8966	1.5974	-0.1772	-0.023	-7979.6849
type1	rrm	1	54	4.2845	1.143	1.306	4.908	1.5358	0.0302	-0.0695	-7943.3936
type1	rrm	1	55	4.7232	1.313	1.6164	5.8449	1.0374	-0.2193	-0.3124	-7927.5876
type1	rrm	1	56	3.6783	0.9873	1.1364	4.8896	1.8088	0.2214	-0.1692	-7976.3037
type1	rrm	1	57	3.5893	1.1658	1.1283	4.4765	1.6669	0.2628	-0.1043	-7910.9712
type1	rrm	1	58	4.9448	1.0162	1.1511	4.5416	1.7205	0.0018	0.124	-7950.9376
type1	rrm	1	59	4.2604	0.9593	1.178	5.0923	1.8617	-0.0603	-0.1761	-7964.0445
type1	rrm	1	60	4.0057	1.239	1.3662	4.9659	1.2715	0.0118	-0.1015	-7800.82
type1	rrm	1	61	4.2926	1.1221	1.5648	5.6656	1.2075	0.131	-0.2858	-8042.9377
type1	rrm	1	62	4.8318	1.332	1.0731	4.1355	1.4965	0.2374	0.3254	-7994.8981
type1	rrm	1	63	4.3924	1.0426	1.0618	4.6026	1.8461	-0.0433	0.0206	-7890.5445
type1	rrm	1	64	4.1626	1.1775	1.4436	5.3371	1.4028	-0.1467	-0.2146	-7875.1112
type1	rrm	1	65	4.3377	0.9098	1.1811	4.604	1.6919	0.1938	-0.0707	-7934.512
type1	rrm	1	66	5.2444	1.1487	1.1994	5.2039	1.6431	-0.4506	0.0396	-7853.5612
type1	rrm	1	67	4.6135	1.227	1.4971	6.1578	1.4892	-0.2833	-0.1709	-8091.5425
type1	rrm	1	68	5.3424	1.3272	1.3939	5.0513	1.302	-0.1027	0.1771	-8035.5215
type1	rrm	1	69	4.8726	1.2808	0.7766	3.6581	1.9303	0.1628	0.4546	-7974.3076
type1	rrm	1	70	4.3732	1.375	1.225	4.0912	1.2446	0.225	0.152	-7840.6089
type1	rrm	1	71	4.7885	1.1468	1.0774	4.5394	1.7619	-0.0435	0.1927	-7949.0224
type1	rrm	1	72	5.1298	1.3337	1.2148	4.9721	1.494	-0.0769	0.0598	-8046.0239
type1	rrm	1	73	4.0545	0.888	1.3717	5.7143	1.6148	-0.0815	-0.2819	-7919.9934
type1	rrm	1	74	4.7142	1.2484	1.0687	4.5637	1.7504	0.0611	0.0754	-8046.7329
type1	rrm	1	75	4.6169	1.3399	1.2063	5.2475	1.3989	-0.25	0.0718	-7826.446
type1	rrm	1	76	4.018	1.2074	1.3487	5.0004	1.2706	0.1783	-0.0174	-7893.2852
type1	rrm	1	77	4.5411	1.1025	1.1699	5.18	1.6412	-0.2643	0.0172	-7814.8568
type1	rrm	1	78	3.6535	0.9871	1.3747	4.7013	1.5436	0.3251	-0.2267	-7959.3818
type1	rrm	1	79	4.314	1.2371	1.1741	4.2625	1.3529	0.1604	0.1534	-7792.7838
type1	rrm	1	80	5.9172	1.2338	1.2047	5.4069	1.7638	-0.6331	0.1537	-7993.5192
type1	rrm	1	81	4.3554	1.0384	1.2214	4.877	1.5542	-0.0856	-0.0376	-7793.2656
type1	rrm	1	82	4.4696	1.0598	1.3066	4.8585	1.6223	-0.0755	-0.0459	-7909.6664
type1	rrm	1	83	4.331	1.1483	1.119	4.89	1.5373	0.0956	0.0089	-7905.6145
type1	rrm	1	84	5.3272	1.4417	1.341	4.9563	1.27	-0.2796	0.113	-7916.0062
type1	rrm	1	85	4.8714	1.2232	1.0654	4.8683	1.6273	0.0047	0.191	-7995.6506
type1	rrm	1	86	3.4347	0.8209	1.3035	4.8641	1.7057	0.2012	-0.3218	-7854.8966
type1	rrm	1	87	4.8059	1.2779	1.4118	4.6356	1.3935	-0.0879	0.0044	-7931.8166
type1	rrm	1	88	4.9451	1.0717	1.2828	5.1536	1.5456	-0.3514	-0.0305	-7802.0259
type1	rrm	1	89	4.3379	0.9641	1.6428	5.9052	1.2976	-0.1318	-0.3523	-7933.5751
type1	rrm	1	90	4.0396	1.3083	1.2783	3.8504	1.2609	0.3612	0.1031	-7835.4246
type1	rrm	1	91	5.4503	1.3841	1.2336	4.7378	1.5632	-0.1085	0.1358	-8111.0656
type1	rrm	1	92	4.7477	1.3429	1.2058	4.4632	1.528	0.036	0.2467	-7988.4734
type1	rrm	1	93	4.9917	1.2761	1.4102	5.5031	1.2062	-0.1609	-0.0959	-7944.7286
type1	rrm	1	94	5.2338	1.3389	1.4493	5.4915	1.3087	-0.382	0.0194	-7946.8707
type1	rrm	1	95	4.5263	1.2519	1.0824	4.0056	1.5668	0.1789	0.1744	-7896.5579
type1	rrm	1	96	4.953	1.163	1.114	5.2049	1.8331	-0.3784	0.0348	-7936.0326
type1	rrm	1	97	3.743	0.8863	1.3477	5.4194	1.6582	-0.0585	-0.2686	-7847.2534
type1	rrm	1	98	4.6755	1.0438	1.0684	5.0573	1.8417	-0.3295	-0.0135	-7823.9504
type1	rrm	1	99	4.8554	1.3735	1.3699	5.164	1.3563	-0.1588	0.1142	-7981.4576
type1	rrm	1	100	4.2617	1.1902	1.5952	5.924	1.0141	-0.0263	-0.2946	-7904.6352
