# Supplementary material for: Genotype–covariate correlation and interaction disentangled by a whole-genome multivariate reaction norm model
Source: Nat Commun. 2019 May 20;10:2239. doi: 10.1038/s41467-019-10128-w (PMC6527612; doi:10.1038/s41467-019-10128-w)
Supplement: Supplementary file 13 — Source Data [file 41467_2019_10128_MOESM13_ESM.zip › data/fs11/fs11_res_gci.txt]

V1	V2	V3	V4	V5	V6	V7	V8
power	gci	0.25	1	0.419999	2.342586	1.405704	30.76
power	gci	0.25	2	0.409392	1.412121	2.365651	12.747
power	gci	0.25	3	5e-06	2.192526	2.109987	25.599
power	gci	0.25	4	0.209503	2.814786	1.250997	42.673
power	gci	0.25	5	0.227371	2.941785	1.078773	49.44
power	gci	0.25	6	0.301498	2.070978	2.016668	23.181
power	gci	0.25	7	0.286482	1.718362	2.077784	20.767
power	gci	0.25	8	0.015067	2.419845	1.815879	32.837
power	gci	0.25	9	5e-06	2.302333	2.032302	30.709
power	gci	0.25	10	0.276904	1.575087	2.331574	14.867
power	gci	0.25	11	5e-06	2.41579	1.860988	33.154
power	gci	0.25	12	0.334016	2.46825	1.363619	36.249
power	gci	0.25	13	0.146479	2.37475	1.685889	37.118
power	gci	0.25	14	0.239331	1.976416	2.029525	22.454
power	gci	0.25	15	0.180146	2.376707	1.682492	34.037
power	gci	0.25	16	5e-06	1.904468	2.339275	22.299
power	gci	0.25	17	0.190612	1.912351	2.037387	22.59
power	gci	0.25	18	4e-06	2.854219	1.279264	51.758
power	gci	0.25	19	0.372317	2.048232	1.766154	27.629
power	gci	0.25	20	0.432221	1.996626	1.793753	24.305
power	gci	0.25	21	5e-06	2.421674	1.832164	33.622
power	gci	0.25	22	0.459395	2.229743	1.573891	28.579
power	gci	0.25	23	4e-06	1.930851	2.262459	24.519
power	gci	0.25	24	0.334509	2.044068	1.80827	24.814
power	gci	0.25	25	0.182733	1.358444	2.509405	12.818
power	gci	0.25	26	0.281936	2.255126	1.871713	27.696
power	gci	0.25	27	0.080888	2.379254	1.865408	31.83
power	gci	0.25	28	0.187295	1.817607	2.291021	17.856
power	gci	0.25	29	0.354598	1.797151	1.92542	19.622
power	gci	0.25	30	0.242512	2.410203	1.601811	31.838
power	gci	0.25	31	0.06208	3.453748	0.673593	72.281
power	gci	0.25	32	4e-06	2.461151	1.710649	35.479
power	gci	0.25	33	0.048251	2.073885	2.080859	25.651
power	gci	0.25	34	0.317627	2.325407	1.545691	28.133
power	gci	0.25	35	0.420875	1.983081	1.93675	20.514
power	gci	0.25	36	0.464249	1.964363	1.95393	21.974
power	gci	0.25	37	0.352304	2.197169	1.841109	26.958
power	gci	0.25	38	0.290963	1.88773	2.021305	21.667
power	gci	0.25	39	0.278995	2.411685	1.520421	35.054
power	gci	0.25	40	0.254017	2.021513	1.874339	23.281
power	gci	0.25	41	0.23722	2.088964	1.836844	29
power	gci	0.25	42	0.344682	2.214781	1.514569	30.315
power	gci	0.25	43	0.258442	2.426737	1.418283	37.495
power	gci	0.25	44	0.430679	1.751767	2.092822	17.457
power	gci	0.25	45	0.463774	1.428211	2.190011	12.693
power	gci	0.25	46	0.228884	2.158478	1.889959	28.973
power	gci	0.25	47	0.028523	3.059781	1.158643	54.485
power	gci	0.25	48	0.085221	2.854772	1.277774	45.617
power	gci	0.25	49	0.126876	1.974548	2.152337	22.785
power	gci	0.25	50	5e-06	2.731321	1.569113	43.154
power	gci	0.25	51	0.180904	1.582608	2.394947	15.435
power	gci	0.25	52	0.315137	2.613553	1.306895	37.708
power	gci	0.25	53	4e-06	3.333202	0.826065	71.162
power	gci	0.25	54	0.257965	2.145514	1.726661	28.342
power	gci	0.25	55	0.253523	2.543373	1.458767	35.423
power	gci	0.25	56	4e-06	2.331315	1.778037	36.589
power	gci	0.25	57	0.255972	1.756391	2.268738	17.214
power	gci	0.25	58	0.187342	1.649439	2.373126	15.811
power	gci	0.25	59	0.359772	1.772386	2.066452	18.062
power	gci	0.25	60	0.236761	1.835098	2.05997	20.878
power	gci	0.25	61	0.361885	1.964349	1.996963	22.648
power	gci	0.25	62	0.117848	2.464147	1.658535	34.357
power	gci	0.25	63	0.298287	2.676445	1.198215	42.263
power	gci	0.25	64	0.207278	2.038138	2.003668	24.078
power	gci	0.25	65	0.211291	2.281234	1.793385	28.872
power	gci	0.25	66	0.459136	1.998896	1.843015	21.867
power	gci	0.25	67	0.409817	1.28731	2.648938	10.004
power	gci	0.25	68	5e-06	1.861771	2.582779	18.808
power	gci	0.25	69	4e-06	2.691907	1.407037	47.269
power	gci	0.25	70	0.160068	2.322128	1.631846	32.589
power	gci	0.25	71	4e-06	2.170108	2.065287	29.892
power	gci	0.25	72	5e-06	2.179753	2.123131	29.359
power	gci	0.25	73	0.109864	2.204481	1.703422	32.831
power	gci	0.25	74	4e-06	2.384854	1.729824	35.375
power	gci	0.25	75	0.208316	2.707899	1.277304	45.595
power	gci	0.25	76	0.332148	2.591701	1.148746	40.899
power	gci	0.25	77	4e-06	2.763577	1.440686	45.53
power	gci	0.25	78	0.49797	1.272135	2.440844	9.852
power	gci	0.25	79	4e-06	2.740509	1.480404	49.562
power	gci	0.25	80	0.027246	3.010138	1.258562	53.969
power	gci	0.25	81	0.339254	1.65934	2.1569	15.801
power	gci	0.25	82	0.023963	2.277052	1.881027	31.857
power	gci	0.25	83	0.364016	2.161762	1.623839	34.167
power	gci	0.25	84	4e-06	2.578271	1.553757	40.065
power	gci	0.25	85	5e-06	2.672973	1.619926	41.173
power	gci	0.25	86	0.342514	1.830341	2.10736	18.435
power	gci	0.25	87	0.132581	1.911969	2.017661	22.83
power	gci	0.25	88	0.341508	2.012252	1.748449	31.294
power	gci	0.25	89	0.051295	2.469067	1.665348	34.896
power	gci	0.25	90	0.129421	1.702322	2.349507	17.548
power	gci	0.25	91	0.221538	2.120298	1.790997	29.914
power	gci	0.25	92	5e-06	2.487428	1.8125	32.306
power	gci	0.25	93	0.196747	2.806005	1.128676	49.753
power	gci	0.25	94	0.07667	1.673085	2.265751	17.865
power	gci	0.25	95	0.106943	2.481942	1.707444	32.304
power	gci	0.25	96	0.069868	3.077626	1.138932	54.385
power	gci	0.25	97	0.319891	2.589229	1.292844	39.996
power	gci	0.25	98	0.306238	2.185664	1.592272	29.906
power	gci	0.25	99	0.226362	1.516725	2.348033	14.009
power	gci	0.25	100	0.356226	2.142759	1.687453	27.46
power	gci	1	1	0.46332	2.005187	3.270244	12.214
power	gci	1	2	6e-06	2.678027	3.288536	22.106
power	gci	1	3	0.148821	2.629311	3.225938	19.577
power	gci	1	4	6e-06	2.496528	3.298589	21.726
power	gci	1	5	0.170724	2.435786	3.230149	16.815
power	gci	1	6	0.295376	2.031721	3.289997	13.263
power	gci	1	7	0.007649	2.498285	3.224943	20.29
power	gci	1	8	0.301869	2.615735	2.934439	21.72
power	gci	1	9	0.531822	2.030782	3.063481	14.382
power	gci	1	10	0.140158	2.950759	2.687562	27.266
power	gci	1	11	0.439585	1.770756	3.729722	9.614
power	gci	1	12	0.648767	2.003774	3.239889	12.512
power	gci	1	13	6e-06	2.920406	2.670612	27.774
power	gci	1	14	6e-06	2.890169	2.962795	26.854
power	gci	1	15	0.570042	2.016305	3.149842	13.825
power	gci	1	16	6e-06	2.730641	2.977117	24.096
power	gci	1	17	0.179544	2.339342	3.228874	16.23
power	gci	1	18	6e-06	2.355467	3.582703	16.397
power	gci	1	19	0.192544	2.437126	3.035375	17.741
power	gci	1	20	0.460273	2.679838	2.465852	24.584
power	gci	1	21	0.272796	2.497806	2.938714	20.771
power	gci	1	22	0.324582	1.505805	3.6265	7.279
power	gci	1	23	0.708621	1.861967	2.96871	12.303
power	gci	1	24	0.319094	1.713401	3.530094	9.66
power	gci	1	25	0.016178	3.60559	2.361884	39.76
power	gci	1	26	0.147647	2.000414	3.518009	13.978
power	gci	1	27	6e-06	1.713356	4.099016	9.519
power	gci	1	28	6e-06	3.179644	2.82083	30.885
power	gci	1	29	6e-06	2.247889	3.413095	17.269
power	gci	1	30	6e-06	2.553465	3.328346	19.999
power	gci	1	31	6e-06	2.869938	2.65945	28.164
power	gci	1	32	0.449573	2.229473	2.97568	16.795
power	gci	1	33	0.290726	1.639972	3.69828	8.776
power	gci	1	34	0.187425	2.219589	3.378886	16.383
power	gci	1	35	0.1911	1.770285	3.701986	10.605
power	gci	1	36	0.475188	3.1795	1.912776	33.327
power	gci	1	37	0.616676	2.297062	2.922463	15.584
power	gci	1	38	0.013513	2.785563	2.971173	24.871
power	gci	1	39	0.028882	2.766519	3.05587	22.029
power	gci	1	40	0.11396	1.481277	4.146323	6.901
power	gci	1	41	0.476597	1.353684	3.73925	6.451
power	gci	1	42	6e-06	2.289319	3.455295	16.806
power	gci	1	43	0.02966	2.023613	3.87763	11.952
power	gci	1	44	0.224886	2.417865	3.219879	17.311
power	gci	1	45	0.834979	2.458412	2.47667	19.367
power	gci	1	46	0.577518	1.665174	3.368364	9.45
power	gci	1	47	0.0292	1.60168	4.171807	7.498
power	gci	1	48	0.327708	2.529864	2.817303	20.79
power	gci	1	49	0.026655	3.55326	2.311192	41.087
power	gci	1	50	0.072933	2.581418	3.149372	18.722
power	gci	1	51	0.05212	1.936113	3.5873	12.081
power	gci	1	52	0.451294	1.869289	3.518487	11.866
power	gci	1	53	0.138813	2.51074	3.379909	17.98
power	gci	1	54	0.169423	2.470654	3.175412	19.413
power	gci	1	55	0.063975	1.798548	3.837548	10.355
power	gci	1	56	6e-06	2.386603	3.287487	18.015
power	gci	1	57	6e-06	2.574951	2.928159	23.497
power	gci	1	58	6e-06	2.845184	2.749329	25.97
power	gci	1	59	0.284239	1.512326	3.648244	9.817
power	gci	1	60	6e-06	2.405731	3.110679	20.494
power	gci	1	61	0.051449	2.906279	2.814804	25.227
power	gci	1	62	0.194048	2.177029	3.392444	15.274
power	gci	1	63	0.290695	1.905708	3.339811	13.288
power	gci	1	64	0.021105	3.024867	2.828693	27.604
power	gci	1	65	0.021907	2.313494	3.39767	19.318
power	gci	1	66	6e-06	2.95464	2.780294	29.029
power	gci	1	67	0.198642	3.108977	2.541389	32.115
power	gci	1	68	0.312968	1.395716	4.134013	5.787
power	gci	1	69	0.192011	1.801957	3.780628	11.035
power	gci	1	70	0.206478	2.168576	3.129251	17.69
power	gci	1	71	0.651526	1.671358	3.439374	9.057
power	gci	1	72	6e-06	2.581875	3.008182	23.462
power	gci	1	73	0.541096	1.5912	3.456938	7.762
power	gci	1	74	0.073467	1.996939	3.535645	12.597
power	gci	1	75	0.014065	2.283233	3.49695	17.971
power	gci	1	76	0.116093	2.323782	3.266018	17.916
power	gci	1	77	0.099447	1.727815	3.738261	11.08
power	gci	1	78	0.105095	1.777721	3.823784	11.498
power	gci	1	79	0.374226	2.014437	3.417804	13.854
power	gci	1	80	0.047151	1.982451	3.573386	12.952
power	gci	1	81	6e-06	3.021349	2.871083	31.135
power	gci	1	82	0.43844	2.203114	2.67678	18.472
power	gci	1	83	6e-06	2.577899	3.147589	22.99
power	gci	1	84	6e-06	2.985763	3.086728	27
power	gci	1	85	0.343437	2.675347	2.625569	23.74
power	gci	1	86	0.367988	2.14899	2.961027	16.789
power	gci	1	87	0.333205	1.851291	3.569605	11.456
power	gci	1	88	0.604401	1.579371	3.462127	8.155
power	gci	1	89	0.097706	2.183673	3.375163	16.539
power	gci	1	90	0.418249	1.639921	3.83113	7.851
power	gci	1	91	6e-06	3.760253	1.836332	49.968
power	gci	1	92	0.284663	1.542065	4.121897	7.972
power	gci	1	93	6e-06	2.147751	3.556375	15.436
power	gci	1	94	0.164948	2.673406	3.05215	22.764
power	gci	1	95	0.059416	2.164606	3.405713	15.978
power	gci	1	96	0.128145	2.230127	3.349353	17.132
power	gci	1	97	0.291235	1.751408	3.583553	10.05
power	gci	1	98	0.302309	2.789689	2.576215	24.58
power	gci	1	99	0.03273	2.684011	3.115428	21.383
power	gci	1	100	0.654653	2.578403	2.548327	21.633
