# Supplementary material for: Genotype–covariate correlation and interaction disentangled by a whole-genome multivariate reaction norm model
Source: Nat Commun. 2019 May 20;10:2239. doi: 10.1038/s41467-019-10128-w (PMC6527612; doi:10.1038/s41467-019-10128-w)
Supplement: Supplementary file 13 — Source Data [file 41467_2019_10128_MOESM13_ESM.zip › data/fs7/fs7_res_mrnm_1.txt]

V1	V2	V3	V4	V5	V6	V7	V8	V9	V10	V11	V12	V13	V14	V15	V16	V17	V18	V19	V20	V21	V22	V23	V24	V25	V26	V27	V28	V29	V30
type1	1	0	0.25	1	0.9429	0.1048	0.9175	0.0889	-0.0984	0.0675	0	1	0.2273	0.0204	0.0231	0.0167	0	1	0	1	0.0132	0.0173	0.9865	0.1076	1.1009	0.0964	0.1179	0.0722	-12747.7571
type1	1	0	0.25	2	0.9905	0.1064	0.9557	0.0868	0.0161	0.0673	0	1	0.232	0.0209	0.0285	0.0172	0	1	0	1	-0.005	0.0175	0.9998	0.1096	1.0399	0.0936	-0.0067	0.0717	-12817.1167
type1	1	0	0.25	3	0.9662	0.1098	1.0261	0.0904	0.0573	0.0697	0	1	0.2331	0.0211	0.0231	0.0175	0	1	0	1	-0.0132	0.0179	1.094	0.1129	1.0182	0.0968	-0.0263	0.0743	-13028.6269
type1	1	0	0.25	4	0.9302	0.1048	0.995	0.0863	0.0129	0.0666	0	1	0.2448	0.0215	0.0705	0.0176	0	1	0	1	0.0101	0.0176	1.0599	0.1081	0.9671	0.0923	-0.0231	0.0709	-12773.2282
type1	1	0	0.25	5	1.0717	0.1092	1.0322	0.0853	0.1422	0.0676	0	1	0.2752	0.0233	0.0589	0.0183	0	1	0	1	0.0273	0.0181	0.9311	0.1113	0.8996	0.0906	-0.1554	0.071	-12812.2011
type1	1	0	0.25	6	1.0401	0.1032	1.0117	0.0885	0.1179	0.0671	0	1	0.231	0.021	0.0471	0.0168	0	1	0	1	-0.002	0.0175	0.9084	0.1056	0.9972	0.0948	-0.1786	0.0709	-12785.8833
type1	1	0	0.25	7	0.9876	0.106	1.0392	0.0878	0.0669	0.0674	0	1	0.264	0.0225	0.0366	0.0178	0	1	0	1	-0.0228	0.0182	1.0089	0.1087	0.9387	0.0935	-0.035	0.0713	-12876.9425
type1	1	0	0.25	8	1.0276	0.1067	1.0448	0.0878	0.0015	0.0677	0	1	0.2545	0.0219	0.0266	0.0174	0	1	0	1	-0.0198	0.0179	0.9299	0.1084	0.9449	0.0935	0.0161	0.0712	-12826.7111
type1	1	0	0.25	9	1.1009	0.1069	1.051	0.0895	-0.0907	0.0687	0	1	0.2538	0.0214	0.0459	0.0174	0	1	0	1	0.0072	0.018	0.863	0.1082	0.9967	0.0956	0.0862	0.0722	-12958.2911
type1	1	0	0.25	10	1.0165	0.1064	0.9321	0.0872	-0.016	0.0674	0	1	0.2349	0.0208	0.0523	0.0173	0	1	0	1	-0.0175	0.0176	0.9679	0.1083	1.0798	0.0944	-0.027	0.0719	-12846.1596
type1	1	0	0.25	11	0.7611	0.1071	0.9307	0.0898	-0.0846	0.0688	0	1	0.2822	0.022	0.0155	0.0177	0	1	0	1	0.0061	0.018	1.1869	0.1122	1.1079	0.0974	0.1127	0.0742	-12928.8219
type1	1	0	0.25	12	1.0867	0.1106	1.1376	0.0896	0.0228	0.0697	0	1	0.2438	0.0218	0.0152	0.0177	0	1	0	1	-0.0086	0.0181	0.957	0.1125	0.8942	0.0945	-0.0399	0.0731	-13032.5643
type1	1	0	0.25	13	1.0055	0.1072	0.9011	0.0878	0.0243	0.0679	0	1	0.2145	0.0207	0.0447	0.0169	0	1	0	1	-0.0084	0.0175	1.03	0.1104	1.1205	0.0955	0.0027	0.0728	-12888.5061
type1	1	0	0.25	14	0.9178	0.1092	0.9719	0.0869	0.1034	0.0682	0	1	0.2322	0.021	0.0559	0.0176	0	1	0	1	-0.0116	0.0176	1.1301	0.1134	1.034	0.0936	-0.0967	0.073	-12910.8375
type1	1	0	0.25	15	0.9033	0.1036	1.0127	0.087	-0.0271	0.0666	0	1	0.2396	0.0212	0.0233	0.017	0	1	0	1	0.0095	0.0176	1.0388	0.1072	0.9505	0.0929	0.0751	0.0707	-12696.3252
type1	1	0	0.25	16	0.9704	0.1067	0.8821	0.0858	-0.0704	0.067	0	1	0.2507	0.0215	0.0502	0.0175	0	1	0	1	0.0117	0.0178	1.0136	0.1097	1.1049	0.0934	0.1014	0.0717	-12823.3695
type1	1	0	0.25	17	0.9634	0.1078	0.9624	0.0885	0.0538	0.0682	0	1	0.2386	0.0215	0.0795	0.0173	0	1	0	1	-0.0068	0.0178	1.0502	0.1107	1.0581	0.0954	-0.0319	0.0728	-12907.3745
type1	1	0	0.25	18	0.8625	0.1046	1.0849	0.0899	-0.0858	0.0681	0	1	0.2429	0.0208	0.0453	0.0169	0	1	0	1	-0.0087	0.0177	1.0781	0.1088	0.9322	0.0954	0.1302	0.0723	-12814.9056
type1	1	0	0.25	19	0.8596	0.108	1.076	0.0876	-0.1755	0.068	0	1	0.2653	0.0223	0.0428	0.0176	0	1	0	1	0.0234	0.0181	1.1355	0.1121	0.9244	0.093	0.1952	0.0723	-12917.0479
type1	1	0	0.25	20	1.0453	0.1085	0.8408	0.0893	-0.0726	0.0685	0	1	0.2166	0.0212	0.0533	0.0172	0	1	0	1	-0.0032	0.0176	1.0301	0.1101	1.1997	0.0979	0.0846	0.0737	-12981.2274
type1	1	0	0.25	21	1.0063	0.109	0.974	0.088	-0.0273	0.0688	0	1	0.262	0.022	0.0472	0.0177	0	1	0	1	-0.0101	0.018	0.9811	0.112	1.0438	0.0948	-0.0348	0.0731	-12929.6016
type1	1	0	0.25	22	0.9606	0.1095	1.1935	0.0882	0.0049	0.0688	0	1	0.2426	0.022	0.0258	0.0175	0	1	0	1	0.0041	0.0179	1.0621	0.1129	0.8119	0.0921	-0.0083	0.0722	-12938.3685
type1	1	0	0.25	23	0.9185	0.1038	0.9708	0.0885	0.105	0.0672	0	1	0.2223	0.0202	0.047	0.0166	0	1	0	1	0.0017	0.0173	1.0319	0.1072	1.0547	0.0954	-0.0683	0.0717	-12785.4241
type1	1	0	0.25	24	1.0724	0.1073	0.8568	0.0857	-0.0731	0.0672	0	1	0.282	0.0232	0.0737	0.0179	0	1	0	1	0.0129	0.018	0.8645	0.1083	1.1033	0.0934	0.0579	0.0714	-12767.1139
type1	1	0	0.25	25	0.9774	0.1086	0.9444	0.0883	-0.0741	0.0685	0	1	0.2589	0.0218	0.024	0.0176	0	1	0	1	0.0171	0.018	1.0064	0.1109	1.069	0.0954	0.0922	0.073	-12906.7894
type1	1	0	0.25	26	0.9529	0.1064	0.8837	0.0868	0.054	0.0674	0	1	0.2529	0.0216	0.0536	0.0176	0	1	0	1	-0.0233	0.0178	1.0329	0.1099	1.1007	0.0944	-0.0606	0.0723	-12818.5693
type1	1	0	0.25	27	0.8548	0.1057	1.108	0.0896	-0.0018	0.0682	0	1	0.2501	0.0215	0.0526	0.0174	0	1	0	1	0.0054	0.0178	1.1125	0.1101	0.8741	0.0946	0.0403	0.0723	-12803.7035
type1	1	0	0.25	28	1.1839	0.1076	0.9813	0.0856	-0.0537	0.0671	0	1	0.2253	0.0213	0.0613	0.0173	0	1	0	1	0.0201	0.0176	0.8244	0.1079	0.9803	0.0917	0.03	0.0705	-12779.1464
type1	1	0	0.25	29	0.9358	0.105	0.9642	0.0861	-0.0984	0.0665	0	1	0.2747	0.0224	0.0731	0.0176	0	1	0	1	-0.0267	0.0181	0.9919	0.1079	1.021	0.0926	0.1049	0.0707	-12794.169
type1	1	0	0.25	30	1.1968	0.1082	0.8084	0.0856	-0.0463	0.0674	0	1	0.2337	0.0218	0.0416	0.0174	0	1	0	1	-0.0073	0.0176	0.8106	0.1085	1.1824	0.0941	-0.0176	0.0718	-12830.3509
type1	1	0	0.25	31	0.9202	0.1075	1.0052	0.0874	-0.099	0.0678	0	1	0.2394	0.0215	0.0831	0.0173	0	1	0	1	0.0355	0.0177	1.0882	0.1109	0.9833	0.0936	0.1269	0.0723	-12838.0841
type1	1	0	0.25	32	1.1406	0.107	1.0674	0.0851	-0.0621	0.0668	0	1	0.2795	0.0229	0.0244	0.0181	0	1	0	1	1e-04	0.0181	0.8128	0.1075	0.8892	0.0901	0.0693	0.0697	-12819.2767
type1	1	0	0.25	33	1.0739	0.1085	1.0705	0.0877	0.0338	0.0687	0	1	0.2728	0.0226	0.0707	0.0181	0	1	0	1	0.0299	0.0181	0.9036	0.1108	0.8948	0.0929	-0.0051	0.0719	-12845.803
type1	1	0	0.25	34	1.096	0.1111	0.851	0.0875	0.0889	0.0688	0	1	0.2485	0.022	0.0611	0.0177	0	1	0	1	0.0275	0.0179	0.9272	0.1124	1.1591	0.0957	-0.0477	0.0735	-12921.097
type1	1	0	0.25	35	0.7701	0.1077	0.9699	0.087	0.0426	0.0677	0	1	0.265	0.0223	0.068	0.0178	0	1	0	1	-0.0152	0.0181	1.2473	0.1133	1.0225	0.0936	-0.0178	0.073	-12907.3173
type1	1	0	0.25	36	0.9382	0.1055	1.101	0.0899	0.002	0.0685	0	1	0.2656	0.0217	0.0749	0.0175	0	1	0	1	-0.0031	0.018	1.0171	0.1091	0.9196	0.0952	0.0084	0.0723	-12902.1472
type1	1	0	0.25	37	0.8373	0.1041	1.0239	0.087	-0.1173	0.0663	0	1	0.2434	0.0213	0.0631	0.017	0	1	0	1	0.0132	0.0175	1.0963	0.1078	0.9561	0.0929	0.1391	0.0707	-12712.0784
type1	1	0	0.25	38	1.0342	0.1066	1.0478	0.0893	-0.026	0.0686	0	1	0.2957	0.0227	0.0701	0.018	0	1	0	1	0.0254	0.0183	0.8852	0.1081	0.9743	0.0953	-0.0017	0.0721	-12918.8524
type1	1	0	0.25	39	1.0367	0.1071	0.9709	0.0858	-0.0356	0.0671	0	1	0.2385	0.0219	0.0549	0.0174	0	1	0	1	0.0088	0.0177	0.9681	0.1092	0.9943	0.0921	0.0314	0.0712	-12797.231
type1	1	0	0.25	40	1.0909	0.1106	0.8981	0.0858	0.1079	0.0681	0	1	0.2374	0.0218	0.0255	0.0178	0	1	0	1	-0.0029	0.0179	0.969	0.1125	1.0821	0.0931	-0.1484	0.0725	-12904.2755
type1	1	0	0.25	41	1.0422	0.1074	1.15	0.0889	0.0023	0.0683	0	1	0.249	0.022	0.0242	0.0174	0	1	0	1	0.0164	0.018	0.9416	0.1088	0.852	0.0934	0.0049	0.0714	-12893.3696
type1	1	0	0.25	42	0.9751	0.1081	1.0941	0.0863	0.0351	0.0678	0	1	0.2684	0.0228	0.0707	0.018	0	1	0	1	0.0411	0.018	1.0263	0.1113	0.8714	0.0911	-0.0379	0.0713	-12861.8421
type1	1	0	0.25	43	1.0991	0.1088	1.028	0.0864	-0.0369	0.0679	0	1	0.2514	0.0217	0.0829	0.0177	0	1	0	1	0.0126	0.0177	0.875	0.1102	0.9272	0.092	0.049	0.0713	-12770.184
type1	1	0	0.25	44	0.9792	0.1087	1.0283	0.0869	0.0329	0.0682	0	1	0.2509	0.022	0.029	0.0173	0	1	0	1	-0.0256	0.0179	0.991	0.1115	0.9499	0.0926	-0.0656	0.0721	-12805.9089
type1	1	0	0.25	45	0.8957	0.1071	0.9313	0.0851	0.1476	0.0669	0	1	0.2661	0.0224	0.0767	0.0181	0	1	0	1	0.01	0.0179	1.1234	0.1113	1.0285	0.0919	-0.1389	0.0717	-12838.1032
type1	1	0	0.25	46	1.0603	0.1072	0.9564	0.0854	0.0628	0.0672	0	1	0.2792	0.0225	0.0785	0.0182	0	1	0	1	-0.0265	0.018	0.8939	0.1088	1.0057	0.0918	-0.0692	0.071	-12802.925
type1	1	0	0.25	47	1.0278	0.1089	1.0806	0.089	0.0363	0.069	0	1	0.2656	0.0226	0.0555	0.0178	0	1	0	1	0.0067	0.018	0.9562	0.1108	0.9242	0.0945	-0.0908	0.0726	-12920.4697
type1	1	0	0.25	48	0.9255	0.1033	0.8905	0.0868	0.0525	0.0665	0	1	0.2329	0.0208	0.046	0.0169	0	1	0	1	-0.0178	0.0174	1.025	0.1067	1.1153	0.0945	-0.0531	0.0713	-12760.5558
type1	1	0	0.25	49	0.8673	0.1061	0.9671	0.0879	-0.0943	0.0677	0	1	0.283	0.0226	0.0357	0.0181	0	1	0	1	-0.0109	0.0183	1.1169	0.1101	1.0251	0.0946	0.131	0.0724	-12910.0922
type1	1	0	0.25	50	0.901	0.1086	1.1859	0.0882	-0.0881	0.0684	0	1	0.2533	0.022	0.0458	0.0177	0	1	0	1	-0.032	0.0181	1.1234	0.1123	0.8006	0.0921	0.0335	0.072	-12914.6223
type1	1	0	0.25	51	1.1297	0.1073	1.0349	0.0883	-0.1106	0.0684	0	1	0.2679	0.0225	0.0277	0.0178	0	1	0	1	-0.0118	0.018	0.8371	0.1082	0.9614	0.0942	0.1185	0.0717	-12886.9881
type1	1	0	0.25	52	1.0597	0.1078	0.9251	0.089	-0.0916	0.0685	0	1	0.2741	0.0225	0.0482	0.018	0	1	0	1	-0.0125	0.0182	0.9263	0.1092	1.1006	0.0965	0.0899	0.0728	-12973.2078
type1	1	0	0.25	53	0.8586	0.1104	0.9449	0.0881	0.1005	0.0692	0	1	0.2387	0.0217	0.071	0.0176	0	1	0	1	-0.0122	0.0178	1.1895	0.1156	1.0555	0.0951	-0.0504	0.0744	-12902.175
type1	1	0	0.25	54	0.8899	0.1093	1.0526	0.0855	-0.1008	0.0675	0	1	0.2235	0.0216	0.0298	0.0175	0	1	0	1	-0.024	0.0176	1.1859	0.1137	0.902	0.0907	0.1033	0.0719	-12840.881
type1	1	0	0.25	55	1.0001	0.1077	1.1169	0.0888	-0.0197	0.0685	0	1	0.2241	0.0212	0.0305	0.0174	0	1	0	1	-0.0276	0.0176	1.0505	0.1107	0.8804	0.0937	0.0519	0.0721	-12909.2102
type1	1	0	0.25	56	0.9461	0.1043	1.0595	0.0896	-0.0346	0.0677	0	1	0.2488	0.0211	0.0374	0.0172	0	1	0	1	0.0093	0.0177	0.9874	0.1071	0.95	0.0954	0.0211	0.0716	-12807.4152
type1	1	0	0.25	57	1.0346	0.1067	0.8487	0.0873	0.0832	0.0674	0	1	0.2107	0.0211	0.0359	0.0168	0	1	0	1	0.0081	0.0173	0.9817	0.1087	1.1396	0.0954	-0.0984	0.0723	-12780.0686
type1	1	0	0.25	58	0.8887	0.1087	0.9752	0.0876	-0.0392	0.0683	0	1	0.2669	0.0217	0.0582	0.0179	0	1	0	1	-0.0376	0.0181	1.113	0.1126	1.0448	0.0943	0.0371	0.0731	-12952.7658
type1	1	0	0.25	59	1.0398	0.1086	0.9945	0.0875	-0.0064	0.0682	0	1	0.2505	0.0216	0.081	0.0178	0	1	0	1	0.0032	0.0179	0.9706	0.1106	1.0075	0.0939	-0.0134	0.0722	-12905.8743
type1	1	0	0.25	60	1.0331	0.1071	0.9545	0.0863	-0.0962	0.0673	0	1	0.261	0.022	0.0159	0.0177	0	1	0	1	0.0109	0.0181	0.949	0.109	1.0428	0.0931	0.114	0.0715	-12884.3685
type1	1	0	0.25	61	1.0406	0.111	1.2326	0.0893	-0.0505	0.07	0	1	0.2752	0.0227	0.0348	0.0184	0	1	0	1	0.0043	0.0183	0.9843	0.1134	0.7613	0.0928	0.0793	0.0727	-13001.0901
type1	1	0	0.25	62	1.0717	0.1074	1.1381	0.0893	0.0559	0.0688	0	1	0.249	0.0214	0.0694	0.0175	0	1	0	1	0.0185	0.0177	0.8897	0.1092	0.8762	0.0941	-0.0851	0.0718	-12872.9371
type1	1	0	0.25	63	0.9518	0.107	1.0235	0.0876	-0.0028	0.0678	0	1	0.2707	0.0223	0.0646	0.018	0	1	0	1	0.01	0.0181	1.0473	0.1105	0.9785	0.0937	-0.0171	0.0719	-12936.9126
type1	1	0	0.25	64	0.9841	0.1045	1.0512	0.0877	-0.0188	0.067	0	1	0.2458	0.0215	0.0927	0.0175	0	1	0	1	0.026	0.0178	1.0185	0.1071	0.9511	0.0934	-0.0042	0.0709	-12880.9009
type1	1	0	0.25	65	0.9993	0.1091	0.9976	0.0907	-0.0569	0.0696	0	1	0.2231	0.0203	0.0637	0.0174	0	1	0	1	-0.0055	0.0177	1.0455	0.1121	1.063	0.0976	0.0353	0.0742	-13005.5806
type1	1	0	0.25	66	1.0991	0.1074	1.1315	0.0917	0.0032	0.0696	0	1	0.2415	0.0206	0.042	0.0174	0	1	0	1	0.0049	0.0179	0.8841	0.1086	0.9216	0.0969	-0.0265	0.0728	-12975.1325
type1	1	0	0.25	67	0.8353	0.1054	0.92	0.0883	0.0086	0.0675	0	1	0.2258	0.0206	0.0458	0.0168	0	1	0	1	0.0144	0.0174	1.1435	0.1102	1.1004	0.0958	-0.0543	0.0728	-12813.4495
type1	1	0	0.25	68	1.1726	0.1061	1.0359	0.0883	-0.1147	0.0679	0	1	0.233	0.0212	0.036	0.0174	0	1	0	1	0.0018	0.0176	0.8259	0.1068	0.9514	0.0941	0.075	0.0711	-12840.4162
type1	1	0	0.25	69	1.0321	0.1085	0.8779	0.0834	-0.0172	0.0665	0	1	0.249	0.0222	0.0505	0.0178	0	1	0	1	-0.0063	0.0178	0.9876	0.1107	1.0724	0.0906	-0.0261	0.071	-12800.3265
type1	1	0	0.25	70	0.9794	0.1081	1.2634	0.0905	-0.1192	0.0695	0	1	0.2531	0.0216	0.0269	0.0176	0	1	0	1	-0.0199	0.0181	1.0112	0.1111	0.7254	0.0937	0.1074	0.0723	-12888.5766
type1	1	0	0.25	71	0.8734	0.1053	1.0451	0.0889	0.1292	0.0678	0	1	0.2362	0.0208	0.0313	0.0169	0	1	0	1	-0.0064	0.0176	1.0884	0.1093	0.9796	0.0948	-0.087	0.0723	-12841.5171
type1	1	0	0.25	72	0.7354	0.1075	1.0233	0.088	-0.0592	0.0682	0	1	0.2613	0.0223	0.0291	0.0177	0	1	0	1	-0.01	0.018	1.276	0.1134	0.9591	0.0939	0.0474	0.0733	-12873.7527
type1	1	0	0.25	73	1.1255	0.1066	1.1277	0.0883	0.0808	0.0681	0	1	0.2672	0.0219	0.0585	0.0177	0	1	0	1	0.0147	0.0181	0.8224	0.1075	0.8795	0.0931	0.0199	0.0709	-12885.4702
type1	1	0	0.25	74	0.9528	0.1063	1.0891	0.0872	0.0081	0.0672	0	1	0.273	0.022	0.0903	0.0177	0	1	0	1	-0.0198	0.0181	0.9992	0.1089	0.9073	0.0924	-0.0214	0.0708	-12865.3489
type1	1	0	0.25	75	1.0559	0.1085	0.9483	0.0867	0.0193	0.0679	0	1	0.2431	0.0218	0.0817	0.0177	0	1	0	1	-0.0339	0.0177	0.9664	0.1105	1.0184	0.0934	-0.0084	0.072	-12825.5913
type1	1	0	0.25	76	1.0148	0.1103	0.9825	0.0849	-0.1178	0.0679	0	1	0.2707	0.0228	0.0719	0.0185	0	1	0	1	-0.0065	0.0181	1.008	0.1131	0.9363	0.0908	0.0632	0.0718	-12788.5772
type1	1	0	0.25	77	0.9137	0.1063	1.1462	0.0878	0.0163	0.0677	0	1	0.2271	0.0211	0.0374	0.0173	0	1	0	1	0.0049	0.0176	1.1122	0.1102	0.8239	0.0921	-0.0089	0.0714	-12824.5794
type1	1	0	0.25	78	0.7967	0.1078	1.0033	0.0892	0.0829	0.0686	0	1	0.246	0.0214	0.0621	0.0174	0	1	0	1	0.0016	0.018	1.2406	0.1129	1.0486	0.0959	-0.122	0.0738	-13018.8725
type1	1	0	0.25	79	1.0878	0.1066	1.0702	0.0875	0.1525	0.0677	0	1	0.2262	0.0209	0.0676	0.0173	0	1	0	1	0.0071	0.0175	0.9085	0.1083	0.9108	0.0928	-0.1637	0.071	-12799.2174
type1	1	0	0.25	80	1.0391	0.1054	0.9968	0.0867	-0.0034	0.0671	0	1	0.2333	0.0211	0.0255	0.0172	0	1	0	1	-0.004	0.0175	0.9317	0.1073	0.9662	0.0928	0.01	0.0709	-12736.1237
type1	1	0	0.25	81	0.9886	0.1066	1.0755	0.089	-0.0432	0.0683	0	1	0.2525	0.0216	0.063	0.0175	0	1	0	1	0.0184	0.0178	0.9958	0.1092	0.9463	0.0946	0.0047	0.072	-12919.1315
type1	1	0	0.25	82	1.116	0.1084	1.1203	0.0867	-0.0656	0.068	0	1	0.2327	0.0219	0.0326	0.0177	0	1	0	1	0.0234	0.0178	0.9355	0.1104	0.8452	0.0912	0.0762	0.0711	-12880.7946
type1	1	0	0.25	83	0.9877	0.109	0.8329	0.0855	-0.152	0.0679	0	1	0.2592	0.0223	0.0457	0.0181	0	1	0	1	-0.0119	0.018	1.0423	0.1125	1.1404	0.0935	0.0943	0.0729	-12870.4525
type1	1	0	0.25	84	0.8895	0.1064	1.0923	0.0867	0.014	0.0673	0	1	0.2684	0.0225	0.0299	0.0178	0	1	0	1	0.0027	0.0181	1.0879	0.1102	0.8433	0.0914	-0.0081	0.0711	-12770.8631
type1	1	0	0.25	85	1.2502	0.1099	1.2072	0.0887	-0.1509	0.0692	0	1	0.2843	0.0229	0.0466	0.0183	0	1	0	1	0.0171	0.0184	0.7188	0.1091	0.7874	0.0925	0.1548	0.071	-12948.5483
type1	1	0	0.25	86	0.8956	0.1067	0.992	0.0894	-0.1006	0.0685	0	1	0.2542	0.0218	0.0514	0.0175	0	1	0	1	0.0204	0.018	1.1107	0.1108	1.0482	0.0961	0.0429	0.0732	-12975.6981
type1	1	0	0.25	87	0.9537	0.1046	0.9737	0.0861	-0.1017	0.0667	0	1	0.2706	0.0224	0.0492	0.0178	0	1	0	1	0.0348	0.0179	0.9907	0.1076	0.9697	0.0923	0.0799	0.0708	-12722.1245
type1	1	0	0.25	88	0.9723	0.1073	1.0124	0.0879	-0.0233	0.0681	0	1	0.263	0.022	0.0579	0.0177	0	1	0	1	0.004	0.0179	0.9961	0.1103	0.9895	0.0941	0.0525	0.0722	-12872.5677
type1	1	0	0.25	89	0.8826	0.1091	1.0267	0.0898	-0.0821	0.0693	0	1	0.2588	0.0217	0.0786	0.0175	0	1	0	1	-0.0017	0.0181	1.1189	0.1133	1.0334	0.0963	0.1017	0.0741	-13022.5496
type1	1	0	0.25	90	1.1051	0.1084	1.0201	0.0886	-0.2094	0.0687	0	1	0.2365	0.0216	0.0436	0.0174	0	1	0	1	0.0042	0.018	0.9186	0.1105	0.9921	0.0948	0.2209	0.0725	-12929.0638
type1	1	0	0.25	91	1.2186	0.1094	1.0956	0.0876	-0.0344	0.0687	0	1	0.2444	0.0215	0.0849	0.0176	0	1	0	1	-0.0312	0.0178	0.7786	0.1096	0.9052	0.0927	0.0065	0.0715	-12893.9885
type1	1	0	0.25	92	0.8553	0.1066	1.1203	0.0891	0.0682	0.0683	0	1	0.2526	0.0215	0.0491	0.0177	0	1	0	1	-0.0093	0.018	1.1588	0.1112	0.8862	0.0941	-0.016	0.0724	-12925.26
type1	1	0	0.25	93	1.0139	0.1104	1.0241	0.0893	-0.0431	0.0696	0	1	0.2317	0.0213	0.0361	0.0176	0	1	0	1	0.0082	0.0178	1.0393	0.1134	1.0001	0.0956	0.0153	0.0738	-12978.5382
type1	1	0	0.25	94	0.9767	0.1084	0.9243	0.0871	0.0446	0.068	0	1	0.2669	0.0223	0.0535	0.018	0	1	0	1	0.0029	0.018	1.0217	0.1111	1.0512	0.0941	-0.0549	0.0726	-12861.5917
type1	1	0	0.25	95	1.0947	0.1079	1.0263	0.0877	0.0235	0.0684	0	1	0.25	0.0219	0.0151	0.0177	0	1	0	1	0.0159	0.0181	0.928	0.1099	0.9793	0.0937	-0.0579	0.0721	-12949.3452
type1	1	0	0.25	96	0.9933	0.1067	0.9395	0.0868	0.0444	0.0674	0	1	0.2664	0.0222	0.0593	0.0179	0	1	0	1	0.0011	0.0179	0.9741	0.1092	1.0267	0.0936	-0.0431	0.0717	-12801.2727
type1	1	0	0.25	97	0.964	0.1068	1.047	0.0864	-0.0506	0.0675	0	1	0.2515	0.0216	0.0324	0.0178	0	1	0	1	0.0105	0.0178	1.0437	0.1104	0.9292	0.0919	0.0564	0.0714	-12855.8358
type1	1	0	0.25	98	1.0188	0.1084	1.0514	0.0876	-0.0141	0.0684	0	1	0.2827	0.0227	0.0398	0.0183	0	1	0	1	0.0179	0.0182	0.9662	0.1108	0.9291	0.0931	-0.0276	0.0721	-12905.1704
type1	1	0	0.25	99	0.9098	0.105	0.9154	0.0877	-0.0603	0.0673	0	1	0.2937	0.0228	0.0441	0.0179	0	1	0	1	0.0118	0.0183	1.0167	0.1082	1.0818	0.0951	0.0682	0.0719	-12859.9928
type1	1	0	0.25	100	1.0333	0.1099	1.1589	0.0916	0.0484	0.0704	0	1	0.2683	0.0222	0.0582	0.0179	0	1	0	1	-0.0295	0.0182	0.966	0.1118	0.8659	0.0964	0.0227	0.0736	-12993.9423
type1	1	0	0.25	101	1.0237	0.1079	0.9841	0.0861	0.0188	0.0674	0	1	0.2492	0.0215	0.0312	0.0176	0	1	0	1	0.0243	0.0177	0.9589	0.1103	1.0092	0.0924	-0.0177	0.0714	-12847.3741
type1	1	0	0.25	102	0.9891	0.1068	1.0339	0.0888	0.0292	0.0685	0	1	0.2563	0.0222	0.05	0.0176	0	1	0	1	-0.0016	0.0181	1.0091	0.1097	0.9709	0.0948	0.0774	0.0725	-12908.1807
type1	1	0	0.25	103	0.9721	0.1108	1.0504	0.0877	-0.0377	0.069	0	1	0.2792	0.0236	0.0597	0.0183	0	1	0	1	-0.0425	0.0183	1.0702	0.1141	0.9375	0.0933	0.0552	0.073	-12992.649
type1	1	0	0.25	104	1.0016	0.1074	1.0232	0.0883	-0.0963	0.0683	0	1	0.2425	0.0217	0.0147	0.0174	0	1	0	1	0.0029	0.0179	1.0079	0.1102	0.9886	0.0945	0.0702	0.0724	-12915.9233
type1	1	0	0.25	105	0.9722	0.1065	0.8725	0.0865	-0.0122	0.0672	0	1	0.2751	0.0225	0.0599	0.0177	0	1	0	1	0.029	0.0179	0.9644	0.1088	1.1029	0.0942	-0.0101	0.0718	-12775.6158
type1	1	0	0.25	106	1.0265	0.1057	1.0057	0.0871	-0.0779	0.0673	0	1	0.2712	0.0223	0.0389	0.0176	0	1	0	1	0.0022	0.0179	0.9028	0.1075	0.9675	0.0931	0.093	0.071	-12778.9808
type1	1	0	0.25	107	0.8682	0.1038	0.9522	0.0878	-0.0876	0.067	0	1	0.2511	0.0213	0.0545	0.0171	0	1	0	1	-0.0173	0.0177	1.0839	0.108	1.049	0.0947	0.1411	0.0718	-12802.6949
type1	1	0	0.25	108	1.1131	0.1083	1.0391	0.0882	-0.0766	0.0686	0	1	0.2766	0.0225	0.0483	0.0179	0	1	0	1	-7e-04	0.0184	0.8685	0.1094	0.9931	0.0942	0.0809	0.0721	-13007.8363
type1	1	0	0.25	109	1.0682	0.1076	0.9318	0.088	0.0815	0.0682	0	1	0.2423	0.0217	0.032	0.0173	0	1	0	1	-0.0086	0.0177	0.9071	0.1092	1.0697	0.0952	-0.136	0.0724	-12832.4928
type1	1	0	0.25	110	0.9687	0.1082	0.9952	0.09	-0.0637	0.0692	0	1	0.2975	0.0228	0.0881	0.0181	0	1	0	1	-0.0064	0.0183	0.9674	0.1106	1.0529	0.0969	0.0323	0.0734	-12989.8318
type1	1	0	0.25	111	0.9403	0.1059	1.0173	0.086	0.0735	0.0667	0	1	0.27	0.0226	0.0447	0.0178	0	1	0	1	-0.0242	0.0179	0.9993	0.1082	0.9107	0.0916	-0.1116	0.0706	-12685.3618
type1	1	0	0.25	112	0.8738	0.1086	1.0545	0.0893	0.0384	0.069	0	1	0.2368	0.0212	0.0283	0.0176	0	1	0	1	0.0022	0.0178	1.1851	0.113	0.9703	0.0952	-0.1072	0.0736	-12988.8084
type1	1	0	0.25	113	1.0854	0.1087	1.0067	0.089	0.0343	0.069	0	1	0.2115	0.0207	0.0261	0.0172	0	1	0	1	0.006	0.0174	0.961	0.1109	0.9892	0.0954	-0.0256	0.073	-12868.1721
type1	1	0	0.25	114	0.9964	0.1093	0.9734	0.0885	0.0315	0.0689	0	1	0.269	0.0226	0.0673	0.0181	0	1	0	1	-0.0107	0.0181	1.0135	0.1121	1.0266	0.0953	-0.0993	0.0733	-12937.1016
type1	1	0	0.25	115	1.1093	0.1085	0.9705	0.0875	0.0564	0.0684	0	1	0.2452	0.0214	0.0171	0.0177	0	1	0	1	-0.0109	0.0177	0.8873	0.1104	1.0206	0.0941	-0.0999	0.0723	-12859.1497
type1	1	0	0.25	116	1.0314	0.1078	0.9858	0.0878	0.1147	0.0682	0	1	0.285	0.023	0.082	0.0181	0	1	0	1	0.0193	0.0182	0.9267	0.1093	1.0109	0.0943	-0.1319	0.0721	-12888.0313
type1	1	0	0.25	117	0.9647	0.1087	1.1225	0.0897	-0.0501	0.0692	0	1	0.2818	0.0225	0.0924	0.0184	0	1	0	1	0.0026	0.0181	1.0296	0.1117	0.8716	0.0946	0.0397	0.0728	-12941.8008
type1	1	0	0.25	118	1.0722	0.1093	1.0201	0.0897	0.0113	0.0696	0	1	0.2454	0.0212	0.0682	0.0178	0	1	0	1	0.0347	0.0179	0.9588	0.112	1.0145	0.0961	0.0047	0.0736	-12998.1269
type1	1	0	0.25	119	1.054	0.1072	0.9105	0.0863	-0.0878	0.0671	0	1	0.1945	0.0207	0.0445	0.0169	0	1	0	1	-0.0058	0.0172	1.0106	0.1092	1.0581	0.0935	0.0852	0.0717	-12781.4808
type1	1	0	0.25	120	1.0013	0.1063	0.9964	0.0883	-0.0259	0.0679	0	1	0.2341	0.0208	0.0558	0.0171	0	1	0	1	0.0017	0.0176	0.9692	0.1092	1.0273	0.0948	0.0818	0.0721	-12851.7485
type1	1	0	0.25	121	1.1415	0.1076	1.0043	0.0865	-0.1341	0.0677	0	1	0.2215	0.0205	0.0852	0.0178	0	1	0	1	0.0098	0.0175	0.9117	0.1093	0.9667	0.0925	0.1566	0.0713	-12840.3675
type1	1	0	0.25	122	0.9341	0.1076	0.9842	0.0873	0.0195	0.0678	0	1	0.22	0.0213	0.062	0.0173	0	1	0	1	-0.0138	0.0176	1.1378	0.1113	1.0025	0.0937	0.0249	0.0724	-12887.1898
type1	1	0	0.25	123	0.9039	0.1087	0.9404	0.0888	0.1663	0.0687	0	1	0.2356	0.0211	0.0668	0.0175	0	1	0	1	-0.0306	0.0177	1.1323	0.1132	1.0672	0.096	-0.2344	0.0738	-12897.5644
type1	1	0	0.25	124	0.8759	0.1085	1.0393	0.0884	-0.1405	0.0686	0	1	0.2761	0.0225	0.0516	0.0181	0	1	0	1	6e-04	0.0182	1.1406	0.1125	0.9613	0.0942	0.1484	0.0729	-12968.2715
type1	1	0	0.25	125	1.1799	0.1056	1.0363	0.0872	0.0724	0.0672	0	1	0.2304	0.021	0.0531	0.0174	0	1	0	1	-0.0149	0.0176	0.8033	0.1059	0.9418	0.0929	-0.0337	0.0703	-12792.061
type1	1	0	0.25	126	0.7629	0.1069	1.1358	0.0899	-0.0062	0.0688	0	1	0.2566	0.0216	0.046	0.0173	0	1	0	1	0.0042	0.018	1.2233	0.1129	0.8999	0.0949	-0.0243	0.0732	-12948.1412
type1	1	0	0.25	127	1.0265	0.1126	0.8859	0.0889	-0.0142	0.0701	0	1	0.2186	0.0212	0.0374	0.0177	0	1	0	1	-0.0144	0.0177	1.096	0.1159	1.1419	0.0969	0.0099	0.0752	-13035.0288
type1	1	0	0.25	128	0.8814	0.1096	0.9852	0.0876	-0.0136	0.0684	0	1	0.2492	0.0216	0.0265	0.0175	0	1	0	1	0.0115	0.018	1.1328	0.1133	1.0225	0.0942	0.098	0.0732	-12910.8226
type1	1	0	0.25	129	1.0068	0.1066	0.9628	0.0899	0.0127	0.0688	0	1	0.2385	0.0209	0.0335	0.0174	0	1	0	1	0.0097	0.0177	0.9972	0.1092	1.0802	0.0972	-0.0124	0.0733	-12951.3773
type1	1	0	0.25	130	0.9606	0.1095	0.8957	0.0891	0.1264	0.0692	0	1	0.274	0.0223	0.0526	0.0181	0	1	0	1	0.0296	0.0182	1.048	0.1124	1.1473	0.0971	-0.1623	0.0742	-13021.7082
type1	1	0	0.25	131	0.931	0.1071	1.05	0.0896	-0.0629	0.0684	0	1	0.2553	0.0219	0.0612	0.0175	0	1	0	1	-0.0421	0.0179	1.0483	0.11	0.9577	0.0954	0.1208	0.0726	-12877.8456
type1	1	0	0.25	132	1.1739	0.1092	1.0291	0.0887	0.0571	0.0688	0	1	0.206	0.0203	0.0676	0.0172	0	1	0	1	0.0265	0.0175	0.8927	0.1103	0.9871	0.0948	-0.0442	0.0725	-12929.5951
type1	1	0	0.25	133	0.9889	0.1088	0.9755	0.088	0.0096	0.0687	0	1	0.3044	0.0231	0.0588	0.0185	0	1	0	1	-0.0139	0.0185	0.9762	0.1115	1.0429	0.0948	-0.0391	0.0729	-12992.5623
type1	1	0	0.25	134	1.211	0.1063	0.9743	0.088	-0.0014	0.0678	0	1	0.2165	0.0204	0.0274	0.017	0	1	0	1	0.0068	0.0174	0.7736	0.1061	1.0439	0.0948	-0.0376	0.0712	-12837.2721
type1	1	0	0.25	135	0.9472	0.1044	0.9062	0.0843	0.1413	0.0656	0	1	0.2515	0.0219	0.0522	0.0173	0	1	0	1	-0.0231	0.0176	0.996	0.1069	1.039	0.0912	-0.1298	0.07	-12672.6646
type1	1	0	0.25	136	1.1214	0.1084	0.9533	0.0876	-0.0646	0.0683	0	1	0.2196	0.0211	0.0287	0.0172	0	1	0	1	0.0018	0.0175	0.9039	0.1098	1.0434	0.0945	0.0689	0.0723	-12855.9432
type1	1	0	0.25	137	1.0607	0.1088	1.1253	0.091	-0.0221	0.0697	0	1	0.2091	0.0206	0.0327	0.0171	0	1	0	1	-0.0133	0.0175	1.0044	0.1113	0.9129	0.0963	0.0663	0.0733	-12986.6161
type1	1	0	0.25	138	0.8255	0.1032	0.9629	0.0875	-0.0923	0.0667	0	1	0.2379	0.0208	0.062	0.017	0	1	0	1	0.0032	0.0174	1.1139	0.1079	1.0329	0.0942	0.0591	0.0715	-12728.9645
type1	1	0	0.25	139	1.1044	0.1079	1.0398	0.0861	-0.0968	0.0676	0	1	0.226	0.0212	0.0292	0.0175	0	1	0	1	0.0037	0.0177	0.9384	0.1098	0.9251	0.0916	0.1233	0.0711	-12840.4138
type1	1	0	0.25	140	0.8294	0.1052	1.0082	0.0903	0.0295	0.0683	0	1	0.2676	0.0219	0.0505	0.0174	0	1	0	1	-0.0086	0.018	1.1116	0.1094	1.0179	0.0969	-0.0243	0.073	-12879.1612
type1	1	0	0.25	141	1.099	0.1071	1.1277	0.0869	-0.0644	0.0676	0	1	0.2365	0.0215	0.0434	0.0173	0	1	0	1	0.0073	0.0176	0.8734	0.1083	0.8254	0.0913	0.0574	0.0704	-12746.1122
type1	1	0	0.25	142	0.9133	0.1045	0.955	0.0862	0.0588	0.0666	0	1	0.2267	0.021	0.0687	0.0172	0	1	0	1	-0.0237	0.0174	1.0914	0.1085	1.0163	0.0927	-0.0241	0.0712	-12760.6828
type1	1	0	0.25	143	1.0585	0.1102	0.9933	0.0859	0.0875	0.0681	0	1	0.261	0.0232	0.0287	0.0181	0	1	0	1	-0.0257	0.0182	0.996	0.1122	0.9658	0.0919	-0.1116	0.072	-12917.3573
type1	1	0	0.25	144	1.0629	0.1072	1.0207	0.0883	0.0374	0.0681	0	1	0.2257	0.0213	0.0292	0.0171	0	1	0	1	0.0064	0.0175	0.9388	0.1085	0.9915	0.0945	-0.0656	0.0718	-12868.3978
type1	1	0	0.25	145	1.0425	0.109	1.0109	0.0879	0.0032	0.0685	0	1	0.2613	0.0224	0.0502	0.0179	0	1	0	1	0.0108	0.0181	0.9666	0.1112	0.9843	0.0941	-0.0183	0.0725	-12924.2752
type1	1	0	0.25	146	1.0792	0.1097	1.0861	0.0864	0.0797	0.0682	0	1	0.278	0.0228	0.0665	0.0181	0	1	0	1	-0.0086	0.0183	0.8996	0.1111	0.8977	0.0914	-0.0366	0.0713	-12906.0125
type1	1	0	0.25	147	1.1371	0.1063	0.8868	0.0883	0.0865	0.0678	0	1	0.2409	0.0211	0.0408	0.0174	0	1	0	1	0.0045	0.0177	0.8434	0.1072	1.1378	0.0963	-0.1255	0.072	-12880.8159
type1	1	0	0.25	148	1.1172	0.1104	0.957	0.0864	-0.0509	0.0683	0	1	0.2499	0.0225	0.0264	0.0178	0	1	0	1	0.0114	0.0179	0.9153	0.1118	1.0222	0.0931	-0.0014	0.0723	-12898.7671
type1	1	0	0.25	149	1.0966	0.1077	0.943	0.0889	0.0168	0.0685	0	1	0.2175	0.0208	0.026	0.0171	0	1	0	1	-0.0127	0.0175	0.9348	0.1096	1.0881	0.0963	-0.057	0.0728	-12923.0873
type1	1	0	0.25	150	1.0111	0.1117	0.886	0.0862	0.048	0.0685	0	1	0.2483	0.0222	0.0829	0.0178	0	1	0	1	-0.0132	0.0181	1.0488	0.1142	1.12	0.0939	-0.0573	0.0735	-12965.5775
type1	1	0	0.25	151	1.1139	0.1084	1.0059	0.0881	0.0551	0.0684	0	1	0.2655	0.0219	0.0962	0.0181	0	1	0	1	0.0134	0.0181	0.8844	0.1093	1.0169	0.0946	-0.0146	0.072	-12966.6748
type1	1	0	0.25	152	0.8613	0.1068	0.8869	0.0867	-9e-04	0.0674	0	1	0.2121	0.0207	0.0319	0.0172	0	1	0	1	-0.0119	0.0172	1.1916	0.1119	1.0836	0.0942	-0.0171	0.0727	-12788.0401
type1	1	0	0.25	153	1.1334	0.1092	1.0243	0.0894	0.1453	0.0693	0	1	0.267	0.0225	0.0701	0.0179	0	1	0	1	-0.0041	0.0181	0.8683	0.1106	1.0014	0.0957	-0.1698	0.0729	-12991.5956
type1	1	0	0.25	154	1.1131	0.1105	1.098	0.0886	-0.0336	0.0693	0	1	0.2452	0.0218	0.0617	0.018	0	1	0	1	0.0018	0.0181	0.9596	0.1125	0.933	0.0939	0.002	0.0728	-13063.6014
type1	1	0	0.25	155	1.0235	0.1129	0.9005	0.089	-0.0262	0.07	0	1	0.2639	0.0225	0.0539	0.0182	0	1	0	1	0.0245	0.0183	1.0528	0.1155	1.1309	0.0968	0.0061	0.075	-13085.0835
type1	1	0	0.25	156	1.1936	0.1109	1.0371	0.0887	0.0718	0.0694	0	1	0.2059	0.0206	0.0495	0.0173	0	1	0	1	-0.0086	0.0176	0.8973	0.1121	0.9759	0.0947	-0.035	0.073	-12966.5957
type1	1	0	0.25	157	0.8784	0.102	1.0146	0.0882	-0.0937	0.0664	0	1	0.2479	0.0212	0.0418	0.017	0	1	0	1	0.0072	0.0177	1.0436	0.1053	0.9863	0.0943	0.1256	0.0707	-12756.8558
type1	1	0	0.25	158	1.0975	0.1112	0.9424	0.0885	0.0826	0.0694	0	1	0.2684	0.0229	0.0463	0.018	0	1	0	1	0.0018	0.0183	0.9331	0.1126	1.0786	0.0958	-0.1205	0.0736	-13021.9805
type1	1	0	0.25	159	0.9484	0.1084	0.9233	0.0874	0.0554	0.0684	0	1	0.3205	0.0232	0.0392	0.0182	0	1	0	1	0.0152	0.0185	0.9433	0.1111	1.0972	0.0948	-0.04	0.0728	-12914.9818
type1	1	0	0.25	160	1.1359	0.1086	1.0604	0.088	0.0033	0.0685	0	1	0.2445	0.0213	0.0905	0.0178	0	1	0	1	-0.0258	0.0178	0.8671	0.1096	0.9241	0.0935	0.0502	0.0718	-12852.727
type1	1	0	0.25	161	1.0271	0.1089	1.0968	0.0884	0.0285	0.0686	0	1	0.2056	0.0206	0.0497	0.017	0	1	0	1	-0.0249	0.0175	1.0305	0.1116	0.9029	0.0935	-0.0111	0.0723	-12881.7126
type1	1	0	0.25	162	1.0127	0.1088	0.9252	0.0892	0.0185	0.0689	0	1	0.242	0.0217	0.1001	0.0174	0	1	0	1	-0.0186	0.0177	1.0081	0.1114	1.1059	0.0968	-0.0188	0.0735	-12938.8248
type1	1	0	0.25	163	1.1652	0.11	1.0482	0.0896	-0.0437	0.0696	0	1	0.2757	0.0225	0.0332	0.0183	0	1	0	1	0.0577	0.0184	0.8555	0.1103	0.9815	0.0956	-0.0167	0.0729	-13053.1687
type1	1	0	0.25	164	0.9761	0.1044	0.9947	0.0847	-0.2041	0.0658	0	1	0.2052	0.0201	0.0565	0.0166	0	1	0	1	-0.012	0.0172	0.9985	0.1071	0.9701	0.0907	0.1113	0.0698	-12658.1179
type1	1	0	0.25	165	1.104	0.1095	1.0164	0.0886	-0.1741	0.0689	0	1	0.2583	0.022	0.0796	0.0177	0	1	0	1	-0.0057	0.0182	0.8936	0.1107	0.9938	0.0949	0.1161	0.0726	-12931.2589
type1	1	0	0.25	166	0.8875	0.1116	0.8907	0.0885	-0.0183	0.0698	0	1	0.2948	0.0231	0.0661	0.0184	0	1	0	1	-0.0034	0.0185	1.1284	0.1157	1.1565	0.0966	0.0034	0.075	-13083.6874
type1	1	0	0.25	167	0.9982	0.1081	0.9113	0.0882	0.0294	0.0684	0	1	0.2905	0.0227	0.0664	0.0182	0	1	0	1	0.0038	0.0183	0.9612	0.1105	1.0895	0.0957	-0.0866	0.0729	-12903.0585
type1	1	0	0.25	168	1.0273	0.1062	1.0305	0.0876	-0.069	0.0675	0	1	0.2283	0.0213	0.0399	0.0171	0	1	0	1	-4e-04	0.0175	0.9529	0.1085	0.9554	0.0935	0.0815	0.0714	-12788.7549
type1	1	0	0.25	169	1.1011	0.1092	1.0207	0.0879	0.2305	0.0687	0	1	0.2401	0.0218	0.0465	0.0176	0	1	0	1	-0.0118	0.0178	0.9263	0.1109	0.9644	0.0939	-0.1685	0.0724	-12877.9118
type1	1	0	0.25	170	1.1204	0.1075	0.98	0.0895	0.0893	0.0689	0	1	0.2964	0.0231	0.0453	0.0182	0	1	0	1	-0.02	0.0183	0.8072	0.1083	1.0083	0.0961	-0.1355	0.0725	-12863.1039
type1	1	0	0.25	171	0.9057	0.1062	0.9416	0.0862	0.0684	0.0669	0	1	0.249	0.0216	0.0535	0.0175	0	1	0	1	-0.0053	0.0176	1.0702	0.1099	1.0274	0.0929	-0.0904	0.0716	-12767.3954
type1	1	0	0.25	172	0.9485	0.1056	0.9629	0.0887	0.0047	0.0679	0	1	0.2675	0.0219	0.0192	0.0177	0	1	0	1	-0.0189	0.018	1.0163	0.1091	1.0515	0.0957	0.0285	0.0723	-12898.9854
type1	1	0	0.25	173	0.9524	0.1069	0.9452	0.0854	-0.04	0.0669	0	1	0.2861	0.0232	0.045	0.0183	0	1	0	1	0.0181	0.0182	1.0216	0.1096	1.0026	0.0919	0.0401	0.0712	-12809.0471
type1	1	0	0.25	174	1.1022	0.1083	1.0623	0.0892	-0.1343	0.0687	0	1	0.2266	0.0211	0.0258	0.0173	0	1	0	1	-0.0175	0.0176	0.9083	0.1094	0.9236	0.0948	0.1708	0.0722	-12835.4105
type1	1	0	0.25	175	0.9857	0.1083	0.9661	0.086	-0.0032	0.0674	0	1	0.2308	0.0214	0.0504	0.0174	0	1	0	1	0.0116	0.0175	1.0263	0.1113	0.9829	0.0923	-0.0151	0.0716	-12748.3397
type1	1	0	0.25	176	1.1432	0.1067	0.9116	0.0874	0.028	0.0677	0	1	0.2521	0.0216	0.0737	0.0178	0	1	0	1	0.0072	0.0179	0.8563	0.1075	1.115	0.095	-0.0648	0.0718	-12936.566
type1	1	0	0.25	177	0.9547	0.1069	1.0747	0.0871	-0.1561	0.0676	0	1	0.2351	0.0215	0.0674	0.0175	0	1	0	1	0.0128	0.0177	1.0628	0.1109	0.8876	0.0922	0.1909	0.0715	-12802.662
type1	1	0	0.25	178	0.7637	0.1068	0.9183	0.0886	0.0466	0.0683	0	1	0.2812	0.0223	0.0448	0.0177	0	1	0	1	-0.018	0.0182	1.1955	0.1117	1.1155	0.0962	-0.0683	0.0737	-12939.0695
type1	1	0	0.25	179	0.8987	0.1072	1.0394	0.0887	0.0448	0.0682	0	1	0.2218	0.0208	0.0493	0.0173	0	1	0	1	-0.0033	0.0176	1.1516	0.1117	0.9384	0.0945	-0.0527	0.0727	-12848.6791
type1	1	0	0.25	180	1.0067	0.1076	0.9167	0.0871	0.0253	0.0679	0	1	0.2641	0.0219	0.0733	0.0179	0	1	0	1	-0.0272	0.018	0.9839	0.1105	1.1026	0.0945	-0.0152	0.0724	-12933.2752
type1	1	0	0.25	181	1.0553	0.1098	0.9242	0.0868	0.0276	0.0682	0	1	0.2363	0.0221	0.0044	0.0176	0	1	0	1	-0.0024	0.0178	0.9787	0.1114	1.0389	0.0938	-0.0181	0.0726	-12830.3192
type1	1	0	0.25	182	1.0826	0.1116	0.8766	0.0845	0.0805	0.0678	0	1	0.223	0.022	0.0373	0.0177	0	1	0	1	-0.0045	0.0178	1.0217	0.1135	1.0782	0.0918	-0.101	0.0725	-12881.7147
type1	1	0	0.25	183	0.9477	0.1089	0.9966	0.0874	0.0171	0.0683	0	1	0.2674	0.0222	0.0416	0.0179	0	1	0	1	0.0128	0.018	1.04	0.1121	0.9873	0.0936	0.0128	0.0726	-12873.54
type1	1	0	0.25	184	0.9802	0.106	1.0854	0.088	0.0119	0.0676	0	1	0.2263	0.0207	0.0591	0.0171	0	1	0	1	-0.0178	0.0176	1.0121	0.1091	0.9011	0.0932	-0.032	0.0714	-12802.923
type1	1	0	0.25	185	0.9105	0.1104	1.066	0.0875	0.0304	0.0689	0	1	0.2797	0.0228	0.0442	0.0181	0	1	0	1	-0.008	0.0184	1.0959	0.1139	0.9278	0.0929	-0.0732	0.0729	-12955.0914
type1	1	0	0.25	186	1.1379	0.1098	1.0577	0.0905	-0.0583	0.0696	0	1	0.241	0.0221	0.0419	0.0174	0	1	0	1	0.0057	0.018	0.8808	0.1106	0.9678	0.0965	0.0215	0.0731	-12967.4746
type1	1	0	0.25	187	0.9694	0.1055	1.1696	0.0877	-0.0583	0.0675	0	1	0.2598	0.0224	0.0738	0.0178	0	1	0	1	0.0225	0.0179	1.0178	0.1085	0.7878	0.0917	0.0339	0.0706	-12815.2961
type1	1	0	0.25	188	1.0396	0.1064	1.0171	0.0852	-0.0344	0.0667	0	1	0.2361	0.0221	0.0561	0.0175	0	1	0	1	-0.0057	0.0176	0.974	0.1086	0.9082	0.0906	0.0073	0.0704	-12726.5909
type1	1	0	0.25	189	1.0204	0.1092	0.7952	0.0835	0.0286	0.0668	0	1	0.2375	0.0221	0.0612	0.0178	0	1	0	1	-0.0037	0.0175	1.0262	0.1122	1.1307	0.0916	-0.0683	0.0719	-12742.5779
type1	1	0	0.25	190	1.0034	0.1076	0.9444	0.0878	-0.0308	0.0678	0	1	0.2328	0.0212	0.0084	0.0172	0	1	0	1	0.0178	0.0176	0.9964	0.1096	1.0581	0.0949	0.0549	0.0723	-12846.9762
type1	1	0	0.25	191	0.952	0.1071	0.9339	0.0871	0.1856	0.0676	0	1	0.2806	0.0226	0.0785	0.0178	0	1	0	1	-0.015	0.018	0.9777	0.1095	1.0547	0.0941	-0.1736	0.072	-12806.0567
type1	1	0	0.25	192	1.0039	0.106	1.0367	0.0851	0.192	0.0665	0	1	0.247	0.0225	0.0622	0.0177	0	1	0	1	0.0162	0.0177	1.0133	0.1087	0.9066	0.0904	-0.2587	0.0702	-12785.1224
type1	1	0	0.25	193	0.9841	0.1081	1.0538	0.0849	-0.0445	0.0672	0	1	0.2802	0.0228	0.0639	0.018	0	1	0	1	0.0274	0.0181	0.9792	0.1105	0.9098	0.0901	0.0591	0.0707	-12831.9102
type1	1	0	0.25	194	1.0727	0.1056	1.0257	0.0881	-0.0503	0.0676	0	1	0.2162	0.0207	0.0503	0.017	0	1	0	1	0.0045	0.0174	0.9235	0.1078	0.9575	0.094	-0.0243	0.0713	-12771.6096
type1	1	0	0.25	195	1.1657	0.1076	0.9405	0.0859	-0.051	0.0674	0	1	0.2511	0.022	0.024	0.0175	0	1	0	1	-0.0072	0.0178	0.8031	0.1082	1.0256	0.0926	0.0268	0.071	-12787.6432
type1	1	0	0.25	196	0.9328	0.107	0.8226	0.086	0.0969	0.067	0	1	0.2335	0.0212	0.0441	0.0172	0	1	0	1	-0.0276	0.0176	1.0818	0.1102	1.1792	0.0944	-0.1472	0.0724	-12843.7907
type1	1	0	0.25	197	0.9289	0.1077	1.0681	0.0906	-0.0454	0.0694	0	1	0.2387	0.0212	0.0573	0.0175	0	1	0	1	-0.0025	0.0179	1.1068	0.1116	0.9796	0.0965	0.0374	0.0737	-13009.924
type1	1	0	0.25	198	0.9538	0.104	0.8714	0.086	-0.079	0.0664	0	1	0.2152	0.0208	0.0575	0.0169	0	1	0	1	-0.0048	0.0172	1.0354	0.108	1.0774	0.0935	0.0868	0.0712	-12661.8414
type1	1	0	0.25	199	0.9568	0.107	1.0451	0.0853	-0.1	0.0669	0	1	0.2534	0.0225	0.0595	0.0179	0	1	0	1	0.0032	0.0178	1.0648	0.1099	0.8686	0.0903	0.0562	0.0706	-12747.8706
type1	1	0	0.25	200	1.112	0.1076	0.9947	0.0883	0.1064	0.0683	0	1	0.2494	0.0216	0.0548	0.0177	0	1	0	1	0.013	0.0179	0.8853	0.1086	1.0137	0.0948	-0.1342	0.072	-12906.6253
type1	1	0	0.25	201	1.0758	0.1064	0.9063	0.091	-0.0526	0.069	0	1	0.2736	0.0217	0.046	0.0179	0	1	0	1	-0.0034	0.0181	0.8761	0.1072	1.1616	0.0991	0.1073	0.0734	-12999.6117
type1	1	0	0.25	202	1.0369	0.1079	0.9574	0.0882	0.0277	0.0683	0	1	0.2746	0.0224	0.0468	0.0178	0	1	0	1	-0.013	0.0183	0.9329	0.1101	1.0492	0.0951	-0.0043	0.0725	-12917.3654
type1	1	0	0.25	203	0.8926	0.1087	0.9675	0.087	0.0292	0.0681	0	1	0.221	0.021	0.0669	0.0175	0	1	0	1	-0.007	0.0175	1.182	0.1132	1.015	0.0936	-0.0359	0.073	-12874.6725
type1	1	0	0.25	204	0.8292	0.1052	0.9151	0.0865	-0.0577	0.0667	0	1	0.3048	0.0229	0.0512	0.0181	0	1	0	1	-0.0028	0.0182	1.0819	0.1086	1.0652	0.0937	0.0683	0.0716	-12812.0389
type1	1	0	0.25	205	0.9893	0.1061	1.0205	0.0889	0.0145	0.0682	0	1	0.2611	0.0216	0.0672	0.0175	0	1	0	1	0.0113	0.018	0.9701	0.1089	1.0001	0.0952	-0.0608	0.0723	-12896.5744
type1	1	0	0.25	206	0.8262	0.1059	0.9123	0.0893	-0.0614	0.0681	0	1	0.2639	0.0214	0.0518	0.0174	0	1	0	1	0.0221	0.018	1.133	0.1104	1.1448	0.0972	0.0377	0.0735	-12948.902
type1	1	0	0.25	207	1.1875	0.1079	0.9004	0.0856	0.0123	0.0673	0	1	0.2501	0.0219	0.0612	0.0176	0	1	0	1	-0.0055	0.0177	0.7832	0.1079	1.0698	0.0928	-0.0107	0.071	-12788.7063
type1	1	0	0.25	208	1.0673	0.1109	0.8753	0.0867	0.0258	0.0685	0	1	0.2457	0.0223	0.0369	0.0178	0	1	0	1	0.0077	0.018	0.9871	0.1128	1.1292	0.0946	0.0074	0.0733	-12959.9775
type1	1	0	0.25	209	0.9493	0.1088	1.0433	0.0886	-0.1289	0.0688	0	1	0.2584	0.022	0.0806	0.0178	0	1	0	1	0.036	0.0179	1.0507	0.112	0.9513	0.0944	0.0885	0.0728	-12883.3333
type1	1	0	0.25	210	0.9138	0.1102	1.1041	0.0878	0.0566	0.0689	0	1	0.2669	0.0225	0.0598	0.018	0	1	0	1	0.0396	0.0182	1.1087	0.1138	0.892	0.0928	-0.0942	0.0728	-12957.854
type1	1	0	0.25	211	0.8518	0.1074	0.9228	0.0857	-0.0146	0.067	0	1	0.2515	0.0219	0.0312	0.0178	0	1	0	1	0.0065	0.0178	1.166	0.1118	1.0228	0.0925	-0.0116	0.0721	-12783.5267
type1	1	0	0.25	212	0.9471	0.1089	1.1843	0.0891	0.0485	0.069	0	1	0.246	0.022	0.0422	0.0178	0	1	0	1	0.0026	0.018	1.1022	0.1126	0.8041	0.0932	-0.0399	0.0726	-12946.4502
type1	1	0	0.25	213	0.8409	0.1071	1.1882	0.09	0.0411	0.0688	0	1	0.23	0.0206	0.0611	0.0169	0	1	0	1	-0.0304	0.0177	1.1544	0.1118	0.8429	0.0943	-0.0324	0.0727	-12902.7845
type1	1	0	0.25	214	0.8648	0.1073	1.0712	0.0878	-0.026	0.0678	0	1	0.2343	0.0212	0.0505	0.0172	0	1	0	1	-0.0139	0.0178	1.1502	0.1113	0.936	0.0933	0.0265	0.0722	-12884.6785
type1	1	0	0.25	215	0.8886	0.1093	1.0496	0.0889	-0.0894	0.0692	0	1	0.2559	0.0217	0.0591	0.0176	0	1	0	1	-0.0091	0.0181	1.1177	0.1135	0.9664	0.0948	0.0294	0.0736	-12940.4183
type1	1	0	0.25	216	0.884	0.1073	1.1708	0.0895	0.0763	0.0685	0	1	0.2548	0.022	0.027	0.0176	0	1	0	1	-0.0261	0.0179	1.1124	0.1106	0.8191	0.0937	-0.0874	0.0722	-12882.3818
type1	1	0	0.25	217	0.9585	0.1069	1.0619	0.0894	0.0057	0.0683	0	1	0.2605	0.0216	0.0521	0.0176	0	1	0	1	0.021	0.018	1.0175	0.1091	0.9651	0.0953	-0.0037	0.0723	-12933.2764
type1	1	0	0.25	218	0.9566	0.1075	1.0371	0.0896	-0.0978	0.0687	0	1	0.2913	0.0227	0.0627	0.0179	0	1	0	1	-0.0044	0.0183	0.9722	0.1099	0.9848	0.0958	0.1289	0.0727	-12920.998
type1	1	0	0.25	219	1.0438	0.1085	1.0768	0.088	-0.0461	0.0684	0	1	0.2561	0.0221	0.0342	0.0178	0	1	0	1	0.0405	0.0181	0.9643	0.1104	0.9094	0.0933	0.092	0.072	-12900.4868
type1	1	0	0.25	220	0.7866	0.1041	0.8343	0.0852	0.0579	0.0658	0	1	0.2398	0.0214	0.0868	0.0174	0	1	0	1	-0.005	0.0175	1.2206	0.1091	1.1198	0.0931	-0.0325	0.0715	-12726.5535
type1	1	0	0.25	221	0.9675	0.1078	1.0843	0.0906	0.0427	0.0692	0	1	0.2438	0.0217	0.0532	0.0174	0	1	0	1	0.0268	0.0179	1.0462	0.1107	0.9303	0.0962	-0.0179	0.0732	-12929.6859
type1	1	0	0.25	222	1.0942	0.1099	0.9856	0.0887	-0.0735	0.0692	0	1	0.2692	0.023	0.0555	0.0181	0	1	0	1	-0.01	0.0184	0.9409	0.1117	1.0382	0.0954	0.1007	0.0732	-13038.3135
type1	1	0	0.25	223	1.188	0.1108	1.012	0.0868	0.0054	0.0687	0	1	0.222	0.0213	0.0562	0.0175	0	1	0	1	0.009	0.0176	0.8487	0.1115	0.969	0.0928	-0.0174	0.0721	-12854.749
type1	1	0	0.25	224	0.9997	0.1104	0.9868	0.0886	0.0087	0.0691	0	1	0.2864	0.0228	0.0635	0.0182	0	1	0	1	0.0229	0.0183	0.9845	0.1126	1.0182	0.0952	-0.028	0.0733	-12953.0675
type1	1	0	0.25	225	1.2292	0.1065	1.0665	0.0879	-0.115	0.0678	0	1	0.2303	0.0215	0.0712	0.0174	0	1	0	1	0.0055	0.0176	0.7751	0.1065	0.9189	0.0933	0.1348	0.0707	-12840.0767
type1	1	0	0.25	226	1.1906	0.1076	0.8747	0.0871	0.0319	0.0678	0	1	0.2577	0.022	0.0653	0.0178	0	1	0	1	0.0238	0.0179	0.7914	0.1073	1.133	0.095	-0.0341	0.0718	-12890.9157
type1	1	0	0.25	227	1.0393	0.1084	1.0042	0.0893	0.0095	0.0687	0	1	0.2568	0.022	0.0365	0.0177	0	1	0	1	-4e-04	0.018	0.955	0.1102	1.0181	0.0958	-0.0094	0.0728	-12947.2328
type1	1	0	0.25	228	1.1602	0.1104	0.9509	0.0892	0.0294	0.0696	0	1	0.2187	0.0209	0.0253	0.0173	0	1	0	1	-0.0348	0.0177	0.8879	0.1119	1.0598	0.0962	-0.0615	0.0737	-12917.1752
type1	1	0	0.25	229	0.9826	0.1105	0.908	0.0879	-0.1229	0.0688	0	1	0.2521	0.0219	0.0571	0.0178	0	1	0	1	0.0209	0.0181	1.0716	0.1132	1.1078	0.0955	0.0591	0.0737	-12989.7819
type1	1	0	0.25	230	1.11	0.1093	0.928	0.0881	-0.066	0.0687	0	1	0.2458	0.0217	0.0515	0.0176	0	1	0	1	0.0063	0.0179	0.9009	0.111	1.0786	0.0954	0.0542	0.0729	-12913.3589
type1	1	0	0.25	231	1.1285	0.1072	1.0077	0.0875	0.046	0.068	0	1	0.2489	0.022	0.0181	0.0174	0	1	0	1	0.0097	0.0179	0.8416	0.1079	0.9894	0.0937	-0.0389	0.0714	-12853.0248
type1	1	0	0.25	232	0.8605	0.1086	0.9027	0.0861	-0.0199	0.0679	0	1	0.2763	0.0223	0.047	0.0181	0	1	0	1	-0.0156	0.018	1.1334	0.1133	1.0864	0.0934	-0.0127	0.073	-12890.4689
type1	1	0	0.25	233	0.9862	0.1091	0.9983	0.0891	-0.1319	0.0691	0	1	0.2352	0.0215	0.0436	0.0177	0	1	0	1	0.0078	0.0178	1.083	0.1128	1.0114	0.0956	0.1081	0.0735	-12968.6518
type1	1	0	0.25	234	0.9937	0.1098	1.0308	0.0878	0.0429	0.0688	0	1	0.2503	0.0218	0.0566	0.0176	0	1	0	1	0.0022	0.0179	1.0055	0.1126	0.9545	0.0937	-0.0316	0.0727	-12863.5025
type1	1	0	0.25	235	1.1563	0.109	0.8574	0.0869	-0.0065	0.0682	0	1	0.2224	0.0208	0.0689	0.0173	0	1	0	1	-0.0123	0.0175	0.865	0.1103	1.1454	0.0949	-0.0169	0.0726	-12852.2901
type1	1	0	0.25	236	1.057	0.1103	0.9267	0.0905	-0.0694	0.0698	0	1	0.2499	0.0214	0.0388	0.0175	0	1	0	1	-0.0047	0.018	0.9494	0.1117	1.1209	0.0982	0.0399	0.0743	-12994.5977
type1	1	0	0.25	237	0.964	0.1059	1.0978	0.0908	0.0315	0.0687	0	1	0.2199	0.0202	0.0331	0.0169	0	1	0	1	0.0142	0.0175	1.0466	0.1091	0.9705	0.0965	0.0132	0.0727	-12978.7691
type1	1	0	0.25	238	0.7608	0.1075	0.8329	0.0875	-0.0415	0.0677	0	1	0.2768	0.0224	0.0731	0.0178	0	1	0	1	-0.0265	0.018	1.217	0.1127	1.165	0.0958	0.0036	0.0736	-12860.7862
type1	1	0	0.25	239	0.9697	0.1076	0.9491	0.0863	0.0873	0.0677	0	1	0.2584	0.0223	0.039	0.0178	0	1	0	1	0.0412	0.0179	1.0424	0.1114	1.0434	0.0931	-0.1358	0.0722	-12896.9695
type1	1	0	0.25	240	1.0645	0.108	0.9865	0.087	-0.1159	0.0679	0	1	0.2374	0.0216	0.0642	0.0177	0	1	0	1	-0.0109	0.0177	0.9636	0.1103	0.9809	0.0932	0.1392	0.0719	-12828.4458
type1	1	0	0.25	241	1.0445	0.1094	0.9982	0.0877	-0.093	0.0686	0	1	0.2195	0.0212	0.075	0.0175	0	1	0	1	-0.0074	0.0176	1.0177	0.1118	0.9941	0.094	0.0382	0.0728	-12888.0547
type1	1	0	0.25	242	1.0285	0.1079	0.9649	0.0853	-0.0541	0.0672	0	1	0.2317	0.0217	0.0779	0.0175	0	1	0	1	0.0188	0.0175	0.9898	0.1105	0.9887	0.0916	0.0179	0.0713	-12767.7606
type1	1	0	0.25	243	1.0718	0.1093	1.0542	0.0875	-0.015	0.0683	0	1	0.2613	0.0223	0.0557	0.018	0	1	0	1	0.0054	0.0181	0.9424	0.1107	0.9293	0.093	0.0336	0.0719	-12916.1166
type1	1	0	0.25	244	0.9654	0.1085	0.9881	0.0883	0.0519	0.0686	0	1	0.2746	0.0223	0.057	0.018	0	1	0	1	0.0066	0.018	1.0194	0.1113	1.0214	0.0949	-0.0229	0.0729	-12932.525
type1	1	0	0.25	245	0.9257	0.1079	1.0627	0.0875	0.1275	0.0683	0	1	0.238	0.0214	0.0498	0.0175	0	1	0	1	-0.0211	0.0177	1.0942	0.1126	0.933	0.093	-0.1051	0.0724	-12875.9603
type1	1	0	0.25	246	0.9663	0.1066	1.1102	0.0895	0.0528	0.0688	0	1	0.3239	0.023	0.0491	0.0182	0	1	0	1	0.0052	0.0187	0.9072	0.1093	0.9124	0.0947	-0.1336	0.0721	-12924.0038
type1	1	0	0.25	247	0.9002	0.1083	1.057	0.0877	0.0084	0.0683	0	1	0.3003	0.0237	0.076	0.0183	0	1	0	1	-0.0063	0.0185	1.07	0.1115	0.8948	0.093	0.0456	0.0722	-12853.7586
type1	1	0	0.25	248	1.1799	0.1102	0.9318	0.0895	0.0114	0.0694	0	1	0.2494	0.0215	0.028	0.0176	0	1	0	1	0.0016	0.0179	0.8065	0.1105	1.1008	0.097	-0.0342	0.0733	-12938.3286
type1	1	0	0.25	249	0.7858	0.1043	1.015	0.0887	0.0135	0.0674	0	1	0.2544	0.0217	0.0491	0.0175	0	1	0	1	0.0132	0.0177	1.1928	0.1094	0.9596	0.0947	-0.0709	0.0723	-12787.4395
type1	1	0	0.25	250	1.2393	0.1115	0.9918	0.0887	0.0098	0.0695	0	1	0.266	0.0225	0.032	0.0182	0	1	0	1	-0.0156	0.0183	0.781	0.1109	1.0102	0.0952	-0.0386	0.0728	-12982.0433
type1	1	0	0.25	251	0.9056	0.1059	1.0609	0.0881	-0.0391	0.0676	0	1	0.2348	0.0212	0.0659	0.0172	0	1	0	1	0.0042	0.0176	1.0946	0.1094	0.9369	0.0937	0.0207	0.0717	-12846.4384
type1	1	0	0.25	252	0.8585	0.1074	1.0592	0.0858	0.0632	0.0672	0	1	0.2612	0.0224	0.0661	0.0179	0	1	0	1	-0.0034	0.0181	1.1452	0.1116	0.869	0.0908	-0.0237	0.0713	-12767.9807
type1	1	0	0.25	253	0.8762	0.1028	0.9442	0.0885	0.0405	0.0669	0	1	0.2394	0.021	0.0488	0.0171	0	1	0	1	0.0177	0.0177	1.0954	0.1068	1.0673	0.0956	-0.0776	0.0718	-12826.6158
type1	1	0	0.25	254	0.7659	0.1084	1.0106	0.0876	0.0163	0.0682	0	1	0.2783	0.023	0.0453	0.0179	0	1	0	1	0.0285	0.0182	1.2332	0.1136	0.9776	0.0937	-0.036	0.0732	-12905.9252
type1	1	0	0.25	255	0.7629	0.1073	0.9988	0.088	-0.1676	0.0679	0	1	0.2725	0.0218	0.0668	0.0177	0	1	0	1	-0.0201	0.0182	1.2193	0.1125	1.0253	0.0945	0.1168	0.073	-12933.4275
type1	1	0	0.25	256	0.9961	0.1071	1.1975	0.0892	-0.0214	0.0684	0	1	0.211	0.0203	0.0628	0.017	0	1	0	1	0.0107	0.0174	1.0257	0.1096	0.7937	0.093	-0.0285	0.0715	-12830.2048
type1	1	0	0.25	257	0.8114	0.107	0.9979	0.0854	-0.0405	0.0668	0	1	0.1998	0.0205	0.0372	0.0168	0	1	0	1	-0.011	0.0173	1.2549	0.1122	0.9498	0.0912	0.0265	0.0717	-12746.6583
type1	1	0	0.25	258	1.0594	0.106	1.0595	0.0906	0.0996	0.0686	0	1	0.2855	0.0226	0.0867	0.0178	0	1	0	1	-0.0441	0.0183	0.8753	0.1071	0.9778	0.0967	-0.0809	0.072	-12957.6833
type1	1	0	0.25	259	1.0784	0.1096	0.9767	0.0885	0.0156	0.069	0	1	0.2657	0.0219	0.0455	0.0179	0	1	0	1	-0.0041	0.0182	0.9217	0.111	1.0534	0.0954	0.0085	0.0731	-12990.9503
type1	1	0	0.25	260	1.0118	0.111	0.9048	0.0885	-0.0167	0.0693	0	1	0.2463	0.0219	0.0382	0.0178	0	1	0	1	0.0061	0.0179	1.0275	0.1141	1.1036	0.0961	0.0638	0.0742	-12941.625
type1	1	0	0.25	261	0.9787	0.1069	1.0883	0.0897	-0.0451	0.0685	0	1	0.2297	0.0213	0.0503	0.0173	0	1	0	1	0.0035	0.0176	1.0453	0.1099	0.8978	0.0949	0.024	0.0724	-12853.3836
type1	1	0	0.25	262	0.9719	0.1069	0.7993	0.0879	0.0259	0.0678	0	1	0.2474	0.0215	0.0508	0.0173	0	1	0	1	-0.0106	0.0178	0.9998	0.1098	1.2247	0.0969	-0.1094	0.0732	-12850.3441
type1	1	0	0.25	263	0.9181	0.1066	1.0015	0.0881	-0.0538	0.0679	0	1	0.2583	0.0224	0.0428	0.0177	0	1	0	1	-0.0038	0.0179	1.0755	0.1101	0.9761	0.0943	0.0504	0.0723	-12842.9572
type1	1	0	0.25	264	0.8009	0.105	1.0864	0.0868	-0.0167	0.0669	0	1	0.2881	0.0229	0.0581	0.0177	0	1	0	1	0.0063	0.0181	1.127	0.1088	0.8868	0.0918	0.0043	0.0709	-12808.0024
type1	1	0	0.25	265	1.106	0.109	0.9122	0.0884	-0.0311	0.0688	0	1	0.2146	0.0207	0.0545	0.0171	0	1	0	1	0.0156	0.0174	0.9395	0.111	1.1208	0.0961	0.0305	0.0733	-12935.3607
type1	1	0	0.25	266	0.9295	0.107	1.1125	0.0875	0.0811	0.0678	0	1	0.2583	0.022	0.0592	0.0178	0	1	0	1	0.0065	0.0179	1.0694	0.1106	0.863	0.0922	-0.0709	0.0716	-12859.9254
type1	1	0	0.25	267	0.9636	0.1054	1.0016	0.0855	0.0892	0.0666	0	1	0.198	0.0201	0.0959	0.0168	0	1	0	1	0.0021	0.0171	1.0713	0.1087	0.9679	0.0914	-0.0727	0.0707	-12738.8367
type1	1	0	0.25	268	0.942	0.1064	1.0195	0.0876	0.1282	0.0678	0	1	0.2731	0.0224	0.0471	0.018	0	1	0	1	0.006	0.018	1.0348	0.11	0.9652	0.0936	-0.1718	0.0719	-12864.7562
type1	1	0	0.25	269	1.0173	0.107	1.1099	0.0885	0.0668	0.0681	0	1	0.2376	0.0217	0.0764	0.0174	0	1	0	1	0.0053	0.0177	0.9789	0.1092	0.8545	0.0932	-0.0581	0.0715	-12791.0049
type1	1	0	0.25	270	0.9785	0.1122	1.0415	0.0883	-0.0458	0.0696	0	1	0.2607	0.0225	0.0874	0.0181	0	1	0	1	0.0199	0.0182	1.0838	0.1155	0.9642	0.0941	0.0178	0.0738	-13011.2652
type1	1	0	0.25	271	0.8142	0.1023	1.0061	0.0883	0.0715	0.0667	0	1	0.2471	0.0211	0.0297	0.017	0	1	0	1	0.0121	0.0177	1.1256	0.1072	0.9924	0.0946	-0.0221	0.0714	-12771.3377
type1	1	0	0.25	272	0.949	0.1057	0.9566	0.0863	0.0323	0.0667	0	1	0.2569	0.0216	0.0327	0.0176	0	1	0	1	-0.004	0.0178	1.0164	0.1084	1.0138	0.0928	-0.0115	0.071	-12786.5631
type1	1	0	0.25	273	1.1086	0.1091	1.1104	0.0893	0.1647	0.069	0	1	0.2257	0.0213	0.0473	0.0174	0	1	0	1	-0.0132	0.0178	0.9357	0.1104	0.9119	0.0945	-0.1992	0.0724	-12962.988
type1	1	0	0.25	274	1.1792	0.1098	0.9318	0.088	-0.0243	0.0687	0	1	0.2392	0.0217	0.0295	0.0173	0	1	0	1	-0.0113	0.0179	0.8198	0.1102	1.0754	0.0952	-0.0173	0.0726	-12887.3795
type1	1	0	0.25	275	0.9709	0.1075	1.1111	0.0899	-0.062	0.0688	0	1	0.2676	0.0223	0.0148	0.0176	0	1	0	1	-0.0206	0.0182	1.0045	0.1099	0.9101	0.0951	0.0211	0.0724	-12952.7986
type1	1	0	0.25	276	0.9266	0.106	1.1565	0.0884	-0.0285	0.0678	0	1	0.2685	0.0219	0.0503	0.0178	0	1	0	1	0.0075	0.0181	1.0365	0.1088	0.8362	0.0928	0.0342	0.0712	-12877.203
type1	1	0	0.25	277	1.095	0.1097	1.0137	0.0874	-0.0777	0.0686	0	1	0.2685	0.0224	0.0456	0.0182	0	1	0	1	0.0063	0.0181	0.919	0.1111	0.9791	0.0934	0.0778	0.0722	-12942.8902
type1	1	0	0.25	278	1.0072	0.1075	1.0363	0.0893	0.045	0.0686	0	1	0.2111	0.0203	0.0344	0.0167	0	1	0	1	0.0041	0.0176	1.015	0.1104	1.0093	0.0956	-0.013	0.0728	-12930.3456
type1	1	0	0.25	279	0.9992	0.1086	1.0482	0.0872	0.0616	0.0683	0	1	0.2685	0.0225	0.0524	0.0182	0	1	0	1	-0.005	0.0182	1.0145	0.1112	0.9199	0.0927	-0.0801	0.072	-12893.0459
type1	1	0	0.25	280	1.1107	0.1077	0.9515	0.0871	0.0239	0.0678	0	1	0.2326	0.0217	0.0258	0.0175	0	1	0	1	0.0098	0.0175	0.8982	0.109	1.0215	0.0938	-0.0238	0.0718	-12807.5604
type1	1	0	0.25	281	1.1135	0.1073	1.0055	0.089	-0.1253	0.0685	0	1	0.2687	0.0219	0.0395	0.0175	0	1	0	1	0.003	0.0181	0.8237	0.1079	1.0348	0.0956	0.0887	0.072	-12933.5514
type1	1	0	0.25	282	1.1201	0.1088	0.9684	0.0878	-0.1023	0.0684	0	1	0.257	0.0221	0.0449	0.0179	0	1	0	1	0.0042	0.018	0.8878	0.1097	1.0366	0.0945	0.0921	0.0722	-12932.4224
type1	1	0	0.25	283	0.8826	0.1037	1.0183	0.0858	-0.1229	0.0659	0	1	0.2709	0.0217	0.0836	0.0174	0	1	0	1	-0.0116	0.0177	1.0123	0.1062	0.957	0.0916	0.1082	0.0699	-12707.1509
type1	1	0	0.25	284	0.9892	0.1088	1.0047	0.0894	-0.0361	0.0689	0	1	0.2852	0.0232	0.021	0.0182	0	1	0	1	0.02	0.0183	1.0059	0.1108	0.9867	0.0958	0.0481	0.0731	-12945.5127
type1	1	0	0.25	285	1.1817	0.1083	1.0699	0.0899	0.1061	0.0689	0	1	0.2226	0.0208	0.0726	0.0174	0	1	0	1	-0.023	0.0176	0.8553	0.1083	0.9627	0.0957	-0.1075	0.0722	-12958.1055
type1	1	0	0.25	286	0.8055	0.1104	1.1132	0.0884	-0.0533	0.0691	0	1	0.2791	0.023	0.0573	0.0182	0	1	0	1	0.0224	0.0183	1.2357	0.1154	0.8648	0.0932	0.0268	0.0734	-12963.3189
type1	1	0	0.25	287	1.0938	0.1093	0.903	0.0858	0.0343	0.068	0	1	0.2559	0.0229	0.0658	0.0179	0	1	0	1	-0.0314	0.018	0.9325	0.1111	1.0529	0.0929	-0.0761	0.0721	-12844.0194
type1	1	0	0.25	288	0.7703	0.1044	1.1549	0.0898	-0.0945	0.0679	0	1	0.2928	0.0224	0.0522	0.0179	0	1	0	1	-5e-04	0.0183	1.1645	0.1095	0.8514	0.0944	0.0833	0.0719	-12894.865
type1	1	0	0.25	289	1.0646	0.1062	1.0775	0.0876	-0.0607	0.0678	0	1	0.2631	0.0222	0.0716	0.0177	0	1	0	1	-0.0264	0.0179	0.898	0.1077	0.9036	0.0928	0.0279	0.071	-12834.8425
type1	1	0	0.25	290	1.058	0.1073	0.9593	0.0866	-0.1587	0.0673	0	1	0.2203	0.0215	0.0298	0.0173	0	1	0	1	-0.0181	0.0174	0.9692	0.1094	0.9785	0.093	0.1644	0.0714	-12729.1625
type1	1	0	0.25	291	0.9631	0.1109	0.8166	0.0852	-0.0179	0.0679	0	1	0.254	0.0226	0.0533	0.0178	0	1	0	1	-0.0132	0.018	1.0759	0.1142	1.1538	0.0934	0.0345	0.0732	-12867.1149
type1	1	0	0.25	292	0.7259	0.1083	1.0286	0.0871	0.0785	0.0679	0	1	0.2637	0.0224	0.0504	0.0179	0	1	0	1	-0.0142	0.018	1.3024	0.1144	0.9285	0.0927	-0.0902	0.0729	-12845.98
type1	1	0	0.25	293	1.0475	0.1109	0.941	0.0873	0.0246	0.069	0	1	0.3048	0.0237	0.0317	0.0186	0	1	0	1	-0.037	0.0186	0.9566	0.1122	1.0969	0.0945	-0.0826	0.0732	-13093.4869
type1	1	0	0.25	294	1.041	0.1079	1.1021	0.0903	0.0809	0.0692	0	1	0.2155	0.0207	0.0134	0.0172	0	1	0	1	-4e-04	0.0177	1.0084	0.111	0.922	0.0956	-0.0622	0.0729	-12947.9582
type1	1	0	0.25	295	1.0039	0.108	1.2227	0.0903	-0.0094	0.0694	0	1	0.2673	0.0218	0.0699	0.0178	0	1	0	1	0.0208	0.018	0.9528	0.1105	0.779	0.0941	0.0476	0.0722	-12887.3346
type1	1	0	0.25	296	0.7163	0.1015	1.037	0.0893	-0.0212	0.0668	0	1	0.2897	0.0221	0.0657	0.0176	0	1	0	1	0.0151	0.0181	1.1871	0.1066	0.9832	0.0954	0.0358	0.0715	-12848.3031
type1	1	0	0.25	297	0.8607	0.106	0.9905	0.0874	-0.026	0.0674	0	1	0.2713	0.0223	0.0618	0.0176	0	1	0	1	0.0157	0.018	1.0956	0.11	0.9869	0.0936	-0.0432	0.0719	-12809.5655
type1	1	0	0.25	298	1.1776	0.1119	0.9424	0.0876	0.1127	0.0692	0	1	0.2276	0.022	0.0418	0.0177	0	1	0	1	0.008	0.0179	0.9189	0.1131	1.0596	0.0947	-0.144	0.0733	-12991.3305
type1	1	0	0.25	299	1.136	0.1069	1.0449	0.0897	0.0108	0.0683	0	1	0.2276	0.0211	0.0266	0.0173	0	1	0	1	0.0167	0.0177	0.8747	0.1072	0.9601	0.0957	0.0061	0.0718	-12881.6861
type1	1	0	0.25	300	0.8572	0.1076	1.0329	0.0882	0.0398	0.0682	0	1	0.2516	0.0217	0.0494	0.0175	0	1	0	1	-0.0176	0.0178	1.1357	0.1119	0.9682	0.0941	-0.0309	0.0726	-12872.9249
type1	1	0	0.25	301	1.0228	0.1069	0.924	0.0845	0.0062	0.0663	0	1	0.2269	0.0215	0.0319	0.0171	0	1	0	1	-0.0074	0.0175	0.9762	0.1089	1.0224	0.0912	0.0735	0.0706	-12714.1136
type1	1	0	0.25	302	1.0662	0.107	0.9608	0.086	0.0723	0.0673	0	1	0.2574	0.0221	0.0485	0.0179	0	1	0	1	0.0114	0.0178	0.9273	0.1091	1.0121	0.0926	-0.0613	0.0713	-12837.0315
type1	1	0	0.25	303	1.0577	0.1109	0.8253	0.0869	-0.045	0.0686	0	1	0.2613	0.0228	0.036	0.018	0	1	0	1	-0.0159	0.0182	0.9788	0.1128	1.1624	0.0953	0.0469	0.0736	-12926.6446
type1	1	0	0.25	304	1.0076	0.1097	1.0587	0.0876	-0.0549	0.0687	0	1	0.2794	0.0231	0.0537	0.018	0	1	0	1	-0.0254	0.0182	0.969	0.1122	0.9156	0.0931	0.0506	0.0723	-12876.1797
type1	1	0	0.25	305	1.1683	0.1064	1.1049	0.0867	0.042	0.0672	0	1	0.2449	0.0212	0.0606	0.0173	0	1	0	1	3e-04	0.0178	0.7752	0.1065	0.8831	0.0916	-0.0396	0.0699	-12795.3425
type1	1	0	0.25	306	0.9758	0.1069	0.9522	0.0873	0.0472	0.0674	0	1	0.2484	0.0217	0.0535	0.0173	0	1	0	1	0.0074	0.0179	1.0051	0.1095	1.0437	0.0942	0.005	0.0719	-12838.3311
type1	1	0	0.25	307	0.982	0.107	0.9332	0.0864	-0.0474	0.0673	0	1	0.2573	0.0221	0.0502	0.0177	0	1	0	1	-0.0156	0.0179	1.003	0.1096	1.0472	0.0933	0.071	0.0717	-12832.0421
type1	1	0	0.25	308	0.7849	0.1038	1.0799	0.0876	-0.0084	0.0669	0	1	0.2353	0.0208	0.0533	0.0168	0	1	0	1	-0.0103	0.0176	1.1789	0.1084	0.9272	0.093	0.0545	0.0713	-12803.3364
type1	1	0	0.25	309	0.9237	0.1065	0.8739	0.0862	0.1894	0.0668	0	1	0.2203	0.0206	0.06	0.0171	0	1	0	1	0.0035	0.0173	1.0859	0.1097	1.1013	0.0939	-0.1947	0.0719	-12750.0417
type1	1	0	0.25	310	1.1851	0.1121	0.9464	0.0878	0.1049	0.0696	0	1	0.2878	0.0232	0.0506	0.0185	0	1	0	1	0.0064	0.0182	0.8006	0.1125	1.0344	0.0947	-0.1335	0.0732	-12918.0891
type1	1	0	0.25	311	1.0256	0.1082	0.8998	0.0865	0.0115	0.0678	0	1	0.2505	0.0219	0.0696	0.0177	0	1	0	1	0.0133	0.0179	1.0009	0.111	1.1107	0.0941	-0.0136	0.0724	-12936.5777
type1	1	0	0.25	312	1.0263	0.108	0.8699	0.087	-0.0303	0.0678	0	1	0.2539	0.0219	0.066	0.0176	0	1	0	1	-0.0082	0.0178	0.9681	0.1103	1.1261	0.0948	0.0306	0.0724	-12862.4025
type1	1	0	0.25	313	1.0738	0.1065	0.9764	0.0872	0.0552	0.0676	0	1	0.2457	0.0218	0.0419	0.0175	0	1	0	1	-0.0129	0.018	0.9346	0.1081	1.0315	0.0938	-0.047	0.0716	-12914.9553
type1	1	0	0.25	314	1.0213	0.1046	0.9097	0.0854	-0.0495	0.0661	0	1	0.1983	0.0202	0.0674	0.0167	0	1	0	1	-0.0265	0.0171	0.9857	0.107	1.0515	0.0924	-0.0149	0.0706	-12675.8904
type1	1	0	0.25	315	0.792	0.1085	0.8875	0.0882	0.0267	0.0686	0	1	0.2946	0.0229	0.0489	0.018	0	1	0	1	-0.0045	0.0183	1.169	0.1133	1.1174	0.096	-0.0693	0.074	-12904.5172
type1	1	0	0.25	316	0.9326	0.1075	0.958	0.0872	-0.0491	0.0677	0	1	0.2238	0.0205	0.0655	0.0171	0	1	0	1	0.0434	0.0174	1.0715	0.111	1.0556	0.094	0.062	0.0724	-12839.6958
type1	1	0	0.25	317	1.0218	0.1044	1.0999	0.0906	-0.0151	0.068	0	1	0.2295	0.0209	0.0613	0.0169	0	1	0	1	0.012	0.0176	0.9437	0.1066	0.9213	0.096	0.0299	0.0715	-12844.1325
type1	1	0	0.25	318	1.06	0.1102	1.0918	0.0887	0.1159	0.0692	0	1	0.2234	0.0209	0.051	0.0175	0	1	0	1	-0.0039	0.0177	1.0196	0.1128	0.944	0.0941	-0.1607	0.0729	-13030.7045
type1	1	0	0.25	319	1.0039	0.1055	0.9885	0.0862	-0.0248	0.0668	0	1	0.2371	0.0221	0.0471	0.0173	0	1	0	1	0.0043	0.0176	0.9904	0.1079	0.9616	0.0922	-0.0011	0.0708	-12745.4904
type1	1	0	0.25	320	1.025	0.1106	1.0461	0.0848	0.0548	0.0676	0	1	0.235	0.0221	0.0578	0.0176	0	1	0	1	0.0098	0.0178	1.023	0.1128	0.8961	0.09	-0.0676	0.0714	-12814.3844
type1	1	0	0.25	321	0.9515	0.1078	0.9825	0.0887	-0.0328	0.0684	0	1	0.2447	0.0216	0.0396	0.0174	0	1	0	1	-0.0062	0.0178	1.0446	0.1109	1.0317	0.0954	0.0743	0.073	-12894.4739
type1	1	0	0.25	322	1.0913	0.1067	1.0658	0.0886	-0.0392	0.0682	0	1	0.2576	0.022	0.0638	0.0178	0	1	0	1	-0.0058	0.0179	0.8869	0.1079	0.9197	0.094	0.0358	0.0714	-12857.5165
type1	1	0	0.25	323	1.16	0.1112	0.9897	0.0883	-0.1719	0.0694	0	1	0.2255	0.0215	0.0201	0.0177	0	1	0	1	0.0017	0.0177	0.916	0.1128	0.9987	0.0947	0.1306	0.0732	-12930.5313
type1	1	0	0.25	324	1.1599	0.1079	0.8394	0.0856	-0.0493	0.0673	0	1	0.2207	0.021	0.0308	0.0173	0	1	0	1	0.022	0.0174	0.8572	0.109	1.1203	0.0935	0.0188	0.0716	-12755.5268
type1	1	0	0.25	325	1.0531	0.1095	0.9398	0.0891	0.1106	0.069	0	1	0.2302	0.021	0.0541	0.0172	0	1	0	1	0.0199	0.0177	0.9561	0.1118	1.0999	0.0965	-0.1422	0.0734	-12929.5219
type1	1	0	0.25	326	0.9049	0.1073	1.0599	0.0886	-0.0341	0.0683	0	1	0.272	0.0219	0.0629	0.0179	0	1	0	1	-0.038	0.0182	1.0884	0.1111	0.9778	0.0944	0.0553	0.0725	-13004.2429
type1	1	0	0.25	327	1.2191	0.1081	0.8381	0.086	-0.0344	0.0674	0	1	0.254	0.0226	0.038	0.0178	0	1	0	1	-0.0065	0.0179	0.7734	0.108	1.1222	0.094	0.0896	0.0715	-12800.5147
type1	1	0	0.25	328	1.092	0.108	1.0113	0.0888	0.0137	0.0683	0	1	0.2387	0.0215	0.0716	0.0174	0	1	0	1	0	0.0178	0.9047	0.109	0.981	0.095	-0.0242	0.0721	-12849.9768
type1	1	0	0.25	329	1.1608	0.1101	0.9062	0.0849	0.0133	0.0677	0	1	0.2683	0.0226	0.0506	0.0181	0	1	0	1	-0.0152	0.0181	0.832	0.1107	1.054	0.0919	-0.0471	0.0715	-12841.8833
type1	1	0	0.25	330	0.7859	0.108	1.0284	0.0882	0.0789	0.0684	0	1	0.2558	0.0215	0.0797	0.0177	0	1	0	1	-0.0027	0.0179	1.2348	0.1136	1.0039	0.0944	-0.0898	0.0734	-12972.454
type1	1	0	0.25	331	1.0623	0.109	1.0401	0.0891	-0.047	0.0689	0	1	0.2722	0.0223	0.0685	0.0179	0	1	0	1	-0.021	0.0182	0.9165	0.1101	1.0006	0.0953	0.039	0.0726	-13002.4699
type1	1	0	0.25	332	0.896	0.1071	0.9156	0.0899	-0.149	0.0686	0	1	0.2473	0.0215	0.0823	0.0175	0	1	0	1	-0.0324	0.0177	1.1046	0.1106	1.1277	0.0978	0.1339	0.0738	-12930.1855
type1	1	0	0.25	333	0.9675	0.1086	0.9742	0.0856	0.0174	0.0676	0	1	0.2846	0.0233	0.0869	0.0183	0	1	0	1	-0.0039	0.0181	1.0301	0.1112	0.9894	0.0919	-0.076	0.0718	-12872.0059
type1	1	0	0.25	334	0.8376	0.1086	0.9643	0.0852	0.0811	0.0675	0	1	0.2666	0.0226	0.0737	0.018	0	1	0	1	-0.0107	0.0179	1.1732	0.1134	0.9732	0.0914	-0.1433	0.0723	-12788.2295
type1	1	0	0.25	335	0.9927	0.1081	1.0348	0.0887	-0.0275	0.0688	0	1	0.227	0.0206	0.0623	0.0172	0	1	0	1	0.0311	0.0176	1.0151	0.112	0.9818	0.0948	0.0149	0.0729	-12881.0012
type1	1	0	0.25	336	1.0184	0.1102	1.1142	0.0878	-0.0441	0.0688	0	1	0.2391	0.0217	0.0261	0.0179	0	1	0	1	-0.0155	0.0178	1.0397	0.1129	0.8814	0.0926	0.0548	0.0724	-12955.57
type1	1	0	0.25	337	1.1469	0.1088	0.9447	0.0885	0.0358	0.0688	0	1	0.2766	0.0225	0.0738	0.018	0	1	0	1	0.0076	0.0182	0.8149	0.1093	1.0509	0.0956	-0.0458	0.0726	-12888.5647
type1	1	0	0.25	338	0.8458	0.105	0.9915	0.0889	0.0033	0.0677	0	1	0.2775	0.0224	0.0616	0.0177	0	1	0	1	0.011	0.018	1.1002	0.109	1.0186	0.0955	-0.0449	0.0723	-12872.4289
type1	1	0	0.25	339	1.0618	0.1059	0.9396	0.0867	-0.0142	0.0671	0	1	0.2712	0.0224	0.0558	0.0178	0	1	0	1	-0.0134	0.018	0.8857	0.1072	1.044	0.0936	0.0016	0.071	-12822.223
type1	1	0	0.25	340	0.9789	0.1046	0.803	0.0868	0.131	0.0668	0	1	0.2349	0.0206	0.0555	0.0173	0	1	0	1	0.0228	0.0173	0.986	0.107	1.183	0.0954	-0.1562	0.0719	-12732.5008
type1	1	0	0.25	341	1.1998	0.1099	1.0927	0.0885	-0.1019	0.0691	0	1	0.2345	0.0216	0.0242	0.0177	0	1	0	1	0.0082	0.0179	0.8459	0.1108	0.9037	0.0937	0.1454	0.0721	-12941.4907
type1	1	0	0.25	342	1.0282	0.1053	0.9758	0.0874	-0.064	0.0673	0	1	0.2653	0.0219	0.08	0.0175	0	1	0	1	0.0026	0.0179	0.9106	0.107	1.0198	0.094	0.0286	0.0711	-12819.9557
type1	1	0	0.25	343	0.9916	0.1057	0.9117	0.088	0.0128	0.0676	0	1	0.2516	0.0212	0.0296	0.0175	0	1	0	1	0.0172	0.0178	0.977	0.1085	1.1064	0.0955	0.0021	0.0722	-12871.9091
type1	1	0	0.25	344	0.9553	0.1065	0.8588	0.0876	-0.0523	0.0674	0	1	0.246	0.0215	0.053	0.0173	0	1	0	1	-0.0255	0.0177	1.0216	0.1091	1.1495	0.0957	0.0875	0.0724	-12837.4236
type1	1	0	0.25	345	0.8261	0.1091	0.9222	0.086	0.1015	0.0678	0	1	0.2875	0.0231	0.0445	0.0181	0	1	0	1	0.0186	0.0183	1.1626	0.1137	1.0626	0.0931	-0.1216	0.0729	-12899.5137
type1	1	0	0.25	346	0.9159	0.1065	1.0898	0.0889	0.0524	0.0681	0	1	0.2208	0.0208	0.0538	0.0171	0	1	0	1	0.0196	0.0176	1.1229	0.1106	0.9288	0.0943	-0.0893	0.0724	-12915.0616
type1	1	0	0.25	347	1.1581	0.1077	1.1994	0.0904	-0.0389	0.0691	0	1	0.224	0.0206	0.0497	0.0172	0	1	0	1	0.0107	0.0176	0.8472	0.1083	0.8295	0.0946	0.0959	0.0717	-12923.7658
type1	1	0	0.25	348	1.0164	0.1063	1.1098	0.0872	0.0204	0.0676	0	1	0.272	0.0224	0.0654	0.0178	0	1	0	1	-0.0044	0.0181	0.9352	0.1083	0.8527	0.0919	-0.0061	0.0707	-12803.8878
type1	1	0	0.25	349	1.1023	0.1084	1.1433	0.0884	0.0144	0.0685	0	1	0.2525	0.0222	0.0566	0.0177	0	1	0	1	0.004	0.0178	0.8752	0.1096	0.8314	0.0928	-0.0764	0.0714	-12826.2965
type1	1	0	0.25	350	1.0449	0.1091	1.1606	0.0897	0.182	0.0694	0	1	0.2682	0.0225	0.0361	0.018	0	1	0	1	0.032	0.0182	0.9422	0.111	0.8193	0.094	-0.1803	0.0724	-12889.942
type1	1	0	0.25	351	1.1417	0.1087	1.0463	0.086	0.1524	0.0679	0	1	0.2744	0.0232	0.0605	0.0182	0	1	0	1	0.0092	0.0182	0.8623	0.1096	0.9173	0.0913	-0.1441	0.071	-12890.2645
type1	1	0	0.25	352	0.9946	0.1073	0.9021	0.0865	-0.0718	0.0675	0	1	0.2664	0.0222	0.046	0.0178	0	1	0	1	-0.0048	0.018	0.9877	0.1094	1.0911	0.0939	0.0806	0.072	-12875.1225
type1	1	0	0.25	353	1.0578	0.11	1.054	0.0897	0.0997	0.0694	0	1	0.217	0.0211	0.0329	0.0171	0	1	0	1	-0.008	0.0177	1.0028	0.1118	0.9832	0.0958	-0.1004	0.0734	-12987.9754
type1	1	0	0.25	354	1.0556	0.1061	0.8432	0.0865	-0.0041	0.067	0	1	0.2758	0.0226	0.0299	0.0179	0	1	0	1	-0.0101	0.0182	0.9191	0.1073	1.1591	0.0947	-0.0411	0.0716	-12901.0891
type1	1	0	0.25	355	0.9884	0.1072	1.0826	0.0875	-0.0427	0.068	0	1	0.2669	0.0225	0.0449	0.018	0	1	0	1	0.0022	0.0182	1.0171	0.1102	0.895	0.0927	0.0563	0.0717	-12902.1779
type1	1	0	0.25	356	1.0896	0.1086	0.9424	0.088	-0.0321	0.0684	0	1	0.2419	0.0214	0.1015	0.0179	0	1	0	1	-0.0157	0.0179	0.9682	0.1105	1.0851	0.0953	0.033	0.0728	-12994.7483
type1	1	0	0.25	357	0.8298	0.1056	0.9558	0.0864	-0.0067	0.0669	0	1	0.274	0.0222	0.0378	0.0177	0	1	0	1	0.0061	0.018	1.1168	0.1097	1.0084	0.093	0.0186	0.0717	-12769.0268
type1	1	0	0.25	358	1.0664	0.1079	1.0793	0.0891	0.0148	0.0688	0	1	0.2233	0.021	0.0295	0.0174	0	1	0	1	-0.0099	0.0178	0.9851	0.1102	0.9413	0.0947	0.0156	0.0724	-12960.8771
type1	1	0	0.25	359	0.8215	0.109	1.1179	0.0894	0.0332	0.0691	0	1	0.2765	0.0221	0.0857	0.0181	0	1	0	1	-0.0095	0.0183	1.1934	0.1136	0.9081	0.0946	-0.0627	0.0734	-13010.9094
type1	1	0	0.25	360	1.0824	0.1099	1.0613	0.0905	-0.0353	0.0698	0	1	0.2553	0.0216	0.0331	0.0179	0	1	0	1	-0.0193	0.0181	0.9328	0.1118	0.9726	0.0964	0.0421	0.0735	-13005.5458
type1	1	0	0.25	361	1.0784	0.1099	0.9578	0.0856	-0.0335	0.0678	0	1	0.2385	0.0224	0.0462	0.0176	0	1	0	1	-0.0136	0.0177	0.9517	0.1116	0.9734	0.0919	0.0415	0.0717	-12766.0709
type1	1	0	0.25	362	0.99	0.1115	1.0086	0.0869	0.1039	0.069	0	1	0.2353	0.0217	0.0452	0.0179	0	1	0	1	-0.0166	0.0179	1.106	0.1147	0.9828	0.093	-0.065	0.0733	-12979.4038
type1	1	0	0.25	363	0.8923	0.1093	1.1417	0.09	0.0033	0.0695	0	1	0.2488	0.0221	0.0425	0.0176	0	1	0	1	-0.0021	0.018	1.1462	0.1133	0.8851	0.0948	-0.0043	0.0735	-13003.417
type1	1	0	0.25	364	1.1374	0.1109	1.1454	0.0874	-0.0617	0.069	0	1	0.2401	0.0219	0.05	0.0176	0	1	0	1	0.0044	0.0179	0.8858	0.1125	0.8525	0.0919	0.0147	0.072	-12922.1278
type1	1	0	0.25	365	1.0709	0.1069	0.9082	0.0876	0.0358	0.0677	0	1	0.2244	0.0212	0.0501	0.0172	0	1	0	1	-0.0208	0.0173	0.9254	0.1086	1.0763	0.095	-0.0708	0.072	-12779.1809
type1	1	0	0.25	366	0.9577	0.1086	0.9939	0.0862	0.0198	0.0675	0	1	0.2148	0.021	0.0395	0.0174	0	1	0	1	0.0199	0.0174	1.119	0.1122	0.9627	0.0922	-0.0321	0.0719	-12825.6705
type1	1	0	0.25	367	0.8018	0.1048	1.1403	0.0884	-0.0759	0.0673	0	1	0.2719	0.0223	0.031	0.0176	0	1	0	1	-0.0023	0.0181	1.1499	0.1091	0.8446	0.0929	0.0753	0.0712	-12836.5536
type1	1	0	0.25	368	0.8527	0.1065	1.1141	0.0887	-0.0535	0.068	0	1	0.2224	0.021	0.0431	0.0171	0	1	0	1	0.0078	0.0176	1.1869	0.111	0.8897	0.0937	0.0659	0.0723	-12887.8245
type1	1	0	0.25	369	1.2194	0.1108	0.9663	0.0875	-0.0144	0.0689	0	1	0.248	0.0221	0.0732	0.018	0	1	0	1	0.0148	0.0181	0.8316	0.111	1.0294	0.0943	0.022	0.0726	-12963.3757
type1	1	0	0.25	370	1.168	0.1122	0.9313	0.0869	0.0892	0.0693	0	1	0.299	0.0237	0.0331	0.0187	0	1	0	1	1e-04	0.0185	0.8296	0.113	1.0357	0.0938	-0.1172	0.0731	-12930.638
type1	1	0	0.25	371	0.971	0.1085	0.8315	0.0849	-0.0889	0.0673	0	1	0.2688	0.0221	0.0273	0.018	0	1	0	1	0.0038	0.0181	1.0302	0.1118	1.1498	0.093	0.0511	0.0723	-12872.3885
type1	1	0	0.25	372	1.1243	0.1089	0.9639	0.0889	-0.0191	0.0689	0	1	0.2505	0.0216	0.0781	0.0175	0	1	0	1	0.0061	0.0178	0.8469	0.11	1.0499	0.0958	0.0314	0.0727	-12878.4191
type1	1	0	0.25	373	0.8841	0.1092	1.0471	0.0914	0.0106	0.07	0	1	0.2586	0.0213	0.0826	0.0176	0	1	0	1	0.0012	0.018	1.1277	0.1134	1.0266	0.0978	-0.0372	0.0746	-13068.8495
type1	1	0	0.25	374	0.8543	0.1089	1.0724	0.0874	0.0512	0.0683	0	1	0.2403	0.0215	0.0159	0.0175	0	1	0	1	0.0087	0.0178	1.1788	0.1134	0.9085	0.0927	0.027	0.0727	-12869.0441
type1	1	0	0.25	375	1.0133	0.1057	1.081	0.0896	-0.026	0.0683	0	1	0.226	0.0206	0.0396	0.017	0	1	0	1	-0.0114	0.0176	0.9745	0.1079	0.9424	0.0952	0.0201	0.072	-12873.0723
type1	1	0	0.25	376	0.932	0.1044	1.0241	0.087	-0.0175	0.0668	0	1	0.2219	0.0209	0.0401	0.0169	0	1	0	1	-0.0172	0.0172	1.0459	0.1078	0.9526	0.0928	-0.0599	0.071	-12729.2467
type1	1	0	0.25	377	1.0179	0.1097	1.148	0.0881	0.0379	0.069	0	1	0.2355	0.0219	0.0467	0.0176	0	1	0	1	-0.0088	0.0178	1.0211	0.1124	0.8234	0.0924	-0.0755	0.0723	-12874.1249
type1	1	0	0.25	378	0.8676	0.1055	0.9592	0.0872	-0.0331	0.0672	0	1	0.2329	0.0208	0.0783	0.0173	0	1	0	1	-0.0116	0.0177	1.1469	0.1098	1.024	0.0939	0.0169	0.072	-12813.6403
type1	1	0	0.25	379	0.9104	0.1087	1.0623	0.0882	0.0324	0.0686	0	1	0.2292	0.0213	0.0414	0.0174	0	1	0	1	-0.0094	0.0178	1.1391	0.1135	0.9277	0.0937	-0.027	0.073	-12894.7095
type1	1	0	0.25	380	1.0418	0.1061	0.921	0.0876	0.0851	0.0675	0	1	0.243	0.0216	0.077	0.0174	0	1	0	1	0.0081	0.0177	0.9311	0.108	1.0457	0.0947	-0.1032	0.0717	-12748.7583
type1	1	0	0.25	381	1.0077	0.1097	1.1501	0.0913	0.0376	0.0703	0	1	0.2757	0.0225	0.0434	0.0178	0	1	0	1	-0.012	0.0183	0.9734	0.1124	0.895	0.0963	-0.0618	0.0737	-13032.213
type1	1	0	0.25	382	1.0719	0.1083	1.0662	0.0891	0.0924	0.0691	0	1	0.2747	0.0227	0.0279	0.0182	0	1	0	1	0.0077	0.0182	0.9449	0.1104	0.9471	0.0948	-0.0766	0.0726	-13010.6513
type1	1	0	0.25	383	1.0065	0.1086	0.9586	0.0865	-0.0546	0.068	0	1	0.2939	0.0225	0.0561	0.0183	0	1	0	1	-0.0187	0.0183	0.9622	0.1108	1.0501	0.0933	0.0667	0.0722	-12958.164
type1	1	0	0.25	384	0.858	0.1063	0.9721	0.0876	-0.0236	0.0677	0	1	0.246	0.0215	0.0486	0.0173	0	1	0	1	0.034	0.0177	1.1196	0.1106	1.031	0.0943	-0.0157	0.0725	-12830.9273
type1	1	0	0.25	385	1.1432	0.1075	1.0612	0.089	-0.0297	0.0686	0	1	0.1928	0.02	0.051	0.0167	0	1	0	1	-0.0057	0.0173	0.901	0.1091	0.9711	0.0948	-0.0117	0.0721	-12901.5449
type1	1	0	0.25	386	1.0173	0.1091	1.0612	0.0891	-0.0196	0.0688	0	1	0.2737	0.0231	0.0616	0.018	0	1	0	1	-0.0144	0.0181	0.9699	0.1108	0.9146	0.0946	0.0385	0.0724	-12880.2883
type1	1	0	0.25	387	0.9885	0.1079	0.9096	0.0881	6e-04	0.0681	0	1	0.2735	0.022	0.0578	0.018	0	1	0	1	-0.0266	0.0181	1.0024	0.1105	1.119	0.0958	-0.0091	0.0728	-12975.5241
type1	1	0	0.25	388	1.0466	0.1054	1.0837	0.0912	0.0636	0.0687	0	1	0.2249	0.0204	0.042	0.0168	0	1	0	1	0.0231	0.0176	0.9181	0.1072	0.9737	0.0971	-0.0891	0.0723	-12907.2236
type1	1	0	0.25	389	0.9676	0.1099	0.9123	0.0864	0.0058	0.0681	0	1	0.253	0.0217	0.0729	0.018	0	1	0	1	0.0019	0.0179	1.0697	0.1131	1.073	0.0936	-0.048	0.0729	-12895.8082
type1	1	0	0.25	390	1.1952	0.1076	0.7812	0.0841	0.1126	0.0666	0	1	0.2385	0.0214	0.0913	0.0176	0	1	0	1	-0.0047	0.0176	0.8082	0.1081	1.1838	0.0927	-0.1083	0.071	-12776.5602
type1	1	0	0.25	391	0.9273	0.1084	1.0619	0.0896	-0.0709	0.0689	0	1	0.2818	0.0226	0.0597	0.0181	0	1	0	1	0.0083	0.0183	1.0494	0.1111	0.9287	0.0953	0.0104	0.0729	-12903.6412
type1	1	0	0.25	392	1.0249	0.1106	0.9903	0.0873	0.0709	0.0688	0	1	0.2591	0.0225	0.0327	0.0179	0	1	0	1	0.0073	0.018	0.9952	0.1128	0.9883	0.0936	-0.1086	0.0729	-12895.861
type1	1	0	0.25	393	0.9124	0.1047	1.0952	0.0897	-0.0161	0.0678	0	1	0.2656	0.022	0.0536	0.0175	0	1	0	1	0.0126	0.018	1.0283	0.1075	0.9191	0.095	0.0084	0.0717	-12864.6532
type1	1	0	0.25	394	0.9418	0.1106	0.9565	0.0861	-0.0607	0.0683	0	1	0.2714	0.0232	0.0694	0.0183	0	1	0	1	-9e-04	0.0182	1.1104	0.1143	1.0113	0.0926	0.0676	0.0729	-12932.5047
type1	1	0	0.25	395	0.9914	0.1067	0.9547	0.088	0.0289	0.0679	0	1	0.2511	0.0219	0.0199	0.0174	0	1	0	1	0.0315	0.0178	0.975	0.1091	1.0266	0.0948	0.008	0.0721	-12798.5916
type1	1	0	0.25	396	0.7581	0.1061	1.0567	0.0868	-0.0299	0.0674	0	1	0.2343	0.021	0.086	0.0175	0	1	0	1	-0.0355	0.0176	1.2832	0.113	0.9197	0.0922	-0.0084	0.0723	-12832.5954
type1	1	0	0.25	397	1.0598	0.106	1.1412	0.0876	-0.1135	0.0676	0	1	0.2318	0.0207	0.0592	0.0175	0	1	0	1	0.0055	0.0176	0.9362	0.1084	0.8266	0.0919	0.1577	0.0707	-12790.9545
type1	1	0	0.25	398	1.0562	0.1097	1.0309	0.0867	0.0201	0.0682	0	1	0.2767	0.0226	0.0424	0.0181	0	1	0	1	-0.0097	0.0181	0.9153	0.1113	0.9341	0.0923	-0.0186	0.0717	-12844.2471
type1	1	0	0.25	399	0.9165	0.106	1.1474	0.0913	0.1077	0.0691	0	1	0.26	0.0218	0.0548	0.0174	0	1	0	1	0.0342	0.0181	1.0569	0.1094	0.8937	0.0963	-0.1217	0.0729	-12961.5342
type1	1	0	0.25	400	1.1747	0.1112	0.9823	0.0876	0.1158	0.0691	0	1	0.2648	0.0225	0.0558	0.0182	0	1	0	1	0.0101	0.0182	0.8485	0.1118	1.0094	0.0941	-0.065	0.0728	-12946.9948
type1	1	0	0.25	401	1.0643	0.1068	0.9678	0.0875	-0.016	0.0679	0	1	0.2397	0.0213	0.038	0.0173	0	1	0	1	1e-04	0.0177	0.9124	0.1086	1.0247	0.0942	0.0074	0.0718	-12818.3559
type1	1	0	0.25	402	1.0022	0.1133	1.0292	0.0908	0.0133	0.0711	0	1	0.2329	0.0218	0.0564	0.0178	0	1	0	1	8e-04	0.0181	1.1229	0.117	1.025	0.0974	0.0344	0.0757	-13142.2623
type1	1	0	0.25	403	0.9267	0.1088	0.9702	0.085	0.0635	0.0676	0	1	0.2562	0.0227	0.0627	0.018	0	1	0	1	-0.0073	0.0177	1.0885	0.1131	0.9685	0.0911	-0.0332	0.072	-12781.1543
type1	1	0	0.25	404	1.1467	0.1089	0.9337	0.0876	-0.0609	0.0684	0	1	0.2516	0.022	0.0265	0.0177	0	1	0	1	0.0031	0.0179	0.8563	0.1095	1.0674	0.0947	0.0417	0.0723	-12904.7794
type1	1	0	0.25	405	1.0317	0.1079	1.0005	0.0888	-0.0947	0.0684	0	1	0.2475	0.0216	0.032	0.0175	0	1	0	1	-0.019	0.0179	0.9697	0.1098	1.0147	0.0953	0.0481	0.0724	-12920.9086
type1	1	0	0.25	406	0.9099	0.1052	1.1495	0.088	0.071	0.0676	0	1	0.2189	0.0203	0.0751	0.0171	0	1	0	1	-0.0172	0.0174	1.0855	0.1095	0.8152	0.0922	-0.0123	0.0712	-12734.532
type1	1	0	0.25	407	0.9141	0.1066	1.2807	0.0888	-0.051	0.0682	0	1	0.2436	0.0218	0.063	0.0175	0	1	0	1	-0.0057	0.018	1.0979	0.11	0.6902	0.0915	0.0592	0.0711	-12854.3345
type1	1	0	0.25	408	0.9611	0.1069	0.8846	0.0858	-0.0247	0.0669	0	1	0.2349	0.0215	0.063	0.0177	0	1	0	1	1e-04	0.0176	1.0883	0.1101	1.0705	0.0932	0.0347	0.0717	-12813.1769
type1	1	0	0.25	409	0.9957	0.1063	0.8019	0.0857	0.0635	0.0665	0	1	0.2695	0.0225	0.0848	0.0175	0	1	0	1	-0.0033	0.0178	0.9258	0.1078	1.1675	0.0942	-0.0451	0.0714	-12713.2604
type1	1	0	0.25	410	1.0532	0.1078	1.0406	0.0885	0.0619	0.0685	0	1	0.2643	0.0223	0.1001	0.018	0	1	0	1	-0.0169	0.0182	0.9409	0.1098	0.9669	0.0945	-0.0933	0.0722	-12925.4519
type1	1	0	0.25	411	0.9813	0.1124	0.856	0.0882	-0.0195	0.0696	0	1	0.2368	0.022	0.0522	0.0179	0	1	0	1	0.0142	0.0179	1.1253	0.1158	1.1484	0.0964	0.0473	0.075	-12999.242
type1	1	0	0.25	412	1.221	0.1127	1.044	0.0893	0.0129	0.0701	0	1	0.257	0.0228	0.0511	0.0182	0	1	0	1	-0.005	0.0182	0.8534	0.1126	0.9812	0.0953	0.0372	0.0735	-13083.2024
type1	1	0	0.25	413	1.1173	0.1082	0.9463	0.085	0.0136	0.0671	0	1	0.2367	0.0217	0.0346	0.0176	0	1	0	1	-0.0151	0.0176	0.8952	0.1094	0.9959	0.0915	0.0377	0.0709	-12760.0442
type1	1	0	0.25	414	1.0826	0.11	1.0009	0.0872	0.0464	0.0685	0	1	0.2399	0.0217	0.0402	0.0176	0	1	0	1	0.0201	0.0178	0.9383	0.1114	0.9906	0.0935	-0.0466	0.0724	-12886.3271
type1	1	0	0.25	415	0.8098	0.1065	0.8175	0.0864	0.0727	0.0671	0	1	0.2529	0.0214	0.0809	0.0173	0	1	0	1	0.0239	0.0177	1.1527	0.111	1.1709	0.0949	-0.0503	0.0728	-12769.8996
type1	1	0	0.25	416	0.8144	0.1056	1.0472	0.0898	0.1342	0.0683	0	1	0.2689	0.0219	0.0475	0.0175	0	1	0	1	0.0182	0.018	1.1507	0.1105	0.9712	0.0958	-0.1617	0.0729	-12903.399
type1	1	0	0.25	417	0.8924	0.1105	1.0263	0.089	-0.0188	0.0698	0	1	0.2497	0.022	0.0559	0.0179	0	1	0	1	-0.0022	0.018	1.1756	0.1158	0.9843	0.0951	-0.0221	0.0745	-12996.5106
type1	1	0	0.25	418	0.7919	0.1047	0.8286	0.0852	-0.1426	0.0661	0	1	0.2315	0.0212	0.0234	0.0169	0	1	0	1	0.0087	0.0174	1.2014	0.1098	1.1496	0.0934	0.1269	0.0719	-12747.5676
type1	1	0	0.25	419	1.0983	0.1064	0.9444	0.0872	-0.0205	0.0674	0	1	0.2193	0.0206	0.0621	0.0172	0	1	0	1	-0.0168	0.0173	0.9106	0.1083	1.0556	0.0942	0.0239	0.0714	-12825.1716
type1	1	0	0.25	420	1.0293	0.1065	1.0977	0.0899	-0.0659	0.0685	0	1	0.2165	0.0204	0.0203	0.0167	0	1	0	1	0.0054	0.0175	0.95	0.1087	0.954	0.0954	0.0724	0.0722	-12898.2198
type1	1	0	0.25	421	0.9156	0.1062	1.2154	0.0901	-0.0854	0.0685	0	1	0.2448	0.0214	0.0414	0.0174	0	1	0	1	0.0204	0.0178	1.0804	0.1096	0.7886	0.0939	0.1178	0.0719	-12892.5785
type1	1	0	0.25	422	0.882	0.1056	0.8443	0.0855	0.1033	0.0665	0	1	0.2326	0.0214	0.0188	0.0171	0	1	0	1	-0.0285	0.0175	1.1079	0.1094	1.1157	0.0933	-0.1279	0.0718	-12719.9766
type1	1	0	0.25	423	0.8209	0.1062	0.9539	0.0872	0.0573	0.0676	0	1	0.2789	0.0225	0.0512	0.0178	0	1	0	1	-0.0279	0.018	1.134	0.111	1.0209	0.0939	-0.0997	0.0725	-12808.7235
type1	1	0	0.25	424	0.9	0.1052	0.9679	0.0882	-0.0145	0.0674	0	1	0.2493	0.0218	0.0365	0.0173	0	1	0	1	-0.0167	0.0178	1.0904	0.1088	1.0548	0.0951	0.0072	0.0721	-12906.1904
type1	1	0	0.25	425	0.9595	0.107	1.0557	0.0883	0.2424	0.0682	0	1	0.258	0.022	0.0446	0.0173	0	1	0	1	-0.0066	0.0179	0.9933	0.1099	0.9404	0.0939	-0.2134	0.072	-12828.2867
type1	1	0	0.25	426	0.9315	0.107	1.0407	0.0876	0.0418	0.0679	0	1	0.2434	0.0217	0.0257	0.0175	0	1	0	1	-0.0067	0.0179	1.091	0.1107	0.9701	0.0935	-0.0641	0.0722	-12933.6661
type1	1	0	0.25	427	0.9849	0.1114	1.1696	0.0905	0.0373	0.0703	0	1	0.2492	0.0218	0.0655	0.0178	0	1	0	1	-0.0214	0.0182	1.0843	0.1145	0.8814	0.0952	0.0019	0.0739	-13107.5238
type1	1	0	0.25	428	0.9912	0.106	1.0486	0.0874	0.0849	0.0674	0	1	0.253	0.0215	0.0197	0.0175	0	1	0	1	0.0223	0.0178	0.9677	0.1083	0.9162	0.0929	-0.1133	0.0711	-12772.0229
type1	1	0	0.25	429	1.3142	0.1079	1.0356	0.0867	0.002	0.0678	0	1	0.2052	0.0209	0.0549	0.0172	0	1	0	1	-0.0035	0.0173	0.7192	0.107	0.9142	0.0921	-0.037	0.0705	-12757.6785
type1	1	0	0.25	430	1.0623	0.1078	0.7947	0.0853	-0.0893	0.0669	0	1	0.2132	0.0209	0.0325	0.0171	0	1	0	1	0.0293	0.0172	0.9551	0.1096	1.1729	0.0938	0.0506	0.0718	-12734.5342
type1	1	0	0.25	431	0.9411	0.1089	1.0516	0.0875	0.0033	0.0683	0	1	0.2701	0.0226	0.0516	0.0178	0	1	0	1	-0.0063	0.0181	1.0371	0.1118	0.9337	0.093	-0.0077	0.0724	-12875.513
type1	1	0	0.25	432	1.0042	0.1077	0.9412	0.0871	-0.0574	0.0679	0	1	0.2462	0.0215	0.0494	0.0176	0	1	0	1	1e-04	0.0177	0.9939	0.1105	1.0536	0.0941	0.0843	0.0723	-12857.737
type1	1	0	0.25	433	0.9638	0.1051	0.973	0.0876	-0.1089	0.0672	0	1	0.2508	0.0215	0.0836	0.0175	0	1	0	1	-0.0112	0.0177	1.0075	0.1079	1.0131	0.0942	0.0704	0.0715	-12802.8574
type1	1	0	0.25	434	1.1041	0.1082	1.0438	0.0899	0.0029	0.069	0	1	0.2695	0.0224	0.0437	0.0178	0	1	0	1	0.0159	0.0181	0.8651	0.109	0.978	0.0959	-0.0335	0.0725	-12946.2764
type1	1	0	0.25	435	0.9061	0.1075	0.8961	0.0876	0.0032	0.0677	0	1	0.2315	0.0212	0.0497	0.0174	0	1	0	1	-0.0109	0.0175	1.1155	0.1113	1.0901	0.0951	-0.0238	0.0729	-12821.6606
type1	1	0	0.25	436	1.0367	0.1069	0.9897	0.0863	0.0605	0.0671	0	1	0.2913	0.0234	0.067	0.0181	0	1	0	1	-0.0011	0.0182	0.9076	0.1081	0.9669	0.0923	-0.0679	0.0707	-12806.6308
type1	1	0	0.25	437	0.9867	0.109	1.1648	0.0878	0.0264	0.0683	0	1	0.2375	0.0217	0.0712	0.0175	0	1	0	1	0.0271	0.0179	1.0493	0.1119	0.8332	0.092	0.0243	0.0718	-12923.1649
type1	1	0	0.25	438	0.9338	0.1076	1.0642	0.0883	-0.002	0.0683	0	1	0.2962	0.0232	0.0717	0.0185	0	1	0	1	0.003	0.0184	1.0524	0.1109	0.9256	0.0938	-1e-04	0.0722	-12950.9669
type1	1	0	0.25	439	0.9481	0.1079	1.045	0.088	-0.0127	0.0683	0	1	0.2476	0.0217	0.0576	0.0175	0	1	0	1	-0.0114	0.0178	1.036	0.1112	0.9426	0.0937	-0.0124	0.0724	-12830.6901
type1	1	0	0.25	440	0.8909	0.1056	1.1136	0.089	0.0555	0.0681	0	1	0.2868	0.0223	0.038	0.0178	0	1	0	1	0.022	0.0183	1.0466	0.1088	0.9002	0.0941	-0.075	0.0718	-12914.7482
type1	1	0	0.25	441	0.8943	0.109	1.0734	0.0899	0.0051	0.069	0	1	0.2072	0.0205	0.0393	0.0169	0	1	0	1	0.0198	0.0175	1.1635	0.1131	0.9446	0.0955	-0.0166	0.0736	-12907.8867
type1	1	0	0.25	442	0.9645	0.1099	1.0193	0.09	-0.1388	0.0695	0	1	0.2567	0.0213	0.0371	0.0176	0	1	0	1	0.0133	0.0181	1.0423	0.1126	1.0639	0.0968	0.0961	0.0739	-13077.649
type1	1	0	0.25	443	1.0908	0.1064	0.9769	0.0904	-0.0383	0.0685	0	1	0.2072	0.0199	0.0227	0.0166	0	1	0	1	0.0232	0.0174	0.8996	0.1079	1.0876	0.0976	0.0361	0.0726	-12907.2247
type1	1	0	0.25	444	0.6957	0.1072	0.9922	0.0885	-0.0122	0.0681	0	1	0.2641	0.0221	0.0567	0.0176	0	1	0	1	0.0241	0.0182	1.3195	0.1135	1.0343	0.0951	0.0762	0.0737	-12967.0334
type1	1	0	0.25	445	1.0205	0.1074	0.9404	0.0879	0.0698	0.0678	0	1	0.2328	0.0219	0.0282	0.0173	0	1	0	1	-0.0144	0.0176	0.9959	0.1093	1.0323	0.0948	-0.0406	0.0722	-12813.3427
type1	1	0	0.25	446	0.9572	0.1082	0.8597	0.0859	-0.0708	0.0673	0	1	0.2867	0.0224	0.0662	0.0177	0	1	0	1	0.016	0.0181	0.9635	0.1105	1.1532	0.0939	0.1044	0.0721	-12860.8903
type1	1	0	0.25	447	1.0734	0.1099	0.9843	0.0869	-0.0819	0.0683	0	1	0.2773	0.0229	0.0411	0.0181	0	1	0	1	-0.0179	0.0182	0.9125	0.1113	0.9767	0.0931	0.1151	0.0721	-12854.4035
type1	1	0	0.25	448	0.8912	0.106	0.9727	0.0898	-0.0802	0.0681	0	1	0.2631	0.0216	0.0617	0.0177	0	1	0	1	0.009	0.0179	1.0761	0.1092	1.0427	0.0967	0.0728	0.0728	-12882.5645
type1	1	0	0.25	449	1.1483	0.1079	0.9721	0.0863	0.04	0.0675	0	1	0.2767	0.0224	0.0717	0.0179	0	1	0	1	0.004	0.0181	0.8006	0.1078	1.0207	0.0928	-0.05	0.0709	-12866.6004
type1	1	0	0.25	450	1.0257	0.1089	0.8303	0.0874	-0.0213	0.0681	0	1	0.2375	0.0222	0.066	0.0176	0	1	0	1	-0.01	0.0178	1.0212	0.1112	1.1742	0.0959	0.0271	0.0733	-12911.4497
type1	1	0	0.25	451	1.2108	0.1102	0.8972	0.0883	-0.013	0.0691	0	1	0.2197	0.0212	0.0297	0.0174	0	1	0	1	0.0076	0.0175	0.8401	0.111	1.108	0.096	0.0205	0.0732	-12908.744
type1	1	0	0.25	452	1.1269	0.1077	0.9599	0.0898	0.0543	0.0688	0	1	0.2388	0.0208	0.0768	0.0175	0	1	0	1	-0.0209	0.0178	0.8721	0.1087	1.1014	0.0971	-0.0473	0.0729	-12982.8634
type1	1	0	0.25	453	1.1738	0.1073	1.0771	0.0905	0.1457	0.0687	0	1	0.24	0.0217	0.0467	0.0174	0	1	0	1	0.0025	0.0178	0.8289	0.1071	0.9545	0.0963	-0.1178	0.0718	-12953.6333
type1	1	0	0.25	454	0.9819	0.1094	0.8893	0.0871	0.0413	0.0683	0	1	0.2779	0.0225	0.0503	0.0182	0	1	0	1	-0.009	0.0181	0.9991	0.1119	1.0856	0.0947	-0.0311	0.0729	-12855.8967
type1	1	0	0.25	455	0.9708	0.1107	1.1129	0.0889	-0.1045	0.0695	0	1	0.2429	0.0217	0.0564	0.0178	0	1	0	1	0.041	0.0179	1.0986	0.114	0.9067	0.094	0.0614	0.0734	-13020.9573
type1	1	0	0.25	456	0.9619	0.1075	0.936	0.0872	0.013	0.0679	0	1	0.2499	0.0217	0.0524	0.0176	0	1	0	1	0.0165	0.0178	1.0385	0.1108	1.0464	0.0941	0.0578	0.0725	-12834.2095
type1	1	0	0.25	457	1.1042	0.1074	1.0428	0.088	0.0753	0.0679	0	1	0.2161	0.0208	0.0573	0.0171	0	1	0	1	-0.0052	0.0175	0.9152	0.1085	0.9444	0.0937	-0.0151	0.0714	-12823.2408
type1	1	0	0.25	458	0.953	0.108	1.0256	0.087	0.1104	0.0677	0	1	0.2659	0.0229	0.0249	0.0176	0	1	0	1	-0.0065	0.0181	1.0312	0.1105	0.9429	0.0928	-0.1315	0.0717	-12840.4067
type1	1	0	0.25	459	0.9843	0.1074	0.9315	0.087	0.0203	0.0678	0	1	0.221	0.0207	0.0417	0.0169	0	1	0	1	0.0063	0.0175	1.0126	0.1104	1.0721	0.0942	-0.022	0.0723	-12816.42
type1	1	0	0.25	460	1.0455	0.1083	0.9736	0.0898	-0.0582	0.0689	0	1	0.2288	0.021	0.0333	0.0175	0	1	0	1	-0.0499	0.0178	1.0032	0.1104	1.0525	0.0968	0.0538	0.0733	-12963.5553
type1	1	0	0.25	461	0.998	0.1055	1.0035	0.0861	0.0917	0.0669	0	1	0.2474	0.0215	0.0221	0.0175	0	1	0	1	-0.0104	0.0177	0.9782	0.1081	0.9547	0.092	-0.0567	0.0707	-12762.9516
type1	1	0	0.25	462	0.9872	0.1115	1.0772	0.0883	0.1944	0.0697	0	1	0.2719	0.0229	0.0706	0.0185	0	1	0	1	-0.0109	0.0182	1.0806	0.115	0.9212	0.0936	-0.2119	0.0736	-13030.9519
type1	1	0	0.25	463	0.9171	0.1058	0.995	0.0866	-0.0031	0.0669	0	1	0.2513	0.0216	0.0416	0.0174	0	1	0	1	-7e-04	0.018	1.0646	0.1089	0.9953	0.0928	-0.0131	0.0713	-12842.5327
type1	1	0	0.25	464	1.1645	0.1111	0.9433	0.0896	-0.0639	0.0696	0	1	0.2284	0.0218	0.054	0.0176	0	1	0	1	-0.0124	0.0179	0.9095	0.1116	1.067	0.0969	0.0265	0.0737	-12970.5033
type1	1	0	0.25	465	1.0401	0.1102	1.1513	0.0896	0.0083	0.0695	0	1	0.2476	0.0221	0.0463	0.0177	0	1	0	1	-0.0023	0.0181	0.9995	0.1125	0.8556	0.0942	-0.026	0.0729	-12977.9748
type1	1	0	0.25	466	1.0394	0.1081	0.9686	0.0877	0.0093	0.0682	0	1	0.2306	0.0208	0.0801	0.0174	0	1	0	1	-0.0079	0.0176	0.9813	0.111	1.0503	0.0945	-0.0179	0.0725	-12904.1862
type1	1	0	0.25	467	0.9455	0.1042	0.9664	0.0855	-0.0311	0.066	0	1	0.2826	0.0229	0.0514	0.0178	0	1	0	1	0.0251	0.0181	0.9876	0.1066	0.9961	0.0918	0.0525	0.0701	-12774.6751
type1	1	0	0.25	468	1.1891	0.1088	0.9326	0.0865	-0.0847	0.0678	0	1	0.2125	0.0212	0.0479	0.0172	0	1	0	1	0.0046	0.0175	0.8503	0.1092	1.0486	0.0935	0.093	0.0716	-12829.1466
type1	1	0	0.25	469	1.1243	0.1081	0.9818	0.0882	0.1285	0.0683	0	1	0.2397	0.0216	0.0315	0.0176	0	1	0	1	0.0135	0.0178	0.8874	0.1091	0.9967	0.0947	-0.068	0.0721	-12842.203
type1	1	0	0.25	470	1.2148	0.1089	1.054	0.0875	-0.0274	0.0685	0	1	0.2509	0.022	0.0487	0.0178	0	1	0	1	-0.0096	0.018	0.7801	0.109	0.9268	0.093	0.1109	0.0715	-12864.2159
type1	1	0	0.25	471	1.1777	0.1097	1.0147	0.0866	0.0257	0.0682	0	1	0.2497	0.0218	0.055	0.0177	0	1	0	1	0.011	0.0179	0.8251	0.1102	0.9922	0.0927	-0.0176	0.0716	-12924.4718
type1	1	0	0.25	472	0.9899	0.1068	1.1363	0.0871	-0.0063	0.0673	0	1	0.223	0.0205	0.0301	0.0171	0	1	0	1	-0.0052	0.0174	1.0054	0.1095	0.8393	0.0915	0.0618	0.0707	-12785.2998
type1	1	0	0.25	473	1.0006	0.1097	1.0267	0.0903	-0.0684	0.0696	0	1	0.2968	0.0233	0.0068	0.0182	0	1	0	1	0.0054	0.0185	0.9714	0.1119	1.0025	0.0967	0.0255	0.0736	-13020.2503
type1	1	0	0.25	474	0.9162	0.1048	0.9615	0.0884	0.0197	0.0675	0	1	0.2389	0.0212	0.0489	0.0172	0	1	0	1	-0.0262	0.0176	1.0644	0.1084	1.0589	0.0954	-0.0349	0.0721	-12858.4876
type1	1	0	0.25	475	1.1235	0.1099	0.9148	0.0881	-0.0422	0.0689	0	1	0.2553	0.0221	0.078	0.0179	0	1	0	1	-0.0102	0.018	0.8973	0.1111	1.0944	0.0956	0.038	0.0731	-12944.2256
type1	1	0	0.25	476	0.8758	0.1075	0.9686	0.0893	0.0562	0.0686	0	1	0.272	0.0224	0.0687	0.0178	0	1	0	1	-0.0447	0.018	1.1122	0.1115	1.0435	0.0962	-0.003	0.0734	-12918.7178
type1	1	0	0.25	477	0.8387	0.1078	1.0943	0.0912	-0.0174	0.0696	0	1	0.2599	0.0213	0.0373	0.0174	0	1	0	1	-0.0062	0.018	1.1402	0.1128	0.9722	0.097	0.0137	0.0741	-13014.6453
type1	1	0	0.25	478	1.1523	0.1046	1.1713	0.0891	0.0135	0.0676	0	1	0.2091	0.0205	0.0677	0.0167	0	1	0	1	-0.0128	0.0173	0.8271	0.1052	0.8198	0.0933	0.0263	0.0702	-12774.2743
type1	1	0	0.25	479	0.9821	0.1064	0.9736	0.0897	0.083	0.0683	0	1	0.2351	0.0211	0.0436	0.0173	0	1	0	1	0.0133	0.0177	1.032	0.1094	1.0628	0.0967	-0.0868	0.0728	-12940.658
type1	1	0	0.25	480	0.9919	0.1076	1.0015	0.0862	0.0689	0.0675	0	1	0.2455	0.0222	0.0686	0.0176	0	1	0	1	-0.0033	0.0177	1.006	0.1104	0.9656	0.0922	-0.0758	0.0714	-12802.8033
type1	1	0	0.25	481	0.9911	0.109	0.9847	0.0877	-0.0203	0.0685	0	1	0.2591	0.0223	0.0409	0.0178	0	1	0	1	-0.008	0.0181	1.0223	0.1122	1.0027	0.0942	0.0547	0.0728	-12900.5006
type1	1	0	0.25	482	0.8645	0.105	0.958	0.0877	-0.0447	0.0672	0	1	0.2574	0.0214	0.0623	0.0174	0	1	0	1	-0.02	0.0179	1.091	0.1092	1.038	0.0945	0.1181	0.072	-12807.406
type1	1	0	0.25	483	1.0319	0.1091	1.0515	0.087	0.0055	0.0682	0	1	0.2866	0.0235	0.0141	0.0185	0	1	0	1	0.0091	0.0184	0.9776	0.1112	0.9018	0.0923	-0.0171	0.0717	-12902.2786
type1	1	0	0.25	484	1.0402	0.1077	1.0343	0.0898	-0.0271	0.0689	0	1	0.2651	0.0221	0.0422	0.0175	0	1	0	1	-0.0099	0.0179	0.8947	0.1094	0.97	0.0958	0.037	0.0726	-12842.6874
type1	1	0	0.25	485	0.9786	0.108	1.1332	0.0876	0.0244	0.0679	0	1	0.2343	0.0219	0.0474	0.0174	0	1	0	1	-0.0061	0.0178	1.054	0.1106	0.841	0.0921	-0.0529	0.0715	-12860.2203
type1	1	0	0.25	486	0.9648	0.1081	0.9867	0.0872	0.0684	0.068	0	1	0.2205	0.0211	0.0466	0.0172	0	1	0	1	-0.0014	0.0175	1.0801	0.1117	0.9984	0.0935	-0.0585	0.0724	-12849.8037
type1	1	0	0.25	487	1.0564	0.1078	1.0152	0.0892	-0.0043	0.0685	0	1	0.244	0.0215	0.0576	0.0174	0	1	0	1	0.0086	0.0179	0.9315	0.1093	0.9892	0.0955	0.0331	0.0723	-12870.4824
type1	1	0	0.25	488	1.0789	0.1109	1.0543	0.0898	0.0734	0.0698	0	1	0.2342	0.021	0.0387	0.0177	0	1	0	1	-0.0196	0.0179	0.9817	0.1127	0.9724	0.0958	-0.1426	0.0737	-13006.4783
type1	1	0	0.25	489	1.087	0.1048	1.0688	0.0885	0.034	0.0675	0	1	0.2565	0.022	0.0545	0.0174	0	1	0	1	-0.0203	0.0178	0.8614	0.1058	0.9243	0.094	-0.002	0.0707	-12825.8758
type1	1	0	0.25	490	0.9241	0.1089	1.1119	0.0878	0.0338	0.0683	0	1	0.2249	0.021	0.0674	0.0176	0	1	0	1	-0.0081	0.0177	1.1627	0.113	0.861	0.0926	-0.0832	0.0722	-12906.7443
type1	1	0	0.25	491	0.9329	0.1062	1.1616	0.0909	0.028	0.0689	0	1	0.3268	0.0237	0.0704	0.0182	0	1	0	1	0.0125	0.0189	0.9719	0.1084	0.8801	0.0957	-0.0539	0.0722	-13023.0489
type1	1	0	0.25	492	1.192	0.1068	1.1138	0.0885	0.0798	0.0683	0	1	0.2411	0.0214	0.0646	0.0174	0	1	0	1	0.0217	0.0179	0.7855	0.1072	0.8763	0.0934	-0.0898	0.071	-12842.028
type1	1	0	0.25	493	0.9888	0.1092	0.9758	0.0877	-0.086	0.0687	0	1	0.2477	0.0219	0.0528	0.0177	0	1	0	1	-0.0037	0.0179	1.0437	0.1125	1.0302	0.0944	0.0735	0.0731	-12935.9714
type1	1	0	0.25	494	1.0606	0.1074	1.0548	0.0902	-0.0086	0.0688	0	1	0.2163	0.0209	0.0495	0.0169	0	1	0	1	7e-04	0.0176	0.9584	0.1093	0.9859	0.0963	0.0348	0.0727	-12929.4349
type1	1	0	0.25	495	1.165	0.1085	1.079	0.088	-0.0592	0.0684	0	1	0.246	0.0221	0.0323	0.0178	0	1	0	1	0.0146	0.0179	0.8602	0.109	0.9188	0.0933	0.0577	0.0715	-12936.1632
type1	1	0	0.25	496	1.0768	0.1096	1.0987	0.0906	0.0261	0.0698	0	1	0.2249	0.0211	0.0455	0.0173	0	1	0	1	0.0046	0.0179	0.969	0.1112	0.926	0.0961	-0.0856	0.0734	-12964.4537
type1	1	0	0.25	497	1.0345	0.1122	1.0519	0.0867	0.0735	0.0688	0	1	0.2133	0.0212	0.0384	0.0173	0	1	0	1	0.0077	0.0178	1.0537	0.1149	0.943	0.0923	-0.0631	0.0728	-12935.834
type1	1	0	0.25	498	1.1084	0.1113	0.9974	0.0895	0.089	0.0697	0	1	0.2429	0.0216	0.0298	0.0176	0	1	0	1	-0.0135	0.0181	0.9274	0.112	1.0437	0.0963	-0.071	0.0737	-13021.0654
type1	1	0	0.25	499	1.1017	0.1088	0.9502	0.0872	-0.0567	0.0682	0	1	0.2275	0.0217	0.0421	0.0175	0	1	0	1	0.0097	0.0176	0.9312	0.1108	1.0159	0.094	0.0082	0.0723	-12812.4262
type1	1	0	0.25	500	1.0224	0.1042	0.9393	0.0882	0.0082	0.067	0	1	0.2416	0.0208	0.0463	0.0169	0	1	0	1	0.0052	0.0176	0.8934	0.1056	1.0905	0.0955	-0.0526	0.0713	-12795.8748
type1	1	0	1	1	1.1405	0.1414	0.9837	0.0849	-0.0849	0.0776	0	1	1.0571	0.0457	0.0554	0.0308	0	1	0	1	-0.0352	0.0256	0.8811	0.1426	0.935	0.0908	0.0477	0.0807	-14038.8286
type1	1	0	1	2	0.9738	0.1395	1.1462	0.0878	-0.018	0.0784	0	1	1.0009	0.0443	0.0227	0.0298	0	1	0	1	0.0414	0.0255	1.0609	0.1418	0.824	0.0921	-0.0563	0.0812	-14119.0075
type1	1	0	1	3	0.6683	0.1358	1.0015	0.0892	0.126	0.078	0	1	1.0121	0.0431	0.0749	0.0291	0	1	0	1	-0.0023	0.0256	1.3196	0.1419	1.0506	0.0959	-0.1474	0.083	-14257.9741
type1	1	0	1	4	1.1823	0.1375	1.0718	0.0876	0.0841	0.0777	0	1	0.9226	0.0424	0.0917	0.0289	0	1	0	1	0.023	0.0249	0.8565	0.1373	0.9091	0.0929	-0.0883	0.0803	-14053.0261
type1	1	0	1	5	1.1685	0.1354	0.996	0.0867	-0.1123	0.077	0	1	0.9412	0.0422	0.007	0.0289	0	1	0	1	0.0402	0.0248	0.8304	0.1358	0.9671	0.0927	0.0606	0.08	-13985.7046
type1	1	0	1	6	1.0961	0.1347	1.0761	0.089	-0.075	0.0774	0	1	1.0502	0.0445	0.0454	0.0294	0	1	0	1	0.0377	0.0257	0.81	0.1343	0.9457	0.0946	0.0643	0.0799	-14153.1043
type1	1	0	1	7	1.031	0.139	1.1198	0.0868	-0.0153	0.0779	0	1	0.9874	0.0446	-0.0116	0.0295	0	1	0	1	0.0296	0.0254	1.0114	0.1417	0.8457	0.0913	0.0196	0.0806	-14111.6439
type1	1	0	1	8	0.9955	0.1386	0.8303	0.0855	-0.1758	0.0772	0	1	1.009	0.0441	0.0316	0.0298	0	1	0	1	-0.0169	0.0253	1.0275	0.1412	1.1433	0.0936	0.0433	0.082	-14081.4438
type1	1	0	1	9	0.8912	0.1365	1.0911	0.0866	0.0056	0.0769	0	1	1.0429	0.045	0.0651	0.0295	0	1	0	1	0.056	0.0255	1.0691	0.1396	0.8447	0.0913	-0.0444	0.0799	-14006.6822
type1	1	0	1	10	1.1439	0.1415	1.2108	0.0888	-0.127	0.0794	0	1	1.0708	0.0457	0.0494	0.0307	0	1	0	1	0.0039	0.0261	0.8611	0.1417	0.7836	0.0925	0.1001	0.0811	-14243.6124
type1	1	0	1	11	0.7892	0.1349	0.9935	0.0894	-0.0722	0.0777	0	1	0.9846	0.0434	0.0841	0.0286	0	1	0	1	-0.0207	0.0253	1.1876	0.1391	1.0467	0.0961	0.0386	0.0823	-14174.5182
type1	1	0	1	12	1.0863	0.1363	0.975	0.0862	-0.0968	0.0769	0	1	1.0121	0.0448	0.0511	0.0299	0	1	0	1	0.0184	0.0254	0.9292	0.1376	0.9683	0.0924	0.0662	0.0803	-14034.2414
type1	1	0	1	13	1.1039	0.1377	1.0118	0.0879	-0.0363	0.0779	0	1	0.9701	0.043	0.0548	0.0289	0	1	0	1	-0.0046	0.0251	0.8729	0.138	0.9901	0.0941	0.1118	0.081	-14082.5111
type1	1	0	1	14	0.8519	0.1418	1.0274	0.0898	-0.029	0.0798	0	1	1.0182	0.0443	0.0718	0.0294	0	1	0	1	0.0053	0.0259	1.1756	0.1456	1.0327	0.0963	0.0515	0.0842	-14343.6086
type1	1	0	1	15	1.3117	0.14	1.0242	0.0887	-0.0563	0.0788	0	1	0.9945	0.0437	0.0718	0.0295	0	1	0	1	0.0029	0.0257	0.7014	0.1387	0.9877	0.0949	0.0669	0.0815	-14211.8832
type1	1	0	1	16	1.3833	0.1385	1.0954	0.0876	-0.0421	0.0783	0	1	0.9925	0.0436	0.1095	0.0296	0	1	0	1	-0.04	0.0254	0.6102	0.1357	0.9054	0.0927	0.0323	0.0798	-14148.3085
type1	1	0	1	17	0.7628	0.1361	1.1196	0.0891	0.0272	0.0778	0	1	1.0261	0.0443	0.0392	0.0293	0	1	0	1	0.0318	0.0257	1.2202	0.1411	0.887	0.0941	-0.0324	0.0816	-14173.7771
type1	1	0	1	18	0.889	0.1412	1.0214	0.0893	-0.0835	0.0794	0	1	0.9733	0.0437	0.0089	0.0293	0	1	0	1	0.029	0.0254	1.1714	0.1446	1.0031	0.0956	0.0354	0.0837	-14224.3777
type1	1	0	1	19	0.872	0.1403	0.9239	0.0871	0.0203	0.078	0	1	1.0394	0.0454	0.0314	0.03	0	1	0	1	0.0242	0.0256	1.1485	0.1434	1.0516	0.0941	-0.0598	0.0827	-14136.908
type1	1	0	1	20	0.9701	0.1352	1.0281	0.0877	0.0879	0.0773	0	1	1.0211	0.0439	0.0126	0.0294	0	1	0	1	0.007	0.0256	1.0041	0.1375	0.9774	0.0937	-0.1388	0.0809	-14160.262
type1	1	0	1	21	0.9248	0.1348	0.9389	0.0868	0.0329	0.0762	0	1	1.0008	0.0435	0.0207	0.029	0	1	0	1	-0.0112	0.0251	1.0172	0.1368	1.0274	0.0936	-0.0223	0.0803	-13978.8547
type1	1	0	1	22	0.9612	0.1375	1.0458	0.0864	-0.1009	0.0772	0	1	1.0135	0.0449	-0.0043	0.03	0	1	0	1	0.0088	0.0254	1.0724	0.1405	0.9305	0.0919	0.0931	0.0807	-14129.9431
type1	1	0	1	23	1.1709	0.1368	1.0515	0.0876	-0.0244	0.0778	0	1	1.0552	0.0449	0.0287	0.0303	0	1	0	1	0.0247	0.0257	0.7922	0.1365	0.929	0.0931	-0.0029	0.0803	-14122.6417
type1	1	0	1	24	0.9775	0.1328	0.9163	0.0877	-0.0885	0.0762	0	1	1.0083	0.0437	0.0569	0.0286	0	1	0	1	0.0157	0.0252	0.9396	0.1337	1.0809	0.095	0.0842	0.0802	-14049.2432
type1	1	0	1	25	0.9253	0.1381	1.1571	0.0916	0.0818	0.0799	0	1	0.996	0.0432	0.0626	0.0294	0	1	0	1	-0.0303	0.0255	1.0708	0.1413	0.8678	0.0964	-0.0356	0.0828	-14197.8839
type1	1	0	1	26	0.8591	0.1356	0.9838	0.0861	0.0029	0.0763	0	1	1.0214	0.0445	0.0105	0.0294	0	1	0	1	0.0227	0.0254	1.1114	0.1391	1.0094	0.0924	-0.0283	0.0805	-14094.5362
type1	1	0	1	27	1.1393	0.1391	1.0336	0.0888	0.0128	0.0792	0	1	1.0623	0.0461	0.0309	0.03	0	1	0	1	-0.0082	0.026	0.8578	0.1392	0.9711	0.0949	0.1088	0.0822	-14242.7207
type1	1	0	1	28	0.8548	0.1367	1.0481	0.0877	-0.0181	0.0774	0	1	1.0527	0.0453	0.1038	0.0295	0	1	0	1	-0.0572	0.0256	1.1143	0.1397	0.9399	0.0933	0.0263	0.081	-14134.6281
type1	1	0	1	29	1.0683	0.1381	1.0252	0.0883	-0.0877	0.0786	0	1	1.0423	0.0452	-0.0147	0.0299	0	1	0	1	-0.0096	0.0259	0.9419	0.1396	0.9864	0.0945	0.0617	0.0819	-14246.4888
type1	1	0	1	30	0.8297	0.1329	0.8723	0.0865	0.0182	0.0758	0	1	1.0841	0.0452	0.0692	0.0292	0	1	0	1	0.0237	0.0255	1.037	0.1355	1.1031	0.0942	-0.0063	0.0806	-14003.0897
type1	1	0	1	31	0.8799	0.134	1.0053	0.0871	-0.0533	0.0767	0	1	0.9718	0.0434	0.0462	0.0287	0	1	0	1	-0.0047	0.025	1.0977	0.1375	0.9679	0.0932	0.1045	0.0806	-14000.426
type1	1	0	1	32	0.8975	0.1326	0.9546	0.0878	-0.1319	0.0765	0	1	1.001	0.0431	0.0583	0.0286	0	1	0	1	-0.0262	0.0252	1.0325	0.1358	1.0463	0.0947	0.172	0.0806	-14059.5647
type1	1	0	1	33	0.8651	0.1384	1.0383	0.0881	-0.1139	0.0784	0	1	1.0591	0.0451	0.0546	0.0297	0	1	0	1	-0.0088	0.026	1.1308	0.142	0.9939	0.0942	0.1138	0.0824	-14299.5555
type1	1	0	1	34	1.0386	0.1375	0.933	0.088	0.0818	0.0781	0	1	1.0017	0.044	0.0129	0.0293	0	1	0	1	0.0042	0.0254	0.9501	0.1387	1.0683	0.0952	-0.1518	0.0821	-14129.4045
type1	1	0	1	35	0.8351	0.1385	0.9951	0.09	-0.0648	0.0793	0	1	1.1244	0.0461	0.0992	0.0304	0	1	0	1	-0.0202	0.0263	1.1031	0.1421	1.053	0.0969	0.0505	0.0835	-14323.9482
type1	1	0	1	36	0.79	0.1311	1.0175	0.086	0.0498	0.0749	0	1	1.0367	0.0442	0.0769	0.029	0	1	0	1	-0.036	0.0251	1.0965	0.1339	0.9105	0.0916	-0.1263	0.0787	-13850.5797
type1	1	0	1	37	0.9888	0.1363	1.0536	0.0894	-0.0166	0.0784	0	1	0.9766	0.0431	0.0365	0.0292	0	1	0	1	-0.0052	0.0254	1.0275	0.1383	0.9713	0.0953	-0.0721	0.0818	-14194.0019
type1	1	0	1	38	1.1975	0.1413	1.0051	0.089	-0.0026	0.0796	0	1	0.927	0.0428	0.0298	0.0294	0	1	0	1	0.0322	0.0251	0.903	0.142	0.9909	0.0953	-4e-04	0.0829	-14158.9826
type1	1	0	1	39	0.9881	0.1402	0.9751	0.0886	0.0029	0.0787	0	1	1.0816	0.046	0.0124	0.03	0	1	0	1	-0.0076	0.0259	0.9625	0.1416	1.0248	0.0953	-0.0784	0.0825	-14173.4247
type1	1	0	1	40	1.2342	0.1358	0.9748	0.0875	0.0641	0.0773	0	1	0.9768	0.0434	0.0194	0.029	0	1	0	1	-0.0386	0.0251	0.736	0.1353	1.0159	0.094	-0.1218	0.0802	-14050.7538
type1	1	0	1	41	1.1106	0.1376	0.9885	0.0878	0.0637	0.0781	0	1	1.061	0.0455	0.0752	0.0299	0	1	0	1	0.0297	0.0258	0.8612	0.1381	1.008	0.0943	-0.131	0.0815	-14171.1953
type1	1	0	1	42	1.0278	0.1366	1.1227	0.0898	-0.0737	0.0784	0	1	1.0011	0.0439	0.1553	0.0301	0	1	0	1	-0.0164	0.0254	1.0064	0.1384	0.8714	0.0946	0.0787	0.0812	-14156.646
type1	1	0	1	43	1.0598	0.1419	1.0206	0.0897	-0.0123	0.08	0	1	1.0389	0.0449	0.0423	0.0301	0	1	0	1	0.0408	0.0259	0.9603	0.1438	1.014	0.0961	0.0172	0.0836	-14297.3517
type1	1	0	1	44	1.1474	0.1357	0.911	0.0864	-0.0769	0.0765	0	1	0.9413	0.0428	0.0378	0.0287	0	1	0	1	0.0049	0.0249	0.8682	0.135	1.0577	0.0935	0.0535	0.0802	-14009.8252
type1	1	0	1	45	1.0157	0.1384	0.996	0.0883	-0.0426	0.0783	0	1	0.9894	0.0436	0.018	0.0289	0	1	0	1	0.0128	0.0253	0.9517	0.1405	1.0276	0.0948	0.0947	0.082	-14146.6333
type1	1	0	1	46	1.1104	0.1364	1.0057	0.0865	-0.0583	0.077	0	1	0.929	0.0425	0.1302	0.0296	0	1	0	1	0.0099	0.0249	0.982	0.1377	0.9652	0.0925	0.1009	0.0803	-14074.2298
type1	1	0	1	47	0.917	0.1392	0.9865	0.0873	-0.0774	0.0781	0	1	0.9836	0.0444	0.0204	0.0297	0	1	0	1	-0.0168	0.0254	1.1711	0.1428	1.0001	0.0936	0.0901	0.0822	-14191.7293
type1	1	0	1	48	0.8954	0.1403	0.94	0.0888	0.1337	0.0789	0	1	1.0147	0.0447	0.0322	0.0298	0	1	0	1	-0.0377	0.0256	1.1541	0.1444	1.0675	0.096	-0.2295	0.0837	-14213.4816
type1	1	0	1	49	0.9227	0.1393	1.0378	0.0884	-0.1393	0.0789	0	1	1.0428	0.0446	0.059	0.0302	0	1	0	1	-1e-04	0.0258	1.0981	0.1424	0.9629	0.0943	0.1566	0.0826	-14222.1262
type1	1	0	1	50	1.0695	0.1358	1.0375	0.0872	0.0064	0.0769	0	1	1.0217	0.0443	0.0381	0.0293	0	1	0	1	-0.0309	0.0254	0.8751	0.1359	0.9405	0.0929	0.0275	0.0798	-14058.5645
type1	1	0	1	51	0.7651	0.1353	1.1356	0.0899	0.0324	0.0783	0	1	0.965	0.0424	0.0551	0.0286	0	1	0	1	0.0153	0.0253	1.2214	0.1408	0.9001	0.0949	-0.054	0.0819	-14168.047
type1	1	0	1	52	0.9318	0.1394	0.8857	0.0889	0.0293	0.0787	0	1	0.9528	0.0429	0.0486	0.029	0	1	0	1	-0.0032	0.0251	1.1112	0.1426	1.1422	0.097	-0.0092	0.0837	-14172.3525
type1	1	0	1	53	0.8733	0.1429	0.9873	0.0877	0.0532	0.0788	0	1	0.9931	0.0436	0.0128	0.0296	0	1	0	1	0.0284	0.0255	1.1769	0.1464	1.0202	0.0942	0.0227	0.0832	-14207.722
type1	1	0	1	54	0.9917	0.1376	0.9638	0.0899	0.0154	0.0788	0	1	0.9402	0.0424	0.0246	0.0287	0	1	0	1	-0.0138	0.0251	1.0414	0.1393	1.0791	0.0971	0.0281	0.0831	-14195.4879
type1	1	0	1	55	0.9449	0.1399	0.8993	0.0891	0.116	0.0791	0	1	1.0601	0.0454	0.0754	0.0301	0	1	0	1	0.0516	0.0259	1.0667	0.1427	1.1434	0.097	-0.1857	0.084	-14300.123
type1	1	0	1	56	1.1445	0.1363	1.049	0.0896	0.0011	0.078	0	1	0.9901	0.0436	0.0733	0.029	0	1	0	1	-0.042	0.0253	0.8159	0.1356	0.9587	0.0955	0.0471	0.0808	-14109.942
type1	1	0	1	57	1.2233	0.1402	1.0273	0.0887	-0.0574	0.0788	0	1	0.9457	0.0432	0.0299	0.0294	0	1	0	1	0.0281	0.0254	0.8599	0.1398	0.989	0.0948	0.1052	0.082	-14224.5871
type1	1	0	1	58	0.9361	0.1386	0.9765	0.088	-0.038	0.0782	0	1	1.0552	0.045	0.0561	0.03	0	1	0	1	-0.0044	0.0259	1.0606	0.1416	1.0418	0.0948	-0.008	0.0823	-14247.2176
type1	1	0	1	59	1.1181	0.1393	0.9743	0.088	-0.0341	0.0783	0	1	0.8724	0.041	0.0394	0.0286	0	1	0	1	0.0015	0.0247	0.9811	0.1407	1.044	0.0948	-0.0087	0.0821	-14131.7618
type1	1	0	1	60	0.9343	0.1337	0.9069	0.0844	0.0486	0.0753	0	1	1.0435	0.0451	0.016	0.0294	0	1	0	1	0.0054	0.0253	1.0032	0.136	1.0383	0.0913	-0.0701	0.0794	-13974.3199
type1	1	0	1	61	1.0082	0.1351	0.9565	0.0876	-0.0288	0.0773	0	1	1.0282	0.0442	-0.0224	0.0291	0	1	0	1	0.0191	0.0254	0.9189	0.1365	1.0399	0.0945	0.0092	0.081	-14082.239
type1	1	0	1	62	1.1373	0.1423	1.1286	0.091	0.0546	0.0807	0	1	0.9425	0.0429	-0.0066	0.0291	0	1	0	1	-0.009	0.0254	0.9321	0.1428	0.9094	0.0962	-0.0315	0.0834	-14262.4305
type1	1	0	1	63	0.8796	0.1336	0.9636	0.0875	-0.0799	0.0767	0	1	0.9551	0.0427	0.0669	0.0285	0	1	0	1	-0.0181	0.0249	1.0921	0.1372	1.0321	0.0942	0.0632	0.0809	-14020.6752
type1	1	0	1	64	0.9109	0.1372	1.0383	0.0861	-0.0033	0.0773	0	1	0.9861	0.0437	0.0015	0.0293	0	1	0	1	-0.0098	0.0252	1.1079	0.141	0.9267	0.0916	0.0798	0.0809	-14063.8525
type1	1	0	1	65	0.8961	0.1328	1.0071	0.0903	0.0645	0.0777	0	1	1.0151	0.0433	0.0359	0.0288	0	1	0	1	-0.0017	0.0254	1.0179	0.1357	1.019	0.0969	-0.0589	0.0815	-14121.3024
type1	1	0	1	66	1.084	0.1335	1.1296	0.0869	0.0094	0.0763	0	1	1.0092	0.0439	0.0207	0.029	0	1	0	1	0.023	0.0252	0.8365	0.1329	0.8235	0.0912	-0.0424	0.0783	-13971.994
type1	1	0	1	67	0.9106	0.1331	0.9525	0.0862	0.1013	0.0759	0	1	0.9599	0.0429	0.0451	0.0288	0	1	0	1	-0.0376	0.0249	1.0776	0.136	1.019	0.0928	-0.0457	0.08	-13988.1514
type1	1	0	1	68	1.0131	0.1393	0.9976	0.0859	0.0252	0.0775	0	1	1.0206	0.0453	0.0184	0.0299	0	1	0	1	-0.0258	0.0255	1.0374	0.1412	0.9612	0.0919	-0.0814	0.0811	-14134.7529
type1	1	0	1	69	1.1155	0.1374	1.0199	0.0883	0.0911	0.0781	0	1	0.9858	0.044	0.017	0.0292	0	1	0	1	0.0122	0.0254	0.8924	0.1371	0.9925	0.0945	-0.1013	0.0812	-14170.7183
type1	1	0	1	70	1.0713	0.1352	1.0108	0.0879	-0.0161	0.0772	0	1	1.0438	0.0443	0.0452	0.0295	0	1	0	1	-0.0025	0.0257	0.8514	0.136	0.9843	0.0941	0.0159	0.0804	-14103.9424
type1	1	0	1	71	0.9016	0.1364	1.0874	0.0864	0.1343	0.0773	0	1	1.0328	0.0451	0.0701	0.0294	0	1	0	1	-0.0064	0.0256	1.0904	0.1401	0.8963	0.0914	-0.044	0.0805	-14144.8512
type1	1	0	1	72	1.21	0.1368	0.8879	0.0883	0.0772	0.0775	0	1	0.9285	0.0423	0.0215	0.0289	0	1	0	1	-0.0045	0.025	0.8312	0.1361	1.1366	0.0963	-0.1051	0.0815	-14145.051
type1	1	0	1	73	1.1279	0.1394	0.9543	0.0864	-0.0351	0.0774	0	1	1.0188	0.0446	0.0405	0.0293	0	1	0	1	-0.0265	0.0254	0.841	0.1387	1.025	0.0931	0.012	0.0808	-14084.0782
type1	1	0	1	74	1.204	0.1417	0.9435	0.089	-0.0338	0.0794	0	1	0.9756	0.0432	0.019	0.0295	0	1	0	1	-0.003	0.0254	0.8383	0.1417	1.0876	0.0963	-0.0136	0.0831	-14238.103
type1	1	0	1	75	1.1556	0.1433	0.8882	0.0863	-0.0202	0.0786	0	1	0.9411	0.0431	0.1154	0.0293	0	1	0	1	-0.011	0.0252	0.9408	0.144	1.1176	0.0939	-0.0032	0.0829	-14192.2119
type1	1	0	1	76	1.1556	0.1379	1.0076	0.0881	0.109	0.0778	0	1	1.0109	0.0442	0.1054	0.0296	0	1	0	1	0.0383	0.0256	0.8449	0.1374	1.0151	0.0945	-0.0399	0.0809	-14211.2087
type1	1	0	1	77	0.6294	0.1347	0.8856	0.0867	0.0222	0.0763	0	1	0.9722	0.0436	0.0153	0.029	0	1	0	1	-0.0231	0.0249	1.406	0.142	1.0849	0.0942	-0.0568	0.0819	-14025.813
type1	1	0	1	78	1.1877	0.1399	1.0224	0.0894	0.0605	0.0794	0	1	1.0534	0.0451	0.0798	0.0303	0	1	0	1	0.0061	0.026	0.8208	0.1401	1.0034	0.0958	-0.1194	0.0824	-14287.898
type1	1	0	1	79	1.2219	0.1454	1.0979	0.0886	-0.0586	0.08	0	1	0.9952	0.0448	0.0217	0.0302	0	1	0	1	-0.0196	0.0259	0.8855	0.1451	0.9332	0.0939	0.0424	0.0828	-14354.1796
type1	1	0	1	80	0.8166	0.1417	0.8983	0.0889	0.0365	0.0791	0	1	1.0552	0.0455	0.028	0.0302	0	1	0	1	0.0218	0.026	1.2399	0.146	1.1332	0.0968	-0.0736	0.0845	-14334.6994
type1	1	0	1	81	1.2256	0.1424	1.0358	0.0887	0.1121	0.0796	0	1	0.9488	0.043	0.0581	0.0295	0	1	0	1	0.009	0.0253	0.8606	0.1424	0.9773	0.0947	-0.0816	0.0825	-14227.0803
type1	1	0	1	82	0.9544	0.1325	1.0131	0.0881	-0.1222	0.0765	0	1	0.9913	0.0432	0.0558	0.0289	0	1	0	1	0.0198	0.0253	0.9962	0.1349	0.9879	0.0943	0.1463	0.0801	-14074.5171
type1	1	0	1	83	0.9379	0.1384	0.9411	0.0885	0.1024	0.0785	0	1	1.0751	0.0454	0.064	0.0299	0	1	0	1	-0.0166	0.026	1.0295	0.1408	1.08	0.0958	-0.1539	0.0827	-14245.692
type1	1	0	1	84	0.9103	0.1372	0.9263	0.0874	0.0219	0.0777	0	1	1.0974	0.0451	0.0139	0.0298	0	1	0	1	2e-04	0.0259	0.9809	0.1399	1.0939	0.0947	-0.0083	0.082	-14169.0136
type1	1	0	1	85	1.2139	0.1405	1.0584	0.088	-0.01	0.0784	0	1	0.9618	0.0436	0.099	0.0295	0	1	0	1	-0.0184	0.0253	0.84	0.1399	0.9263	0.0935	0.065	0.0811	-14125.747
type1	1	0	1	86	0.9335	0.1381	1.0948	0.0884	0.0311	0.078	0	1	0.9796	0.0432	-0.004	0.0291	0	1	0	1	-0.0205	0.0254	1.073	0.1407	0.905	0.0936	-0.0635	0.0813	-14139.2606
type1	1	0	1	87	1.0115	0.1384	0.9262	0.0892	0.0482	0.0785	0	1	1.0239	0.0447	0.134	0.0293	0	1	0	1	-0.0366	0.0256	0.9693	0.1404	1.1047	0.0968	-0.0172	0.0827	-14200.7143
type1	1	0	1	88	1.2945	0.1415	1.0523	0.0896	0.0667	0.08	0	1	1.0286	0.0451	0.0368	0.0305	0	1	0	1	0.0575	0.026	0.7776	0.1408	0.9772	0.0956	-0.1046	0.0826	-14350.1801
type1	1	0	1	89	0.8216	0.1315	0.998	0.0847	-0.2245	0.0747	0	1	0.9462	0.0417	0.0745	0.0282	0	1	0	1	-0.0224	0.0247	1.1144	0.1356	0.9665	0.0906	0.1358	0.0786	-13902.4707
type1	1	0	1	90	1.0014	0.1393	1.0189	0.0887	-0.1477	0.0788	0	1	1.0863	0.0455	0.0374	0.0299	0	1	0	1	7e-04	0.0261	0.9433	0.1409	0.9911	0.0949	0.0504	0.0823	-14227.7164
type1	1	0	1	91	0.9203	0.1427	0.8899	0.0885	0.0106	0.0795	0	1	1.0736	0.0455	0.1212	0.0303	0	1	0	1	0.001	0.0261	1.1008	0.1457	1.1574	0.0966	-0.026	0.0843	-14355.4535
type1	1	0	1	92	1.0906	0.1394	0.9109	0.0882	0.0232	0.078	0	1	1.07	0.046	0.0378	0.0299	0	1	0	1	5e-04	0.0259	0.8854	0.1391	1.0899	0.0957	-0.043	0.0819	-14197.7194
type1	1	0	1	93	1.134	0.1374	1.0313	0.0876	-0.034	0.0774	0	1	1.0066	0.0441	0.0261	0.0293	0	1	0	1	0.0239	0.0254	0.8304	0.1372	0.9546	0.0935	0.0281	0.0803	-14087.0538
type1	1	0	1	94	1.0895	0.1382	1.0248	0.088	0.1547	0.0782	0	1	0.9629	0.0429	0.0466	0.0292	0	1	0	1	0.0101	0.0252	0.9311	0.1392	0.96	0.0939	-0.1195	0.0814	-14091.7766
type1	1	0	1	95	1.2632	0.1399	0.9827	0.0895	0.104	0.0793	0	1	1.0342	0.0452	0.0538	0.03	0	1	0	1	-0.0292	0.0256	0.729	0.1383	1.0054	0.0961	-0.1255	0.0821	-14146.5534
type1	1	0	1	96	0.9285	0.1373	0.9399	0.0861	0.1797	0.0768	0	1	0.996	0.0438	0.065	0.0292	0	1	0	1	-0.0128	0.0251	1.0539	0.14	1.0293	0.0929	-0.2257	0.0811	-14017.7477
type1	1	0	1	97	0.9847	0.1361	0.9643	0.0887	-0.0378	0.0778	0	1	1.0287	0.0439	-0.0094	0.0295	0	1	0	1	0.0038	0.0256	0.9795	0.1384	1.0501	0.0957	0.0399	0.0818	-14167.2879
type1	1	0	1	98	0.9748	0.1344	0.9451	0.0854	-0.0417	0.0758	0	1	1.0275	0.0451	0.037	0.0294	0	1	0	1	0.0234	0.0253	0.9856	0.1362	1.0027	0.0919	0.0292	0.0797	-13987.9666
type1	1	0	1	99	0.8566	0.1372	1.0581	0.0892	-0.1438	0.0785	0	1	0.9067	0.0416	-0.0055	0.0286	0	1	0	1	0.007	0.0248	1.2041	0.1415	0.9281	0.0948	0.1756	0.0825	-14050.5726
type1	1	0	1	100	0.9411	0.138	0.9644	0.086	0.0885	0.0768	0	1	1.0256	0.0449	0.0565	0.0302	0	1	0	1	-0.0217	0.0254	1.0929	0.1413	0.9846	0.0923	-0.122	0.0808	-14073.2552
type1	1	0	1	101	1.0755	0.1352	0.91	0.0874	0.0839	0.0768	0	1	1.0116	0.0435	0.0417	0.0293	0	1	0	1	-0.0057	0.0254	0.8826	0.1356	1.1167	0.095	-0.0675	0.0808	-14155.8728
type1	1	0	1	102	1.0496	0.1342	1.0712	0.0871	-0.1681	0.0767	0	1	0.9487	0.0425	0.0961	0.0288	0	1	0	1	-0.0024	0.0249	0.945	0.1363	0.8913	0.0923	0.1861	0.0796	-13986.6172
type1	1	0	1	103	0.6813	0.1342	0.9197	0.0886	0.0282	0.0775	0	1	1.0455	0.044	0.0245	0.0293	0	1	0	1	-0.0422	0.0256	1.266	0.1397	1.114	0.0962	-0.028	0.0827	-14195.0966
type1	1	0	1	104	0.9007	0.1382	1.0391	0.0887	0.0477	0.0782	0	1	0.9573	0.0435	0.0656	0.0291	0	1	0	1	-0.0011	0.0252	1.1609	0.1414	0.9388	0.0945	-0.0347	0.0821	-14112.5546
type1	1	0	1	105	1.0177	0.1387	0.9143	0.0871	0.0308	0.0779	0	1	1.0213	0.0437	0.0866	0.0296	0	1	0	1	-0.0146	0.0256	0.9618	0.1412	1.1052	0.0945	-0.0713	0.0821	-14185.6906
type1	1	0	1	106	1.1603	0.1404	0.925	0.0868	0.0045	0.0778	0	1	0.8987	0.0424	0.0157	0.0287	0	1	0	1	-0.039	0.0248	0.93	0.1406	1.0381	0.0938	0.0168	0.0817	-14031.8515
type1	1	0	1	107	0.9735	0.1392	0.8764	0.0845	0.0283	0.0769	0	1	0.9907	0.0448	0.0131	0.0296	0	1	0	1	0.0134	0.0254	1.0997	0.1424	1.0784	0.0918	-0.061	0.0816	-14104.2541
type1	1	0	1	108	1.1195	0.1417	0.9973	0.0874	-0.0092	0.0787	0	1	0.9946	0.0439	0.0459	0.0298	0	1	0	1	0.0265	0.0254	0.9192	0.1432	0.9865	0.0936	0.0437	0.0822	-14146.9923
type1	1	0	1	109	1.1694	0.1395	1.0852	0.088	0.0408	0.0783	0	1	1.0058	0.0445	0.0423	0.0296	0	1	0	1	-0.0213	0.0256	0.8447	0.1394	0.9013	0.0932	-0.065	0.0808	-14163.0804
type1	1	0	1	110	0.8078	0.1428	1.0666	0.0875	0.0462	0.0793	0	1	1.037	0.0451	0.0574	0.03	0	1	0	1	0.0078	0.0259	1.2464	0.1479	0.9271	0.0929	-0.0759	0.0833	-14242.5532
type1	1	0	1	111	1.1734	0.1404	1.0571	0.0905	-0.0804	0.0799	0	1	1.0663	0.0457	0.0597	0.0302	0	1	0	1	0.0149	0.0262	0.8235	0.1404	0.9685	0.0965	0.0332	0.0826	-14307.3049
type1	1	0	1	112	1.0263	0.1359	1.1683	0.0877	-0.0573	0.0775	0	1	0.9612	0.0433	0.1091	0.0294	0	1	0	1	0.022	0.0251	1.0146	0.1387	0.7892	0.0917	0.0622	0.0798	-14050.4904
type1	1	0	1	113	0.9801	0.135	1.0167	0.0852	-0.0091	0.0762	0	1	0.9778	0.0436	0.0666	0.0294	0	1	0	1	-0.0116	0.025	1.0371	0.1377	0.9086	0.0906	-0.0284	0.0795	-13955.4001
type1	1	0	1	114	0.7336	0.1374	0.7958	0.0835	-0.0291	0.0758	0	1	1.0131	0.045	0.0164	0.0297	0	1	0	1	0.0051	0.0251	1.3068	0.143	1.1301	0.0916	-0.0208	0.0816	-13975.083
type1	1	0	1	115	1.1538	0.1365	0.9446	0.0878	-0.0321	0.077	0	1	0.8747	0.0417	0.0529	0.0281	0	1	0	1	0.0274	0.0245	0.9106	0.1361	1.0578	0.0949	0.0357	0.0808	-14053.2084
type1	1	0	1	116	1.1469	0.137	0.9364	0.0872	0.1486	0.0774	0	1	1.0035	0.044	0.0883	0.0292	0	1	0	1	-0.0169	0.0253	0.8202	0.1366	1.0519	0.0942	-0.141	0.0808	-14071.9686
type1	1	0	1	117	1.0203	0.1371	1.0322	0.0851	0.1617	0.0765	0	1	1.0111	0.0449	0.0774	0.0296	0	1	0	1	0.0309	0.0253	0.989	0.1391	0.9116	0.0905	-0.2361	0.0796	-14024.0429
type1	1	0	1	118	1.0808	0.1378	1.0533	0.0849	-0.0653	0.0767	0	1	1.0736	0.046	0.0589	0.0299	0	1	0	1	0.0299	0.0257	0.8623	0.1378	0.9104	0.0901	0.121	0.0793	-14084.533
type1	1	0	1	119	1.0425	0.1335	1.0262	0.0881	0.0082	0.0768	0	1	0.9436	0.0424	0.0462	0.0281	0	1	0	1	-0.0167	0.0248	0.9007	0.1346	0.957	0.094	-0.0888	0.08	-13966.2413
type1	1	0	1	120	1.1785	0.1333	0.9406	0.0859	-0.0414	0.0756	0	1	0.9757	0.0426	0.0271	0.0286	0	1	0	1	0.0181	0.0249	0.7377	0.1328	1.0255	0.0926	-0.0277	0.0787	-13938.194
type1	1	0	1	121	0.7583	0.14	0.8262	0.086	0.0482	0.0775	0	1	1.007	0.0444	0.0292	0.0293	0	1	0	1	-0.0586	0.0254	1.2766	0.145	1.1753	0.0944	-0.1079	0.0833	-14160.1158
type1	1	0	1	122	0.967	0.1353	1.0668	0.0906	-0.0039	0.079	0	1	1.024	0.0445	0.0603	0.0295	0	1	0	1	-0.0123	0.0258	1.0359	0.1382	0.981	0.0966	0.0426	0.0826	-14293.8411
type1	1	0	1	123	0.994	0.1334	0.8724	0.086	-0.0941	0.0757	0	1	0.9229	0.0426	0.0453	0.0281	0	1	0	1	0.005	0.0245	0.9952	0.1356	1.0763	0.0934	0.0706	0.08	-13893.2118
type1	1	0	1	124	0.9028	0.1383	1.0458	0.0853	-0.0821	0.0771	0	1	1.0068	0.0451	0.0451	0.03	0	1	0	1	3e-04	0.0253	1.1689	0.1416	0.8678	0.0903	0.046	0.0805	-14025.5254
type1	1	0	1	125	1.1093	0.1376	0.9941	0.0883	0.1298	0.0779	0	1	0.9854	0.0431	0.0605	0.0292	0	1	0	1	-0.0027	0.0253	0.8643	0.1375	1.0143	0.0948	-0.1105	0.0811	-14115.318
type1	1	0	1	126	1.025	0.1356	0.9038	0.091	0.0282	0.0791	0	1	1.0353	0.0438	0.0319	0.0295	0	1	0	1	-0.0239	0.0257	0.9137	0.137	1.1643	0.0992	0.0374	0.0835	-14249.9612
type1	1	0	1	127	1.0265	0.1358	0.9577	0.0882	0.0473	0.0774	0	1	0.9922	0.043	0.0443	0.0289	0	1	0	1	-0.0025	0.0253	0.9215	0.1373	1.0488	0.0951	-0.0753	0.0813	-14097.1235
type1	1	0	1	128	0.9406	0.1391	0.9671	0.087	0.0379	0.0778	0	1	0.9363	0.0433	0.0542	0.0289	0	1	0	1	-0.0204	0.025	1.1267	0.1421	1.0155	0.0936	-0.0582	0.0821	-14080.774
type1	1	0	1	129	0.929	0.1327	0.9141	0.0865	-0.067	0.0756	0	1	1.0493	0.0448	0.0575	0.0293	0	1	0	1	0.0128	0.0254	0.9891	0.1341	1.0663	0.0937	0.0609	0.0798	-14041.106
type1	1	0	1	130	1.1281	0.1358	1.0213	0.0888	0.116	0.0778	0	1	1.0575	0.0448	0.0485	0.0296	0	1	0	1	1e-04	0.0258	0.799	0.1351	0.9992	0.0951	-0.1683	0.0807	-14189.3999
type1	1	0	1	131	0.8293	0.1347	0.9131	0.0894	0.0319	0.0776	0	1	1.0293	0.0437	0.0521	0.0288	0	1	0	1	0.0414	0.0256	1.0905	0.1382	1.144	0.0972	-0.0993	0.0825	-14200.8655
type1	1	0	1	132	1.0281	0.1375	0.9019	0.0856	0.0141	0.0765	0	1	0.9828	0.0438	0.0703	0.029	0	1	0	1	-0.0295	0.0251	0.9677	0.1387	1.0682	0.0928	-0.0314	0.0806	-14036.0674
type1	1	0	1	133	0.8175	0.1412	0.8768	0.0867	0.0108	0.0782	0	1	1.0302	0.045	0.0458	0.0299	0	1	0	1	0.0206	0.0257	1.2379	0.1457	1.1276	0.0946	0.0093	0.0835	-14236.0303
type1	1	0	1	134	1.0786	0.1375	1.0412	0.0886	-0.0854	0.0784	0	1	0.962	0.0432	0.0558	0.0293	0	1	0	1	0.044	0.0252	0.957	0.1391	0.9536	0.0945	0.0643	0.0816	-14126.2075
type1	1	0	1	135	0.8667	0.1397	1.1023	0.0879	0.0262	0.0786	0	1	1.0432	0.045	0.0399	0.0299	0	1	0	1	0.0602	0.0258	1.1549	0.1435	0.8939	0.0929	-0.0763	0.082	-14220.7873
type1	1	0	1	136	0.6598	0.1367	0.9222	0.0857	-0.0078	0.0767	0	1	1.018	0.0442	0.0385	0.0298	0	1	0	1	0.0091	0.0253	1.3707	0.1438	1.0234	0.0925	-0.0742	0.082	-14032.8418
type1	1	0	1	137	1.0149	0.1392	1.1847	0.0891	0.0386	0.0788	0	1	1.0126	0.0437	0.0225	0.0296	0	1	0	1	-0.0087	0.0256	0.9625	0.1414	0.8037	0.0932	-0.041	0.0812	-14129.6201
type1	1	0	1	138	0.8115	0.1361	1.1868	0.09	0.022	0.0786	0	1	0.9809	0.0423	0.056	0.0287	0	1	0	1	-0.0398	0.0254	1.1401	0.1405	0.8444	0.0943	-0.0077	0.0817	-14149.585
type1	1	0	1	139	0.7638	0.1374	1.0713	0.0878	0.0057	0.0776	0	1	0.9455	0.0427	0.0737	0.0286	0	1	0	1	-2e-04	0.0251	1.2785	0.1427	0.9359	0.0933	0.0199	0.0819	-14136.2232
type1	1	0	1	140	0.9362	0.1407	1.0483	0.0889	-0.1462	0.0792	0	1	1.0822	0.0454	0.0433	0.03	0	1	0	1	-0.0066	0.0262	1.0398	0.1434	0.9678	0.0948	0.083	0.0827	-14276.2624
type1	1	0	1	141	0.8282	0.1358	1.1679	0.0895	0.0864	0.0781	0	1	1.0016	0.0436	0.0263	0.0295	0	1	0	1	0.0039	0.0255	1.1817	0.1401	0.8222	0.0938	-0.1046	0.0813	-14133.1824
type1	1	0	1	142	0.7789	0.1363	1.0607	0.0894	0.0026	0.0784	0	1	1.0273	0.0444	0.0383	0.0295	0	1	0	1	0.0064	0.0257	1.2212	0.1408	0.9664	0.0953	0.0107	0.0826	-14229.7602
type1	1	0	1	143	1.0169	0.1378	1.0368	0.0897	-0.0823	0.0783	0	1	0.9978	0.0437	0.0664	0.0289	0	1	0	1	-0.001	0.0254	0.9486	0.1387	0.985	0.0958	0.1105	0.0817	-14157.8421
type1	1	0	1	144	0.9875	0.1369	1.0781	0.088	-0.0323	0.078	0	1	1.0416	0.0445	0.0349	0.0295	0	1	0	1	0.0475	0.0257	0.9606	0.139	0.9081	0.0933	0.0719	0.0811	-14112.4364
type1	1	0	1	145	0.6918	0.1361	0.8342	0.0852	0.0907	0.0762	0	1	1.0162	0.0444	0.0967	0.0297	0	1	0	1	0.0091	0.0252	1.3421	0.1419	1.1199	0.0931	-0.0834	0.082	-14044.1946
type1	1	0	1	146	1.1812	0.1382	1.0841	0.0906	0.0651	0.0795	0	1	0.9967	0.0436	0.0488	0.0293	0	1	0	1	0.031	0.0255	0.8	0.1378	0.9305	0.0962	-0.0583	0.0821	-14172.6017
type1	1	0	1	147	1.1229	0.1414	0.9832	0.0887	-0.107	0.0789	0	1	0.9751	0.0444	0.0805	0.0296	0	1	0	1	-0.0256	0.0256	0.9757	0.142	1.0408	0.0954	0.1457	0.0828	-14287.8999
type1	1	0	1	148	1.2468	0.1444	1.0105	0.0868	0.0811	0.0792	0	1	0.9274	0.0432	0.0628	0.0292	0	1	0	1	0.0395	0.025	0.8424	0.1445	0.9707	0.0928	-0.1017	0.0822	-14115.988
type1	1	0	1	149	0.8314	0.138	0.9885	0.0886	0.0456	0.0782	0	1	1.0976	0.0455	0.0572	0.0301	0	1	0	1	0.0427	0.026	1.1097	0.1417	1.0164	0.0952	-0.073	0.0823	-14186.8495
type1	1	0	1	150	1.1777	0.1367	1.0661	0.0878	-0.1011	0.0776	0	1	1.0528	0.0454	0.063	0.0299	0	1	0	1	-0.0126	0.0258	0.7863	0.1354	0.9193	0.0933	0.1524	0.08	-14146.0649
type1	1	0	1	151	1.1741	0.1385	0.8737	0.0871	0.0363	0.078	0	1	1.0202	0.0449	0.0868	0.0298	0	1	0	1	0.022	0.0256	0.8375	0.1384	1.134	0.095	-0.0498	0.082	-14189.2624
type1	1	0	1	152	0.8101	0.1367	1.0045	0.0893	-0.0186	0.0779	0	1	1.0172	0.044	0.0433	0.029	0	1	0	1	-0.0185	0.0254	1.1442	0.14	1.0178	0.0958	0.0221	0.0822	-14146.6876
type1	1	0	1	153	1.1092	0.1392	0.9491	0.0891	0.0577	0.0787	0	1	0.9591	0.0428	0.0243	0.0291	0	1	0	1	-0.0825	0.0253	0.9195	0.1402	1.0618	0.0962	-0.0525	0.0826	-14150.7704
type1	1	0	1	154	0.9364	0.1411	0.9042	0.0879	-0.0746	0.0786	0	1	1.0888	0.0456	0.0862	0.0305	0	1	0	1	-0.0057	0.0262	1.0686	0.143	1.112	0.0955	-0.0086	0.0832	-14290.1311
type1	1	0	1	155	1.1994	0.1404	0.9245	0.0881	-0.0948	0.0785	0	1	1.0256	0.044	0.1015	0.0297	0	1	0	1	-0.01	0.0255	0.7661	0.1398	1.0823	0.0954	0.1017	0.082	-14157.9905
type1	1	0	1	156	0.9319	0.133	1.0061	0.0875	0.0093	0.0767	0	1	1.0352	0.0438	0.0336	0.0287	0	1	0	1	-0.012	0.0254	0.939	0.1349	0.9911	0.0938	-0.0204	0.0801	-14034.2652
type1	1	0	1	157	0.8322	0.1379	0.8996	0.0861	-0.0124	0.0771	0	1	1.0138	0.0441	0.0875	0.0294	0	1	0	1	-0.0467	0.0253	1.1569	0.1422	1.0898	0.0935	-0.0641	0.0819	-14083.6331
type1	1	0	1	158	1.1749	0.1402	0.9985	0.0891	-0.2261	0.079	0	1	0.979	0.0438	0.042	0.0298	0	1	0	1	0.0278	0.0254	0.8892	0.141	1.0112	0.0956	0.1823	0.0823	-14204.7094
type1	1	0	1	159	1.0007	0.1418	1.0303	0.0878	0.0493	0.079	0	1	1.054	0.0452	0.0294	0.0299	0	1	0	1	0.0263	0.0258	0.9756	0.1438	0.955	0.0937	-0.0693	0.0824	-14158.3908
type1	1	0	1	160	1.1828	0.1394	0.8548	0.0868	-0.1691	0.0777	0	1	0.9123	0.0417	0.0983	0.0288	0	1	0	1	-0.0096	0.0248	0.8693	0.1397	1.1482	0.0949	0.1327	0.0818	-14083.1146
type1	1	0	1	161	1.0905	0.1387	0.9285	0.0905	-0.0833	0.079	0	1	0.9472	0.0419	0.0893	0.0289	0	1	0	1	-0.0347	0.0252	0.933	0.1396	1.1189	0.0982	0.029	0.0832	-14215.9306
type1	1	0	1	162	0.9902	0.1361	1.1007	0.0908	0.1152	0.0789	0	1	0.9198	0.0416	0.0144	0.0288	0	1	0	1	0.0056	0.0252	1.0705	0.1385	0.9674	0.0965	-0.0485	0.0822	-14274.3815
type1	1	0	1	163	0.8713	0.1448	0.8293	0.0875	-0.0014	0.0792	0	1	1.075	0.0464	0.0343	0.0306	0	1	0	1	-0.0098	0.026	1.1932	0.1484	1.1689	0.0959	-0.0782	0.0847	-14273.1228
type1	1	0	1	164	0.9364	0.1351	0.9501	0.0863	0.1674	0.0767	0	1	1.0225	0.0443	0.0599	0.0292	0	1	0	1	0.0358	0.0254	1.0187	0.1386	1.0424	0.0931	-0.1851	0.0807	-14084.276
type1	1	0	1	165	0.9779	0.1381	0.9868	0.087	-0.0687	0.0777	0	1	1.0329	0.0452	0.0368	0.0299	0	1	0	1	-0.0534	0.0256	1.0361	0.1405	0.9806	0.0932	0.1449	0.0815	-14105.2107
type1	1	0	1	166	0.9573	0.1412	0.9973	0.0876	-0.1742	0.0788	0	1	0.9791	0.044	0.0632	0.0294	0	1	0	1	-0.0073	0.0253	1.0993	0.1439	0.995	0.0939	0.1097	0.0828	-14155.089
type1	1	0	1	167	1.0046	0.1348	0.9641	0.0853	-0.0302	0.0759	0	1	1.0038	0.0447	0.0475	0.0289	0	1	0	1	0.0116	0.0251	0.9481	0.1362	0.9896	0.0916	-0.028	0.0795	-13970.6859
type1	1	0	1	168	1.1067	0.1408	1.0525	0.0875	-0.0573	0.0784	0	1	1.0158	0.0446	0.0563	0.0301	0	1	0	1	0.0063	0.0257	0.9427	0.1415	0.9311	0.093	0.0795	0.0815	-14197.0267
type1	1	0	1	169	0.7901	0.14	0.9877	0.0883	0.0322	0.0787	0	1	1.014	0.0446	0.0821	0.0297	0	1	0	1	-0.0083	0.0254	1.2417	0.1443	1.0218	0.0949	-0.001	0.0833	-14184.3936
type1	1	0	1	170	0.9935	0.1389	1.0646	0.0876	0.1037	0.0784	0	1	0.9857	0.0442	0.0414	0.0295	0	1	0	1	-0.0075	0.0254	1.0516	0.1422	0.931	0.093	-0.1164	0.0817	-14165.9793
type1	1	0	1	171	0.9836	0.1327	1.111	0.0895	0.0293	0.0777	0	1	1.0607	0.0438	0.0586	0.029	0	1	0	1	2e-04	0.0257	0.8663	0.1342	0.9115	0.0947	-0.1215	0.0803	-14110.4283
type1	1	0	1	172	0.9096	0.1392	1.0549	0.0877	0.049	0.0781	0	1	1.0401	0.0452	0.0988	0.0297	0	1	0	1	-0.0186	0.0256	1.0838	0.1417	0.897	0.0931	0.0061	0.0814	-14078.1536
type1	1	0	1	173	1.1496	0.1425	0.9321	0.0895	0.0523	0.0796	0	1	0.9892	0.0437	0.0149	0.0296	0	1	0	1	0.0014	0.0255	0.8787	0.143	1.1005	0.097	-0.0749	0.0835	-14229.819
type1	1	0	1	174	0.5685	0.1334	1.014	0.0887	-0.0404	0.0771	0	1	1.062	0.045	0.0333	0.0295	0	1	0	1	0.01	0.0255	1.3883	0.1405	0.9606	0.0947	-0.0608	0.0821	-14061.8556
type1	1	0	1	175	1.2925	0.1407	0.9932	0.0887	0.0503	0.0791	0	1	0.9854	0.0438	0.0547	0.0296	0	1	0	1	-0.0326	0.0254	0.7423	0.139	1.0086	0.0952	-0.0449	0.0819	-14188.7873
type1	1	0	1	176	0.8861	0.1321	1.0593	0.0881	-0.0559	0.0764	0	1	0.953	0.0425	0.0917	0.0286	0	1	0	1	-0.0064	0.025	1.1004	0.1353	0.9386	0.0937	0.0575	0.0801	-14050.6557
type1	1	0	1	177	0.9565	0.1368	1.0596	0.0858	0.0753	0.0767	0	1	1.0444	0.0452	0.0229	0.0296	0	1	0	1	-0.0029	0.0256	1.0105	0.1388	0.8685	0.0908	-0.0266	0.0798	-14007.7803
type1	1	0	1	178	0.8594	0.1305	0.9453	0.0885	0.0557	0.0761	0	1	0.9568	0.0428	0.0575	0.028	0	1	0	1	0.0192	0.025	1.0958	0.1333	1.0661	0.0956	-0.1135	0.0806	-14049.2625
type1	1	0	1	179	0.8414	0.1384	1.0096	0.0876	0.0191	0.078	0	1	1.0471	0.0456	0.0699	0.0296	0	1	0	1	0.0246	0.0257	1.151	0.1424	0.9786	0.0937	-0.0568	0.0821	-14156.8988
type1	1	0	1	180	0.7964	0.1349	0.9978	0.088	-0.1707	0.077	0	1	0.9854	0.0423	0.1038	0.029	0	1	0	1	-0.0257	0.0253	1.1979	0.1399	1.0264	0.0945	0.118	0.0815	-14164.7175
type1	1	0	1	181	0.978	0.1417	1.1972	0.0891	-0.1227	0.0799	0	1	0.9755	0.0432	0.0845	0.0298	0	1	0	1	0.0138	0.0254	1.0925	0.1445	0.794	0.093	0.0581	0.0824	-14187.8855
type1	1	0	1	182	0.8107	0.1374	0.998	0.0854	0.074	0.0765	0	1	0.9467	0.0432	-0.0058	0.029	0	1	0	1	-0.0282	0.025	1.2591	0.1417	0.9498	0.0912	-0.095	0.0807	-14033.5029
type1	1	0	1	183	1.054	0.1348	1.0546	0.0906	0.1804	0.0783	0	1	1.0404	0.0444	0.0919	0.0292	0	1	0	1	-0.0379	0.0258	0.8778	0.136	0.9831	0.0967	-0.1772	0.0814	-14215.4193
type1	1	0	1	184	0.9041	0.1406	0.9766	0.0885	0.0565	0.079	0	1	1.0272	0.0446	0.0531	0.03	0	1	0	1	-0.0163	0.0259	1.1496	0.1443	1.0535	0.0954	-0.0133	0.0835	-14302.3338
type1	1	0	1	185	1.1963	0.1418	0.9032	0.0884	0.1269	0.0793	0	1	0.9817	0.0437	0.0788	0.0295	0	1	0	1	-0.0237	0.0254	0.8335	0.1425	1.1054	0.0961	-0.0909	0.0833	-14163.3504
type1	1	0	1	186	0.9442	0.1356	1.0873	0.0896	-0.0813	0.0784	0	1	0.9587	0.0431	0.0812	0.0292	0	1	0	1	0.0113	0.0252	1.0863	0.139	0.8989	0.0949	0.0667	0.0819	-14086.5354
type1	1	0	1	187	0.9951	0.1362	0.7991	0.0879	0.0309	0.0772	0	1	1.0121	0.0438	0.0288	0.0294	0	1	0	1	-0.0216	0.0254	0.9864	0.1381	1.2249	0.0969	-0.1005	0.0825	-14164.1253
type1	1	0	1	188	0.8288	0.1327	1.0026	0.0881	-0.0594	0.0767	0	1	0.9871	0.0432	0.0584	0.0287	0	1	0	1	-0.0043	0.025	1.1125	0.1359	0.9748	0.0943	0.0506	0.0808	-13983.543
type1	1	0	1	189	0.7117	0.1326	1.0872	0.0868	0.0337	0.076	0	1	1.0463	0.0446	0.0798	0.0289	0	1	0	1	-0.0042	0.0254	1.1948	0.1369	0.8859	0.0918	-0.0357	0.0796	-14025.4322
type1	1	0	1	190	1.0536	0.1378	0.9121	0.0884	-0.0255	0.0783	0	1	0.9869	0.0436	0.0757	0.0292	0	1	0	1	0.022	0.0253	0.9571	0.1389	1.121	0.0961	0.0417	0.0826	-14200.4231
type1	1	0	1	191	0.9418	0.138	1.1137	0.0875	0.1477	0.078	0	1	1.0689	0.0456	0.0451	0.0301	0	1	0	1	-0.013	0.0259	1.0358	0.1413	0.8617	0.0922	-0.1316	0.081	-14145.8883
type1	1	0	1	192	0.8798	0.1351	1.0022	0.0855	0.0541	0.0765	0	1	0.9574	0.0427	0.1044	0.029	0	1	0	1	-0.0202	0.025	1.1463	0.1387	0.9672	0.0915	-0.0414	0.0804	-14044.5601
type1	1	0	1	193	0.9067	0.1368	1.02	0.0877	0.0919	0.0775	0	1	1.0068	0.0443	0.0188	0.0297	0	1	0	1	0.0296	0.0254	1.1116	0.1401	0.9646	0.0936	-0.1384	0.0814	-14118.0925
type1	1	0	1	194	1.0444	0.1378	1.1108	0.0885	0.0832	0.0782	0	1	0.9984	0.0442	0.069	0.0291	0	1	0	1	0.0011	0.0254	0.9328	0.1383	0.8535	0.0932	-0.0437	0.0808	-14046.332
type1	1	0	1	195	0.8621	0.1414	1.0412	0.0883	-0.0098	0.0791	0	1	1.0867	0.0456	0.1118	0.0306	0	1	0	1	0.0046	0.0262	1.1436	0.1452	0.9647	0.0942	0.0023	0.083	-14269.194
type1	1	0	1	196	0.8958	0.1315	1.0061	0.0883	0.0332	0.0769	0	1	1.0248	0.0432	-0.0064	0.0293	0	1	0	1	0.0042	0.0255	1.0337	0.1354	0.9923	0.0946	0.0106	0.0808	-14090.6367
type1	1	0	1	197	0.9012	0.1367	0.9567	0.0863	-0.0058	0.0764	0	1	0.9784	0.0435	0.0264	0.0293	0	1	0	1	0.0095	0.0252	1.1305	0.1395	1.0137	0.0928	0.014	0.0807	-14076.5482
type1	1	0	1	198	1.1419	0.1372	1.1085	0.0894	0.1118	0.0785	0	1	0.9861	0.0432	0.0455	0.0291	0	1	0	1	-0.0084	0.0254	0.8351	0.1368	0.914	0.0946	-0.1889	0.081	-14166.5895
type1	1	0	1	199	1.2443	0.1383	0.9312	0.088	-0.0085	0.0782	0	1	0.9418	0.0423	0.0222	0.0286	0	1	0	1	-0.0124	0.025	0.7548	0.138	1.076	0.0952	-0.0416	0.0816	-14099.6532
type1	1	0	1	200	0.7469	0.1352	1.112	0.0899	-0.0429	0.078	0	1	1.0874	0.0449	0.0279	0.0297	0	1	0	1	-0.0342	0.026	1.1719	0.1395	0.9091	0.0951	0.0161	0.0815	-14216.7844
type1	1	0	1	201	1.0054	0.1379	1.1579	0.0884	0.0856	0.0781	0	1	0.9893	0.0437	0.0326	0.0293	0	1	0	1	1e-04	0.0255	1.0005	0.1393	0.8347	0.0927	-0.0424	0.0807	-14142.019
type1	1	0	1	202	1.0316	0.1393	1.0133	0.0873	-0.1162	0.078	0	1	1.0587	0.0455	0.0198	0.0305	0	1	0	1	0.0133	0.0258	0.9805	0.141	0.9795	0.0934	0.1154	0.0814	-14206.3633
type1	1	0	1	203	1.0647	0.1404	1.0364	0.0893	0.0549	0.0788	0	1	0.9068	0.0416	-0.0113	0.0285	0	1	0	1	0.0221	0.0251	1.0054	0.1418	1.0092	0.0956	-0.0391	0.0823	-14236.038
type1	1	0	1	204	1.1889	0.1419	1.0472	0.0872	0.1527	0.0789	0	1	1.015	0.0447	0.0801	0.0299	0	1	0	1	-0.0225	0.0256	0.8418	0.1419	0.9209	0.0927	-0.1493	0.0814	-14141.5582
type1	1	0	1	205	0.9888	0.1357	0.9511	0.0871	0.0102	0.0769	0	1	0.9963	0.0446	-0.0018	0.0293	0	1	0	1	0.0018	0.0252	1.0086	0.1379	1.0219	0.0938	-0.0165	0.0808	-14047.1999
type1	1	0	1	206	1.1517	0.1384	1.0039	0.089	-0.0937	0.0787	0	1	1.0048	0.0435	0.0419	0.0291	0	1	0	1	-0.0145	0.0256	0.8124	0.1379	1.0365	0.0956	0.0642	0.0818	-14222.1435
type1	1	0	1	207	1.0804	0.1393	0.9682	0.0878	-0.06	0.0782	0	1	1.012	0.0442	0.0465	0.0299	0	1	0	1	-0.0279	0.0256	0.9489	0.1405	1.0368	0.0945	0.0752	0.0818	-14203.1688
type1	1	0	1	208	0.7417	0.1378	1.017	0.0858	-0.0673	0.0768	0	1	1.0338	0.0442	0.0651	0.0294	0	1	0	1	-0.026	0.0254	1.2188	0.142	0.9585	0.0916	0.0422	0.0809	-14055.2325
type1	1	0	1	209	1.0395	0.1347	1.0035	0.0894	-0.1065	0.0775	0	1	1.0038	0.0441	0.0702	0.0292	0	1	0	1	0.0147	0.0253	0.933	0.135	0.988	0.0958	0.1046	0.081	-14090.4552
type1	1	0	1	210	1.1108	0.1414	1.0695	0.0899	0.135	0.0798	0	1	1.0028	0.0445	0.0705	0.0301	0	1	0	1	-0.0073	0.0257	0.9599	0.1422	0.9632	0.0957	-0.1372	0.0829	-14306.7786
type1	1	0	1	211	0.7212	0.1421	1.1109	0.0884	-0.0925	0.0793	0	1	1.0502	0.0457	0.0347	0.0301	0	1	0	1	0.0052	0.0259	1.3389	0.1481	0.8672	0.0932	0.0013	0.0832	-14218.4706
type1	1	0	1	212	1.1299	0.1393	0.9024	0.0858	0.0213	0.0777	0	1	1.0386	0.0458	0.07	0.0297	0	1	0	1	-0.0462	0.0255	0.8631	0.1402	1.0535	0.0929	-0.0829	0.0813	-14075.3382
type1	1	0	1	213	0.9072	0.138	1.1521	0.0898	-0.0356	0.0789	0	1	1.013	0.0441	0.081	0.0296	0	1	0	1	-0.0338	0.0256	1.1047	0.1413	0.8543	0.0944	0.0482	0.0819	-14192.7351
type1	1	0	1	214	1.2573	0.1401	1.0766	0.0876	-0.0775	0.0787	0	1	0.9608	0.0439	0.0789	0.0293	0	1	0	1	0.004	0.0253	0.799	0.1387	0.9046	0.0928	0.0038	0.081	-14131.5261
type1	1	0	1	215	1.0278	0.1387	0.9556	0.0866	-0.1646	0.0772	0	1	0.9157	0.0431	0.0516	0.0292	0	1	0	1	-0.0442	0.0247	1.0713	0.1413	0.9824	0.093	0.1879	0.0812	-13982.1171
type1	1	0	1	216	0.959	0.138	0.817	0.0852	-0.0577	0.0767	0	1	1.0084	0.0442	0.096	0.0298	0	1	0	1	-0.0306	0.0253	1.0675	0.1408	1.1534	0.0934	0.0747	0.0819	-14086.5053
type1	1	0	1	217	0.8706	0.1355	1.0261	0.0871	0.1073	0.0766	0	1	1.0292	0.0443	0.0571	0.0295	0	1	0	1	0.0187	0.0254	1.0902	0.1388	0.9312	0.0927	-0.1183	0.0803	-14021.4885
type1	1	0	1	218	1.1223	0.1403	0.9426	0.0873	0.0312	0.0786	0	1	1.0647	0.0453	0.0426	0.0303	0	1	0	1	-0.0661	0.026	0.8802	0.1403	1.0952	0.0945	-0.0766	0.0823	-14313.9848
type1	1	0	1	219	0.9541	0.136	1.1025	0.0903	0.0173	0.0782	0	1	0.9384	0.0419	0.0244	0.0285	0	1	0	1	0.0115	0.0251	1.0409	0.1389	0.9216	0.0956	-0.0493	0.0816	-14127.2375
type1	1	0	1	220	0.9748	0.1373	1.2226	0.0903	0.0031	0.0793	0	1	1.0395	0.0448	0.0615	0.0296	0	1	0	1	0.0101	0.0257	0.9864	0.1393	0.7791	0.0941	0.0517	0.0814	-14159.7997
type1	1	0	1	221	0.6364	0.1276	1.038	0.0894	-0.02	0.0756	0	1	1.0188	0.0427	0.0868	0.0284	0	1	0	1	0.0106	0.0253	1.2452	0.133	0.982	0.0954	0.0343	0.08	-14048.053
type1	1	0	1	222	0.7883	0.1347	0.9874	0.0873	-0.0625	0.0768	0	1	1.0056	0.0437	0.07	0.0291	0	1	0	1	-0.0059	0.0252	1.1934	0.1393	0.9902	0.0936	0.0114	0.0812	-14063.1321
type1	1	0	1	223	1.2873	0.1422	0.9429	0.0877	0.0871	0.0788	0	1	0.986	0.0443	0.0528	0.0296	0	1	0	1	0.0234	0.0255	0.7655	0.1414	1.0592	0.0947	-0.1211	0.0821	-14205.573
type1	1	0	1	224	0.993	0.1382	1.0451	0.0897	0.0087	0.0786	0	1	1.0083	0.0443	0.0181	0.0295	0	1	0	1	0.0285	0.0256	1.0222	0.1397	0.9599	0.0957	0.0397	0.0821	-14187.4863
type1	1	0	1	225	0.9669	0.1383	1.0338	0.0882	-0.046	0.078	0	1	1.017	0.0438	0.0822	0.0297	0	1	0	1	-0.0118	0.0255	1.0346	0.1403	0.9673	0.0941	0.0067	0.0814	-14170.3029
type1	1	0	1	226	1.0717	0.1359	0.9217	0.0845	0.09	0.0758	0	1	0.9807	0.0439	0.0018	0.029	0	1	0	1	-0.028	0.025	0.9158	0.1369	1.0249	0.0912	0.0124	0.0795	-13967.6899
type1	1	0	1	227	0.9048	0.1341	0.9613	0.086	0.036	0.0762	0	1	0.9765	0.0436	0.0551	0.029	0	1	0	1	-0.0082	0.025	1.0804	0.1377	1.0115	0.0926	-0.0382	0.0803	-14008.9178
type1	1	0	1	228	0.9631	0.1405	0.8245	0.0869	-0.0717	0.0777	0	1	1.0034	0.0444	0.0475	0.0294	0	1	0	1	0.0036	0.0254	1.0556	0.1424	1.1632	0.0953	0.0145	0.0828	-14122.7818
type1	1	0	1	229	0.9555	0.1386	1.0593	0.0876	-0.0848	0.0781	0	1	1.0783	0.0457	0.0446	0.0299	0	1	0	1	-0.0221	0.0259	0.9959	0.1406	0.915	0.0931	0.0279	0.0812	-14128.9005
type1	1	0	1	230	1.114	0.1375	1.1039	0.0867	0.0083	0.0771	0	1	0.9934	0.0433	0.0623	0.029	0	1	0	1	-4e-04	0.0253	0.834	0.1374	0.8842	0.0916	-0.0216	0.0795	-14070.6832
type1	1	0	1	231	0.9641	0.1396	0.9514	0.0873	-0.0043	0.0778	0	1	0.9826	0.044	0.0169	0.0289	0	1	0	1	0.006	0.0253	1.052	0.1421	1.0445	0.0941	0.1027	0.0821	-14129.5407
type1	1	0	1	232	0.782	0.1354	0.9324	0.0864	-0.0325	0.0766	0	1	1.0033	0.0439	0.0448	0.0292	0	1	0	1	-0.0069	0.0253	1.212	0.14	1.048	0.0934	0.0352	0.0814	-14069.6105
type1	1	0	1	233	0.7542	0.1348	1.0787	0.0876	-0.0059	0.0769	0	1	0.9564	0.0422	0.0553	0.0285	0	1	0	1	-0.0028	0.0251	1.2416	0.1389	0.9285	0.093	0.0702	0.0809	-14098.8942
type1	1	0	1	234	0.7655	0.1393	0.8714	0.0863	0.1804	0.0771	0	1	0.9662	0.0434	0.0628	0.029	0	1	0	1	0.0044	0.025	1.2733	0.1445	1.104	0.0939	-0.1622	0.0826	-14045.8991
type1	1	0	1	235	1.1975	0.1397	0.9452	0.0878	0.0695	0.0784	0	1	1.0485	0.0454	0.055	0.0299	0	1	0	1	0.0087	0.0256	0.7674	0.1388	1.0357	0.0947	-0.0981	0.0817	-14106.3945
type1	1	0	1	236	0.9723	0.1387	0.9003	0.0865	-0.0314	0.0772	0	1	0.9796	0.0436	0.0803	0.0288	0	1	0	1	0.0135	0.0252	1.0264	0.1413	1.1102	0.0941	0.046	0.0817	-14130.562
type1	1	0	1	237	0.9813	0.1349	0.8688	0.087	0.0867	0.0766	0	1	0.964	0.0427	0.0815	0.0286	0	1	0	1	0.0097	0.0249	0.9866	0.1371	1.1273	0.0948	-0.0562	0.0811	-14029.5809
type1	1	0	1	238	1.0826	0.132	0.9777	0.0873	0.0388	0.0764	0	1	1.0279	0.0436	0.0461	0.029	0	1	0	1	0.006	0.0256	0.8247	0.1321	1.0301	0.0939	-0.0413	0.0797	-14106.6268
type1	1	0	1	239	0.9481	0.1372	0.9096	0.0854	-0.0878	0.0764	0	1	0.9701	0.0436	0.0789	0.029	0	1	0	1	-0.0464	0.025	1.0615	0.1397	1.0515	0.0924	0.0279	0.0809	-14000.4001
type1	1	0	1	240	0.8548	0.1408	0.8908	0.0882	0.0509	0.079	0	1	1.0877	0.0461	0.0175	0.0302	0	1	0	1	-0.0224	0.026	1.1336	0.1444	1.1139	0.096	-0.0852	0.084	-14223.5492
type1	1	0	1	241	0.9826	0.1363	0.957	0.0872	0.0287	0.0769	0	1	0.962	0.0428	0.0561	0.0284	0	1	0	1	0.0303	0.0249	0.9684	0.1376	1.0566	0.0941	0.0137	0.0809	-14050.9624
type1	1	0	1	242	1.0071	0.131	1.1002	0.0906	0.0471	0.077	0	1	1.0052	0.0433	0.0351	0.0284	0	1	0	1	-0.0115	0.0254	0.8872	0.1315	0.921	0.096	0.0204	0.0798	-14096.2707
type1	1	0	1	243	1.0624	0.1409	1.0953	0.0887	0.1101	0.0791	0	1	0.9459	0.0428	0.0831	0.0291	0	1	0	1	0.0105	0.0253	1.0085	0.1429	0.9402	0.0941	-0.1701	0.0821	-14255.1613
type1	1	0	1	244	1.1222	0.1327	0.9875	0.0862	-0.0671	0.0761	0	1	0.993	0.0439	0.0647	0.0288	0	1	0	1	-0.0164	0.025	0.8139	0.133	0.9626	0.0922	0.0687	0.079	-13942.664
type1	1	0	1	245	1.1519	0.1386	1.0459	0.0848	0.0687	0.0765	0	1	0.9925	0.0442	0.0745	0.0295	0	1	0	1	0.0429	0.0253	0.8567	0.1383	0.8964	0.09	-0.0864	0.0791	-14024.568
type1	1	0	1	246	0.8945	0.1373	0.9814	0.0887	-3e-04	0.078	0	1	0.9894	0.0432	0.0492	0.0293	0	1	0	1	0.0068	0.0254	1.1132	0.1404	1.0329	0.0955	0.0287	0.0824	-14164.6736
type1	1	0	1	247	1.0141	0.1356	1.0658	0.0886	-0.0179	0.0778	0	1	1.0822	0.0455	0.0382	0.0298	0	1	0	1	-0.0164	0.0258	0.8988	0.1365	0.9197	0.0941	0.0212	0.0807	-14110.1359
type1	1	0	1	248	1.3687	0.1408	0.9912	0.0883	-0.1304	0.079	0	1	0.9005	0.042	0.0107	0.0293	0	1	0	1	0.0114	0.0249	0.747	0.1398	0.997	0.0947	0.0482	0.0817	-14131.2916
type1	1	0	1	249	1.2024	0.1365	0.8369	0.0856	0.0985	0.0763	0	1	0.9526	0.0431	0.0463	0.0288	0	1	0	1	-0.0063	0.0247	0.7814	0.1357	1.123	0.0936	-0.0712	0.0802	-13952.7106
type1	1	0	1	250	1.1943	0.1422	0.9367	0.0891	0.0069	0.0793	0	1	0.9442	0.0428	0.0532	0.0291	0	1	0	1	0.0292	0.0253	0.8689	0.1428	1.1032	0.0966	-0.0234	0.0831	-14242.6078
type1	1	0	1	251	1.1415	0.1381	1.0636	0.0886	-0.0257	0.0781	0	1	1.0394	0.0444	0.0757	0.0299	0	1	0	1	-0.0657	0.0259	0.8437	0.1379	0.9739	0.0944	0.0626	0.0808	-14278.1619
type1	1	0	1	252	1.1987	0.1385	0.8393	0.086	0.0045	0.0771	0	1	0.9659	0.044	0.0475	0.0294	0	1	0	1	-0.0242	0.0251	0.8505	0.1386	1.1208	0.0939	0.0924	0.0813	-14043.0138
type1	1	0	1	253	1.0754	0.1361	1.0126	0.0888	-0.0385	0.0776	0	1	0.9706	0.0433	0.0844	0.0288	0	1	0	1	-8e-04	0.0252	0.9065	0.1363	0.9796	0.095	0.0026	0.081	-14074.3991
type1	1	0	1	254	1.2205	0.1387	0.9054	0.0849	-0.0149	0.0767	0	1	0.9891	0.0439	0.0581	0.0297	0	1	0	1	-0.0227	0.0252	0.8022	0.1378	1.0548	0.092	-0.0064	0.0801	-14064.6612
type1	1	0	1	255	0.8424	0.1426	1.0289	0.0882	0.0705	0.0797	0	1	1.0135	0.0441	0.0593	0.0305	0	1	0	1	0.0033	0.0259	1.2603	0.148	1.0034	0.0944	-0.1148	0.0842	-14339.9162
type1	1	0	1	256	0.8026	0.1371	1.0416	0.0891	0.0304	0.0783	0	1	1.0485	0.0443	0.0645	0.0294	0	1	0	1	-0.0097	0.0258	1.1405	0.1405	0.9991	0.0952	-0.0404	0.0824	-14228.7763
type1	1	0	1	257	0.9883	0.1375	0.9142	0.0899	-0.176	0.0786	0	1	0.9529	0.0429	0.073	0.0291	0	1	0	1	-0.0462	0.0252	1.0594	0.1397	1.1292	0.0977	0.1578	0.0833	-14205.0509
type1	1	0	1	258	0.9273	0.1362	0.9733	0.0856	-0.0171	0.0767	0	1	1.0973	0.047	0.0729	0.0301	0	1	0	1	-0.0248	0.0258	1.0312	0.1381	0.9904	0.0919	-0.0914	0.0805	-14102.9238
type1	1	0	1	259	0.8845	0.1373	0.9646	0.0852	0.118	0.077	0	1	1.0464	0.0455	0.0811	0.0298	0	1	0	1	-0.0192	0.0255	1.1077	0.1407	0.9729	0.0914	-0.1853	0.0811	-14023.4377
type1	1	0	1	260	1.1946	0.1374	1.0347	0.0887	-0.0606	0.0781	0	1	0.9698	0.043	0.0737	0.0288	0	1	0	1	0.0389	0.0252	0.776	0.137	0.982	0.0948	0.0506	0.0808	-14118.8698
type1	1	0	1	261	0.871	0.138	1.1142	0.0878	0.0152	0.0778	0	1	0.9787	0.0437	0.0206	0.0294	0	1	0	1	-0.0147	0.0253	1.17	0.1419	0.8815	0.0926	-0.0761	0.0813	-14139.061
type1	1	0	1	262	1.2197	0.1397	0.9451	0.0885	0.0206	0.0786	0	1	1.0306	0.0441	0.0875	0.0298	0	1	0	1	0.0343	0.0257	0.7548	0.1389	1.0504	0.0955	-0.0041	0.082	-14151.7671
type1	1	0	1	263	0.6767	0.1323	0.9909	0.0889	-0.0309	0.0769	0	1	1.0037	0.0439	0.0598	0.0287	0	1	0	1	0.0042	0.0253	1.2948	0.1381	1.0194	0.0955	-0.0384	0.0816	-14109.1401
type1	1	0	1	264	1.1043	0.1353	0.9411	0.0867	0.0207	0.0765	0	1	1.0336	0.0444	0.0946	0.0296	0	1	0	1	-0.0185	0.0255	0.8403	0.135	1.0423	0.0936	-0.0313	0.08	-14075.4677
type1	1	0	1	265	0.8881	0.131	0.8012	0.0867	0.1422	0.0754	0	1	0.895	0.0413	0.0883	0.0279	0	1	0	1	0.0405	0.0242	1.1025	0.1335	1.185	0.0954	-0.1755	0.0808	-13904.5303
type1	1	0	1	266	1.0416	0.1396	1.0927	0.0885	-0.1548	0.0786	0	1	0.9717	0.0436	0.0208	0.0292	0	1	0	1	-0.0037	0.0253	0.9849	0.1413	0.9037	0.0937	0.2235	0.0816	-14134.6716
type1	1	0	1	267	1.0762	0.1356	0.9753	0.0874	-0.1045	0.0772	0	1	1.0449	0.0446	0.0508	0.0297	0	1	0	1	-0.0036	0.0257	0.8846	0.1361	1.0203	0.094	0.0364	0.0806	-14152.0011
type1	1	0	1	268	1.0749	0.137	0.9124	0.088	0.0438	0.0776	0	1	0.991	0.0437	0.0159	0.0293	0	1	0	1	0.0308	0.0254	0.9252	0.1382	1.1056	0.0955	-0.0381	0.0817	-14166.5503
type1	1	0	1	269	0.8865	0.1359	0.8568	0.0875	-0.0766	0.0768	0	1	1.0738	0.0447	0.0367	0.0294	0	1	0	1	-0.0319	0.0256	1.0118	0.1381	1.1517	0.0957	0.124	0.0816	-14119.1565
type1	1	0	1	270	0.7963	0.1373	0.9214	0.086	0.0906	0.0767	0	1	1.0206	0.0443	0.053	0.0292	0	1	0	1	0.0085	0.0254	1.1797	0.1413	1.0635	0.0931	-0.1077	0.0816	-14086.0937
type1	1	0	1	271	0.9477	0.138	1.0849	0.0889	0.0176	0.0783	0	1	0.9941	0.0433	0.0524	0.0294	0	1	0	1	0.0387	0.0256	1.0618	0.1407	0.934	0.0944	-0.0646	0.0817	-14200.7027
type1	1	0	1	272	1.135	0.1368	1.1978	0.0904	-0.0253	0.0787	0	1	0.9413	0.0422	0.0585	0.0287	0	1	0	1	0.0017	0.0252	0.8621	0.1366	0.8313	0.0946	0.0893	0.0807	-14149.3442
type1	1	0	1	273	0.9055	0.1334	1.1107	0.0872	-0.0233	0.0765	0	1	1.0135	0.0442	0.0774	0.029	0	1	0	1	0.0122	0.0253	1.0488	0.1359	0.8517	0.0918	0.0296	0.0793	-14028.937
type1	1	0	1	274	1.2157	0.1375	1.1464	0.0884	-5e-04	0.078	0	1	0.9594	0.0433	0.0769	0.0291	0	1	0	1	-0.0245	0.0251	0.7902	0.1368	0.8281	0.0928	-0.0502	0.0799	-14049.6605
type1	1	0	1	275	0.8908	0.1362	1.1587	0.0897	0.19	0.0783	0	1	0.9813	0.0435	0.0292	0.0288	0	1	0	1	0.0354	0.0253	1.0805	0.1392	0.8213	0.0941	-0.1878	0.0813	-14043.8743
type1	1	0	1	276	1.0759	0.1388	1.0479	0.086	0.1455	0.0775	0	1	1.0033	0.0449	0.0898	0.0298	0	1	0	1	-0.0018	0.0255	0.9656	0.1402	0.9155	0.0914	-0.159	0.0804	-14110.538
type1	1	0	1	277	1.0823	0.136	0.902	0.0865	-0.1186	0.0771	0	1	0.9858	0.0435	0.0465	0.0294	0	1	0	1	-0.0225	0.0252	0.9375	0.137	1.0912	0.0939	0.1134	0.0811	-14126.4244
type1	1	0	1	278	1.0183	0.1395	1.0516	0.0897	0.0749	0.0791	0	1	0.9795	0.0437	0.0244	0.029	0	1	0	1	-0.0074	0.0255	1.0033	0.1407	0.9857	0.0958	-0.0778	0.0825	-14240.1963
type1	1	0	1	279	1.1508	0.1363	0.8436	0.0865	-0.018	0.0769	0	1	1.0574	0.0451	-0.0031	0.0299	0	1	0	1	-0.011	0.0257	0.82	0.1361	1.1588	0.0947	-0.0646	0.0811	-14175.1768
type1	1	0	1	280	0.9377	0.1336	1.0842	0.0875	0.0171	0.0769	0	1	1.0384	0.0442	0.0789	0.0293	0	1	0	1	-0.0076	0.0256	0.9914	0.1366	0.8933	0.0927	0.008	0.0799	-14070.6489
type1	1	0	1	281	1.1275	0.1452	0.9418	0.0881	-0.0359	0.0798	0	1	1.015	0.0449	0.0552	0.0305	0	1	0	1	-0.0118	0.0259	0.9839	0.1461	1.0859	0.0953	-0.0109	0.0839	-14347.397
type1	1	0	1	282	0.8524	0.1296	0.9554	0.0864	0.0127	0.0749	0	1	0.933	0.0413	0.0901	0.0276	0	1	0	1	0.0217	0.0245	1.0459	0.1325	1.0088	0.093	0.0232	0.0791	-13830.4036
type1	1	0	1	283	0.9531	0.1386	1.0808	0.0891	0.07	0.0788	0	1	1.0278	0.0441	0.0038	0.03	0	1	0	1	-0.0297	0.0258	1.0656	0.1409	0.9397	0.0947	-0.0322	0.0821	-14260.9092
type1	1	0	1	284	0.7936	0.1401	1.1186	0.0894	0.0828	0.0792	0	1	1.0869	0.0455	0.0765	0.0304	0	1	0	1	-0.0076	0.0262	1.2014	0.1444	0.9074	0.0946	-0.0745	0.0828	-14303.0287
type1	1	0	1	285	1.0557	0.1378	1.0605	0.0904	-0.0883	0.079	0	1	0.9683	0.0426	0.0454	0.0292	0	1	0	1	-0.0015	0.0254	0.9569	0.1393	0.9734	0.0964	0.0575	0.0823	-14199.0669
type1	1	0	1	286	1.1257	0.1387	0.9564	0.0856	-0.0741	0.0771	0	1	1.0073	0.0454	0.0258	0.0298	0	1	0	1	-0.0313	0.0254	0.9112	0.1397	0.9749	0.0919	0.0642	0.0805	-14032.2726
type1	1	0	1	287	0.966	0.1424	1.0062	0.0869	0.06	0.0791	0	1	1.0228	0.0451	0.0407	0.0304	0	1	0	1	-0.0255	0.0258	1.1339	0.1457	0.9854	0.0931	0.0047	0.083	-14268.8276
type1	1	0	1	288	0.8247	0.1377	1.1429	0.09	0.0633	0.0793	0	1	1.0365	0.0447	0.0384	0.0296	0	1	0	1	-0.0218	0.0258	1.1698	0.1419	0.8838	0.0948	-0.0768	0.0827	-14250.2802
type1	1	0	1	289	1.2713	0.1409	1.1455	0.0874	-0.0632	0.0788	0	1	1.0209	0.0449	0.0225	0.0297	0	1	0	1	0.0182	0.0258	0.7328	0.1402	0.8524	0.0919	0.024	0.0806	-14201.2517
type1	1	0	1	290	1.0013	0.1361	0.9077	0.0876	-0.0104	0.0771	0	1	0.9947	0.0441	0.0641	0.029	0	1	0	1	-0.0395	0.0252	0.9737	0.1377	1.0768	0.095	-0.0259	0.0813	-14046.255
type1	1	0	1	291	0.8655	0.1366	0.9939	0.0862	-0.0144	0.0765	0	1	0.9755	0.0439	0.041	0.0293	0	1	0	1	0.0183	0.0251	1.1731	0.1402	0.9628	0.0922	0.0423	0.0807	-14035.0244
type1	1	0	1	292	0.9053	0.1372	1.1406	0.0884	-0.0851	0.078	0	1	1.0199	0.0449	0.0241	0.0292	0	1	0	1	0.0016	0.0255	1.0728	0.1401	0.8442	0.0929	0.1046	0.0809	-14118.8961
type1	1	0	1	293	0.9144	0.136	1.1137	0.0887	-0.0193	0.0778	0	1	0.9775	0.0437	0.041	0.0289	0	1	0	1	0.008	0.0253	1.0933	0.1389	0.8901	0.0937	0.0027	0.0809	-14142.0426
type1	1	0	1	294	1.2144	0.1441	0.967	0.0875	0.0199	0.0794	0	1	1.0486	0.0458	0.0567	0.031	0	1	0	1	0.0021	0.0261	0.8815	0.1445	1.0287	0.0942	-0.0195	0.083	-14312.9887
type1	1	0	1	295	0.9705	0.1402	0.9298	0.0869	0.1248	0.0782	0	1	1.0086	0.0448	0.0698	0.0299	0	1	0	1	0.0116	0.0254	1.0734	0.1436	1.0374	0.0938	-0.1325	0.0826	-14103.6029
type1	1	0	1	296	0.9743	0.1375	0.8305	0.0848	-0.1457	0.0763	0	1	1.018	0.0443	0.0186	0.0294	0	1	0	1	0.0173	0.0253	1.0221	0.1397	1.1509	0.093	0.0754	0.0811	-14098.951
type1	1	0	1	297	1.067	0.1394	0.9651	0.0889	-0.0035	0.0789	0	1	1.0507	0.045	0.0632	0.0296	0	1	0	1	-0.0029	0.0257	0.8836	0.1406	1.0486	0.0958	0.0242	0.0826	-14178.396
type1	1	0	1	298	1.1292	0.142	1.0469	0.0914	0.0337	0.0805	0	1	1.0529	0.0445	0.0515	0.0302	0	1	0	1	-0.0044	0.0261	0.8677	0.142	1.0269	0.0978	-0.0363	0.0837	-14392.3856
type1	1	0	1	299	0.959	0.1372	1.0722	0.0874	0.0347	0.0776	0	1	0.9628	0.0434	0.0047	0.029	0	1	0	1	0.0074	0.0252	1.0673	0.1396	0.9088	0.0927	-8e-04	0.0809	-14090.3494
type1	1	0	1	300	1.0214	0.1388	1.0788	0.0896	-0.0556	0.079	0	1	0.9883	0.0433	0.0186	0.0292	0	1	0	1	0.0021	0.0255	0.9777	0.1399	0.9448	0.0952	0.0237	0.0822	-14202.9002
type1	1	0	1	301	0.8353	0.1344	1.0246	0.087	-0.0469	0.0766	0	1	0.9349	0.0427	0.0334	0.0286	0	1	0	1	-0.0306	0.0248	1.1901	0.1383	0.9521	0.0928	-0.053	0.0807	-14004.264
type1	1	0	1	302	1.0602	0.1374	1.1452	0.0881	0.0237	0.0784	0	1	0.9939	0.0442	0.0708	0.0294	0	1	0	1	-0.0231	0.0254	0.9545	0.1387	0.8263	0.0925	-0.0441	0.0808	-14105.8066
type1	1	0	1	303	0.932	0.1381	0.9585	0.0873	-0.0937	0.0778	0	1	1.0046	0.0438	0.0617	0.0294	0	1	0	1	0.0097	0.0254	1.0805	0.1406	1.0248	0.094	0.0196	0.082	-14122.9938
type1	1	0	1	304	1.0473	0.1387	1.0622	0.0882	0.0168	0.0782	0	1	0.9892	0.0437	0.023	0.0292	0	1	0	1	0.0048	0.0255	0.9581	0.1404	0.9279	0.0937	-0.0117	0.0813	-14136.6173
type1	1	0	1	305	1.0544	0.1389	0.9199	0.0876	0.0844	0.0781	0	1	0.9851	0.044	0.0502	0.0293	0	1	0	1	0.0184	0.0252	0.9707	0.1402	1.0469	0.0947	-0.1187	0.0822	-14072.3853
type1	1	0	1	306	1.0176	0.1388	1.1506	0.0914	0.0135	0.0799	0	1	1.0861	0.0456	-0.0159	0.03	0	1	0	1	-0.0044	0.0263	0.9304	0.1405	0.8944	0.0963	-0.0326	0.0825	-14317.06
type1	1	0	1	307	0.9628	0.1399	1.0665	0.0891	0.0786	0.0794	0	1	1.044	0.0455	0.0216	0.0302	0	1	0	1	0.0258	0.0259	1.071	0.1431	0.9468	0.0948	-0.07	0.0829	-14260.0179
type1	1	0	1	308	1.0346	0.139	0.9592	0.0865	-0.0572	0.0779	0	1	1.0881	0.0456	0.0521	0.0303	0	1	0	1	-0.0136	0.026	0.9241	0.1402	1.0494	0.0933	0.0904	0.0815	-14222.5985
type1	1	0	1	309	0.9254	0.1367	0.9749	0.0877	0.0084	0.0774	0	1	0.9918	0.0436	0.0403	0.0289	0	1	0	1	0.0253	0.0253	1.0397	0.1388	1.0279	0.0943	-0.04	0.0815	-14089.8494
type1	1	0	1	310	1.0184	0.1364	1.061	0.089	0.0011	0.0779	0	1	0.9385	0.0422	0.0492	0.0284	0	1	0	1	0.0012	0.0251	0.9788	0.1375	0.9714	0.0949	-0.0154	0.0813	-14149.4793
type1	1	0	1	311	1.0984	0.1417	1.0617	0.0891	0.0059	0.0796	0	1	1.0378	0.0461	0.0396	0.03	0	1	0	1	-0.0226	0.0258	0.9353	0.1426	0.9141	0.0946	0.0392	0.0825	-14182.7896
type1	1	0	1	312	1.0814	0.14	0.9081	0.0881	0.0431	0.0781	0	1	1.085	0.0452	0.048	0.0303	0	1	0	1	-0.0211	0.026	0.8689	0.1402	1.1206	0.0958	-0.0764	0.0822	-14250.0381
type1	1	0	1	313	1.011	0.138	1.0832	0.0912	0.04	0.0794	0	1	0.9955	0.0429	0.0078	0.0294	0	1	0	1	0.0258	0.0257	0.987	0.1396	0.9742	0.0971	-0.066	0.0828	-14283.7463
type1	1	0	1	314	0.9152	0.1426	0.9117	0.0864	0.0023	0.0783	0	1	0.9573	0.0439	0.0721	0.0295	0	1	0	1	0.0126	0.0251	1.1906	0.1461	1.0736	0.0936	-0.0319	0.0832	-14150.4936
type1	1	0	1	315	1.0598	0.1355	0.7803	0.0841	0.1335	0.0755	0	1	1.0427	0.0451	0.0742	0.0295	0	1	0	1	-0.0166	0.0253	0.8915	0.1367	1.1847	0.0927	-0.1419	0.0801	-14031.6728
type1	1	0	1	316	0.7363	0.1397	1.062	0.0896	-0.0947	0.0789	0	1	1.0232	0.0441	0.0617	0.0299	0	1	0	1	6e-04	0.0257	1.2932	0.1448	0.9285	0.0952	0.0423	0.0833	-14170.8913
type1	1	0	1	317	1.0257	0.139	0.9897	0.0873	0.0616	0.0781	0	1	1.0018	0.0443	0.0655	0.0294	0	1	0	1	0.0102	0.0253	0.9743	0.1407	0.989	0.0936	-0.0703	0.0817	-14089.9517
type1	1	0	1	318	0.7827	0.1334	1.0949	0.0897	-0.0142	0.0776	0	1	1.0582	0.0446	0.0447	0.0293	0	1	0	1	0.0017	0.0258	1.1416	0.1374	0.9193	0.095	0.0166	0.0812	-14157.4487
type1	1	0	1	319	0.995	0.1398	0.9572	0.0861	-0.0917	0.0776	0	1	1.0735	0.0464	0.0695	0.0302	0	1	0	1	0.0138	0.0259	1.0073	0.1414	1.0105	0.0926	0.0499	0.0814	-14155.5841
type1	1	0	1	320	0.9745	0.1342	0.9551	0.088	0.0145	0.0769	0	1	0.9717	0.0428	0.0273	0.0285	0	1	0	1	0.0357	0.025	0.9758	0.1362	1.0261	0.0948	0.0382	0.0809	-14004.027
type1	1	0	1	321	0.9035	0.1392	1.0565	0.0868	-0.1239	0.0778	0	1	0.9688	0.0436	0.0913	0.0293	0	1	0	1	-0.0498	0.0252	1.1547	0.1429	0.9199	0.0922	0.0399	0.0815	-14100.2853
type1	1	0	1	322	0.9462	0.1353	1.1431	0.0876	-0.1303	0.077	0	1	0.9604	0.0429	0.0818	0.029	0	1	0	1	-0.0213	0.0251	1.0643	0.1383	0.8245	0.0919	0.1844	0.0798	-14037.6521
type1	1	0	1	323	1.2112	0.1396	1.0305	0.0867	-0.025	0.0775	0	1	1.0437	0.0452	0.0198	0.0301	0	1	0	1	-0.0072	0.0256	0.7671	0.1382	0.9346	0.0923	-0.0016	0.0801	-14095.7114
type1	1	0	1	324	0.9525	0.1346	1.1425	0.0913	0.0363	0.0788	0	1	1.0034	0.0434	0.046	0.0288	0	1	0	1	0.0439	0.0256	0.9968	0.1369	0.8989	0.0964	-0.0848	0.0818	-14203.588
type1	1	0	1	325	1.2219	0.1419	0.9804	0.0876	0.1558	0.0789	0	1	0.9605	0.044	0.0565	0.0295	0	1	0	1	0.0051	0.0253	0.8498	0.1417	1.0114	0.0941	-0.0698	0.0822	-14151.1089
type1	1	0	1	326	1.1832	0.139	0.9682	0.0875	-0.036	0.0782	0	1	0.9682	0.0432	0.0222	0.0294	0	1	0	1	0.0128	0.0253	0.8539	0.139	1.0243	0.0942	0.047	0.0815	-14139.7312
type1	1	0	1	327	1.0364	0.1427	1.031	0.0908	0.0729	0.081	0	1	1.0494	0.0454	-0.0154	0.0301	0	1	0	1	-0.0268	0.0262	1.0085	0.1445	1.0231	0.0973	0.0098	0.0846	-14394.5542
type1	1	0	1	328	1.0327	0.1389	0.9721	0.085	0.0586	0.0769	0	1	0.9787	0.0447	0.0772	0.0295	0	1	0	1	-0.0283	0.025	1.0116	0.1409	0.9664	0.0911	0.0266	0.0804	-13997.9722
type1	1	0	1	329	0.975	0.1385	0.935	0.0876	-0.0062	0.0779	0	1	1.0192	0.0445	0.0253	0.0296	0	1	0	1	0.0112	0.0255	1.0249	0.1405	1.066	0.0947	0.005	0.0821	-14160.3589
type1	1	0	1	330	0.9186	0.1372	1.0021	0.0889	-0.1145	0.0778	0	1	0.9553	0.0425	0.0403	0.0285	0	1	0	1	-0.0048	0.0251	1.0774	0.14	1.013	0.0953	0.0734	0.0817	-14121.1181
type1	1	0	1	331	0.8771	0.1377	1.1508	0.088	0.0881	0.0779	0	1	1.0216	0.0446	0.072	0.0294	0	1	0	1	2e-04	0.0255	1.1049	0.1412	0.8138	0.0922	-0.0071	0.0808	-14070.4108
type1	1	0	1	332	0.7374	0.1399	1.2794	0.0888	-0.0762	0.0792	0	1	1.0256	0.0446	0.0536	0.0299	0	1	0	1	0.005	0.0258	1.3102	0.1457	0.6916	0.0915	0.0836	0.0819	-14183.3059
type1	1	0	1	333	0.8269	0.1375	0.8841	0.0858	-0.0151	0.0766	0	1	1.027	0.045	0.0519	0.0298	0	1	0	1	0.0063	0.0254	1.2004	0.1421	1.0711	0.0932	0.0699	0.0816	-14072.3935
type1	1	0	1	334	0.9202	0.1357	0.8026	0.0857	0.0137	0.0759	0	1	1.0508	0.0444	0.0783	0.0286	0	1	0	1	9e-04	0.0252	0.9276	0.137	1.1666	0.0942	-0.0022	0.0807	-13917.0071
type1	1	0	1	335	1.2656	0.1386	1.0407	0.0886	0.0315	0.0784	0	1	1.0341	0.0448	0.1191	0.0299	0	1	0	1	-0.0344	0.0258	0.7244	0.1371	0.9667	0.0945	-0.0619	0.0808	-14215.9839
type1	1	0	1	336	0.9421	0.1415	0.8564	0.0882	-6e-04	0.0788	0	1	0.9831	0.0437	0.054	0.0295	0	1	0	1	0.0057	0.0253	1.1101	0.1442	1.148	0.0964	0.082	0.0839	-14161.9074
type1	1	0	1	337	1.0583	0.1388	1.0452	0.0893	0.0955	0.0788	0	1	1.0412	0.0456	0.0739	0.0299	0	1	0	1	-0.0025	0.0259	0.9549	0.1395	0.9799	0.0953	-0.0831	0.0822	-14262.8668
type1	1	0	1	338	0.9839	0.1332	0.9473	0.085	0.0188	0.0755	0	1	1.0452	0.0452	0.0446	0.0296	0	1	0	1	-0.0224	0.0254	0.9689	0.135	0.9949	0.0915	0.0656	0.0792	-13990.386
type1	1	0	1	339	0.8664	0.1414	1.0003	0.0872	0.0894	0.0788	0	1	1.0277	0.045	0.0399	0.0298	0	1	0	1	0.0277	0.0257	1.1606	0.1454	0.9912	0.0934	-0.0855	0.0831	-14177.0601
type1	1	0	1	340	0.832	0.1381	0.8177	0.0864	0.098	0.0769	0	1	1.008	0.044	0.1003	0.0291	0	1	0	1	0.0458	0.0253	1.1555	0.1418	1.1708	0.0948	-0.0968	0.0824	-14082.0523
type1	1	0	1	341	0.7202	0.1368	1.0483	0.0898	0.1509	0.0788	0	1	1.0658	0.0446	0.0767	0.03	0	1	0	1	0.026	0.0259	1.2583	0.1426	0.9699	0.0958	-0.2023	0.0832	-14225.1694
type1	1	0	1	342	0.8945	0.1433	1.0279	0.089	-0.0337	0.0802	0	1	1.0004	0.0445	0.0912	0.03	0	1	0	1	-0.0092	0.0257	1.1996	0.1481	0.9826	0.0951	0.0414	0.0844	-14264.9392
type1	1	0	1	343	0.8466	0.1309	0.8276	0.0853	-0.1489	0.0749	0	1	0.9216	0.0414	0.0686	0.028	0	1	0	1	0.0136	0.0245	1.121	0.1346	1.1507	0.0934	0.1025	0.0801	-13919.6282
type1	1	0	1	344	1.3007	0.1361	0.9444	0.0872	-0.0328	0.077	0	1	0.9418	0.0427	0.0623	0.0291	0	1	0	1	-0.0126	0.025	0.7218	0.1347	1.0556	0.0942	-0.0078	0.0801	-14087.76
type1	1	0	1	345	1.0802	0.1334	1.0978	0.0899	-0.0726	0.0774	0	1	0.9316	0.0415	-4e-04	0.0281	0	1	0	1	0.005	0.0251	0.8731	0.1339	0.9539	0.0954	0.0998	0.0803	-14136.0653
type1	1	0	1	346	0.8244	0.1354	1.2149	0.0901	-0.1124	0.0783	0	1	0.9629	0.0425	0.0391	0.0288	0	1	0	1	0.0266	0.0252	1.1734	0.1399	0.7891	0.0939	0.1187	0.0812	-14107.7431
type1	1	0	1	347	0.8033	0.1361	0.844	0.0855	0.1113	0.0763	0	1	1.0035	0.0444	0.0229	0.0288	0	1	0	1	-0.0297	0.0251	1.1771	0.1399	1.116	0.0934	-0.1287	0.0816	-14005.1992
type1	1	0	1	348	0.9283	0.1392	0.9568	0.0872	0.0461	0.0783	0	1	1.0026	0.0447	0.0434	0.0293	0	1	0	1	-0.0477	0.0254	1.086	0.1425	1.0178	0.0938	-0.0666	0.0826	-14090.6623
type1	1	0	1	349	0.896	0.1331	0.9676	0.0882	0.0041	0.0767	0	1	0.973	0.0426	0.0559	0.0289	0	1	0	1	-0.0204	0.0252	1.0958	0.1361	1.0551	0.0951	-0.051	0.081	-14137.5823
type1	1	0	1	350	1.0332	0.1377	1.0587	0.0883	0.2364	0.0783	0	1	1.0733	0.0457	0.0156	0.0294	0	1	0	1	-0.0174	0.0259	0.8893	0.1384	0.937	0.0939	-0.1686	0.0811	-14152.5243
type1	1	0	1	351	0.8517	0.1358	1.0416	0.0876	-0.0568	0.0777	0	1	1.0418	0.0446	0.0225	0.0297	0	1	0	1	-0.0097	0.0258	1.1337	0.1399	0.9692	0.0935	0.0296	0.0816	-14210.5745
type1	1	0	1	352	0.998	0.1415	1.1717	0.0905	0.0327	0.0799	0	1	1.012	0.0442	0.0796	0.0296	0	1	0	1	-0.0467	0.0259	1.0295	0.1435	0.8792	0.0951	0.0218	0.0826	-14329.6458
type1	1	0	1	353	1.1169	0.1365	1.0472	0.0875	0.0551	0.0771	0	1	0.9873	0.0439	0.0016	0.0291	0	1	0	1	0.0127	0.0253	0.8705	0.1362	0.9178	0.0929	-0.0761	0.0799	-14047.3662
type1	1	0	1	354	1.2703	0.1345	1.0372	0.0867	-0.0019	0.0767	0	1	0.9461	0.0427	0.0765	0.0291	0	1	0	1	-0.0208	0.0248	0.7259	0.133	0.9125	0.0921	-0.0338	0.0789	-13957.9262
type1	1	0	1	355	1.0467	0.1367	0.7939	0.0853	-0.0905	0.0763	0	1	0.9289	0.0428	0.037	0.0287	0	1	0	1	0.0054	0.0246	0.9752	0.1385	1.1737	0.0938	0.0693	0.0811	-13961.4743
type1	1	0	1	356	0.9317	0.1366	1.0514	0.0875	-0.0018	0.0777	0	1	1.0137	0.0439	0.0987	0.0293	0	1	0	1	-0.0156	0.0255	1.0363	0.1393	0.9339	0.093	-0.0027	0.0812	-14091.2306
type1	1	0	1	357	0.9183	0.1364	0.9414	0.0871	-0.1322	0.0773	0	1	0.9617	0.0431	0.0374	0.0292	0	1	0	1	8e-04	0.0251	1.1223	0.1401	1.0534	0.0941	0.1399	0.0817	-14111.2268
type1	1	0	1	358	0.8974	0.1377	0.9734	0.0876	-0.0978	0.0776	0	1	1.0256	0.0447	0.0923	0.0298	0	1	0	1	-0.0048	0.0256	1.1216	0.1406	1.0127	0.0942	0.0774	0.0818	-14149.7758
type1	1	0	1	359	1.2795	0.1345	1.041	0.0898	-0.0168	0.0777	0	1	0.9934	0.0437	0.0646	0.0288	0	1	0	1	0.0344	0.0254	0.6569	0.1317	0.981	0.0959	-0.0177	0.08	-14124.9698
type1	1	0	1	360	0.7589	0.1378	0.8959	0.0876	0.0251	0.0774	0	1	0.9771	0.0433	0.0314	0.0294	0	1	0	1	0.0058	0.0252	1.2831	0.143	1.0904	0.0951	-0.0363	0.0828	-14092.1298
type1	1	0	1	361	1.0402	0.1351	0.9882	0.0862	0.0932	0.0762	0	1	1.017	0.0446	0.0929	0.0293	0	1	0	1	-0.0237	0.0253	0.9257	0.1357	0.9685	0.0923	-0.0763	0.0794	-14014.667
type1	1	0	1	362	0.8599	0.1362	1.165	0.0877	0.0189	0.0773	0	1	1.0116	0.0443	0.0961	0.0291	0	1	0	1	0.0475	0.0256	1.1235	0.1399	0.833	0.092	0.0455	0.0803	-14145.4345
type1	1	0	1	363	0.6467	0.1355	1.0633	0.0883	0.013	0.0776	0	1	1.1126	0.0462	0.0748	0.0303	0	1	0	1	0.0103	0.0261	1.3172	0.1416	0.9266	0.0938	-0.0493	0.0819	-14195.8564
type1	1	0	1	364	0.8767	0.1397	1.0448	0.088	-0.0301	0.0784	0	1	0.9894	0.0441	0.0487	0.0292	0	1	0	1	-0.0121	0.0253	1.1421	0.1433	0.9429	0.0938	-0.0262	0.0823	-14111.5505
type1	1	0	1	365	0.7869	0.1316	1.1145	0.089	0.013	0.0767	0	1	1.0243	0.0429	0.0351	0.0288	0	1	0	1	-0.005	0.0254	1.0932	0.1348	0.8993	0.0941	-0.0437	0.08	-14069.368
type1	1	0	1	366	0.9334	0.1379	1.0723	0.0898	0.0281	0.0786	0	1	0.9644	0.0429	0.0108	0.0287	0	1	0	1	0.0217	0.0253	1.0638	0.1403	0.9458	0.0955	-0.0452	0.0822	-14143.4105
type1	1	0	1	367	0.9692	0.1448	1.0195	0.09	-0.1759	0.0805	0	1	1.0189	0.0442	0.0186	0.03	0	1	0	1	0.0107	0.026	1.0927	0.1469	1.0637	0.0967	0.0962	0.0846	-14424.4458
type1	1	0	1	368	0.9453	0.1394	0.9747	0.0904	-0.0724	0.079	0	1	0.9635	0.0424	-0.0237	0.0286	0	1	0	1	0.031	0.0253	1.041	0.1423	1.09	0.0977	0.0625	0.0833	-14224.7701
type1	1	0	1	369	0.7898	0.1393	0.9939	0.0884	0.0284	0.0785	0	1	0.9838	0.0434	0.0692	0.0293	0	1	0	1	0.0397	0.0256	1.2645	0.1441	1.0325	0.0951	0.0451	0.0833	-14244.3677
type1	1	0	1	370	0.8306	0.1329	0.9396	0.0879	0.064	0.0763	0	1	0.9836	0.0435	0.0788	0.0286	0	1	0	1	-0.0269	0.025	1.1246	0.136	1.0331	0.0948	-0.0352	0.0808	-13984.2052
type1	1	0	1	371	1.0256	0.1358	0.8595	0.0859	-0.041	0.0762	0	1	1.018	0.0433	0.0905	0.029	0	1	0	1	0.0171	0.0253	0.8904	0.1367	1.1534	0.0939	0.0903	0.0805	-14090.8993
type1	1	0	1	372	1.0927	0.1385	0.9859	0.0868	-0.149	0.0772	0	1	1.0166	0.0444	0.0433	0.0297	0	1	0	1	-0.0174	0.0254	0.9075	0.1389	0.9749	0.093	0.2134	0.0805	-14072.0526
type1	1	0	1	373	0.8867	0.1373	0.9724	0.0898	-0.1038	0.0784	0	1	0.981	0.0434	0.0542	0.0294	0	1	0	1	0.024	0.0253	1.1447	0.1405	1.0431	0.0967	0.0738	0.0829	-14166.8957
type1	1	0	1	374	1.0884	0.137	0.9735	0.0863	0.0832	0.0771	0	1	1.0954	0.0459	0.067	0.0298	0	1	0	1	-0.0042	0.0259	0.8259	0.1367	1.0191	0.0928	-0.09	0.0803	-14152.3758
type1	1	0	1	375	0.8782	0.1394	0.8303	0.0874	0.0096	0.0778	0	1	1.0138	0.0447	0.0472	0.0297	0	1	0	1	-0.016	0.0255	1.1674	0.1427	1.1741	0.0959	-0.0129	0.0833	-14192.8637
type1	1	0	1	376	0.9702	0.1407	0.8954	0.0883	0.0332	0.0785	0	1	0.9551	0.0433	0.0283	0.029	0	1	0	1	0.0116	0.0251	1.0709	0.1434	1.11	0.0961	-0.0572	0.0833	-14122.4689
type1	1	0	1	377	1.0363	0.1386	0.9576	0.0897	0.1666	0.0787	0	1	0.9528	0.0422	0.0891	0.0289	0	1	0	1	0.0051	0.0253	0.9911	0.1405	1.1038	0.0971	-0.1704	0.0829	-14252.5549
type1	1	0	1	378	1.0168	0.1375	1.078	0.0905	0.1543	0.0788	0	1	0.9961	0.0441	0.0741	0.0294	0	1	0	1	-0.0123	0.0255	1.0018	0.1391	0.9536	0.0963	-0.1472	0.0821	-14231.9247
type1	1	0	1	379	1.0028	0.1377	0.89	0.0871	-0.0593	0.0775	0	1	0.9812	0.0435	0.0746	0.0293	0	1	0	1	-0.0176	0.0251	1.0075	0.1395	1.0848	0.0946	0.1059	0.0818	-14051.5742
type1	1	0	1	380	1.0567	0.1415	1.1087	0.0889	-0.1607	0.0793	0	1	1.0053	0.0442	0.0371	0.03	0	1	0	1	0.039	0.0257	1.0011	0.1429	0.9112	0.094	0.0892	0.0822	-14270.924
type1	1	0	1	381	0.9151	0.1379	0.9359	0.0872	0.0774	0.0777	0	1	0.9682	0.0436	0.0164	0.0293	0	1	0	1	0.0213	0.0252	1.1351	0.1411	1.0465	0.0942	-0.0234	0.0822	-14101.877
type1	1	0	1	382	1.1337	0.1385	1.0422	0.0879	0.151	0.0778	0	1	0.8986	0.0417	0.05	0.0285	0	1	0	1	0.0298	0.0248	0.9286	0.1384	0.9449	0.0936	-0.0998	0.0808	-14070.2346
type1	1	0	1	383	1.0146	0.138	1.0235	0.0871	0.0674	0.0774	0	1	0.9763	0.0436	0.0562	0.029	0	1	0	1	-0.0044	0.0252	0.9931	0.1397	0.9451	0.0928	-0.1283	0.0808	-14059.9529
type1	1	0	1	384	1.1866	0.1352	0.9302	0.087	-0.0056	0.0769	0	1	0.9509	0.0427	0.0504	0.0284	0	1	0	1	0.0272	0.025	0.779	0.1344	1.0735	0.0942	-0.0148	0.0802	-14053.4852
type1	1	0	1	385	1.039	0.1372	0.9741	0.0899	-0.045	0.0787	0	1	0.9731	0.0428	0.0362	0.0297	0	1	0	1	-0.0265	0.0254	1.0113	0.139	1.052	0.0969	0.0217	0.0828	-14223.1649
type1	1	0	1	386	1.1656	0.1342	1.0049	0.0861	0.037	0.0762	0	1	0.9569	0.0432	0.0186	0.0288	0	1	0	1	-0.005	0.025	0.8235	0.1336	0.9532	0.092	0.0055	0.079	-13986.6705
type1	1	0	1	387	1.0727	0.138	1.076	0.0883	0.161	0.0785	0	1	1.0199	0.0448	0.1098	0.03	0	1	0	1	-0.0176	0.0256	0.9529	0.1396	0.9226	0.0937	-0.2224	0.0815	-14179.3864
type1	1	0	1	388	0.8615	0.138	0.9964	0.0865	-0.0064	0.0772	0	1	0.9929	0.0433	0.0429	0.0292	0	1	0	1	-0.0409	0.0254	1.1417	0.1413	0.9938	0.0927	-0.0057	0.0814	-14119.0704
type1	1	0	1	389	1.0186	0.1413	0.9424	0.0896	-0.0998	0.0791	0	1	0.977	0.0437	0.0623	0.0294	0	1	0	1	-0.0044	0.0254	1.0331	0.1428	1.068	0.0969	0.0415	0.0834	-14190.458
type1	1	0	1	390	0.8378	0.1397	1.1507	0.0896	-0.0159	0.0793	0	1	1.0253	0.0443	0.0576	0.03	0	1	0	1	0.0109	0.0258	1.2004	0.1437	0.8562	0.0942	-0.024	0.0826	-14246.4152
type1	1	0	1	391	1.0168	0.1399	0.9686	0.0877	0.0028	0.0783	0	1	0.9974	0.0436	0.0754	0.0299	0	1	0	1	-0.0044	0.0256	1.0305	0.1424	1.0503	0.0945	0.0034	0.0824	-14234.1441
type1	1	0	1	392	0.8373	0.1367	0.965	0.0855	-0.047	0.0765	0	1	1.0155	0.045	0.0565	0.0295	0	1	0	1	0.0152	0.0254	1.1854	0.1404	0.9976	0.0918	0.0942	0.0808	-14084.1647
type1	1	0	1	393	1.1788	0.1418	0.9299	0.0865	-0.1102	0.0778	0	1	0.908	0.043	0.0146	0.0293	0	1	0	1	-0.0141	0.0251	0.9708	0.1419	1.0514	0.0935	0.119	0.0819	-14156.582
type1	1	0	1	394	1.1231	0.1381	0.9818	0.0882	0.206	0.0782	0	1	0.9707	0.0432	0.006	0.0293	0	1	0	1	0.0107	0.0251	0.8912	0.1386	0.9968	0.0947	-0.1089	0.0816	-14063.4732
type1	1	0	1	395	1.0287	0.1366	1.0539	0.0875	-0.0022	0.0778	0	1	0.9839	0.0435	0.049	0.0289	0	1	0	1	-0.0031	0.0252	0.9422	0.1388	0.927	0.093	0.1181	0.081	-14041.8391
type1	1	0	1	396	1.285	0.1411	1.0148	0.0866	0.0133	0.0782	0	1	1.0067	0.0446	0.0574	0.0299	0	1	0	1	0.0188	0.0256	0.7497	0.14	0.9921	0.0927	-0.0404	0.081	-14220.3381
type1	1	0	1	397	1.0292	0.1395	1.136	0.0871	-0.0146	0.0775	0	1	0.9839	0.0434	-0.0127	0.0298	0	1	0	1	-0.0107	0.0253	1.0117	0.141	0.8395	0.0915	0.0756	0.0801	-14123.1729
type1	1	0	1	398	1.1234	0.1403	1.0245	0.0903	-0.0997	0.0793	0	1	1.0203	0.0445	0.0318	0.0297	0	1	0	1	-0.0135	0.0258	0.8867	0.1407	1.0049	0.0967	0.0856	0.0825	-14260.7085
type1	1	0	1	399	0.9051	0.1343	0.9644	0.0884	-0.0501	0.0773	0	1	1.0018	0.0434	0.0719	0.0293	0	1	0	1	-0.0135	0.0253	1.0758	0.1373	1.0557	0.0953	-0.0259	0.0814	-14148.528
type1	1	0	1	400	1.2244	0.1416	0.9155	0.0881	-0.0582	0.0789	0	1	1.0009	0.0442	0.0755	0.0297	0	1	0	1	-0.0332	0.0255	0.8008	0.1406	1.0937	0.0956	0.0273	0.0825	-14190.5912
type1	1	0	1	401	0.8765	0.1389	0.9684	0.0894	0.0212	0.0787	0	1	1.0109	0.0448	0.0858	0.0294	0	1	0	1	-0.029	0.0255	1.1364	0.1425	1.0437	0.0963	0.015	0.0832	-14175.1904
type1	1	0	1	402	0.8652	0.1372	1.0948	0.0912	-0.0127	0.0794	0	1	0.9514	0.0418	0.0317	0.0285	0	1	0	1	0.0014	0.0253	1.1324	0.1415	0.9717	0.097	-0.0526	0.0831	-14236.1378
type1	1	0	1	403	1.1244	0.1356	1.1725	0.0891	0.0661	0.0781	0	1	0.9489	0.0428	0.0782	0.0289	0	1	0	1	-0.0218	0.0251	0.8886	0.1364	0.8185	0.0933	0.0155	0.0801	-14089.9691
type1	1	0	1	404	0.9719	0.1375	0.9724	0.0897	0.0375	0.0784	0	1	1.0059	0.044	0.023	0.0293	0	1	0	1	0.0208	0.0255	1.0239	0.14	1.0641	0.0967	-0.0478	0.0825	-14223.6866
type1	1	0	1	405	0.8656	0.1413	1.0039	0.0862	0.133	0.0781	0	1	1.0388	0.0458	0.0759	0.0297	0	1	0	1	-0.0141	0.0256	1.1552	0.1448	0.963	0.0922	-0.1211	0.082	-14124.4837
type1	1	0	1	406	1.1994	0.1406	0.9858	0.0877	-0.1262	0.0784	0	1	0.9919	0.044	0.0272	0.0293	0	1	0	1	0.0012	0.0254	0.8023	0.1407	1.0015	0.0941	0.148	0.0815	-14116.225
type1	1	0	1	407	0.7756	0.1346	0.9581	0.0877	-0.0656	0.0767	0	1	1.0121	0.0431	0.0735	0.0291	0	1	0	1	-0.0195	0.0253	1.1726	0.139	1.0378	0.0945	0.1598	0.0815	-14068.1523
type1	1	0	1	408	0.9962	0.1374	1.0516	0.087	0.0089	0.0773	0	1	1.0375	0.045	0.0296	0.0298	0	1	0	1	0.016	0.0256	0.9918	0.1394	0.9017	0.0923	-0.0301	0.0804	-14073.885
type1	1	0	1	409	1.0617	0.1381	1.0346	0.0897	-0.0274	0.0787	0	1	0.9818	0.0431	0.0607	0.0289	0	1	0	1	-0.0298	0.0253	0.9057	0.1389	0.9697	0.0958	-0.0022	0.0819	-14097.0437
type1	1	0	1	410	0.6121	0.1343	1.1311	0.0876	0.0916	0.0766	0	1	1.0028	0.0438	0.0654	0.029	0	1	0	1	-0.0045	0.0254	1.3827	0.1405	0.8431	0.0921	-0.1016	0.0807	-14066.4339
type1	1	0	1	411	1.0555	0.1389	0.987	0.0871	0.1147	0.078	0	1	1.0003	0.0446	0.0293	0.0292	0	1	0	1	0.0092	0.0254	0.9413	0.1405	0.9981	0.0935	-0.1312	0.0814	-14106.7111
type1	1	0	1	412	1.1404	0.1397	1.0148	0.0892	0.1045	0.0787	0	1	0.97	0.0432	0.0362	0.0292	0	1	0	1	0.0179	0.0253	0.8738	0.1393	0.9897	0.0955	-0.0821	0.0819	-14146.437
type1	1	0	1	413	1.0421	0.1411	1.0546	0.0898	0.081	0.0796	0	1	0.9241	0.042	0.0272	0.0289	0	1	0	1	-0.0231	0.0251	1.0302	0.1429	0.972	0.0958	-0.1456	0.0832	-14200.6109
type1	1	0	1	414	0.9754	0.1347	1.0692	0.0885	0.0277	0.0777	0	1	1.0525	0.0446	0.0673	0.0296	0	1	0	1	-0.0256	0.0257	0.9595	0.1365	0.9238	0.094	0.0058	0.0807	-14117.9445
type1	1	0	1	415	0.8271	0.142	1.1106	0.0878	0.0881	0.0789	0	1	0.9422	0.0436	0.0637	0.0295	0	1	0	1	-0.0027	0.0252	1.3149	0.1475	0.8624	0.0926	-0.1172	0.0827	-14169.9708
type1	1	0	1	416	1.012	0.1375	1.1611	0.091	0.0271	0.0794	0	1	1.1023	0.0458	0.1004	0.0302	0	1	0	1	0.0116	0.0264	0.9455	0.1393	0.8806	0.0957	-0.0618	0.082	-14350.9506
type1	1	0	1	417	1.043	0.1341	1.1157	0.0885	0.0872	0.0774	0	1	0.9804	0.0427	0.0799	0.0288	0	1	0	1	0.0268	0.0252	0.9032	0.1356	0.8742	0.0934	-0.126	0.0801	-14050.167
type1	1	0	1	418	0.9934	0.1385	0.9753	0.0877	-0.111	0.0783	0	1	1.0342	0.0447	0.0467	0.03	0	1	0	1	-0.0092	0.0257	1.0194	0.1411	1.0308	0.0944	0.0974	0.0821	-14214.1421
type1	1	0	1	419	1.124	0.138	1.0555	0.0902	-0.0139	0.0789	0	1	0.9199	0.0417	0.0271	0.0284	0	1	0	1	-0.0055	0.0251	0.9047	0.1386	0.9852	0.0963	0.0937	0.0821	-14188.3746
type1	1	0	1	420	1.1214	0.1351	1.0785	0.088	-0.0456	0.0773	0	1	1.0541	0.0456	0.0255	0.0295	0	1	0	1	0.0146	0.0258	0.8237	0.1344	0.9194	0.0933	0.0516	0.0799	-14152.1019
type1	1	0	1	421	0.9729	0.1392	1.0988	0.0906	-0.0091	0.0796	0	1	0.9751	0.0433	0.0401	0.0287	0	1	0	1	0.0082	0.0255	1.0231	0.1405	0.9259	0.0961	-0.0327	0.0829	-14189.9154
type1	1	0	1	422	1.0944	0.1431	1.0507	0.0867	0.0388	0.0784	0	1	0.9428	0.0429	0.0371	0.0292	0	1	0	1	0.0322	0.0252	0.98	0.1444	0.9442	0.0923	-0.0639	0.0816	-14169.2378
type1	1	0	1	423	1.2389	0.1448	0.9957	0.0895	0.1358	0.0807	0	1	1.0273	0.0448	0.0025	0.0301	0	1	0	1	-0.0179	0.026	0.817	0.1432	1.0456	0.0963	-0.1097	0.0839	-14365.9667
type1	1	0	1	424	0.9557	0.1373	0.9511	0.0872	-0.0251	0.0771	0	1	0.9696	0.0439	0.0452	0.0291	0	1	0	1	0.0097	0.0251	1.0751	0.1403	1.0149	0.0939	-0.0493	0.0814	-14035.9091
type1	1	0	1	425	1.0135	0.1347	0.9408	0.0882	0.0422	0.0769	0	1	0.9462	0.0416	0.0279	0.0281	0	1	0	1	0.0312	0.0249	0.9207	0.1358	1.0889	0.0955	-0.0793	0.081	-14061.0837
type1	1	0	1	426	1.2754	0.1395	0.9066	0.0863	-0.0443	0.0775	0	1	0.9534	0.0437	0.0447	0.0292	0	1	0	1	-0.007	0.025	0.7742	0.1388	1.0789	0.0936	0.0581	0.0809	-14106.2368
type1	1	0	1	427	0.8812	0.1362	0.8522	0.0868	-0.0499	0.0768	0	1	0.9812	0.0434	0.0625	0.0289	0	1	0	1	0.0167	0.0251	1.1048	0.1397	1.1254	0.0947	0.0518	0.0819	-14021.7236
type1	1	0	1	428	1.2848	0.1367	0.9581	0.0852	0.0444	0.0763	0	1	0.9556	0.0428	0.0523	0.0293	0	1	0	1	0.032	0.025	0.7392	0.1355	0.9912	0.0915	-0.0816	0.0792	-14006.6995
type1	1	0	1	429	0.9043	0.1439	1.0593	0.09	0.0056	0.0802	0	1	1.0429	0.0456	0.069	0.0306	0	1	0	1	-0.0071	0.0261	1.1877	0.147	0.9616	0.0959	0.0013	0.0842	-14345.9126
type1	1	0	1	430	0.8016	0.137	0.9804	0.0861	0.0918	0.0767	0	1	1.0375	0.0447	0.0491	0.0295	0	1	0	1	0.0591	0.0256	1.1772	0.1413	1.0092	0.0925	-0.1192	0.0811	-14125.8476
type1	1	0	1	431	1.1493	0.1396	1.0808	0.09	-0.0129	0.0792	0	1	1.0033	0.0441	0.023	0.0293	0	1	0	1	0.0157	0.0256	0.8489	0.1391	0.9419	0.0956	0.0207	0.0818	-14224.5113
type1	1	0	1	432	0.9056	0.1382	1.0929	0.0871	0.0812	0.0778	0	1	0.959	0.043	0.0726	0.0287	0	1	0	1	-0.0322	0.0251	1.1072	0.1419	0.8822	0.092	-0.0791	0.081	-14062.4533
type1	1	0	1	433	0.9306	0.1384	1.0444	0.0875	-0.0153	0.078	0	1	1.059	0.0452	0.1076	0.03	0	1	0	1	-0.02	0.0258	1.0654	0.141	0.9533	0.0932	0.0465	0.0814	-14212.723
type1	1	0	1	434	1.0335	0.1384	1.0461	0.0877	-0.1628	0.0779	0	1	1.021	0.044	-0.0026	0.0295	0	1	0	1	0.0356	0.0255	0.9376	0.1395	0.9572	0.0935	0.1605	0.0809	-14146.4637
type1	1	0	1	435	1.157	0.1351	0.8529	0.0875	0.1198	0.0767	0	1	0.9399	0.0427	0.0718	0.0289	0	1	0	1	-0.0027	0.0248	0.8442	0.135	1.1282	0.0955	-0.1018	0.0808	-13984.4545
type1	1	0	1	436	1.235	0.1371	0.9787	0.0884	0.16	0.0777	0	1	0.9996	0.0431	-0.0283	0.0293	0	1	0	1	0.0139	0.0254	0.7208	0.1353	1.0314	0.0951	-0.161	0.0806	-14125.9316
type1	1	0	1	437	0.896	0.1336	1.1248	0.0885	0.0055	0.0768	0	1	0.9888	0.0432	0.0311	0.0287	0	1	0	1	-0.0343	0.0254	1.0594	0.136	0.8856	0.0933	-0.0602	0.08	-14110.0087
type1	1	0	1	438	1.0064	0.1325	0.9306	0.085	0.1309	0.0754	0	1	0.977	0.0441	0.0516	0.0288	0	1	0	1	0.0233	0.0249	0.9673	0.1346	1.011	0.0916	-0.1226	0.0793	-13920.2577
type1	1	0	1	439	0.9885	0.1361	1.1614	0.088	0.0778	0.0773	0	1	0.9685	0.0433	0.032	0.0288	0	1	0	1	-0.0019	0.0251	0.9933	0.137	0.8134	0.0922	-0.0946	0.0798	-14037.5583
type1	1	0	1	440	1.0752	0.1364	0.951	0.0882	0.0145	0.0777	0	1	1.0328	0.0447	0.0099	0.0294	0	1	0	1	-0.0048	0.0255	0.8781	0.1372	1.0434	0.0952	-0.0023	0.0812	-14117.9421
type1	1	0	1	441	0.8949	0.1327	1.018	0.0859	-0.0262	0.0756	0	1	1.0413	0.0443	0.0271	0.0294	0	1	0	1	0.007	0.0254	1.0282	0.1355	0.9278	0.0915	0.0015	0.0791	-13971.6351
type1	1	0	1	442	1.1603	0.1383	0.9702	0.0916	0.0813	0.0795	0	1	1.0017	0.044	0.0381	0.0294	0	1	0	1	-0.036	0.0257	0.8479	0.1373	1.1017	0.0991	-0.0595	0.0832	-14325.4491
type1	1	0	1	443	1.1175	0.1443	0.9708	0.0873	-0.0034	0.0793	0	1	1.0772	0.0459	0.0505	0.0308	0	1	0	1	0.0305	0.0261	0.9139	0.1444	1.039	0.094	-0.0146	0.0829	-14300.106
type1	1	0	1	444	1.2037	0.1356	1.0004	0.0901	-0.1441	0.0785	0	1	1.0013	0.0423	0.1147	0.0294	0	1	0	1	-0.0275	0.0254	0.7412	0.135	1.0278	0.0967	0.1641	0.0814	-14156.0089
type1	1	0	1	445	1.0028	0.141	1.0709	0.0888	0.0417	0.0792	0	1	1.0541	0.0443	0.0618	0.0298	0	1	0	1	0.0174	0.0259	0.9556	0.1434	0.9672	0.0945	-0.069	0.0823	-14270.7659
type1	1	0	1	446	1.1291	0.1414	1.0614	0.0891	0.0992	0.0797	0	1	1.0724	0.0458	0.0662	0.0305	0	1	0	1	-0.0042	0.0261	0.8852	0.1416	0.9394	0.0947	-0.143	0.0827	-14273.1777
type1	1	0	1	447	0.9995	0.1367	0.9408	0.0887	0.0806	0.078	0	1	1.0216	0.0443	0.0319	0.0291	0	1	0	1	-0.0022	0.0256	0.958	0.1381	1.0757	0.0959	-0.0904	0.0821	-14161.3852
type1	1	0	1	448	0.9344	0.1382	1.2018	0.0898	0.0468	0.0791	0	1	1.0015	0.0438	-0.024	0.0293	0	1	0	1	-2e-04	0.0257	1.0722	0.1411	0.8361	0.094	-0.0792	0.0817	-14267.6289
type1	1	0	1	449	0.9348	0.1386	1.1245	0.0898	-0.0269	0.0792	0	1	0.9527	0.043	0.0373	0.0292	0	1	0	1	-0.0366	0.0252	1.1267	0.1419	0.873	0.0947	0.0355	0.0825	-14153.1871
type1	1	0	1	450	1.0155	0.1349	0.9924	0.0896	0.002	0.0777	0	1	1.0158	0.0438	0.0269	0.0291	0	1	0	1	-0.0301	0.0254	0.917	0.1361	1.0145	0.0962	0.0568	0.0813	-14093.1262
type1	1	0	1	451	1.0542	0.132	1.1589	0.0924	0.1148	0.0787	0	1	1.0274	0.0431	0.0024	0.0293	0	1	0	1	0.0235	0.0257	0.8606	0.1327	0.9029	0.0974	-0.1175	0.0811	-14237.7685
type1	1	0	1	452	0.9739	0.1369	0.9618	0.0878	-0.0949	0.0773	0	1	1.0247	0.0449	0.0367	0.0299	0	1	0	1	0.0096	0.0257	1.0507	0.1386	1.052	0.0947	0.1303	0.0815	-14213.79
type1	1	0	1	453	1.0332	0.1367	0.8718	0.0874	0.0489	0.0769	0	1	1.0342	0.0448	0.043	0.0291	0	1	0	1	0.0254	0.0254	0.9071	0.1376	1.1227	0.0953	-0.0615	0.0812	-14092.3122
type1	1	0	1	454	1.0778	0.1399	1.0134	0.0892	-0.0276	0.079	0	1	0.9841	0.0433	0.0963	0.0298	0	1	0	1	-0.0234	0.0256	0.985	0.1418	1.0339	0.0957	0.0774	0.0827	-14296.6218
type1	1	0	1	455	0.9336	0.1383	1.08	0.0895	-0.0504	0.0787	0	1	1.0152	0.0437	0.0657	0.0298	0	1	0	1	0.0368	0.0258	1.0818	0.1409	0.9505	0.0951	0.0201	0.0822	-14256.6898
type1	1	0	1	456	1.1436	0.1325	1.0063	0.0876	0.1141	0.0763	0	1	0.9844	0.0436	0.0979	0.0288	0	1	0	1	0.0219	0.0252	0.8193	0.1315	0.9755	0.0937	-0.0672	0.0792	-14042.1054
type1	1	0	1	457	0.8128	0.1328	0.9844	0.0882	-0.052	0.0766	0	1	0.9083	0.041	0.03	0.0283	0	1	0	1	-0.0042	0.0246	1.1914	0.1375	1.0052	0.0947	0.0315	0.0811	-13983.1825
type1	1	0	1	458	1.022	0.1421	1.2184	0.0896	0.064	0.0803	0	1	0.9888	0.0444	0.0596	0.0298	0	1	0	1	-0.0287	0.0256	1.0489	0.1449	0.767	0.0932	-0.044	0.0826	-14199.3557
type1	1	0	1	459	0.9323	0.137	0.9948	0.0901	0.0823	0.0787	0	1	1.0441	0.045	-0.0247	0.0294	0	1	0	1	-0.0144	0.0258	1.0356	0.1396	1.041	0.0969	-0.0804	0.0828	-14245.2114
type1	1	0	1	460	0.9903	0.1381	0.9132	0.0869	0.0203	0.0778	0	1	0.9744	0.0444	0.0377	0.0295	0	1	0	1	-0.0415	0.0251	1.0777	0.1409	1.0463	0.0941	-0.084	0.0822	-14070.2386
type1	1	0	1	461	0.8509	0.1348	1.0987	0.0867	-0.0109	0.0766	0	1	1.0176	0.0438	0.0476	0.0294	0	1	0	1	-0.0039	0.0253	1.0968	0.1383	0.8737	0.0915	0.0216	0.0797	-14028.874
type1	1	0	1	462	1.1817	0.1364	1.0465	0.0884	0.0348	0.0774	0	1	0.9385	0.0422	0.0459	0.0287	0	1	0	1	0.0079	0.0251	0.8162	0.1354	0.9842	0.0944	-0.0483	0.0804	-14140.4203
type1	1	0	1	463	0.9369	0.1381	0.9846	0.0891	-0.0574	0.0788	0	1	1.0101	0.0437	0.0676	0.0297	0	1	0	1	0.0382	0.0256	1.0778	0.1414	1.0516	0.0959	0.0526	0.083	-14249.8133
type1	1	0	1	464	1.1565	0.1345	1.1197	0.0895	-0.0607	0.0777	0	1	1.0128	0.0435	0.0675	0.0289	0	1	0	1	-0.0094	0.0255	0.7609	0.1334	0.8837	0.0944	0.0826	0.0798	-14105.8467
type1	1	0	1	465	0.7545	0.1353	1.0286	0.0903	-0.0616	0.0785	0	1	1.0184	0.0435	0.0587	0.0286	0	1	0	1	-0.0043	0.0255	1.1776	0.1397	1.0056	0.0966	0.128	0.0828	-14164.306
type1	1	0	1	466	0.9973	0.14	0.9492	0.0859	-0.005	0.0777	0	1	1.0758	0.0459	0.0688	0.0302	0	1	0	1	-0.0239	0.0258	0.9801	0.1414	1.0285	0.0926	0.0799	0.0815	-14142.9761
type1	1	0	1	467	0.802	0.1369	1.0342	0.088	0.0457	0.0775	0	1	1.0016	0.0437	0.0618	0.0293	0	1	0	1	-0.0553	0.0254	1.2002	0.1412	0.9627	0.0939	-0.0732	0.0816	-14129.972
type1	1	0	1	468	0.868	0.1396	1.1102	0.0869	0.0499	0.0781	0	1	1.0214	0.0438	0.0183	0.0295	0	1	0	1	-0.0222	0.0256	1.1128	0.1431	0.8779	0.0917	-0.0267	0.0814	-14135.718
type1	1	0	1	469	0.9358	0.1353	1.2181	0.0888	-0.075	0.0773	0	1	0.9546	0.0422	0.0293	0.0285	0	1	0	1	-0.0361	0.0251	1.0305	0.1374	0.7644	0.0924	0.0179	0.0797	-14021.3507
type1	1	0	1	470	0.9095	0.1347	0.961	0.0907	-0.0838	0.0784	0	1	1.0524	0.0446	0.0164	0.0289	0	1	0	1	-0.021	0.0258	0.998	0.1365	1.0882	0.0981	0.0534	0.0826	-14218.2866
type1	1	0	1	471	0.9304	0.1382	1.0079	0.0884	0.1235	0.0782	0	1	0.971	0.0431	0.0575	0.0289	0	1	0	1	0.0355	0.0253	1.081	0.1413	1.0079	0.0947	-0.1857	0.0822	-14153.3868
type1	1	0	1	472	0.82	0.1356	0.9746	0.0883	0.0022	0.0774	0	1	0.9763	0.0429	0.0437	0.0285	0	1	0	1	-0.0135	0.0251	1.148	0.14	1.0358	0.095	0.0026	0.0819	-14095.1628
type1	1	0	1	473	0.9397	0.137	0.9323	0.0883	-0.1003	0.0782	0	1	1.064	0.0455	0.0674	0.0305	0	1	0	1	-0.0319	0.0259	1.0835	0.1397	1.0758	0.0956	0.1072	0.0826	-14240.6559
type1	1	0	1	474	0.7105	0.1398	1.044	0.0873	0.0529	0.078	0	1	1.0413	0.0448	0.0352	0.0298	0	1	0	1	0.0248	0.0258	1.307	0.1448	0.9781	0.0932	0.0131	0.0825	-14243.0601
type1	1	0	1	475	1.0442	0.1434	1.1188	0.089	0.0319	0.0801	0	1	1.0007	0.0447	0.0619	0.0302	0	1	0	1	-4e-04	0.0258	1.062	0.1463	0.8657	0.0938	-0.0496	0.0831	-14252.5296
type1	1	0	1	476	0.7653	0.1324	1.0417	0.0888	0.0337	0.0768	0	1	1.0828	0.0447	0.0318	0.0295	0	1	0	1	0.0143	0.0257	1.1248	0.1367	0.9494	0.0946	-0.0419	0.0807	-14085.4208
type1	1	0	1	477	1.0159	0.1392	1.0971	0.0898	-0.0297	0.0789	0	1	0.9373	0.0418	-0.0012	0.0287	0	1	0	1	-0.034	0.0253	1.0215	0.1415	0.9521	0.0953	-0.0205	0.0822	-14243.0811
type1	1	0	1	478	1.0303	0.1343	0.905	0.0868	0.0783	0.0763	0	1	0.919	0.0427	0.0794	0.0285	0	1	0	1	-0.0023	0.0247	1.0039	0.1359	1.0924	0.0942	-0.0825	0.0806	-14052.7715
type1	1	0	1	479	1.0712	0.1364	1.053	0.088	0.0905	0.0779	0	1	0.9897	0.044	0.0618	0.0291	0	1	0	1	-0.0066	0.0254	0.9179	0.1374	0.9462	0.0936	-0.0306	0.0808	-14123.3985
type1	1	0	1	480	0.8688	0.136	0.8683	0.0859	-0.1334	0.0765	0	1	1.0032	0.0442	0.0583	0.0295	0	1	0	1	-0.0102	0.0251	1.1305	0.14	1.0957	0.0935	0.168	0.0815	-14018.6729
type1	1	0	1	481	1.1643	0.1418	1.1671	0.0874	0.0729	0.0785	0	1	0.9686	0.0439	-0.0085	0.0294	0	1	0	1	0.0264	0.0254	0.8855	0.1419	0.7964	0.0913	-0.0813	0.0805	-14110.1614
type1	1	0	1	482	1.0801	0.1407	1.0918	0.0886	-0.0726	0.0792	0	1	1.0523	0.0455	0.0758	0.0304	0	1	0	1	0.0396	0.0259	0.941	0.1417	0.91	0.0938	0.0586	0.082	-14236.8617
type1	1	0	1	483	0.8938	0.1371	0.9986	0.087	0.0424	0.0778	0	1	1.0807	0.0454	0.0824	0.03	0	1	0	1	0.0203	0.0258	1.0542	0.14	0.9934	0.0932	-0.0741	0.0817	-14153.1146
type1	1	0	1	484	1.1593	0.1386	0.9192	0.0865	-0.0044	0.0775	0	1	1.0445	0.0451	0.0444	0.0299	0	1	0	1	0.0178	0.0257	0.8158	0.1388	1.0851	0.0937	0.0305	0.0812	-14168.8763
type1	1	0	1	485	0.8249	0.1329	1.0273	0.0879	-0.0335	0.077	0	1	1.013	0.044	0.0316	0.0289	0	1	0	1	-0.0351	0.0254	1.1359	0.1365	0.9651	0.0938	-0.0109	0.081	-14092.4439
type1	1	0	1	486	1.0778	0.1382	1.2615	0.09	0.0096	0.0791	0	1	1.0486	0.0448	0.0943	0.0301	0	1	0	1	0.0037	0.026	0.9209	0.1399	0.7306	0.0931	-0.076	0.0806	-14219.2445
type1	1	0	1	487	0.5415	0.129	0.9717	0.0873	-0.1258	0.0754	0	1	1.0192	0.0439	0.0426	0.0287	0	1	0	1	0.0274	0.0251	1.3779	0.1366	0.9985	0.0937	0.0674	0.0805	-13939.9315
type1	1	0	1	488	0.9959	0.1332	1.0244	0.085	0.2086	0.0753	0	1	0.9671	0.0437	0.0478	0.0288	0	1	0	1	-0.036	0.0249	0.9922	0.1358	0.9278	0.0905	-0.1989	0.0785	-13960.4553
type1	1	0	1	489	1.2489	0.1386	1.0836	0.0889	-0.0022	0.0787	0	1	0.9972	0.0438	0.0291	0.0293	0	1	0	1	-0.0288	0.0256	0.7386	0.138	0.9531	0.0945	-0.0164	0.081	-14234.9913
type1	1	0	1	490	0.9662	0.1372	1.0816	0.0866	-0.0269	0.0771	0	1	1.0251	0.0446	0.0113	0.0295	0	1	0	1	0.0369	0.0255	1.0106	0.1393	0.8746	0.0916	-0.0221	0.0801	-14050.5679
type1	1	0	1	491	1.0866	0.1412	1.0549	0.0877	-0.0337	0.0789	0	1	0.9738	0.0433	-0.0065	0.0298	0	1	0	1	0.0234	0.0253	0.9739	0.1426	0.9315	0.0932	0.1048	0.0821	-14146.6573
type1	1	0	1	492	1.0204	0.138	1.0593	0.0893	-0.1468	0.0788	0	1	1.0685	0.0457	0.0608	0.0301	0	1	0	1	0.0442	0.0259	0.955	0.139	0.9258	0.0949	0.1126	0.0818	-14167.6225
type1	1	0	1	493	1.1301	0.1394	0.9865	0.0882	-0.1331	0.0788	0	1	0.9309	0.0423	0.0087	0.0288	0	1	0	1	0.0171	0.025	0.9096	0.1411	1.0114	0.0947	0.1235	0.0822	-14114.8496
type1	1	0	1	494	1.1338	0.1411	0.9205	0.0865	0.0398	0.0781	0	1	1.0613	0.0458	0.0778	0.0305	0	1	0	1	0.0087	0.0257	0.8715	0.1413	1.0361	0.0934	-0.0588	0.0818	-14113.1276
type1	1	0	1	495	1.0843	0.1374	1.1009	0.0892	-0.0213	0.0785	0	1	0.9537	0.0435	0.0307	0.0288	0	1	0	1	0.0153	0.0251	0.9318	0.1383	0.8907	0.0943	0.0446	0.0812	-14101.2035
type1	1	0	1	496	0.8903	0.1376	1.0141	0.0887	0.1438	0.0779	0	1	0.9938	0.0435	0.0316	0.0294	0	1	0	1	0.0607	0.0254	1.1249	0.1412	0.9779	0.0948	-0.1332	0.0819	-14126.5077
type1	1	0	1	497	0.9866	0.1371	0.9901	0.0883	-0.1002	0.0775	0	1	0.9768	0.0432	0.041	0.029	0	1	0	1	-0.0442	0.0252	1.0061	0.1389	1.0091	0.0947	0.0797	0.0813	-14097.0796
type1	1	0	1	498	0.8084	0.1392	1.017	0.0892	0.052	0.0787	0	1	0.9938	0.0433	0.0741	0.0292	0	1	0	1	-0.0334	0.0254	1.2012	0.1433	1.0009	0.0955	-0.0401	0.0831	-14178.1025
type1	1	0	1	499	0.8684	0.1356	0.9558	0.0872	0.0496	0.0769	0	1	1.0047	0.0438	0.0259	0.0295	0	1	0	1	0.016	0.0253	1.1257	0.139	1.0334	0.0939	-0.0466	0.0811	-14095.4036
type1	1	0	1	500	0.9338	0.1393	1.0933	0.088	0.0272	0.0783	0	1	1.1538	0.0477	0.0625	0.0309	0	1	0	1	-0.0266	0.0263	0.9945	0.1413	0.8684	0.0929	-0.0457	0.0812	-14149.7398
