# Supplementary material for: Genotype–covariate correlation and interaction disentangled by a whole-genome multivariate reaction norm model
Source: Nat Commun. 2019 May 20;10:2239. doi: 10.1038/s41467-019-10128-w (PMC6527612; doi:10.1038/s41467-019-10128-w)
Supplement: Supplementary file 13 — Source Data [file 41467_2019_10128_MOESM13_ESM.zip › data/fs15/fs15_lr_20k.txt]

nind	simu	alpha1_g1	se_alpha1_g1	alpha1_g2	se_alpha1_g2	g1_lr	g2_lr	p1	p2	meta_lr	meta_p	alpha1_g0	se_alpha1_g0	full_lr	full_p
20	1	0.2398	0.0597	0.3102	0.062	20.1074000000008	42.593200000003	0.000161261323030242	3.00243535322914e-09	56.712652955197	1.42136492009713e-11	0.2508	0.0319	74.4141999999993	4.8378522073015e-16
20	2	0.0958	0.0549	0.2038	0.0571	3.56199999999808	13.9046000000017	0.312809507759263	0.00303792674767342	13.9174817244912	0.00756313072056396	0.1749	0.0291	40.0060000000085	1.06239325423295e-08
20	3	0.234	0.055	0.1607	0.0537	20.9994000000006	10.9872000000032	0.000105306391091295	0.0117952917556177	27.1973825548734	1.81333206671784e-05	0.1417	0.0274	34.0924000000086	1.89416862449574e-07
20	4	0.6504	0.0831	0.6111	0.0803	78.040399999998	67.9021999999968	8.07800354889216e-17	1.20051291123507e-14	138.216488469687	6.79892054285393e-29	0.6301	0.0434	263.520799999998	7.78344076723056e-57
20	5	0.1808	0.0565	0.272	0.0585	19.2740000000049	30.2079999999987	0.000239952133453084	1.24778517475111e-06	43.8584230738191	6.86520575701646e-09	0.2156	0.0297	64.0396000000037	8.04954671285624e-14
20	6	0.5471	0.0815	0.5541	0.0804	50.4113999999972	56.1119999999937	6.52950398725266e-11	3.97598468606034e-12	99.4057074406808	1.31630732457389e-20	0.5787	0.0433	220.073999999993	1.93518571457855e-47
20	7	1.0064	0.1056	1.0114	0.1009	102.612000000001	121.171799999996	4.26381784622111e-22	4.31578263730832e-26	215.223281625392	1.99864002866059e-45	0.9207	0.0548	364.015599999999	1.37627443882104e-78
20	8	0.4523	0.0733	0.5512	0.0719	42.8855999999942	73.9284000000043	2.60255758120058e-09	6.14833262781158e-16	109.583903501234	8.92748761653061e-23	0.549	0.039	250.112999999998	6.18566527951079e-54
20	9	0.325	0.0597	0.255	0.06	34.7010000000009	19.7361999999994	1.40896110479046e-07	0.000192506102409804	48.6612514543289	6.87051707803468e-10	0.2635	0.0311	83.6115999999893	5.15405606778073e-18
20	10	0.6355	0.0771	0.4553	0.0746	77.7261999999973	45.4289999999964	9.4335976959429e-17	7.50044692236065e-10	115.821114725062	4.16828710847566e-24	0.4825	0.0396	178.99040000001	1.45710133690678e-38
20	11	0.2611	0.0628	0.3323	0.0595	20.1638000000021	38.9242000000013	0.000156977866164249	1.80104032178759e-08	53.1834440637085	7.80082730203322e-11	0.2535	0.0314	81.6720000000059	1.34384862431082e-17
20	12	0.1216	0.0495	0.0383	0.0466	6.29119999999966	4.31780000000435	0.0982709553407183	0.229129330415818	7.58699087653792	0.107933977699727	0.0717	0.0242	11.3231999999989	0.0101006336771062
20	13	0.6818	0.0858	0.8012	0.0889	79.7016000000003	92.7507999999943	3.55664907521737e-17	5.61859181780738e-20	164.401497087827	1.66263045990538e-34	0.7313	0.0468	305.306200000006	7.06845443136692e-66
20	14	0.243	0.0602	0.2616	0.0626	17.7960000000021	18.245600000002	0.000484580569102364	0.000391412683262002	30.9559498916591	3.12539366972136e-06	0.2429	0.0312	73.651199999993	7.04946388769248e-16
20	15	0.7635	0.0844	0.508	0.0823	97.3513999999996	41.1676000000007	5.76656994359835e-21	6.02526982603964e-09	131.059026174268	2.31157723842132e-27	0.6229	0.0444	240.443199999994	7.63244907278946e-52
20	16	0.5593	0.0834	0.7671	0.0871	51.2813999999998	91.3914000000004	4.26127398443137e-11	1.10072480525271e-19	135.064031480377	3.21448732908404e-28	0.7036	0.046	292.455800000011	4.27048853256356e-63
20	17	0.0897	0.0519	0.0852	0.0535	16.9974000000002	4.67199999999866	0.000707613096238674	0.197451876700492	17.7517469489772	0.00137985243802131	0.1452	0.0273	37.9383999999991	2.91263687330249e-08
20	18	0.7811	0.0925	0.8804	0.0949	91.0814000000028	104.212800000001	1.2831346932856e-19	1.92969021182702e-22	186.998646543062	2.33985281674209e-39	0.7865	0.0499	327.581600000005	1.06531716994082e-70
20	19	0.1206	0.0513	0.0904	0.0496	7.66640000000189	5.5544000000009	0.0534335965907421	0.135420858999773	9.85736691385248	0.0429000931134242	0.1379	0.0259	34.8877999999968	1.28658903754167e-07
20	20	0.7953	0.0948	0.9833	0.096	80.5841999999975	125.119200000001	2.29996238065038e-17	6.09176766515492e-27	197.347826057132	1.39651489492289e-41	0.92	0.0518	409.628599999996	1.81748674476602e-88
