# Supplementary material for: Genotype–covariate correlation and interaction disentangled by a whole-genome multivariate reaction norm model
Source: Nat Commun. 2019 May 20;10:2239. doi: 10.1038/s41467-019-10128-w (PMC6527612; doi:10.1038/s41467-019-10128-w)
Supplement: Supplementary file 13 — Source Data [file 41467_2019_10128_MOESM13_ESM.zip › data/fs3/fs3_res_mrnmgc_k2.txt]

V1	V2	V3	V4	V5	V6	V7	V8	V9	V10	V11	V12
mrnmgc_k2	1	1.0902	1.0439	0.3882	0.8573	-0.0026	-0.0208	0.9787	-0.0156	-0.0151	-11976.6069
mrnmgc_k2	2	0.8316	0.9839	0.2163	1.1723	-0.0063	0.0027	1.0272	0.1869	0.0041	-11993.8205
mrnmgc_k2	3	0.985	1.0563	0.4162	0.9996	0.0071	-0.0124	0.9362	-0.0244	-0.003	-12001.4426
mrnmgc_k2	4	0.9596	1.0712	0.2309	0.9759	0.0072	-0.0139	0.9474	0.1773	-0.0059	-11961.4365
mrnmgc_k2	5	0.9065	0.9275	0.3289	1.1016	-2e-04	-0.0285	1.067	0.0424	-0.0164	-12010.5952
mrnmgc_k2	6	1.2895	0.9752	0.2622	0.72	-0.005	-0.0127	1.013	0.1502	0.0077	-12017.1712
mrnmgc_k2	7	1.1031	0.9621	0.3522	0.883	-0.002	-0.0077	1.0255	-0.0173	-0.0161	-12007.465
mrnmgc_k2	8	1.1299	1.003	0.3382	0.8864	-0.0169	0.0282	0.9905	0.0683	0.0078	-11972.5768
mrnmgc_k2	9	1.0529	1.0748	0.398	1.0264	-0.0076	0.0075	0.9579	0.0234	-0.0116	-12179.3683
mrnmgc_k2	10	1.0742	1.0015	0.3993	0.9615	-0.005	-0.0061	1.0159	0.0221	-0.0173	-12076.9357
mrnmgc_k2	11	1.0263	0.9733	0.2351	0.9877	-0.001	-0.0132	1.0603	0.1906	0.004	-12082.0858
mrnmgc_k2	12	0.8172	0.9757	0.1659	1.1468	0.0168	-0.0011	1.0546	0.2063	0.0168	-12068.5879
mrnmgc_k2	13	1.1755	1.0887	0.3128	0.9642	-0.0065	-0.0075	0.9125	0.112	-0.0056	-12255.8922
mrnmgc_k2	14	1.0494	1.0468	0.3079	0.9845	-0.0144	0.0114	0.9706	0.153	-0.0083	-12016.1111
mrnmgc_k2	15	0.896	1.0004	0.1873	1.1178	-0.0175	-0.0231	1.0151	0.226	0.003	-11978.5128
mrnmgc_k2	16	0.9615	1.1253	0.2895	1.0746	-0.0018	0.0114	0.8518	0.1396	-0.0069	-12021.3789
mrnmgc_k2	17	0.9587	1.0716	0.3211	1.0424	0.0035	0.0065	0.9188	0.0807	0.0065	-12014.9916
mrnmgc_k2	18	0.9749	0.9728	0.4527	0.9479	0.0231	0.0093	1.0457	-0.0492	0.0216	-11970.3114
mrnmgc_k2	19	0.9338	0.966	0.2741	1.043	0.0032	-3e-04	1.0371	0.1196	0.0109	-11983.7373
mrnmgc_k2	20	1.1164	1.0169	0.3551	0.8466	-0.0048	-0.0165	0.9702	0.06	-0.0116	-11905.9962
mrnmgc_k2	21	1.0309	1.0458	0.2425	0.9331	-0.0024	-0.0017	0.9397	0.1573	-0.0015	-11928.4674
mrnmgc_k2	22	1.0828	0.9591	0.2967	0.9315	0.0037	0.0065	0.9994	0.0746	0.0022	-12005.4921
mrnmgc_k2	23	0.8929	0.9848	0.2163	1.1562	-0.0094	-0.0018	0.9974	0.1955	0.0107	-12014.8983
mrnmgc_k2	24	0.9808	1.1036	0.3472	1.0319	-0.0019	0.0078	0.9276	0.0208	-8e-04	-12116.2454
mrnmgc_k2	25	1.0294	1.1033	0.2514	0.987	-0.0085	-0.0079	0.8747	0.1559	0.0033	-11987.8579
mrnmgc_k2	26	0.9553	1.003	0.3381	1.0763	-0.0144	0.0051	1.0167	0.0292	0.0038	-12063.4102
mrnmgc_k2	27	1.0968	0.8081	0.3408	0.9496	-0.0064	0.0104	1.2334	0.0715	0.0082	-12119.2912
mrnmgc_k2	28	0.9146	1.0449	0.2259	1.037	0.0039	0.0164	0.9754	0.1877	0.0152	-11966.5653
mrnmgc_k2	29	1.0569	1.0415	0.3493	0.9459	0.0023	0.0014	0.9628	0.0043	0.0168	-12078.1168
mrnmgc_k2	30	1.1886	0.9245	0.3275	0.8733	-0.0091	0.0143	1.0825	0.0671	0.0172	-12118.8149
mrnmgc_k2	31	0.8958	0.8646	0.049	1.1238	0.0092	0.0152	1.2266	0.3811	-0.0261	-12206.151
mrnmgc_k2	32	1.0326	1.0509	0.3041	0.9741	-0.0036	0.0146	0.9068	0.0763	-0.0028	-11959.3703
mrnmgc_k2	33	0.9399	0.87	0.1879	1.063	-4e-04	0.0037	1.1471	0.2046	-0.0231	-12035.1968
mrnmgc_k2	34	1.0863	1.0708	0.2958	0.8787	0.007	0.0094	0.9309	0.1252	-0.0063	-11987.9
mrnmgc_k2	35	1.1658	0.9765	0.2654	0.8689	2e-04	-0.0017	1.0504	0.1464	0.003	-12140.2886
mrnmgc_k2	36	1.0074	0.805	0.3636	1.0147	-0.0207	-0.009	1.195	0.0262	0.0156	-11942.5569
mrnmgc_k2	37	0.94	1.1294	0.3216	1.0477	-0.0094	-0.0025	0.8908	0.0721	0.0035	-12002.7706
mrnmgc_k2	38	0.9439	1.1004	0.2646	1.0279	0.0091	0.0161	0.9319	0.1195	-0.0194	-12075.4987
mrnmgc_k2	39	0.9466	1.08	0.2118	1.0564	0.0016	0.0121	0.9069	0.2007	0.0025	-12002.6639
mrnmgc_k2	40	1.1012	1.0154	0.3417	0.9546	-0.019	7e-04	0.9499	0.0159	0.0078	-12020.5943
mrnmgc_k2	41	1.0667	1.0154	0.2517	0.9625	-5e-04	-0.0021	0.9672	0.137	0.0027	-12057.9614
mrnmgc_k2	42	1.0096	1.1471	0.2982	0.9991	-0.0014	-4e-04	0.8916	0.1099	0.0044	-12110.7611
mrnmgc_k2	43	1.0264	0.9565	0.2173	0.9788	-0.0114	-0.0022	1.0038	0.2131	-0.0051	-11887.3594
mrnmgc_k2	44	1.0318	1.147	0.2985	1.0071	-8e-04	-0.0165	0.8716	0.0994	-3e-04	-12139.3333
mrnmgc_k2	45	1.0692	1.0699	0.2417	0.9877	-0.0118	0.0251	0.911	0.1141	0.0083	-12089.0164
mrnmgc_k2	46	1.0104	0.9408	0.246	1.0206	-0.0131	0.0121	1.0176	0.081	-0.0038	-11990.1069
mrnmgc_k2	47	0.793	0.8745	0.1778	1.157	0.006	-0.0021	1.0907	0.1814	-0.0179	-11870.6739
mrnmgc_k2	48	0.9271	1.0901	0.2553	1.1398	-0.0163	-0.0142	0.9312	0.1214	-0.0022	-12130.9711
mrnmgc_k2	49	0.9283	1.0553	0.2188	1.0207	0.0167	0.0065	0.9808	0.1529	-0.0049	-12076.0826
mrnmgc_k2	50	1.0656	0.9375	0.2971	0.9134	0	-0.0238	1.0561	0.0743	-0.0019	-11985.0459
mrnmgc_k2	51	1.012	1.111	0.1744	1.0284	-0.0126	0.0035	0.8469	0.2214	0.0075	-11989.7675
mrnmgc_k2	52	1.0011	1.0786	0.3133	0.9919	-0.0088	0.0122	0.9055	0.0957	0.0131	-11941.5487
mrnmgc_k2	53	1.0723	1.0193	0.3466	0.981	-0.0062	-0.0084	0.9598	0.0526	-0.0058	-12058.6581
mrnmgc_k2	54	0.914	1.1411	0.2979	1.0369	0.0015	0.017	0.8427	0.0701	-0.0054	-11929.6382
mrnmgc_k2	55	0.976	1.1104	0.3129	1.0167	-0.0061	-0.0138	0.8902	0.0691	-0.0055	-12001.9586
mrnmgc_k2	56	1.0421	0.8959	0.2908	1.017	-0.0179	-0.0186	1.0721	0.0729	-0.01	-12009.4118
mrnmgc_k2	57	1.0916	1.1594	0.3005	0.9508	-0.0163	0.0127	0.8709	0.0864	-0.01	-12124.2436
mrnmgc_k2	58	1.0592	0.7983	0.2508	0.9024	0.0016	0.0033	1.2192	0.148	0.0135	-11964.9603
mrnmgc_k2	59	1.1773	0.9463	0.3339	0.8325	-0.0032	0.0101	1.0531	0.0269	-0.0054	-12060.4281
mrnmgc_k2	60	0.9926	0.9295	0.3669	1.0337	-0.0114	-0.0113	1.0863	0.0262	-0.0062	-12034.1384
mrnmgc_k2	61	1.0796	0.9745	0.3165	0.9178	0.0068	-0.0167	0.9667	0.0865	-0.0059	-11929.7001
mrnmgc_k2	62	1.03	1.0024	0.2093	1.007	-0.0074	0.0044	0.9931	0.245	0.0272	-12012.6662
mrnmgc_k2	63	1.0274	1.1584	0.4225	0.9705	0.0145	0.0124	0.8782	0.0348	-9e-04	-12103.4921
mrnmgc_k2	64	1.0941	1.1004	0.3656	0.873	-0.0089	-0.0105	0.8966	0.0259	-0.0013	-11941.2645
mrnmgc_k2	65	1.0221	1.0237	0.3274	0.9643	0.0076	1e-04	1.0089	0.0679	-0.016	-12086.8295
mrnmgc_k2	66	0.9884	0.9268	0.2571	1.0167	0.0031	0.0269	1.0693	0.1349	0.0045	-12024.7059
mrnmgc_k2	67	0.8755	1.0493	0.2499	1.1552	0.0028	-0.0098	0.9622	0.1618	-0.0076	-12086.6127
mrnmgc_k2	68	1.0164	1.0842	0.3563	0.9296	0.0082	-0.0018	0.9773	0.0709	0.0079	-12048.5272
mrnmgc_k2	69	0.9091	1.0436	0.2954	1.0776	0.0033	0.0113	1.0028	0.09	0.0118	-12090.8357
mrnmgc_k2	70	0.9706	1.0627	0.3887	0.9816	0.0121	-0.0082	0.926	-0.0106	0.0079	-11965.428
mrnmgc_k2	71	0.9713	0.9929	0.3022	1.0713	-0.0097	-0.014	0.947	0.1267	0.0136	-11914.8728
mrnmgc_k2	72	0.9627	1.0795	0.2193	0.9951	0.0205	0.0067	0.908	0.186	-0.0042	-12001.3567
mrnmgc_k2	73	0.9633	1.0562	0.2766	1.0765	-5e-04	-0.0169	0.9338	0.1151	-0.0056	-12077.0035
mrnmgc_k2	74	0.8174	0.9824	0.2105	1.1868	0.0093	-9e-04	1.0352	0.2096	0.0123	-12053.42
mrnmgc_k2	75	1.0478	1.0325	0.3062	0.9007	0.0131	5e-04	0.9521	0.0738	0.0062	-11968.378
mrnmgc_k2	76	1.0965	1.0104	0.267	0.931	-0.0075	-0.0011	0.9861	0.1399	-0.0163	-12041.4374
mrnmgc_k2	77	1.0141	1.0293	0.2194	1.0007	0.0055	-0.0158	0.9381	0.1388	-0.0017	-12044.0587
mrnmgc_k2	78	0.8826	1.0147	0.3408	1.0513	0.0166	0.0066	0.9849	0.0484	-0.0108	-11946.9326
mrnmgc_k2	79	0.9757	1.0975	0.3645	1.0782	-0.0068	0.0014	0.8834	0.0432	0.012	-12049.6332
mrnmgc_k2	80	0.8506	1.1141	0.246	1.1573	-0.008	-0.0014	0.8903	0.2071	-0.0046	-11961.1091
mrnmgc_k2	81	1.034	1.1989	0.3071	0.9626	-0.0031	0.017	0.8115	0.1213	-0.0087	-12021.2411
mrnmgc_k2	82	0.9848	1.0428	0.3473	1.0116	0.0077	0.0144	0.9438	0.0458	0.0088	-12019.7789
mrnmgc_k2	83	0.8995	0.8926	0.2825	1.1041	2e-04	0.0247	1.1318	0.1043	0.0198	-12046.1831
mrnmgc_k2	84	1.126	1.0101	0.3998	0.819	-0.0091	0.005	0.9896	-0.0117	-0.0035	-11894.2671
mrnmgc_k2	85	1.0792	1.1003	0.4254	0.9214	-0.0103	-0.0028	0.9053	0.0071	-0.0131	-11973.4925
mrnmgc_k2	86	1.1881	1.0369	0.3101	0.8606	-0.0096	-0.0226	0.9443	0.0695	0.0021	-12073.2849
mrnmgc_k2	87	0.9561	0.982	0.223	1.0514	-0.019	-0.0059	1.055	0.1795	-0.0053	-12012.6429
mrnmgc_k2	88	1.0804	1.041	0.3555	0.9222	0.0048	0.0087	0.9425	0.0802	0.0121	-11992.903
mrnmgc_k2	89	0.9552	1.0869	0.2596	1.0464	0.003	0.0149	0.8672	0.1202	0.008	-11967.0899
mrnmgc_k2	90	0.9749	0.9567	0.3212	1.0564	-0.009	-0.0031	1.0269	0.0495	-0.0163	-12015.9315
mrnmgc_k2	91	1.014	1.094	0.2491	0.9649	0.0021	-0.0076	0.8711	0.1539	-0.0128	-11936.6901
mrnmgc_k2	92	1.0649	1.1541	0.338	0.9288	0.0043	0.0219	0.8924	0.0792	9e-04	-12116.5028
mrnmgc_k2	93	0.9951	0.9879	0.3129	0.9853	5e-04	-0.0046	0.9856	0.0961	0.0045	-11922.4163
mrnmgc_k2	94	0.9813	0.9223	0.2759	1.0303	0.0069	-0.0069	1.0444	0.1385	0.0021	-11978.7107
mrnmgc_k2	95	0.9528	0.97	0.251	1.0738	-0.0026	-0.0113	1.0172	0.1437	-0.0045	-12026.0554
mrnmgc_k2	96	1.0628	0.94	0.3292	0.9458	-0.0029	0.0054	1.0498	0.0796	-0.0133	-11991.5969
mrnmgc_k2	97	1.2713	1.0024	0.4096	0.7565	-0.0094	-0.0062	0.9948	0.009	-0.0164	-12034.5636
mrnmgc_k2	98	0.9966	0.845	0.1989	1.0231	-0.0037	0.011	1.0952	0.1416	-0.0044	-11951.9462
mrnmgc_k2	99	1.0572	1.0524	0.207	0.9123	0.0062	-0.0055	1.006	0.1848	0.0045	-12116.6741
mrnmgc_k2	100	1.1952	0.84	0.3122	0.7802	-0.0056	-0.0065	1.177	0.0972	-0.0037	-11971.6809
