# Supplementary material for: Genotype–covariate correlation and interaction disentangled by a whole-genome multivariate reaction norm model
Source: Nat Commun. 2019 May 20;10:2239. doi: 10.1038/s41467-019-10128-w (PMC6527612; doi:10.1038/s41467-019-10128-w)
Supplement: Supplementary file 13 — Source Data [file 41467_2019_10128_MOESM13_ESM.zip › data/fs10/fs10_res_rrm_1.txt]

V1	V2	V3	V4	V5	V6	V7	V8	V9	V10
power	rrm	0.25	1	2.4723	0.8381	0.9441	3.0778	1.6237	-6888.2486
power	rrm	0.25	2	2.4657	1.1077	1.2982	3.3311	1.2439	-6985.6289
power	rrm	0.25	3	2.526	0.9395	1.1758	2.9395	1.6299	-7044.6249
power	rrm	0.25	4	2.5502	0.8514	1.0189	2.8412	1.9345	-7124.8771
power	rrm	0.25	5	2.6061	0.886	0.9991	3.1651	1.6165	-6995.1732
power	rrm	0.25	6	2.3539	1.0067	1.1306	3.1097	1.5514	-6993.4539
power	rrm	0.25	7	2.5664	0.8491	1.0688	3.1567	1.6047	-6988.3163
power	rrm	0.25	8	2.3265	0.8731	1.1213	3.0745	1.675	-6992.1991
power	rrm	0.25	9	2.5159	1.1015	1.3809	3.4202	1.0993	-6949.2376
power	rrm	0.25	10	2.5998	1.0589	1.1779	3.1881	1.5195	-7107.8553
power	rrm	0.25	11	2.2556	0.9343	0.9302	3.0761	1.8445	-7033.9523
power	rrm	0.25	12	2.4041	0.9182	1.0488	2.9874	1.6953	-6997.8853
power	rrm	0.25	13	2.8796	1.1877	1.3735	3.4301	1.0421	-7055.2311
power	rrm	0.25	14	2.45	0.8825	0.9891	2.9912	1.7059	-6970.8772
power	rrm	0.25	15	2.4827	0.9339	1.2132	3.5205	1.434	-7037.6693
power	rrm	0.25	16	2.4611	1.0142	1.1519	3.1745	1.4612	-6987.8581
power	rrm	0.25	17	2.2739	0.8409	0.9029	2.6895	1.9009	-6925.643
power	rrm	0.25	18	2.5915	1.0303	1.23	3.431	1.4341	-7109.2874
power	rrm	0.25	19	2.1137	0.813	1.0073	2.8499	1.93	-6975.8949
power	rrm	0.25	20	2.4411	0.9922	1.1996	3.1795	1.4939	-7018.4724
power	rrm	0.25	21	2.5554	1.0204	1.2196	3.2394	1.3922	-7015.2735
power	rrm	0.25	22	2.547	1.0331	1.1585	3.2093	1.5518	-7098.8663
power	rrm	0.25	23	2.3178	0.9325	1.1161	3.0578	1.6793	-7018.1435
power	rrm	0.25	24	2.4092	0.9581	1.1408	3.2744	1.7331	-7156.7095
power	rrm	0.25	25	2.4285	1.1579	1.1619	3.5343	1.4209	-7108.3462
power	rrm	0.25	26	2.4496	1	1.1981	3.3143	1.4167	-6998.9331
power	rrm	0.25	27	2.7398	1.033	1.1864	3.4224	1.4092	-7110.1731
power	rrm	0.25	28	2.5648	0.9459	1.2198	3.1031	1.5518	-7062.0339
power	rrm	0.25	29	2.4662	1.0882	1.254	3.0336	1.4081	-7004.378
power	rrm	0.25	30	2.5009	1.0096	1.3019	3.0156	1.4859	-7047.3544
power	rrm	0.25	31	2.3438	0.9466	1.126	3.3357	1.4936	-6965.3313
power	rrm	0.25	32	2.3681	0.8284	1.0256	2.9648	1.8197	-7014.0148
power	rrm	0.25	33	2.4726	0.941	1.1386	3.4898	1.73	-7208.8918
power	rrm	0.25	34	2.5659	1.0687	1.2645	3.6681	1.3267	-7112.575
power	rrm	0.25	35	2.6057	1.0566	1.1084	2.9191	1.6056	-7072.0714
power	rrm	0.25	36	2.7022	1.0246	1.1726	3.4117	1.4091	-7086.4792
power	rrm	0.25	37	2.2661	1.0495	1.1208	3.2242	1.4692	-6950.7023
power	rrm	0.25	38	2.5872	1.053	1.2272	3.3615	1.401	-7079.3675
power	rrm	0.25	39	2.3298	0.804	0.9941	3.1806	1.9557	-7122.162
power	rrm	0.25	40	2.5178	1.039	1.1369	3.2078	1.5086	-7052.0079
power	rrm	0.25	41	2.6404	1.135	1.3879	3.2558	1.2622	-7087.8799
power	rrm	0.25	42	2.6478	1.0003	1.3811	3.1266	1.2083	-6942.6923
power	rrm	0.25	43	2.354	0.9302	1.1254	2.946	1.6941	-7015.7655
power	rrm	0.25	44	2.343	0.9923	1.2546	3.1432	1.4237	-6955.5686
power	rrm	0.25	45	2.6446	0.9076	1.0669	3.242	1.6817	-7115.9161
power	rrm	0.25	46	2.4421	0.8108	1.04	3.0324	1.7938	-7029.0973
power	rrm	0.25	47	2.2926	0.8645	0.9323	3.1429	1.8611	-7037.1884
power	rrm	0.25	48	2.4744	0.9293	1.1099	3.2001	1.6539	-7072.7378
power	rrm	0.25	49	2.3356	0.7825	1.0271	3.0073	1.8667	-7024.8993
power	rrm	0.25	50	2.449	1.0784	1.206	3.3377	1.4648	-7083.8865
power	rrm	0.25	51	2.7709	1.0381	1.2198	3.0927	1.4255	-7072.8908
power	rrm	0.25	52	2.5963	0.9251	1.2286	3.1872	1.4448	-7005.1035
power	rrm	0.25	53	2.7243	0.9373	1.1959	3.4534	1.4841	-7119.7794
power	rrm	0.25	54	2.2159	0.8529	1.0355	3.1877	1.7779	-7009.1218
power	rrm	0.25	55	2.5747	1.0833	1.368	3.3358	1.2493	-7042.1205
power	rrm	0.25	56	2.4044	0.9855	1.2104	3.1754	1.4928	-7007.6749
power	rrm	0.25	57	2.4586	0.8815	0.9215	3.0327	1.7163	-6955.5489
power	rrm	0.25	58	2.7629	1.056	1.1994	3.3074	1.3258	-7048.3517
power	rrm	0.25	59	2.427	0.8458	1.1679	2.7377	1.7378	-6991.1585
power	rrm	0.25	60	2.5003	0.9246	1.0103	3.2941	1.6992	-7082.4181
power	rrm	0.25	61	2.3058	0.9271	1.1651	3.4593	1.5995	-7067.4593
power	rrm	0.25	62	2.5364	0.9925	1.0931	3.2876	1.5026	-7025.0124
power	rrm	0.25	63	2.8154	1.1165	1.1316	3.3103	1.2814	-7028.06
power	rrm	0.25	64	2.2974	0.9906	1.1439	3.5431	1.6288	-7127.1932
power	rrm	0.25	65	2.543	0.8939	1.0505	3.3424	1.7239	-7126.0019
power	rrm	0.25	66	2.3441	1.0203	1.2529	3.3502	1.4776	-7057.1028
power	rrm	0.25	67	2.6147	1.0873	1.333	3.2078	1.1663	-6947.7748
power	rrm	0.25	68	2.5242	0.6761	0.9664	2.7176	2.064	-7061.8806
power	rrm	0.25	69	2.0968	0.6795	0.8184	3.1122	2.177	-7048.0806
power	rrm	0.25	70	2.5205	1.0394	1.2641	2.9906	1.4723	-7035.3167
power	rrm	0.25	71	2.1122	0.8994	1.1462	3.0111	1.5726	-6861.9775
power	rrm	0.25	72	2.4346	1.1493	1.3573	3.5058	1.3452	-7137.9417
power	rrm	0.25	73	2.4323	0.8186	1.0513	3.1713	1.794	-7068.1545
power	rrm	0.25	74	2.5354	0.9507	1.2479	3.2085	1.5264	-7075.6929
power	rrm	0.25	75	2.684	0.8829	1.1484	3.3449	1.6996	-7187.1957
power	rrm	0.25	76	2.5097	1.1221	1.3402	3.2577	1.2514	-7014.4323
power	rrm	0.25	77	2.8017	1.2065	1.3686	3.438	1.1425	-7116.5532
power	rrm	0.25	78	2.3919	1.0466	1.2234	3.4436	1.3481	-6997.5336
power	rrm	0.25	79	2.3838	0.9412	1.1504	3.0116	1.6543	-7028.8649
power	rrm	0.25	80	2.3245	1.0299	1.2376	3.1099	1.3987	-6935.6989
power	rrm	0.25	81	2.5042	1.1531	1.2446	3.2466	1.292	-7010.4924
power	rrm	0.25	82	2.6118	1.1539	1.1958	3.2152	1.2506	-6979.7002
power	rrm	0.25	83	2.4906	1.1008	1.2922	3.394	1.279	-7026.6811
power	rrm	0.25	84	2.4093	0.7947	1.0256	3.0821	1.9031	-7094.7956
power	rrm	0.25	85	2.7228	1.0824	1.2203	3.2189	1.4942	-7161.9641
power	rrm	0.25	86	2.5269	0.9691	1.1818	3.2565	1.4541	-7010.7582
power	rrm	0.25	87	2.4126	0.8436	1.0847	3.1122	1.8503	-7118.4681
power	rrm	0.25	88	2.6573	1.1434	1.5027	3.4501	1.0653	-7051.4456
power	rrm	0.25	89	2.4904	1.0094	1.2334	3.416	1.4272	-7063.0401
power	rrm	0.25	90	2.2003	0.6946	0.9816	2.9784	1.9639	-6980.1673
power	rrm	0.25	91	2.2866	0.9729	1.2274	3.1853	1.5967	-7051.9353
power	rrm	0.25	92	2.3895	0.9187	1.1076	3.1589	1.6141	-7003.398
power	rrm	0.25	93	2.5195	0.8882	1.1981	3.1655	1.5612	-7029.3347
power	rrm	0.25	94	2.1168	0.7775	1.0198	3.2459	1.9764	-7088.1711
power	rrm	0.25	95	2.5197	0.914	1.1534	3.2285	1.5152	-7003.2977
power	rrm	0.25	96	2.3373	1.1578	1.2427	3.0737	1.2785	-6910.5928
power	rrm	0.25	97	2.38	1.0717	1.3223	3.6159	1.3633	-7102.4699
power	rrm	0.25	98	2.4653	0.973	1.2542	3.191	1.4529	-7013.5325
power	rrm	0.25	99	2.5904	0.7822	1.0059	3.0167	1.8249	-7055.6791
power	rrm	0.25	100	2.3347	0.9614	1.1157	3.2501	1.4849	-6939.7506
type1	rrm	0.25	1	1.5834	0.8165	0.8503	1.8219	1.6318	-6182.2757
type1	rrm	0.25	2	1.8598	1.0831	1.1802	2.2471	1.2006	-6384.8629
type1	rrm	0.25	3	1.7419	0.9611	1.0392	1.9673	1.5886	-6434.7315
type1	rrm	0.25	4	1.7873	0.9568	0.984	1.7062	1.7089	-6428.7271
type1	rrm	0.25	5	1.8713	0.8734	0.945	2.115	1.5569	-6405.4706
type1	rrm	0.25	6	1.609	0.9211	0.9904	1.8715	1.6612	-6367.0323
type1	rrm	0.25	7	1.8155	0.8661	0.9661	2.0441	1.5895	-6397.6409
type1	rrm	0.25	8	1.5916	0.8604	1.0304	2.1404	1.6206	-6401.6268
type1	rrm	0.25	9	1.8825	1.0708	1.2526	2.3444	1.0807	-6353.0283
type1	rrm	0.25	10	1.6414	0.9654	1.0063	2.1173	1.6159	-6453.9802
type1	rrm	0.25	11	1.5206	0.9352	0.9192	1.8923	1.7294	-6367.5113
type1	rrm	0.25	12	1.6356	0.8639	0.9165	1.8688	1.7092	-6347.1775
type1	rrm	0.25	13	2.0964	1.1731	1.2813	2.2827	0.9994	-6414.0564
type1	rrm	0.25	14	1.5868	0.8107	0.8271	2.0034	1.7768	-6353.0831
type1	rrm	0.25	15	1.7286	0.8365	1.0097	2.1541	1.6079	-6422.6781
type1	rrm	0.25	16	1.7333	0.9199	0.9481	2.0663	1.6619	-6455.1835
type1	rrm	0.25	17	1.5816	0.898	0.8588	1.7726	1.7712	-6333.4776
type1	rrm	0.25	18	1.7662	1.0271	1.1033	2.1018	1.4475	-6439.2478
type1	rrm	0.25	19	1.5235	0.837	0.9289	2.0071	1.8609	-6467.3858
type1	rrm	0.25	20	1.6885	0.8642	1.0005	2.18	1.6866	-6491.3431
type1	rrm	0.25	21	1.8268	0.9518	1.0346	2.1759	1.5493	-6493.0962
type1	rrm	0.25	22	1.8105	1.0139	1.0386	2.1562	1.5541	-6519.88
type1	rrm	0.25	23	1.5759	0.8712	0.9386	1.9997	1.7376	-6407.1575
type1	rrm	0.25	24	1.6558	0.8585	0.949	2.0801	1.8674	-6565.2669
type1	rrm	0.25	25	1.7492	1.0508	1.004	2.3385	1.4694	-6485.5643
type1	rrm	0.25	26	1.7458	0.9258	1.0358	2.182	1.5245	-6431.7742
type1	rrm	0.25	27	1.8889	0.9983	1.0299	2.2083	1.4609	-6475.259
type1	rrm	0.25	28	1.8415	0.9292	1.1363	2.1327	1.5009	-6483.7971
type1	rrm	0.25	29	1.6899	1.0681	1.131	1.9981	1.4132	-6383.1983
type1	rrm	0.25	30	1.6577	1.0055	1.1818	1.9823	1.472	-6406.2536
type1	rrm	0.25	31	1.6754	0.9556	1.0266	2.1082	1.4491	-6330.1336
type1	rrm	0.25	32	1.6458	0.8208	0.9295	1.8147	1.7939	-6386.3505
type1	rrm	0.25	33	1.6605	0.8945	0.9966	2.1137	1.7349	-6514.2249
type1	rrm	0.25	34	1.9043	1.068	1.1847	2.3578	1.3153	-6524.5229
type1	rrm	0.25	35	1.7081	0.9614	0.974	1.7624	1.6926	-6404.4753
type1	rrm	0.25	36	1.961	0.9633	1.0462	2.1818	1.4626	-6482.909
type1	rrm	0.25	37	1.575	0.9822	0.9656	2.1604	1.5543	-6378.6037
type1	rrm	0.25	38	1.7586	0.9594	1.0435	2.2153	1.5641	-6501.3849
type1	rrm	0.25	39	1.6841	0.8732	0.9333	2.1372	1.7746	-6518.6422
type1	rrm	0.25	40	1.703	1.0229	1.0419	2.1512	1.485	-6428.8429
type1	rrm	0.25	41	1.7848	1.0398	1.1637	1.989	1.4078	-6412.8269
type1	rrm	0.25	42	1.832	0.9969	1.2423	2.0874	1.2557	-6351.5652
type1	rrm	0.25	43	1.6879	0.8867	1.0148	1.8699	1.6922	-6415.4994
type1	rrm	0.25	44	1.7003	0.925	1.1059	2.1187	1.4999	-6409.5422
type1	rrm	0.25	45	1.7388	0.9001	0.9906	2.152	1.5858	-6433.0274
type1	rrm	0.25	46	1.6634	0.8321	0.9624	1.9771	1.7276	-6415.0034
type1	rrm	0.25	47	1.6125	0.8558	0.7899	1.9027	1.87	-6411.6293
type1	rrm	0.25	48	1.7182	0.8396	0.8833	1.9066	1.8533	-6478.1485
type1	rrm	0.25	49	1.6631	0.7977	0.955	1.9351	1.775	-6417.5857
type1	rrm	0.25	50	1.7035	1.0111	1.0702	2.1584	1.5089	-6459.2778
type1	rrm	0.25	51	1.6537	0.9113	1.0247	2.0864	1.6155	-6429.0586
type1	rrm	0.25	52	1.7294	0.857	1.05	1.9359	1.573	-6355.0751
type1	rrm	0.25	53	1.8819	0.946	1.1061	2.1614	1.4299	-6443.2758
type1	rrm	0.25	54	1.5563	0.8479	0.9332	2.1414	1.7334	-6425.3277
type1	rrm	0.25	55	1.9379	1.084	1.2432	2.2645	1.2177	-6465.6212
type1	rrm	0.25	56	1.6296	0.9504	1.1017	2.0396	1.4707	-6344.143
type1	rrm	0.25	57	1.6755	0.8432	0.7918	1.9562	1.7943	-6383.3473
type1	rrm	0.25	58	1.7498	0.9759	1.0233	2.1552	1.4384	-6373.9233
type1	rrm	0.25	59	1.6905	0.8471	1.0359	1.7447	1.742	-6402.9091
type1	rrm	0.25	60	1.7628	0.9561	0.9595	2.1913	1.5879	-6469.5362
type1	rrm	0.25	61	1.5774	0.8337	0.9624	1.9738	1.7636	-6412.7
type1	rrm	0.25	62	1.6393	0.8943	0.9063	2.0167	1.6457	-6355.3093
type1	rrm	0.25	63	2.086	1.1519	1.0923	2.3433	1.1726	-6462.805
type1	rrm	0.25	64	1.5997	0.994	1.0533	2.34	1.5666	-6504.6769
type1	rrm	0.25	65	1.8501	0.934	0.9977	2.2111	1.5377	-6473.9625
type1	rrm	0.25	66	1.7533	1.0217	1.1494	2.2792	1.4439	-6507.6026
type1	rrm	0.25	67	1.7467	0.9698	1.113	2.0706	1.3851	-6343.5001
type1	rrm	0.25	68	1.7788	0.7352	0.9008	1.8675	1.8772	-6457.597
type1	rrm	0.25	69	1.323	0.7123	0.7295	1.8197	2.0753	-6336.3132
type1	rrm	0.25	70	1.7801	1.0241	1.1374	1.9109	1.4354	-6385.5488
type1	rrm	0.25	71	1.576	0.9001	1.0599	2.0665	1.5469	-6347.3612
type1	rrm	0.25	72	1.8032	0.9978	1.094	2.2819	1.578	-6594.2016
type1	rrm	0.25	73	1.617	0.7449	0.9104	2.002	1.8732	-6451.1411
type1	rrm	0.25	74	1.6398	0.8292	1.0351	1.9793	1.7551	-6464.3078
type1	rrm	0.25	75	1.7132	0.8274	1.0554	2.1193	1.6904	-6491.8363
type1	rrm	0.25	76	1.8717	1.097	1.2463	2.3335	1.2201	-6473.7226
type1	rrm	0.25	77	1.9461	1.1764	1.2405	2.2489	1.1596	-6463.6948
type1	rrm	0.25	78	1.7325	0.9382	1.0584	2.1162	1.4814	-6388.5803
type1	rrm	0.25	79	1.609	0.851	0.9353	1.939	1.8006	-6439.1575
type1	rrm	0.25	80	1.6775	0.9443	1.0654	1.8899	1.5172	-6329.292
type1	rrm	0.25	81	1.7455	1.0882	1.0686	1.9841	1.3988	-6365.8735
type1	rrm	0.25	82	1.7648	1.156	1.1288	2.2139	1.1653	-6320.0475
type1	rrm	0.25	83	1.7565	1.0501	1.1599	2.3047	1.3488	-6459.4061
type1	rrm	0.25	84	1.6775	0.8362	0.9744	2.0439	1.7694	-6484.2147
type1	rrm	0.25	85	1.8799	1.0516	1.1347	2.125	1.4805	-6542.9132
type1	rrm	0.25	86	1.82	0.9671	1.081	2.2162	1.4229	-6431.4656
type1	rrm	0.25	87	1.6354	0.7861	0.9278	1.9234	1.8856	-6474.1898
type1	rrm	0.25	88	1.8137	1.0322	1.304	2.2262	1.2562	-6440.5328
type1	rrm	0.25	89	1.7663	0.8719	1.0387	2.139	1.6356	-6488.8323
type1	rrm	0.25	90	1.6321	0.7203	0.9427	1.9527	1.8424	-6417.8993
type1	rrm	0.25	91	1.5371	0.9229	1.1722	2.0364	1.5379	-6382.3421
type1	rrm	0.25	92	1.5616	0.8454	0.9616	2.0297	1.7268	-6400.0548
type1	rrm	0.25	93	1.7171	0.8955	1.1268	2.0929	1.5023	-6403.3466
type1	rrm	0.25	94	1.498	0.7995	0.9229	1.9974	1.8875	-6453.3734
type1	rrm	0.25	95	1.76	0.884	1.0508	2.0799	1.5104	-6377.1056
type1	rrm	0.25	96	1.6205	1.0922	1.0885	2.1692	1.3562	-6355.6272
type1	rrm	0.25	97	1.6916	1.0211	1.1721	2.4245	1.4184	-6518.0099
type1	rrm	0.25	98	1.684	0.9542	1.1194	2.0454	1.4802	-6385.9569
type1	rrm	0.25	99	1.8326	0.7604	0.9033	1.9687	1.8597	-6509.7231
type1	rrm	0.25	100	1.7047	0.9899	1.0559	2.1879	1.402	-6361.4173
power	rrm	1	1	4.9519	0.9108	1.0355	5.7801	2.1431	-8285.4952
power	rrm	1	2	5.2887	1.1866	1.6455	5.9453	1.3252	-8280.7741
power	rrm	1	3	5.473	1.3992	1.3436	5.8014	1.2825	-8235.1834
power	rrm	1	4	5.1898	1.0565	1.4507	5.6898	1.7025	-8303.6454
power	rrm	1	5	4.7814	1.1171	1.4672	5.9274	1.337	-8095.5136
power	rrm	1	6	5.1815	1.5051	1.7611	6.1718	0.8724	-8234.8486
power	rrm	1	7	5.6174	1.0867	1.2046	5.7077	1.6227	-8232.4025
power	rrm	1	8	5.1471	1.202	1.3765	5.6758	1.6339	-8294.5165
power	rrm	1	9	4.8401	0.9368	1.1329	6.0528	2.0778	-8321.6761
power	rrm	1	10	5.1718	0.898	1.2578	5.6728	1.8729	-8238.4741
power	rrm	1	11	5.4634	1.2709	1.3949	6.2123	1.4222	-8334.6963
power	rrm	1	12	5.4785	1.2788	1.4794	6.2531	1.414	-8377.4103
power	rrm	1	13	5.7678	1.2234	1.2839	6.0396	1.4367	-8292.1258
power	rrm	1	14	5.0649	1.1792	1.1733	6.0049	1.6875	-8258.1612
power	rrm	1	15	5.6264	1.2124	1.4411	6.1754	1.4484	-8360.7193
power	rrm	1	16	5.0022	1.0867	1.4022	6.0369	1.6298	-8275.4979
power	rrm	1	17	5.0931	1.0507	1.2039	5.4341	1.8595	-8236.4215
power	rrm	1	18	5.1228	1.3295	1.4418	6.6044	1.3834	-8358.2534
power	rrm	1	19	5.1841	1.3182	1.5677	6.3433	1.36	-8369.0137
power	rrm	1	20	5.3874	1.2035	1.5105	6.123	1.3739	-8301.0632
power	rrm	1	21	5.1724	1.2211	1.4809	5.8374	1.3449	-8208.7315
power	rrm	1	22	5.2447	1.2182	1.5637	6.3355	1.4661	-8388.3019
power	rrm	1	23	5.6401	1.3029	1.3665	5.4947	1.2092	-8137.8641
power	rrm	1	24	5.0817	1.1123	1.3444	5.876	1.7764	-8337.2734
power	rrm	1	25	5.5175	1.3949	1.2544	5.8996	1.3157	-8231.0007
power	rrm	1	26	5.5108	1.2167	1.5161	6.1654	1.4024	-8350.0292
power	rrm	1	27	5.0482	1.2078	1.3296	6.0791	1.6663	-8335.0203
power	rrm	1	28	5.0931	1.0137	1.2893	5.4823	1.9112	-8291.3157
power	rrm	1	29	5.3245	1.194	1.3828	5.6745	1.5947	-8297.8479
power	rrm	1	30	5.0916	1.0301	1.1436	6.0501	1.8658	-8288.0795
power	rrm	1	31	5.3427	1.2146	1.2431	5.5198	1.6692	-8269.7768
power	rrm	1	32	4.8542	1.1338	1.3421	6.0829	1.7556	-8326.6151
power	rrm	1	33	5.132	1.2828	1.4353	5.7337	1.5458	-8311.972
power	rrm	1	34	5.4609	1.1397	1.2923	5.7867	1.6332	-8291.3866
power	rrm	1	35	5.3958	1.3285	1.5164	6.1961	1.2496	-8303.1812
power	rrm	1	36	5.6678	1.2775	1.4916	6.4628	1.3243	-8386.0562
power	rrm	1	37	6.1828	1.3656	1.457	6.6219	1.4555	-8574.8658
power	rrm	1	38	5.455	1.2573	1.4529	6.2694	1.3178	-8299.8267
power	rrm	1	39	5.2542	0.794	1.1349	5.8351	2.074	-8284.0296
power	rrm	1	40	5.2037	1.1488	1.373	6.0344	1.4741	-8234.2948
power	rrm	1	41	5.3945	1.2907	1.3248	6.321	1.326	-8260.9219
power	rrm	1	42	5.6052	1.1732	1.4399	6.0067	1.4574	-8321.2134
power	rrm	1	43	5.0876	1.2778	1.2195	5.7267	1.6919	-8291.005
power	rrm	1	44	5.3656	1.1019	1.3142	5.9476	1.7196	-8340.1249
power	rrm	1	45	5.6177	1.2867	1.3436	5.8929	1.3468	-8255.1569
power	rrm	1	46	5.4131	1.0611	1.3444	5.9055	1.6414	-8290.0209
power	rrm	1	47	5.0824	0.9825	1.2992	5.5444	1.6628	-8143.812
power	rrm	1	48	5.1184	0.9937	1.0957	5.5358	1.9625	-8239.5153
power	rrm	1	49	5.0963	1.4235	1.5277	6.2679	1.2831	-8333.3675
power	rrm	1	50	5.2949	1.0634	1.3138	6.1091	1.7583	-8354.4635
power	rrm	1	51	5.5707	1.1109	1.3726	6.4255	1.5013	-8336.9657
power	rrm	1	52	5.3282	1.2835	1.5975	6.2186	1.24	-8303.0537
power	rrm	1	53	5.8112	1.1906	1.3377	5.5081	1.5507	-8298.0225
power	rrm	1	54	5.1775	1.1897	1.3342	6.0883	1.5909	-8307.2741
power	rrm	1	55	5.5214	1.4792	1.5123	6.3389	0.9902	-8259.2135
power	rrm	1	56	5.1243	1.1935	1.2362	5.9597	1.7097	-8308.4862
power	rrm	1	57	5.1179	1.3127	1.2263	5.8007	1.6758	-8314.8406
power	rrm	1	58	5.4927	0.9644	1.3013	6.0837	1.7345	-8312.5838
power	rrm	1	59	5.2108	1.0806	1.1772	5.7339	1.8864	-8313.6411
power	rrm	1	60	4.7081	1.2762	1.3505	5.9924	1.3581	-8131.4516
power	rrm	1	61	5.8587	1.3027	1.5197	6.4848	1.2308	-8386.8697
power	rrm	1	62	5.5039	1.1611	1.3906	6.1056	1.5443	-8342.5066
power	rrm	1	63	5.1941	1.0626	1.2064	5.5287	1.7884	-8231.1204
power	rrm	1	64	4.8832	1.2831	1.4308	6.0786	1.3992	-8234.8039
power	rrm	1	65	5.5232	0.9876	1.2644	5.8741	1.7378	-8286.6991
power	rrm	1	66	5.1776	1.0277	1.1856	5.5373	1.7619	-8188.2316
power	rrm	1	67	5.2292	1.2662	1.4338	6.3773	1.5363	-8399.526
power	rrm	1	68	5.7986	1.28	1.6482	6.4885	1.2245	-8417.7753
power	rrm	1	69	4.965	1.0225	1.0954	5.3323	2.0453	-8247.962
power	rrm	1	70	5.3099	1.4637	1.5652	5.7703	1.0462	-8197.119
power	rrm	1	71	5.172	1.0511	1.251	5.9545	1.8029	-8308.4935
power	rrm	1	72	5.5503	1.2793	1.3635	5.9329	1.5127	-8351.4953
power	rrm	1	73	5.0187	1.0488	1.3215	6.0459	1.6358	-8230.1938
power	rrm	1	74	5.4098	1.2232	1.2079	5.6961	1.7822	-8356.4799
power	rrm	1	75	5.0549	1.2345	1.2771	6.0757	1.4336	-8190.9458
power	rrm	1	76	4.7464	1.2756	1.4423	6.3458	1.3331	-8210.6622
power	rrm	1	77	4.9367	1.095	1.2975	5.8703	1.5979	-8183.6201
power	rrm	1	78	5.0772	1.1748	1.4026	6.0666	1.6203	-8327.7903
power	rrm	1	79	5.2033	1.2162	1.4299	5.8678	1.3089	-8172.1006
power	rrm	1	80	5.5262	1.0023	1.2678	5.7225	1.9013	-8368.1387
power	rrm	1	81	4.7985	0.983	1.2367	5.6822	1.69	-8107.683
power	rrm	1	82	5.2221	1.0687	1.389	5.8853	1.648	-8285.2124
power	rrm	1	83	5.0743	1.2086	1.2857	6.1834	1.4904	-8233.4056
power	rrm	1	84	5.6681	1.3738	1.4826	5.7797	1.2312	-8281.8993
power	rrm	1	85	5.3853	1.1495	1.2906	6.3707	1.6197	-8353.7789
power	rrm	1	86	5.0076	1.0545	1.2775	5.8294	1.6963	-8218.2171
power	rrm	1	87	5.5838	1.3282	1.5525	5.651	1.3131	-8306.5458
power	rrm	1	88	5.1763	1.015	1.2774	5.6253	1.6403	-8163.4589
power	rrm	1	89	5.4758	1.1174	1.4956	5.9779	1.3823	-8250.5899
power	rrm	1	90	5.2719	1.4079	1.5978	5.6821	1.1017	-8198.9127
power	rrm	1	91	5.7448	1.3101	1.4235	5.8696	1.5525	-8431.7109
power	rrm	1	92	5.1628	1.2728	1.4581	5.9939	1.479	-8320.091
power	rrm	1	93	5.8388	1.3387	1.4665	6.209	1.2053	-8327.264
power	rrm	1	94	5.182	1.214	1.4323	5.9024	1.4417	-8251.0571
power	rrm	1	95	5.3472	1.2586	1.379	5.7423	1.4803	-8274.0312
power	rrm	1	96	5.1279	1.2359	1.2178	5.8517	1.6759	-8286.0618
power	rrm	1	97	4.861	0.9858	1.2106	5.9868	1.7765	-8200.41
power	rrm	1	98	5.0376	1.0163	1.1123	5.5399	1.8742	-8194.832
power	rrm	1	99	5.1891	1.2633	1.4948	5.819	1.441	-8289.7239
power	rrm	1	100	5.544	1.3196	1.4765	6.4887	1.1099	-8260.6336
type1	rrm	1	1	4.1131	0.8963	0.9566	4.8845	2.1384	-7974.6895
type1	rrm	1	2	4.5494	1.1256	1.4505	4.8578	1.4558	-7964.5709
type1	rrm	1	3	4.7499	1.3812	1.2592	4.6256	1.2498	-7868.8309
type1	rrm	1	4	4.3326	0.9504	1.2753	4.7225	1.8067	-7955.4435
type1	rrm	1	5	4.3223	1.0787	1.3301	4.8795	1.3442	-7781.4776
type1	rrm	1	6	4.4318	1.4539	1.6258	4.9687	0.9089	-7862.4684
type1	rrm	1	7	4.6804	1.1323	1.1517	4.6211	1.4975	-7841.7097
type1	rrm	1	8	4.399	1.1856	1.2777	4.6272	1.5921	-7936.5241
type1	rrm	1	9	4.131	0.8377	0.9902	4.7411	2.1751	-7964.7221
type1	rrm	1	10	4.218	0.7986	1.0792	4.5854	2.0306	-7887.2639
type1	rrm	1	11	4.5681	1.2623	1.2755	5.2335	1.404	-7984.4306
type1	rrm	1	12	4.7902	1.2316	1.3342	5.1037	1.5051	-8074.5847
type1	rrm	1	13	4.867	1.2188	1.1658	4.9132	1.408	-7913.7104
type1	rrm	1	14	4.2983	1.1133	1.0074	4.887	1.7626	-7905.3592
type1	rrm	1	15	4.6904	1.1808	1.2981	4.9936	1.4747	-7982.3962
type1	rrm	1	16	4.2325	1.0732	1.2872	4.8593	1.6012	-7900.8776
type1	rrm	1	17	4.3479	0.9818	1.1294	4.4729	1.8198	-7875.9972
type1	rrm	1	18	4.4538	1.2341	1.2614	5.2674	1.5041	-8010.4813
type1	rrm	1	19	4.4708	1.2868	1.4085	5.1932	1.4364	-8051.4511
type1	rrm	1	20	4.7522	1.2197	1.3887	5.0998	1.3419	-7988.391
type1	rrm	1	21	4.5077	1.1893	1.3721	4.703	1.3407	-7858.6201
type1	rrm	1	22	4.5608	1.1181	1.342	5.0184	1.6304	-8046.7625
type1	rrm	1	23	4.9162	1.2616	1.2806	4.6271	1.2053	-7822.6164
type1	rrm	1	24	4.3802	1.0643	1.2125	4.6383	1.8362	-7995.4835
type1	rrm	1	25	4.8413	1.4372	1.2294	5.0124	1.1532	-7899.5932
type1	rrm	1	26	4.7068	1.1566	1.3973	5.1369	1.4029	-7996.475
type1	rrm	1	27	4.3797	1.263	1.283	4.9691	1.5232	-7985.5685
type1	rrm	1	28	4.4946	1.0573	1.2096	4.4213	1.7896	-7946.2125
type1	rrm	1	29	4.5889	1.2123	1.309	4.6874	1.5057	-7953.6702
type1	rrm	1	30	4.7113	1.1274	1.1527	4.9181	1.6517	-7989.0655
type1	rrm	1	31	4.58	1.1103	1.0947	4.3906	1.7689	-7915.6249
type1	rrm	1	32	4.1664	1.1307	1.1983	4.9843	1.7809	-8004.8686
type1	rrm	1	33	4.4347	1.2525	1.2988	4.6553	1.5381	-7955.1881
type1	rrm	1	34	4.6101	1.0674	1.1446	4.8292	1.6922	-7950.0856
type1	rrm	1	35	4.6286	1.2989	1.3998	5.0763	1.2402	-7944.8164
type1	rrm	1	36	4.8468	1.2463	1.3677	5.322	1.3425	-8042.499
type1	rrm	1	37	5.4109	1.3022	1.3116	5.3839	1.4919	-8228.4835
type1	rrm	1	38	4.5099	1.3345	1.4424	5.0493	1.1237	-7883.9867
type1	rrm	1	39	4.3572	0.792	1.0523	4.4541	2.0187	-7866.6648
type1	rrm	1	40	4.6258	1.1173	1.2012	4.8854	1.5561	-7928.8962
type1	rrm	1	41	4.6658	1.2858	1.2266	5.0087	1.2786	-7876.1815
type1	rrm	1	42	4.6645	1.1204	1.3203	5.0598	1.5005	-7984.9411
type1	rrm	1	43	4.3169	1.2329	1.0921	4.7447	1.6838	-7932.8874
type1	rrm	1	44	4.2888	1.1132	1.2016	4.8966	1.722	-7971.3206
type1	rrm	1	45	4.5458	1.2141	1.2098	4.9833	1.4223	-7898.8272
type1	rrm	1	46	4.2936	1.0986	1.3127	4.7715	1.5362	-7881.5081
type1	rrm	1	47	4.5502	1.0167	1.2195	4.5891	1.6122	-7860.29
type1	rrm	1	48	4.2951	1.008	0.9886	4.5977	1.9133	-7892.1878
type1	rrm	1	49	4.3453	1.3573	1.3749	4.9143	1.3462	-7948.5436
type1	rrm	1	50	4.5814	1.0336	1.1608	5.0121	1.795	-8027.4842
type1	rrm	1	51	4.6312	1.0451	1.2176	5.2378	1.5658	-7962.5964
type1	rrm	1	52	4.5426	1.1928	1.439	5.039	1.3377	-7949.3062
type1	rrm	1	53	4.9247	1.1788	1.1946	4.5917	1.5962	-7980.0008
type1	rrm	1	54	4.4432	1.1838	1.2699	4.8367	1.5408	-7943.4815
type1	rrm	1	55	4.9284	1.4495	1.404	4.9921	1.0366	-7929.6406
type1	rrm	1	56	4.2917	1.1152	1.0783	4.9418	1.8114	-7977.2238
type1	rrm	1	57	4.1413	1.2622	1.1074	4.6991	1.6807	-7912.0615
type1	rrm	1	58	4.7476	0.9526	1.2252	4.7541	1.7102	-7951.1764
type1	rrm	1	59	4.455	1.038	1.0648	4.7037	1.8765	-7964.5789
type1	rrm	1	60	4.1927	1.2966	1.3101	4.8142	1.2733	-7801.0168
type1	rrm	1	61	4.9512	1.2965	1.4179	5.3783	1.2257	-8044.4169
type1	rrm	1	62	4.6392	1.1955	1.3031	5.0342	1.4872	-7997.0398
type1	rrm	1	63	4.2933	1.0251	1.0669	4.5725	1.8443	-7890.5702
type1	rrm	1	64	4.2822	1.2575	1.2865	4.7426	1.434	-7876.1262
type1	rrm	1	65	4.7424	0.9786	1.1714	4.7808	1.6961	-7934.9292
type1	rrm	1	66	4.4923	1.0348	1.1292	4.5844	1.6745	-7855.6484
type1	rrm	1	67	4.4632	1.2637	1.3426	5.4364	1.5131	-8092.6547
type1	rrm	1	68	4.8958	1.216	1.4794	5.2007	1.2924	-8036.1296
type1	rrm	1	69	4.3564	1.0565	1.0442	4.643	1.9445	-7977.891
type1	rrm	1	70	4.4587	1.3294	1.3515	4.6827	1.2395	-7841.4572
type1	rrm	1	71	4.4134	1.0419	1.1863	4.7964	1.7441	-7949.6715
type1	rrm	1	72	4.9152	1.2888	1.2361	4.9576	1.4921	-8046.1323
type1	rrm	1	73	4.397	1.0165	1.1918	5.1143	1.6372	-7921.3847
type1	rrm	1	74	4.681	1.2167	1.1204	4.7794	1.7509	-8046.8521
type1	rrm	1	75	4.1373	1.2617	1.2099	4.9843	1.3897	-7827.2848
type1	rrm	1	76	4.3151	1.2468	1.3694	5.2372	1.2704	-7893.5967
type1	rrm	1	77	4.1173	1.0539	1.1387	4.8163	1.6334	-7815.5348
type1	rrm	1	78	4.4969	1.1547	1.2907	4.8024	1.5712	-7961.3235
type1	rrm	1	79	4.2964	1.1704	1.2799	4.7468	1.3679	-7793.535
type1	rrm	1	80	4.7032	1.0483	1.1869	4.7097	1.7606	-7997.5663
type1	rrm	1	81	4.289	1.0446	1.186	4.6838	1.5555	-7793.3614
type1	rrm	1	82	4.4301	1.0709	1.2665	4.6689	1.6261	-7909.7444
type1	rrm	1	83	4.4592	1.1594	1.1398	5.0499	1.537	-7905.6906
type1	rrm	1	84	4.719	1.3289	1.3547	4.7232	1.2751	-7916.9317
type1	rrm	1	85	4.5703	1.1188	1.1744	5.202	1.6199	-7996.1984
type1	rrm	1	86	4.2385	1.0053	1.1325	4.6038	1.7637	-7857.0983
type1	rrm	1	87	4.6654	1.261	1.3997	4.5104	1.3939	-7931.891
type1	rrm	1	88	4.4627	1.0315	1.2065	4.5843	1.5446	-7803.4777
type1	rrm	1	89	4.7126	1.1223	1.403	5.1043	1.3345	-7935.6448
type1	rrm	1	90	4.4156	1.3169	1.4011	4.5766	1.2471	-7836.798
type1	rrm	1	91	5.067	1.2897	1.2912	4.7996	1.5627	-8111.4342
type1	rrm	1	92	4.4013	1.2197	1.3576	4.9369	1.5101	-7989.5223
type1	rrm	1	93	4.9202	1.3056	1.3341	5.1	1.1988	-7945.2198
type1	rrm	1	94	4.6276	1.2593	1.3921	4.9455	1.3175	-7948.2901
type1	rrm	1	95	4.5011	1.1885	1.2123	4.5658	1.5621	-7897.3621
type1	rrm	1	96	4.3363	1.0797	1.0707	4.6908	1.8318	-7937.2952
type1	rrm	1	97	4.0823	0.9996	1.1678	4.8645	1.7055	-7848.4818
type1	rrm	1	98	4.206	0.9923	1.0024	4.5324	1.8492	-7825.1016
type1	rrm	1	99	4.4321	1.2855	1.4098	5.1171	1.3507	-7981.9057
type1	rrm	1	100	4.7034	1.3303	1.4065	5.3601	1.0559	-7906.2361
