# Supplementary material for: Genotype–covariate correlation and interaction disentangled by a whole-genome multivariate reaction norm model
Source: Nat Commun. 2019 May 20;10:2239. doi: 10.1038/s41467-019-10128-w (PMC6527612; doi:10.1038/s41467-019-10128-w)
Supplement: Supplementary file 13 — Source Data [file 41467_2019_10128_MOESM13_ESM.zip › data/fs3/fs3_res_mvgreml.txt]

V1	V2	V3	V4	V5	V6	V7	V8	V9	V10	V11	V12
mvgreml	1	1.0884	1.0413	0.3852	0.8529	0.9816	-0.0138	0.4394	0.4852	-0.0151	-11979.091
mvgreml	2	0.8182	0.9834	0.2156	1.1729	1.0277	0.1875	0.5891	0.511	0.1707	-11994.1348
mvgreml	3	0.9956	1.0562	0.4152	1.0032	0.9363	-0.0238	0.5019	0.4699	-0.0246	-12002.2353
mvgreml	4	0.9726	1.0719	0.2332	0.9781	0.9467	0.1755	0.5014	0.469	0.1824	-11962.483
mvgreml	5	0.9144	0.9263	0.3288	1.0932	1.0682	0.0422	0.5445	0.5356	0.0391	-12014.0018
mvgreml	6	1.2806	0.9748	0.2622	0.7193	1.0134	0.1498	0.3597	0.5097	0.1755	-12018.301
mvgreml	7	1.0981	0.9631	0.3516	0.8847	1.0243	-0.0159	0.4462	0.5154	-0.0167	-12008.6177
mvgreml	8	1.1038	1.003	0.3404	0.878	0.9905	0.0652	0.443	0.4969	0.0699	-11977.4884
mvgreml	9	1.0363	1.0742	0.398	1.0275	0.9587	0.0236	0.4979	0.4716	0.0237	-12180.4881
mvgreml	10	1.0705	1.0012	0.3989	0.9549	1.0162	0.0229	0.4715	0.5037	0.0233	-12078.2369
mvgreml	11	1.0226	0.9737	0.2338	0.9889	1.0598	0.1917	0.4916	0.5212	0.1873	-12082.9186
mvgreml	12	0.8569	0.976	0.1656	1.1411	1.0542	0.2068	0.5711	0.5193	0.1885	-12070.8531
mvgreml	13	1.1599	1.0883	0.3121	0.9672	0.9129	0.1138	0.4547	0.4562	0.1211	-12256.3372
mvgreml	14	1.0186	1.0469	0.3093	0.9865	0.9704	0.1508	0.492	0.481	0.1541	-12018.1759
mvgreml	15	0.8639	1.0001	0.1879	1.1156	1.0155	0.228	0.5636	0.5038	0.2142	-11982.5336
mvgreml	16	0.9641	1.1245	0.2909	1.0681	0.8527	0.1384	0.5256	0.4313	0.145	-12022.2252
mvgreml	17	0.9686	1.0727	0.3235	1.0399	0.9176	0.0792	0.5178	0.461	0.081	-12015.3259
mvgreml	18	1.025	0.9729	0.4469	0.9444	1.0456	-0.0443	0.4795	0.518	-0.0445	-11975.391
mvgreml	19	0.9399	0.9667	0.274	1.0429	1.0364	0.1184	0.526	0.5174	0.1139	-11984.3098
mvgreml	20	1.1105	1.0151	0.3552	0.8433	0.9722	0.0607	0.4316	0.4892	0.067	-11907.3828
mvgreml	21	1.0259	1.0458	0.2424	0.9332	0.9397	0.1573	0.4763	0.4733	0.1679	-11928.5132
mvgreml	22	1.09	0.9591	0.2967	0.9318	0.9995	0.075	0.4609	0.5103	0.0778	-12005.707
mvgreml	23	0.8774	0.9856	0.2188	1.1531	0.9966	0.1929	0.5679	0.5028	0.18	-12015.7673
mvgreml	24	0.9767	1.1035	0.3481	1.032	0.9277	0.02	0.5137	0.4567	0.0204	-12116.5168
mvgreml	25	1.0144	1.1026	0.2523	0.9849	0.8755	0.1547	0.4926	0.4426	0.1666	-11988.4854
mvgreml	26	0.9299	1.0032	0.3379	1.0719	1.0165	0.0291	0.5355	0.5033	0.0279	-12064.4775
mvgreml	27	1.0844	0.8079	0.3394	0.9486	1.2336	0.0725	0.4666	0.6043	0.067	-12120.0827
mvgreml	28	0.9236	1.0429	0.2241	1.036	0.9775	0.1898	0.5287	0.4838	0.1887	-11968.3388
mvgreml	29	1.0639	1.0411	0.3467	0.9435	0.9632	0.0072	0.47	0.4806	0.0076	-12079.1858
mvgreml	30	1.1732	0.9256	0.3294	0.8711	1.0813	0.0661	0.4261	0.5388	0.0681	-12120.692
mvgreml	31	0.9176	0.8665	0.0453	1.1216	1.2245	0.3842	0.55	0.5856	0.3278	-12210.5428
mvgreml	32	1.0213	1.0511	0.3029	0.9779	0.9066	0.0774	0.4891	0.4631	0.0822	-11960.3667
mvgreml	33	0.9401	0.8704	0.1875	1.0626	1.1467	0.2052	0.5306	0.5685	0.1859	-12037.5166
mvgreml	34	1.1021	1.0703	0.2973	0.8774	0.9315	0.124	0.4432	0.4653	0.1372	-11988.745
mvgreml	35	1.167	0.9767	0.2649	0.868	1.0502	0.1468	0.4265	0.5182	0.1537	-12140.344
mvgreml	36	0.9663	0.8048	0.3631	1.0141	1.1953	0.0257	0.5121	0.5976	0.0233	-11946.2072
mvgreml	37	0.9205	1.129	0.3232	1.0486	0.8913	0.0713	0.5325	0.4412	0.0737	-12003.2921
mvgreml	38	0.9576	1.1023	0.2635	1.0331	0.9298	0.1204	0.519	0.4576	0.1228	-12078.939
mvgreml	39	0.9515	1.0799	0.2115	1.0544	0.9071	0.2011	0.5257	0.4565	0.2056	-12003.2429
mvgreml	40	1.0646	1.0143	0.3448	0.9538	0.9511	0.0122	0.4725	0.4839	0.0128	-12022.4234
mvgreml	41	1.066	1.0151	0.2519	0.9625	0.9674	0.1369	0.4745	0.488	0.1419	-12058.017
mvgreml	42	1.0066	1.1465	0.2983	0.9992	0.8922	0.1098	0.4982	0.4376	0.1163	-12110.8515
mvgreml	43	1.002	0.9573	0.2197	0.9813	1.003	0.2111	0.4948	0.5117	0.2128	-11888.1065
mvgreml	44	1.0312	1.147	0.2998	1.0052	0.8715	0.0981	0.4936	0.4318	0.1049	-12140.3765
mvgreml	45	1.0446	1.0706	0.2448	0.9894	0.9103	0.1108	0.4864	0.4596	0.1168	-12092.0714
mvgreml	46	0.9863	0.9412	0.2464	1.0188	1.0171	0.08	0.5081	0.5194	0.0786	-11991.4999
mvgreml	47	0.8102	0.8756	0.1787	1.1514	1.0895	0.1802	0.587	0.5544	0.1609	-11872.1524
mvgreml	48	0.8959	1.09	0.2534	1.1384	0.9314	0.1232	0.5596	0.4608	0.1196	-12133.0498
mvgreml	49	0.9573	1.0554	0.2194	1.0265	0.9807	0.1532	0.5175	0.4817	0.1527	-12077.6408
mvgreml	50	1.0693	0.9376	0.2993	0.9101	1.056	0.0721	0.4598	0.5297	0.0736	-11987.1979
mvgreml	51	0.9922	1.1101	0.1753	1.0237	0.8479	0.2216	0.5078	0.433	0.2378	-11990.6997
mvgreml	52	0.9824	1.081	0.3146	0.9938	0.9029	0.0944	0.5029	0.4551	0.0997	-11943.1363
mvgreml	53	1.0643	1.0197	0.3484	0.9763	0.9595	0.0507	0.4784	0.4848	0.0523	-12059.1833
mvgreml	54	0.9203	1.1406	0.2989	1.0336	0.8432	0.0688	0.529	0.4251	0.0737	-11931.0765
mvgreml	55	0.9615	1.1105	0.3115	1.019	0.8901	0.07	0.5145	0.4449	0.0735	-12002.9396
mvgreml	56	1.0052	0.8972	0.293	1.0195	1.0708	0.0718	0.5035	0.5441	0.0688	-12012.3607
mvgreml	57	1.0562	1.1594	0.301	0.9538	0.8709	0.0853	0.4745	0.429	0.0935	-12126.8793
mvgreml	58	1.0641	0.8006	0.2523	0.9009	1.2168	0.1467	0.4585	0.6032	0.1401	-11965.7041
mvgreml	59	1.1717	0.9463	0.3348	0.8324	1.053	0.0259	0.4154	0.5267	0.0277	-12061.0306
mvgreml	60	0.9685	0.9289	0.3669	1.0353	1.087	0.0259	0.5167	0.5392	0.0244	-12035.3561
mvgreml	61	1.0925	0.9749	0.3177	0.9181	0.9663	0.0857	0.4566	0.4978	0.091	-11931.0434
mvgreml	62	1.0124	1.0017	0.2037	1.0102	0.9938	0.2499	0.4995	0.498	0.2494	-12015.8191
mvgreml	63	1.0614	1.1584	0.4226	0.9652	0.8782	0.0345	0.4762	0.4312	0.0375	-12105.1637
mvgreml	64	1.0748	1.1005	0.3663	0.8747	0.8965	0.0245	0.4487	0.4489	0.0277	-11942.0311
mvgreml	65	1.0357	1.0244	0.3249	0.9662	1.0081	0.0702	0.4826	0.496	0.0712	-12088.1303
mvgreml	66	0.9925	0.9269	0.2582	1.0192	1.0692	0.1339	0.5066	0.5356	0.1282	-12027.455
mvgreml	67	0.8778	1.0491	0.2505	1.1588	0.9624	0.1612	0.569	0.4785	0.1526	-12087.1301
mvgreml	68	1.0304	1.0843	0.3567	0.9328	0.9773	0.0705	0.4752	0.474	0.0738	-12049.2046
mvgreml	69	0.9151	1.0428	0.2939	1.0785	1.0037	0.0921	0.541	0.4904	0.0885	-12091.8058
mvgreml	70	0.9902	1.0636	0.3857	0.9859	0.925	-0.008	0.4989	0.4652	-0.0084	-11966.6678
mvgreml	71	0.9495	0.9926	0.3021	1.0746	0.9473	0.127	0.5309	0.4883	0.1259	-11917.2228
mvgreml	72	1.0053	1.0792	0.2218	0.9942	0.9083	0.1853	0.4972	0.457	0.195	-12003.5742
mvgreml	73	0.9637	1.0555	0.2753	1.0751	0.9345	0.1164	0.5273	0.4696	0.1162	-12078.0684
mvgreml	74	0.8383	0.9833	0.2099	1.1843	1.0342	0.21	0.5855	0.5126	0.1898	-12054.3698
mvgreml	75	1.0769	1.0332	0.3071	0.8974	0.9513	0.0731	0.4545	0.4794	0.0791	-11969.2129
mvgreml	76	1.0822	1.0095	0.2693	0.9306	0.9871	0.1374	0.4623	0.4944	0.1433	-12042.688
mvgreml	77	1.0251	1.0293	0.2187	1.0008	0.938	0.1391	0.494	0.4768	0.1436	-12045.1204
mvgreml	78	0.9149	1.0145	0.3442	1.0536	0.985	0.0471	0.5352	0.4926	0.0463	-11948.869
mvgreml	79	0.9615	1.0976	0.364	1.079	0.8833	0.0435	0.5288	0.4459	0.0446	-12050.4618
mvgreml	80	0.8369	1.1141	0.2466	1.1546	0.8903	0.2059	0.5798	0.4442	0.2031	-11961.5706
mvgreml	81	1.0296	1.1976	0.3085	0.9599	0.8128	0.1198	0.4825	0.4043	0.1356	-12023.0569
mvgreml	82	1.0049	1.0437	0.3497	1.0075	0.9428	0.0438	0.5006	0.4746	0.0449	-12020.9809
mvgreml	83	0.9074	0.8904	0.2792	1.0966	1.1342	0.1066	0.5472	0.5602	0.0956	-12049.5988
mvgreml	84	1.1025	1.0102	0.3988	0.8247	0.9895	-0.0106	0.4279	0.4948	-0.0118	-11894.7969
mvgreml	85	1.0603	1.1011	0.4279	0.9195	0.9045	0.0036	0.4644	0.451	0.0039	-11974.898
mvgreml	86	1.1694	1.0371	0.3085	0.8597	0.9441	0.0703	0.4237	0.4765	0.0781	-12075.5872
mvgreml	87	0.9172	0.9822	0.2236	1.051	1.0548	0.1773	0.534	0.5178	0.1684	-12014.8081
mvgreml	88	1.0924	1.0393	0.3541	0.9195	0.9444	0.0815	0.457	0.4761	0.0875	-11993.6472
mvgreml	89	0.9597	1.0867	0.2588	1.0477	0.8674	0.1215	0.5219	0.4439	0.1274	-11968.0137
mvgreml	90	0.9572	0.9564	0.3212	1.0565	1.0273	0.0491	0.5246	0.5179	0.0471	-12017.3155
mvgreml	91	1.0192	1.0939	0.2507	0.9643	0.8711	0.153	0.4862	0.4433	0.1669	-11937.4804
mvgreml	92	1.0769	1.1541	0.3364	0.9251	0.8924	0.0809	0.4621	0.436	0.089	-12118.5174
mvgreml	93	0.9947	0.9883	0.3125	0.9866	0.9853	0.0966	0.4979	0.4993	0.098	-11922.6181
mvgreml	94	0.9938	0.9222	0.2767	1.0314	1.0446	0.1379	0.5093	0.5311	0.1328	-11979.1364
mvgreml	95	0.9486	0.97	0.2508	1.0723	1.0172	0.1435	0.5306	0.5119	0.1374	-12026.6058
mvgreml	96	1.0568	0.9407	0.3297	0.9466	1.049	0.0802	0.4725	0.5272	0.0804	-11992.6035
mvgreml	97	1.2581	1.0022	0.4108	0.7507	0.9949	0.0076	0.3737	0.4982	0.0088	-12036.1208
mvgreml	98	0.9898	0.8452	0.1987	1.0235	1.095	0.1423	0.5084	0.5644	0.1344	-11952.6482
mvgreml	99	1.0684	1.0525	0.2066	0.914	1.0058	0.1846	0.4611	0.4887	0.1925	-12117.1015
mvgreml	100	1.1847	0.8404	0.312	0.7794	1.1766	0.0976	0.3968	0.5834	0.102	-11972.0394
