# Supplementary material for: Genotype–covariate correlation and interaction disentangled by a whole-genome multivariate reaction norm model
Source: Nat Commun. 2019 May 20;10:2239. doi: 10.1038/s41467-019-10128-w (PMC6527612; doi:10.1038/s41467-019-10128-w)
Supplement: Supplementary file 13 — Source Data [file 41467_2019_10128_MOESM13_ESM.zip › data/fs11/fs11_res_mrnm_2.txt]

V1	V2	V3	V4	V5	V6	V7	V8	V9	V10	V11	V12	V13	V14	V15	V16	V17	V18	V19	V20
power	mrnm	0.25	1	0.972	0.9703	0.2513	0	0.4232	0.0095	0	0	-0.0394	1.0471	0.7749	0.0805	1.0313	0.5491	0.0387	-14011.3347
power	mrnm	0.25	2	1.0919	0.916	0.3852	0	0.3964	0.041	0	0	0.0171	0.9362	0.8395	0.0737	1.0702	0.4641	-0.0239	-13955.5722
power	mrnm	0.25	3	1.0195	1.0099	0.3766	0	0.4344	0.2288	0	0	-9e-04	0.9545	0.8518	-0.1665	1.0051	0.4618	-0.0225	-14042.8167
power	mrnm	0.25	4	0.8732	1.0675	0.3059	0	0.0031	-0.0186	0	0	0.0255	1.1344	1.2626	0.0617	0.9745	0.5213	-0.0365	-14135.3495
power	mrnm	0.25	5	0.9388	0.9247	0.3675	0	0.2757	0.1248	0	0	-0.0077	1.073	1.0024	-0.0185	1.0567	0.4495	0.0102	-13991.4808
power	mrnm	0.25	6	1.0841	0.9875	0.3355	0	0.4402	-0.0703	0	0	-0.0477	0.8898	0.8553	0.0827	1.0378	0.4178	0.0616	-14167.0196
power	mrnm	0.25	7	1.1387	0.9507	0.272	0	0.4825	-0.0229	0	0	-0.0408	0.9242	0.6688	0.1123	1.0272	0.5216	0.0608	-13963.701
power	mrnm	0.25	8	1.2062	1.2761	0.4593	0	0.3367	0.1406	0	0	0.0605	0.8261	0.9246	-0.0892	0.7176	0.3407	-0.0833	-14113.8571
power	mrnm	0.25	9	1.0833	1.1709	0.2838	0	0.2298	0.0311	0	0	-0.0119	0.9473	1.0584	0.0587	0.8504	0.5491	-0.0117	-14146.4439
power	mrnm	0.25	10	0.9696	0.9506	0.2167	0	0.4983	-0.1613	0	0	0.1088	1.0051	0.7717	0.2129	1.0262	0.5546	-0.1512	-13978.2674
power	mrnm	0.25	11	1.0463	1.1079	0.3043	0	0.1228	-0.058	0	0	-0.0879	0.8771	1.1639	0.1419	0.9296	0.5067	0.1253	-14070.8241
power	mrnm	0.25	12	0.9067	1.0351	0.233	0	0.2288	0.1671	0	0	-0.0454	1.0824	1.0133	-0.0133	0.9733	0.5562	0.1033	-14048.4386
power	mrnm	0.25	13	1.0984	1.0592	0.3563	0	0.0784	0.0288	0	0	-0.0392	0.8895	1.1916	0.0831	0.9527	0.4288	0.0456	-14073.5159
power	mrnm	0.25	14	0.9267	0.8888	0.2704	0	0.2587	0.2651	0	0	0.0529	1.0655	0.9792	-0.1558	1.087	0.5108	-0.0115	-13942.9554
power	mrnm	0.25	15	1.1536	1.1381	0.4397	0	-0.0415	0.025	0	0	0.0241	0.8627	1.2755	0.0601	0.8966	0.3959	-0.0318	-14079.3634
power	mrnm	0.25	16	1.2158	0.9454	0.3814	0	0.3947	-0.0393	0	0	-0.1285	0.8248	0.8673	0.1732	1.0225	0.4174	0.1228	-13989.2248
power	mrnm	0.25	17	0.9593	0.9715	0.281	0	0.2928	0.1646	0	0	0.0341	1.0472	0.9461	-0.083	1.0173	0.5301	0.0234	-13989.7049
power	mrnm	0.25	18	1.1139	1.0273	0.184	0	-0.1311	0.0296	0	0	0.0528	0.9702	1.3553	0.0948	0.9296	0.6454	-0.0484	-13941.5323
power	mrnm	0.25	19	0.853	1.0627	0.2943	0	0.2523	-0.091	0	0	0.0802	1.0816	1.0076	0.1593	0.9808	0.5021	-0.1058	-14097.4049
power	mrnm	0.25	20	0.8302	1.0125	0.3188	0	0.2049	0.0376	0	0	-0.0244	1.1847	1.0297	0.1139	0.9796	0.4173	0.0686	-14038.7055
power	mrnm	0.25	21	0.9596	0.9879	0.1382	0	0.2632	0.1466	0	0	-0.0383	1.0206	1.0022	-0.0231	1.0097	0.6772	0.0388	-13982.3156
power	mrnm	0.25	22	0.886	1.0122	0.2604	0	0.2907	0.1012	0	0	0.0841	1.1936	0.9178	-0.011	1.0443	0.5676	-0.0765	-14191.3977
power	mrnm	0.25	23	1.1079	1.002	0.2687	0	0.1203	0.0857	0	0	-0.0689	0.81	1.1704	-0.0104	0.9211	0.4926	0.1059	-13789.9005
power	mrnm	0.25	24	0.9303	1.0484	0.3017	0	0.3421	0.1429	0	0	0.0476	1.0539	0.8747	-0.0609	0.9868	0.5333	-0.0412	-14045.3835
power	mrnm	0.25	25	1.0349	1.1489	0.4207	0	0.4878	0.1128	0	0	0.0233	0.9534	0.6942	-0.0526	0.8503	0.3972	0.0024	-13936.6635
power	mrnm	0.25	26	1.0574	0.9473	0.2731	0	0.1585	0.1765	0	0	0.0174	0.903	1.1611	-0.1165	1.0641	0.5265	-0.0013	-14076.245
power	mrnm	0.25	27	0.9384	1.1758	0.2644	0	0.2913	-0.0849	0	0	-0.0429	1.2502	0.9584	0.2039	0.7862	0.6029	0.0912	-14103.1522
power	mrnm	0.25	28	1.1386	0.9676	0.2505	0	0.3864	0.0224	0	0	-0.0699	0.8623	0.8679	0.046	1.0545	0.5755	0.0736	-14089.0652
power	mrnm	0.25	29	1.0357	1.0736	0.3161	0	0.2601	-0.0751	0	0	0.0998	0.9686	0.9377	0.1403	0.9011	0.4915	-0.1437	-13908.2674
power	mrnm	0.25	30	1.0591	0.9907	0.3525	0	0.2447	0.061	0	0	0.0415	0.9596	1.0216	0.0063	0.9777	0.4276	-0.0441	-14010.8385
power	mrnm	0.25	31	0.9568	1.084	0.2615	0	-0.1867	-0.0068	0	0	-0.1712	1.0787	1.3688	0.1116	0.9123	0.5053	0.1859	-13974.7483
power	mrnm	0.25	32	1.1826	1.0345	0.1987	0	-0.0468	0.0954	0	0	0.0577	0.798	1.2464	-0.0071	0.9963	0.549	-0.0717	-14076.3037
power	mrnm	0.25	33	1.0956	1.1431	0.288	0	0.2485	-0.1248	0	0	-0.0292	0.8889	1.0051	0.2663	0.831	0.4969	0.0577	-13993.8426
power	mrnm	0.25	34	1.1046	1.1374	0.3564	0	0.2395	0.2358	0	0	0.0867	0.8588	1.0188	-0.119	0.849	0.3963	-0.0699	-14031.8135
power	mrnm	0.25	35	0.9481	1.2346	0.4361	0	0.1164	0.0881	0	0	0.1027	1.0325	1.1597	0.0312	0.7384	0.3007	-0.0857	-14023.8131
power	mrnm	0.25	36	0.9518	1.1039	0.2691	0	0.5082	0.077	0	0	-0.0965	1.0476	0.7923	-0.014	0.9123	0.5133	0.0697	-14167.7313
power	mrnm	0.25	37	1.0969	0.9636	0.3307	0	0.2923	0.0703	0	0	-0.0356	0.9678	0.9671	0.0533	1.1046	0.5149	0.0566	-14267.1862
power	mrnm	0.25	38	1.0567	1.0855	0.3167	0	0.3571	-0.0481	0	0	-0.1427	0.8816	0.8944	0.1492	0.9205	0.4649	0.1454	-14008.8296
power	mrnm	0.25	39	0.9636	1.1241	0.3604	0	0.1656	0.1399	0	0	-0.1042	1.1052	1.0502	-0.0518	0.8644	0.4137	0.0766	-14062.4921
power	mrnm	0.25	40	1.0021	1.0464	0.247	0	0.383	0.0825	0	0	0.1052	0.9443	0.8952	0.0107	0.9174	0.5411	-0.1121	-13905.4596
power	mrnm	0.25	41	1.0487	1.1195	0.2893	0	0.3481	0.1553	0	0	-0.0024	0.9835	0.8477	-0.0395	0.9103	0.5237	0.0164	-14094.5441
power	mrnm	0.25	42	0.9561	1.0781	0.3722	0	0.284	-0.0177	0	0	0.0034	1.0744	0.8862	0.1198	0.9093	0.3849	0.0129	-13988.7405
power	mrnm	0.25	43	0.9341	0.9375	0.3137	0	0.2731	0.0786	0	0	-0.0263	1.0698	0.9266	-0.0012	1.0593	0.5119	0.0278	-13933.4663
power	mrnm	0.25	44	0.9672	0.9352	0.1583	0	0.3518	-8e-04	0	0	-0.0936	1.074	0.9488	0.1003	1.0436	0.6717	0.0594	-14047.8058
power	mrnm	0.25	45	0.9287	1.0882	0.4347	0	0.4549	0.1626	0	0	0.022	1.0653	0.7606	-0.0512	0.9371	0.4138	-0.0283	-14004.1427
power	mrnm	0.25	46	1.0066	0.9809	0.3227	0	0.2676	0.06	0	0	0.139	0.9826	1.0155	0.034	1.0185	0.494	-0.0851	-14017.4639
power	mrnm	0.25	47	1.0825	1.0484	0.3527	0	0.0926	0.0443	0	0	-0.0482	0.8389	1.276	0.0158	0.9039	0.4661	0.022	-13926.9535
power	mrnm	0.25	48	0.733	0.9905	0.1479	0	0.0988	0.0238	0	0	0.0788	1.2383	1.1647	0.056	0.9901	0.6257	-0.1149	-13964.2647
power	mrnm	0.25	49	0.9255	0.9831	0.3911	0	0.4642	0.0932	0	0	0.1218	1.0748	0.8267	-0.0231	1.0238	0.4504	-0.0926	-14046.359
power	mrnm	0.25	50	1.2146	1.0548	0.2921	0	0.187	0.0271	0	0	-0.0785	0.8262	1.0915	0.0788	0.9422	0.5686	0.0781	-14054.8404
power	mrnm	0.25	51	0.9238	0.8828	0.1572	0	0.321	0.0813	0	0	0.0116	1.1063	0.8701	0.0417	1.1488	0.6045	0.0173	-14090.7035
power	mrnm	0.25	52	0.9088	1.1334	0.5204	0	0.1674	0.0588	0	0	0.0476	1.0639	1.0709	0.0745	0.9227	0.2908	-0.0632	-14113.605
power	mrnm	0.25	53	1.1408	1.0574	0.3479	0	-0.1648	0.0347	0	0	0.0145	0.9106	1.3745	0.0584	0.9391	0.4747	-0.0057	-14010.3138
power	mrnm	0.25	54	1.2912	1.1492	0.423	0	0.3437	0.1267	0	0	0.0563	0.7029	0.8889	-0.0998	0.8388	0.3766	-0.0617	-13998.9565
power	mrnm	0.25	55	0.9772	1.2062	0.3962	0	0.2145	2e-04	0	0	-0.1098	1.0418	1.0254	0.1221	0.8545	0.4455	0.1166	-14183.7715
power	mrnm	0.25	56	1.4583	1.0371	0.5481	0	0.0125	0.0558	0	0	-0.0159	0.6614	1.1776	0.0496	0.9371	0.3326	-0.0088	-13953.857
power	mrnm	0.25	57	1.018	0.9569	0.3432	0	0.465	0.0251	0	0	-0.111	1.0389	0.7961	0.0336	1.0457	0.4783	0.0972	-14111.0145
power	mrnm	0.25	58	1.1566	1.0727	0.4137	0	0.3319	0.2878	0	0	0.076	0.8999	0.9071	-0.1898	0.9236	0.3741	-0.06	-14089.6266
power	mrnm	0.25	59	1.0361	0.7655	0.2145	0	0.4765	0.0914	0	0	-0.0143	1.0028	0.7269	0.0839	1.2685	0.63	0.0515	-14055.4265
power	mrnm	0.25	60	1.0047	0.9263	0.2083	0	0.3581	0.0348	0	0	-0.1544	0.9949	0.8944	0.0165	1.0378	0.6033	0.1354	-13909.0258
power	mrnm	0.25	61	1.1395	1.0641	0.3735	0	0.2811	-0.0156	0	0	-0.1353	0.9644	0.9706	0.1185	0.9277	0.4916	0.1525	-14077.2128
power	mrnm	0.25	62	1.173	0.9773	0.3351	0	0.2359	0.1064	0	0	0.0533	0.9462	0.9805	0.0387	1.025	0.4838	-0.0771	-14130.9035
power	mrnm	0.25	63	0.9826	1.0919	0.3089	0	0.2268	0.0985	0	0	-0.0675	1.0995	0.9454	-0.037	0.9024	0.4891	-0.0088	-14052.0769
power	mrnm	0.25	64	0.8295	0.8706	0.0693	0	0.428	0.1853	0	0	0.0367	1.0457	0.8563	-0.0889	1.1352	0.695	-0.0326	-13952.1752
power	mrnm	0.25	65	0.796	1.14	0.311	0	0.2637	0.0408	0	0	-0.0885	1.1454	1.0427	0.0909	0.9154	0.541	0.1083	-14125.0032
power	mrnm	0.25	66	0.9294	0.9061	0.2161	0	0.4959	-0.0263	0	0	-0.0343	1.0643	0.7859	0.1099	1.0869	0.5815	0.0781	-14049.2152
power	mrnm	0.25	67	1.1096	0.9815	0.3119	0	0.6067	-0.0341	0	0	0.0437	0.8845	0.6766	0.1404	1.031	0.5269	-0.0166	-14060.9689
power	mrnm	0.25	68	0.9868	0.9926	0.2152	0	0.4063	0.1796	0	0	0.0909	0.9654	0.9223	-0.1033	1.0485	0.6131	-0.1129	-14155.8984
power	mrnm	0.25	69	1.3002	0.9143	0.3377	0	0.1952	-0.0072	0	0	0.047	0.6956	0.9993	0.1092	1.0941	0.4714	-0.0615	-13975.9662
power	mrnm	0.25	70	0.9253	1.051	0.2845	0	0.3834	0.0541	0	0	0.0302	0.9908	0.8843	0.0202	0.913	0.5135	-0.026	-13852.865
power	mrnm	0.25	71	1.1115	1.0758	0.3784	0	0.4777	0.0925	0	0	0.007	0.7956	0.8039	-0.0012	0.9596	0.3678	0.0124	-14128.1901
power	mrnm	0.25	72	1.0455	1.183	0.3999	0	0.191	-0.0669	0	0	-0.0227	0.8532	1.169	0.2149	0.8347	0.3533	0.0868	-14142.1121
power	mrnm	0.25	73	1.1259	0.9721	0.2723	0	0.3708	0.071	0	0	-0.0811	0.8283	0.818	0.0206	1.0116	0.497	0.0796	-13904.6041
power	mrnm	0.25	74	0.9941	0.9746	0.2428	0	-0.115	-0.0967	0	0	0.0906	1.0516	1.3325	0.155	1.0219	0.5862	-0.1068	-14002.0558
power	mrnm	0.25	75	0.8537	0.8612	0.1521	0	0.0509	0.0875	0	0	0.0415	1.1112	1.2211	0.0279	1.1306	0.6308	-0.0223	-13980.0342
power	mrnm	0.25	76	0.7632	0.9554	0.1225	0	0.117	0.0731	0	0	-0.0635	1.2123	1.0988	0.0079	1.0192	0.6256	0.0619	-13912.102
power	mrnm	0.25	77	1.0619	1.0322	0.2826	0	0.2499	0.0296	0	0	0.024	0.8359	1.0758	0.0689	0.928	0.4816	-0.0546	-13930.93
power	mrnm	0.25	78	0.9389	0.9873	0.2601	0	0.4757	0.0622	0	0	0.0454	1.0799	0.7319	0.0441	1.0141	0.546	-0.0507	-14012.441
power	mrnm	0.25	79	1.1304	1.1587	0.2984	0	0.0977	-0.0094	0	0	-0.057	0.8629	1.1057	0.1598	0.8635	0.4737	0.0463	-14075.7367
power	mrnm	0.25	80	0.9776	1.0053	0.2823	0	0.0345	-0.0295	0	0	-0.0356	1.0317	1.2513	0.1522	1.0446	0.5973	0.0157	-14120.1898
power	mrnm	0.25	81	1.0962	0.9938	0.3889	0	0.4619	0.0773	0	0	-0.0712	0.8808	0.7958	0.0208	1.007	0.4399	0.0428	-13996.2865
power	mrnm	0.25	82	0.9219	0.9239	0.2345	0	0.1498	0.0438	0	0	-0.0639	1.125	1.0937	0.0922	1.0498	0.6136	0.0467	-13923.9069
power	mrnm	0.25	83	1.0843	0.8987	0.3356	0	0.1427	-0.0762	0	0	-0.0107	0.9486	1.0535	0.2071	1.0911	0.4394	0.0403	-13994.5936
power	mrnm	0.25	84	1.181	0.9133	0.3239	0	0.2847	0.0471	0	0	-0.0903	0.8523	0.8937	0.0162	1.0948	0.4846	0.0603	-14010.7738
power	mrnm	0.25	85	1.0439	0.9668	0.3021	0	0.065	0.0257	0	0	0.042	0.9103	1.2021	0.0601	1.088	0.4758	-0.0664	-14138.3935
power	mrnm	0.25	86	0.9992	0.8562	0.3936	0	0.4075	0.0584	0	0	0.0853	0.9973	0.9058	0.039	1.1342	0.3904	-0.078	-14071.3055
power	mrnm	0.25	87	1.1873	1.1881	0.4002	0	0.3866	0.1309	0	0	0.0911	0.7736	0.8352	-0.0725	0.8155	0.4105	-0.0831	-13990.2765
power	mrnm	0.25	88	0.9289	1.0096	0.4123	0	0.3236	0.0788	0	0	0.0118	1.0492	0.8881	-0.0518	0.9928	0.4122	-0.0086	-13936.5084
power	mrnm	0.25	89	0.9455	1.1527	0.3194	0	0.3244	-0.0205	0	0	-0.0135	0.9765	0.8953	0.1637	0.9087	0.4637	0.0307	-14096.3816
power	mrnm	0.25	90	0.9922	1.0568	0.2689	0	0.2957	-0.0099	0	0	-0.0674	0.985	0.9511	0.0775	0.8959	0.5127	0.0582	-13909.9765
power	mrnm	0.25	91	1.1321	1.0436	0.3431	0	0.1886	0.1289	0	0	0.0567	0.9363	1.0117	-0.0474	0.9551	0.4375	-0.0362	-14083.1243
power	mrnm	0.25	92	1.3225	1.0802	0.4712	0	0.3204	0.1685	0	0	0.0116	0.6994	0.9143	-0.078	0.9815	0.4005	-0.0088	-14148.6425
power	mrnm	0.25	93	0.9894	0.9831	0.3134	0	0.2161	0.091	0	0	0.0408	1.0194	0.9776	0.0332	1.0194	0.4635	-0.0838	-13991.3145
power	mrnm	0.25	94	0.9961	0.7934	0.1626	0	0.1696	-0.0437	0	0	0.0469	0.9105	1.0756	0.1645	1.2079	0.6466	-0.0229	-13856.5537
power	mrnm	0.25	95	1.0541	0.9369	0.2928	0	0.1406	-0.0174	0	0	-0.0169	0.9577	1.1395	0.1186	1.0722	0.532	0.0142	-14069.9627
power	mrnm	0.25	96	1.0721	1.1597	0.3628	0	0.3308	-0.0033	0	0	-0.003	0.9008	0.9525	0.0823	0.8412	0.4603	-4e-04	-14028.7955
power	mrnm	0.25	97	0.7454	0.8998	0.1922	0	0.1585	-0.0182	0	0	0.0118	1.2669	1.0794	0.1251	1.0828	0.5557	-0.0184	-14000.4939
power	mrnm	0.25	98	0.8811	0.9379	0.3126	0	0.2668	0.0576	0	0	-0.0146	1.0697	0.9721	0.0467	1.0361	0.4323	0.0243	-13912.0044
power	mrnm	0.25	99	1.1169	0.9613	0.4004	0	0.431	-0.0072	0	0	0.0246	0.8519	0.7659	0.0874	1.0742	0.4508	-0.0484	-13982.7703
power	mrnm	0.25	100	1.049	1.1101	0.3667	0	0.3981	-0.1226	0	0	-0.114	1.0035	0.8192	0.206	0.8866	0.4363	0.0411	-14060.2886
power	mrnm	1	1	0.82	0.9395	0.3417	0	0.9906	0.1752	0	0	0.106	1.1905	1.039	1e-04	1.0748	0.526	-0.0853	-14798.1004
power	mrnm	1	2	0.952	1.102	0.2676	0	1.1535	0.1784	0	0	-0.0312	0.9776	0.8955	0.0093	0.9215	0.4478	-1e-04	-14889.4374
power	mrnm	1	3	0.8641	0.984	0.1106	0	1.2195	0.0851	0	0	-0.01	1.1248	0.7974	0.1154	1.0509	0.6395	0.0834	-14960.7604
power	mrnm	1	4	1.3314	0.9195	0.5609	0	0.8005	0.2257	0	0	0.1772	0.7155	1.216	-0.0967	1.0949	0.2666	-0.1906	-14866.0736
power	mrnm	1	5	1.0193	0.9823	0.233	0	1.043	0.1838	0	0	0.1074	0.9766	1.0025	-0.1028	1.0142	0.5532	-0.1126	-14859.8497
power	mrnm	1	6	1.1404	1.015	0.2546	0	0.8423	0.2434	0	0	0.0277	0.8835	1.0457	-0.1152	0.9649	0.5103	-0.0139	-14718.9823
power	mrnm	1	7	1.1957	1.0349	0.3905	0	0.6798	0.0755	0	0	0.0154	0.8418	1.2583	-0.0098	1.0005	0.4343	-0.0553	-14860.5241
power	mrnm	1	8	1.0728	0.8302	0.2132	0	1.2189	0.0456	0	0	0.1028	0.895	0.8248	0.0699	1.1363	0.5214	-0.0804	-14774.2342
power	mrnm	1	9	1.0065	0.9935	0.2748	0	0.9047	0.1793	0	0	-0.0736	1.0172	0.9852	-0.0591	1.032	0.5103	0.0691	-14818.1032
power	mrnm	1	10	0.8947	1.0471	0.2368	0	0.8651	-6e-04	0	0	-0.04	1.1125	1.2253	0.0242	0.9337	0.5816	-0.0016	-14833.6438
power	mrnm	1	11	1.0756	1.0088	0.3862	0	1.236	0.1818	0	0	0.1095	1.0473	0.8132	-0.0618	0.9999	0.5098	-0.1141	-14924.1985
power	mrnm	1	12	0.6654	1.0673	0.1333	0	0.9672	0.1225	0	0	0.0068	1.3186	1.091	-0.0705	0.9309	0.6541	-0.0083	-14857.907
power	mrnm	1	13	1.048	1.1525	0.3319	0	0.7522	0.2596	0	0	0.0675	0.9774	1.1873	-0.1356	0.8741	0.5329	-0.0638	-14795.134
power	mrnm	1	14	0.8052	1.0442	0.1817	0	0.8974	0.1445	0	0	-0.0204	1.1445	1.1113	-0.0296	0.9698	0.5682	0.0187	-14822.101
power	mrnm	1	15	0.7715	0.9425	0.1784	0	1.2198	-0.03	0	0	-0.0623	1.2829	0.8116	0.0711	1.0072	0.6489	-0.0065	-14730.208
power	mrnm	1	16	0.7851	0.9421	0.1172	0	0.5488	-0.0857	0	0	-0.0966	1.0934	1.4954	0.1587	1.0692	0.6088	0.0824	-14767.8296
power	mrnm	1	17	0.941	1.1455	0.2404	0	1.1736	-0.121	0	0	-0.072	1.0026	0.8236	0.2332	0.8859	0.5556	0.0672	-14865.5567
power	mrnm	1	18	1.1804	0.9605	0.0955	0	0.7915	0.1942	0	0	0.1201	0.7921	1.2637	-0.1312	1.0784	0.6798	-0.1442	-14953.4652
power	mrnm	1	19	0.8194	1.0497	0.2807	0	0.9312	-0.0539	0	0	-0.0589	1.1137	1.0842	0.1695	0.9737	0.522	0.0536	-14822.4248
power	mrnm	1	20	1.067	0.9813	0.3546	0	0.8562	0.3195	0	0	0.0393	0.9048	1.1234	-0.2088	0.9806	0.3754	-0.0444	-14719.0417
power	mrnm	1	21	0.9547	1.037	0.3038	0	0.7906	0.1713	0	0	-0.0615	1.0403	1.2113	-0.0053	0.9922	0.5596	0.0726	-14819.6342
power	mrnm	1	22	1.1176	0.9703	0.4077	0	1.1466	0.0734	0	0	-0.0184	0.875	0.7527	0.0398	1.0449	0.4293	0.0546	-14720.8098
power	mrnm	1	23	0.9008	0.7758	0.2331	0	0.982	-0.0771	0	0	-0.1074	1.1089	0.9379	0.2201	1.2142	0.5181	0.0907	-14708.0093
power	mrnm	1	24	1.1441	1.0117	0.2793	0	1.1548	-0.1237	0	0	0.0451	0.9118	0.7788	0.1693	0.9706	0.5391	-0.0667	-14763.4457
power	mrnm	1	25	0.8273	1.1571	0.2885	0	0.748	0.1712	0	0	-0.0242	1.2016	1.284	0.0193	0.8938	0.5408	0.046	-14975.3079
power	mrnm	1	26	1.0739	0.967	0.355	0	0.9894	0.0439	0	0	0.0817	0.9746	0.9025	0.1142	1.0398	0.3971	-0.0969	-14821.5508
power	mrnm	1	27	1.1722	1.0579	0.2426	0	0.7955	0.1521	0	0	-0.0577	0.8299	1.1719	-0.0528	0.9441	0.5367	0.0196	-14790.8125
power	mrnm	1	28	1.0054	0.9582	0.2519	0	1.0095	0.1053	0	0	-0.0088	1.0192	1.0793	-0.0522	1.0534	0.5738	0.0555	-14911.2808
power	mrnm	1	29	0.9554	0.9844	0.1721	0	0.9013	-0.1166	0	0	-0.1547	0.9598	1.0872	0.1673	0.9946	0.5576	0.1456	-14703.1867
power	mrnm	1	30	0.988	0.997	0.2494	0	1.1677	0.063	0	0	0.0643	0.9194	0.9806	0.0262	0.9757	0.5526	-0.0935	-14746.9446
power	mrnm	1	31	0.8243	0.934	0.0737	0	0.9393	0.2787	0	0	0.0607	1.206	0.9905	-0.2098	1.0451	0.6785	-0.101	-14754.4716
power	mrnm	1	32	0.6817	1.0804	0.372	0	1.189	0.0845	0	0	-0.0069	1.2211	0.8932	0.0482	0.9215	0.4318	-0.0391	-14786.5452
power	mrnm	1	33	1.1384	0.9096	0.3768	0	1.0366	0.0521	0	0	0.0709	0.8052	0.9612	0.033	1.0963	0.3965	-0.0992	-14762.1115
power	mrnm	1	34	0.9594	0.9953	0.274	0	1.1548	0.1013	0	0	0.2619	1.0404	0.919	-0.0427	0.979	0.4921	-0.2482	-14845.5538
power	mrnm	1	35	0.8349	1.0163	0.0995	0	1.0084	-0.1854	0	0	-0.1315	1.1317	0.982	0.2851	0.9886	0.6666	0.1507	-14798.636
power	mrnm	1	36	0.8569	1.0676	0.3241	0	0.6872	0.2779	0	0	0.0198	1.1141	1.2665	-0.1618	0.9477	0.4549	-0.0535	-14769.7967
power	mrnm	1	37	1.0218	0.9396	0.2563	0	0.9521	0.2483	0	0	0.0854	1.0371	1.0465	-0.1634	1.0848	0.5766	-0.0762	-14892.6302
power	mrnm	1	38	1.0631	0.94	0.3925	0	1.0384	0.1243	0	0	0.162	0.8486	1.0217	-0.0184	1.0419	0.3728	-0.144	-14739.9737
power	mrnm	1	39	0.9906	0.9016	0.415	0	1.0299	-0.011	0	0	0.1091	0.9818	1.006	0.1274	1.0996	0.3954	-0.0817	-14829.7633
power	mrnm	1	40	1.2223	0.9511	0.3641	0	1.1928	0.0192	0	0	0.0214	0.6883	0.8342	0.1272	1.0416	0.3702	-0.0098	-14744.3273
power	mrnm	1	41	0.9914	1.0783	0.3555	0	0.9219	0.0186	0	0	-0.0023	1.0047	1.0776	0.059	0.8722	0.3742	-0.0241	-14729.641
power	mrnm	1	42	0.9234	1.1257	0.2668	0	1.0071	-0.0191	0	0	-0.078	1.0155	0.9872	0.1372	0.8945	0.5078	0.0963	-14813.3165
power	mrnm	1	43	1.1039	0.9798	0.2943	0	1.0685	0.0153	0	0	-0.0786	0.8576	1.0509	0.1238	1.0461	0.5167	0.0742	-14931.454
power	mrnm	1	44	0.9788	1.1496	0.4138	0	0.8863	-0.0423	0	0	-0.0059	0.9893	1.1389	0.1016	0.8385	0.3661	-0.0047	-14787.6256
power	mrnm	1	45	0.6754	1.1777	0.307	0	0.744	0.0847	0	0	-0.0857	1.3105	1.3176	-0.0412	0.8259	0.5123	0.0477	-14830.8045
power	mrnm	1	46	0.9857	1.1475	0.2723	0	1.1726	-0.0233	0	0	0.0519	1.0315	0.7652	0.1347	0.8208	0.4882	-0.0112	-14702.6456
power	mrnm	1	47	1.1409	1.0373	0.3208	0	1.0355	-0.0207	0	0	-0.1854	0.8484	0.9524	0.1874	0.992	0.3868	0.1635	-14967.8186
power	mrnm	1	48	0.8832	0.9955	0.3602	0	0.7794	0.0729	0	0	-0.1539	1.1516	1.155	0.016	1.0326	0.4746	0.1261	-14811.2848
power	mrnm	1	49	0.9	1.0795	0.3074	0	0.7662	-0.1146	0	0	-0.0983	1.0734	1.2619	0.1625	0.9721	0.437	0.0488	-14980.9949
power	mrnm	1	50	1.2542	0.9977	0.4268	0	0.9463	0.3056	0	0	0.1017	0.7772	1.0224	-0.1596	0.9987	0.3804	-0.0037	-14793.7234
power	mrnm	1	51	0.9354	1.1354	0.2725	0	0.8685	0.0818	0	0	-0.0555	1.1186	1.0812	-0.014	0.8512	0.5858	0.0537	-14744.2061
power	mrnm	1	52	1.0903	1.1059	0.3405	0	1.1148	0.0331	0	0	0.0648	0.9688	0.8775	0.1388	0.9102	0.4901	-0.0625	-14898.1078
power	mrnm	1	53	1.1879	1.0021	0.4434	0	1.0406	0.0231	0	0	-0.0425	0.8794	0.9966	0.0936	1.1173	0.407	0.0444	-15197.1948
power	mrnm	1	54	0.9004	0.9653	0.2652	0	0.7132	0.1846	0	0	-0.0141	1.096	1.2998	-0.0718	1.0414	0.5639	-3e-04	-14777.1357
power	mrnm	1	55	0.9006	0.8833	0.2753	0	1.0272	0.0467	0	0	0.0836	1.1021	0.9746	0.0292	1.0857	0.4909	-0.11	-14725.5405
power	mrnm	1	56	1.3054	1.0436	0.3174	0	1.4015	0.106	0	0	-0.038	0.8005	0.5159	-0.0137	0.9712	0.5253	0.0749	-14881.9956
power	mrnm	1	57	0.9543	1.1098	0.4072	0	0.7272	0.0095	0	0	0.0353	0.9926	1.2137	0.1026	0.8675	0.3867	-0.017	-14650.9295
power	mrnm	1	58	1.119	1.1966	0.4314	0	0.915	0.0202	0	0	-0.0492	0.826	1.0807	0.0473	0.7981	0.4196	0.0278	-14707.2118
power	mrnm	1	59	1.0873	0.9964	0.3375	0	1.1109	0.0684	0	0	0.0657	0.7926	0.8581	0.0165	0.9376	0.3918	-0.0311	-14546.7568
power	mrnm	1	60	1.2113	0.8645	0.2279	0	0.9139	0.0798	0	0	-0.0263	0.7671	1.0153	0.0508	1.1322	0.5723	0.0459	-14716.3309
power	mrnm	1	61	1.1826	0.8629	0.3554	0	1.183	0.0873	0	0	0.1035	0.8838	0.8432	0.0392	1.1418	0.4607	-0.096	-14876.2299
power	mrnm	1	62	1.1394	1.0125	0.3565	0	1.0045	-0.2576	0	0	-0.1156	0.9136	1.0443	0.3855	0.9665	0.4645	0.1686	-14823.4791
power	mrnm	1	63	0.8611	0.9523	0.3104	0	1.0432	-0.1309	0	0	0.0154	1.2269	0.8257	0.2169	1.0455	0.4393	-0.028	-14786.7982
power	mrnm	1	64	0.9236	1.0697	0.4464	0	0.6435	0.0012	0	0	0.065	1.1113	1.4525	0.1223	0.9141	0.3912	-0.0165	-14814.5629
power	mrnm	1	65	1.068	1.0195	0.2018	0	0.9767	0.2758	0	0	0.1359	0.9618	0.9541	-0.2001	1.0709	0.7088	-0.086	-14925.4459
power	mrnm	1	66	1.098	0.9494	0.1926	0	0.7593	0.0908	0	0	-0.0615	0.958	1.2126	0.0669	1.0638	0.6624	0.0772	-14823.5661
power	mrnm	1	67	0.6993	0.8984	0.2965	0	0.9022	0.0314	0	0	0.0995	1.3702	1.0834	0.0982	1.1156	0.5185	-0.0894	-14867.1018
power	mrnm	1	68	1.0299	1.0035	0.3345	0	1.0436	0.0962	0	0	0.0751	0.9544	0.9558	0.012	0.9989	0.4494	-0.0653	-14814.056
power	mrnm	1	69	0.7833	0.9468	0.2296	0	1.2853	-0.0949	0	0	-0.1227	1.1643	0.7508	0.1893	1.0512	0.5473	0.1482	-14790.0957
power	mrnm	1	70	1.1979	0.9666	0.2228	0	1.0365	-0.0637	0	0	0.051	0.7693	0.9102	0.1801	1.0172	0.5735	-0.0454	-14711.697
power	mrnm	1	71	0.9293	1.0115	0.337	0	0.873	-0.012	0	0	-0.0935	1.2661	1.0236	0.1005	1.0076	0.4963	0.1569	-14963.1795
power	mrnm	1	72	1.1209	1.0191	0.3201	0	0.971	0.0512	0	0	0.0657	0.8453	0.9483	-0.0286	0.9808	0.4625	-0.104	-14727.9185
power	mrnm	1	73	1.1525	0.9345	0.4721	0	0.8711	0.2241	0	0	0.2263	0.8987	1.1083	-0.1231	1.0337	0.3577	-0.224	-14750.1138
power	mrnm	1	74	1.0841	0.9965	0.3774	0	1.1484	0.0528	0	0	0.0694	0.8439	0.8692	0.022	0.9899	0.4267	-0.0756	-14704.5299
power	mrnm	1	75	1.1715	1.0402	0.3365	0	0.8816	0.0271	0	0	0.0144	0.8736	1.142	0.0344	0.9768	0.5045	0.0851	-14894.5248
power	mrnm	1	76	1.2591	1.0395	0.3833	0	0.9668	0.0929	0	0	0.0756	0.6411	1.0483	-0.014	0.953	0.3031	-0.0481	-14817.0385
power	mrnm	1	77	0.9395	1.1682	0.3001	0	0.7312	-0.0561	0	0	0.0729	0.9706	1.212	0.193	0.8501	0.4445	-0.1281	-14757.2857
power	mrnm	1	78	0.9048	0.7525	0.2258	0	1.0318	0.1177	0	0	0.1478	1.0074	0.9791	0.0719	1.2224	0.531	-0.096	-14640.2717
power	mrnm	1	79	0.9022	0.9391	0.1164	0	1.1446	-0.0879	0	0	0.1132	1.1269	0.9085	0.1834	1.0574	0.6842	-0.1414	-14840.2362
power	mrnm	1	80	0.9211	1.076	0.341	0	1.244	0.2002	0	0	0.147	1.0395	0.7526	-0.1896	0.8998	0.4911	-0.1295	-14676.3954
power	mrnm	1	81	1.0515	0.9177	0.2088	0	0.9644	-0.0756	0	0	-0.1896	0.9163	1.0356	0.2206	1.0709	0.543	0.1983	-14738.9959
power	mrnm	1	82	0.7869	0.9686	0.1989	0	0.8791	0.148	0	0	-0.0119	1.1571	0.9721	-0.0399	1.0213	0.5535	0.021	-14613.3531
power	mrnm	1	83	1.1303	1.0932	0.2622	0	1.1387	-0.0361	0	0	-0.0219	0.8222	0.8499	0.1452	0.9042	0.4809	0.0098	-14812.0508
power	mrnm	1	84	1.2698	1.0664	0.3345	0	0.712	-0.236	0	0	0.0837	0.7835	1.3742	0.3631	0.9451	0.4737	-0.1196	-14984.2281
power	mrnm	1	85	1.0901	1.0579	0.3111	0	0.9151	0.057	0	0	0.1096	1.0171	1.0129	0.0624	0.9176	0.5427	-0.1006	-14751.6451
power	mrnm	1	86	1.222	1.0661	0.43	0	1.127	0.0419	0	0	-0.1533	0.7528	0.8226	0.0885	0.8836	0.4084	0.1656	-14587.7056
power	mrnm	1	87	0.8496	1.0446	0.2324	0	1.0848	0.0355	0	0	-0.0575	1.2343	0.9506	0.0877	0.9513	0.6609	0.0499	-14816.2457
power	mrnm	1	88	0.9731	1.0048	0.3621	0	1.4168	-0.0652	0	0	-0.0508	0.9717	0.5889	0.1329	0.9688	0.4767	0.0488	-14640.957
power	mrnm	1	89	1.0777	1.0436	0.2467	0	1.0669	-0.1436	0	0	-0.0838	0.8268	0.9151	0.1889	0.9857	0.5068	0.0806	-14845.4899
power	mrnm	1	90	0.9912	1.068	0.2988	0	1.1816	-0.1552	0	0	-0.1636	0.9656	0.8996	0.2308	0.9178	0.5372	0.1434	-14778.4206
power	mrnm	1	91	1.1986	1.0952	0.3184	0	0.6061	0.1363	0	0	6e-04	0.7922	1.351	-0.1119	0.9048	0.4927	-0.0326	-14732.0994
power	mrnm	1	92	0.9871	0.9586	0.328	0	1.1794	-0.0746	0	0	0.0217	1.0132	0.9366	0.152	1.0693	0.5515	-0.0405	-14905.8941
power	mrnm	1	93	1.0839	0.997	0.3138	0	0.858	0.0376	0	0	-0.0877	0.9041	1.1573	0.0592	1.0209	0.5016	0.0831	-14842.299
power	mrnm	1	94	1.1684	0.9831	0.2177	0	1.0207	-0.0302	0	0	-0.0634	0.8407	1.0047	0.1688	1.0561	0.5531	0.0477	-14997.3833
power	mrnm	1	95	1.2343	1.0797	0.4561	0	0.8617	0.1266	0	0	0.2713	0.8154	1.0843	-0.0211	0.9557	0.3452	-0.2703	-14908.4976
power	mrnm	1	96	0.8956	0.9667	0.2954	0	1.1403	0.1355	0	0	-0.0444	1.1015	0.8565	-0.0053	1.0111	0.544	0.1043	-14722.272
power	mrnm	1	97	0.6651	0.9441	0.2258	0	1.1083	0.2131	0	0	-0.0084	1.3331	0.8604	-0.0438	1.0154	0.5466	0.0234	-14696.9659
power	mrnm	1	98	0.8906	1.0556	0.3626	0	1.0139	-0.0264	0	0	-0.0919	1.1509	0.9673	0.0629	0.9246	0.4776	0.1253	-14737.5855
power	mrnm	1	99	0.9795	1.0794	0.3183	0	0.8286	-0.0841	0	0	0.0338	1.0355	1.2497	0.0577	0.8981	0.4946	-0.0619	-14834.9368
power	mrnm	1	100	1.0721	0.9405	0.3513	0	0.7646	0.1828	0	0	0.1981	0.9906	1.1763	-0.1634	1.0716	0.4002	-0.2379	-14872.1278
