# Supplementary material for: Genotype–covariate correlation and interaction disentangled by a whole-genome multivariate reaction norm model
Source: Nat Commun. 2019 May 20;10:2239. doi: 10.1038/s41467-019-10128-w (PMC6527612; doi:10.1038/s41467-019-10128-w)
Supplement: Supplementary file 13 — Source Data [file 41467_2019_10128_MOESM13_ESM.zip › data/fs10/fs10_res_gci.txt]

V1	V2	V3	V4	V5	V6	V7	V8
power	gci	0.25	1	0.687041	0.52578	1.432066	0.016171
power	gci	0.25	2	0.526016	0.567486	1.5812	0.016717
power	gci	0.25	3	0.705721	0.734313	1.273672	0.0041209
power	gci	0.25	4	0.813547	0.591533	1.376814	0.018465
power	gci	0.25	5	0.678312	0.936539	1.111862	0.00013828
power	gci	0.25	6	0.668823	0.607939	1.400567	0.011029
power	gci	0.25	7	0.629214	0.50136	1.579223	0.028411
power	gci	0.25	8	0.714183	0.423648	1.547552	0.04953
power	gci	0.25	9	0.451773	0.122879	2.077925	0.3163
power	gci	0.25	10	0.471917	1.162111	1.131482	1.0176e-05
power	gci	0.25	11	0.86893	3e-06	1.851449	0.5
power	gci	0.25	12	0.754849	0.693326	1.242316	0.0022744
power	gci	0.25	13	0.382468	0.732697	1.62417	0.0024823
power	gci	0.25	14	0.789519	0.5775	1.317097	0.013055
power	gci	0.25	15	0.700356	0.571993	1.487467	0.016438
power	gci	0.25	16	0.667646	0.421839	1.593531	0.046491
power	gci	0.25	17	0.867723	0.478954	1.282195	0.028369
power	gci	0.25	18	0.733966	0.056836	1.998147	0.41773
power	gci	0.25	19	0.736848	0.724623	1.197196	0.0021671
power	gci	0.25	20	0.726216	0.297691	1.679416	0.11995
power	gci	0.25	21	0.527886	0.540594	1.635397	0.022649
power	gci	0.25	22	0.670388	0.24154	1.849631	0.17172
power	gci	0.25	23	0.656019	0.745831	1.293252	0.0017981
power	gci	0.25	24	0.776965	0.49691	1.539679	0.037248
power	gci	0.25	25	0.63434	0.980085	1.173395	0.0001702
power	gci	0.25	26	0.605273	3e-06	2.090884	0.5
power	gci	0.25	27	0.539508	0.328626	1.928449	0.1082
power	gci	0.25	28	0.685311	0.331615	1.717556	0.094282
power	gci	0.25	29	0.554007	0.860257	1.252465	0.00046908
power	gci	0.25	30	0.574772	0.553895	1.570646	0.019538
power	gci	0.25	31	0.500104	0.972101	1.210766	3.6897e-05
power	gci	0.25	32	0.698067	0.929481	1.080619	0.00017438
power	gci	0.25	33	0.627833	0.962294	1.28418	0.00011709
power	gci	0.25	34	0.410178	0.856005	1.537385	0.00076317
power	gci	0.25	35	0.715333	0.770257	1.244381	0.0014178
power	gci	0.25	36	0.706769	0.450264	1.62942	0.048284
power	gci	0.25	37	0.612573	0.566396	1.470802	0.012838
power	gci	0.25	38	0.561636	0.64932	1.548092	0.006089
power	gci	0.25	39	0.74011	0.685092	1.375256	0.0066234
power	gci	0.25	40	0.668393	0.210127	1.850972	0.21662
power	gci	0.25	41	0.498444	0.528927	1.708754	0.023717
power	gci	0.25	42	0.638481	0.38657	1.622975	0.063269
power	gci	0.25	43	0.727041	0.668577	1.29164	0.005054
power	gci	0.25	44	0.549248	0.792131	1.305497	0.0018204
power	gci	0.25	45	0.814619	0.434785	1.560259	0.049718
power	gci	0.25	46	0.801698	0.538386	1.390477	0.020548
power	gci	0.25	47	0.803655	0.386753	1.547711	0.073699
power	gci	0.25	48	0.664042	0.718139	1.374257	0.0034321
power	gci	0.25	49	0.86388	0.380392	1.478906	0.073502
power	gci	0.25	50	0.550159	0.984425	1.217203	0.00010734
power	gci	0.25	51	0.630459	0.345698	1.767663	0.098617
power	gci	0.25	52	0.632636	0.642871	1.43393	0.005755
power	gci	0.25	53	0.777149	0.380124	1.668341	0.07935
power	gci	0.25	54	0.788836	0.542913	1.381443	0.022391
power	gci	0.25	55	0.437208	0.957463	1.321893	0.00019019
power	gci	0.25	56	0.470789	0.807041	1.409205	0.0007414
power	gci	0.25	57	0.699199	0.390773	1.588709	0.068487
power	gci	0.25	58	0.621085	0.135666	1.98824	0.30507
power	gci	0.25	59	0.936812	0.040842	1.690651	0.43552
power	gci	0.25	60	0.724652	0.336329	1.718761	0.11227
power	gci	0.25	61	0.57267	0.876738	1.313899	0.00045125
power	gci	0.25	62	0.684715	0.373079	1.671701	0.077595
power	gci	0.25	63	0.594566	0.395835	1.746489	0.066492
power	gci	0.25	64	0.651943	0.344604	1.808948	0.10151
power	gci	0.25	65	0.726282	0.671384	1.423428	0.0060609
power	gci	0.25	66	0.6148	0.543311	1.573311	0.020094
power	gci	0.25	67	0.385068	1.098709	1.161782	6.5375e-06
power	gci	0.25	68	0.876746	0.811494	1.067084	0.0013679
power	gci	0.25	69	0.975513	0.574495	1.216226	0.014434
power	gci	0.25	70	0.674018	0.142223	1.873076	0.28074
power	gci	0.25	71	0.607674	0.79949	1.171809	0.00064405
power	gci	0.25	72	0.423291	1.208035	1.154581	8.3956e-06
power	gci	0.25	73	0.764058	0.601783	1.401013	0.01171
power	gci	0.25	74	0.548176	0.558	1.639144	0.015792
power	gci	0.25	75	0.781476	0.186537	1.896326	0.23408
power	gci	0.25	76	0.516592	0.690282	1.478004	0.0030414
power	gci	0.25	77	0.411561	0.457478	1.904921	0.039871
power	gci	0.25	78	0.583023	0.41136	1.706725	0.06273
power	gci	0.25	79	0.633257	0.719295	1.345898	0.0026858
power	gci	0.25	80	0.549756	0.448976	1.624581	0.033773
power	gci	0.25	81	0.541013	0.248373	1.892556	0.15949
power	gci	0.25	82	0.506374	0.63067	1.533823	0.0077628
power	gci	0.25	83	0.546603	0.456578	1.706774	0.042945
power	gci	0.25	84	0.771121	0.562962	1.443947	0.01359
power	gci	0.25	85	0.51038	0.605907	1.688091	0.011662
power	gci	0.25	86	0.580821	0.606187	1.523859	0.010327
power	gci	0.25	87	0.645393	0.803703	1.334861	0.0014436
power	gci	0.25	88	0.198301	0.886946	1.632111	0.00030926
power	gci	0.25	89	0.504183	1.054525	1.193392	3.55e-05
power	gci	0.25	90	0.849941	0.630501	1.216461	0.0051664
power	gci	0.25	91	0.814766	0.218976	1.686986	0.19544
power	gci	0.25	92	0.85041	0.111216	1.742499	0.32223
power	gci	0.25	93	0.731753	0.527618	1.467641	0.02588
power	gci	0.25	94	0.914907	0.431397	1.433348	0.05151
power	gci	0.25	95	0.751511	3e-06	1.962209	0.5
power	gci	0.25	96	0.559252	0.219048	1.813202	0.18849
power	gci	0.25	97	0.5063	0.836879	1.436194	0.00049637
power	gci	0.25	98	0.615897	0.804997	1.28091	0.0010729
power	gci	0.25	99	0.757455	0.548528	1.453804	0.017932
power	gci	0.25	100	0.643527	0.38242	1.631609	0.07184
type1	gci	0.25	1	0.80313	0.062925	1.217881	0.37588
type1	gci	0.25	2	0.578043	0.229155	1.387121	0.14348
type1	gci	0.25	3	0.808536	3e-06	1.414108	0.5
type1	gci	0.25	4	0.789438	2e-06	1.421319	0.5
type1	gci	0.25	5	0.793444	0.088887	1.348887	0.34495
type1	gci	0.25	6	0.852599	0.014131	1.313123	0.47347
type1	gci	0.25	7	0.745223	2e-06	1.470209	0.5
type1	gci	0.25	8	0.751219	3e-06	1.462952	0.5
type1	gci	0.25	9	0.451688	2e-06	1.72431	0.5
type1	gci	0.25	10	0.693428	0.429208	1.117173	0.02293
type1	gci	0.25	11	0.73823	2e-06	1.439029	0.5
type1	gci	0.25	12	0.835965	2e-06	1.340544	0.5
type1	gci	0.25	13	0.486264	0.044223	1.677342	0.41522
type1	gci	0.25	14	0.947908	0.005898	1.244572	0.48876
type1	gci	0.25	15	0.865655	0.052532	1.322039	0.40304
type1	gci	0.25	16	0.876101	0.013984	1.360261	0.47291
type1	gci	0.25	17	0.866273	0.156185	1.141778	0.22341
type1	gci	0.25	18	0.653646	2e-06	1.568459	0.5
type1	gci	0.25	19	0.842732	0.3184	1.092967	0.075565
type1	gci	0.25	20	0.791188	3e-06	1.486067	0.5
type1	gci	0.25	21	0.676804	3e-06	1.592727	0.5
type1	gci	0.25	22	0.732509	3e-06	1.548646	0.5
type1	gci	0.25	23	0.798407	0.238115	1.177871	0.13211
type1	gci	0.25	24	0.930542	0.122689	1.267545	0.28884
type1	gci	0.25	25	0.777728	0.150549	1.345992	0.25226
type1	gci	0.25	26	0.650902	3e-06	1.580429	0.5
type1	gci	0.25	27	0.705948	3e-06	1.555248	0.5
type1	gci	0.25	28	0.685143	3e-06	1.573822	0.5
type1	gci	0.25	29	0.718279	0.029329	1.431638	0.44586
type1	gci	0.25	30	0.715866	0.115957	1.361478	0.2973
type1	gci	0.25	31	0.60497	0.402484	1.157135	0.021469
type1	gci	0.25	32	0.869467	0.027049	1.302183	0.44658
type1	gci	0.25	33	0.793618	0.282081	1.207768	0.08746
type1	gci	0.25	34	0.626752	0.115945	1.543414	0.30149
type1	gci	0.25	35	0.850014	0.239953	1.111351	0.11436
type1	gci	0.25	36	0.766016	0.070965	1.434904	0.37152
type1	gci	0.25	37	0.772871	2e-06	1.424765	0.5
type1	gci	0.25	38	0.781215	0.094675	1.40168	0.32487
type1	gci	0.25	39	0.831145	0.010202	1.449814	0.48239
type1	gci	0.25	40	0.70309	2e-06	1.518483	0.5
type1	gci	0.25	41	0.672217	2e-06	1.525896	0.5
type1	gci	0.25	42	0.681683	2e-06	1.488589	0.5
type1	gci	0.25	43	0.811926	0.154233	1.244868	0.23192
type1	gci	0.25	44	0.725385	0.140138	1.347465	0.26162
type1	gci	0.25	45	0.812876	3e-06	1.426617	0.5
type1	gci	0.25	46	0.865683	0.017153	1.340164	0.46763
type1	gci	0.25	47	0.923622	2e-06	1.301135	0.5
type1	gci	0.25	48	0.879732	0.329055	1.057013	0.065947
type1	gci	0.25	49	0.867057	2e-06	1.358486	0.5
type1	gci	0.25	50	0.718751	0.341273	1.182377	0.058854
type1	gci	0.25	51	0.807194	3e-06	1.42078	0.5
type1	gci	0.25	52	0.821524	2e-06	1.360249	0.5
type1	gci	0.25	53	0.777047	0.015836	1.449065	0.46957
type1	gci	0.25	54	0.87048	2e-06	1.366167	0.5
type1	gci	0.25	55	0.606415	0.049788	1.585222	0.41148
type1	gci	0.25	56	0.673686	0.219656	1.271865	0.1345
type1	gci	0.25	57	0.809635	2e-06	1.401001	0.5
type1	gci	0.25	58	0.664411	2e-06	1.530546	0.5
type1	gci	0.25	59	0.825243	2e-06	1.375714	0.5
type1	gci	0.25	60	0.759071	3e-06	1.501024	0.5
type1	gci	0.25	61	0.842727	2e-06	1.374465	0.5
type1	gci	0.25	62	0.762362	2e-06	1.423578	0.5
type1	gci	0.25	63	0.517862	3e-06	1.735921	0.5
type1	gci	0.25	64	0.732584	3e-06	1.545782	0.5
type1	gci	0.25	65	0.756266	0.006857	1.503722	0.4871
type1	gci	0.25	66	0.675665	3e-06	1.596319	0.5
type1	gci	0.25	67	0.631834	0.490873	1.047256	0.0078745
type1	gci	0.25	68	0.919322	0.065395	1.274209	0.38132
type1	gci	0.25	69	0.990581	0.176891	1.015699	0.19162
type1	gci	0.25	70	0.629788	2e-06	1.548918	0.5
type1	gci	0.25	71	0.735435	0.16271	1.275821	0.22523
type1	gci	0.25	72	0.732023	0.294045	1.307843	0.10076
type1	gci	0.25	73	0.928066	3e-06	1.327897	0.5
type1	gci	0.25	74	0.854104	3e-06	1.393185	0.5
type1	gci	0.25	75	0.693754	3e-06	1.575137	0.5
type1	gci	0.25	76	0.580407	0.066881	1.599346	0.37613
type1	gci	0.25	77	0.538388	2e-06	1.693542	0.5
type1	gci	0.25	78	0.756148	2e-06	1.446902	0.5
type1	gci	0.25	79	0.860087	0.207685	1.166955	0.16671
type1	gci	0.25	80	0.687969	2e-06	1.463312	0.5
type1	gci	0.25	81	0.658512	2e-06	1.511999	0.5
type1	gci	0.25	82	0.575038	2e-06	1.573531	0.5
type1	gci	0.25	83	0.643354	0.141629	1.457489	0.25752
type1	gci	0.25	84	0.815868	3e-06	1.449877	0.5
type1	gci	0.25	85	0.673529	0.215944	1.397753	0.16645
type1	gci	0.25	86	0.689675	0.141743	1.401789	0.24938
type1	gci	0.25	87	0.828258	0.229016	1.200195	0.14405
type1	gci	0.25	88	0.556008	0.221147	1.444119	0.14228
type1	gci	0.25	89	0.750195	0.39114	1.131624	0.034471
type1	gci	0.25	90	0.834312	3e-06	1.39666	0.5
type1	gci	0.25	91	0.699516	2e-06	1.485707	0.5
type1	gci	0.25	92	0.784814	2e-06	1.426715	0.5
type1	gci	0.25	93	0.779077	2e-06	1.43194	0.5
type1	gci	0.25	94	0.873117	3e-06	1.373806	0.5
type1	gci	0.25	95	0.591951	2e-06	1.599139	0.5
type1	gci	0.25	96	0.647021	0.157828	1.366217	0.22216
type1	gci	0.25	97	0.649114	0.309838	1.328242	0.075317
type1	gci	0.25	98	0.774563	0.064998	1.354047	0.37559
type1	gci	0.25	99	0.886805	0.107386	1.300816	0.3083
type1	gci	0.25	100	0.682998	2e-06	1.502164	0.5
power	gci	1	1	0.880272	0.218986	3.137271	0.29236
power	gci	1	2	0.381662	0.795036	3.000499	0.023041
power	gci	1	3	0.397826	1.072754	2.677721	0.0034931
power	gci	1	4	0.573184	0.476596	3.142343	0.1275
power	gci	1	5	0.489172	0.765725	2.736555	0.023451
power	gci	1	6	0.409056	0.561369	3.122879	0.082865
power	gci	1	7	0.764857	0.348778	3.108239	0.18489
power	gci	1	8	0.645759	0.438976	3.081186	0.12524
power	gci	1	9	1.037661	0.162571	3.08602	0.3481
power	gci	1	10	1.171532	5e-06	3.024766	0.5
power	gci	1	11	0.461305	0.272466	3.557926	0.25006
power	gci	1	12	0.518904	0.236433	3.569471	0.28733
power	gci	1	13	0.616313	0.154553	3.526893	0.35327
power	gci	1	14	0.592796	1.144632	2.462141	0.0024767
power	gci	1	15	0.602648	0.886563	2.851171	0.018589
power	gci	1	16	0.891308	0.46173	2.850109	0.12987
power	gci	1	17	0.811781	0.329007	2.984089	0.20388
power	gci	1	18	0.661082	0.391159	3.266015	0.1741
power	gci	1	19	0.389078	0.640891	3.249258	0.057768
power	gci	1	20	0.569266	1.031668	2.644655	0.0057857
power	gci	1	21	0.693232	0.486009	2.927108	0.091725
power	gci	1	22	0.794135	5e-06	3.532557	0.5
power	gci	1	23	0.313536	0.188659	3.547438	0.31379
power	gci	1	24	0.659249	0.589415	2.990216	0.07989
power	gci	1	25	0.4109	1.20218	2.564115	0.0017549
power	gci	1	26	0.601383	5e-06	3.7007	0.5
power	gci	1	27	0.840265	0.40259	3.009689	0.15654
power	gci	1	28	0.955749	0.58148	2.642859	0.075729
power	gci	1	29	0.647235	0.261244	3.278597	0.26114
power	gci	1	30	0.680849	0.531313	3.045075	0.095569
power	gci	1	31	0.657876	0.342302	3.161625	0.21322
power	gci	1	32	0.787635	0.535636	2.908679	0.10131
power	gci	1	33	0.664108	0.571821	2.932478	0.090126
power	gci	1	34	0.798688	0.522334	2.918731	0.10079
power	gci	1	35	0.544774	0.814141	2.877566	0.024656
power	gci	1	36	0.362168	1.074766	2.948678	0.0061521
power	gci	1	37	0.754217	0.256511	3.625824	0.28029
power	gci	1	38	0.301755	0.920272	3.04227	0.015599
power	gci	1	39	0.655278	1.066749	2.568722	0.0065819
power	gci	1	40	0.438518	0.750047	2.986355	0.032681
power	gci	1	41	0.76943	5e-06	3.480969	0.5
power	gci	1	42	0.394251	0.992782	2.895191	0.010503
power	gci	1	43	0.694697	0.4328	3.046487	0.1491
power	gci	1	44	0.873319	0.63561	2.788262	0.056324
power	gci	1	45	0.488683	4e-06	3.719809	0.5
power	gci	1	46	0.257786	1.877611	2.11304	4.6066e-06
power	gci	1	47	0.95981	0.522002	2.585162	0.095686
power	gci	1	48	0.894693	0.380141	2.895117	0.1617
power	gci	1	49	0.591899	0.796071	2.833284	0.019592
power	gci	1	50	0.691712	5e-06	3.630304	0.5
power	gci	1	51	0.083621	1.412435	2.864898	0.00052719
power	gci	1	52	0.490229	0.582383	3.155364	0.073996
power	gci	1	53	0.315779	0.186073	3.723669	0.323
power	gci	1	54	0.512095	0.121898	3.601353	0.38223
power	gci	1	55	0.472933	0.465594	3.271967	0.12303
power	gci	1	56	0.752963	0.52612	2.958313	0.085468
power	gci	1	57	0.60931	0.791677	2.801862	0.020429
power	gci	1	58	0.743945	0.358412	3.224269	0.18527
power	gci	1	59	0.838918	0.808988	2.598552	0.019632
power	gci	1	60	0.52163	4e-06	3.486864	0.5
power	gci	1	61	0.279472	0.849822	3.272015	0.024221
power	gci	1	62	0.890512	0.689044	2.743194	0.053183
power	gci	1	63	0.628343	0.831806	2.678627	0.020998
power	gci	1	64	0.639489	0.294294	3.184512	0.22813
power	gci	1	65	0.344977	1.466908	2.461136	0.00021975
power	gci	1	66	0.732943	4e-06	3.379741	0.5
power	gci	1	67	0.66208	5e-06	3.683844	0.5
power	gci	1	68	0.357582	0.844438	3.213387	0.02634
power	gci	1	69	0.866294	1.031743	2.231975	0.0038718
power	gci	1	70	0.139526	0.80581	3.100506	0.022489
power	gci	1	71	0.50416	1.486465	2.265936	9.6782e-05
power	gci	1	72	0.731494	0.422981	3.13641	0.1547
power	gci	1	73	0.628271	0.682539	2.867802	0.039428
power	gci	1	74	0.755143	0.454428	3.067071	0.12249
power	gci	1	75	0.376741	0.379583	3.361971	0.16641
power	gci	1	76	0.576654	0.546199	2.997834	0.081772
power	gci	1	77	0.628301	1.000943	2.470703	0.0064836
power	gci	1	78	0.539513	0.419794	3.276894	0.14835
power	gci	1	79	0.433586	0.662936	2.986979	0.039595
power	gci	1	80	0.871715	0.111323	3.34527	0.39526
power	gci	1	81	0.816931	0.043591	3.159881	0.45582
power	gci	1	82	0.624731	0.727015	2.862493	0.041637
power	gci	1	83	0.706648	0.153007	3.322591	0.36103
power	gci	1	84	0.43266	0.537343	3.22118	0.087343
power	gci	1	85	0.597838	0.58533	3.173003	0.08764
power	gci	1	86	0.580686	0.544446	3.012257	0.089555
power	gci	1	87	0.470188	1.083403	2.63434	0.0040988
power	gci	1	88	0.709937	4e-06	3.382196	0.5
power	gci	1	89	0.477473	0.636485	3.09211	0.060114
power	gci	1	90	0.198316	0.530399	3.307533	0.085002
power	gci	1	91	0.579207	0.644019	3.139031	0.064569
power	gci	1	92	0.532485	0.392223	3.285632	0.16185
power	gci	1	93	0.623245	0.958525	2.740857	0.011631
power	gci	1	94	0.653812	4e-06	3.500334	0.5
power	gci	1	95	0.834505	0.096232	3.249802	0.40541
power	gci	1	96	0.888688	4e-06	3.311496	0.5
power	gci	1	97	0.639252	0.979677	2.529502	0.0064392
power	gci	1	98	0.753394	4e-06	3.358418	0.5
power	gci	1	99	0.582925	0.332944	3.243465	0.20634
power	gci	1	100	0.589147	1.327804	2.351422	0.00083878
type1	gci	1	1	0.988983	4e-06	2.791206	0.5
type1	gci	1	2	0.664766	0.260554	2.797952	0.23314
type1	gci	1	3	0.628485	0.370309	2.634041	0.14693
type1	gci	1	4	0.733236	4e-06	2.985607	0.5
type1	gci	1	5	0.588455	0.108656	2.875957	0.37928
type1	gci	1	6	0.535281	4e-06	3.041632	0.5
type1	gci	1	7	0.63022	4e-06	3.015694	0.5
type1	gci	1	8	0.676595	0.041144	2.947601	0.4514
type1	gci	1	9	1.135412	0.021989	2.610653	0.47635
type1	gci	1	10	1.041559	4e-06	2.649378	0.5
type1	gci	1	11	0.410312	4e-06	3.369477	0.5
type1	gci	1	12	0.614425	4e-06	3.248894	0.5
type1	gci	1	13	0.442065	4e-06	3.298023	0.5
type1	gci	1	14	0.762538	0.426052	2.517614	0.1127
type1	gci	1	15	0.674146	0.476766	2.628154	0.095532
type1	gci	1	16	0.90628	0.224178	2.537983	0.25697
type1	gci	1	17	0.732056	4e-06	2.907759	0.5
type1	gci	1	18	0.775948	0.011137	3.020172	0.48773
type1	gci	1	19	0.676671	0.002935	3.126302	0.49664
type1	gci	1	20	0.646971	0.503834	2.637438	0.081544
type1	gci	1	21	0.799121	4e-06	2.820154	0.5
type1	gci	1	22	0.757197	4e-06	3.069571	0.5
type1	gci	1	23	0.463593	0.019095	3.137398	0.47771
type1	gci	1	24	0.86032	4e-06	2.880012	0.5
type1	gci	1	25	0.461468	0.519171	2.726943	0.078805
type1	gci	1	26	0.575805	4e-06	3.223884	0.5
type1	gci	1	27	0.759607	4e-06	2.976855	0.5
type1	gci	1	28	0.94946	0.186799	2.55689	0.29951
type1	gci	1	29	0.571456	4e-06	3.124944	0.5
type1	gci	1	30	0.552609	4e-06	3.242432	0.5
type1	gci	1	31	0.781474	4e-06	2.894035	0.5
type1	gci	1	32	0.803488	0.400869	2.555258	0.13848
type1	gci	1	33	0.76183	0.193295	2.724474	0.30407
type1	gci	1	34	0.946617	0.209467	2.606921	0.28373
type1	gci	1	35	0.625848	0.313072	2.783602	0.18592
type1	gci	1	36	0.550279	0.306972	3.008071	0.20644
type1	gci	1	37	0.641193	4e-06	3.455505	0.5
type1	gci	1	38	0.311028	0.434029	2.897083	0.11474
type1	gci	1	39	0.9106	0.153118	2.60937	0.336
type1	gci	1	40	0.599493	4e-06	3.132708	0.5
type1	gci	1	41	0.57658	4e-06	3.10968	0.5
type1	gci	1	42	0.573906	0.489727	2.725769	0.099288
type1	gci	1	43	0.809346	4e-06	2.879793	0.5
type1	gci	1	44	0.975386	0.110595	2.654358	0.37251
type1	gci	1	45	0.40371	4e-06	3.286737	0.5
type1	gci	1	46	0.531202	0.720825	2.38248	0.021509
type1	gci	1	47	0.869336	0.34627	2.439174	0.16559
type1	gci	1	48	0.946495	4e-06	2.734599	0.5
type1	gci	1	49	0.720417	0.382457	2.57007	0.12305
type1	gci	1	50	0.560325	4e-06	3.274856	0.5
type1	gci	1	51	0.424681	0.556361	2.827716	0.068058
type1	gci	1	52	0.525077	4e-06	3.195235	0.5
type1	gci	1	53	0.335576	4e-06	3.421676	0.5
type1	gci	1	54	0.540891	0.21823	2.938253	0.26872
type1	gci	1	55	0.546914	4e-06	3.166929	0.5
type1	gci	1	56	0.881006	4e-06	2.884657	0.5
type1	gci	1	57	0.756698	0.165989	2.719815	0.30362
type1	gci	1	58	0.728462	4e-06	3.043502	0.5
type1	gci	1	59	1.001526	4e-06	2.754505	0.5
type1	gci	1	60	0.524851	4e-06	3.013448	0.5
type1	gci	1	61	0.503798	0.18472	3.182317	0.31209
type1	gci	1	62	0.951697	0.021999	2.821028	0.4762
type1	gci	1	63	0.842794	0.248319	2.568712	0.24054
type1	gci	1	64	0.667598	4e-06	2.941834	0.5
type1	gci	1	65	0.496212	0.830289	2.433191	0.0098554
type1	gci	1	66	0.547869	4e-06	3.090569	0.5
type1	gci	1	67	0.64204	4e-06	3.240663	0.5
type1	gci	1	68	0.669637	4e-06	3.176143	0.5
type1	gci	1	69	0.814901	0.585427	2.346706	0.050407
type1	gci	1	70	0.453904	0.23716	2.880524	0.25089
type1	gci	1	71	0.72729	0.241393	2.759245	0.24904
type1	gci	1	72	0.675722	4e-06	3.169178	0.5
type1	gci	1	73	0.720751	0.25934	2.769672	0.22791
type1	gci	1	74	0.755087	0.340667	2.728689	0.16216
type1	gci	1	75	0.331596	4e-06	3.250603	0.5
type1	gci	1	76	0.548532	4e-06	3.127929	0.5
type1	gci	1	77	0.82629	0.104548	2.667558	0.3851
type1	gci	1	78	0.62075	0.089766	3.007536	0.39871
type1	gci	1	79	0.602564	0.219613	2.73507	0.25189
type1	gci	1	80	0.71189	4e-06	3.074637	0.5
type1	gci	1	81	0.588694	4e-06	2.985783	0.5
type1	gci	1	82	0.803724	0.150678	2.717497	0.33839
type1	gci	1	83	0.644302	4e-06	3.073108	0.5
type1	gci	1	84	0.426037	4e-06	3.23903	0.5
type1	gci	1	85	0.817384	4e-06	3.008951	0.5
type1	gci	1	86	0.769516	4e-06	2.854624	0.5
type1	gci	1	87	0.687605	0.185386	2.784297	0.30027
type1	gci	1	88	0.550233	4e-06	3.037676	0.5
type1	gci	1	89	0.636874	4e-06	3.115492	0.5
type1	gci	1	90	0.397674	0.246667	2.902644	0.22899
type1	gci	1	91	0.692642	4e-06	3.199757	0.5
type1	gci	1	92	0.699488	4e-06	3.034838	0.5
type1	gci	1	93	0.759619	0.093982	2.91612	0.40009
type1	gci	1	94	0.460814	4e-06	3.249454	0.5
type1	gci	1	95	0.841516	4e-06	2.813999	0.5
type1	gci	1	96	0.909956	4e-06	2.803384	0.5
type1	gci	1	97	0.806547	0.140122	2.683391	0.33535
type1	gci	1	98	0.646007	4e-06	2.955135	0.5
type1	gci	1	99	0.565362	4e-06	3.168135	0.5
type1	gci	1	100	0.768293	0.057189	2.907608	0.43933
