# Supplementary material for: Genotype–covariate correlation and interaction disentangled by a whole-genome multivariate reaction norm model
Source: Nat Commun. 2019 May 20;10:2239. doi: 10.1038/s41467-019-10128-w (PMC6527612; doi:10.1038/s41467-019-10128-w)
Supplement: Supplementary file 13 — Source Data [file 41467_2019_10128_MOESM13_ESM.zip › data/fs2/fs2.txt]

xseq	densities
-3	0.00443184841193801
-2.9999	0.00443317814374882
-2.9998	0.00443450823018729
-2.9997	0.00443583867133321
-2.9996	0.00443716946726637
-2.9995	0.00443850061806662
-2.9994	0.00443983212381376
-2.9993	0.00444116398458767
-2.9992	0.00444249620046818
-2.9991	0.00444382877153518
-2.999	0.00444516169786855
-2.9989	0.0044464949795482
-2.9988	0.00444782861665403
-2.9987	0.00444916260926597
-2.9986	0.00445049695746396
-2.9985	0.00445183166132795
-2.9984	0.00445316672093791
-2.9983	0.00445450213637383
-2.9982	0.00445583790771567
-2.9981	0.00445717403504348
-2.998	0.00445851051843724
-2.9979	0.00445984735797701
-2.9978	0.00446118455374283
-2.9977	0.00446252210581474
-2.9976	0.00446386001427284
-2.9975	0.0044651982791972
-2.9974	0.00446653690066792
-2.9973	0.00446787587876512
-2.9972	0.00446921521356892
-2.9971	0.00447055490515945
-2.997	0.00447189495361689
-2.9969	0.00447323535902138
-2.9968	0.0044745761214531
-2.9967	0.00447591724099226
-2.9966	0.00447725871771906
-2.9965	0.00447860055171371
-2.9964	0.00447994274305645
-2.9963	0.00448128529182752
-2.9962	0.00448262819810718
-2.9961	0.00448397146197571
-2.996	0.00448531508351339
-2.9959	0.00448665906280052
-2.9958	0.00448800339991742
-2.9957	0.0044893480949444
-2.9956	0.0044906931479618
-2.9955	0.00449203855904999
-2.9954	0.00449338432828932
-2.9953	0.00449473045576017
-2.9952	0.00449607694154295
-2.9951	0.00449742378571804
-2.995	0.00449877098836587
-2.9949	0.00450011854956689
-2.9948	0.00450146646940151
-2.9947	0.00450281474795022
-2.9946	0.00450416338529347
-2.9945	0.00450551238151177
-2.9944	0.0045068617366856
-2.9943	0.00450821145089548
-2.9942	0.00450956152422192
-2.9941	0.00451091195674549
-2.994	0.00451226274854671
-2.9939	0.00451361389970618
-2.9938	0.00451496541030445
-2.9937	0.00451631728042212
-2.9936	0.0045176695101398
-2.9935	0.0045190220995381
-2.9934	0.00452037504869767
-2.9933	0.00452172835769914
-2.9932	0.00452308202662318
-2.9931	0.00452443605555045
-2.993	0.00452579044456165
-2.9929	0.00452714519373747
-2.9928	0.00452850030315863
-2.9927	0.00452985577290584
-2.9926	0.00453121160305985
-2.9925	0.00453256779370142
-2.9924	0.00453392434491131
-2.9923	0.00453528125677029
-2.9922	0.00453663852935917
-2.9921	0.00453799616275874
-2.992	0.00453935415704983
-2.9919	0.00454071251231327
-2.9918	0.00454207122862989
-2.9917	0.00454343030608059
-2.9916	0.0045447897447462
-2.9915	0.00454614954470763
-2.9914	0.00454750970604576
-2.9913	0.00454887022884154
-2.9912	0.00455023111317585
-2.9911	0.00455159235912966
-2.991	0.00455295396678391
-2.9909	0.00455431593621958
-2.9908	0.00455567826751763
-2.9907	0.00455704096075908
-2.9906	0.00455840401602491
-2.9905	0.00455976743339615
-2.9904	0.00456113121295384
-2.9903	0.00456249535477901
-2.9902	0.00456385985895274
-2.9901	0.00456522472555609
-2.99	0.00456658995467014
-2.9899	0.00456795554637602
-2.9898	0.00456932150075481
-2.9897	0.00457068781788765
-2.9896	0.00457205449785569
-2.9895	0.00457342154074006
-2.9894	0.00457478894662196
-2.9893	0.00457615671558253
-2.9892	0.004577524847703
-2.9891	0.00457889334306455
-2.989	0.00458026220174843
-2.9889	0.00458163142383584
-2.9888	0.00458300100940805
-2.9887	0.00458437095854631
-2.9886	0.0045857412713319
-2.9885	0.00458711194784611
-2.9884	0.00458848298817023
-2.9883	0.00458985439238559
-2.9882	0.0045912261605735
-2.9881	0.00459259829281531
-2.988	0.00459397078919237
-2.9879	0.00459534364978606
-2.9878	0.00459671687467774
-2.9877	0.00459809046394882
-2.9876	0.0045994644176807
-2.9875	0.00460083873595482
-2.9874	0.00460221341885259
-2.9873	0.00460358846645547
-2.9872	0.00460496387884491
-2.9871	0.0046063396561024
-2.987	0.00460771579830942
-2.9869	0.00460909230554748
-2.9868	0.00461046917789808
-2.9867	0.00461184641544277
-2.9866	0.00461322401826307
-2.9865	0.00461460198644054
-2.9864	0.00461598032005676
-2.9863	0.0046173590191933
-2.9862	0.00461873808393176
-2.9861	0.00462011751435376
-2.986	0.0046214973105409
-2.9859	0.00462287747257482
-2.9858	0.00462425800053719
-2.9857	0.00462563889450965
-2.9856	0.00462702015457389
-2.9855	0.00462840178081158
-2.9854	0.00462978377330444
-2.9853	0.00463116613213419
-2.9852	0.00463254885738254
-2.9851	0.00463393194913125
-2.985	0.00463531540746207
-2.9849	0.00463669923245676
-2.9848	0.00463808342419712
-2.9847	0.00463946798276494
-2.9846	0.00464085290824202
-2.9845	0.0046422382007102
-2.9844	0.00464362386025131
-2.9843	0.00464500988694719
-2.9842	0.00464639628087972
-2.9841	0.00464778304213077
-2.984	0.00464917017078223
-2.9839	0.00465055766691599
-2.9838	0.004651945530614
-2.9837	0.00465333376195816
-2.9836	0.00465472236103042
-2.9835	0.00465611132791276
-2.9834	0.00465750066268712
-2.9833	0.0046588903654355
-2.9832	0.00466028043623989
-2.9831	0.00466167087518232
-2.983	0.00466306168234479
-2.9829	0.00466445285780935
-2.9828	0.00466584440165805
-2.9827	0.00466723631397296
-2.9826	0.00466862859483615
-2.9825	0.00467002124432972
-2.9824	0.00467141426253576
-2.9823	0.00467280764953641
-2.9822	0.00467420140541378
-2.9821	0.00467559553025004
-2.982	0.00467699002412732
-2.9819	0.00467838488712782
-2.9818	0.00467978011933371
-2.9817	0.00468117572082719
-2.9816	0.00468257169169047
-2.9815	0.00468396803200579
-2.9814	0.00468536474185537
-2.9813	0.00468676182132148
-2.9812	0.00468815927048638
-2.9811	0.00468955708943234
-2.981	0.00469095527824167
-2.9809	0.00469235383699667
-2.9808	0.00469375276577966
-2.9807	0.00469515206467296
-2.9806	0.00469655173375894
-2.9805	0.00469795177311995
-2.9804	0.00469935218283836
-2.9803	0.00470075296299656
-2.9802	0.00470215411367695
-2.9801	0.00470355563496195
-2.98	0.00470495752693398
-2.9799	0.00470635978967548
-2.9798	0.00470776242326892
-2.9797	0.00470916542779675
-2.9796	0.00471056880334146
-2.9795	0.00471197254998554
-2.9794	0.00471337666781149
-2.9793	0.00471478115690186
-2.9792	0.00471618601733916
-2.9791	0.00471759124920595
-2.979	0.00471899685258478
-2.9789	0.00472040282755825
-2.9788	0.00472180917420892
-2.9787	0.00472321589261941
-2.9786	0.00472462298287233
-2.9785	0.00472603044505031
-2.9784	0.00472743827923599
-2.9783	0.00472884648551204
-2.9782	0.00473025506396111
-2.9781	0.0047316640146659
-2.978	0.0047330733377091
-2.9779	0.00473448303317341
-2.9778	0.00473589310114157
-2.9777	0.00473730354169631
-2.9776	0.00473871435492038
-2.9775	0.00474012554089654
-2.9774	0.00474153709970758
-2.9773	0.00474294903143628
-2.9772	0.00474436133616544
-2.9771	0.00474577401397789
-2.977	0.00474718706495646
-2.9769	0.00474860048918398
-2.9768	0.00475001428674333
-2.9767	0.00475142845771736
-2.9766	0.00475284300218898
-2.9765	0.00475425792024106
-2.9764	0.00475567321195654
-2.9763	0.00475708887741832
-2.9762	0.00475850491670936
-2.9761	0.00475992132991259
-2.976	0.004761338117111
-2.9759	0.00476275527838756
-2.9758	0.00476417281382526
-2.9757	0.00476559072350711
-2.9756	0.00476700900751613
-2.9755	0.00476842766593534
-2.9754	0.00476984669884781
-2.9753	0.00477126610633658
-2.9752	0.00477268588848474
-2.9751	0.00477410604537537
-2.975	0.00477552657709156
-2.9749	0.00477694748371644
-2.9748	0.00477836876533313
-2.9747	0.00477979042202478
-2.9746	0.00478121245387453
-2.9745	0.00478263486096557
-2.9744	0.00478405764338105
-2.9743	0.00478548080120419
-2.9742	0.00478690433451819
-2.9741	0.00478832824340628
-2.974	0.00478975252795168
-2.9739	0.00479117718823766
-2.9738	0.00479260222434746
-2.9737	0.00479402763636437
-2.9736	0.00479545342437168
-2.9735	0.00479687958845268
-2.9734	0.00479830612869071
-2.9733	0.00479973304516907
-2.9732	0.00480116033797113
-2.9731	0.00480258800718023
-2.973	0.00480401605287975
-2.9729	0.00480544447515307
-2.9728	0.00480687327408359
-2.9727	0.00480830244975471
-2.9726	0.00480973200224988
-2.9725	0.00481116193165251
-2.9724	0.00481259223804606
-2.9723	0.004814022921514
-2.9722	0.00481545398213982
-2.9721	0.00481688542000698
-2.972	0.00481831723519901
-2.9719	0.00481974942779943
-2.9718	0.00482118199789175
-2.9717	0.00482261494555955
-2.9716	0.00482404827088635
-2.9715	0.00482548197395576
-2.9714	0.00482691605485134
-2.9713	0.00482835051365671
-2.9712	0.00482978535045546
-2.9711	0.00483122056533124
-2.971	0.00483265615836767
-2.9709	0.00483409212964843
-2.9708	0.00483552847925716
-2.9707	0.00483696520727756
-2.9706	0.00483840231379331
-2.9705	0.00483983979888813
-2.9704	0.00484127766264574
-2.9703	0.00484271590514987
-2.9702	0.00484415452648427
-2.9701	0.0048455935267327
-2.97	0.00484703290597894
-2.9699	0.00484847266430679
-2.9698	0.00484991280180003
-2.9697	0.00485135331854249
-2.9696	0.00485279421461799
-2.9695	0.00485423549011038
-2.9694	0.00485567714510352
-2.9693	0.00485711917968127
-2.9692	0.00485856159392753
-2.9691	0.00486000438792618
-2.969	0.00486144756176115
-2.9689	0.00486289111551633
-2.9688	0.0048643350492757
-2.9687	0.00486577936312318
-2.9686	0.00486722405714275
-2.9685	0.00486866913141838
-2.9684	0.00487011458603407
-2.9683	0.00487156042107382
-2.9682	0.00487300663662165
-2.9681	0.00487445323276159
-2.968	0.0048759002095777
-2.9679	0.00487734756715402
-2.9678	0.00487879530557464
-2.9677	0.00488024342492363
-2.9676	0.0048816919252851
-2.9675	0.00488314080674317
-2.9674	0.00488459006938195
-2.9673	0.00488603971328559
-2.9672	0.00488748973853825
-2.9671	0.00488894014522409
-2.967	0.00489039093342729
-2.9669	0.00489184210323205
-2.9668	0.00489329365472258
-2.9667	0.0048947455879831
-2.9666	0.00489619790309783
-2.9665	0.00489765060015105
-2.9664	0.00489910367922699
-2.9663	0.00490055714040995
-2.9662	0.00490201098378421
-2.9661	0.00490346520943408
-2.966	0.00490491981744386
-2.9659	0.0049063748078979
-2.9658	0.00490783018088052
-2.9657	0.00490928593647611
-2.9656	0.00491074207476902
-2.9655	0.00491219859584363
-2.9654	0.00491365549978435
-2.9653	0.00491511278667558
-2.9652	0.00491657045660175
-2.9651	0.00491802850964731
-2.965	0.0049194869458967
-2.9649	0.00492094576543438
-2.9648	0.00492240496834485
-2.9647	0.00492386455471258
-2.9646	0.00492532452462209
-2.9645	0.00492678487815789
-2.9644	0.00492824561540453
-2.9643	0.00492970673644654
-2.9642	0.00493116824136849
-2.9641	0.00493263013025494
-2.964	0.0049340924031905
-2.9639	0.00493555506025976
-2.9638	0.00493701810154733
-2.9637	0.00493848152713784
-2.9636	0.00493994533711594
-2.9635	0.00494140953156628
-2.9634	0.00494287411057353
-2.9633	0.00494433907422237
-2.9632	0.00494580442259749
-2.9631	0.00494727015578361
-2.963	0.00494873627386545
-2.9629	0.00495020277692775
-2.9628	0.00495166966505526
-2.9627	0.00495313693833273
-2.9626	0.00495460459684496
-2.9625	0.00495607264067672
-2.9624	0.00495754106991283
-2.9623	0.0049590098846381
-2.9622	0.00496047908493736
-2.9621	0.00496194867089547
-2.962	0.00496341864259726
-2.9619	0.00496488900012763
-2.9618	0.00496635974357145
-2.9617	0.00496783087301363
-2.9616	0.00496930238853909
-2.9615	0.00497077429023272
-2.9614	0.00497224657817951
-2.9613	0.00497371925246437
-2.9612	0.00497519231317229
-2.9611	0.00497666576038825
-2.961	0.00497813959419725
-2.9609	0.00497961381468427
-2.9608	0.00498108842193437
-2.9607	0.00498256341603255
-2.9606	0.00498403879706389
-2.9605	0.00498551456511343
-2.9604	0.00498699072026626
-2.9603	0.00498846726260745
-2.9602	0.00498994419222212
-2.9601	0.00499142150919538
-2.96	0.00499289921361238
-2.9599	0.00499437730555823
-2.9598	0.00499585578511811
-2.9597	0.00499733465237718
-2.9596	0.00499881390742063
-2.9595	0.00500029355033366
-2.9594	0.00500177358120148
-2.9593	0.00500325400010932
-2.9592	0.0050047348071424
-2.9591	0.005006216002386
-2.959	0.00500769758592536
-2.9589	0.00500917955784577
-2.9588	0.00501066191823253
-2.9587	0.00501214466717094
-2.9586	0.00501362780474633
-2.9585	0.00501511133104402
-2.9584	0.00501659524614935
-2.9583	0.00501807955014772
-2.9582	0.00501956424312446
-2.9581	0.00502104932516498
-2.958	0.00502253479635468
-2.9579	0.00502402065677898
-2.9578	0.0050255069065233
-2.9577	0.00502699354567309
-2.9576	0.0050284805743138
-2.9575	0.00502996799253089
-2.9574	0.00503145580040987
-2.9573	0.00503294399803622
-2.9572	0.00503443258549546
-2.9571	0.00503592156287309
-2.957	0.00503741093025469
-2.9569	0.00503890068772577
-2.9568	0.00504039083537192
-2.9567	0.0050418813732787
-2.9566	0.00504337230153173
-2.9565	0.00504486362021658
-2.9564	0.0050463553294189
-2.9563	0.0050478474292243
-2.9562	0.00504933991971845
-2.9561	0.005050832800987
-2.956	0.00505232607311562
-2.9559	0.00505381973618999
-2.9558	0.00505531379029582
-2.9557	0.00505680823551883
-2.9556	0.00505830307194475
-2.9555	0.00505979829965931
-2.9554	0.00506129391874826
-2.9553	0.00506278992929739
-2.9552	0.00506428633139247
-2.9551	0.0050657831251193
-2.955	0.00506728031056368
-2.9549	0.00506877788781145
-2.9548	0.00507027585694844
-2.9547	0.0050717742180605
-2.9546	0.00507327297123348
-2.9545	0.00507477211655328
-2.9544	0.00507627165410578
-2.9543	0.0050777715839769
-2.9542	0.00507927190625253
-2.9541	0.00508077262101864
-2.954	0.00508227372836113
-2.9539	0.005083775228366
-2.9538	0.00508527712111921
-2.9537	0.00508677940670674
-2.9536	0.0050882820852146
-2.9535	0.0050897851567288
-2.9534	0.00509128862133536
-2.9533	0.00509279247912032
-2.9532	0.00509429673016976
-2.9531	0.00509580137456973
-2.953	0.00509730641240631
-2.9529	0.00509881184376559
-2.9528	0.0051003176687337
-2.9527	0.00510182388739675
-2.9526	0.00510333049984088
-2.9525	0.00510483750615224
-2.9524	0.00510634490641699
-2.9523	0.0051078527007213
-2.9522	0.00510936088915139
-2.9521	0.00511086947179343
-2.952	0.00511237844873366
-2.9519	0.00511388782005831
-2.9518	0.00511539758585362
-2.9517	0.00511690774620585
-2.9516	0.00511841830120127
-2.9515	0.00511992925092618
-2.9514	0.00512144059546686
-2.9513	0.00512295233490965
-2.9512	0.00512446446934085
-2.9511	0.00512597699884682
-2.951	0.00512748992351389
-2.9509	0.00512900324342846
-2.9508	0.0051305169586769
-2.9507	0.0051320310693456
-2.9506	0.00513354557552096
-2.9505	0.00513506047728943
-2.9504	0.00513657577473743
-2.9503	0.00513809146795141
-2.9502	0.00513960755701783
-2.9501	0.00514112404202318
-2.95	0.00514264092305394
-2.9499	0.00514415820019662
-2.9498	0.00514567587353773
-2.9497	0.00514719394316382
-2.9496	0.00514871240916141
-2.9495	0.00515023127161709
-2.9494	0.0051517505306174
-2.9493	0.00515327018624895
-2.9492	0.00515479023859833
-2.9491	0.00515631068775216
-2.949	0.00515783153379706
-2.9489	0.00515935277681968
-2.9488	0.00516087441690666
-2.9487	0.00516239645414468
-2.9486	0.00516391888862042
-2.9485	0.00516544172042058
-2.9484	0.00516696494963186
-2.9483	0.00516848857634099
-2.9482	0.0051700126006347
-2.9481	0.00517153702259974
-2.948	0.00517306184232289
-2.9479	0.0051745870598909
-2.9478	0.00517611267539059
-2.9477	0.00517763868890874
-2.9476	0.00517916510053219
-2.9475	0.00518069191034776
-2.9474	0.00518221911844229
-2.9473	0.00518374672490266
-2.9472	0.00518527472981571
-2.9471	0.00518680313326836
-2.947	0.0051883319353475
-2.9469	0.00518986113614003
-2.9468	0.00519139073573289
-2.9467	0.00519292073421303
-2.9466	0.00519445113166738
-2.9465	0.00519598192818293
-2.9464	0.00519751312384665
-2.9463	0.00519904471874555
-2.9462	0.00520057671296662
-2.9461	0.00520210910659691
-2.946	0.00520364189972343
-2.9459	0.00520517509243325
-2.9458	0.00520670868481341
-2.9457	0.00520824267695102
-2.9456	0.00520977706893315
-2.9455	0.0052113118608469
-2.9454	0.00521284705277942
-2.9453	0.0052143826448178
-2.9452	0.00521591863704922
-2.9451	0.00521745502956083
-2.945	0.0052189918224398
-2.9449	0.00522052901577331
-2.9448	0.00522206660964857
-2.9447	0.0052236046041528
-2.9446	0.00522514299937322
-2.9445	0.00522668179539707
-2.9444	0.00522822099231162
-2.9443	0.00522976059020412
-2.9442	0.00523130058916186
-2.9441	0.00523284098927214
-2.944	0.00523438179062227
-2.9439	0.00523592299329957
-2.9438	0.00523746459739138
-2.9437	0.00523900660298505
-2.9436	0.00524054901016795
-2.9435	0.00524209181902745
-2.9434	0.00524363502965094
-2.9433	0.00524517864212584
-2.9432	0.00524672265653956
-2.9431	0.00524826707297953
-2.943	0.0052498118915332
-2.9429	0.00525135711228805
-2.9428	0.00525290273533151
-2.9427	0.00525444876075112
-2.9426	0.00525599518863433
-2.9425	0.0052575420190687
-2.9424	0.00525908925214174
-2.9423	0.00526063688794098
-2.9422	0.005262184926554
-2.9421	0.00526373336806836
-2.942	0.00526528221257164
-2.9419	0.00526683146015144
-2.9418	0.00526838111089537
-2.9417	0.00526993116489106
-2.9416	0.00527148162222613
-2.9415	0.00527303248298826
-2.9414	0.0052745837472651
-2.9413	0.00527613541514433
-2.9412	0.00527768748671365
-2.9411	0.00527923996206075
-2.941	0.00528079284127337
-2.9409	0.00528234612443924
-2.9408	0.0052838998116461
-2.9407	0.00528545390298171
-2.9406	0.00528700839853386
-2.9405	0.00528856329839032
-2.9404	0.00529011860263891
-2.9403	0.00529167431136743
-2.9402	0.00529323042466373
-2.9401	0.00529478694261564
-2.94	0.00529634386531102
-2.9399	0.00529790119283773
-2.9398	0.00529945892528368
-2.9397	0.00530101706273674
-2.9396	0.00530257560528485
-2.9395	0.00530413455301592
-2.9394	0.00530569390601789
-2.9393	0.00530725366437871
-2.9392	0.00530881382818635
-2.9391	0.0053103743975288
-2.939	0.00531193537249404
-2.9389	0.00531349675317009
-2.9388	0.00531505853964496
-2.9387	0.0053166207320067
-2.9386	0.00531818333034334
-2.9385	0.00531974633474297
-2.9384	0.00532130974529363
-2.9383	0.00532287356208344
-2.9382	0.00532443778520049
-2.9381	0.00532600241473291
-2.938	0.00532756745076882
-2.9379	0.00532913289339637
-2.9378	0.00533069874270371
-2.9377	0.00533226499877903
-2.9376	0.00533383166171049
-2.9375	0.00533539873158631
-2.9374	0.00533696620849471
-2.9373	0.00533853409252389
-2.9372	0.00534010238376212
-2.9371	0.00534167108229763
-2.937	0.00534324018821871
-2.9369	0.00534480970161362
-2.9368	0.00534637962257067
-2.9367	0.00534794995117817
-2.9366	0.00534952068752444
-2.9365	0.00535109183169781
-2.9364	0.00535266338378665
-2.9363	0.0053542353438793
-2.9362	0.00535580771206416
-2.9361	0.0053573804884296
-2.936	0.00535895367306404
-2.9359	0.0053605272660559
-2.9358	0.00536210126749361
-2.9357	0.00536367567746561
-2.9356	0.00536525049606036
-2.9355	0.00536682572336634
-2.9354	0.00536840135947205
-2.9353	0.00536997740446597
-2.9352	0.00537155385843662
-2.9351	0.00537313072147254
-2.935	0.00537470799366225
-2.9349	0.00537628567509434
-2.9348	0.00537786376585735
-2.9347	0.00537944226603988
-2.9346	0.00538102117573051
-2.9345	0.00538260049501788
-2.9344	0.00538418022399058
-2.9343	0.00538576036273728
-2.9342	0.00538734091134661
-2.9341	0.00538892186990725
-2.934	0.00539050323850787
-2.9339	0.00539208501723718
-2.9338	0.00539366720618386
-2.9337	0.00539524980543665
-2.9336	0.00539683281508428
-2.9335	0.0053984162352155
-2.9334	0.00540000006591908
-2.9333	0.00540158430728377
-2.9332	0.00540316895939839
-2.9331	0.00540475402235172
-2.933	0.00540633949623259
-2.9329	0.00540792538112982
-2.9328	0.00540951167713226
-2.9327	0.00541109838432878
-2.9326	0.00541268550280824
-2.9325	0.00541427303265951
-2.9324	0.00541586097397153
-2.9323	0.00541744932683317
-2.9322	0.00541903809133338
-2.9321	0.0054206272675611
-2.932	0.00542221685560528
-2.9319	0.00542380685555488
-2.9318	0.0054253972674989
-2.9317	0.00542698809152632
-2.9316	0.00542857932772616
-2.9315	0.00543017097618744
-2.9314	0.00543176303699918
-2.9313	0.00543335551025045
-2.9312	0.00543494839603031
-2.9311	0.00543654169442784
-2.931	0.00543813540553212
-2.9309	0.00543972952943226
-2.9308	0.00544132406621739
-2.9307	0.00544291901597663
-2.9306	0.00544451437879913
-2.9305	0.00544611015477405
-2.9304	0.00544770634399057
-2.9303	0.00544930294653787
-2.9302	0.00545089996250515
-2.9301	0.00545249739198164
-2.93	0.00545409523505655
-2.9299	0.00545569349181913
-2.9298	0.00545729216235864
-2.9297	0.00545889124676435
-2.9296	0.00546049074512553
-2.9295	0.0054620906575315
-2.9294	0.00546369098407155
-2.9293	0.00546529172483502
-2.9292	0.00546689287991125
-2.9291	0.00546849444938957
-2.929	0.00547009643335938
-2.9289	0.00547169883191003
-2.9288	0.00547330164513094
-2.9287	0.00547490487311149
-2.9286	0.00547650851594112
-2.9285	0.00547811257370926
-2.9284	0.00547971704650536
-2.9283	0.00548132193441888
-2.9282	0.0054829272375393
-2.9281	0.0054845329559561
-2.928	0.00548613908975881
-2.9279	0.00548774563903691
-2.9278	0.00548935260387996
-2.9277	0.00549095998437749
-2.9276	0.00549256778061906
-2.9275	0.00549417599269425
-2.9274	0.00549578462069265
-2.9273	0.00549739366470385
-2.9272	0.00549900312481747
-2.9271	0.00550061300112312
-2.927	0.00550222329371046
-2.9269	0.00550383400266915
-2.9268	0.00550544512808884
-2.9267	0.00550705667005922
-2.9266	0.00550866862866999
-2.9265	0.00551028100401086
-2.9264	0.00551189379617155
-2.9263	0.0055135070052418
-2.9262	0.00551512063131136
-2.9261	0.00551673467446999
-2.926	0.00551834913480748
-2.9259	0.00551996401241361
-2.9258	0.0055215793073782
-2.9257	0.00552319501979106
-2.9256	0.00552481114974203
-2.9255	0.00552642769732095
-2.9254	0.00552804466261769
-2.9253	0.00552966204572211
-2.9252	0.00553127984672412
-2.9251	0.00553289806571361
-2.925	0.0055345167027805
-2.9249	0.00553613575801471
-2.9248	0.00553775523150621
-2.9247	0.00553937512334493
-2.9246	0.00554099543362085
-2.9245	0.00554261616242395
-2.9244	0.00554423730984425
-2.9243	0.00554585887597174
-2.9242	0.00554748086089646
-2.9241	0.00554910326470845
-2.924	0.00555072608749775
-2.9239	0.00555234932935444
-2.9238	0.0055539729903686
-2.9237	0.00555559707063032
-2.9236	0.00555722157022972
-2.9235	0.00555884648925691
-2.9234	0.00556047182780204
-2.9233	0.00556209758595525
-2.9232	0.0055637237638067
-2.9231	0.00556535036144658
-2.923	0.00556697737896507
-2.9229	0.00556860481645239
-2.9228	0.00557023267399875
-2.9227	0.00557186095169439
-2.9226	0.00557348964962954
-2.9225	0.00557511876789448
-2.9224	0.00557674830657946
-2.9223	0.0055783782657748
-2.9222	0.00558000864557078
-2.9221	0.00558163944605773
-2.922	0.00558327066732596
-2.9219	0.00558490230946583
-2.9218	0.00558653437256769
-2.9217	0.00558816685672191
-2.9216	0.00558979976201887
-2.9215	0.00559143308854899
-2.9214	0.00559306683640265
-2.9213	0.0055947010056703
-2.9212	0.00559633559644238
-2.9211	0.00559797060880932
-2.921	0.00559960604286161
-2.9209	0.00560124189868973
-2.9208	0.00560287817638416
-2.9207	0.00560451487603541
-2.9206	0.00560615199773402
-2.9205	0.00560778954157051
-2.9204	0.00560942750763544
-2.9203	0.00561106589601936
-2.9202	0.00561270470681286
-2.9201	0.00561434394010652
-2.92	0.00561598359599097
-2.9199	0.00561762367455679
-2.9198	0.00561926417589464
-2.9197	0.00562090510009516
-2.9196	0.00562254644724902
-2.9195	0.00562418821744687
-2.9194	0.00562583041077941
-2.9193	0.00562747302733736
-2.9192	0.0056291160672114
-2.9191	0.00563075953049228
-2.919	0.00563240341727074
-2.9189	0.00563404772763754
-2.9188	0.00563569246168344
-2.9187	0.00563733761949923
-2.9186	0.00563898320117571
-2.9185	0.0056406292068037
-2.9184	0.005642275636474
-2.9183	0.00564392249027748
-2.9182	0.00564556976830496
-2.9181	0.00564721747064734
-2.918	0.00564886559739548
-2.9179	0.00565051414864028
-2.9178	0.00565216312447264
-2.9177	0.00565381252498351
-2.9176	0.00565546235026379
-2.9175	0.00565711260040445
-2.9174	0.00565876327549645
-2.9173	0.00566041437563077
-2.9172	0.0056620659008984
-2.9171	0.00566371785139032
-2.917	0.0056653702271976
-2.9169	0.00566702302841122
-2.9168	0.00566867625512226
-2.9167	0.00567032990742176
-2.9166	0.00567198398540081
-2.9165	0.00567363848915049
-2.9164	0.0056752934187619
-2.9163	0.00567694877432616
-2.9162	0.0056786045559344
-2.9161	0.00568026076367774
-2.916	0.00568191739764738
-2.9159	0.00568357445793445
-2.9158	0.00568523194463015
-2.9157	0.00568688985782568
-2.9156	0.00568854819761225
-2.9155	0.00569020696408108
-2.9154	0.00569186615732342
-2.9153	0.00569352577743051
-2.9152	0.00569518582449363
-2.9151	0.00569684629860406
-2.915	0.00569850719985308
-2.9149	0.00570016852833201
-2.9148	0.00570183028413217
-2.9147	0.0057034924673449
-2.9146	0.00570515507806153
-2.9145	0.00570681811637345
-2.9144	0.00570848158237203
-2.9143	0.00571014547614866
-2.9142	0.00571180979779473
-2.9141	0.00571347454740168
-2.914	0.00571513972506092
-2.9139	0.00571680533086393
-2.9138	0.00571847136490213
-2.9137	0.00572013782726703
-2.9136	0.00572180471805009
-2.9135	0.00572347203734283
-2.9134	0.00572513978523676
-2.9133	0.00572680796182341
-2.9132	0.00572847656719432
-2.9131	0.00573014560144104
-2.913	0.00573181506465516
-2.9129	0.00573348495692824
-2.9128	0.0057351552783519
-2.9127	0.00573682602901773
-2.9126	0.00573849720901739
-2.9125	0.00574016881844248
-2.9124	0.00574184085738468
-2.9123	0.00574351332593564
-2.9122	0.00574518622418707
-2.9121	0.00574685955223063
-2.912	0.00574853331015805
-2.9119	0.00575020749806104
-2.9118	0.00575188211603135
-2.9117	0.00575355716416071
-2.9116	0.00575523264254092
-2.9115	0.00575690855126372
-2.9114	0.00575858489042092
-2.9113	0.00576026166010432
-2.9112	0.00576193886040574
-2.9111	0.00576361649141702
-2.911	0.00576529455322999
-2.9109	0.00576697304593653
-2.9108	0.0057686519696285
-2.9107	0.0057703313243978
-2.9106	0.00577201111033632
-2.9105	0.00577369132753599
-2.9104	0.00577537197608872
-2.9103	0.00577705305608648
-2.9102	0.0057787345676212
-2.9101	0.00578041651078488
-2.91	0.00578209888566947
-2.9099	0.00578378169236701
-2.9098	0.00578546493096947
-2.9097	0.00578714860156891
-2.9096	0.00578883270425735
-2.9095	0.00579051723912686
-2.9094	0.00579220220626949
-2.9093	0.00579388760577734
-2.9092	0.0057955734377425
-2.9091	0.00579725970225706
-2.909	0.00579894639941317
-2.9089	0.00580063352930295
-2.9088	0.00580232109201857
-2.9087	0.00580400908765217
-2.9086	0.00580569751629594
-2.9085	0.00580738637804208
-2.9084	0.00580907567298279
-2.9083	0.00581076540121029
-2.9082	0.00581245556281681
-2.9081	0.00581414615789459
-2.908	0.00581583718653592
-2.9079	0.00581752864883304
-2.9078	0.00581922054487827
-2.9077	0.00582091287476389
-2.9076	0.00582260563858223
-2.9075	0.00582429883642562
-2.9074	0.0058259924683864
-2.9073	0.00582768653455692
-2.9072	0.00582938103502958
-2.9071	0.00583107596989673
-2.907	0.00583277133925079
-2.9069	0.00583446714318418
-2.9068	0.00583616338178931
-2.9067	0.00583786005515863
-2.9066	0.0058395571633846
-2.9065	0.00584125470655968
-2.9064	0.00584295268477635
-2.9063	0.00584465109812712
-2.9062	0.00584634994670449
-2.9061	0.00584804923060099
-2.906	0.00584974894990914
-2.9059	0.00585144910472152
-2.9058	0.00585314969513068
-2.9057	0.00585485072122921
-2.9056	0.00585655218310968
-2.9055	0.00585825408086473
-2.9054	0.00585995641458695
-2.9053	0.00586165918436899
-2.9052	0.00586336239030351
-2.9051	0.00586506603248315
-2.905	0.0058667701110006
-2.9049	0.00586847462594854
-2.9048	0.00587017957741968
-2.9047	0.00587188496550674
-2.9046	0.00587359079030246
-2.9045	0.00587529705189956
-2.9044	0.00587700375039083
-2.9043	0.00587871088586901
-2.9042	0.00588041845842693
-2.9041	0.00588212646815735
-2.904	0.0058838349151531
-2.9039	0.00588554379950701
-2.9038	0.00588725312131193
-2.9037	0.0058889628806607
-2.9036	0.0058906730776462
-2.9035	0.00589238371236131
-2.9034	0.00589409478489894
-2.9033	0.00589580629535199
-2.9032	0.00589751824381337
-2.9031	0.00589923063037606
-2.903	0.00590094345513297
-2.9029	0.0059026567181771
-2.9028	0.0059043704196014
-2.9027	0.0059060845594989
-2.9026	0.00590779913796258
-2.9025	0.00590951415508548
-2.9024	0.00591122961096062
-2.9023	0.00591294550568107
-2.9022	0.00591466183933987
-2.9021	0.00591637861203012
-2.902	0.0059180958238449
-2.9019	0.00591981347487732
-2.9018	0.00592153156522049
-2.9017	0.00592325009496756
-2.9016	0.00592496906421166
-2.9015	0.00592668847304596
-2.9014	0.00592840832156363
-2.9013	0.00593012860985786
-2.9012	0.00593184933802185
-2.9011	0.00593357050614882
-2.901	0.00593529211433202
-2.9009	0.00593701416266464
-2.9008	0.00593873665124
-2.9007	0.00594045958015132
-2.9006	0.00594218294949192
-2.9005	0.00594390675935508
-2.9004	0.00594563100983413
-2.9003	0.00594735570102238
-2.9002	0.00594908083301318
-2.9001	0.00595080640589988
-2.9	0.00595253241977585
-2.8999	0.00595425887473448
-2.8998	0.00595598577086916
-2.8997	0.00595771310827329
-2.8996	0.00595944088704031
-2.8995	0.00596116910726365
-2.8994	0.00596289776903677
-2.8993	0.00596462687245312
-2.8992	0.00596635641760619
-2.8991	0.00596808640458948
-2.899	0.00596981683349647
-2.8989	0.00597154770442071
-2.8988	0.00597327901745572
-2.8987	0.00597501077269506
-2.8986	0.00597674297023227
-2.8985	0.00597847561016096
-2.8984	0.00598020869257468
-2.8983	0.00598194221756707
-2.8982	0.00598367618523172
-2.8981	0.00598541059566229
-2.898	0.0059871454489524
-2.8979	0.00598888074519572
-2.8978	0.00599061648448593
-2.8977	0.0059923526669167
-2.8976	0.00599408929258174
-2.8975	0.00599582636157478
-2.8974	0.00599756387398952
-2.8973	0.00599930182991973
-2.8972	0.00600104022945915
-2.8971	0.00600277907270154
-2.897	0.00600451835974072
-2.8969	0.00600625809067045
-2.8968	0.00600799826558456
-2.8967	0.00600973888457687
-2.8966	0.00601147994774123
-2.8965	0.00601322145517149
-2.8964	0.00601496340696151
-2.8963	0.00601670580320517
-2.8962	0.00601844864399637
-2.8961	0.00602019192942902
-2.896	0.00602193565959705
-2.8959	0.00602367983459437
-2.8958	0.00602542445451496
-2.8957	0.00602716951945277
-2.8956	0.00602891502950179
-2.8955	0.00603066098475599
-2.8954	0.0060324073853094
-2.8953	0.00603415423125602
-2.8952	0.0060359015226899
-2.8951	0.00603764925970508
-2.895	0.00603939744239561
-2.8949	0.00604114607085558
-2.8948	0.00604289514517907
-2.8947	0.0060446446654602
-2.8946	0.00604639463179307
-2.8945	0.00604814504427182
-2.8944	0.00604989590299058
-2.8943	0.00605164720804353
-2.8942	0.00605339895952483
-2.8941	0.00605515115752866
-2.894	0.00605690380214923
-2.8939	0.00605865689348075
-2.8938	0.00606041043161744
-2.8937	0.00606216441665357
-2.8936	0.00606391884868336
-2.8935	0.00606567372780111
-2.8934	0.00606742905410107
-2.8933	0.00606918482767756
-2.8932	0.00607094104862489
-2.8931	0.00607269771703739
-2.893	0.00607445483300938
-2.8929	0.00607621239663522
-2.8928	0.00607797040800928
-2.8927	0.00607972886722594
-2.8926	0.00608148777437959
-2.8925	0.00608324712956464
-2.8924	0.00608500693287552
-2.8923	0.00608676718440665
-2.8922	0.0060885278842525
-2.8921	0.00609028903250751
-2.892	0.00609205062926618
-2.8919	0.00609381267462298
-2.8918	0.00609557516867243
-2.8917	0.00609733811150904
-2.8916	0.00609910150322735
-2.8915	0.0061008653439219
-2.8914	0.00610262963368726
-2.8913	0.006104394372618
-2.8912	0.00610615956080871
-2.8911	0.00610792519835398
-2.891	0.00610969128534844
-2.8909	0.00611145782188672
-2.8908	0.00611322480806345
-2.8907	0.0061149922439733
-2.8906	0.00611676012971094
-2.8905	0.00611852846537106
-2.8904	0.00612029725104834
-2.8903	0.00612206648683751
-2.8902	0.0061238361728333
-2.8901	0.00612560630913044
-2.89	0.00612737689582369
-2.8899	0.00612914793300782
-2.8898	0.0061309194207776
-2.8897	0.00613269135922785
-2.8896	0.00613446374845336
-2.8895	0.00613623658854896
-2.8894	0.00613800987960949
-2.8893	0.00613978362172982
-2.8892	0.00614155781500478
-2.8891	0.00614333245952926
-2.889	0.00614510755539818
-2.8889	0.00614688310270641
-2.8888	0.0061486591015489
-2.8887	0.00615043555202057
-2.8886	0.00615221245421638
-2.8885	0.00615398980823127
-2.8884	0.00615576761416026
-2.8883	0.00615754587209829
-2.8882	0.0061593245821404
-2.8881	0.00616110374438159
-2.888	0.00616288335891691
-2.8879	0.00616466342584139
-2.8878	0.0061664439452501
-2.8877	0.0061682249172381
-2.8876	0.0061700063419005
-2.8875	0.00617178821933238
-2.8874	0.00617357054962887
-2.8873	0.00617535333288509
-2.8872	0.00617713656919619
-2.8871	0.00617892025865732
-2.887	0.00618070440136367
-2.8869	0.00618248899741041
-2.8868	0.00618427404689273
-2.8867	0.00618605954990586
-2.8866	0.00618784550654502
-2.8865	0.00618963191690545
-2.8864	0.0061914187810824
-2.8863	0.00619320609917115
-2.8862	0.00619499387126697
-2.8861	0.00619678209746517
-2.886	0.00619857077786104
-2.8859	0.00620035991254993
-2.8858	0.00620214950162715
-2.8857	0.00620393954518807
-2.8856	0.00620573004332805
-2.8855	0.00620752099614248
-2.8854	0.00620931240372672
-2.8853	0.00621110426617622
-2.8852	0.00621289658358637
-2.8851	0.00621468935605263
-2.885	0.00621648258367043
-2.8849	0.00621827626653523
-2.8848	0.00622007040474252
-2.8847	0.00622186499838778
-2.8846	0.00622366004756653
-2.8845	0.00622545555237426
-2.8844	0.00622725151290654
-2.8843	0.00622904792925888
-2.8842	0.00623084480152686
-2.8841	0.00623264212980605
-2.884	0.00623443991419204
-2.8839	0.00623623815478042
-2.8838	0.00623803685166683
-2.8837	0.00623983600494687
-2.8836	0.00624163561471621
-2.8835	0.00624343568107048
-2.8834	0.00624523620410537
-2.8833	0.00624703718391656
-2.8832	0.00624883862059975
-2.8831	0.00625064051425066
-2.883	0.00625244286496499
-2.8829	0.00625424567283851
-2.8828	0.00625604893796696
-2.8827	0.00625785266044611
-2.8826	0.00625965684037174
-2.8825	0.00626146147783965
-2.8824	0.00626326657294565
-2.8823	0.00626507212578557
-2.8822	0.00626687813645523
-2.8821	0.0062686846050505
-2.882	0.00627049153166723
-2.8819	0.00627229891640131
-2.8818	0.00627410675934863
-2.8817	0.0062759150606051
-2.8816	0.00627772382026664
-2.8815	0.00627953303842918
-2.8814	0.00628134271518867
-2.8813	0.00628315285064108
-2.8812	0.00628496344488237
-2.8811	0.00628677449800856
-2.881	0.00628858601011563
-2.8809	0.00629039798129959
-2.8808	0.00629221041165651
-2.8807	0.00629402330128239
-2.8806	0.00629583665027333
-2.8805	0.00629765045872537
-2.8804	0.00629946472673463
-2.8803	0.00630127945439719
-2.8802	0.00630309464180917
-2.8801	0.0063049102890667
-2.88	0.00630672639626593
-2.8799	0.006308542963503
-2.8798	0.0063103599908741
-2.8797	0.00631217747847541
-2.8796	0.00631399542640313
-2.8795	0.00631581383475345
-2.8794	0.00631763270362264
-2.8793	0.0063194520331069
-2.8792	0.00632127182330251
-2.8791	0.00632309207430572
-2.879	0.00632491278621283
-2.8789	0.00632673395912013
-2.8788	0.00632855559312392
-2.8787	0.00633037768832054
-2.8786	0.00633220024480631
-2.8785	0.0063340232626776
-2.8784	0.00633584674203076
-2.8783	0.00633767068296218
-2.8782	0.00633949508556825
-2.8781	0.00634131994994537
-2.878	0.00634314527618997
-2.8779	0.0063449710643985
-2.8778	0.00634679731466737
-2.8777	0.00634862402709308
-2.8776	0.00635045120177209
-2.8775	0.00635227883880089
-2.8774	0.00635410693827599
-2.8773	0.00635593550029391
-2.8772	0.00635776452495116
-2.8771	0.00635959401234433
-2.877	0.00636142396256994
-2.8769	0.00636325437572458
-2.8768	0.00636508525190485
-2.8767	0.00636691659120732
-2.8766	0.00636874839372864
-2.8765	0.00637058065956541
-2.8764	0.0063724133888143
-2.8763	0.00637424658157195
-2.8762	0.00637608023793504
-2.8761	0.00637791435800025
-2.876	0.00637974894186429
-2.8759	0.00638158398962385
-2.8758	0.00638341950137568
-2.8757	0.00638525547721651
-2.8756	0.0063870919172431
-2.8755	0.00638892882155222
-2.8754	0.00639076619024064
-2.8753	0.00639260402340517
-2.8752	0.00639444232114261
-2.8751	0.0063962810835498
-2.875	0.00639812031072356
-2.8749	0.00639996000276075
-2.8748	0.00640180015975823
-2.8747	0.0064036407818129
-2.8746	0.00640548186902163
-2.8745	0.00640732342148134
-2.8744	0.00640916543928895
-2.8743	0.0064110079225414
-2.8742	0.00641285087133562
-2.8741	0.00641469428576859
-2.874	0.00641653816593729
-2.8739	0.00641838251193871
-2.8738	0.00642022732386984
-2.8737	0.00642207260182772
-2.8736	0.00642391834590936
-2.8735	0.00642576455621183
-2.8734	0.00642761123283217
-2.8733	0.00642945837586748
-2.8732	0.00643130598541481
-2.8731	0.0064331540615713
-2.873	0.00643500260443405
-2.8729	0.00643685161410019
-2.8728	0.00643870109066687
-2.8727	0.00644055103423123
-2.8726	0.00644240144489047
-2.8725	0.00644425232274175
-2.8724	0.00644610366788228
-2.8723	0.00644795548040928
-2.8722	0.00644980776041997
-2.8721	0.00645166050801159
-2.872	0.0064535137232814
-2.8719	0.00645536740632667
-2.8718	0.00645722155724468
-2.8717	0.00645907617613272
-2.8716	0.00646093126308812
-2.8715	0.00646278681820818
-2.8714	0.00646464284159026
-2.8713	0.0064664993333317
-2.8712	0.00646835629352988
-2.8711	0.00647021372228216
-2.871	0.00647207161968595
-2.8709	0.00647392998583866
-2.8708	0.0064757888208377
-2.8707	0.00647764812478052
-2.8706	0.00647950789776455
-2.8705	0.00648136813988727
-2.8704	0.00648322885124615
-2.8703	0.00648509003193869
-2.8702	0.00648695168206239
-2.8701	0.00648881380171477
-2.87	0.00649067639099336
-2.8699	0.00649253944999572
-2.8698	0.00649440297881939
-2.8697	0.00649626697756197
-2.8696	0.00649813144632102
-2.8695	0.00649999638519418
-2.8694	0.00650186179427903
-2.8693	0.00650372767367323
-2.8692	0.0065055940234744
-2.8691	0.00650746084378021
-2.869	0.00650932813468834
-2.8689	0.00651119589629646
-2.8688	0.00651306412870229
-2.8687	0.00651493283200352
-2.8686	0.0065168020062979
-2.8685	0.00651867165168315
-2.8684	0.00652054176825705
-2.8683	0.00652241235611736
-2.8682	0.00652428341536187
-2.8681	0.00652615494608835
-2.868	0.00652802694839465
-2.8679	0.00652989942237856
-2.8678	0.00653177236813795
-2.8677	0.00653364578577064
-2.8676	0.00653551967537454
-2.8675	0.0065373940370475
-2.8674	0.00653926887088742
-2.8673	0.00654114417699221
-2.8672	0.0065430199554598
-2.8671	0.00654489620638813
-2.867	0.00654677292987512
-2.8669	0.00654865012601876
-2.8668	0.00655052779491704
-2.8667	0.00655240593666793
-2.8666	0.00655428455136944
-2.8665	0.0065561636391196
-2.8664	0.00655804320001643
-2.8663	0.00655992323415799
-2.8662	0.00656180374164233
-2.8661	0.00656368472256755
-2.866	0.0065655661770317
-2.8659	0.00656744810513292
-2.8658	0.0065693305069693
-2.8657	0.00657121338263901
-2.8656	0.00657309673224015
-2.8655	0.00657498055587091
-2.8654	0.00657686485362945
-2.8653	0.00657874962561396
-2.8652	0.00658063487192264
-2.8651	0.0065825205926537
-2.865	0.00658440678790538
-2.8649	0.00658629345777592
-2.8648	0.00658818060236358
-2.8647	0.00659006822176662
-2.8646	0.00659195631608332
-2.8645	0.00659384488541199
-2.8644	0.00659573392985095
-2.8643	0.0065976234494985
-2.8642	0.00659951344445301
-2.8641	0.00660140391481281
-2.864	0.00660329486067628
-2.8639	0.0066051862821418
-2.8638	0.00660707817930777
-2.8637	0.00660897055227259
-2.8636	0.00661086340113469
-2.8635	0.0066127567259925
-2.8634	0.00661465052694448
-2.8633	0.00661654480408909
-2.8632	0.00661843955752482
-2.8631	0.00662033478735015
-2.863	0.00662223049366359
-2.8629	0.00662412667656367
-2.8628	0.00662602333614891
-2.8627	0.00662792047251787
-2.8626	0.00662981808576909
-2.8625	0.00663171617600119
-2.8624	0.00663361474331272
-2.8623	0.00663551378780231
-2.8622	0.00663741330956856
-2.8621	0.00663931330871012
-2.862	0.00664121378532562
-2.8619	0.00664311473951373
-2.8618	0.00664501617137311
-2.8617	0.00664691808100247
-2.8616	0.0066488204685005
-2.8615	0.00665072333396592
-2.8614	0.00665262667749744
-2.8613	0.00665453049919383
-2.8612	0.00665643479915383
-2.8611	0.00665833957747622
-2.861	0.00666024483425979
-2.8609	0.00666215056960332
-2.8608	0.00666405678360565
-2.8607	0.00666596347636557
-2.8606	0.00666787064798196
-2.8605	0.00666977829855365
-2.8604	0.00667168642817952
-2.8603	0.00667359503695844
-2.8602	0.00667550412498933
-2.8601	0.00667741369237108
-2.86	0.00667932373920262
-2.8599	0.00668123426558288
-2.8598	0.00668314527161084
-2.8597	0.00668505675738542
-2.8596	0.00668696872300565
-2.8595	0.00668888116857048
-2.8594	0.00669079409417896
-2.8593	0.00669270749993007
-2.8592	0.00669462138592288
-2.8591	0.00669653575225642
-2.859	0.00669845059902976
-2.8589	0.00670036592634197
-2.8588	0.00670228173429215
-2.8587	0.00670419802297942
-2.8586	0.00670611479250285
-2.8585	0.00670803204296163
-2.8584	0.00670994977445487
-2.8583	0.00671186798708174
-2.8582	0.00671378668094142
-2.8581	0.00671570585613311
-2.858	0.00671762551275597
-2.8579	0.00671954565090927
-2.8578	0.0067214662706922
-2.8577	0.00672338737220403
-2.8576	0.006725308955544
-2.8575	0.00672723102081139
-2.8574	0.00672915356810549
-2.8573	0.0067310765975256
-2.8572	0.00673300010917102
-2.8571	0.00673492410314109
-2.857	0.00673684857953515
-2.8569	0.00673877353845256
-2.8568	0.00674069897999269
-2.8567	0.0067426249042549
-2.8566	0.00674455131133862
-2.8565	0.00674647820134323
-2.8564	0.00674840557436819
-2.8563	0.0067503334305129
-2.8562	0.00675226176987685
-2.8561	0.00675419059255949
-2.856	0.0067561198986603
-2.8559	0.00675804968827877
-2.8558	0.00675997996151442
-2.8557	0.00676191071846676
-2.8556	0.00676384195923535
-2.8555	0.00676577368391971
-2.8554	0.00676770589261943
-2.8553	0.00676963858543406
-2.8552	0.00677157176246322
-2.8551	0.0067735054238065
-2.855	0.00677543956956353
-2.8549	0.00677737419983394
-2.8548	0.00677930931471737
-2.8547	0.0067812449143135
-2.8546	0.00678318099872198
-2.8545	0.00678511756804252
-2.8544	0.00678705462237481
-2.8543	0.00678899216181858
-2.8542	0.00679093018647355
-2.8541	0.00679286869643948
-2.854	0.0067948076918161
-2.8539	0.00679674717270322
-2.8538	0.00679868713920061
-2.8537	0.00680062759140807
-2.8536	0.0068025685294254
-2.8535	0.00680450995335246
-2.8534	0.00680645186328906
-2.8533	0.00680839425933509
-2.8532	0.00681033714159038
-2.8531	0.00681228051015486
-2.853	0.0068142243651284
-2.8529	0.00681616870661091
-2.8528	0.00681811353470232
-2.8527	0.00682005884950258
-2.8526	0.00682200465111164
-2.8525	0.00682395093962946
-2.8524	0.00682589771515603
-2.8523	0.00682784497779133
-2.8522	0.0068297927276354
-2.8521	0.00683174096478823
-2.852	0.00683368968934988
-2.8519	0.00683563890142039
-2.8518	0.00683758860109983
-2.8517	0.00683953878848827
-2.8516	0.00684148946368582
-2.8515	0.00684344062679257
-2.8514	0.00684539227790866
-2.8513	0.0068473444171342
-2.8512	0.00684929704456936
-2.8511	0.00685125016031428
-2.851	0.00685320376446916
-2.8509	0.00685515785713418
-2.8508	0.00685711243840955
-2.8507	0.00685906750839548
-2.8506	0.0068610230671922
-2.8505	0.00686297911489997
-2.8504	0.00686493565161903
-2.8503	0.00686689267744967
-2.8502	0.00686885019249217
-2.8501	0.00687080819684683
-2.85	0.00687276669061397
-2.8499	0.00687472567389392
-2.8498	0.00687668514678703
-2.8497	0.00687864510939364
-2.8496	0.00688060556181413
-2.8495	0.0068825665041489
-2.8494	0.00688452793649831
-2.8493	0.00688648985896282
-2.8492	0.00688845227164282
-2.8491	0.00689041517463877
-2.849	0.00689237856805112
-2.8489	0.00689434245198034
-2.8488	0.00689630682652692
-2.8487	0.00689827169179133
-2.8486	0.0069002370478741
-2.8485	0.00690220289487575
-2.8484	0.00690416923289683
-2.8483	0.00690613606203787
-2.8482	0.00690810338239945
-2.8481	0.00691007119408215
-2.848	0.00691203949718656
-2.8479	0.00691400829181328
-2.8478	0.00691597757806295
-2.8477	0.00691794735603619
-2.8476	0.00691991762583366
-2.8475	0.00692188838755601
-2.8474	0.00692385964130393
-2.8473	0.0069258313871781
-2.8472	0.00692780362527925
-2.8471	0.00692977635570806
-2.847	0.00693174957856529
-2.8469	0.00693372329395169
-2.8468	0.00693569750196799
-2.8467	0.006937672202715
-2.8466	0.00693964739629349
-2.8465	0.00694162308280426
-2.8464	0.00694359926234813
-2.8463	0.00694557593502594
-2.8462	0.00694755310093852
-2.8461	0.00694953076018674
-2.846	0.00695150891287146
-2.8459	0.00695348755909358
-2.8458	0.00695546669895398
-2.8457	0.00695744633255359
-2.8456	0.00695942645999333
-2.8455	0.00696140708137415
-2.8454	0.006963388196797
-2.8453	0.00696536980636285
-2.8452	0.00696735191017267
-2.8451	0.00696933450832748
-2.845	0.00697131760092827
-2.8449	0.00697330118807608
-2.8448	0.00697528526987195
-2.8447	0.00697726984641691
-2.8446	0.00697925491781206
-2.8445	0.00698124048415845
-2.8444	0.0069832265455572
-2.8443	0.0069852131021094
-2.8442	0.00698720015391618
-2.8441	0.00698918770107866
-2.844	0.00699117574369802
-2.8439	0.0069931642818754
-2.8438	0.00699515331571199
-2.8437	0.00699714284530898
-2.8436	0.00699913287076757
-2.8435	0.00700112339218898
-2.8434	0.00700311440967446
-2.8433	0.00700510592332523
-2.8432	0.00700709793324257
-2.8431	0.00700909043952775
-2.843	0.00701108344228206
-2.8429	0.0070130769416068
-2.8428	0.0070150709376033
-2.8427	0.00701706543037287
-2.8426	0.00701906042001686
-2.8425	0.00702105590663665
-2.8424	0.00702305189033358
-2.8423	0.00702504837120906
-2.8422	0.00702704534936447
-2.8421	0.00702904282490126
-2.842	0.00703104079792082
-2.8419	0.00703303926852462
-2.8418	0.00703503823681408
-2.8417	0.00703703770289072
-2.8416	0.00703903766685597
-2.8415	0.00704103812881137
-2.8414	0.00704303908885841
-2.8413	0.00704504054709864
-2.8412	0.00704704250363356
-2.8411	0.00704904495856475
-2.841	0.00705104791199377
-2.8409	0.00705305136402221
-2.8408	0.00705505531475166
-2.8407	0.00705705976428372
-2.8406	0.00705906471272002
-2.8405	0.00706107016016218
-2.8404	0.00706307610671189
-2.8403	0.00706508255247077
-2.8402	0.00706708949754054
-2.8401	0.00706909694202286
-2.84	0.00707110488601945
-2.8399	0.00707311332963202
-2.8398	0.00707512227296233
-2.8397	0.0070771317161121
-2.8396	0.0070791416591831
-2.8395	0.00708115210227711
-2.8394	0.00708316304549592
-2.8393	0.00708517448894132
-2.8392	0.00708718643271514
-2.8391	0.00708919887691922
-2.839	0.00709121182165539
-2.8389	0.00709322526702551
-2.8388	0.00709523921313146
-2.8387	0.00709725366007512
-2.8386	0.0070992686079584
-2.8385	0.00710128405688321
-2.8384	0.00710330000695147
-2.8383	0.00710531645826514
-2.8382	0.00710733341092616
-2.8381	0.00710935086503651
-2.838	0.00711136882069816
-2.8379	0.00711338727801314
-2.8378	0.00711540623708343
-2.8377	0.00711742569801107
-2.8376	0.00711944566089809
-2.8375	0.00712146612584656
-2.8374	0.00712348709295853
-2.8373	0.0071255085623361
-2.8372	0.00712753053408135
-2.8371	0.0071295530082964
-2.837	0.00713157598508336
-2.8369	0.00713359946454438
-2.8368	0.00713562344678161
-2.8367	0.00713764793189721
-2.8366	0.00713967291999336
-2.8365	0.00714169841117224
-2.8364	0.00714372440553609
-2.8363	0.00714575090318709
-2.8362	0.00714777790422751
-2.8361	0.00714980540875957
-2.836	0.00715183341688556
-2.8359	0.00715386192870772
-2.8358	0.00715589094432838
-2.8357	0.00715792046384981
-2.8356	0.00715995048737435
-2.8355	0.00716198101500432
-2.8354	0.00716401204684208
-2.8353	0.00716604358298997
-2.8352	0.00716807562355038
-2.8351	0.00717010816862568
-2.835	0.00717214121831829
-2.8349	0.0071741747727306
-2.8348	0.00717620883196507
-2.8347	0.00717824339612413
-2.8346	0.00718027846531023
-2.8345	0.00718231403962584
-2.8344	0.00718435011917346
-2.8343	0.00718638670405557
-2.8342	0.00718842379437468
-2.8341	0.00719046139023335
-2.834	0.00719249949173408
-2.8339	0.00719453809897945
-2.8338	0.00719657721207201
-2.8337	0.00719861683111436
-2.8336	0.00720065695620908
-2.8335	0.00720269758745879
-2.8334	0.0072047387249661
-2.8333	0.00720678036883367
-2.8332	0.00720882251916412
-2.8331	0.00721086517606015
-2.833	0.00721290833962441
-2.8329	0.00721495200995962
-2.8328	0.00721699618716846
-2.8327	0.00721904087135366
-2.8326	0.00722108606261796
-2.8325	0.0072231317610641
-2.8324	0.00722517796679486
-2.8323	0.00722722467991299
-2.8322	0.00722927190052131
-2.8321	0.0072313196287226
-2.832	0.00723336786461969
-2.8319	0.00723541660831539
-2.8318	0.00723746585991259
-2.8317	0.00723951561951411
-2.8316	0.00724156588722283
-2.8315	0.00724361666314166
-2.8314	0.00724566794737347
-2.8313	0.0072477197400212
-2.8312	0.00724977204118777
-2.8311	0.00725182485097612
-2.831	0.00725387816948921
-2.8309	0.00725593199683001
-2.8308	0.0072579863331015
-2.8307	0.00726004117840669
-2.8306	0.00726209653284859
-2.8305	0.00726415239653022
-2.8304	0.00726620876955462
-2.8303	0.00726826565202485
-2.8302	0.00727032304404396
-2.8301	0.00727238094571506
-2.83	0.00727443935714122
-2.8299	0.00727649827842557
-2.8298	0.00727855770967122
-2.8297	0.00728061765098132
-2.8296	0.007282678102459
-2.8295	0.00728473906420745
-2.8294	0.00728680053632983
-2.8293	0.00728886251892935
-2.8292	0.00729092501210919
-2.8291	0.00729298801597261
-2.829	0.00729505153062281
-2.8289	0.00729711555616305
-2.8288	0.00729918009269659
-2.8287	0.00730124514032672
-2.8286	0.00730331069915673
-2.8285	0.00730537676928989
-2.8284	0.00730744335082955
-2.8283	0.00730951044387903
-2.8282	0.00731157804854169
-2.8281	0.00731364616492086
-2.828	0.00731571479311995
-2.8279	0.00731778393324232
-2.8278	0.00731985358539138
-2.8277	0.00732192374967054
-2.8276	0.00732399442618325
-2.8275	0.00732606561503292
-2.8274	0.00732813731632304
-2.8273	0.00733020953015705
-2.8272	0.00733228225663846
-2.8271	0.00733435549587074
-2.827	0.00733642924795744
-2.8269	0.00733850351300205
-2.8268	0.00734057829110813
-2.8267	0.00734265358237924
-2.8266	0.00734472938691892
-2.8265	0.00734680570483078
-2.8264	0.0073488825362184
-2.8263	0.00735095988118539
-2.8262	0.00735303773983538
-2.8261	0.00735511611227201
-2.826	0.00735719499859891
-2.8259	0.00735927439891977
-2.8258	0.00736135431333825
-2.8257	0.00736343474195806
-2.8256	0.00736551568488289
-2.8255	0.00736759714221648
-2.8254	0.00736967911406254
-2.8253	0.00737176160052484
-2.8252	0.00737384460170712
-2.8251	0.00737592811771318
-2.825	0.00737801214864679
-2.8249	0.00738009669461177
-2.8248	0.00738218175571192
-2.8247	0.00738426733205109
-2.8246	0.00738635342373311
-2.8245	0.00738844003086184
-2.8244	0.00739052715354117
-2.8243	0.00739261479187497
-2.8242	0.00739470294596715
-2.8241	0.00739679161592161
-2.824	0.0073988808018423
-2.8239	0.00740097050383314
-2.8238	0.00740306072199811
-2.8237	0.00740515145644115
-2.8236	0.00740724270726628
-2.8235	0.00740933447457747
-2.8234	0.00741142675847874
-2.8233	0.00741351955907412
-2.8232	0.00741561287646765
-2.8231	0.00741770671076338
-2.823	0.00741980106206537
-2.8229	0.00742189593047771
-2.8228	0.00742399131610451
-2.8227	0.00742608721904984
-2.8226	0.00742818363941786
-2.8225	0.00743028057731268
-2.8224	0.00743237803283847
-2.8223	0.00743447600609938
-2.8222	0.0074365744971996
-2.8221	0.00743867350624332
-2.822	0.00744077303333473
-2.8219	0.00744287307857808
-2.8218	0.00744497364207757
-2.8217	0.00744707472393747
-2.8216	0.00744917632426203
-2.8215	0.00745127844315554
-2.8214	0.00745338108072226
-2.8213	0.00745548423706654
-2.8212	0.00745758791229265
-2.8211	0.00745969210650495
-2.821	0.00746179681980776
-2.8209	0.00746390205230547
-2.8208	0.00746600780410242
-2.8207	0.00746811407530303
-2.8206	0.00747022086601168
-2.8205	0.00747232817633277
-2.8204	0.00747443600637076
-2.8203	0.00747654435623006
-2.8202	0.00747865322601515
-2.8201	0.00748076261583048
-2.82	0.00748287252578056
-2.8199	0.00748498295596986
-2.8198	0.00748709390650291
-2.8197	0.00748920537748422
-2.8196	0.00749131736901834
-2.8195	0.00749342988120981
-2.8194	0.00749554291416321
-2.8193	0.0074976564679831
-2.8192	0.00749977054277411
-2.8191	0.00750188513864081
-2.819	0.00750400025568786
-2.8189	0.00750611589401985
-2.8188	0.00750823205374147
-2.8187	0.00751034873495737
-2.8186	0.00751246593777221
-2.8185	0.00751458366229071
-2.8184	0.00751670190861755
-2.8183	0.00751882067685746
-2.8182	0.00752093996711518
-2.8181	0.00752305977949545
-2.818	0.00752518011410302
-2.8179	0.00752730097104268
-2.8178	0.00752942235041921
-2.8177	0.00753154425233742
-2.8176	0.00753366667690211
-2.8175	0.00753578962421813
-2.8174	0.00753791309439031
-2.8173	0.00754003708752352
-2.8172	0.0075421616037226
-2.8171	0.00754428664309248
-2.817	0.00754641220573802
-2.8169	0.00754853829176417
-2.8168	0.00755066490127581
-2.8167	0.00755279203437793
-2.8166	0.00755491969117545
-2.8165	0.00755704787177335
-2.8164	0.00755917657627662
-2.8163	0.00756130580479024
-2.8162	0.00756343555741923
-2.8161	0.00756556583426861
-2.816	0.00756769663544343
-2.8159	0.00756982796104871
-2.8158	0.00757195981118955
-2.8157	0.00757409218597101
-2.8156	0.00757622508549819
-2.8155	0.00757835850987619
-2.8154	0.00758049245921015
-2.8153	0.00758262693360517
-2.8152	0.00758476193316643
-2.8151	0.00758689745799908
-2.815	0.0075890335082083
-2.8149	0.00759117008389926
-2.8148	0.0075933071851772
-2.8147	0.00759544481214731
-2.8146	0.00759758296491483
-2.8145	0.00759972164358501
-2.8144	0.00760186084826309
-2.8143	0.00760400057905437
-2.8142	0.00760614083606411
-2.8141	0.00760828161939764
-2.814	0.00761042292916025
-2.8139	0.00761256476545729
-2.8138	0.00761470712839407
-2.8137	0.00761685001807598
-2.8136	0.00761899343460837
-2.8135	0.00762113737809663
-2.8134	0.00762328184864616
-2.8133	0.00762542684636237
-2.8132	0.00762757237135068
-2.8131	0.00762971842371653
-2.813	0.00763186500356538
-2.8129	0.0076340121110027
-2.8128	0.00763615974613395
-2.8127	0.00763830790906465
-2.8126	0.00764045659990029
-2.8125	0.0076426058187464
-2.8124	0.00764475556570852
-2.8123	0.00764690584089219
-2.8122	0.00764905664440298
-2.8121	0.00765120797634646
-2.812	0.00765335983682824
-2.8119	0.0076555122259539
-2.8118	0.00765766514382907
-2.8117	0.00765981859055939
-2.8116	0.00766197256625051
-2.8115	0.00766412707100807
-2.8114	0.00766628210493776
-2.8113	0.00766843766814526
-2.8112	0.00767059376073629
-2.8111	0.00767275038281654
-2.811	0.00767490753449176
-2.8109	0.00767706521586768
-2.8108	0.00767922342705007
-2.8107	0.00768138216814469
-2.8106	0.00768354143925734
-2.8105	0.00768570124049379
-2.8104	0.00768786157195989
-2.8103	0.00769002243376145
-2.8102	0.00769218382600429
-2.8101	0.0076943457487943
-2.81	0.00769650820223732
-2.8099	0.00769867118643926
-2.8098	0.00770083470150598
-2.8097	0.00770299874754342
-2.8096	0.00770516332465748
-2.8095	0.00770732843295412
-2.8094	0.00770949407253928
-2.8093	0.00771166024351893
-2.8092	0.00771382694599903
-2.8091	0.0077159941800856
-2.809	0.00771816194588462
-2.8089	0.00772033024350214
-2.8088	0.00772249907304416
-2.8087	0.00772466843461676
-2.8086	0.00772683832832598
-2.8085	0.00772900875427791
-2.8084	0.00773117971257863
-2.8083	0.00773335120333424
-2.8082	0.00773552322665087
-2.8081	0.00773769578263464
-2.808	0.0077398688713917
-2.8079	0.0077420424930282
-2.8078	0.00774421664765033
-2.8077	0.00774639133536425
-2.8076	0.00774856655627619
-2.8075	0.00775074231049234
-2.8074	0.00775291859811894
-2.8073	0.00775509541926223
-2.8072	0.00775727277402846
-2.8071	0.0077594506625239
-2.807	0.00776162908485484
-2.8069	0.00776380804112757
-2.8068	0.00776598753144841
-2.8067	0.00776816755592367
-2.8066	0.0077703481146597
-2.8065	0.00777252920776285
-2.8064	0.00777471083533948
-2.8063	0.00777689299749597
-2.8062	0.00777907569433872
-2.8061	0.00778125892597413
-2.806	0.00778344269250863
-2.8059	0.00778562699404865
-2.8058	0.00778781183070063
-2.8057	0.00778999720257106
-2.8056	0.00779218310976638
-2.8055	0.00779436955239311
-2.8054	0.00779655653055773
-2.8053	0.00779874404436678
-2.8052	0.00780093209392677
-2.8051	0.00780312067934427
-2.805	0.00780530980072582
-2.8049	0.007807499458178
-2.8048	0.0078096896518074
-2.8047	0.00781188038172062
-2.8046	0.00781407164802427
-2.8045	0.00781626345082497
-2.8044	0.00781845579022938
-2.8043	0.00782064866634415
-2.8042	0.00782284207927595
-2.8041	0.00782503602913146
-2.804	0.00782723051601738
-2.8039	0.00782942554004041
-2.8038	0.0078316211013073
-2.8037	0.00783381719992476
-2.8036	0.00783601383599957
-2.8035	0.00783821100963847
-2.8034	0.00784040872094827
-2.8033	0.00784260697003574
-2.8032	0.00784480575700769
-2.8031	0.00784700508197095
-2.803	0.00784920494503236
-2.8029	0.00785140534629876
-2.8028	0.00785360628587701
-2.8027	0.00785580776387399
-2.8026	0.00785800978039661
-2.8025	0.00786021233555174
-2.8024	0.00786241542944633
-2.8023	0.00786461906218729
-2.8022	0.00786682323388157
-2.8021	0.00786902794463614
-2.802	0.00787123319455796
-2.8019	0.00787343898375404
-2.8018	0.00787564531233135
-2.8017	0.00787785218039693
-2.8016	0.00788005958805779
-2.8015	0.00788226753542099
-2.8014	0.00788447602259357
-2.8013	0.00788668504968262
-2.8012	0.00788889461679521
-2.8011	0.00789110472403844
-2.801	0.00789331537151941
-2.8009	0.00789552655934527
-2.8008	0.00789773828762314
-2.8007	0.00789995055646019
-2.8006	0.00790216336596356
-2.8005	0.00790437671624046
-2.8004	0.00790659060739807
-2.8003	0.00790880503954359
-2.8002	0.00791102001278426
[truncated: 58,002 more rows]
