# Supplementary material for: Genotype–covariate correlation and interaction disentangled by a whole-genome multivariate reaction norm model
Source: Nat Commun. 2019 May 20;10:2239. doi: 10.1038/s41467-019-10128-w (PMC6527612; doi:10.1038/s41467-019-10128-w)
Supplement: Supplementary file 13 — Source Data [file 41467_2019_10128_MOESM13_ESM.zip › data/figure2/f2_rrm_p.txt]

0.697048699851958
0.626065675778765
0.573498475875953
0.445436757777225
0.82679375865465
0.879501508172223
0.493072034997537
0.7318351465611
0.0152954481711652
0.96782886469986
0.783017682681885
0.619898204942487
0.802679317772907
0.352713205948767
0.472272088876977
0.608778979981235
0.484663714840912
0.62256950640561
0.613300653993309
0.755405944042337
0.00367206905710359
0.753369098971648
0.230109499170757
0.224158923226187
0.382892885975098
0.140057811825402
0.096269858983019
0.774141968792006
0.129044238409737
0.889496239091524
0.803080757783515
0.966861519589011
0.572409863281127
0.591259660616885
0.634321091042542
0.726439554788328
0.451039662448851
0.0490115154156059
0.528083956179792
0.600075378994303
0.810746379031708
0.0870128038906386
0.371576691021789
0.410820047910112
0.835771523916842
0.477830123416198
0.839624928963808
0.06547414153596
0.466312159009429
0.274418764972616
0.455709378727171
0.0429937724723967
0.956379957315664
0.268313286961033
0.914296830869356
0.236761967284778
0.801636512630815
0.375686597668267
0.858473042359352
0.721155855006432
0.415904338788405
0.559842379528581
0.175099656750098
0.27689968123439
0.41341638408352
0.598277850497845
0.68687702891082
0.90683025166844
0.439859465358442
0.317175509686564
0.512733019041596
0.663185857517364
0.799714891867549
0.195362201449855
0.179424638578514
0.735797745741211
0.000304116410676473
0.0356039034380141
0.783330952404646
0.409098222074473
0.930344808240936
0.446373157844367
0.49445457134281
0.972582863923824
0.36633758767727
0.668445775110663
0.896730417497896
0.466965453231341
0.824646887024834
0.850781449066883
0.257560663555847
0.321036646120202
0.197542801828907
0.744754980449819
0.331277131043066
0.38798057695752
0.336485574519556
0.919339317566486
0.473028329050227
0.103374185991049
0.779735904972491
0.0993804365582348
0.943933084889245
0.15980515293789
0.240773168078694
0.084754198002135
0.345452543919239
0.461026386544415
0.999500124979067
0.240869496610542
0.619588333314316
0.528770911747146
0.5572730186428
0.847215660377722
0.895117754579258
0.257612180839985
0.161993349023975
0.461764619191328
0.169263264166521
0.794295278172885
0.25497239361965
0.0957035391015449
0.599056117467902
0.244778881609562
0.976676302154652
0.922378148628253
0.330946019495322
0.186169077380729
0.135105408703852
0.546347532124005
0.531315113322774
0.557607482783363
0.267055173395306
0.81245073537598
0.947526854449014
0.373140595023662
0.000649699896098586
0.566884329769256
0.903210175640675
0.839792870743558
0.812288261477246
0.548482447878344
0.99700449550367
0.629015110196651
0.402564478468502
0.597142201790233
0.0208813262555161
0.372022850693505
0.982947075560214
0.643199717711082
0.411930760827151
0.925334486320688
0.862689883089429
0.430245200110766
0.993223067683523
0.204804379862186
0.390627835358677
0.148659027719928
0.557495972437987
0.280354613593127
0.158960426130752
0.505604770939798
0.48675225596029
0.980590831201902
0.571151945798036
0.45739862660999
0.87853458841624
0.581874785259912
0.096067904405708
0.684271849177693
0.0250169921248894
0.203619952618168
0.995410563795764
0.361678349294786
0.704617624432666
0.461903169358852
0.518819105960491
0.881438541445446
0.331111533880251
0.183397380912583
0.954660021798841
0.527872764837977
0.0609988663138563
0.228184674957231
0.816278241426002
0.3343723789558
0.714694571699847
0.506718325897136
0.633053716657042
0.985308981694612
0.416987097044953
0.964833240835368
0.443969239213825
0.944688533496119
0.740373863070237
0.700893029918062
0.110758845962091
0.816115002101863
0.973361241524294
0.866320800187131
0.931555042974539
0.854362245561322
0.415073361365453
0.449733542217682
0.0557878039884126
0.810422145331977
0.779502019285133
0.697815875290578
0.050691349715148
0.484906107291445
0.965991735682847
0.673073999971831
0.56546888898325
0.500073595695662
0.867968374407529
0.497678994077986
0.491201916739857
0.45361792960583
0.0799143374404183
0.730738216744737
0.466312159009429
0.586959180942762
0.622694032758797
0.147312367166231
0.457307156031845
0.330681368554283
0.973750663900089
0.976188086067668
0.861655276118317
0.410368394312638
0.605985027690132
0.905561577595079
0.922285915424102
0.136313213600449
0.924224750911795
0.926260283629544
0.265059751779267
0.440519749646027
0.13736687674244
0.512938153273272
0.386161346785463
0.131112440434932
0.176153412797529
0.08812491344804
0.838114963467545
0.54318788826197
0.574359369098442
0.398041105054274
0.0294341415849528
0.792708275148962
0.239859966222528
0.213247887259672
0.423331381008253
0.894849259528612
0.583331292097779
0.509258262075128
0.666110304355248
0.971707933124209
0.0380520621632477
0.303704527268422
0.954946462769958
0.618474077445479
0.867014134123704
0.841137614844048
0.208045182357081
0.347427245974145
0.619898204942487
0.312985004041755
0.635908877676792
0.480225256876688
0.0035892931141715
0.366630775006633
0.865541462221651
0.274583465636942
0.0340917452083486
0.0240024348907347
0.913382991034371
0.8376960107334
0.669717029392643
0.825719625106561
0.417780125668046
0.278065105573599
0.576834431956824
0.376363442521691
0.67341062112016
0.732860433299615
0.609753806001814
0.231586922677575
0.992627312587916
0.102151323639557
0.517109824776259
0.824069836194853
0.417947271145518
0.166759937626749
0.690181964149114
0.932766852034692
0.0891174603660702
0.879149777919782
0.878358899068521
0.846199611336874
0.67005197163599
0.530837144838381
0.412920581963512
0.958773898388067
0.817013222534431
0.31895667514917
0.0329521094617036
0.5679624338705
0.784193090541653
0.306419561542107
0.870663251269097
0.345521641337674
0.758585321025532
0.586607111065544
0.744159414722986
0.941199644347153
0.843749187296617
0.815054741917651
0.503687118656932
0.146182417826876
0.723322571020877
0.365240221786208
0.326508270436385
0.902487896450541
0.714051635949801
0.487921864342949
0.916677095633579
0.214531220733526
0.109854336980263
0.861569114898664
0.996805114542927
0.105620795501472
0.408035948251544
0.262684916800767
0.2113584017458
0.324782354320921
0.74676853597308
0.555437048698164
0.40083716759113
0.661662282828142
0.952657339305953
0.751638341178373
0.838953497628386
0.322807212267537
0.47530432304521
0.324003811295782
0.337766652208916
0.717056959582817
0.913291657301846
0.760104009849796
0.604169796814977
0.821354887864465
0.77639023891784
0.932300585185854
0.544438658239122
0.597321371324675
0.176983282503748
0.0427024065863601
0.905199425400223
0.708716281269886
0.205563559684292
0.0229210402967525
0.752766644706459
0.000863169049673169
0.0755999240822624
0.530359606333069
0.326149308804162
0.725568350149469
0.648236292615564
0.660274249978394
0.109262722357673
0.855730319321029
0.764219673794584
0.718133352114333
0.176153412797529
0.7218051874317
0.563493207331651
0.635146244694499
0.748263567578592
0.770203895374614
0.710774541520079
0.374786030946427
0.181227886175284
0.802197854636114
0.333237443351029
0.0127783876495283
0.434352005953063
0.954182811100461
0.726366914464779
0.254488406005322
0.215649688577565
0.0835508375044736
0.69516920681974
0.941576199510809
0.0835591930059331
0.7897806739329
0.992528054818525
0.343042819985718
0.500273665145113
0.437403136492679
0.35310140394553
0.0354405015945635
0.815054741917651
0.938755703772391
0.626504075174014
0.286189814855391
0.47383316112295
0.444947046733942
0.888340645279517
0.0499666248216845
0.490171475056413
0.715195033041433
0.0173424157625719
0.223331067687395
0.148703632118659
0.842821573471387
0.592384121872095
0.840633083650145
0.411107722618258
0.883733263499006
0.0847881064625673
0.764066845143585
0.27376094963076
0.678751634250921
0.761168900713337
0.0951215244624416
0.624252715382477
0.86096622755377
0.198850896284424
0.282662972762755
0.720146943212393
0.981670074591663
0.65272458985298
0.0611943753336645
0.774606593346945
0.259889172098886
0.783722715813619
0.574819040437625
0.0940056868630061
0.601276730703795
0.77895655880468
0.0783554306408502
0.389340888132701
0.0739696799607507
0.118398408304078
0.23386763174115
0.0718194462831555
0.417237364375998
0.0248673395787281
0.39617470134517
0.861913811479257
0.590255373079689
0.435352165308761
0.993123750342504
0.107819149191224
0.900594660461817
0.551231727589911
0.349203650910954
0.169568212413261
0.274858186439893
0.984225737708663
0.786863884826601
0.226457044738061
0.102212632824595
0.811963411147134
0.147415521923274
0.907465255070329
0.607501885541398
0.234265544845371
0.971707933124209
0.97093087764154
0.153354966844928
0.276097835397121
0.553330393094044
0.784506830521603
0.911375757220964
0.826049979022899
0.879765398205934
0.375686597668267
0.112387787450622
0.624939771181063
0.309004326674406
0.309097041879181
0.34116126349915
0.808560316321011
0.102838035423443
0.528718037299631
0.883114866678248
0.862948728879807
0.123070243653936
0.0766351063335471
0.384619786574193
0.210451511828872
0.0284929098457662
0.29191284421
0.231679575976048
0.913748417311908
0.0876941575858854
0.955137471162232
0.434525781508195
