# Supplementary material for: Genotype–covariate correlation and interaction disentangled by a whole-genome multivariate reaction norm model
Source: Nat Commun. 2019 May 20;10:2239. doi: 10.1038/s41467-019-10128-w (PMC6527612; doi:10.1038/s41467-019-10128-w)
Supplement: Supplementary file 13 — Source Data [file 41467_2019_10128_MOESM13_ESM.zip › data/fs15/fs15_lr_10k.txt]

nind	simu	alpha1_g1	se_alpha1_g1	alpha1_g2	se_alpha1_g2	g1_lr	g2_lr	p1	p2	meta_lr	meta_p	alpha1_g0	se_alpha1_g0	full_lr	full_p
10	1	0.1234	0.1149	0.3521	0.116	3.24759999999878	13.0636000000013	0.355002587912567	0.00450106610235777	12.8781423965373	0.0118868183302819	0.2356	0.0587	18.4743999999992	0.000351077003305044
10	2	0.0641	0.1068	0.2742	0.108	4.26540000000023	7.83060000000114	0.234195127971861	0.0496455519098136	8.90889422463651	0.0634174732330609	0.1609	0.0547	9.94399999999587	0.0190482032812074
10	3	-0.0078	0.1075	0.1388	0.1106	1.23880000000281	2.94519999999829	0.743714292692537	0.400151658278036	2.42401998227319	0.658290871950602	0.1274	0.0549	12.0662000000011	0.00715979364152321
10	4	0.6174	0.1554	0.3757	0.1529	18.9027999999998	6.45760000000155	0.000286346535028066	0.0913497371122634	21.1027353872916	0.000302156987753517	0.6203	0.0809	65.5570000000007	3.81247746000345e-14
10	5	0.1593	0.1109	0.0905	0.11	7.64400000000023	2.38000000000102	0.053971658730234	0.497368474581677	7.23544067711793	0.123957168489265	0.1567	0.0562	10.8688000000038	0.0124568960899527
10	6	0.5594	0.1517	0.5843	0.1513	14.9864000000016	19.9091999999982	0.00182830806180379	0.000177258051145521	29.8845365344559	5.16660734874254e-06	0.607	0.0796	66.9520000000048	1.9174629009431e-14
10	7	0.7964	0.1899	0.8361	0.1956	21.1884000000027	19.6882000000005	9.62048689775818e-05	0.000196963468935119	35.5630457436005	3.55888160545563e-07	0.906	0.1011	94.2502000000022	2.67575911076808e-20
10	8	0.4421	0.1349	0.3741	0.132	16.7613999999994	9.45739999999932	0.000791251672759688	0.0237888981335862	21.7608614850891	0.000223625412512021	0.4457	0.0697	55.1860000000015	6.26661471347401e-12
10	9	0.2761	0.1106	0.3778	0.1128	8.49539999999979	13.1265999999996	0.0368095099539347	0.00437067279589652	17.4696747367705	0.00156616325750407	0.2372	0.0558	21.0964000000022	0.000100532954069301
10	10	0.66	0.1519	0.7316	0.1579	26.6507999999994	27.2387999999992	6.96805629313636e-06	5.24626394148448e-06	48.064337209043	9.1508252577316e-10	0.5933	0.0798	62.823000000004	1.4652552814659e-13
10	11	0.2352	0.122	0.0861	0.121	3.96540000000095	3.37000000000262	0.265224624812519	0.338018173995002	4.82366757393438	0.305873435282548	0.2139	0.0622	13.5605999999971	0.0035685705825197
10	12	0.0868	0.0953	0.064	0.0968	2.27119999999923	1.30359999999928	0.518060663581491	0.72827839860437	1.94946964128159	0.745052420990431	0.0631	0.0486	1.81160000000091	0.612413905052256
10	13	0.8895	0.1611	0.764	0.1718	35.3326000000015	22.834600000002	1.03623682412789e-07	4.37189076973111e-05	52.2404596350907	1.22863162430316e-10	0.7956	0.0881	97.4636000000028	5.45505059773347e-21
10	14	0.247	0.1216	0.267	0.1124	5.4842000000026	6.88160000000062	0.1395866923709	0.075768876057687	9.09827419361693	0.0586894873580756	0.2493	0.0593	20.254200000003	0.000150347224838281
10	15	0.4992	0.1519	0.5424	0.1568	12.8852000000006	15.6041999999979	0.00489156005918297	0.00136678099160278	23.8310818818268	8.63493198090383e-05	0.5501	0.0804	57.0291999999972	2.53325952278652e-12
10	16	0.7346	0.1664	0.6153	0.1674	23.2520000000004	14.3466000000008	3.57817709937569e-05	0.0024693950592357	32.4837081159711	1.52347864670493e-06	0.7674	0.0865	94.0009999999966	3.02689283345931e-20
10	17	0.009	0.101	0.1794	0.1023	1.36419999999998	3.68960000000152	0.713947481459508	0.296991287560015	3.1019967003024	0.540903949864796	0.1296	0.0532	8.14160000000265	0.0431741362829342
10	18	0.8982	0.169	0.9445	0.1865	38.1164000000026	28.607	2.67055120301933e-08	2.70832211054235e-06	60.5151542239863	2.26077080277706e-12	0.817	0.0933	89.8107999999993	2.40543866104529e-19
10	19	0.0785	0.0981	0.1843	0.0961	1.36179999999877	4.18679999999949	0.714512935771272	0.241986782676458	3.51005269696833	0.476351457053239	0.1365	0.0491	9.75079999999434	0.020807645667947
10	20	0.8445	0.1932	0.6194	0.1889	24.0092000000004	16.654599999998	2.48697444217936e-05	0.00083226194837962	35.3864438033222	3.86914960389504e-07	0.8431	0.0998	81.3137999999963	1.60398621297772e-17
