# Supplementary material for: Genotype–covariate correlation and interaction disentangled by a whole-genome multivariate reaction norm model
Source: Nat Commun. 2019 May 20;10:2239. doi: 10.1038/s41467-019-10128-w (PMC6527612; doi:10.1038/s41467-019-10128-w)
Supplement: Supplementary file 13 — Source Data [file 41467_2019_10128_MOESM13_ESM.zip › data/fs11/fs11_res_rrm_2.txt]

V1	V2	V3	V4	V5	V6	V7	V8	V9	V10	V11	V12
power	rrm	0.25	1	2.7876	0.929	0.7506	3.6396	1.9443	1.3928	0.129	-8227.4289
power	rrm	0.25	2	2.8019	0.9466	0.9072	3.6395	1.6739	1.54	0.1286	-8236.9901
power	rrm	0.25	3	2.4428	0.7148	1.1412	4.0806	1.5717	1.7168	-0.2958	-8294.7294
power	rrm	0.25	4	2.5715	0.9429	0.6711	2.0791	1.7797	2.1667	0.3053	-8288.3928
power	rrm	0.25	5	1.8996	0.718	0.8155	3.0597	1.8576	2.037	-0.0107	-8263.57
power	rrm	0.25	6	3.3141	0.8304	0.8372	3.4986	2.0684	1.5132	0.0236	-8423.5573
power	rrm	0.25	7	3.3897	1.0907	1.1408	3.5128	1.5316	1.2366	0.18	-8222.027
power	rrm	0.25	8	2.6379	0.9877	1.1112	3.4269	1.4443	1.789	-0.0688	-8309.3416
power	rrm	0.25	9	2.975	1.1246	1.1022	3.0506	1.249	1.9925	0.0326	-8363.4269
power	rrm	0.25	10	4.1105	1.0245	0.6123	2.6614	1.9955	1.3344	0.4469	-8261.5372
power	rrm	0.25	11	2.2889	0.5082	0.537	2.8881	2.4507	1.8736	0.0775	-8321.9186
power	rrm	0.25	12	2.1088	0.6675	1.1776	3.2085	1.7732	1.7783	-0.0729	-8254.8398
power	rrm	0.25	13	2.0695	0.7038	0.8971	2.4398	1.8176	2.133	0.127	-8257.3611
power	rrm	0.25	14	1.6655	0.7136	1.1479	3.8587	1.6187	1.9156	-0.3233	-8287.3826
power	rrm	0.25	15	1.9866	0.8871	0.9002	2.3387	1.4924	2.3453	0.1269	-8251.5371
power	rrm	0.25	16	3.1445	0.938	0.9656	3.4101	1.8449	1.4883	0.2279	-8343.4162
power	rrm	0.25	17	2.022	0.5629	0.9461	3.3003	2.0917	1.699	-0.2291	-8252.8337
power	rrm	0.25	18	2.2146	0.822	0.9651	1.4485	1.6612	2.3418	0.3037	-8239.5372
power	rrm	0.25	19	2.8873	0.8398	0.5414	2.5252	2.0675	1.7456	0.3799	-8217.3844
power	rrm	0.25	20	2.3542	0.6555	0.7323	2.3974	2.2273	1.8885	0.2111	-8293.5502
power	rrm	0.25	21	2.2609	0.7655	1.2346	3.5347	1.4186	1.9076	-0.2602	-8275.2235
power	rrm	0.25	22	2.8666	0.7912	0.7994	2.6257	2.1752	1.688	0.2082	-8353.6308
power	rrm	0.25	23	2.1581	0.8177	1.0636	3.0313	1.4824	2.0364	-0.002	-8238.5294
power	rrm	0.25	24	2.3794	0.8095	1.0545	3.5353	1.6184	1.7135	-0.0554	-8233.3029
power	rrm	0.25	25	2.9143	0.9994	0.9938	3.7096	1.6053	1.3269	0.0061	-8170.8465
power	rrm	0.25	26	2.2667	0.769	0.8659	2.9195	1.7332	2.1959	-0.0636	-8364.6095
power	rrm	0.25	27	2.692	1.0079	0.9024	2.6154	1.7736	1.9722	0.2576	-8400.0562
power	rrm	0.25	28	2.8913	0.8249	0.8047	3.9865	2.1067	1.4023	0.0237	-8369.4348
power	rrm	0.25	29	3.3998	1.0718	0.7525	2.2785	1.7428	1.6013	0.421	-8191.8665
power	rrm	0.25	30	2.1568	0.7835	0.9429	2.5736	1.7532	2.1233	0.0166	-8310.769
power	rrm	0.25	31	1.291	0.9109	0.6905	1.9318	1.7838	2.4866	0.1724	-8246.6735
power	rrm	0.25	32	1.5147	0.7256	0.8709	2.7873	1.9936	2.0956	-0.126	-8308.341
power	rrm	0.25	33	2.8697	1.1383	0.9224	2.421	1.4199	1.9806	0.42	-8264.9217
power	rrm	0.25	34	2.078	0.827	1.1398	3.3241	1.5434	1.8872	-0.1243	-8261.1668
power	rrm	0.25	35	1.8691	0.5933	0.8234	2.5742	1.9733	2.2737	0.0307	-8333.7939
power	rrm	0.25	36	2.8904	0.8472	1.2107	4.2641	1.6682	1.4901	-0.1564	-8402.4216
power	rrm	0.25	37	2.5109	0.7936	0.8527	3.5564	2.096	1.7244	0.0806	-8430.3812
power	rrm	0.25	38	3.0149	0.8963	0.8395	3.4669	1.9193	1.4407	0.1631	-8277.1402
power	rrm	0.25	39	2.0013	0.4696	0.7346	2.5615	2.3498	1.9294	-0.0724	-8281.5874
power	rrm	0.25	40	2.3938	0.4429	0.5142	2.9267	2.7535	1.5424	0.1024	-8285.8804
power	rrm	0.25	41	2.3522	0.8188	1.0106	3.2756	1.844	1.6627	0.0482	-8272.8995
power	rrm	0.25	42	2.8828	0.8602	0.8405	2.3927	1.814	1.7102	0.2546	-8177.6703
power	rrm	0.25	43	1.9023	0.6396	0.9823	3.1016	1.7813	1.8634	-0.0738	-8165.2296
power	rrm	0.25	44	2.6087	0.8699	1.0404	3.2314	1.625	1.8258	0.0113	-8313.6849
power	rrm	0.25	45	2.5669	0.7836	0.9148	3.5622	1.85	1.4381	0.0427	-8163.1919
power	rrm	0.25	46	2.8028	0.9389	0.9862	2.5511	1.4843	2.0589	0.13	-8301.6047
power	rrm	0.25	47	2.3756	0.5406	0.6667	1.9735	2.1936	2.1547	0.0812	-8289.5809
power	rrm	0.25	48	1.8653	0.773	0.6893	2.0015	1.8459	2.348	0.1971	-8242.0955
power	rrm	0.25	49	3.0651	0.8414	0.9591	3.8494	1.757	1.4397	-0.0471	-8279.4573
power	rrm	0.25	50	2.6014	0.9168	1.1392	3.1903	1.4503	1.9428	-0.0388	-8338.5591
power	rrm	0.25	51	2.8079	0.8492	1.0995	3.2833	1.757	1.5392	0.0042	-8280.2764
power	rrm	0.25	52	1.9268	0.6215	0.598	2.7483	2.1291	2.0349	0.2098	-8225.0485
power	rrm	0.25	53	1.4078	1.0405	1.0513	1.7326	1.2046	2.6707	0.1999	-8223.7119
power	rrm	0.25	54	2.5704	1.0483	1.3036	3.752	1.146	1.662	-0.213	-8216.5983
power	rrm	0.25	55	2.5469	0.9468	1.0307	2.7408	1.5148	2.0155	0.1327	-8306.0211
power	rrm	0.25	56	1.7551	0.6645	0.6803	2.2521	2.2605	2.0342	0.1348	-8266.1339
power	rrm	0.25	57	3.2465	1.0257	1.0066	3.2135	1.6489	1.6004	0.0609	-8349.0879
power	rrm	0.25	58	1.8771	0.777	1.1249	3.6985	1.709	1.795	-0.2847	-8300.2312
power	rrm	0.25	59	2.9717	0.9709	1.1632	3.7656	1.5825	1.4223	0.1734	-8277.8436
power	rrm	0.25	60	2.6165	0.8317	1.275	3.7906	1.4489	1.53	-0.2394	-8217.305
power	rrm	0.25	61	3.0332	0.9625	0.8266	3.0808	1.836	1.7287	0.212	-8364.6058
power	rrm	0.25	62	2.7163	0.9958	0.9879	3.0641	1.6642	1.7603	0.1989	-8319.0797
power	rrm	0.25	63	2.0964	0.3813	0.6359	2.7665	2.9284	1.5737	-0.0952	-8362.4164
power	rrm	0.25	64	2.7619	0.853	1.0311	3.9516	1.5666	1.5792	-0.0703	-8253.717
power	rrm	0.25	65	2.6491	0.6612	0.8587	3.1021	1.9534	1.7946	0.1358	-8287.1123
power	rrm	0.25	66	3.2201	0.9121	0.8483	3.3756	1.8734	1.5323	0.1507	-8333.5074
power	rrm	0.25	67	4.7803	1.1709	1.0675	3.7293	1.3988	1.15	0.2214	-8336.3033
power	rrm	0.25	68	2.6764	0.8428	1.1169	3.6156	1.4331	1.998	-0.0768	-8383.2175
power	rrm	0.25	69	2.7255	1.0725	1.006	2.3916	1.3426	1.948	0.2371	-8189.724
power	rrm	0.25	70	2.9807	0.9736	1.0597	3.421	1.3065	1.6083	0.0161	-8144.7132
power	rrm	0.25	71	3.1769	1.0194	1.3266	3.9298	1.2003	1.5201	-0.029	-8274.8808
power	rrm	0.25	72	2.715	1.0928	0.9271	2.8991	1.3536	2.0686	0.2321	-8308.1958
power	rrm	0.25	73	2.7983	0.6228	0.818	2.596	2.1419	1.5351	0.146	-8162.2398
power	rrm	0.25	74	2.1909	0.8756	0.5591	1.0521	2.0017	2.3708	0.4491	-8238.8835
power	rrm	0.25	75	1.5702	0.8366	0.7719	2.5552	1.7133	2.2855	0.0908	-8229.9806
power	rrm	0.25	76	1.6727	0.6511	0.7284	2.4601	2.1043	1.9842	-0.0381	-8187.1796
power	rrm	0.25	77	3.0455	0.9538	0.7828	2.9886	1.6559	1.7276	0.342	-8219.3548
power	rrm	0.25	78	2.8209	0.8336	0.9424	3.8351	1.7887	1.4546	0.0522	-8250.6349
power	rrm	0.25	79	2.1588	0.5632	0.5946	1.9463	2.4852	2.0641	0.2755	-8338.7659
power	rrm	0.25	80	1.8201	0.8842	0.8559	1.9882	1.5088	2.5825	0.2461	-8292.0046
power	rrm	0.25	81	3.3099	0.9039	1.1095	3.4748	1.4856	1.4432	0.0807	-8199.088
power	rrm	0.25	82	1.9543	0.6611	0.8443	2.2453	1.8963	2.1849	0.1969	-8238.3569
power	rrm	0.25	83	2.5811	1.0081	0.7058	1.7994	1.9194	2.0084	0.4783	-8276.5702
power	rrm	0.25	84	3.097	1.0049	1.2651	3.2973	1.4247	1.5089	0.0195	-8261.2489
power	rrm	0.25	85	2.476	0.9104	0.897	2.3184	1.6106	2.23	0.1727	-8334.5539
power	rrm	0.25	86	2.7475	0.7786	0.8034	3.6748	2.1986	1.4401	-0.0143	-8358.8533
power	rrm	0.25	87	2.831	0.9778	0.9403	3.7113	1.6211	1.3789	0.0191	-8162.4232
power	rrm	0.25	88	2.7073	0.7561	1.0594	3.0096	1.6691	1.6493	-0.1633	-8180.6
power	rrm	0.25	89	3.1957	1.1748	0.8907	2.4016	1.337	1.9188	0.5075	-8227.9182
power	rrm	0.25	90	2.7817	1.1071	1.0439	3.3395	1.4377	1.6759	0.0778	-8271.48
power	rrm	0.25	91	2.2308	0.8679	1.1037	2.8092	1.652	1.8653	-0.0247	-8260.9339
power	rrm	0.25	92	2.7943	1.1436	1.2465	3.8293	1.0824	1.7977	-0.0467	-8314.5183
power	rrm	0.25	93	2.2146	0.7786	0.9543	2.4113	1.8348	1.9535	0.1269	-8243.6776
power	rrm	0.25	94	2.8085	1.086	0.8819	2.6268	1.2956	1.8248	0.288	-8085.1533
power	rrm	0.25	95	2.6219	0.9676	0.8268	2.9148	1.6568	1.965	0.2594	-8308.8795
power	rrm	0.25	96	2.8101	1.0639	0.9487	2.7873	1.3913	2.0107	0.2132	-8294.4214
power	rrm	0.25	97	2.2463	0.789	0.8865	2.3866	1.8561	2.0264	0.107	-8276.7959
power	rrm	0.25	98	2.1179	0.7609	0.6573	2.4386	2.022	1.9085	0.2757	-8168.541
power	rrm	0.25	99	3.5938	0.8065	0.7673	3.5119	2.2529	1.028	0.2234	-8250.1931
power	rrm	0.25	100	3.5553	1.1687	0.9727	3.0911	1.5895	1.43	0.247	-8293.629
power	rrm	1	1	5.262	0.6727	1.012	5.9014	2.2695	1.6857	0.1257	-9111.0201
power	rrm	1	2	5.8221	0.9838	1.3725	6.9531	1.6837	1.6113	-0.1115	-9235.6584
power	rrm	1	3	6.6611	1.2789	1.2898	6.6584	1.716	1.402	0.3509	-9295.702
power	rrm	1	4	5.5849	1.2734	1.5968	5.8634	1.077	2.0012	0.083	-9176.0245
power	rrm	1	5	5.5923	0.8598	0.8114	6.1538	2.4843	1.5734	0.0699	-9231.2666
power	rrm	1	6	3.4473	0.8898	1.4188	6.1879	1.4517	2.3031	-0.3164	-9075.0443
power	rrm	1	7	5.1681	0.9907	1.0261	4.5121	1.8484	2.292	0.1135	-9160.5731
power	rrm	1	8	6.7268	1.348	1.3328	6.5671	1.4543	1.345	0.2744	-9194.7687
power	rrm	1	9	4.4927	0.9216	1.2742	5.7725	1.714	1.9591	-0.1213	-9082.6499
power	rrm	1	10	5.7003	1.1737	1.1864	5.1046	1.5257	2.0584	0.1051	-9157.4614
power	rrm	1	11	5.6226	1.0374	1.439	7.3799	1.7427	1.4281	-0.0691	-9252.5559
power	rrm	1	12	5.0354	0.8808	1.0829	6.2818	2.1095	1.8095	-0.1972	-9226.5845
power	rrm	1	13	3.4244	0.7532	1.5433	5.8934	1.4042	2.3885	-0.5087	-9054.4865
power	rrm	1	14	4.9495	0.8347	1.2161	6.4895	1.889	1.8646	-0.1398	-9185.8507
power	rrm	1	15	6.4107	1.0465	1.0022	5.7002	2.1566	1.3292	0.1841	-9160.3908
power	rrm	1	16	5.1013	1.0575	0.825	3.3942	1.6792	2.724	0.5037	-9079.296
power	rrm	1	17	6.5357	1.2128	1.0019	6.2218	1.8738	1.3002	0.3465	-9140.0774
power	rrm	1	18	4.6489	0.7817	0.8871	5.221	2.3677	2.3311	0.1363	-9299.4933
power	rrm	1	19	5.2111	1.0351	0.5969	4.7068	2.0731	2.0915	0.4463	-9049.1758
power	rrm	1	20	4.4129	0.8529	1.5415	5.6516	1.4309	2.1244	-0.3567	-9073.3251
power	rrm	1	21	4.62	1.0527	1.3316	5.3172	1.3771	2.3236	0.0995	-9109.5755
power	rrm	1	22	5.5952	1.0601	1.2732	6.514	1.59	1.2603	0.0456	-8961.6886
power	rrm	1	23	5.1234	0.8374	0.6355	4.6935	2.665	1.7041	0.3125	-9097.8393
power	rrm	1	24	7.1093	1.2974	0.7118	5.7681	2.3306	0.8536	0.5	-9100.571
power	rrm	1	25	3.7341	0.6964	1.132	5.7196	1.9878	2.6115	-0.016	-9244.8321
power	rrm	1	26	5.0826	1.0815	1.2753	5.8318	1.7035	1.7909	0.094	-9134.4447
power	rrm	1	27	5.3841	0.7963	1.116	5.4059	2.05	1.9737	-0.0479	-9191.5248
power	rrm	1	28	5.8778	1.2328	1.3119	5.648	1.2861	2.2121	-0.0845	-9248.7175
power	rrm	1	29	5.7685	1.2041	1.2849	5.7711	1.3305	1.7868	0.106	-9071.1779
power	rrm	1	30	6.3318	0.7663	0.9662	6.2728	2.3992	1.396	0.0661	-9223.3721
power	rrm	1	31	3.72	0.416	0.7945	5.8384	3.0664	1.6655	-0.3229	-9137.8928
power	rrm	1	32	5.1512	0.7536	0.6958	6.552	2.5792	1.3233	0.1305	-9068.66
power	rrm	1	33	4.9689	1.1613	1.1993	5.494	1.5584	1.9729	0.1249	-9099.879
power	rrm	1	34	6.1016	1.1751	1.1586	5.6055	1.7559	1.6734	0.0763	-9187.5442
power	rrm	1	35	6.1441	1.1375	0.9046	4.9558	1.9798	1.688	0.382	-9121.6375
power	rrm	1	36	3.8066	0.698	1.1454	5.1925	1.9308	2.2596	-0.2918	-9046.1097
power	rrm	1	37	5.345	0.6914	0.972	5.6862	2.5248	1.7224	-0.1586	-9239.8189
power	rrm	1	38	5.7506	1.0034	1.0723	5.9396	1.7089	1.7522	0.0633	-9089.1719
power	rrm	1	39	6.3068	1.1245	0.9531	5.6673	1.9176	1.6635	0.3537	-9181.2907
power	rrm	1	40	6.481	1.3083	1.2782	6.7693	1.4507	1.2855	0.2384	-9125.1263
power	rrm	1	41	4.8487	1.0345	1.1211	4.8716	1.699	2.1	0.1443	-9064.1467
power	rrm	1	42	5.6921	1.4448	1.1023	6.0104	1.3767	1.7913	0.3448	-9131.9026
power	rrm	1	43	6.2494	1.252	1.2398	5.7237	1.5019	1.8808	0.2165	-9237.9628
power	rrm	1	44	5.403	1.0753	0.8151	4.574	1.8293	2.3876	0.2621	-9169.9605
power	rrm	1	45	3.7918	0.2843	0.4857	4.9077	3.1679	2.2209	-0.0946	-9160.5528
power	rrm	1	46	6.3064	1.2629	1.1478	6.4618	1.6977	1.1527	0.2396	-9071.9023
power	rrm	1	47	6.0664	1.3513	1.4364	5.8708	1.3206	1.7515	0.2714	-9205.9441
power	rrm	1	48	4.0124	0.8169	0.9668	5.3675	2.1005	2.2032	-0.0453	-9117.694
power	rrm	1	49	5.0362	1.265	0.8609	4.9379	1.6885	2.4072	0.3435	-9201.7679
power	rrm	1	50	4.3683	0.5393	1.0981	6.9402	2.5589	1.6123	-0.2336	-9214.5149
power	rrm	1	51	4.4016	0.8363	0.9152	5.7893	2.2222	1.8225	-0.0742	-9085.1735
power	rrm	1	52	5.7918	0.76	0.7502	6.3208	2.8628	1.2649	0.2766	-9244.9745
power	rrm	1	53	5.7661	1.2935	1.2443	6.1362	1.6226	1.9171	0.2061	-9319.2656
power	rrm	1	54	3.8017	0.8264	1.066	5.6454	1.7134	2.5468	-0.1509	-9122.622
power	rrm	1	55	5.2715	1.1756	1.1197	5.882	1.6097	1.8507	0.1114	-9117.8352
power	rrm	1	56	6.677	1.4223	1.7988	7.055	1.183	1.0131	-0.1726	-9184.9477
power	rrm	1	57	5.0953	1.1264	0.9838	4.8821	1.6063	2.0345	0.2486	-8998.6099
power	rrm	1	58	4.9929	0.9683	1.3218	5.3711	1.3829	2.0578	-0.033	-9008.0612
power	rrm	1	59	5.2021	0.9633	1.0044	6.3384	2.1125	1.2544	0.0376	-9011.0553
power	rrm	1	60	4.8068	0.9272	1.0365	5.6143	1.928	1.7863	0.1102	-9032.8896
power	rrm	1	61	6.1249	1.2335	1.0892	6.4556	1.9581	1.298	0.2257	-9205.5731
power	rrm	1	62	6.7008	1.1167	0.7206	4.9897	2.4974	1.4305	0.5379	-9236.3334
power	rrm	1	63	5.7008	0.6936	0.3555	5.2947	3.5187	1.0654	0.3309	-9178.15
power	rrm	1	64	4.9111	0.7377	0.6972	5.0373	2.4174	2.1947	0.2686	-9181.2176
power	rrm	1	65	4.7583	0.9973	1.3747	6.3011	1.4539	1.9943	-0.3261	-9124.9229
power	rrm	1	66	4.7497	1.2032	1.3908	5.4327	1.3648	2.214	0.0721	-9170.5772
power	rrm	1	67	4.98	0.7726	0.8252	4.6238	2.3405	2.2431	0.245	-9196.8765
power	rrm	1	68	6.2198	1.1629	1.1386	6.0974	1.6892	1.595	0.163	-9168.3437
power	rrm	1	69	6.5726	1.1348	1.1341	6.4157	1.7772	1.2923	0.1378	-9137.128
power	rrm	1	70	5.8427	1.2203	1.0806	5.5339	1.7565	1.4749	0.2878	-9053.2554
power	rrm	1	71	5.0821	0.6999	0.7785	4.4657	2.7932	1.9602	0.0591	-9242.3593
power	rrm	1	72	5.7743	1.0985	1.0452	5.6633	1.905	1.5061	0.0147	-9085.4982
power	rrm	1	73	4.1727	0.9358	1.2886	5.2774	1.6438	2.225	-0.1997	-9092.2316
power	rrm	1	74	6.1573	1.2858	1.3723	6.354	1.2208	1.4339	0.0503	-9033.8702
power	rrm	1	75	5.9578	1.3726	1.5398	6.1828	1.1747	1.725	-0.0687	-9201.8473
power	rrm	1	76	5.9811	1.3427	1.5071	6.0473	1.1436	1.6893	0.0521	-9133.7281
power	rrm	1	77	4.7026	0.9994	0.7604	4.4364	1.9515	2.2624	0.4345	-9032.0616
power	rrm	1	78	4.8946	0.9051	0.9858	6.3111	1.9351	1.77	0.1582	-9071.8825
power	rrm	1	79	6.5305	1.0923	0.5733	5.5506	2.6698	1.2902	0.4148	-9231.2835
power	rrm	1	80	6.1133	0.7335	0.9995	5.9143	2.3803	1.2214	-0.203	-9084.9552
power	rrm	1	81	5.5536	1.0318	1.0742	5.2278	1.8787	2.1011	0.2313	-9237.3905
power	rrm	1	82	4.2093	0.8305	1.1705	5.4522	1.8714	1.7494	-0.1179	-8924.2905
power	rrm	1	83	5.9021	1.5036	1.3148	6.5913	1.2238	1.5396	0.1897	-9141.1052
power	rrm	1	84	6.3645	1.4228	0.9476	4.4562	1.5957	2.3707	0.729	-9316.0805
power	rrm	1	85	5.3731	1.0345	1.0357	4.9337	1.8933	1.9122	0.1781	-9106.311
power	rrm	1	86	5.3912	0.9961	1.0999	5.8505	1.8368	1.4847	0.1442	-8996.2586
power	rrm	1	87	5.5968	1.1057	1.2378	6.5452	1.6437	1.5709	0.1034	-9130.2828
power	rrm	1	88	6.6133	1.1077	0.9656	6.9473	1.8905	0.9596	0.1214	-9025.2384
power	rrm	1	89	6.4199	1.2551	0.8922	5.33	1.7712	1.5609	0.4502	-9073.4772
power	rrm	1	90	6.7318	1.2071	1.2546	6.0778	1.575	1.55	0.1736	-9205.7975
power	rrm	1	91	3.4776	1.1739	1.294	4.7743	1.1377	2.8089	-0.1216	-9064.7726
power	rrm	1	92	6.3059	1.2829	0.8922	5.8552	1.5721	1.8909	0.4058	-9163.8793
power	rrm	1	93	5.1786	0.9888	1.083	4.8174	1.9018	2.1054	0.1366	-9160.5548
power	rrm	1	94	6.2916	1.4335	1.4359	5.8629	1.1819	1.8431	0.2773	-9233.7024
power	rrm	1	95	4.7449	1.0407	0.9488	5.3349	1.9672	1.9731	0.2736	-9105.6792
power	rrm	1	96	5.765	0.6712	0.9572	6.9763	2.5651	1.0759	0.0134	-9134.8165
power	rrm	1	97	3.839	0.4781	0.5922	6.5148	3.2306	1.4884	-0.0402	-9151.2416
power	rrm	1	98	4.6858	0.9262	0.9255	4.9377	1.8287	2.2723	0.0455	-9070.1384
power	rrm	1	99	5.376	0.2662	0.1706	4.9401	4.2297	1.4784	0.0798	-9370.6127
power	rrm	1	100	4.4687	1.0063	1.2473	5.5956	1.7593	2.1762	-0.149	-9201.7791
