# Supplementary material for: Genotype–covariate correlation and interaction disentangled by a whole-genome multivariate reaction norm model
Source: Nat Commun. 2019 May 20;10:2239. doi: 10.1038/s41467-019-10128-w (PMC6527612; doi:10.1038/s41467-019-10128-w)
Supplement: Supplementary file 13 — Source Data [file 41467_2019_10128_MOESM13_ESM.zip › data/fs8/fs8_res_mrnm_1.txt]

V1	V2	V3	V4	V5	V6	V7	V8	V9	V10	V11	V12	V13	V14	V15	V16	V17	V18	V19	V20	V21	V22	V23	V24	V25	V26	V27	V28	V29	V30
power	1	0.25	0.25	1	1.0706	0.1226	1.0567	0.0862	-0.0466	0.0723	0	1	0.5151	0.031	0.0681	0.0227	0	1	0	1	0.0167	0.0212	0.9747	0.1243	0.8921	0.0913	-0.0134	0.0755	-13382.8431
power	1	0.25	0.25	2	1.0612	0.1198	1.115	0.0898	-0.0217	0.0729	0	1	0.5027	0.03	0.1097	0.0222	0	1	0	1	-2e-04	0.0209	0.9234	0.1215	0.8633	0.0947	0.0805	0.0759	-13341.8582
power	1	0.25	0.25	3	1.0116	0.1187	1.0686	0.0882	-0.0933	0.0724	0	1	0.4958	0.029	0.0885	0.022	0	1	0	1	-0.0274	0.021	0.9726	0.1215	0.9495	0.0938	0.0681	0.0759	-13418.1807
power	1	0.25	0.25	4	0.8329	0.1206	0.9305	0.0876	-0.0225	0.0723	0	1	0.4744	0.0295	0.0745	0.0219	0	1	0	1	-0.0169	0.0207	1.2188	0.1256	1.0797	0.0948	0.0373	0.0774	-13416.9051
power	1	0.25	0.25	5	0.7993	0.1165	0.8689	0.0845	-0.1671	0.0699	0	1	0.4947	0.0293	0.1082	0.0218	0	1	0	1	-0.0199	0.0205	1.1678	0.121	1.0891	0.0919	0.2051	0.0751	-13203.0658
power	1	0.25	0.25	6	0.9764	0.117	0.9008	0.0848	0.0799	0.0699	0	1	0.4899	0.0298	0.1557	0.0221	0	1	0	1	0.0172	0.0206	1.0238	0.1194	1.0541	0.0918	-0.0576	0.0743	-13238.7007
power	1	0.25	0.25	7	1.0468	0.1177	1.0267	0.0858	0.0557	0.0708	0	1	0.4893	0.0297	0.0939	0.0222	0	1	0	1	0.0173	0.0208	0.964	0.1201	0.9469	0.0915	-0.0593	0.0743	-13329.2578
power	1	0.25	0.25	8	1.0281	0.1185	0.9443	0.0862	0.001	0.0714	0	1	0.5318	0.0306	0.1188	0.0227	0	1	0	1	0.0218	0.021	0.9321	0.1203	1.0098	0.0928	0.0371	0.0753	-13271.092
power	1	0.25	0.25	9	0.8734	0.118	1.091	0.0867	0.0482	0.0711	0	1	0.4942	0.0296	0.1258	0.0222	0	1	0	1	0	0.0207	1.1239	0.1218	0.8772	0.0917	-0.0522	0.0749	-13288.8008
power	1	0.25	0.25	10	0.9681	0.1201	0.9323	0.0854	-0.0147	0.0716	0	1	0.5545	0.0309	0.1097	0.0228	0	1	0	1	0.027	0.0213	0.9871	0.1233	1.0355	0.0922	-0.0432	0.0757	-13346.7933
power	1	0.25	0.25	11	0.8134	0.1171	1.0588	0.0887	0.1092	0.0717	0	1	0.5334	0.0301	0.0802	0.0223	0	1	0	1	-0.0026	0.0212	1.1384	0.1212	0.931	0.0943	-0.0622	0.0758	-13354.4774
power	1	0.25	0.25	12	0.8448	0.1226	1.0854	0.0886	-0.1285	0.0732	0	1	0.4825	0.0297	0.1049	0.0222	0	1	0	1	-0.0068	0.0208	1.2314	0.1272	0.9139	0.094	0.1288	0.0774	-13446.5211
power	1	0.25	0.25	13	1.0339	0.1212	1.1421	0.0878	0.0187	0.0728	0	1	0.557	0.0316	0.1274	0.0232	0	1	0	1	-0.0012	0.0215	0.9707	0.1233	0.8215	0.0921	-0.0287	0.0755	-13431.9292
power	1	0.25	0.25	14	0.8862	0.1176	1.0062	0.0864	-0.0265	0.0706	0	1	0.4324	0.0282	0.0981	0.0213	0	1	0	1	-0.0212	0.0202	1.1767	0.1216	0.9783	0.0924	0.0025	0.0751	-13305.6791
power	1	0.25	0.25	15	1.0184	0.1206	0.9036	0.0884	0.0913	0.0727	0	1	0.4587	0.0288	0.115	0.0219	0	1	0	1	-0.0141	0.0206	1.0511	0.1231	1.1117	0.0961	-0.1052	0.0774	-13420.4454
power	1	0.25	0.25	16	1.0533	0.1243	0.9517	0.088	0.0925	0.0736	0	1	0.5158	0.0301	0.059	0.0226	0	1	0	1	-0.0074	0.0212	0.9773	0.126	1.0724	0.0951	-0.0857	0.0778	-13511.9257
power	1	0.25	0.25	17	0.8285	0.118	0.8695	0.084	0.0409	0.0701	0	1	0.5218	0.0307	0.1363	0.0222	0	1	0	1	-0.0139	0.0209	1.1623	0.1222	1.0927	0.0914	-0.0864	0.0752	-13294.4473
power	1	0.25	0.25	18	0.9181	0.1217	1.0735	0.0898	0.0693	0.0735	0	1	0.5213	0.0301	0.1217	0.0225	0	1	0	1	0.0085	0.0213	1.0877	0.1251	0.9451	0.0954	-0.09	0.0774	-13478.2459
power	1	0.25	0.25	19	0.9098	0.1169	0.9229	0.0887	-0.0338	0.0718	0	1	0.5737	0.0306	0.0448	0.0221	0	1	0	1	0.0225	0.0214	0.9503	0.1191	1.1132	0.0963	0.0173	0.0762	-13403.5966
power	1	0.25	0.25	20	1.0773	0.1175	1.0667	0.0873	-0.1533	0.0713	0	1	0.5581	0.0315	0.0964	0.0225	0	1	0	1	-0.0249	0.0214	0.8398	0.1178	0.9026	0.0925	0.1636	0.0741	-13326.0099
power	1	0.25	0.25	21	0.9694	0.1202	1.1057	0.0884	0.0287	0.0726	0	1	0.4997	0.0295	0.0755	0.0223	0	1	0	1	-0.0154	0.021	1.0514	0.1229	0.8975	0.0935	-0.0262	0.076	-13442.855
power	1	0.25	0.25	22	0.9855	0.1158	1.0959	0.0897	-0.1026	0.0714	0	1	0.4948	0.0295	0.0908	0.0212	0	1	0	1	0.0051	0.0208	0.93	0.1171	0.9126	0.095	0.0884	0.0746	-13300.8946
power	1	0.25	0.25	23	0.8511	0.116	0.8992	0.0873	-0.0029	0.071	0	1	0.5409	0.0301	0.0779	0.022	0	1	0	1	0.0087	0.0211	1.0609	0.1193	1.1281	0.0951	-3e-04	0.0757	-13390.8739
power	1	0.25	0.25	24	1.0403	0.1195	0.9666	0.0888	-0.1289	0.0724	0	1	0.4832	0.0292	0.0913	0.022	0	1	0	1	-0.0253	0.0209	0.9772	0.1216	1.059	0.0958	0.1015	0.0765	-13441.9802
power	1	0.25	0.25	25	0.9341	0.1177	1.1973	0.0895	-0.0081	0.0723	0	1	0.4754	0.0293	0.0564	0.0218	0	1	0	1	-0.0135	0.0207	1.0727	0.1211	0.804	0.0934	-0.0282	0.0754	-13368.6254
power	1	0.25	0.25	26	0.9555	0.1215	1.0483	0.0886	-0.0554	0.0732	0	1	0.4724	0.0293	0.0969	0.0221	0	1	0	1	0.0137	0.0207	1.0979	0.1252	0.9599	0.0945	0.0638	0.0772	-13425.1252
power	1	0.25	0.25	27	1.0408	0.1196	0.9746	0.0878	0.0408	0.0719	0	1	0.4966	0.0295	0.0687	0.0221	0	1	0	1	0.0498	0.0209	0.9581	0.1209	1.0434	0.0945	-0.0019	0.0759	-13422.8082
power	1	0.25	0.25	28	0.9199	0.1232	1.0143	0.0905	0.1115	0.0744	0	1	0.4767	0.0291	0.0996	0.0224	0	1	0	1	-0.0015	0.0211	1.1774	0.1281	1.0574	0.0973	-0.0965	0.0792	-13621.8637
power	1	0.25	0.25	29	1.029	0.1216	1.1261	0.0879	-0.102	0.0728	0	1	0.4929	0.0297	0.0885	0.0224	0	1	0	1	-0.0025	0.0211	1.0247	0.1243	0.8765	0.0926	0.0766	0.076	-13474.0033
power	1	0.25	0.25	30	1.2223	0.1199	1.0128	0.0864	0.0724	0.0716	0	1	0.485	0.029	0.104	0.0223	0	1	0	1	-0.0032	0.0208	0.788	0.1198	0.9872	0.0924	-0.0984	0.0746	-13385.9854
power	1	0.25	0.25	31	1.0902	0.1212	1.0586	0.0884	0.0691	0.0727	0	1	0.4638	0.0292	0.0946	0.022	0	1	0	1	0.0102	0.0207	0.967	0.1228	0.9167	0.0938	-0.1223	0.0761	-13363.0827
power	1	0.25	0.25	32	1.077	0.1181	0.8488	0.086	-0.0182	0.0708	0	1	0.4839	0.0291	0.1137	0.0219	0	1	0	1	-0.003	0.0206	0.913	0.1196	1.1435	0.094	0.0363	0.0752	-13312.4249
power	1	0.25	0.25	33	0.7969	0.1143	0.9901	0.0877	-0.0547	0.0705	0	1	0.508	0.0295	0.0942	0.0217	0	1	0	1	-0.0172	0.0208	1.1458	0.1181	1.0059	0.0941	0.1148	0.075	-13300.4603
power	1	0.25	0.25	34	0.8746	0.1151	1.0694	0.0878	0.0147	0.0709	0	1	0.5268	0.0305	0.0821	0.0222	0	1	0	1	0.0048	0.021	1.0834	0.119	0.9167	0.0931	0.0526	0.0747	-13345.0549
power	1	0.25	0.25	35	0.9629	0.1203	0.8889	0.0869	-0.0419	0.0716	0	1	0.4971	0.0299	0.091	0.0221	0	1	0	1	-0.0155	0.0209	1.0514	0.1226	1.113	0.0945	0.0341	0.0764	-13395.1137
power	1	0.25	0.25	36	1.0041	0.1207	1.1706	0.0898	-0.1121	0.0735	0	1	0.5531	0.0308	0.1251	0.0229	0	1	0	1	-0.0105	0.0215	0.9558	0.1228	0.8558	0.0943	0.0965	0.0763	-13499.7739
power	1	0.25	0.25	37	1.252	0.1183	1.072	0.0868	-0.0476	0.0714	0	1	0.4881	0.0288	0.1457	0.0219	0	1	0	1	0.0368	0.0208	0.7121	0.1176	0.9361	0.0922	0.028	0.0737	-13357.8414
power	1	0.25	0.25	38	1.1407	0.1171	1.1588	0.0882	0.0018	0.0717	0	1	0.4733	0.0292	0.0958	0.0218	0	1	0	1	-0.0155	0.0208	0.8661	0.1181	0.8352	0.0925	-0.0259	0.0742	-13366.2091
power	1	0.25	0.25	39	0.8611	0.1183	1.0501	0.0903	0.0501	0.0729	0	1	0.5283	0.03	0.1146	0.022	0	1	0	1	-0.005	0.0212	1.0904	0.1216	0.9914	0.0965	-0.0433	0.077	-13463.9905
power	1	0.25	0.25	40	0.9364	0.1163	0.9668	0.09	-0.0934	0.072	0	1	0.5319	0.0299	0.1153	0.022	0	1	0	1	-0.0143	0.0212	0.9844	0.1184	1.0616	0.0971	0.0723	0.0762	-13392.0173
power	1	0.25	0.25	41	1.2724	0.1209	1.1648	0.091	-0.0049	0.074	0	1	0.525	0.0299	0.1106	0.0225	0	1	0	1	0.0145	0.0213	0.6884	0.1194	0.8713	0.0957	0.0125	0.0759	-13496.1005
power	1	0.25	0.25	42	0.9521	0.1157	1.0763	0.0875	-0.0275	0.0711	0	1	0.4835	0.029	0.0549	0.0219	0	1	0	1	0.0183	0.0208	1.0469	0.1189	0.9266	0.0929	-0.0117	0.0747	-13376.8433
power	1	0.25	0.25	43	0.9404	0.1174	1.0732	0.0911	-0.1946	0.0729	0	1	0.472	0.028	0.0712	0.0215	0	1	0	1	0.0172	0.0207	1.0437	0.1202	0.989	0.0971	0.1002	0.0767	-13453.4894
power	1	0.25	0.25	44	0.84	0.1141	1.0186	0.0877	-0.037	0.0707	0	1	0.5113	0.0295	0.0727	0.0219	0	1	0	1	0.0252	0.0208	1.102	0.1182	0.9645	0.0936	-0.0045	0.0749	-13284.0682
power	1	0.25	0.25	45	1.0549	0.1204	1.159	0.0888	0.1133	0.0727	0	1	0.4562	0.0285	0.1166	0.0216	0	1	0	1	-0.0262	0.0206	0.9572	0.1222	0.8548	0.0932	-0.0889	0.0756	-13371.289
power	1	0.25	0.25	46	0.9479	0.1189	0.9698	0.0892	0.1384	0.0721	0	1	0.4713	0.0287	0.0695	0.0216	0	1	0	1	-0.0067	0.0207	1.0476	0.1219	1.0486	0.0961	-0.1213	0.0766	-13366.9378
power	1	0.25	0.25	47	1.0054	0.1177	0.9707	0.0882	-0.0246	0.0721	0	1	0.505	0.0295	0.0846	0.0223	0	1	0	1	0.0101	0.0209	0.9795	0.1207	1.0056	0.0948	0.0376	0.0761	-13321.544
power	1	0.25	0.25	48	1.248	0.1221	0.9011	0.0885	0.1172	0.0733	0	1	0.5002	0.0293	0.0855	0.0225	0	1	0	1	-0.0013	0.0212	0.7837	0.1219	1.1556	0.0965	-0.0951	0.0772	-13563.7833
power	1	0.25	0.25	49	0.9527	0.1225	0.918	0.0881	-0.0517	0.0731	0	1	0.528	0.0306	0.067	0.0226	0	1	0	1	-0.0314	0.0211	1.0524	0.1251	1.0824	0.0955	0.0729	0.0777	-13432.5852
power	1	0.25	0.25	50	0.8777	0.1195	1.0747	0.088	0.0505	0.0721	0	1	0.4688	0.029	0.0716	0.0217	0	1	0	1	-0.0317	0.0206	1.1462	0.1235	0.9156	0.0933	-0.057	0.0761	-13345.4125
power	1	0.25	0.25	51	0.8864	0.1174	1.0463	0.0872	-0.0276	0.0712	0	1	0.4768	0.0292	0.1332	0.0219	0	1	0	1	0.009	0.0205	1.1158	0.1212	0.9122	0.0926	-0.0569	0.0753	-13236.4416
power	1	0.25	0.25	52	1.03	0.1169	0.9693	0.0846	0.0052	0.07	0	1	0.5017	0.0303	0.0755	0.0219	0	1	0	1	0.0387	0.0206	0.9273	0.1187	0.9475	0.0906	-0.0144	0.0736	-13153.0391
power	1	0.25	0.25	53	1.0023	0.1182	1.013	0.0903	0.0221	0.073	0	1	0.4979	0.0292	0.0696	0.0222	0	1	0	1	0.004	0.021	0.9943	0.1209	1.0236	0.0968	-0.0054	0.0771	-13464.9234
power	1	0.25	0.25	54	0.9453	0.1179	0.9711	0.0873	0.0991	0.0714	0	1	0.5706	0.0315	0.0564	0.0225	0	1	0	1	-0.0313	0.0214	0.9626	0.1199	1.0224	0.0939	-0.1269	0.0753	-13375.5472
power	1	0.25	0.25	55	0.7944	0.1193	1.1616	0.0876	-0.0168	0.072	0	1	0.5065	0.03	0.0927	0.0221	0	1	0	1	0.0168	0.0209	1.1951	0.1241	0.8247	0.0918	0.0375	0.0756	-13353.8957
power	1	0.25	0.25	56	0.9559	0.1173	0.91	0.0875	0.0084	0.0711	0	1	0.4634	0.0286	0.0968	0.0214	0	1	0	1	-0.0057	0.0204	1.0363	0.1202	1.083	0.0949	-0.0343	0.0757	-13282.6929
power	1	0.25	0.25	57	0.9904	0.1206	0.8892	0.087	0.0583	0.0717	0	1	0.5231	0.0304	0.0776	0.0222	0	1	0	1	-0.006	0.0211	0.9806	0.1226	1.1155	0.0947	-0.0643	0.0762	-13395.195
power	1	0.25	0.25	58	0.8187	0.117	0.7862	0.0852	0.0885	0.0701	0	1	0.5091	0.0302	0.0785	0.0224	0	1	0	1	-0.0255	0.0207	1.1982	0.1213	1.1638	0.0937	-0.1393	0.0759	-13271.3745
power	1	0.25	0.25	59	0.8768	0.1175	0.7706	0.0867	0.1504	0.0706	0	1	0.5081	0.03	0.0698	0.0223	0	1	0	1	-0.0125	0.0207	1.1166	0.1208	1.2039	0.0957	-0.1591	0.0763	-13291.2337
power	1	0.25	0.25	60	1.0135	0.1193	0.9848	0.0895	-0.0324	0.0726	0	1	0.4819	0.0292	0.0757	0.022	0	1	0	1	-0.0032	0.0208	1.0093	0.1211	1.0482	0.0964	0.022	0.0767	-13459.6284
power	1	0.25	0.25	61	0.8822	0.1149	0.987	0.0894	-0.0332	0.0713	0	1	0.5177	0.0293	0.1014	0.0219	0	1	0	1	0.0241	0.0209	1.0371	0.1182	1.03	0.0961	0.0056	0.0756	-13333.1011
power	1	0.25	0.25	62	0.964	0.119	0.9299	0.0868	0.0552	0.0717	0	1	0.5213	0.0308	0.1223	0.0227	0	1	0	1	-0.001	0.021	1.046	0.1223	1.0459	0.0938	-0.1008	0.0762	-13356.1721
power	1	0.25	0.25	63	1.0054	0.119	1.002	0.0884	-0.0662	0.0722	0	1	0.4937	0.0293	0.1067	0.0221	0	1	0	1	-0.0079	0.0208	0.9835	0.1212	1.0095	0.0948	0.0259	0.076	-13383.5916
power	1	0.25	0.25	64	1.2029	0.1219	1.0066	0.0875	0.06	0.0725	0	1	0.48	0.0295	0.1067	0.0223	0	1	0	1	0.0376	0.0209	0.8603	0.1217	0.9906	0.0937	8e-04	0.0758	-13443.8169
power	1	0.25	0.25	65	0.9048	0.1179	1.0451	0.0887	-0.0744	0.072	0	1	0.4935	0.0295	0.0956	0.0218	0	1	0	1	0.0239	0.0208	1.0725	0.1214	0.9454	0.0945	0.0885	0.076	-13322.9019
power	1	0.25	0.25	66	1.2916	0.1232	1.0365	0.088	-0.0296	0.0736	0	1	0.4588	0.0288	0.0541	0.0219	0	1	0	1	0.027	0.0207	0.7498	0.123	0.9598	0.0939	0.0172	0.0763	-13399.0385
power	1	0.25	0.25	67	1.0569	0.1193	1.1571	0.088	-0.0331	0.0722	0	1	0.4955	0.0305	0.1127	0.0223	0	1	0	1	0.0054	0.021	0.9671	0.121	0.8186	0.0922	0.0708	0.075	-13374.3553
power	1	0.25	0.25	68	1.1152	0.1173	0.9693	0.0898	0.0408	0.0725	0	1	0.5049	0.0297	0.0637	0.0221	0	1	0	1	-0.0055	0.0211	0.8763	0.1184	1.0586	0.0968	-0.0262	0.0763	-13462.354
power	1	0.25	0.25	69	0.953	0.1177	0.7368	0.0858	0.1022	0.0703	0	1	0.5394	0.0308	0.1176	0.0224	0	1	0	1	-0.0051	0.0211	1.0019	0.1195	1.235	0.095	-0.0766	0.0758	-13295.5197
power	1	0.25	0.25	70	0.8625	0.1178	1.0167	0.0852	0.0169	0.0702	0	1	0.5202	0.0299	0.0871	0.0222	0	1	0	1	-0.0209	0.0209	1.0894	0.121	0.945	0.0908	-0.0039	0.0742	-13269.6999
power	1	0.25	0.25	71	1.0906	0.1162	0.9375	0.0856	-0.1015	0.0704	0	1	0.4995	0.0297	0.1122	0.0218	0	1	0	1	-0.024	0.0206	0.8467	0.1172	1.0089	0.0922	0.0937	0.074	-13182.5307
power	1	0.25	0.25	72	0.9644	0.1183	1.0468	0.0905	-0.0181	0.073	0	1	0.4946	0.0287	0.135	0.0222	0	1	0	1	0.017	0.021	1.0362	0.1215	1.0218	0.0968	0.0351	0.077	-13515.2785
power	1	0.25	0.25	73	1.1416	0.1222	0.9483	0.0885	0.1188	0.0732	0	1	0.5022	0.0299	0.0811	0.0225	0	1	0	1	0.048	0.0211	0.8848	0.1232	1.0548	0.0956	-0.1246	0.0771	-13439.5514
power	1	0.25	0.25	74	0.9915	0.1198	1.0377	0.0895	-0.0011	0.0724	0	1	0.504	0.03	0.0601	0.0222	0	1	0	1	0.0229	0.0212	1.0213	0.1212	0.9812	0.0956	-0.0339	0.0763	-13470.6188
power	1	0.25	0.25	75	1.0034	0.1198	0.8972	0.0866	0.1151	0.0719	0	1	0.5231	0.0299	0.1001	0.0223	0	1	0	1	0.002	0.021	0.9643	0.1217	1.0904	0.0941	-0.0056	0.0763	-13340.9577
power	1	0.25	0.25	76	0.762	0.1167	1.1733	0.0882	0.0035	0.0714	0	1	0.5251	0.0301	0.1048	0.022	0	1	0	1	-0.0038	0.0211	1.1886	0.1211	0.8403	0.0924	-0.0281	0.0751	-13401.8046
power	1	0.25	0.25	77	0.8994	0.1206	1.0855	0.088	0.1634	0.0725	0	1	0.5088	0.0301	0.0634	0.0222	0	1	0	1	0.024	0.0211	1.0988	0.1244	0.9223	0.0933	-0.1234	0.0763	-13431.4028
power	1	0.25	0.25	78	1.0137	0.12	0.9866	0.0871	-0.0106	0.0722	0	1	0.5357	0.0313	0.0567	0.0227	0	1	0	1	-0.001	0.0212	0.9718	0.1217	0.9928	0.0934	0.0337	0.076	-13392.2746
power	1	0.25	0.25	79	0.9452	0.1202	0.9388	0.0892	-0.0381	0.0731	0	1	0.5024	0.0297	0.0786	0.0221	0	1	0	1	0.0069	0.0211	1.0681	0.1235	1.0999	0.0966	-0.0416	0.0777	-13486.784
power	1	0.25	0.25	80	0.961	0.1178	0.9414	0.0865	-0.1339	0.071	0	1	0.5269	0.0306	0.1217	0.0226	0	1	0	1	-0.0221	0.021	1.0146	0.12	1.0238	0.0933	0.1114	0.0752	-13302.1517
power	1	0.25	0.25	81	1.051	0.1186	0.9824	0.0864	-0.017	0.0713	0	1	0.5054	0.0302	0.0765	0.0222	0	1	0	1	-0.0134	0.0209	0.945	0.1201	0.9706	0.0926	0.0445	0.0748	-13304.4629
power	1	0.25	0.25	82	0.7719	0.1175	1.0898	0.0876	-0.0258	0.0716	0	1	0.5327	0.03	0.1208	0.0222	0	1	0	1	-0.0264	0.021	1.1798	0.1223	0.8965	0.0927	0.035	0.0756	-13342.2491
power	1	0.25	0.25	83	1.4173	0.1216	1.0725	0.0893	-0.0169	0.0734	0	1	0.4894	0.0297	0.147	0.0225	0	1	0	1	0.0203	0.0211	0.6333	0.1189	0.9804	0.0952	-0.0252	0.0756	-13571.4033
power	1	0.25	0.25	84	0.8983	0.1183	1.0072	0.0906	-0.0326	0.0726	0	1	0.4847	0.0285	0.079	0.0216	0	1	0	1	-0.004	0.0208	1.0671	0.1215	1.0462	0.0974	0.0029	0.077	-13427.507
power	1	0.25	0.25	85	0.8689	0.1129	1.0161	0.091	0.0019	0.0713	0	1	0.5162	0.0288	0.1032	0.0215	0	1	0	1	0.0048	0.021	1.013	0.1156	1.0321	0.0977	-0.0299	0.0755	-13359.3745
power	1	0.25	0.25	86	0.9706	0.12	0.9885	0.0878	-0.0524	0.0722	0	1	0.5183	0.0301	0.121	0.0226	0	1	0	1	2e-04	0.0211	1.0359	0.1227	1.008	0.0943	0.0387	0.0763	-13410.4593
power	1	0.25	0.25	87	1.0587	0.1201	0.8618	0.0891	0.0332	0.0728	0	1	0.4689	0.0289	0.0817	0.0218	0	1	0	1	0.0054	0.0207	0.9789	0.122	1.1796	0.0975	-0.0165	0.0775	-13462.5416
power	1	0.25	0.25	88	1.2418	0.1237	1.0427	0.0885	-0.0883	0.0737	0	1	0.4878	0.0292	0.092	0.0224	0	1	0	1	-0.0171	0.0209	0.7852	0.1239	0.9586	0.0944	0.072	0.0767	-13429.694
power	1	0.25	0.25	89	0.9293	0.1163	0.9861	0.0874	0.1081	0.0709	0	1	0.5308	0.0301	0.1394	0.0224	0	1	0	1	0.0044	0.021	1.023	0.1194	1.0098	0.0938	-0.1301	0.075	-13352.704
power	1	0.25	0.25	90	1.1682	0.1171	0.875	0.0871	-0.0679	0.0711	0	1	0.5013	0.0293	0.1169	0.0221	0	1	0	1	0.0289	0.0208	0.7857	0.1169	1.1276	0.095	-0.0346	0.075	-13321.8072
power	1	0.25	0.25	91	1.1519	0.1186	0.9208	0.087	0.0416	0.0712	0	1	0.5037	0.0296	0.0804	0.0222	0	1	0	1	0.0209	0.0209	0.8204	0.1185	1.0713	0.0942	-0.0317	0.0749	-13343.7769
power	1	0.25	0.25	92	1.0845	0.1197	1.1021	0.0883	-0.0719	0.0723	0	1	0.4765	0.0295	0.1045	0.0221	0	1	0	1	-0.0147	0.0208	0.9554	0.1217	0.8669	0.0932	0.0407	0.0753	-13354.7771
power	1	0.25	0.25	93	1.104	0.1201	0.9472	0.0873	0.1118	0.0719	0	1	0.4996	0.0297	0.1575	0.0224	0	1	0	1	0.0041	0.0209	0.9125	0.121	1.0503	0.0942	-0.0697	0.0758	-13391.2936
power	1	0.25	0.25	94	1.0275	0.1225	0.8675	0.0864	-0.0449	0.0725	0	1	0.5083	0.0302	0.0719	0.0223	0	1	0	1	0.0198	0.021	0.9992	0.1249	1.1467	0.0944	-0.004	0.0772	-13463.9162
power	1	0.25	0.25	95	0.9038	0.1183	0.9819	0.0874	-0.1291	0.0713	0	1	0.5911	0.0314	0.0886	0.0228	0	1	0	1	0.0169	0.0215	0.9755	0.1208	1.0187	0.0939	0.2181	0.0754	-13370.7945
power	1	0.25	0.25	96	0.8082	0.1188	0.9761	0.0863	-0.0442	0.0712	0	1	0.5236	0.0312	0.0974	0.0221	0	1	0	1	-0.0079	0.021	1.1698	0.1235	0.9717	0.0925	-5e-04	0.0759	-13261.8761
power	1	0.25	0.25	97	0.9533	0.1231	0.9293	0.0872	0.1089	0.0728	0	1	0.4747	0.0298	0.0986	0.0224	0	1	0	1	-0.0241	0.0208	1.1604	0.1269	1.0673	0.0943	-0.1845	0.0776	-13468.5963
power	1	0.25	0.25	98	1.0217	0.117	0.9993	0.0872	0.0263	0.0708	0	1	0.4717	0.0289	0.0917	0.0218	0	1	0	1	-0.0145	0.0205	0.9617	0.1187	0.9609	0.0933	-0.0137	0.0746	-13229.3955
power	1	0.25	0.25	99	1.0991	0.1224	0.9223	0.0884	0.0014	0.0729	0	1	0.4999	0.03	0.1204	0.0224	0	1	0	1	-0.0274	0.021	0.9387	0.1234	1.0759	0.0957	-0.0073	0.077	-13437.2127
power	1	0.25	0.25	100	1.2558	0.1192	1.0194	0.0852	-0.1163	0.0708	0	1	0.4915	0.0304	0.1044	0.0225	0	1	0	1	0.0021	0.0208	0.7747	0.1191	0.9066	0.0906	0.1118	0.0734	-13271.532
power	1	0.25	0.25	101	0.7957	0.1166	0.9326	0.0898	-0.0972	0.0722	0	1	0.5319	0.0295	0.0756	0.0218	0	1	0	1	0.0124	0.021	1.107	0.1203	1.1244	0.0974	0.1053	0.0772	-13414.1151
power	1	0.25	0.25	102	1.234	0.1215	1.0548	0.0868	-0.0851	0.0721	0	1	0.4655	0.0295	0.1125	0.0221	0	1	0	1	0.0221	0.0207	0.8108	0.121	0.8889	0.092	0.1075	0.0748	-13285.6017
power	1	0.25	0.25	103	0.9098	0.1211	1.0031	0.0861	-0.0116	0.0717	0	1	0.4577	0.0293	0.0582	0.0223	0	1	0	1	-4e-04	0.0206	1.1974	0.1248	0.9481	0.092	0.0467	0.0761	-13344.1852
power	1	0.25	0.25	104	1.0956	0.1185	0.9216	0.0862	-0.0348	0.0712	0	1	0.4947	0.0294	0.1046	0.0221	0	1	0	1	-0.0286	0.0207	0.8916	0.1196	1.0675	0.0934	0.0203	0.0752	-13329.9756
power	1	0.25	0.25	105	1.0964	0.1202	1.0078	0.0873	-0.0301	0.072	0	1	0.5647	0.0316	0.1371	0.023	0	1	0	1	-0.0035	0.0215	0.8672	0.12	0.9911	0.0935	0.0476	0.0753	-13453.2655
power	1	0.25	0.25	106	1.033	0.1217	1.0699	0.0886	-0.1637	0.073	0	1	0.4903	0.0298	0.0726	0.0218	0	1	0	1	-0.0221	0.0209	0.9562	0.1234	0.935	0.0942	0.1447	0.0765	-13381.3442
power	1	0.25	0.25	107	1.1165	0.119	1.0216	0.0907	0.1475	0.0729	0	1	0.4282	0.0273	0.1083	0.0214	0	1	0	1	-0.0132	0.0203	0.9258	0.1201	1.022	0.0972	-0.1504	0.0767	-13411.9412
power	1	0.25	0.25	108	1.1191	0.1205	0.9634	0.0859	-0.1282	0.0716	0	1	0.4526	0.0286	0.1091	0.0219	0	1	0	1	0.0192	0.0206	0.9464	0.1227	1.0136	0.0924	0.1213	0.0754	-13342.4194
power	1	0.25	0.25	109	0.9721	0.1157	1.065	0.0893	-0.043	0.0715	0	1	0.4893	0.0287	0.0859	0.0218	0	1	0	1	0	0.0207	0.9726	0.1177	0.9464	0.0949	0.0028	0.075	-13319.4234
power	1	0.25	0.25	110	1.1676	0.1221	0.9134	0.087	0.0335	0.0721	0	1	0.4976	0.0294	0.119	0.0226	0	1	0	1	0.0246	0.0209	0.851	0.1218	1.0989	0.0944	-0.0423	0.0759	-13431.218
power	1	0.25	0.25	111	1.0544	0.1193	1.0155	0.0904	-0.1398	0.0731	0	1	0.4625	0.0282	0.0823	0.0214	0	1	0	1	-0.0258	0.0207	0.946	0.121	1.0335	0.0971	0.095	0.077	-13435.975
power	1	0.25	0.25	112	1.0437	0.123	1.2715	0.0907	-0.0276	0.0745	0	1	0.4486	0.029	0.0975	0.0221	0	1	0	1	-0.0195	0.0209	1.0908	0.126	0.7644	0.094	0.031	0.0772	-13583.673
power	1	0.25	0.25	113	1.0112	0.1195	0.9463	0.089	-0.097	0.0722	0	1	0.529	0.0297	0.1263	0.0225	0	1	0	1	0.0549	0.0211	0.9461	0.1213	1.1021	0.0964	0.0889	0.0764	-13463.3416
power	1	0.25	0.25	114	1.0884	0.1203	1.0634	0.0903	-0.0106	0.0736	0	1	0.4766	0.0288	0.0878	0.0218	0	1	0	1	-0.0018	0.0209	0.9188	0.1218	0.9674	0.0962	0.0146	0.0771	-13444.2497
power	1	0.25	0.25	115	0.9927	0.1197	1.2485	0.089	0.148	0.0728	0	1	0.5237	0.0307	0.0735	0.0225	0	1	0	1	-0.0246	0.0211	0.9876	0.1223	0.7162	0.092	-0.1936	0.0752	-13348.5792
power	1	0.25	0.25	116	1.0968	0.1212	1.0485	0.0892	-0.011	0.073	0	1	0.4875	0.0291	0.1158	0.0222	0	1	0	1	-0.0101	0.021	0.9233	0.1226	0.9743	0.0952	-0.0288	0.0764	-13456.0433
power	1	0.25	0.25	117	0.9995	0.1198	1.0861	0.0867	-0.1125	0.0716	0	1	0.4975	0.0299	0.0999	0.022	0	1	0	1	-0.0244	0.0209	1.0007	0.1222	0.8895	0.0917	0.1018	0.075	-13342.5906
power	1	0.25	0.25	118	0.9827	0.119	0.9978	0.0872	0.064	0.0718	0	1	0.494	0.0299	0.0604	0.0222	0	1	0	1	-0.0116	0.0209	1.0332	0.1215	0.9734	0.0933	-0.0828	0.0758	-13339.7696
power	1	0.25	0.25	119	0.711	0.1165	1.1462	0.0885	0.0663	0.0716	0	1	0.5106	0.0297	0.0897	0.0217	0	1	0	1	-0.0267	0.0209	1.2342	0.1222	0.849	0.093	-0.0079	0.0756	-13316.5707
power	1	0.25	0.25	120	1.0082	0.1206	1.1082	0.0887	0.0651	0.0726	0	1	0.4814	0.0292	0.1111	0.0225	0	1	0	1	0.008	0.0209	1.0413	0.1226	0.8675	0.0936	-0.1195	0.076	-13378.1613
power	1	0.25	0.25	121	1.079	0.1205	0.9996	0.0865	0.1348	0.0717	0	1	0.4615	0.0292	0.0893	0.0219	0	1	0	1	-0.0079	0.0205	0.9719	0.1218	0.9714	0.0925	-0.1048	0.0753	-13334.1655
power	1	0.25	0.25	122	1.0585	0.1168	1.033	0.0891	-0.0558	0.0717	0	1	0.5518	0.0308	0.0843	0.0223	0	1	0	1	0.0061	0.0213	0.8488	0.1176	0.9721	0.0951	0.0816	0.0749	-13378.3642
power	1	0.25	0.25	123	1.0675	0.1139	0.9716	0.0852	-0.045	0.0693	0	1	0.5036	0.0297	0.1136	0.0215	0	1	0	1	-0.0084	0.0205	0.8156	0.1145	0.9858	0.0915	0.0116	0.0727	-13139.6085
power	1	0.25	0.25	124	1.0572	0.1208	0.7777	0.085	-0.0141	0.0709	0	1	0.4986	0.0304	0.0676	0.0225	0	1	0	1	0.0035	0.0209	0.99	0.1225	1.1879	0.0937	0.0252	0.0759	-13355.5089
power	1	0.25	0.25	125	1.0901	0.1219	1.1238	0.0909	-0.0451	0.0742	0	1	0.4852	0.0297	0.0556	0.022	0	1	0	1	-0.0218	0.0211	0.9503	0.1231	0.9176	0.0962	0.0521	0.0774	-13537.0541
power	1	0.25	0.25	126	0.9051	0.119	1.1413	0.0902	0.0193	0.0729	0	1	0.5203	0.0303	0.1345	0.0225	0	1	0	1	-0.002	0.0213	1.1157	0.1226	0.8812	0.0951	-0.0095	0.0765	-13506.1586
power	1	0.25	0.25	127	1.1926	0.1217	0.9766	0.0876	-0.1981	0.0726	0	1	0.4521	0.0288	0.1049	0.0219	0	1	0	1	4e-04	0.0206	0.8689	0.1219	1.0278	0.0943	0.1876	0.0762	-13398.9079
power	1	0.25	0.25	128	1.0421	0.1202	0.9687	0.0878	0.0075	0.072	0	1	0.5161	0.0303	0.115	0.0222	0	1	0	1	-0.0104	0.0211	0.9312	0.1209	1.0379	0.0946	0.001	0.076	-13395.9554
power	1	0.25	0.25	129	1.1882	0.1191	1.036	0.0893	-0.0408	0.0727	0	1	0.5191	0.0299	0.0809	0.0226	0	1	0	1	0.0092	0.0212	0.8011	0.1195	0.9992	0.0955	0.023	0.0758	-13499.2255
power	1	0.25	0.25	130	0.9998	0.1238	1.1251	0.0872	-0.1054	0.0732	0	1	0.5137	0.0307	0.105	0.0231	0	1	0	1	0.0344	0.0212	1.0909	0.1272	0.8486	0.0918	0.0677	0.0765	-13483.8286
power	1	0.25	0.25	131	1.2421	0.1201	0.8514	0.0851	0.0749	0.071	0	1	0.4993	0.03	0.0944	0.0225	0	1	0	1	-0.0058	0.0209	0.7756	0.1196	1.1272	0.0929	-0.038	0.0748	-13363.0748
power	1	0.25	0.25	132	0.8561	0.1193	1.0917	0.0884	-0.0712	0.0722	0	1	0.5132	0.0302	0.1186	0.0222	0	1	0	1	-0.0121	0.0211	1.1379	0.1228	0.9055	0.0936	0.0631	0.076	-13391.1874
power	1	0.25	0.25	133	1.1144	0.1222	0.958	0.0876	-0.0384	0.0727	0	1	0.4775	0.0296	0.0604	0.0222	0	1	0	1	-0.0044	0.0207	0.929	0.1232	1.0227	0.0944	0.0529	0.0765	-13370.9986
power	1	0.25	0.25	134	0.7444	0.1224	1.0547	0.0905	0.0745	0.0744	0	1	0.5096	0.0299	0.1021	0.0224	0	1	0	1	0.0078	0.0212	1.3134	0.1285	0.9758	0.0965	-0.0402	0.0792	-13536.6543
power	1	0.25	0.25	135	0.9505	0.1194	0.9873	0.0885	0.044	0.0724	0	1	0.4606	0.0287	0.121	0.0218	0	1	0	1	5e-04	0.0205	1.0914	0.1232	1.0092	0.095	-0.0648	0.0767	-13351.285
power	1	0.25	0.25	136	1.0195	0.1183	1.0683	0.0859	0.0568	0.0712	0	1	0.5317	0.0307	0.1157	0.0227	0	1	0	1	0.0089	0.021	0.9403	0.1201	0.8667	0.0908	-0.0363	0.0743	-13245.0365
power	1	0.25	0.25	137	1.123	0.1206	0.8017	0.0869	-0.0475	0.072	0	1	0.4862	0.0294	0.0926	0.0224	0	1	0	1	-0.0097	0.0208	0.9175	0.122	1.2097	0.0957	0.0471	0.0769	-13427.7397
power	1	0.25	0.25	138	1.0605	0.1178	1.1546	0.0885	-0.0339	0.0718	0	1	0.508	0.0299	0.123	0.0222	0	1	0	1	0.0114	0.0211	0.9142	0.1187	0.8323	0.0929	0.0213	0.0745	-13364.2937
power	1	0.25	0.25	139	0.7218	0.1133	1.0474	0.089	0.0458	0.0709	0	1	0.4913	0.0287	0.1055	0.0216	0	1	0	1	-0.0241	0.0207	1.2499	0.1188	0.9786	0.095	-0.1387	0.0756	-13363.0051
power	1	0.25	0.25	140	1.0219	0.1215	1.0738	0.089	-0.0785	0.0734	0	1	0.4951	0.0295	0.1084	0.0224	0	1	0	1	-0.0203	0.021	1.0071	0.124	0.9382	0.0946	0.0556	0.0769	-13454.8631
power	1	0.25	0.25	141	0.808	0.1199	1.0998	0.0874	0.0465	0.0718	0	1	0.4922	0.03	0.0915	0.022	0	1	0	1	-0.0062	0.0209	1.2331	0.1247	0.8795	0.0923	-0.0258	0.0759	-13385.4987
power	1	0.25	0.25	142	0.9827	0.1186	0.881	0.0865	-0.0067	0.0711	0	1	0.4718	0.0294	0.0991	0.0219	0	1	0	1	-0.0095	0.0205	1.0305	0.1209	1.0797	0.094	-0.0298	0.0757	-13244.4049
power	1	0.25	0.25	143	0.9998	0.1205	1.0333	0.0866	0.0647	0.0719	0	1	0.5096	0.0303	0.1105	0.0224	0	1	0	1	0.0098	0.021	1.0153	0.1227	0.9548	0.0923	-0.0972	0.0756	-13403.9338
power	1	0.25	0.25	144	1.0899	0.1248	0.9522	0.0875	0.0858	0.0735	0	1	0.5136	0.0307	0.0773	0.0228	0	1	0	1	-0.0083	0.0212	0.9673	0.1265	1.0434	0.0943	-0.0771	0.0774	-13482.0375
power	1	0.25	0.25	145	1.0233	0.1199	0.9733	0.0868	0.0145	0.0715	0	1	0.5095	0.0305	0.1165	0.0224	0	1	0	1	0.0077	0.0209	0.9798	0.1215	0.988	0.0932	-6e-04	0.0754	-13317.7002
power	1	0.25	0.25	146	1.0801	0.116	1.1356	0.0887	-0.0465	0.0714	0	1	0.4939	0.0287	0.1145	0.0221	0	1	0	1	-0.026	0.0208	0.8768	0.1168	0.8533	0.0933	0.0651	0.0741	-13315.1702
power	1	0.25	0.25	147	1.3124	0.122	0.9979	0.0878	0.1252	0.0729	0	1	0.472	0.0297	0.0835	0.0222	0	1	0	1	0.0025	0.0209	0.7594	0.1217	0.9975	0.0941	-0.1008	0.0759	-13449.2917
power	1	0.25	0.25	148	1.0291	0.1188	1.0543	0.0887	-0.0978	0.0722	0	1	0.5057	0.0301	0.1194	0.0225	0	1	0	1	-0.0156	0.0211	0.9894	0.1208	0.9204	0.0943	0.1099	0.0757	-13373.1159
power	1	0.25	0.25	149	0.9252	0.1203	0.9421	0.0866	-0.0309	0.0719	0	1	0.5636	0.0313	0.0904	0.0227	0	1	0	1	-0.0048	0.0213	1.0222	0.1227	1.045	0.0935	-0.0071	0.0761	-13397.8326
power	1	0.25	0.25	150	0.7955	0.1155	1.0399	0.0877	0.0217	0.0708	0	1	0.4715	0.0284	0.0885	0.0216	0	1	0	1	-0.0133	0.0203	1.172	0.1203	0.9369	0.0934	-0.0333	0.0751	-13218.5178
power	1	0.25	0.25	151	0.9596	0.1189	1.1015	0.0898	0.017	0.0728	0	1	0.467	0.0286	0.1227	0.022	0	1	0	1	0.0089	0.0208	1.0869	0.1223	0.9244	0.0952	0.0254	0.0766	-13443.4944
power	1	0.25	0.25	152	0.9766	0.1187	1.0525	0.0889	6e-04	0.0722	0	1	0.5469	0.0306	0.106	0.0227	0	1	0	1	0.0099	0.0213	0.9772	0.1205	0.9574	0.0947	-0.0134	0.0758	-13435.1693
power	1	0.25	0.25	153	0.9079	0.1175	1.0606	0.0877	-0.0828	0.0714	0	1	0.5053	0.0295	0.0932	0.0221	0	1	0	1	-0.0082	0.0209	1.0745	0.1208	0.9257	0.0931	0.118	0.0752	-13347.933
power	1	0.25	0.25	154	1.2147	0.1184	0.8853	0.0882	-0.1477	0.0717	0	1	0.4717	0.0289	0.1005	0.0217	0	1	0	1	0.0279	0.0207	0.7918	0.1179	1.1347	0.0961	0.1887	0.0757	-13391.8082
power	1	0.25	0.25	155	0.8292	0.1198	1.0763	0.0899	-0.0018	0.073	0	1	0.5084	0.0299	0.0871	0.0224	0	1	0	1	0.0192	0.0212	1.2105	0.1246	0.9611	0.0956	-0.0248	0.0775	-13530.3926
power	1	0.25	0.25	156	1.1354	0.1215	0.966	0.0856	0.0891	0.0715	0	1	0.5088	0.0307	0.0859	0.0225	0	1	0	1	-0.0123	0.0209	0.8713	0.1219	0.9617	0.0917	-0.1132	0.0749	-13262.0465
power	1	0.25	0.25	157	0.9103	0.1161	0.9187	0.0873	0.1263	0.0708	0	1	0.4773	0.0293	0.0829	0.0219	0	1	0	1	-0.0024	0.0206	1.1128	0.1197	1.0635	0.0945	-0.1045	0.0756	-13323.4957
power	1	0.25	0.25	158	1.0709	0.1217	0.8789	0.0875	0.0263	0.0726	0	1	0.4707	0.0294	0.1141	0.0223	0	1	0	1	-0.035	0.0208	1.0193	0.1239	1.1327	0.0954	0.0482	0.0772	-13464.2827
power	1	0.25	0.25	159	0.9151	0.1182	1.1197	0.0884	0.0249	0.0722	0	1	0.4992	0.0296	0.0763	0.0221	0	1	0	1	-0.0237	0.021	1.0832	0.1222	0.8608	0.0932	-0.0781	0.0757	-13357.274
power	1	0.25	0.25	160	1.0291	0.1211	0.9134	0.0883	-0.0239	0.0728	0	1	0.4802	0.0288	0.086	0.0222	0	1	0	1	-0.0026	0.0209	1.0187	0.1236	1.1226	0.096	-0.0113	0.0774	-13490.0907
power	1	0.25	0.25	161	1.0414	0.1182	1.1976	0.0916	0.02	0.0731	0	1	0.4298	0.0277	0.0866	0.021	0	1	0	1	7e-04	0.0205	0.9766	0.12	0.8311	0.0959	-0.0298	0.076	-13376.8868
power	1	0.25	0.25	162	1.1871	0.1202	1.029	0.0871	-0.0729	0.0719	0	1	0.5011	0.0296	0.0867	0.0221	0	1	0	1	-0.0053	0.0208	0.7857	0.1198	0.9543	0.0929	-8e-04	0.0747	-13333.5412
power	1	0.25	0.25	163	0.9401	0.1192	1.0717	0.0871	0.0952	0.0715	0	1	0.5226	0.03	0.0904	0.0223	0	1	0	1	0.0113	0.0212	1.0323	0.1218	0.9305	0.0924	-0.1263	0.0751	-13411.0883
power	1	0.25	0.25	164	1.0597	0.1172	0.9321	0.0876	-0.1776	0.0712	0	1	0.4997	0.0293	0.0856	0.0222	0	1	0	1	-0.0186	0.0209	0.9246	0.1182	1.0895	0.0949	0.1379	0.0752	-13408.7331
power	1	0.25	0.25	165	1.0931	0.1166	0.9988	0.0885	-0.0073	0.0713	0	1	0.5025	0.0293	0.0857	0.0216	0	1	0	1	0.0028	0.0209	0.8253	0.1169	1.0043	0.0949	6e-04	0.0747	-13304.4783
power	1	0.25	0.25	166	1.184	0.1194	0.9031	0.0859	0.0926	0.0711	0	1	0.4998	0.0302	0.114	0.0223	0	1	0	1	-0.0055	0.0208	0.8235	0.1193	1.0814	0.0932	-0.0936	0.0748	-13360.8969
power	1	0.25	0.25	167	1.3557	0.1219	1.0204	0.0889	0.0733	0.0731	0	1	0.4795	0.0296	0.0862	0.0222	0	1	0	1	0.0048	0.0209	0.6847	0.1195	0.9816	0.095	-0.12	0.0757	-13441.565
power	1	0.25	0.25	168	0.9956	0.1173	1.0191	0.0883	-0.0111	0.0716	0	1	0.5262	0.0304	0.1624	0.0224	0	1	0	1	-0.0079	0.0213	0.9981	0.119	1.001	0.0945	-0.0263	0.0754	-13467.4391
power	1	0.25	0.25	169	0.7974	0.1152	1.0226	0.0878	-0.0028	0.0708	0	1	0.5543	0.0306	0.1401	0.0225	0	1	0	1	-0.0086	0.0212	1.1191	0.1193	0.9665	0.0937	-0.0244	0.075	-13317.5284
power	1	0.25	0.25	170	0.9976	0.1214	0.9113	0.0866	-0.0133	0.072	0	1	0.4655	0.0295	0.0988	0.0219	0	1	0	1	-0.0216	0.0206	1.0538	0.1244	1.0513	0.0937	-0.0132	0.0765	-13304.1976
power	1	0.25	0.25	171	1.1657	0.1173	0.8414	0.0859	-0.0635	0.0704	0	1	0.4691	0.0287	0.0865	0.0217	0	1	0	1	0.0021	0.0204	0.81	0.1171	1.1448	0.0939	0.0431	0.0744	-13262.0089
power	1	0.25	0.25	172	0.9703	0.1184	1.0002	0.09	0.0108	0.0728	0	1	0.4863	0.029	0.0925	0.0218	0	1	0	1	-0.0068	0.0209	1.031	0.1212	1.0528	0.0968	0.0592	0.0771	-13479.4732
power	1	0.25	0.25	173	1.0779	0.1203	0.928	0.0873	0.0604	0.0721	0	1	0.4161	0.0277	0.1071	0.0211	0	1	0	1	-0.0298	0.02	0.9637	0.1221	1.0433	0.0943	-0.0718	0.0763	-13223.2134
power	1	0.25	0.25	174	0.9933	0.1198	1.0223	0.0896	-0.011	0.0728	0	1	0.4735	0.0291	0.0714	0.0216	0	1	0	1	-0.0077	0.0207	1.007	0.1219	0.9855	0.0959	-0.0389	0.0767	-13370.2329
power	1	0.25	0.25	175	1.1311	0.1163	0.9774	0.0875	-0.0564	0.0712	0	1	0.5262	0.0299	0.1019	0.0221	0	1	0	1	0.0016	0.0211	0.7939	0.1165	1.0372	0.0941	0.0246	0.0746	-13376.9162
power	1	0.25	0.25	176	0.9797	0.1204	1.0396	0.0878	-0.128	0.0723	0	1	0.5376	0.0308	0.1054	0.0226	0	1	0	1	-0.0023	0.0212	0.9977	0.1225	0.9568	0.0936	0.1495	0.0759	-13418.9962
power	1	0.25	0.25	177	0.8501	0.1204	0.9734	0.087	0.1384	0.0718	0	1	0.4865	0.0294	0.1021	0.0222	0	1	0	1	-0.0208	0.0208	1.2009	0.125	1.029	0.0936	-0.1404	0.0767	-13417.3206
power	1	0.25	0.25	178	0.8304	0.1204	0.8532	0.0866	0.0498	0.0718	0	1	0.5243	0.0307	0.0735	0.0225	0	1	0	1	-0.0086	0.0211	1.1841	0.1251	1.1606	0.0948	-0.0614	0.0773	-13449.3152
power	1	0.25	0.25	179	0.8619	0.1185	0.9472	0.0882	0.0645	0.0717	0	1	0.4504	0.0287	0.0955	0.0214	0	1	0	1	0.0071	0.0204	1.182	0.1222	1.0653	0.0953	-0.1347	0.0767	-13362.6441
power	1	0.25	0.25	180	0.7731	0.1183	1.0841	0.092	-0.0521	0.0735	0	1	0.5193	0.0294	0.1352	0.0223	0	1	0	1	-8e-04	0.0212	1.2177	0.1237	0.983	0.098	0.0567	0.078	-13541.7206
power	1	0.25	0.25	181	0.8788	0.1215	1.0253	0.0894	-0.0504	0.0731	0	1	0.4935	0.0296	0.0929	0.0217	0	1	0	1	-0.026	0.021	1.128	0.1247	1.0081	0.0957	0.0619	0.0775	-13465.5632
power	1	0.25	0.25	182	0.9649	0.1149	0.9832	0.0856	-0.0565	0.0696	0	1	0.4648	0.0284	0.1448	0.0216	0	1	0	1	0.015	0.0204	1.0193	0.1177	1.006	0.0919	0.021	0.0737	-13263.4974
power	1	0.25	0.25	183	0.8854	0.1221	1.0827	0.0884	-0.0564	0.073	0	1	0.5101	0.0304	0.1138	0.0228	0	1	0	1	0.0371	0.0211	1.1909	0.1264	0.9066	0.0936	0.0085	0.077	-13476.2619
power	1	0.25	0.25	184	0.8969	0.1205	1.0249	0.0884	0.0223	0.0726	0	1	0.5148	0.0303	0.1361	0.0227	0	1	0	1	-0.0024	0.021	1.1341	0.1246	0.975	0.0944	-0.0633	0.0768	-13431.0252
power	1	0.25	0.25	185	1.0935	0.1213	0.9991	0.0847	-0.0218	0.0714	0	1	0.4947	0.0299	0.1158	0.0223	0	1	0	1	-0.0132	0.0209	0.9308	0.1229	0.9539	0.0905	0.0129	0.0749	-13323.3478
power	1	0.25	0.25	186	0.9109	0.1188	0.8944	0.0871	-0.0097	0.0715	0	1	0.5345	0.0305	0.1351	0.0224	0	1	0	1	-1e-04	0.0211	1.0632	0.1213	1.0985	0.0947	-0.0544	0.0763	-13371.5123
power	1	0.25	0.25	187	0.9998	0.1202	1.048	0.0885	0.0861	0.0724	0	1	0.5296	0.0307	0.0479	0.0225	0	1	0	1	-0.0155	0.0212	0.98	0.1219	0.9399	0.0942	-0.0574	0.0758	-13401.2252
power	1	0.25	0.25	188	1.1418	0.1234	0.9769	0.0875	0.1267	0.0727	0	1	0.4817	0.0297	0.055	0.0221	0	1	0	1	-0.0172	0.0209	0.9104	0.1237	1.0395	0.0942	-0.1277	0.0764	-13480.2247
power	1	0.25	0.25	189	1.0081	0.1187	0.944	0.087	-0.0111	0.0714	0	1	0.4716	0.0295	0.0903	0.0219	0	1	0	1	3e-04	0.0207	1.0275	0.1213	1.0489	0.0939	-0.0136	0.0758	-13366.2581
power	1	0.25	0.25	190	0.967	0.1219	1.0619	0.0888	-0.0605	0.073	0	1	0.5316	0.0301	0.1011	0.0226	0	1	0	1	-0.0016	0.0214	1.0264	0.1236	0.9613	0.0946	0.0518	0.0767	-13503.3961
power	1	0.25	0.25	191	1.0761	0.1248	0.9401	0.0877	0.0663	0.0734	0	1	0.5074	0.0306	0.0785	0.0228	0	1	0	1	-0.0252	0.0212	0.9916	0.1264	1.0589	0.0947	-0.0825	0.0777	-13490.8135
power	1	0.25	0.25	192	0.996	0.119	1.1725	0.0899	0.0657	0.0726	0	1	0.5364	0.03	0.1179	0.0226	0	1	0	1	0.0021	0.0213	0.9589	0.1205	0.8276	0.0942	-0.0565	0.0753	-13409.061
power	1	0.25	0.25	193	0.9134	0.1214	1.0774	0.09	-0.0759	0.0738	0	1	0.5467	0.0313	0.0949	0.0227	0	1	0	1	-0.0102	0.0215	1.0787	0.1247	0.9432	0.0957	0.0658	0.0776	-13507.7731
power	1	0.25	0.25	194	1.0359	0.1221	1.1031	0.091	-0.0031	0.0741	0	1	0.488	0.0298	0.0982	0.0224	0	1	0	1	0.0125	0.0213	1.0509	0.1245	0.9347	0.0965	-0.0385	0.0778	-13590.6105
power	1	0.25	0.25	195	1.0263	0.1225	0.9305	0.0868	-0.1049	0.0728	0	1	0.5487	0.0313	0.111	0.0234	0	1	0	1	0.0041	0.0215	1.0346	0.1253	1.0821	0.094	0.1481	0.0772	-13571.9001
power	1	0.25	0.25	196	0.7443	0.1198	1.1005	0.0886	0.1066	0.0727	0	1	0.5182	0.0302	0.1276	0.0226	0	1	0	1	-0.0031	0.0211	1.2913	0.1259	0.9019	0.0937	-0.0869	0.0771	-13453.8543
power	1	0.25	0.25	197	0.9591	0.1234	1.1121	0.0884	0.0353	0.0733	0	1	0.5274	0.0314	0.1042	0.0226	0	1	0	1	0.0138	0.0215	1.0891	0.1267	0.8951	0.0934	0.0071	0.077	-13531.2351
power	1	0.25	0.25	198	1.2588	0.1196	1.0227	0.0882	-0.0543	0.0722	0	1	0.4428	0.0283	0.114	0.022	0	1	0	1	0.0181	0.0206	0.8234	0.1195	0.9926	0.0943	0.037	0.0754	-13440.317
power	1	0.25	0.25	199	0.855	0.1201	1.0745	0.0886	-0.0325	0.0729	0	1	0.5649	0.031	0.12	0.023	0	1	0	1	0.0215	0.0214	1.1074	0.1242	0.949	0.0942	0.0872	0.0769	-13483.9699
power	1	0.25	0.25	200	1.0817	0.12	0.9206	0.0864	-0.0348	0.0718	0	1	0.4998	0.0302	0.0751	0.0221	0	1	0	1	0.0103	0.0209	0.9168	0.1216	1.0655	0.0936	0.031	0.0758	-13356.2167
power	1	0.25	0.25	201	0.9216	0.1197	1.0083	0.0886	-0.0552	0.0723	0	1	0.5513	0.0308	0.0661	0.0224	0	1	0	1	0.0098	0.0213	1.0204	0.122	1.0098	0.0949	0.0217	0.0763	-13442.2408
power	1	0.25	0.25	202	1.049	0.1167	1.0009	0.0883	0.0652	0.0715	0	1	0.5369	0.0302	0.0959	0.0224	0	1	0	1	0.0192	0.021	0.8685	0.1184	0.989	0.0946	-0.0651	0.0751	-13318.0091
power	1	0.25	0.25	203	0.9766	0.1216	1.0038	0.0886	0.0135	0.0728	0	1	0.4771	0.0292	0.0429	0.0217	0	1	0	1	-0.0062	0.0207	1.0197	0.1242	0.9984	0.095	0.0043	0.0769	-13354.8596
power	1	0.25	0.25	204	0.8451	0.1174	0.9503	0.0853	-0.1391	0.0703	0	1	0.4757	0.0291	0.1148	0.0219	0	1	0	1	0.0171	0.0205	1.17	0.1214	0.9984	0.0917	0.1604	0.075	-13232.1715
power	1	0.25	0.25	205	1.003	0.1201	1.0125	0.0886	0.1124	0.0722	0	1	0.4487	0.0283	0.0896	0.0216	0	1	0	1	7e-04	0.0207	1.0515	0.1221	1.0085	0.095	-0.1253	0.0763	-13423.1155
power	1	0.25	0.25	206	1.2416	0.1196	1.1232	0.0881	-0.1275	0.0723	0	1	0.4895	0.0297	0.0987	0.0219	0	1	0	1	0.0189	0.0208	0.7223	0.119	0.8511	0.0927	0.1282	0.0745	-13291.7876
power	1	0.25	0.25	207	0.9611	0.1152	0.9216	0.0859	-0.0776	0.0703	0	1	0.4956	0.029	0.0829	0.0219	0	1	0	1	-0.0127	0.0207	1.0037	0.1181	1.0628	0.093	0.0507	0.0746	-13295.2699
power	1	0.25	0.25	208	1.0531	0.1193	0.9867	0.0865	0.0474	0.0713	0	1	0.491	0.03	0.0869	0.022	0	1	0	1	-0.0016	0.0209	0.9551	0.1205	0.9862	0.0927	-0.018	0.075	-13333.8177
power	1	0.25	0.25	209	1.0663	0.1224	1.0957	0.0864	0.0698	0.0723	0	1	0.5068	0.0308	0.0999	0.0225	0	1	0	1	-0.0136	0.0211	0.974	0.1238	0.8596	0.0911	-0.1296	0.0753	-13376.5661
power	1	0.25	0.25	210	1.012	0.1185	0.9354	0.089	0.0254	0.0722	0	1	0.5257	0.0306	0.0889	0.0222	0	1	0	1	0.0414	0.0211	0.9497	0.1199	1.0779	0.0963	-0.0638	0.0764	-13399.7675
power	1	0.25	0.25	211	0.9103	0.1175	0.9806	0.0903	0.0499	0.0722	0	1	0.483	0.0289	0.0859	0.0217	0	1	0	1	0.0049	0.0208	1.0732	0.1208	1.07	0.0974	-0.0812	0.0767	-13438.2554
power	1	0.25	0.25	212	0.997	0.12	1.2066	0.0872	-0.0367	0.0722	0	1	0.5261	0.0304	0.0832	0.0224	0	1	0	1	0.0066	0.0212	0.9842	0.1219	0.7867	0.0908	0.0613	0.0747	-13427.6765
power	1	0.25	0.25	213	1.0171	0.1199	0.9932	0.0914	-0.1274	0.0736	0	1	0.4811	0.0286	0.07	0.0219	0	1	0	1	0.0172	0.0209	0.9972	0.1221	1.0557	0.0984	0.1272	0.0778	-13485.8948
power	1	0.25	0.25	214	1.0748	0.1201	0.8554	0.0864	-0.0171	0.0716	0	1	0.5367	0.0308	0.1628	0.023	0	1	0	1	-4e-04	0.0212	0.9364	0.1216	1.1484	0.0945	0.0261	0.0761	-13445.5021
power	1	0.25	0.25	215	1.1455	0.1183	0.9521	0.0849	-0.1205	0.0707	0	1	0.4952	0.03	0.0874	0.0224	0	1	0	1	-0.0223	0.0208	0.8595	0.1193	0.984	0.0912	0.0927	0.0742	-13247.9736
power	1	0.25	0.25	216	1.0736	0.1208	1.0833	0.0894	-0.0408	0.0732	0	1	0.4585	0.029	0.0637	0.0219	0	1	0	1	0.016	0.0207	0.9874	0.1227	0.9148	0.0948	-0.0062	0.0766	-13408.1811
power	1	0.25	0.25	217	1.1984	0.1229	1.0865	0.0848	0.0731	0.0718	0	1	0.5018	0.0306	0.0932	0.0225	0	1	0	1	0.0235	0.021	0.8312	0.1232	0.8802	0.0896	-0.1062	0.0743	-13388.735
power	1	0.25	0.25	218	0.9205	0.1205	1.0104	0.0867	0.0961	0.0717	0	1	0.4911	0.0299	0.1103	0.0225	0	1	0	1	0.0238	0.021	1.1548	0.1241	0.9786	0.0927	-0.1194	0.0761	-13440.5733
power	1	0.25	0.25	219	1.0174	0.1183	1.1232	0.0889	-0.0194	0.0725	0	1	0.4861	0.0292	0.0984	0.0221	0	1	0	1	-0.0055	0.0209	0.997	0.1208	0.8797	0.0938	0.0653	0.0757	-13402.3197
power	1	0.25	0.25	220	1.1458	0.1228	0.9971	0.0836	0.003	0.0715	0	1	0.4619	0.0297	0.0498	0.0224	0	1	0	1	-0.0164	0.0206	0.9485	0.1247	0.9348	0.0893	0.006	0.0748	-13309.5636
power	1	0.25	0.25	221	0.9496	0.1198	0.9867	0.0856	0.0786	0.0711	0	1	0.4648	0.0283	0.0942	0.0218	0	1	0	1	-0.0528	0.0206	1.0709	0.1228	1.0084	0.0919	-0.0903	0.0754	-13340.0255
power	1	0.25	0.25	222	0.9568	0.1199	0.8475	0.086	-0.0106	0.0712	0	1	0.4829	0.0295	0.0967	0.0219	0	1	0	1	0.0104	0.0205	1.0353	0.1223	1.1267	0.094	0.0148	0.0761	-13264.595
power	1	0.25	0.25	223	1.0595	0.1208	0.7579	0.0881	0.0179	0.0725	0	1	0.4951	0.0299	0.0577	0.0223	0	1	0	1	0.0077	0.021	0.9844	0.123	1.2732	0.0976	-0.0638	0.078	-13478.0845
power	1	0.25	0.25	224	0.8112	0.118	0.9258	0.0889	0.0752	0.0719	0	1	0.4511	0.0279	0.0825	0.0212	0	1	0	1	-0.007	0.0204	1.188	0.1227	1.094	0.0963	-0.1051	0.0772	-13317.5397
power	1	0.25	0.25	225	1.3133	0.1219	1.0229	0.089	0.0358	0.0733	0	1	0.4826	0.0296	0.1093	0.0224	0	1	0	1	-0.0287	0.021	0.7414	0.121	0.9903	0.0952	-0.0635	0.076	-13484.5366
power	1	0.25	0.25	226	0.9595	0.1184	0.9344	0.0849	-0.0014	0.0705	0	1	0.4712	0.0291	0.1295	0.0221	0	1	0	1	-0.0181	0.0206	1.0863	0.1215	1.0242	0.0916	-0.0155	0.0749	-13298.4527
power	1	0.25	0.25	227	0.8442	0.1196	0.9512	0.0875	0.043	0.0717	0	1	0.5356	0.0313	0.1081	0.0225	0	1	0	1	0.01	0.0212	1.1608	0.123	1.0252	0.0943	-0.04	0.0766	-13390.6631
power	1	0.25	0.25	228	0.9766	0.1181	0.9507	0.0875	-0.0907	0.0714	0	1	0.4608	0.0285	0.1099	0.0215	0	1	0	1	0.0385	0.0205	1.0235	0.121	1.058	0.0944	0.0538	0.0758	-13329.9229
power	1	0.25	0.25	229	0.9887	0.1164	1.0543	0.0874	-0.0213	0.0711	0	1	0.5319	0.0299	0.1522	0.0226	0	1	0	1	0.0269	0.021	0.957	0.1191	0.9317	0.0929	-0.0224	0.0745	-13329.7273
power	1	0.25	0.25	230	0.812	0.1167	0.9494	0.0866	-0.1278	0.0707	0	1	0.5033	0.0298	0.1386	0.0222	0	1	0	1	-0.0577	0.0208	1.1886	0.1213	1.0248	0.0933	0.0828	0.0756	-13303.2424
power	1	0.25	0.25	231	1.0348	0.12	1.1118	0.0889	0.0278	0.0729	0	1	0.5898	0.0319	0.1442	0.023	0	1	0	1	-0.0061	0.0217	0.8813	0.1211	0.9005	0.0939	-0.0698	0.0757	-13470.7641
power	1	0.25	0.25	232	1.068	0.1212	0.8951	0.0854	-0.125	0.0716	0	1	0.4387	0.0289	0.0637	0.0218	0	1	0	1	-0.0074	0.0203	1.0198	0.1229	1.0614	0.0925	0.101	0.0759	-13293.7984
power	1	0.25	0.25	233	1.0059	0.1179	1.06	0.0879	0.0943	0.0718	0	1	0.4664	0.0288	0.0796	0.0218	0	1	0	1	-0.016	0.0206	1.0217	0.1208	0.919	0.0934	-0.0728	0.0753	-13334.3333
power	1	0.25	0.25	234	1.1213	0.1212	0.9149	0.0875	0.079	0.0722	0	1	0.4748	0.0287	0.1206	0.022	0	1	0	1	0.0027	0.0206	0.8863	0.1213	1.0919	0.095	-0.1246	0.0762	-13355.5418
power	1	0.25	0.25	235	0.9632	0.1164	0.8982	0.0858	0.0385	0.0703	0	1	0.4989	0.0294	0.1113	0.0219	0	1	0	1	0.0259	0.0207	1.0026	0.1191	1.0887	0.0932	-0.042	0.0747	-13295.0594
power	1	0.25	0.25	236	0.989	0.1206	1.1367	0.087	0.0726	0.0722	0	1	0.5257	0.031	0.0536	0.0227	0	1	0	1	0.0013	0.0213	1.0172	0.1227	0.8318	0.0914	-0.1448	0.0751	-13398.502
power	1	0.25	0.25	237	0.7386	0.1159	1.0375	0.0879	-0.0397	0.0714	0	1	0.5095	0.0296	0.1212	0.0221	0	1	0	1	-0.0372	0.0208	1.2353	0.1214	0.956	0.0937	-0.0011	0.0759	-13322.9948
power	1	0.25	0.25	238	0.8362	0.1189	0.9307	0.0868	-0.0349	0.0713	0	1	0.4759	0.0292	0.0849	0.0217	0	1	0	1	-0.0249	0.0206	1.1769	0.123	1.051	0.0938	0.05	0.0763	-13306.373
power	1	0.25	0.25	239	1.0467	0.1186	0.9737	0.0833	-3e-04	0.0695	0	1	0.4746	0.0295	0.0993	0.0219	0	1	0	1	-0.0166	0.0205	0.9548	0.1198	0.9656	0.0892	0.0066	0.0731	-13213.7382
power	1	0.25	0.25	240	0.707	0.1194	1.1652	0.0912	0.0384	0.0733	0	1	0.4778	0.0281	0.091	0.0215	0	1	0	1	-0.0091	0.0208	1.2857	0.1252	0.8778	0.096	-0.0496	0.0776	-13438.576
power	1	0.25	0.25	241	1.1112	0.1208	0.9281	0.0859	-0.046	0.0715	0	1	0.5161	0.0306	0.1455	0.0226	0	1	0	1	-0.0032	0.021	0.9001	0.1218	1.0571	0.0929	0.0656	0.0754	-13386.3816
power	1	0.25	0.25	242	0.9075	0.1174	1.1138	0.0903	0.04	0.0725	0	1	0.5119	0.0294	0.1135	0.0219	0	1	0	1	0.0072	0.021	1.0422	0.1202	0.9511	0.0958	-0.0458	0.0761	-13481.1921
power	1	0.25	0.25	243	1.1233	0.1179	0.9231	0.0883	0.0311	0.0718	0	1	0.4934	0.0296	0.1025	0.0222	0	1	0	1	0.0083	0.0208	0.8696	0.1189	1.0721	0.0956	-0.0516	0.0757	-13345.0997
power	1	0.25	0.25	244	1.1998	0.122	1.1128	0.0891	0.1453	0.0735	0	1	0.4932	0.0297	0.1306	0.0224	0	1	0	1	6e-04	0.021	0.821	0.1229	0.8931	0.0941	-0.1361	0.0761	-13431.2559
power	1	0.25	0.25	245	1.0439	0.1184	0.8673	0.0866	-0.0481	0.0711	0	1	0.4709	0.029	0.091	0.0216	0	1	0	1	0.0268	0.0205	0.9472	0.1203	1.122	0.0944	0.0028	0.0756	-13283.1409
power	1	0.25	0.25	246	0.9661	0.1151	1.0543	0.0876	0.0968	0.0706	0	1	0.4914	0.0288	0.1134	0.0216	0	1	0	1	-0.0257	0.0205	0.9554	0.1167	0.926	0.0931	-0.0606	0.0739	-13216.1249
power	1	0.25	0.25	247	0.9916	0.1188	0.9583	0.0893	0.0563	0.0722	0	1	0.5144	0.0298	0.0862	0.0221	0	1	0	1	0.0028	0.0211	0.9769	0.1207	1.0408	0.0963	-0.0213	0.0764	-13373.1117
power	1	0.25	0.25	248	0.9113	0.1218	1.0135	0.0873	0.1249	0.0727	0	1	0.5253	0.0305	0.1123	0.0225	0	1	0	1	-0.025	0.0212	1.0967	0.1249	0.9751	0.0934	-0.1484	0.0769	-13416.6153
power	1	0.25	0.25	249	0.8938	0.1187	0.9676	0.092	-0.1006	0.0735	0	1	0.5249	0.0298	0.0531	0.0221	0	1	0	1	-0.0059	0.0213	1.0747	0.122	1.1097	0.0995	0.0262	0.0783	-13549.4736
power	1	0.25	0.25	250	1.0471	0.1161	0.9469	0.0882	0.0754	0.0712	0	1	0.4838	0.0287	0.0803	0.0215	0	1	0	1	0.0305	0.0206	0.894	0.1173	1.0722	0.0954	-0.0763	0.0752	-13318.5943
power	1	0.25	0.25	251	1.1514	0.1186	1.1376	0.0882	-0.0059	0.0722	0	1	0.5184	0.0298	0.1112	0.0223	0	1	0	1	0.0113	0.0211	0.8038	0.1188	0.864	0.0928	-0.0468	0.0745	-13397.4917
power	1	0.25	0.25	252	1.1424	0.1212	0.9953	0.0862	-0.1605	0.0718	0	1	0.5395	0.0311	0.1245	0.0232	0	1	0	1	-0.0103	0.0213	0.8694	0.1217	0.9805	0.0923	0.1689	0.075	-13417.2153
power	1	0.25	0.25	253	0.915	0.12	0.98	0.0871	0.0137	0.0719	0	1	0.5214	0.0303	0.137	0.0223	0	1	0	1	-0.029	0.021	1.0583	0.1233	1.0037	0.0935	0.0153	0.0762	-13337.4884
power	1	0.25	0.25	254	1.0889	0.1199	0.9438	0.088	0.0259	0.0725	0	1	0.4816	0.0296	0.0763	0.0222	0	1	0	1	-0.0265	0.0209	0.964	0.1219	1.068	0.0951	-0.0911	0.0766	-13454.6883
power	1	0.25	0.25	255	1.1162	0.1228	1.0803	0.0875	-0.0311	0.0724	0	1	0.4541	0.0296	0.0796	0.0219	0	1	0	1	-0.0025	0.0207	0.9739	0.1232	0.8932	0.0926	0.044	0.0756	-13392.7841
power	1	0.25	0.25	256	1.0123	0.1172	1.0061	0.0877	-0.0402	0.0716	0	1	0.4751	0.0288	0.1095	0.0219	0	1	0	1	0.0092	0.0206	0.9847	0.1199	0.9771	0.0939	0.0176	0.0754	-13300.5986
power	1	0.25	0.25	257	0.9437	0.1193	0.833	0.0868	-0.037	0.0714	0	1	0.5051	0.0301	0.1138	0.0222	0	1	0	1	-0.005	0.0208	1.0583	0.1218	1.1553	0.0951	0.0528	0.0766	-13342.896
power	1	0.25	0.25	258	0.7241	0.1146	1.027	0.0863	0.0939	0.0701	0	1	0.5269	0.0305	0.1127	0.022	0	1	0	1	0.0204	0.021	1.2408	0.12	0.9587	0.092	-0.0748	0.0746	-13339.8678
power	1	0.25	0.25	259	1.1623	0.1216	1.0297	0.0867	0.0728	0.0723	0	1	0.5034	0.0305	0.054	0.0226	0	1	0	1	-0.0073	0.0209	0.8623	0.122	0.9276	0.0923	-0.0539	0.0754	-13349.2475
power	1	0.25	0.25	260	1.2215	0.1192	0.9605	0.0875	-0.0252	0.072	0	1	0.474	0.0292	0.1185	0.0219	0	1	0	1	0.0065	0.0207	0.7815	0.1193	1.0448	0.0943	0.0357	0.0753	-13358.9185
power	1	0.25	0.25	261	1.0858	0.1235	1.0005	0.088	-0.0474	0.0734	0	1	0.4777	0.0298	0.0987	0.0226	0	1	0	1	0.0016	0.0208	1.0153	0.1255	1.0119	0.0944	0.0061	0.0773	-13506.4656
power	1	0.25	0.25	262	0.88	0.1155	0.9254	0.0832	0.0314	0.0691	0	1	0.464	0.0289	0.0815	0.0215	0	1	0	1	-0.0012	0.0203	1.1095	0.1198	0.9797	0.0896	-0.0732	0.0735	-13089.0672
power	1	0.25	0.25	263	1.013	0.1221	1.105	0.089	0.1087	0.0736	0	1	0.4897	0.0299	0.0777	0.0222	0	1	0	1	-0.005	0.021	1.027	0.1246	0.9142	0.0942	-0.1396	0.0771	-13478.5116
power	1	0.25	0.25	264	1.0985	0.1193	0.9305	0.0874	-0.0627	0.0717	0	1	0.453	0.029	0.0913	0.0219	0	1	0	1	0.0022	0.0205	0.9601	0.1207	1.0433	0.0944	0.0804	0.0759	-13321.4857
power	1	0.25	0.25	265	0.8574	0.1196	1.0343	0.0869	-3e-04	0.0717	0	1	0.5003	0.0297	0.094	0.0221	0	1	0	1	0.0427	0.021	1.1466	0.1239	0.9382	0.0925	-0.0108	0.0759	-13330.2526
power	1	0.25	0.25	266	1.0661	0.1233	0.9049	0.0864	-0.1754	0.0724	0	1	0.4484	0.0293	0.1258	0.0219	0	1	0	1	-0.0367	0.0205	1.0433	0.1251	1.0949	0.0938	0.1318	0.0768	-13422.4437
power	1	0.25	0.25	267	0.9488	0.1173	0.8908	0.0884	-0.1175	0.0717	0	1	0.5674	0.0308	0.0593	0.0225	0	1	0	1	-0.015	0.0214	0.9463	0.1199	1.1376	0.0963	0.1073	0.0763	-13411.3236
power	1	0.25	0.25	268	1.0549	0.119	1.0603	0.0896	-0.0825	0.0725	0	1	0.4788	0.0288	0.1009	0.0219	0	1	0	1	-0.049	0.0207	0.9458	0.1199	0.9529	0.0953	0.0849	0.0759	-13390.644
power	1	0.25	0.25	269	0.9322	0.1177	1.0664	0.0847	0.0775	0.0705	0	1	0.5133	0.0306	0.0798	0.0222	0	1	0	1	0.0317	0.0209	1.0592	0.1207	0.8823	0.0896	0.0057	0.0739	-13290.056
power	1	0.25	0.25	270	1.0922	0.1207	1.1595	0.0862	0.1316	0.072	0	1	0.5388	0.0311	0.1126	0.023	0	1	0	1	0.0209	0.0212	0.9068	0.1221	0.7772	0.09	-0.0927	0.0743	-13335.5962
power	1	0.25	0.25	271	0.9919	0.1191	1.2286	0.0896	-0.0205	0.0725	0	1	0.4974	0.0294	0.095	0.0217	0	1	0	1	0.0118	0.021	0.9775	0.1215	0.7856	0.0932	-0.0417	0.075	-13406.3035
power	1	0.25	0.25	272	0.9822	0.1182	1.001	0.0867	0.1714	0.0716	0	1	0.5147	0.0303	0.1222	0.0222	0	1	0	1	-0.0255	0.0209	1.0047	0.121	0.9764	0.0928	-0.1633	0.0755	-13340.7387
power	1	0.25	0.25	273	1.2893	0.1183	0.9505	0.0874	-0.1168	0.0715	0	1	0.5186	0.0304	0.1147	0.0224	0	1	0	1	-0.0095	0.021	0.6781	0.117	1.0404	0.0943	0.103	0.0745	-13369.4541
power	1	0.25	0.25	274	1.2079	0.1195	1.1269	0.0876	-0.0262	0.0722	0	1	0.4856	0.0293	0.0903	0.0222	0	1	0	1	-0.0337	0.0207	0.7893	0.1197	0.8626	0.0922	0.057	0.0745	-13361.1948
power	1	0.25	0.25	275	1.0142	0.1202	0.9761	0.0869	0.0514	0.072	0	1	0.4957	0.0302	0.0528	0.0223	0	1	0	1	-1e-04	0.0211	1.0398	0.1226	0.9995	0.0933	-0.0517	0.0761	-13412.5879
power	1	0.25	0.25	276	1.2035	0.1192	0.9588	0.0859	0.0836	0.0712	0	1	0.478	0.0294	0.0954	0.0218	0	1	0	1	0.001	0.0206	0.7708	0.1185	0.9901	0.0923	-0.1102	0.0743	-13218.8058
power	1	0.25	0.25	277	0.9932	0.1157	1.0738	0.0879	0.0276	0.0708	0	1	0.4759	0.0288	0.0523	0.0213	0	1	0	1	-0.0152	0.0205	0.9476	0.1171	0.9103	0.0932	-0.0036	0.0741	-13243.7396
power	1	0.25	0.25	278	0.9933	0.1231	1.0621	0.0881	-0.081	0.0734	0	1	0.5329	0.0317	0.0687	0.0229	0	1	0	1	0.0157	0.0214	1.05	0.1256	0.9201	0.0936	0.0761	0.0771	-13475.4736
power	1	0.25	0.25	279	0.9062	0.1183	1.0188	0.0893	0.0539	0.0722	0	1	0.4753	0.0284	0.0601	0.0214	0	1	0	1	0.023	0.0206	1.0532	0.1216	1.0105	0.0957	-0.0231	0.0764	-13352.0115
power	1	0.25	0.25	280	1.226	0.1183	1.0555	0.0889	-0.0061	0.0721	0	1	0.4881	0.0291	0.1019	0.0218	0	1	0	1	-0.016	0.0209	0.735	0.1175	0.9738	0.0948	-0.0184	0.0749	-13402.405
power	1	0.25	0.25	281	0.8812	0.1178	0.9495	0.0872	0.1334	0.0715	0	1	0.4818	0.0292	0.1181	0.0217	0	1	0	1	0.0038	0.0206	1.121	0.1221	1.0524	0.0941	-0.1187	0.0761	-13341.7231
power	1	0.25	0.25	282	0.8673	0.1185	1.0869	0.0898	-0.0065	0.0725	0	1	0.5296	0.0303	0.0993	0.0223	0	1	0	1	-0.0069	0.0213	1.1194	0.1218	0.9531	0.0955	0.0266	0.0764	-13517.6696
power	1	0.25	0.25	283	0.7324	0.1178	1.1684	0.0874	0.065	0.0713	0	1	0.4665	0.029	0.0843	0.0215	0	1	0	1	-0.0049	0.0205	1.2868	0.1235	0.8144	0.0914	-0.0559	0.0752	-13314.9416
power	1	0.25	0.25	284	0.9681	0.1231	0.8816	0.0884	0.1746	0.0733	0	1	0.5135	0.0301	0.0669	0.0224	0	1	0	1	0.013	0.021	1.0429	0.1261	1.1417	0.0964	-0.228	0.0783	-13457.3987
power	1	0.25	0.25	285	1.1581	0.1186	0.8767	0.087	0.0191	0.0713	0	1	0.4612	0.0287	0.0893	0.0216	0	1	0	1	0.0051	0.0204	0.8344	0.1189	1.1142	0.0947	-9e-04	0.0753	-13286.5534
power	1	0.25	0.25	286	1.1252	0.1182	1.1058	0.0885	0.0235	0.0721	0	1	0.5057	0.0304	0.1073	0.0224	0	1	0	1	0.001	0.021	0.8706	0.1188	0.8728	0.0934	0.0287	0.0749	-13360.8359
power	1	0.25	0.25	287	1.1044	0.1208	0.9794	0.0879	-0.0318	0.0723	0	1	0.4891	0.0298	0.0806	0.0222	0	1	0	1	-0.0138	0.021	0.9281	0.1216	1.0176	0.0945	0.0842	0.0762	-13414.1724
power	1	0.25	0.25	288	0.9551	0.1208	1.0297	0.0862	0.0084	0.0718	0	1	0.5272	0.0303	0.0752	0.023	0	1	0	1	0.0019	0.0212	1.0664	0.1237	0.9505	0.0919	-0.0173	0.0757	-13421.5957
power	1	0.25	0.25	289	0.9354	0.1184	1.1026	0.088	-0.0518	0.0716	0	1	0.4436	0.0282	0.0804	0.0216	0	1	0	1	-0.0161	0.0204	1.1011	0.1217	0.8746	0.0929	-0.0121	0.0753	-13289.288
power	1	0.25	0.25	290	1.1019	0.1185	1.0518	0.0899	-0.0045	0.0725	0	1	0.4956	0.0299	0.1181	0.0216	0	1	0	1	-0.0163	0.0209	0.8609	0.1188	0.9653	0.0958	-0.0209	0.0756	-13386.6595
power	1	0.25	0.25	291	0.9891	0.1178	0.971	0.087	0.0863	0.0711	0	1	0.4902	0.0293	0.1222	0.0217	0	1	0	1	0.0145	0.0207	0.9744	0.1199	1.0488	0.0937	-0.0631	0.0752	-13345.6907
power	1	0.25	0.25	292	1.1789	0.1206	0.9062	0.0872	-0.01	0.072	0	1	0.4856	0.0298	0.1117	0.0224	0	1	0	1	0.0157	0.0207	0.8585	0.1211	1.0873	0.0946	0.0162	0.076	-13385.9654
power	1	0.25	0.25	293	0.9774	0.1202	1.0202	0.09	0.0057	0.073	0	1	0.504	0.0295	0.079	0.0221	0	1	0	1	-0.0083	0.0211	1.0229	0.1225	1.0388	0.0966	0.0549	0.0771	-13530.5295
power	1	0.25	0.25	294	0.9458	0.1182	1.1406	0.0898	-0.148	0.0724	0	1	0.4807	0.0295	0.1372	0.0217	0	1	0	1	-0.0337	0.0206	1.039	0.1207	0.8289	0.0943	0.1086	0.0756	-13268.7673
power	1	0.25	0.25	295	1.1764	0.1224	1.0738	0.09	-0.0648	0.0739	0	1	0.473	0.0293	0.0879	0.0222	0	1	0	1	0.022	0.021	0.8947	0.1233	0.9609	0.0958	0.0682	0.0771	-13537.3838
power	1	0.25	0.25	296	0.9635	0.1228	0.8477	0.086	-0.0484	0.0724	0	1	0.4943	0.03	0.0703	0.0225	0	1	0	1	-0.0033	0.0209	1.1075	0.1258	1.1429	0.094	0.0756	0.0775	-13436.9532
power	1	0.25	0.25	297	1.0829	0.1192	0.9825	0.0874	-0.015	0.0717	0	1	0.5157	0.0302	0.1001	0.0222	0	1	0	1	-0.0038	0.0209	0.8634	0.1197	1.0196	0.0939	0.0352	0.0752	-13344.5779
power	1	0.25	0.25	298	1.2069	0.118	0.8549	0.0878	-0.0801	0.0713	0	1	0.4635	0.0281	0.0933	0.0215	0	1	0	1	0.0382	0.0206	0.7734	0.1175	1.1702	0.0961	0.0632	0.0754	-13351.3466
power	1	0.25	0.25	299	1.0935	0.1167	1.02	0.0871	-0.1104	0.0707	0	1	0.4604	0.0287	0.0861	0.0214	0	1	0	1	0.0284	0.0204	0.8768	0.1175	0.9552	0.093	0.077	0.074	-13231.6682
power	1	0.25	0.25	300	1.2871	0.1235	0.974	0.088	0.085	0.0731	0	1	0.4933	0.0297	0.0882	0.0225	0	1	0	1	-0.0142	0.021	0.7504	0.1228	1.0388	0.0947	-0.0597	0.0762	-13471.9275
power	1	0.25	0.25	301	1.0142	0.117	0.99	0.0851	0.023	0.0705	0	1	0.5465	0.0307	0.0833	0.0223	0	1	0	1	-0.0201	0.0211	0.8987	0.1186	0.9819	0.0912	0.0539	0.0739	-13298.4937
power	1	0.25	0.25	302	0.9631	0.1191	0.886	0.0862	-0.1529	0.0715	0	1	0.5311	0.0309	0.0529	0.0223	0	1	0	1	-1e-04	0.021	1.0095	0.1222	1.0916	0.0937	0.1431	0.0761	-13345.0886
power	1	0.25	0.25	303	1.0891	0.1152	0.9763	0.0877	0.0061	0.071	0	1	0.5324	0.0305	0.0843	0.0221	0	1	0	1	-0.0012	0.0211	0.8315	0.1161	1.0056	0.0943	0.0389	0.0744	-13311.8325
power	1	0.25	0.25	304	1.1547	0.1215	1.0717	0.0879	-0.0208	0.0726	0	1	0.4823	0.0296	0.0696	0.0223	0	1	0	1	0.0234	0.0211	0.9026	0.1218	0.9249	0.0933	-0.0031	0.0757	-13460.7788
power	1	0.25	0.25	305	1.0415	0.1213	0.9827	0.0857	0.1231	0.0718	0	1	0.5239	0.031	0.0815	0.0227	0	1	0	1	0.0157	0.0211	0.9776	0.1232	0.9859	0.0919	-0.1802	0.0755	-13387.162
power	1	0.25	0.25	306	1.0562	0.1193	1.1244	0.0911	-0.0723	0.0737	0	1	0.5213	0.03	0.1203	0.0224	0	1	0	1	-0.0267	0.0214	0.9433	0.1213	0.9212	0.0964	0.0805	0.0769	-13551.837
power	1	0.25	0.25	307	0.7523	0.1181	0.9215	0.0855	-0.1053	0.0707	0	1	0.4881	0.0296	0.0839	0.0219	0	1	0	1	-0.0161	0.0207	1.2813	0.1243	1.0613	0.0926	0.0986	0.076	-13343.7932
power	1	0.25	0.25	308	1.0321	0.1181	1.1019	0.0882	-0.0785	0.0723	0	1	0.527	0.0306	0.1493	0.0225	0	1	0	1	0.0047	0.0211	0.9583	0.1202	0.8962	0.0932	0.0047	0.0754	-13415.9776
power	1	0.25	0.25	309	0.9802	0.1165	1.0488	0.0871	-0.0113	0.0709	0	1	0.4859	0.0291	0.1029	0.0218	0	1	0	1	-0.0215	0.0208	1.0058	0.1192	0.9328	0.0927	-0.0507	0.0745	-13312.5251
power	1	0.25	0.25	310	0.9965	0.1195	1.036	0.0894	-0.1294	0.0729	0	1	0.5131	0.0299	0.1391	0.0223	0	1	0	1	0.0149	0.0211	0.9913	0.1221	0.9772	0.0955	0.1436	0.0767	-13423.0119
power	1	0.25	0.25	311	1.3056	0.1245	0.9722	0.0894	0.016	0.0741	0	1	0.4894	0.0294	0.0656	0.0223	0	1	0	1	0.0147	0.0211	0.7294	0.1231	1.0723	0.0964	-0.0388	0.0774	-13540.3638
power	1	0.25	0.25	312	1.2726	0.1205	0.8731	0.0892	0.04	0.0729	0	1	0.5209	0.0299	0.1355	0.0223	0	1	0	1	0.0242	0.0211	0.6904	0.1187	1.1747	0.0975	-0.0516	0.0764	-13481.7691
power	1	0.25	0.25	313	1.0494	0.1209	0.8283	0.086	0.0792	0.0722	0	1	0.4999	0.0303	0.072	0.0227	0	1	0	1	0.0015	0.0208	0.9922	0.1239	1.1463	0.0942	-0.0812	0.077	-13366.7812
power	1	0.25	0.25	314	0.92	0.1178	0.9521	0.0896	-0.0703	0.0723	0	1	0.4791	0.029	0.0965	0.0217	0	1	0	1	-0.0549	0.0208	1.1033	0.1207	1.1014	0.097	0.0213	0.077	-13482.9797
power	1	0.25	0.25	315	0.978	0.1196	0.9415	0.0862	-0.1214	0.0713	0	1	0.4958	0.0301	0.0851	0.0221	0	1	0	1	0.0413	0.0208	1.037	0.1221	1.0314	0.0929	0.1355	0.0756	-13334.2602
power	1	0.25	0.25	316	1.1241	0.1214	0.961	0.0874	0.0742	0.0725	0	1	0.4984	0.0302	0.1055	0.0224	0	1	0	1	0.0249	0.0209	0.8936	0.1225	1.0279	0.0941	-0.1021	0.0762	-13386.5206
power	1	0.25	0.25	317	0.9675	0.1181	0.9128	0.0888	-0.0541	0.072	0	1	0.4909	0.0293	0.1029	0.0217	0	1	0	1	0.0055	0.0208	1.004	0.1202	1.0977	0.0964	0.0787	0.0766	-13347.3762
power	1	0.25	0.25	318	1.1784	0.1221	0.9048	0.087	-0.0836	0.0722	0	1	0.4876	0.03	0.0675	0.0223	0	1	0	1	0.0258	0.0209	0.8715	0.1227	1.0779	0.0944	0.1187	0.0761	-13403.7532
power	1	0.25	0.25	319	0.9437	0.1181	1.0474	0.0898	0.0455	0.0725	0	1	0.4905	0.0292	0.0935	0.0219	0	1	0	1	-0.0025	0.0207	1.0415	0.1209	0.9567	0.0957	-0.0411	0.0763	-13361.2866
power	1	0.25	0.25	320	0.9773	0.1181	0.9223	0.087	0.0624	0.0711	0	1	0.4709	0.0294	0.0635	0.0216	0	1	0	1	-0.0052	0.0205	1.0225	0.1199	1.0514	0.094	-0.0616	0.0755	-13271.9746
power	1	0.25	0.25	321	1.3159	0.1198	1.1582	0.0885	-0.0209	0.0727	0	1	0.452	0.0288	0.0577	0.0218	0	1	0	1	0.0309	0.0205	0.71	0.1188	0.8295	0.0928	-0.0093	0.0746	-13349.6996
power	1	0.25	0.25	322	1.1849	0.1207	1.0869	0.0906	-0.0605	0.0734	0	1	0.4545	0.0286	0.0739	0.0219	0	1	0	1	0.0263	0.0208	0.8857	0.1209	0.9464	0.0963	0.0647	0.0765	-13502.9875
power	1	0.25	0.25	323	0.9937	0.118	1.0289	0.0869	0.1215	0.0714	0	1	0.5043	0.0304	0.0874	0.0222	0	1	0	1	0.0168	0.0209	1.0114	0.1204	0.9334	0.0926	-0.1561	0.075	-13321.6095
power	1	0.25	0.25	324	1.0927	0.119	1.0662	0.0885	-0.0552	0.0721	0	1	0.5817	0.0317	0.1031	0.0229	0	1	0	1	-0.0058	0.0216	0.8083	0.1188	0.9342	0.094	-0.0118	0.0749	-13406.2274
power	1	0.25	0.25	325	1.1256	0.1215	1.1743	0.0885	0.1126	0.0729	0	1	0.5506	0.031	0.1073	0.0231	0	1	0	1	0.0034	0.0214	0.8445	0.122	0.8236	0.0927	-0.0832	0.0751	-13452.1828
power	1	0.25	0.25	326	1.1591	0.1203	1.135	0.0883	0.0246	0.0725	0	1	0.5133	0.0305	0.109	0.0228	0	1	0	1	0.0198	0.0212	0.875	0.1209	0.8557	0.093	-0.087	0.0751	-13459.3181
power	1	0.25	0.25	327	0.9746	0.1179	1.0106	0.0852	-0.0758	0.0705	0	1	0.5147	0.0303	0.066	0.0223	0	1	0	1	0.025	0.021	1.0029	0.1198	0.9302	0.0909	0.1346	0.0742	-13261.1832
power	1	0.25	0.25	328	1.0487	0.122	0.9576	0.0887	-0.031	0.0734	0	1	0.5173	0.0303	0.1251	0.0225	0	1	0	1	0.0032	0.0211	0.9642	0.1236	1.0612	0.0957	0.0597	0.0775	-13466.6167
power	1	0.25	0.25	329	0.9532	0.1153	0.8615	0.0873	-0.0046	0.0706	0	1	0.518	0.0301	0.0971	0.0223	0	1	0	1	-0.0162	0.021	1.0274	0.1178	1.1357	0.0953	0.0244	0.0755	-13369.9399
power	1	0.25	0.25	330	1.0208	0.1182	1.1566	0.0889	0.0314	0.0726	0	1	0.5484	0.0305	0.0772	0.0225	0	1	0	1	0.0185	0.0213	0.8957	0.1201	0.8481	0.0933	-0.056	0.0752	-13391.0753
power	1	0.25	0.25	331	0.8114	0.1159	0.9015	0.0865	0.0557	0.0706	0	1	0.5406	0.0302	0.1013	0.0222	0	1	0	1	-0.0176	0.021	1.1145	0.1203	1.0906	0.0939	-0.0665	0.0755	-13318.1853
power	1	0.25	0.25	332	1.075	0.1198	0.87	0.0865	-0.0698	0.0716	0	1	0.5438	0.0305	0.1435	0.0227	0	1	0	1	0.0036	0.0212	0.8861	0.1216	1.139	0.0944	0.065	0.0759	-13415.2152
power	1	0.25	0.25	333	1.1513	0.1178	0.9894	0.0865	0.0488	0.0711	0	1	0.4831	0.0294	0.1045	0.0222	0	1	0	1	0.0088	0.0207	0.8556	0.1183	0.9761	0.0927	-0.0286	0.0744	-13295.2249
power	1	0.25	0.25	334	0.9555	0.1182	1.0346	0.0849	-0.0408	0.0705	0	1	0.5103	0.0302	0.0997	0.022	0	1	0	1	-0.0207	0.0208	1.002	0.1209	0.9065	0.0902	0.0404	0.074	-13221.4555
power	1	0.25	0.25	335	0.9436	0.118	1.0119	0.0878	-0.1098	0.0716	0	1	0.5295	0.0303	0.1149	0.0228	0	1	0	1	-0.0259	0.0211	1.0507	0.1212	0.9673	0.0939	0.1529	0.0756	-13373.1825
power	1	0.25	0.25	336	0.8525	0.1168	1.0567	0.0883	0.006	0.0714	0	1	0.5029	0.0297	0.0822	0.0221	0	1	0	1	-0.0106	0.021	1.1414	0.1208	0.9431	0.0939	-0.0295	0.0755	-13388.4804
power	1	0.25	0.25	337	1.1443	0.1225	0.8184	0.087	0.0444	0.0726	0	1	0.4681	0.029	0.1057	0.0224	0	1	0	1	0.0074	0.0207	0.9327	0.1236	1.1858	0.0956	-0.0185	0.0773	-13428.1164
power	1	0.25	0.25	338	1.0411	0.1227	1.0893	0.0883	-0.0891	0.0732	0	1	0.4798	0.0297	0.0856	0.0221	0	1	0	1	0.0084	0.0209	0.9972	0.1251	0.9053	0.0936	0.0747	0.0766	-13409.5576
power	1	0.25	0.25	339	1.0282	0.1216	1.0321	0.0872	0.0182	0.0724	0	1	0.5441	0.0313	0.1135	0.0229	0	1	0	1	0.0198	0.0214	0.9711	0.1235	0.9588	0.093	-0.0538	0.076	-13441.9721
power	1	0.25	0.25	340	1.0798	0.119	0.8941	0.087	-0.1284	0.0713	0	1	0.4902	0.0295	0.1152	0.0221	0	1	0	1	-0.0324	0.0208	0.9371	0.1195	1.1221	0.0947	0.0845	0.0756	-13412.1489
power	1	0.25	0.25	341	1.0591	0.1221	0.9405	0.0869	-0.0259	0.0725	0	1	0.4997	0.0307	0.094	0.0225	0	1	0	1	-9e-04	0.021	0.994	0.124	1.0349	0.0938	-0.0121	0.0767	-13401.057
power	1	0.25	0.25	342	0.9326	0.12	1.2184	0.0906	-0.0162	0.0734	0	1	0.4935	0.0294	0.0891	0.0218	0	1	0	1	0.0144	0.0211	1.0601	0.1232	0.8047	0.0945	0.0099	0.0763	-13449.8349
power	1	0.25	0.25	343	0.9114	0.1213	1.0339	0.0871	-0.09	0.0721	0	1	0.5545	0.031	0.0827	0.0225	0	1	0	1	0.0056	0.0214	1.036	0.1234	0.9709	0.093	0.1165	0.0759	-13426.7559
power	1	0.25	0.25	344	1.158	0.1201	1.0202	0.0884	-0.054	0.0724	0	1	0.4995	0.0297	0.1089	0.0222	0	1	0	1	-0.01	0.0209	0.8337	0.1201	0.9708	0.0944	-0.0081	0.0755	-13371.5409
power	1	0.25	0.25	345	1.1608	0.1176	0.9741	0.0858	-0.0831	0.0705	0	1	0.5184	0.0301	0.0975	0.0222	0	1	0	1	0.0169	0.0209	0.7754	0.1171	0.9825	0.092	0.1309	0.0736	-13251.2475
power	1	0.25	0.25	346	1.0448	0.1195	1.055	0.0894	-0.0153	0.0726	0	1	0.4607	0.0292	0.1208	0.0218	0	1	0	1	0.0184	0.0207	1.0112	0.1215	0.9414	0.0951	0.0374	0.0763	-13395.5676
power	1	0.25	0.25	347	0.9203	0.1205	0.8445	0.0883	-0.0317	0.0727	0	1	0.5776	0.0306	0.095	0.0225	0	1	0	1	-0.0172	0.0215	0.9772	0.1231	1.1964	0.0969	0.0673	0.0777	-13471.1264
power	1	0.25	0.25	348	0.9304	0.1195	0.9972	0.0879	-0.0661	0.0723	0	1	0.5257	0.0301	0.1023	0.0224	0	1	0	1	-0.0279	0.0211	1.0475	0.1224	1.0156	0.0943	0.0509	0.0765	-13428.5748
power	1	0.25	0.25	349	0.945	0.1214	0.8604	0.0854	-0.0692	0.0715	0	1	0.4744	0.0294	0.1038	0.0223	0	1	0	1	0.0258	0.0206	1.1328	0.1251	1.115	0.0932	0.0471	0.0766	-13365.4176
power	1	0.25	0.25	350	0.9994	0.1202	1.0451	0.0888	-0.0202	0.0727	0	1	0.4476	0.0289	0.056	0.0217	0	1	0	1	-4e-04	0.0205	1.0782	0.1228	0.9649	0.0947	-0.0016	0.0767	-13427.756
power	1	0.25	0.25	351	1.0731	0.1177	0.9576	0.0854	0.0482	0.0705	0	1	0.484	0.0293	0.107	0.0219	0	1	0	1	0.0173	0.0206	0.9047	0.1194	1.0069	0.0918	-0.0915	0.0743	-13245.3485
power	1	0.25	0.25	352	0.99	0.122	1.0702	0.0883	-0.0867	0.0731	0	1	0.5324	0.0304	0.1157	0.0225	0	1	0	1	0.0113	0.0213	0.9936	0.1244	0.9598	0.0939	0.0466	0.0767	-13501.484
power	1	0.25	0.25	353	0.8522	0.1196	1.0664	0.0899	-0.1132	0.0726	0	1	0.508	0.0295	0.0851	0.022	0	1	0	1	0.0149	0.0212	1.1395	0.1226	0.9726	0.0958	0.1213	0.0769	-13486.5967
power	1	0.25	0.25	354	1.0295	0.118	0.9949	0.088	0.0716	0.0716	0	1	0.477	0.0289	0.0796	0.0217	0	1	0	1	0.0109	0.0206	0.9578	0.1196	0.9994	0.0944	-0.0637	0.0755	-13320.5738
power	1	0.25	0.25	355	0.9912	0.1212	1.0976	0.0899	-0.021	0.0735	0	1	0.5068	0.0297	0.094	0.0225	0	1	0	1	0.0205	0.0211	1.0261	0.1229	0.9086	0.0952	0.0035	0.077	-13449.4412
power	1	0.25	0.25	356	0.9782	0.1229	1.1415	0.0878	0.0149	0.0732	0	1	0.5097	0.03	0.1086	0.0225	0	1	0	1	-0.0066	0.0212	1.0574	0.1255	0.8704	0.0924	0.0413	0.0764	-13497.1062
power	1	0.25	0.25	357	1.1449	0.1226	0.9377	0.0861	0.0058	0.0721	0	1	0.4747	0.0299	0.0763	0.0221	0	1	0	1	-0.0061	0.0208	0.9162	0.1234	1.0402	0.093	-0.0098	0.0759	-13389.3699
power	1	0.25	0.25	358	0.906	0.1208	0.9859	0.0867	-0.0929	0.0722	0	1	0.5367	0.0305	0.0689	0.0224	0	1	0	1	-0.0506	0.0213	1.0741	0.1241	1.0188	0.0932	0.1294	0.0765	-13446.5702
power	1	0.25	0.25	359	0.9372	0.1164	1.1068	0.0869	-0.0962	0.071	0	1	0.4783	0.0286	0.0988	0.0216	0	1	0	1	0.0403	0.0206	1.0171	0.1192	0.8615	0.0916	0.0802	0.0744	-13223.8631
power	1	0.25	0.25	360	1.066	0.1159	0.9935	0.0868	-0.0553	0.0709	0	1	0.4555	0.0281	0.1141	0.0217	0	1	0	1	0.0215	0.0203	0.9227	0.1183	0.9876	0.093	0.0937	0.0745	-13252.5242
power	1	0.25	0.25	361	1.0161	0.1218	1.0794	0.0868	0.0047	0.0726	0	1	0.5349	0.0311	0.122	0.0229	0	1	0	1	-0.05	0.0212	0.9812	0.1236	0.8641	0.0918	-0.0149	0.0757	-13322.961
power	1	0.25	0.25	362	1.0621	0.1221	1.0264	0.088	-0.1142	0.0729	0	1	0.5509	0.0315	0.0909	0.0231	0	1	0	1	0.0111	0.0215	0.9537	0.1238	0.9685	0.094	0.1702	0.0765	-13498.0644
power	1	0.25	0.25	363	0.9892	0.1167	1.0929	0.0877	0.0398	0.0714	0	1	0.4804	0.0288	0.0968	0.0216	0	1	0	1	-0.0178	0.0206	0.969	0.119	0.9026	0.0928	-0.0485	0.0746	-13302.1512
power	1	0.25	0.25	364	0.9858	0.1182	1.0586	0.0866	0.123	0.0711	0	1	0.451	0.0286	0.0918	0.0221	0	1	0	1	0.015	0.0204	1.0788	0.1211	0.9136	0.092	-0.1564	0.0748	-13321.8557
power	1	0.25	0.25	365	1.1579	0.1179	0.8447	0.086	-0.0028	0.0707	0	1	0.4949	0.0303	0.0916	0.0221	0	1	0	1	-0.0227	0.0208	0.8439	0.1179	1.0946	0.0938	0.0488	0.0748	-13247.5787
power	1	0.25	0.25	366	0.9611	0.1187	0.9191	0.0885	0.0139	0.0721	0	1	0.5254	0.0297	0.103	0.0223	0	1	0	1	-0.0067	0.0209	0.9727	0.1211	1.0963	0.096	-0.0261	0.0766	-13353.3589
power	1	0.25	0.25	367	0.964	0.1163	1.0787	0.0878	-0.0916	0.0713	0	1	0.5188	0.0297	0.1191	0.0221	0	1	0	1	-0.0089	0.0208	0.9718	0.1187	0.8952	0.0929	0.0912	0.0746	-13278.3963
power	1	0.25	0.25	368	1.1232	0.118	1.1218	0.0865	-0.1174	0.0714	0	1	0.4927	0.0296	0.1382	0.0227	0	1	0	1	0.0023	0.0208	0.9089	0.1194	0.8618	0.0911	0.1312	0.074	-13386.6733
power	1	0.25	0.25	369	1.0279	0.1215	1.0331	0.089	-0.1557	0.0732	0	1	0.5163	0.03	0.1341	0.0225	0	1	0	1	-0.0261	0.0212	0.994	0.1234	1.0059	0.0952	0.1032	0.0769	-13530.7228
power	1	0.25	0.25	370	0.9598	0.1182	0.9107	0.0885	0.0511	0.0719	0	1	0.4464	0.0286	0.1176	0.0214	0	1	0	1	0.0023	0.0204	1.0797	0.1213	1.0899	0.096	-0.0805	0.0767	-13321.6913
power	1	0.25	0.25	371	1.0699	0.1234	0.9822	0.0885	0.0053	0.0736	0	1	0.5294	0.0305	0.0805	0.0227	0	1	0	1	-0.03	0.0213	0.9407	0.1249	1.0462	0.0953	-0.0584	0.0776	-13519.2743
power	1	0.25	0.25	372	1.0607	0.1187	0.981	0.0872	0.0927	0.0716	0	1	0.4899	0.0298	0.1071	0.0225	0	1	0	1	0.0463	0.0208	0.9798	0.1202	1.0079	0.0936	-0.1032	0.0754	-13393.2215
power	1	0.25	0.25	373	0.9413	0.117	0.8925	0.0872	0.0041	0.0708	0	1	0.5064	0.03	0.0947	0.022	0	1	0	1	-0.0056	0.0208	1.0339	0.1195	1.1056	0.0948	-0.0156	0.0756	-13339.535
power	1	0.25	0.25	374	1.0628	0.1205	0.9881	0.0879	0.0306	0.0722	0	1	0.4898	0.0292	0.1481	0.0221	0	1	0	1	-0.0234	0.0209	0.939	0.1219	1.0269	0.0945	0.0026	0.0761	-13391.6527
power	1	0.25	0.25	375	1.0671	0.1199	1.1056	0.0905	-0.0097	0.0734	0	1	0.4972	0.0296	0.1046	0.0222	0	1	0	1	0.0193	0.0209	0.9448	0.1213	0.927	0.0959	0.0626	0.0766	-13478.4155
power	1	0.25	0.25	376	1.0967	0.1181	1.0193	0.0872	0.0141	0.0713	0	1	0.5051	0.0305	0.0811	0.0222	0	1	0	1	-0.0045	0.0209	0.8856	0.1189	0.9571	0.093	-0.0417	0.0747	-13333.958
power	1	0.25	0.25	377	0.9301	0.1188	0.9789	0.0889	0.0158	0.072	0	1	0.5324	0.0294	0.0999	0.0222	0	1	0	1	-0.0021	0.0213	1.0107	0.1211	1.0851	0.0959	-0.0317	0.0764	-13506.1244
power	1	0.25	0.25	378	0.981	0.1208	0.9176	0.088	-0.1392	0.0726	0	1	0.5159	0.0303	0.0884	0.0224	0	1	0	1	0.0201	0.021	1.0228	0.1238	1.0764	0.0954	0.0903	0.0772	-13394.9856
power	1	0.25	0.25	379	0.9088	0.1198	0.895	0.0882	-0.0532	0.0725	0	1	0.5444	0.0312	0.1264	0.0229	0	1	0	1	0.0187	0.0213	1.0965	0.1231	1.118	0.096	0.0539	0.0775	-13463.6216
power	1	0.25	0.25	380	0.9987	0.1154	1.0778	0.0893	-0.0242	0.0718	0	1	0.4499	0.028	0.0812	0.0213	0	1	0	1	-0.0022	0.0204	0.995	0.118	0.9218	0.0948	0.0174	0.0753	-13297.7561
power	1	0.25	0.25	381	0.9216	0.1244	1.0914	0.0884	-0.0544	0.0734	0	1	0.5109	0.0311	0.131	0.0227	0	1	0	1	-0.0376	0.0213	1.1581	0.1272	0.9151	0.0936	0.0427	0.0773	-13523.1632
power	1	0.25	0.25	382	0.9104	0.1196	0.9287	0.0868	0.0209	0.0714	0	1	0.4871	0.0289	0.0747	0.0221	0	1	0	1	-0.014	0.0207	1.0997	0.1228	1.0722	0.094	-0.018	0.0762	-13369.3533
power	1	0.25	0.25	383	1.0085	0.1171	0.9659	0.0871	-0.097	0.0711	0	1	0.5057	0.03	0.0843	0.0221	0	1	0	1	0.0022	0.0207	0.944	0.1191	1.0002	0.0936	0.0917	0.075	-13250.3428
power	1	0.25	0.25	384	0.9804	0.1151	0.7948	0.0873	-0.0075	0.0704	0	1	0.4848	0.029	0.1009	0.0216	0	1	0	1	-0.0095	0.0204	0.9645	0.1172	1.2113	0.0962	0.0139	0.0755	-13258.389
power	1	0.25	0.25	385	1.1887	0.1165	1.0792	0.0905	-0.0236	0.0724	0	1	0.4868	0.0287	0.1109	0.0218	0	1	0	1	0.009	0.0208	0.7639	0.1161	0.9742	0.0964	0.0177	0.0751	-13432.6161
power	1	0.25	0.25	386	0.9496	0.1185	1.1606	0.0929	-0.0135	0.0741	0	1	0.4829	0.0289	0.1144	0.0219	0	1	0	1	0.0096	0.0209	1.0629	0.1213	0.9124	0.0981	0.033	0.0775	-13534.8962
power	1	0.25	0.25	387	1.0134	0.1243	0.9627	0.0916	0.072	0.0749	0	1	0.5465	0.0308	0.1069	0.0227	0	1	0	1	0.0046	0.0217	0.9994	0.1263	1.1168	0.0992	-2e-04	0.0793	-13659.8756
power	1	0.25	0.25	388	1.2283	0.1231	1.0731	0.0853	-0.126	0.072	0	1	0.5518	0.0318	0.0581	0.0228	0	1	0	1	0.0054	0.0214	0.7297	0.1221	0.8629	0.0901	0.136	0.0743	-13315.1902
power	1	0.25	0.25	389	1.0756	0.1203	0.946	0.0875	0.0429	0.072	0	1	0.4873	0.0292	0.0848	0.0221	0	1	0	1	0.0148	0.0209	0.9314	0.1217	1.0559	0.0945	-0.0282	0.0761	-13383.3342
power	1	0.25	0.25	390	0.9309	0.1198	0.7355	0.0871	0.0051	0.0717	0	1	0.5713	0.0314	0.1207	0.0231	0	1	0	1	-0.0056	0.0213	1.0225	0.1226	1.267	0.0967	-0.0053	0.0773	-13402.5702
power	1	0.25	0.25	391	1.1192	0.1211	1.002	0.0885	-0.141	0.0726	0	1	0.4418	0.0285	0.0988	0.0213	0	1	0	1	7e-04	0.0204	0.9145	0.122	1.016	0.0949	0.1922	0.0764	-13371.7221
power	1	0.25	0.25	392	0.9853	0.1165	1.0414	0.0865	0.0662	0.0705	0	1	0.5109	0.0303	0.1122	0.0218	0	1	0	1	0.0197	0.0208	0.9531	0.1179	0.9334	0.0921	-0.1099	0.074	-13269.4359
power	1	0.25	0.25	393	0.9162	0.1179	1.0309	0.089	-0.1104	0.0719	0	1	0.5223	0.0306	0.0754	0.0224	0	1	0	1	0.0116	0.0211	1.0711	0.1204	0.9712	0.095	0.0741	0.076	-13411.4627
power	1	0.25	0.25	394	0.9793	0.1196	0.9559	0.0874	-0.015	0.0715	0	1	0.4542	0.0286	0.1364	0.022	0	1	0	1	-0.0149	0.0205	1.0783	0.1223	1.0231	0.0941	0.0457	0.0759	-13316.8604
power	1	0.25	0.25	395	0.868	0.1157	0.9677	0.0865	0.0733	0.0704	0	1	0.5056	0.0296	0.1005	0.0216	0	1	0	1	-0.0165	0.0208	1.0669	0.1189	1.0197	0.0931	-0.0639	0.0748	-13272.9073
power	1	0.25	0.25	396	1.0296	0.1207	1.0303	0.0894	0.0426	0.0731	0	1	0.4742	0.0287	0.1057	0.0222	0	1	0	1	-0.0086	0.0208	1.0207	0.1233	0.9939	0.0956	-0.0097	0.077	-13457.5392
power	1	0.25	0.25	397	1.0662	0.1198	0.9383	0.0869	0.0605	0.0717	0	1	0.4855	0.0296	0.0772	0.022	0	1	0	1	0.0066	0.0208	0.9341	0.1213	1.0559	0.0939	-0.0815	0.0758	-13349.1778
power	1	0.25	0.25	398	0.9891	0.1198	0.9197	0.0841	0.1016	0.0706	0	1	0.4607	0.0293	0.0556	0.0222	0	1	0	1	-0.0078	0.0204	1.0803	0.1233	1.0165	0.0908	-0.1126	0.075	-13259.344
power	1	0.25	0.25	399	0.9439	0.1189	1.0235	0.0873	0.0468	0.0716	0	1	0.5392	0.0304	0.0611	0.0222	0	1	0	1	-9e-04	0.0212	0.9812	0.1215	0.9852	0.0934	-0.0271	0.0754	-13380.3508
power	1	0.25	0.25	400	1.2451	0.1223	0.9497	0.0889	0.0512	0.0734	0	1	0.5431	0.0309	0.125	0.0228	0	1	0	1	-0.0057	0.0215	0.7309	0.1213	1.0885	0.0962	0.0347	0.0768	-13515.1574
power	1	0.25	0.25	401	1.2253	0.1194	1.0939	0.09	-0.0642	0.0728	0	1	0.4614	0.0281	0.1091	0.0217	0	1	0	1	-0.019	0.0207	0.774	0.1187	0.9586	0.0956	0.152	0.0755	-13451.6151
power	1	0.25	0.25	402	1.1909	0.1229	1.1364	0.0891	0.042	0.0736	0	1	0.4921	0.0293	0.1376	0.0224	0	1	0	1	-0.0223	0.0211	0.8392	0.123	0.8971	0.094	0.0143	0.0762	-13512.7231
power	1	0.25	0.25	403	0.8193	0.1199	0.9863	0.0872	0.0902	0.072	0	1	0.5175	0.0302	0.0647	0.0221	0	1	0	1	0.0449	0.021	1.1658	0.1239	1.0042	0.0935	-0.124	0.0765	-13366.9196
power	1	0.25	0.25	404	1.2681	0.1202	0.8567	0.0846	-0.076	0.071	0	1	0.4423	0.0289	0.1078	0.022	0	1	0	1	0.0112	0.0202	0.7993	0.12	1.1142	0.0923	0.0111	0.0748	-13300.5743
power	1	0.25	0.25	405	0.8193	0.1115	1.0397	0.0888	-0.1235	0.0699	0	1	0.5337	0.0298	0.0825	0.0213	0	1	0	1	-0.0055	0.0208	1.0119	0.1142	0.9332	0.0945	0.1382	0.0737	-13152.3386
power	1	0.25	0.25	406	0.8808	0.1153	0.8936	0.0852	0.0454	0.0696	0	1	0.5381	0.0305	0.0868	0.0225	0	1	0	1	-0.0231	0.0209	1.0576	0.1185	1.0575	0.0924	-0.0289	0.0742	-13236.4735
power	1	0.25	0.25	407	0.8158	0.1172	1.0182	0.0863	-0.1215	0.0707	0	1	0.5521	0.0307	0.1185	0.0222	0	1	0	1	-0.0321	0.0212	1.0951	0.1207	0.9792	0.0923	0.1281	0.0748	-13338.2647
power	1	0.25	0.25	408	0.8864	0.1174	0.9257	0.0886	0.0065	0.0716	0	1	0.5196	0.0301	0.0808	0.0221	0	1	0	1	-0.021	0.021	1.0732	0.1203	1.0954	0.0961	0.0444	0.0764	-13393.9279
power	1	0.25	0.25	409	1.0942	0.121	1.0184	0.0899	0.0104	0.0734	0	1	0.5482	0.0306	0.113	0.0227	0	1	0	1	0.0134	0.0213	0.8492	0.1214	1.0141	0.0964	2e-04	0.0768	-13466.7105
power	1	0.25	0.25	410	1.0295	0.1188	0.8706	0.0865	-0.1715	0.0712	0	1	0.4869	0.0299	0.0865	0.0222	0	1	0	1	0.0031	0.0207	1.0029	0.121	1.088	0.0941	0.2107	0.0759	-13298.4968
power	1	0.25	0.25	411	1.0904	0.1201	1.0522	0.0882	0.1476	0.0722	0	1	0.5233	0.0302	0.113	0.0224	0	1	0	1	-0.0101	0.0211	0.8685	0.1204	0.9283	0.0938	-0.1901	0.0753	-13338.9761
power	1	0.25	0.25	412	1.1514	0.1207	1.0333	0.0876	-0.0138	0.0723	0	1	0.4957	0.0298	0.1454	0.0221	0	1	0	1	0.0169	0.0209	0.8501	0.1209	0.9766	0.0935	0.0883	0.0755	-13413.6295
power	1	0.25	0.25	413	1.0579	0.122	1.0021	0.0877	-0.0197	0.0726	0	1	0.4869	0.0297	0.1065	0.0223	0	1	0	1	0.0127	0.0208	0.9896	0.1238	0.9684	0.0939	-0.0173	0.0764	-13373.4394
power	1	0.25	0.25	414	1.0332	0.1195	1.0894	0.0898	2e-04	0.0729	0	1	0.5086	0.0294	0.069	0.0221	0	1	0	1	0.0365	0.0212	0.9304	0.1211	0.9466	0.0954	0.0046	0.0762	-13455.2481
power	1	0.25	0.25	415	1.0833	0.1165	0.9765	0.0876	0.0587	0.0711	0	1	0.5432	0.0304	0.1365	0.0223	0	1	0	1	0.0177	0.0212	0.8335	0.1167	1.0421	0.0944	-0.0393	0.0746	-13390.397
power	1	0.25	0.25	416	1.0345	0.1163	0.9969	0.0896	-0.0329	0.0719	0	1	0.516	0.0296	0.1455	0.0222	0	1	0	1	0.007	0.0209	0.9033	0.1178	1.0172	0.0961	0.0352	0.0756	-13346.8599
power	1	0.25	0.25	417	0.7049	0.1164	1.0034	0.0893	-0.0342	0.0718	0	1	0.5567	0.0304	0.1382	0.0224	0	1	0	1	-0.009	0.0214	1.2428	0.1216	1.02	0.0958	0.0871	0.0767	-13437.493
power	1	0.25	0.25	418	1.0614	0.1169	0.8631	0.09	-0.0261	0.0719	0	1	0.4238	0.0271	0.1057	0.0212	0	1	0	1	-0.0123	0.0203	0.9728	0.1187	1.1794	0.0985	0.0579	0.0768	-13370.1583
power	1	0.25	0.25	419	0.8839	0.1221	1.077	0.0874	-0.0705	0.0725	0	1	0.4957	0.0301	0.1209	0.0223	0	1	0	1	0.0058	0.021	1.1689	0.1261	0.9068	0.0926	0.0893	0.0765	-13418.8383
power	1	0.25	0.25	420	0.9301	0.1179	1.0327	0.0895	0.0346	0.0723	0	1	0.498	0.0292	0.0623	0.0218	0	1	0	1	0.0149	0.0209	1.0254	0.1204	0.987	0.0957	-0.0465	0.0763	-13372.934
power	1	0.25	0.25	421	0.9774	0.119	1.0416	0.0873	0.0403	0.0717	0	1	0.4286	0.028	0.0935	0.0214	0	1	0	1	-0.0057	0.0203	1.0863	0.1222	0.9454	0.093	0.0198	0.0757	-13319.1649
power	1	0.25	0.25	422	0.6122	0.1186	1.1275	0.0878	0.0034	0.0719	0	1	0.5272	0.0305	0.1005	0.0221	0	1	0	1	-0.0053	0.021	1.3782	0.1248	0.8507	0.0924	0.0237	0.0763	-13361.9247
power	1	0.25	0.25	423	0.9826	0.1187	0.9234	0.0889	0.0089	0.0724	0	1	0.508	0.0294	0.0775	0.0224	0	1	0	1	-0.0224	0.021	1.0219	0.1213	1.0872	0.0964	0.018	0.0769	-13428.587
power	1	0.25	0.25	424	1.0351	0.1186	0.9626	0.0875	0.0765	0.0712	0	1	0.5536	0.0305	0.0834	0.0223	0	1	0	1	-0.0107	0.0213	0.8694	0.1188	1.0459	0.0944	-0.0508	0.0749	-13380.9278
power	1	0.25	0.25	425	1.0434	0.1162	0.9498	0.0875	-0.154	0.071	0	1	0.4573	0.0281	0.1065	0.0216	0	1	0	1	-0.0066	0.0203	0.9476	0.1182	1.0443	0.0944	0.1424	0.075	-13274.1439
power	1	0.25	0.25	426	1.0386	0.1225	0.9796	0.0869	-0.0687	0.0725	0	1	0.4885	0.0299	0.1207	0.0225	0	1	0	1	-0.0245	0.0209	1.0339	0.1248	1.0041	0.0933	0.0236	0.0765	-13426.6777
power	1	0.25	0.25	427	1.0421	0.1214	1.026	0.0911	-0.1565	0.0737	0	1	0.5148	0.03	0.0647	0.0223	0	1	0	1	-0.0053	0.0212	0.9506	0.1228	1.0184	0.0976	0.1456	0.0775	-13511.1565
power	1	0.25	0.25	428	1.1404	0.1198	1.0203	0.0891	0.1095	0.0729	0	1	0.4645	0.0295	0.0854	0.0219	0	1	0	1	-0.0011	0.0206	0.8954	0.1209	0.9831	0.0953	-0.0786	0.0764	-13386.4328
power	1	0.25	0.25	429	0.9103	0.1201	1.0226	0.0906	-0.0457	0.0735	0	1	0.5197	0.0298	0.1325	0.0224	0	1	0	1	0.0034	0.0212	1.0847	0.1236	1.017	0.0971	0.0389	0.0778	-13498.5177
power	1	0.25	0.25	430	1.0732	0.1224	1.0511	0.0918	-0.0205	0.0746	0	1	0.5273	0.0301	0.0941	0.023	0	1	0	1	0.0155	0.0215	0.9752	0.124	1.0091	0.0981	0.0085	0.0783	-13648.111
power	1	0.25	0.25	431	0.8834	0.1179	1.0156	0.0876	0.01	0.0718	0	1	0.4633	0.0288	0.1209	0.0219	0	1	0	1	0.0045	0.0205	1.1626	0.1224	0.9583	0.0935	-0.0126	0.076	-13312.598
power	1	0.25	0.25	432	0.9408	0.1179	1.0902	0.0884	2e-04	0.072	0	1	0.4947	0.0291	0.0802	0.0219	0	1	0	1	0.0089	0.0208	1.0288	0.1212	0.9063	0.0936	0.0826	0.0756	-13334.8502
power	1	0.25	0.25	433	0.912	0.1191	1.1025	0.0891	-0.0228	0.0727	0	1	0.5392	0.0305	0.0906	0.0223	0	1	0	1	0.0239	0.0213	1.0377	0.1221	0.9085	0.0943	0.0099	0.0762	-13423.985
power	1	0.25	0.25	434	0.8851	0.1195	0.9301	0.0878	-0.0573	0.0721	0	1	0.5351	0.03	0.0852	0.0222	0	1	0	1	-0.0182	0.0212	1.0642	0.123	1.0907	0.0951	0.0724	0.0768	-13426.2131
power	1	0.25	0.25	435	0.8799	0.117	1.0146	0.0868	-0.0709	0.0707	0	1	0.4636	0.0288	0.0292	0.0212	0	1	0	1	0.0321	0.0204	1.0913	0.1205	0.9428	0.0925	0.1008	0.0748	-13196.2419
power	1	0.25	0.25	436	0.8794	0.1198	0.9563	0.087	0.0434	0.0718	0	1	0.5087	0.0302	0.0845	0.0223	0	1	0	1	0.0059	0.0209	1.1291	0.1244	1.0058	0.0936	-0.0339	0.0763	-13323.8817
power	1	0.25	0.25	437	1.1907	0.1202	0.9306	0.0869	0.0876	0.0716	0	1	0.5056	0.03	0.1049	0.0222	0	1	0	1	0.0373	0.0209	0.7797	0.1191	1.0527	0.0939	-0.0758	0.0751	-13327.1681
power	1	0.25	0.25	438	1.0294	0.1166	0.9801	0.0879	-0.0062	0.0712	0	1	0.5677	0.0309	0.093	0.0226	0	1	0	1	0.0354	0.0213	0.8517	0.1172	1.0222	0.0945	0.0328	0.0748	-13349.4302
power	1	0.25	0.25	439	1.163	0.1234	0.9043	0.0886	-0.1231	0.0729	0	1	0.4678	0.0294	0.0901	0.0218	0	1	0	1	0.0307	0.0207	0.8667	0.1229	1.0996	0.0962	0.1553	0.0771	-13378.1895
power	1	0.25	0.25	440	0.8975	0.1184	1.0049	0.0883	0.1773	0.0719	0	1	0.4742	0.0288	0.1178	0.0219	0	1	0	1	-0.0052	0.0206	1.1258	0.1221	0.9958	0.0946	-0.2239	0.0763	-13358.0456
power	1	0.25	0.25	441	0.9493	0.1202	1.1336	0.0883	0.0566	0.0724	0	1	0.4725	0.0289	0.1152	0.022	0	1	0	1	-0.0189	0.0208	1.0936	0.1232	0.8751	0.0931	-0.0311	0.076	-13418.5873
power	1	0.25	0.25	442	0.6873	0.117	0.9552	0.0873	0.0125	0.071	0	1	0.5	0.0294	0.1033	0.0219	0	1	0	1	0.0149	0.0207	1.3087	0.1231	1.0396	0.0941	-0.0072	0.0763	-13339.1164
power	1	0.25	0.25	443	0.9869	0.1188	0.8253	0.0879	-0.0797	0.072	0	1	0.5127	0.0299	0.1055	0.022	0	1	0	1	-0.0068	0.021	0.9861	0.1211	1.2003	0.0966	0.0653	0.0769	-13412.7241
power	1	0.25	0.25	444	1.2004	0.1213	0.9847	0.0871	-0.0139	0.0724	0	1	0.4476	0.0289	0.1325	0.0219	0	1	0	1	-0.0203	0.0205	0.8705	0.122	1.0078	0.0935	0.0293	0.0759	-13374.1183
power	1	0.25	0.25	445	1.0142	0.1179	0.9026	0.0858	-0.0451	0.0708	0	1	0.5509	0.0314	0.0767	0.0226	0	1	0	1	-0.0241	0.0212	0.9417	0.1201	1.0789	0.0931	0.0272	0.0751	-13367.1166
power	1	0.25	0.25	446	1.1692	0.1185	0.9536	0.0876	0.0301	0.0715	0	1	0.4904	0.0294	0.0551	0.0218	0	1	0	1	-0.018	0.0208	0.7969	0.1187	1.0505	0.0945	-0.096	0.0751	-13344.9897
power	1	0.25	0.25	447	1.2344	0.122	0.9056	0.0882	-0.0709	0.0728	0	1	0.4862	0.0299	0.1162	0.0221	0	1	0	1	0.0098	0.0208	0.7755	0.1209	1.1013	0.0958	0.0422	0.0764	-13398.3238
power	1	0.25	0.25	448	0.9979	0.1222	1.0753	0.0872	-0.0138	0.0726	0	1	0.5004	0.0301	0.0795	0.0227	0	1	0	1	-0.0042	0.0209	1.0562	0.125	0.8871	0.0923	0.053	0.0761	-13387.9608
power	1	0.25	0.25	449	0.9918	0.1192	0.9891	0.0887	-0.0806	0.0722	0	1	0.4755	0.029	0.0566	0.0217	0	1	0	1	-0.0034	0.0207	1.0082	0.1217	1.0457	0.0955	0.0936	0.0763	-13417.6005
power	1	0.25	0.25	450	0.8983	0.1171	0.9336	0.0876	-0.0051	0.0714	0	1	0.4807	0.0288	0.1275	0.0218	0	1	0	1	-0.0204	0.0205	1.088	0.1212	1.0521	0.0946	0.026	0.0759	-13279.3731
power	1	0.25	0.25	451	0.8951	0.1218	0.9624	0.0916	-0.0968	0.0741	0	1	0.5316	0.0305	0.0729	0.0227	0	1	0	1	-0.0228	0.0214	1.1215	0.1258	1.0859	0.099	0.07	0.0791	-13558.8332
power	1	0.25	0.25	452	0.9206	0.1174	1.0196	0.091	-0.0083	0.0729	0	1	0.5541	0.0304	0.0924	0.0225	0	1	0	1	0.0063	0.0213	1.0005	0.1208	1.0261	0.0976	0.0122	0.0769	-13471.5926
power	1	0.25	0.25	453	1.0369	0.1215	1.1433	0.089	0.1122	0.073	0	1	0.4771	0.029	0.0826	0.0219	0	1	0	1	-0.0397	0.0208	0.9758	0.1236	0.865	0.0937	-0.1067	0.0761	-13407.7264
power	1	0.25	0.25	454	1.0109	0.1203	1.0809	0.0907	-0.0378	0.0732	0	1	0.4982	0.0296	0.1182	0.0221	0	1	0	1	0.012	0.0211	1.0102	0.1218	0.9463	0.0964	0.0234	0.0768	-13484.2722
power	1	0.25	0.25	455	0.864	0.1218	0.8488	0.0881	0.0825	0.0729	0	1	0.4956	0.0297	0.0766	0.0224	0	1	0	1	-0.0065	0.0209	1.1993	0.1274	1.1719	0.0965	-0.085	0.0785	-13477.3243
power	1	0.25	0.25	456	0.9525	0.117	1.0456	0.0866	0.1114	0.0711	0	1	0.5202	0.0302	0.1089	0.0221	0	1	0	1	-0.0192	0.021	0.9987	0.1201	0.9147	0.0921	-0.0693	0.0746	-13274.9811
power	1	0.25	0.25	457	1.1308	0.1187	0.9962	0.0878	0.0083	0.072	0	1	0.4805	0.03	0.0624	0.022	0	1	0	1	-0.0437	0.0206	0.8707	0.1196	0.9587	0.0939	0.0748	0.0754	-13259.4592
power	1	0.25	0.25	458	1.2831	0.1235	1.0514	0.0879	-0.1216	0.0734	0	1	0.4534	0.0294	0.0794	0.0221	0	1	0	1	-0.0254	0.0207	0.8075	0.1233	0.9381	0.0935	0.0402	0.0762	-13423.2942
power	1	0.25	0.25	459	0.8578	0.1166	1.0139	0.0896	-0.0012	0.0717	0	1	0.5374	0.0299	0.07	0.0218	0	1	0	1	0.0061	0.0211	1.0286	0.1199	1.0173	0.0961	-0.0236	0.0759	-13363.8847
power	1	0.25	0.25	460	1.1857	0.117	0.9546	0.0887	0.156	0.0716	0	1	0.4785	0.0292	0.0821	0.0216	0	1	0	1	0.0032	0.0206	0.7769	0.1166	1.045	0.0957	-0.1398	0.075	-13306.5571
power	1	0.25	0.25	461	0.9939	0.1211	0.9966	0.0881	-0.0347	0.0726	0	1	0.4706	0.0297	0.0882	0.0219	0	1	0	1	0.0265	0.0207	1.0656	0.1232	1.0024	0.0945	-0.0054	0.0766	-13418.2541
power	1	0.25	0.25	462	1.0326	0.1226	0.9591	0.0903	-0.0179	0.0738	0	1	0.5216	0.0307	0.0912	0.0225	0	1	0	1	-0.0281	0.0212	0.9832	0.1243	1.0728	0.0975	5e-04	0.0781	-13511.3498
power	1	0.25	0.25	463	1.0277	0.1196	1.1167	0.0896	0.0245	0.0726	0	1	0.5103	0.0295	0.0966	0.022	0	1	0	1	-0.002	0.0212	0.9419	0.1208	0.924	0.0948	-0.0626	0.0759	-13473.6854
power	1	0.25	0.25	464	1.0089	0.1209	1.1187	0.0893	0.0953	0.073	0	1	0.4291	0.0287	0.1011	0.0215	0	1	0	1	-0.0074	0.0205	1.1001	0.1235	0.9096	0.0944	-0.0803	0.0766	-13475.2599
power	1	0.25	0.25	465	1.1013	0.1215	1.014	0.0897	0.129	0.0734	0	1	0.4907	0.0294	0.0867	0.0221	0	1	0	1	-0.0053	0.0209	0.9047	0.1222	1.0059	0.0961	-0.0967	0.0771	-13434.7108
power	1	0.25	0.25	466	0.9589	0.1188	1.1481	0.0897	-0.0998	0.0727	0	1	0.5063	0.0294	0.1147	0.0223	0	1	0	1	0.0361	0.0211	1.044	0.1219	0.8988	0.0945	0.1283	0.0761	-13512.6404
power	1	0.25	0.25	467	1.0996	0.1217	0.9538	0.0889	0.0013	0.0731	0	1	0.4433	0.0288	0.0954	0.0219	0	1	0	1	-0.0125	0.0205	0.9944	0.124	1.049	0.0959	-0.0421	0.0773	-13413.3534
power	1	0.25	0.25	468	0.8148	0.1161	1.0328	0.0893	-0.0073	0.0715	0	1	0.512	0.0292	0.1094	0.0219	0	1	0	1	0.0069	0.0209	1.1274	0.1201	0.9972	0.0955	-0.0475	0.0759	-13379.0445
power	1	0.25	0.25	469	0.964	0.1147	0.9711	0.0869	-0.0369	0.0701	0	1	0.5278	0.0299	0.1162	0.0222	0	1	0	1	0.0175	0.0209	0.9592	0.1163	1.0223	0.0934	0.0775	0.074	-13302.8928
power	1	0.25	0.25	470	1.0128	0.116	1.0421	0.0894	-0.0076	0.0719	0	1	0.4622	0.0281	0.0977	0.0216	0	1	0	1	0.0157	0.0205	0.9826	0.1183	0.9934	0.0955	-0.0139	0.0755	-13394.9705
power	1	0.25	0.25	471	1.0778	0.1196	1.0082	0.0873	0.0388	0.0721	0	1	0.5023	0.0296	0.0735	0.0221	0	1	0	1	-0.018	0.0209	0.9018	0.1217	0.9875	0.0934	-0.0283	0.0756	-13369.2858
power	1	0.25	0.25	472	0.9789	0.1207	1.0794	0.0879	0.0024	0.0723	0	1	0.5408	0.031	0.1315	0.0231	0	1	0	1	-0.0356	0.0214	1.041	0.1235	0.8968	0.0931	0.026	0.0759	-13438.0946
power	1	0.25	0.25	473	1.0279	0.1209	1.0352	0.0881	0.0577	0.0725	0	1	0.5	0.0296	0.0871	0.0224	0	1	0	1	-0.0139	0.021	0.9895	0.1227	0.9602	0.094	-0.031	0.0762	-13415.015
power	1	0.25	0.25	474	1.0501	0.117	0.9218	0.0848	-0.1052	0.07	0	1	0.4821	0.0289	0.0813	0.0219	0	1	0	1	0.018	0.0206	0.9184	0.1185	1.0209	0.0915	0.0785	0.0739	-13186.3781
power	1	0.25	0.25	475	0.9712	0.1182	0.8838	0.0871	-0.0224	0.0713	0	1	0.5083	0.0295	0.057	0.0219	0	1	0	1	-0.0061	0.0209	0.9706	0.1203	1.1216	0.0948	0.0349	0.0759	-13328.7231
power	1	0.25	0.25	476	1.0055	0.1227	1.008	0.0882	0.0124	0.0732	0	1	0.4895	0.0298	0.0997	0.0223	0	1	0	1	-0.0096	0.021	1.0515	0.1257	0.9995	0.0945	-0.0261	0.0772	-13463.426
power	1	0.25	0.25	477	0.9365	0.1191	1.0798	0.0898	0.0129	0.0727	0	1	0.475	0.0289	0.1045	0.022	0	1	0	1	0.0046	0.0207	1.0964	0.1227	0.9201	0.0953	0.0077	0.0766	-13387.525
power	1	0.25	0.25	478	1.099	0.1227	1.0104	0.087	0.0755	0.0726	0	1	0.4563	0.0295	0.0744	0.0222	0	1	0	1	0.0307	0.0207	1.0109	0.1243	0.9699	0.093	-0.0457	0.0763	-13426.3814
power	1	0.25	0.25	479	1.1256	0.1256	0.975	0.0887	0.0217	0.0743	0	1	0.4709	0.0294	0.1086	0.0226	0	1	0	1	0.0086	0.021	0.9907	0.1272	1.0367	0.0955	-0.0714	0.0784	-13518.8356
power	1	0.25	0.25	480	0.9521	0.1191	1.1865	0.0899	-0.0979	0.0731	0	1	0.468	0.0289	0.0983	0.0214	0	1	0	1	-0.0022	0.0208	1.0499	0.1221	0.8361	0.0942	0.0672	0.0762	-13412.9493
power	1	0.25	0.25	481	1.1275	0.122	0.87	0.0885	0.0783	0.0732	0	1	0.4996	0.0297	0.0684	0.0225	0	1	0	1	0.0117	0.0211	0.9189	0.1235	1.1697	0.0967	-0.0559	0.0777	-13533.0712
power	1	0.25	0.25	482	0.9179	0.1193	1.0551	0.0858	-0.1053	0.0716	0	1	0.4931	0.0301	0.0828	0.0225	0	1	0	1	0.0032	0.0208	1.1396	0.1239	0.9009	0.091	0.1245	0.0755	-13353.9315
power	1	0.25	0.25	483	0.9755	0.1202	1.0172	0.0872	0.0346	0.0722	0	1	0.5236	0.0306	0.0772	0.0229	0	1	0	1	-9e-04	0.0211	1.045	0.124	0.975	0.0932	-0.059	0.0761	-13433.0608
power	1	0.25	0.25	484	1.0678	0.1183	0.9572	0.0884	-0.022	0.072	0	1	0.4706	0.0285	0.0539	0.0217	0	1	0	1	0.0018	0.0207	0.9301	0.1189	1.0816	0.0956	0.0223	0.076	-13419.6683
power	1	0.25	0.25	485	1.0319	0.1197	0.7841	0.0845	0.0955	0.0707	0	1	0.4956	0.03	0.1247	0.0223	0	1	0	1	0.0174	0.0207	0.9792	0.1217	1.1735	0.093	-0.1374	0.0756	-13264.3827
power	1	0.25	0.25	486	1.0814	0.1195	0.818	0.0864	-0.0145	0.0713	0	1	0.474	0.0288	0.0822	0.0219	0	1	0	1	-0.0177	0.0207	0.9268	0.1207	1.1788	0.0949	0.076	0.0761	-13330.1927
power	1	0.25	0.25	487	1.1217	0.1155	1.0268	0.0882	0.1272	0.0709	0	1	0.4959	0.0295	0.091	0.0216	0	1	0	1	0.0265	0.0208	0.8047	0.1154	0.9784	0.0942	-0.0948	0.0741	-13305.5615
power	1	0.25	0.25	488	1.0151	0.1167	1.0071	0.0872	-0.1464	0.071	0	1	0.4905	0.0295	0.0586	0.0222	0	1	0	1	0.0147	0.0208	0.9929	0.1195	0.9621	0.0932	0.1219	0.0747	-13323.256
power	1	0.25	0.25	489	1.2449	0.1187	0.8736	0.0854	0.1156	0.071	0	1	0.4974	0.0302	0.0978	0.0223	0	1	0	1	-0.0073	0.0207	0.7459	0.1182	1.0957	0.0929	-0.1089	0.0745	-13301.6832
power	1	0.25	0.25	490	1.0149	0.1206	1.038	0.0869	-0.0406	0.0718	0	1	0.4902	0.0302	0.1079	0.022	0	1	0	1	-0.0151	0.0208	0.9926	0.1226	0.9156	0.0924	0.0827	0.0753	-13287.9969
power	1	0.25	0.25	491	1.2092	0.1173	0.9464	0.0845	0.0397	0.0703	0	1	0.5376	0.0308	0.1445	0.0227	0	1	0	1	-0.0195	0.021	0.7457	0.1176	1.006	0.091	-0.0804	0.0734	-13290.8454
power	1	0.25	0.25	492	1.0625	0.1174	1.1208	0.0901	0.0388	0.0723	0	1	0.5215	0.0301	0.0705	0.0221	0	1	0	1	0.0081	0.0212	0.8901	0.1181	0.8988	0.0952	-0.023	0.0752	-13431.3218
power	1	0.25	0.25	493	1.0287	0.1198	0.9723	0.0881	0.0184	0.0722	0	1	0.5385	0.0309	0.1336	0.0231	0	1	0	1	0.0172	0.0212	0.9764	0.1219	1.0054	0.0946	-0.0014	0.076	-13399.5452
power	1	0.25	0.25	494	1.0084	0.1215	1.0312	0.0894	-0.1143	0.0733	0	1	0.4473	0.0285	0.1325	0.0217	0	1	0	1	-0.019	0.0205	1.063	0.1245	1.0091	0.0957	0.1521	0.0774	-13462.2742
power	1	0.25	0.25	495	0.9445	0.1206	0.9868	0.0868	0.1193	0.0714	0	1	0.4701	0.0293	0.1454	0.0217	0	1	0	1	-0.0316	0.0206	1.0872	0.1228	1.0204	0.0933	-0.1448	0.0758	-13373.5818
power	1	0.25	0.25	496	1.1288	0.12	1.2026	0.0912	-0.1168	0.0735	0	1	0.4669	0.0288	0.0959	0.022	0	1	0	1	-0.0209	0.0208	0.9088	0.1207	0.8273	0.0954	0.1017	0.076	-13474.4496
power	1	0.25	0.25	497	1.0935	0.12	0.9799	0.086	-0.0412	0.0717	0	1	0.4954	0.03	0.0694	0.0222	0	1	0	1	-0.0115	0.0209	0.9162	0.1211	0.9822	0.0923	0.076	0.0753	-13321.7152
power	1	0.25	0.25	498	0.8211	0.1147	1.1238	0.089	0.0221	0.0713	0	1	0.473	0.0282	0.0697	0.0211	0	1	0	1	0.001	0.0207	1.1239	0.1189	0.913	0.0941	0.007	0.0751	-13353.6288
power	1	0.25	0.25	499	1.1558	0.1183	1.0493	0.0875	0.0083	0.0718	0	1	0.48	0.0293	0.1053	0.0221	0	1	0	1	-0.0084	0.0208	0.8556	0.1189	0.9223	0.093	0.0162	0.0747	-13325.5662
power	1	0.25	0.25	500	0.8955	0.1177	0.9715	0.0886	0.0064	0.0717	0	1	0.5296	0.0308	0.0557	0.0226	0	1	0	1	-0.0336	0.0211	1.0969	0.1205	0.9919	0.0951	-0.0573	0.0761	-13341.6594
power	1	0.25	1	1	0.6817	0.1424	1.1732	0.0882	-0.0356	0.0798	0	1	1.2783	0.0502	0.1009	0.0324	0	1	0	1	-0.0041	0.0275	1.2859	0.1484	0.8405	0.0924	0.0035	0.0833	-14472.3427
power	1	0.25	1	2	0.8525	0.1462	1.0857	0.088	0.1585	0.0805	0	1	1.2572	0.0507	0.0766	0.0324	0	1	0	1	0.0224	0.0274	1.1524	0.1496	0.9221	0.0933	-0.1075	0.084	-14482.3054
power	1	0.25	1	3	1.1845	0.1508	0.9865	0.0871	-0.0178	0.0814	0	1	1.244	0.052	0.0443	0.0334	0	1	0	1	-0.0195	0.0274	0.917	0.1502	0.9929	0.0934	0.0525	0.0846	-14493.7647
power	1	0.25	1	4	1.0122	0.1434	0.9393	0.0892	-0.0069	0.0805	0	1	1.3029	0.051	0.0821	0.033	0	1	0	1	-0.0052	0.0277	0.96	0.1447	1.0993	0.0966	-0.0609	0.0845	-14554.7186
power	1	0.25	1	5	0.8343	0.1416	0.9396	0.0865	-0.0789	0.0786	0	1	1.3068	0.052	0.089	0.0328	0	1	0	1	-0.0267	0.0273	1.1203	0.1446	1.0258	0.0933	0.0584	0.0828	-14334.2302
power	1	0.25	1	6	0.9716	0.1444	0.9842	0.0864	0.0152	0.0793	0	1	1.2382	0.0502	0.0947	0.0324	0	1	0	1	-0.0382	0.027	1.031	0.1468	0.9686	0.0925	0.0552	0.0828	-14321.6494
power	1	0.25	1	7	0.7778	0.1432	1.0904	0.0877	-0.0307	0.0794	0	1	1.2778	0.05	0.1307	0.0324	0	1	0	1	-0.0301	0.0273	1.1623	0.147	0.8959	0.0928	0.017	0.0829	-14363.3868
power	1	0.25	1	8	1.2833	0.1512	1.0711	0.0893	-0.0276	0.0823	0	1	1.2367	0.0505	0.1544	0.0332	0	1	0	1	0.0482	0.0277	0.802	0.1498	0.9819	0.0952	-0.0193	0.0848	-14649.0279
power	1	0.25	1	9	0.9303	0.1447	1.0062	0.0906	-0.0282	0.0809	0	1	1.1841	0.0483	0.0807	0.0319	0	1	0	1	-0.0322	0.0271	1.0866	0.1473	1.0472	0.0973	-0.0299	0.0851	-14506.6696
power	1	0.25	1	10	0.8488	0.1385	1.0154	0.091	-0.0249	0.0797	0	1	1.3178	0.05	0.1204	0.0324	0	1	0	1	0.0122	0.0277	1.0248	0.141	1.0328	0.0976	0.016	0.0837	-14489.133
power	1	0.25	1	11	0.9324	0.1447	0.9877	0.0878	-0.031	0.0799	0	1	1.2512	0.0495	0.1584	0.0329	0	1	0	1	-0.0375	0.0272	1.0525	0.1473	1.0089	0.0943	-0.0068	0.0838	-14392.3929
power	1	0.25	1	12	1.2632	0.1481	0.862	0.0891	0.0571	0.0814	0	1	1.2425	0.0503	0.0586	0.0329	0	1	0	1	0.0192	0.0274	0.7662	0.1467	1.1793	0.0975	-0.0629	0.0853	-14554.5203
power	1	0.25	1	13	1.2591	0.1492	1.046	0.0886	-0.1296	0.0817	0	1	1.2328	0.0497	0.1008	0.033	0	1	0	1	0.0126	0.0273	0.7602	0.1486	0.9551	0.0944	0.0901	0.0842	-14452.6243
power	1	0.25	1	14	0.9334	0.1461	0.9866	0.0874	0.0419	0.0799	0	1	1.2305	0.05	0.1109	0.0326	0	1	0	1	0.0127	0.0271	1.0895	0.149	1.0093	0.0939	-0.08	0.0839	-14416.1608
power	1	0.25	1	15	1.0636	0.1424	0.8772	0.0872	-0.0177	0.0789	0	1	1.2492	0.0502	0.1109	0.0321	0	1	0	1	0.0057	0.0271	0.8936	0.1426	1.1252	0.095	-0.0752	0.0831	-14380.9154
power	1	0.25	1	16	1.0868	0.1422	0.9217	0.087	0.0215	0.0787	0	1	1.2957	0.0509	0.0786	0.0326	0	1	0	1	0.0524	0.0273	0.8318	0.1423	1.0703	0.0941	-0.0547	0.0822	-14374.2707
power	1	0.25	1	17	0.8962	0.1426	1.1027	0.0883	-0.0912	0.0798	0	1	1.2785	0.051	0.1222	0.0326	0	1	0	1	-0.0169	0.0273	1.068	0.1459	0.8662	0.0932	0.066	0.0827	-14366.9153
power	1	0.25	1	18	1.1696	0.1478	0.9463	0.0873	0.1062	0.0806	0	1	1.2957	0.0516	0.1364	0.0332	0	1	0	1	0.0077	0.0276	0.8313	0.1479	1.0513	0.0942	-0.078	0.084	-14479.9592
power	1	0.25	1	19	1.0507	0.1457	0.8708	0.0864	0.0676	0.0798	0	1	1.2488	0.0498	0.0821	0.0325	0	1	0	1	0.0158	0.0272	0.9275	0.1468	1.1431	0.0944	-0.1174	0.084	-14443.969
power	1	0.25	1	20	1.1228	0.1431	0.9773	0.0874	-0.1532	0.0789	0	1	1.363	0.0523	0.091	0.0329	0	1	0	1	0.0212	0.0278	0.7451	0.1424	1.0236	0.094	0.2246	0.0819	-14411.1862
power	1	0.25	1	21	0.9928	0.1443	0.9749	0.0863	0.0155	0.0788	0	1	1.3355	0.0532	0.0872	0.0329	0	1	0	1	-0.0132	0.0276	0.9459	0.1454	0.973	0.0925	-0.0403	0.0824	-14327.963
power	1	0.25	1	22	0.9189	0.1467	0.9308	0.0872	0.0842	0.0801	0	1	1.2331	0.0508	0.1004	0.033	0	1	0	1	-0.0133	0.0273	1.1702	0.1499	1.0657	0.0943	-0.1777	0.0847	-14487.9234
power	1	0.25	1	23	1.1497	0.1459	0.9984	0.0872	-0.0453	0.0798	0	1	1.2234	0.0506	0.0326	0.0329	0	1	0	1	0.004	0.0271	0.9021	0.1463	0.9619	0.0933	0.0275	0.0829	-14366.4551
power	1	0.25	1	24	1.0948	0.1489	0.9209	0.0883	0.06	0.0811	0	1	1.2886	0.0516	0.1281	0.0333	0	1	0	1	-0.0411	0.0276	0.9415	0.1496	1.0774	0.0957	-0.042	0.085	-14519.0889
power	1	0.25	1	25	1.0506	0.1469	1.0203	0.0851	-0.2205	0.079	0	1	1.3163	0.0529	0.1078	0.0339	0	1	0	1	-0.0021	0.0275	0.9804	0.1485	0.9057	0.0905	0.1879	0.0819	-14358.7272
power	1	0.25	1	26	0.6678	0.1395	0.9341	0.0898	-0.0712	0.0796	0	1	1.1943	0.0476	0.0991	0.0307	0	1	0	1	0.0117	0.0267	1.2294	0.1443	1.1227	0.0974	0.1007	0.0848	-14357.4783
power	1	0.25	1	27	1.1425	0.151	1.0555	0.0868	-5e-04	0.081	0	1	1.2148	0.0504	0.1236	0.0327	0	1	0	1	0.0165	0.0271	0.919	0.1512	0.8882	0.092	0.0508	0.0836	-14347.8163
power	1	0.25	1	28	0.9291	0.1457	1.0025	0.0861	0.0248	0.0792	0	1	1.1525	0.0493	0.0814	0.0326	0	1	0	1	-0.0224	0.0267	1.2051	0.1492	0.9488	0.092	0.0183	0.0833	-14341.3876
power	1	0.25	1	29	0.9904	0.1449	0.9223	0.0862	-0.0272	0.0796	0	1	1.2686	0.0509	0.0672	0.0328	0	1	0	1	-0.0297	0.0272	0.9927	0.1473	1.0667	0.0934	0.0343	0.0836	-14391.0568
power	1	0.25	1	30	1.1144	0.1443	1.0081	0.0873	-0.0154	0.0797	0	1	1.3113	0.052	0.1578	0.033	0	1	0	1	0.0165	0.0276	0.8485	0.1439	0.9907	0.0935	0.0149	0.0827	-14461.1364
power	1	0.25	1	31	1.0553	0.1437	1.0685	0.0886	-0.1779	0.0801	0	1	1.2234	0.0495	0.0821	0.0317	0	1	0	1	-0.0162	0.0271	0.8933	0.1439	0.9365	0.0942	0.185	0.083	-14374.1293
power	1	0.25	1	32	1.1755	0.1488	1.0226	0.0907	0.0577	0.082	0	1	1.1241	0.0479	0.0959	0.0322	0	1	0	1	-0.0485	0.0269	0.9612	0.1492	1.0209	0.0972	-0.0357	0.0855	-14549.4393
power	1	0.25	1	33	1.1897	0.1483	0.9663	0.0859	-0.1399	0.0797	0	1	1.1734	0.0494	0.0905	0.0323	0	1	0	1	0.0306	0.0269	0.8913	0.1488	1.0105	0.0924	0.1189	0.083	-14396.0639
power	1	0.25	1	34	1.0283	0.1423	1.0641	0.0893	-0.0848	0.0799	0	1	1.1985	0.0489	0.0667	0.0322	0	1	0	1	0.0166	0.027	0.9667	0.1437	0.9474	0.095	0.0171	0.083	-14392.236
power	1	0.25	1	35	0.9998	0.1477	0.9135	0.087	-0.0019	0.08	0	1	1.3061	0.0515	0.0972	0.0332	0	1	0	1	0.0388	0.0276	0.9821	0.1494	1.0989	0.0944	-0.0401	0.0841	-14492.4629
power	1	0.25	1	36	1.0286	0.1456	1.0147	0.0905	-0.1396	0.0815	0	1	1.2777	0.0504	0.0125	0.0327	0	1	0	1	-0.0229	0.0277	0.9471	0.1472	1.0344	0.0971	0.0823	0.085	-14570.7271
power	1	0.25	1	37	1.1717	0.1479	1.271	0.0907	-0.0099	0.0828	0	1	1.1504	0.0491	0.103	0.0322	0	1	0	1	-0.0139	0.0272	0.9401	0.1489	0.765	0.094	0.0135	0.0843	-14564.9794
power	1	0.25	1	38	1.1553	0.1473	0.9529	0.0891	-0.0458	0.0805	0	1	1.2776	0.0508	0.1104	0.0333	0	1	0	1	0.0417	0.0276	0.8485	0.1474	1.095	0.0964	0.044	0.0841	-14569.4337
power	1	0.25	1	39	1.3597	0.1497	1.0631	0.0903	0.0417	0.0826	0	1	1.1862	0.0491	0.0733	0.0324	0	1	0	1	-0.0067	0.0273	0.6992	0.1472	0.9677	0.0962	0.0311	0.085	-14535.2102
power	1	0.25	1	40	1.0754	0.1471	1.2432	0.089	0.1549	0.0812	0	1	1.2605	0.0515	0.042	0.0328	0	1	0	1	9e-04	0.0274	0.9323	0.1482	0.7218	0.0921	-0.1942	0.0828	-14389.043
power	1	0.25	1	41	1.1583	0.1446	1.0478	0.0892	0.0176	0.0802	0	1	1.2531	0.0491	0.1315	0.0327	0	1	0	1	-0.0079	0.0274	0.7903	0.1439	0.9749	0.0951	-0.0765	0.0828	-14452.0351
power	1	0.25	1	42	1.0369	0.1454	1.0845	0.0867	-0.0896	0.0794	0	1	1.1797	0.0492	0.1015	0.032	0	1	0	1	-0.0144	0.0269	1.0098	0.1474	0.8912	0.0917	0.0913	0.0824	-14366.9289
power	1	0.25	1	43	1.1531	0.1464	0.9983	0.0872	0.0658	0.0804	0	1	1.2337	0.0505	0.05	0.0328	0	1	0	1	-0.0141	0.0272	0.8793	0.1465	0.9729	0.0933	-0.0779	0.0835	-14389.6058
power	1	0.25	1	44	0.9034	0.1443	1.1472	0.0885	0.1049	0.0804	0	1	1.2819	0.0507	0.1076	0.0327	0	1	0	1	-0.0378	0.0275	1.0581	0.1475	0.848	0.093	-0.0322	0.0832	-14424.1414
power	1	0.25	1	45	0.8358	0.147	1.1107	0.0888	-0.0219	0.0809	0	1	1.2326	0.0505	0.1236	0.0333	0	1	0	1	0.0193	0.0273	1.2503	0.1509	0.8649	0.0936	-0.0342	0.0844	-14446.7642
power	1	0.25	1	46	1.0015	0.1438	0.9978	0.0865	0.0659	0.0792	0	1	1.2216	0.05	0.1274	0.0324	0	1	0	1	0.0038	0.027	1.0185	0.1458	0.9733	0.0925	0.0094	0.0827	-14354.8753
power	1	0.25	1	47	0.9317	0.1414	1.031	0.0891	0.0053	0.0797	0	1	1.3232	0.0516	0.0425	0.0327	0	1	0	1	-0.0022	0.0277	0.9877	0.1439	0.9742	0.0952	0.0283	0.083	-14446.5067
power	1	0.25	1	48	1.0589	0.1388	0.9694	0.0852	-0.0698	0.0772	0	1	1.2986	0.0512	0.1122	0.0319	0	1	0	1	-0.0277	0.0271	0.7918	0.139	0.9881	0.0915	0.0235	0.0802	-14211.4263
power	1	0.25	1	49	0.9228	0.1473	0.7775	0.085	-0.0589	0.0788	0	1	1.2884	0.0517	0.0674	0.0334	0	1	0	1	-0.0049	0.0273	1.1143	0.1502	1.1881	0.0937	0.0717	0.0842	-14406.7159
power	1	0.25	1	50	0.9811	0.1448	1.1217	0.0909	0.0327	0.0815	0	1	1.1987	0.0494	0.0606	0.0316	0	1	0	1	-0.036	0.0272	1.0209	0.1465	0.9199	0.0962	-0.0331	0.0845	-14501.6883
power	1	0.25	1	51	0.9952	0.1439	1.1397	0.0902	-0.0383	0.081	0	1	1.285	0.0508	0.1388	0.0328	0	1	0	1	0.028	0.0276	0.9759	0.1456	0.8829	0.0951	0.0996	0.0836	-14511.8436
power	1	0.25	1	52	0.9477	0.1445	0.9726	0.0877	-0.1403	0.0799	0	1	1.187	0.0491	0.1149	0.0323	0	1	0	1	-0.0156	0.027	1.1011	0.147	1.032	0.0944	0.1444	0.0841	-14415.115
power	1	0.25	1	53	0.9009	0.1434	0.9694	0.0878	-0.0015	0.0794	0	1	1.2825	0.0507	0.1278	0.0324	0	1	0	1	-0.0096	0.0274	1.0504	0.1457	1.0372	0.0946	-0.0203	0.0834	-14428.0603
power	1	0.25	1	54	1.0596	0.1462	1.0359	0.0893	-0.0035	0.081	0	1	1.2957	0.0513	0.0419	0.0333	0	1	0	1	0.0143	0.0278	0.9381	0.1473	0.9993	0.0955	0.0065	0.0842	-14570.7992
power	1	0.25	1	55	1.0525	0.1478	1.1251	0.0873	-0.1159	0.0807	0	1	1.3013	0.0528	0.1055	0.0335	0	1	0	1	0.0371	0.0277	0.9895	0.149	0.8485	0.0918	0.0841	0.0831	-14480.9984
power	1	0.25	1	56	1.0457	0.1459	0.852	0.085	0.1301	0.0784	0	1	1.3109	0.0516	0.1051	0.0336	0	1	0	1	0.0062	0.0275	0.9451	0.147	1.1266	0.0929	-0.1135	0.0829	-14418.7568
power	1	0.25	1	57	0.7815	0.1446	1.0927	0.0883	-0.1408	0.0802	0	1	1.2494	0.0502	0.1447	0.0324	0	1	0	1	-5e-04	0.0273	1.2242	0.1492	0.9044	0.0935	0.1125	0.0838	-14428.9756
power	1	0.25	1	58	0.9445	0.1472	0.9605	0.0876	-0.1118	0.0804	0	1	1.2695	0.0509	0.0626	0.0332	0	1	0	1	0.0053	0.0273	1.0707	0.15	1.0201	0.0943	0.1067	0.0844	-14410.9483
power	1	0.25	1	59	0.4876	0.1456	1.0549	0.0905	0.067	0.0818	0	1	1.2544	0.0495	0.095	0.0324	0	1	0	1	0.0083	0.0274	1.5201	0.1539	0.9756	0.0965	-0.0398	0.0869	-14506.9405
power	1	0.25	1	60	1.0044	0.1469	0.9864	0.0885	-0.0199	0.0812	0	1	1.2358	0.0509	0.0792	0.033	0	1	0	1	-0.0137	0.0273	1.0687	0.1499	1.0102	0.095	0.0124	0.085	-14484.4437
power	1	0.25	1	61	0.9546	0.1402	1.0704	0.0859	0.0623	0.0781	0	1	1.2663	0.051	0.0965	0.0324	0	1	0	1	-0.0081	0.027	0.9825	0.1419	0.8644	0.0908	-0.0759	0.081	-14213.4257
power	1	0.25	1	62	1.0337	0.1478	0.8013	0.0869	-0.0494	0.0802	0	1	1.2588	0.0504	0.0976	0.0331	0	1	0	1	-0.0147	0.0273	0.9924	0.1496	1.2101	0.0957	0.0473	0.0853	-14478.357
power	1	0.25	1	63	1.2837	0.1437	1.1549	0.0885	-0.0292	0.0801	0	1	1.1992	0.0495	0.1506	0.0324	0	1	0	1	0.0036	0.0272	0.7496	0.142	0.832	0.0929	0.0367	0.0817	-14425.6896
power	1	0.25	1	64	0.6384	0.139	1.0459	0.089	0.0699	0.0793	0	1	1.2934	0.0507	0.0529	0.0324	0	1	0	1	-0.0639	0.0275	1.3152	0.145	0.9801	0.095	-0.1586	0.0836	-14473.0405
power	1	0.25	1	65	1.0334	0.1476	1.0733	0.089	-0.0817	0.0818	0	1	1.3204	0.0517	0.0773	0.0335	0	1	0	1	-0.0388	0.0278	0.9526	0.1491	0.9388	0.0946	0.0344	0.0847	-14534.7114
power	1	0.25	1	66	0.9578	0.1459	1.0996	0.0874	0.0523	0.0798	0	1	1.2553	0.0506	0.0942	0.0326	0	1	0	1	0.0064	0.0274	1.0476	0.1479	0.8797	0.0923	-0.0183	0.0828	-14415.5465
power	1	0.25	1	67	1.005	0.1438	0.8807	0.0865	0.0584	0.079	0	1	1.29	0.0515	0.0997	0.0325	0	1	0	1	-0.0122	0.0271	0.9291	0.1444	1.08	0.094	-0.0705	0.0831	-14284.8381
power	1	0.25	1	68	1.1217	0.1441	1.0327	0.0866	0.0119	0.0791	0	1	1.2462	0.0503	0.1282	0.0324	0	1	0	1	0.01	0.0272	0.85	0.1435	0.9554	0.0923	-0.0643	0.0819	-14372.7377
power	1	0.25	1	69	1.0833	0.1541	0.9527	0.0875	0.1155	0.0822	0	1	1.2241	0.0511	0.1015	0.0332	0	1	0	1	0.0173	0.0274	1.0289	0.1555	1.0428	0.0944	-0.1204	0.0861	-14517.5337
power	1	0.25	1	70	1.0143	0.1492	0.9737	0.0868	0.016	0.0803	0	1	1.3173	0.0528	0.1136	0.0335	0	1	0	1	-6e-04	0.0276	0.9945	0.1507	0.9876	0.0932	0.0303	0.0839	-14418.854
power	1	0.25	1	71	1.1755	0.1435	1.1359	0.0887	-0.0298	0.0802	0	1	1.2254	0.0497	0.1165	0.0325	0	1	0	1	-0.0286	0.0272	0.8185	0.1425	0.8531	0.0933	-0.0128	0.0822	-14395.3906
power	1	0.25	1	72	1.2884	0.148	0.9987	0.0878	0.0378	0.0809	0	1	1.1619	0.0492	0.0953	0.0323	0	1	0	1	-0.0165	0.0269	0.8019	0.1475	0.9966	0.0941	0.0062	0.0838	-14444.3931
power	1	0.25	1	73	0.7933	0.1433	1.0547	0.0887	-0.0654	0.0803	0	1	1.2639	0.0514	0.1063	0.0327	0	1	0	1	-0.0185	0.0274	1.2307	0.1486	0.92	0.0943	0.0839	0.0842	-14412.8584
power	1	0.25	1	74	0.9363	0.1481	0.9431	0.0866	-0.0039	0.0802	0	1	1.2757	0.0511	0.0995	0.0328	0	1	0	1	0.0116	0.0273	1.0729	0.15	1.044	0.0935	-0.0432	0.0843	-14440.8671
power	1	0.25	1	75	0.8372	0.1357	1.0394	0.0877	0.0514	0.0775	0	1	1.2218	0.0486	0.1402	0.032	0	1	0	1	-0.019	0.0267	1.0881	0.1396	0.9375	0.0934	-0.0604	0.081	-14223.6298
power	1	0.25	1	76	0.7966	0.1466	1.1014	0.0898	0.0194	0.0813	0	1	1.2755	0.0504	0.0936	0.0333	0	1	0	1	0.0081	0.0277	1.234	0.1513	0.9245	0.0952	0.0146	0.0852	-14555.4876
power	1	0.25	1	77	0.8499	0.1462	1.0546	0.0889	0.0127	0.0806	0	1	1.262	0.0503	0.0853	0.0325	0	1	0	1	0.0249	0.0274	1.1312	0.1493	0.9552	0.0947	-0.0636	0.0843	-14448.0041
power	1	0.25	1	78	0.8065	0.1449	1.0608	0.0877	-0.1017	0.0799	0	1	1.1951	0.0491	0.0636	0.0323	0	1	0	1	-0.0206	0.027	1.2524	0.15	0.9256	0.0931	0.1573	0.084	-14402.8993
power	1	0.25	1	79	1.2091	0.1422	0.8842	0.0882	-0.1398	0.0794	0	1	1.2766	0.0503	0.1038	0.0324	0	1	0	1	0.0311	0.0274	0.7324	0.1406	1.1359	0.0961	0.2179	0.0831	-14452.3799
power	1	0.25	1	80	0.7609	0.144	1.0781	0.0899	0.0776	0.081	0	1	1.2709	0.0507	0.098	0.0329	0	1	0	1	0.0361	0.0276	1.2531	0.1492	0.9593	0.0956	-0.0828	0.0852	-14548.9143
power	1	0.25	1	81	1.1825	0.1457	0.9659	0.0856	0.0051	0.079	0	1	1.1996	0.0501	0.0886	0.0325	0	1	0	1	-0.0336	0.0267	0.855	0.1456	0.9618	0.0917	-0.0272	0.0819	-14248.9873
power	1	0.25	1	82	0.7477	0.1407	0.9196	0.0873	0.1113	0.0786	0	1	1.2042	0.0493	0.0807	0.0319	0	1	0	1	0.0021	0.0267	1.2561	0.1459	1.0626	0.0945	-0.1164	0.0837	-14315.2186
power	1	0.25	1	83	1.0055	0.1467	0.8766	0.0875	0.0541	0.0805	0	1	1.1873	0.0493	0.1251	0.0325	0	1	0	1	-0.0403	0.027	1.0858	0.1495	1.1352	0.0954	0.0403	0.0852	-14472.1199
power	1	0.25	1	84	1.1238	0.1454	1.1199	0.0884	0.0266	0.0807	0	1	1.2146	0.0499	0.0765	0.0326	0	1	0	1	-0.0236	0.0272	0.9186	0.1464	0.8606	0.0932	-0.109	0.0831	-14421.919
power	1	0.25	1	85	0.9202	0.149	0.9126	0.0883	-0.0098	0.0813	0	1	1.2021	0.0489	0.1316	0.0327	0	1	0	1	0.0088	0.0272	1.1568	0.1529	1.1235	0.096	-0.0203	0.0861	-14537.7423
power	1	0.25	1	86	0.8181	0.1433	1.1975	0.0916	0.0141	0.0814	0	1	1.2035	0.0491	0.0709	0.0314	0	1	0	1	0.005	0.0272	1.1602	0.1475	0.8311	0.0959	-0.0176	0.0843	-14458.4442
power	1	0.25	1	87	1.0768	0.1469	1.0281	0.0871	-0.0577	0.0802	0	1	1.2226	0.0501	0.1281	0.0325	0	1	0	1	-0.0122	0.0271	0.9543	0.148	0.9553	0.0929	-0.0069	0.0832	-14401.2582
power	1	0.25	1	88	0.9438	0.1468	1.07	0.0871	0.1083	0.0802	0	1	1.3102	0.0516	0.0861	0.0333	0	1	0	1	-0.0074	0.0278	1.0601	0.1492	0.9323	0.0925	-0.0962	0.0834	-14534.4741
power	1	0.25	1	89	0.8601	0.1419	0.9317	0.0876	-0.2373	0.0791	0	1	1.2216	0.049	0.1036	0.0322	0	1	0	1	-0.0327	0.027	1.1341	0.1456	1.0899	0.0949	0.2022	0.0836	-14428.2375
power	1	0.25	1	90	1.156	0.1386	0.9988	0.0885	0.028	0.0785	0	1	1.1351	0.0469	0.1272	0.0307	0	1	0	1	0.0044	0.0264	0.7892	0.1382	1.0042	0.0949	-0.0333	0.0814	-14266.6286
power	1	0.25	1	91	1.1057	0.1441	0.9021	0.086	0.0226	0.0788	0	1	1.271	0.0514	0.0978	0.0329	0	1	0	1	0.0128	0.0273	0.896	0.1444	1.0824	0.0933	-0.0265	0.0826	-14414.0528
power	1	0.25	1	92	1.348	0.1524	1.0175	0.0888	0.0302	0.0825	0	1	1.2305	0.051	0.0791	0.0331	0	1	0	1	0.0017	0.0274	0.7404	0.1498	0.9847	0.095	-0.1075	0.085	-14539.0832
power	1	0.25	1	93	0.9504	0.1442	1.0183	0.0882	0.0085	0.0801	0	1	1.317	0.0518	0.1433	0.0333	0	1	0	1	0.0035	0.028	1.0594	0.1459	1.0019	0.0945	-0.005	0.0837	-14585.9832
power	1	0.25	1	94	0.9221	0.1449	1.0222	0.0878	-0.0316	0.0801	0	1	1.3069	0.0514	0.1416	0.0334	0	1	0	1	-0.0191	0.0276	1.0656	0.1476	0.9669	0.0937	0.0021	0.0838	-14440.2559
power	1	0.25	1	95	1.0306	0.1433	0.9109	0.0866	-0.0157	0.0788	0	1	1.1551	0.0483	0.121	0.0316	0	1	0	1	-0.0143	0.0265	0.9874	0.1449	1.0517	0.0937	-0.0279	0.0828	-14247.5366
power	1	0.25	1	96	1.0835	0.1432	0.8407	0.0859	-0.04	0.0787	0	1	1.1943	0.0489	0.0953	0.0321	0	1	0	1	0.0064	0.0267	0.9198	0.1441	1.1456	0.094	0.0205	0.083	-14325.6652
power	1	0.25	1	97	1.0197	0.1483	0.9993	0.09	0.0578	0.082	0	1	1.244	0.0505	0.0951	0.0327	0	1	0	1	-0.0273	0.0275	1.0218	0.1495	1.0536	0.0968	0.0403	0.0859	-14604.5257
power	1	0.25	1	98	1.104	0.1439	0.9317	0.0873	0.1233	0.0796	0	1	1.1334	0.0477	0.1014	0.0312	0	1	0	1	-0.02	0.0263	0.8951	0.1441	1.0394	0.0943	-0.1663	0.0832	-14226.3467
power	1	0.25	1	99	0.8711	0.1478	1.0231	0.0896	-0.0156	0.0817	0	1	1.2365	0.0504	0.0338	0.0326	0	1	0	1	-0.0293	0.0274	1.1714	0.1513	0.9846	0.0959	-0.0257	0.0857	-14494.1619
power	1	0.25	1	100	1.1767	0.1415	0.9763	0.0874	-0.0724	0.0793	0	1	1.2644	0.0501	0.0856	0.0324	0	1	0	1	-0.0258	0.0274	0.766	0.1406	1.0384	0.0941	0.0905	0.0823	-14440.6042
power	1	0.25	1	101	1.0591	0.1439	1.0381	0.0878	-0.0847	0.0799	0	1	1.2999	0.0513	0.106	0.0329	0	1	0	1	-0.0101	0.0275	0.8911	0.1448	0.9583	0.0937	0.1091	0.0828	-14431.8667
power	1	0.25	1	102	1.0045	0.1468	0.9728	0.087	0.1086	0.0801	0	1	1.1944	0.0498	0.0696	0.0328	0	1	0	1	0.0012	0.0271	1.1	0.1492	1.0295	0.0936	-0.1629	0.0841	-14483.1729
power	1	0.25	1	103	0.8096	0.1417	0.8547	0.0866	0.0144	0.0787	0	1	1.3013	0.0516	0.0889	0.0328	0	1	0	1	-0.0036	0.0275	1.1646	0.1457	1.1589	0.0948	-0.0301	0.084	-14459.0277
power	1	0.25	1	104	0.6472	0.1437	0.9471	0.0882	0.0159	0.0797	0	1	1.25	0.05	0.0577	0.0322	0	1	0	1	0.0022	0.0272	1.345	0.1496	1.0655	0.0953	-0.0766	0.085	-14426.068
power	1	0.25	1	105	0.9576	0.1433	1.0842	0.092	0.0039	0.0816	0	1	1.372	0.0517	0.1653	0.0334	0	1	0	1	0.0019	0.0282	0.9389	0.145	0.9829	0.098	0.0277	0.0847	-14614.6365
power	1	0.25	1	106	1.0103	0.146	1.0268	0.0894	-0.0397	0.0811	0	1	1.2585	0.0496	0.0971	0.0322	0	1	0	1	-0.0129	0.0274	0.9329	0.1467	1.0065	0.0957	0.0016	0.0843	-14488.6334
power	1	0.25	1	107	1.0004	0.1422	0.9841	0.0856	-0.0162	0.078	0	1	1.1387	0.048	0.1343	0.0317	0	1	0	1	0.0035	0.0265	1.0467	0.1449	1.005	0.0919	-0.0092	0.0819	-14321.6646
power	1	0.25	1	108	0.8645	0.1462	1.0842	0.0884	-0.0119	0.0805	0	1	1.3066	0.0519	0.1073	0.0336	0	1	0	1	0.0511	0.0277	1.1605	0.1502	0.905	0.0936	-0.0285	0.0839	-14489.7533
power	1	0.25	1	109	1.0107	0.146	1.0249	0.0884	0.0411	0.0805	0	1	1.2087	0.0501	0.1275	0.0327	0	1	0	1	-0.0049	0.0271	1.0525	0.1486	0.975	0.0944	-0.0794	0.0841	-14438.6784
power	1	0.25	1	110	1.1255	0.144	1.0005	0.0847	-0.0424	0.0785	0	1	1.2318	0.0499	0.1397	0.0325	0	1	0	1	-0.0194	0.027	0.8747	0.1444	0.9524	0.0905	0.0431	0.0815	-14319.3609
power	1	0.25	1	111	1.107	0.1465	0.8942	0.0871	-0.0013	0.0801	0	1	1.3016	0.0519	0.1204	0.0331	0	1	0	1	0.0026	0.0275	0.8901	0.1467	1.0987	0.0947	-0.1048	0.0841	-14459.4754
power	1	0.25	1	112	0.9704	0.1481	1.0473	0.0886	-0.0057	0.0809	0	1	1.2437	0.0506	0.0776	0.0327	0	1	0	1	-0.0018	0.0273	1.0536	0.1501	0.9407	0.0943	0.0213	0.0842	-14431.901
power	1	0.25	1	113	1.0295	0.1477	0.9767	0.0875	0.0795	0.0801	0	1	1.2011	0.0496	0.086	0.0321	0	1	0	1	-0.0303	0.0271	1.0128	0.1488	1.0397	0.0942	-0.0451	0.0838	-14476.0035
power	1	0.25	1	114	0.9245	0.143	0.9439	0.087	0.0317	0.0791	0	1	1.206	0.0496	0.1212	0.0323	0	1	0	1	-0.0018	0.027	1.111	0.1467	1.049	0.094	-0.0233	0.0834	-14396.0421
power	1	0.25	1	115	0.8981	0.1491	1.0602	0.0888	-0.0281	0.0817	0	1	1.3406	0.0519	0.0946	0.0336	0	1	0	1	-0.0265	0.0281	1.0951	0.1517	0.9631	0.0946	0.003	0.0852	-14606.7298
power	1	0.25	1	116	1.1156	0.1489	0.9419	0.0877	-0.0165	0.0807	0	1	1.179	0.0497	0.0947	0.0324	0	1	0	1	-0.0232	0.0269	0.9618	0.1489	1.057	0.0947	0.0089	0.0846	-14433.5804
power	1	0.25	1	117	0.8487	0.1439	1.1741	0.0899	0.0414	0.0806	0	1	1.2814	0.0501	0.1049	0.0329	0	1	0	1	-0.0022	0.0275	1.1245	0.1477	0.8259	0.0942	-0.0224	0.0833	-14450.8469
power	1	0.25	1	118	0.9772	0.1495	1.0788	0.09	-0.1337	0.0826	0	1	1.2794	0.0516	0.1055	0.0333	0	1	0	1	-0.0362	0.0278	1.0746	0.1529	0.9417	0.0956	0.1124	0.086	-14579.3546
power	1	0.25	1	119	0.7515	0.1416	1.1035	0.0909	0.0127	0.0806	0	1	1.3168	0.0506	0.1331	0.0327	0	1	0	1	0.0042	0.0279	1.1925	0.1461	0.9343	0.0964	-0.0641	0.0843	-14561.3978
power	1	0.25	1	120	0.9942	0.1479	0.9293	0.0868	-0.206	0.0804	0	1	1.3092	0.0518	0.1227	0.0338	0	1	0	1	0.0181	0.0278	1.052	0.15	1.0833	0.094	0.2437	0.0846	-14568.3374
power	1	0.25	1	121	0.9325	0.1435	1.0988	0.0886	0.1077	0.0801	0	1	1.2113	0.0496	0.1425	0.0322	0	1	0	1	-0.0049	0.027	1.0768	0.1467	0.9037	0.0937	-0.1156	0.0832	-14402.417
power	1	0.25	1	122	1.1011	0.1517	1.1114	0.0885	0.0368	0.0823	0	1	1.317	0.0527	0.1115	0.0337	0	1	0	1	-0.0019	0.0281	0.9519	0.1534	0.8958	0.0935	0.0203	0.0849	-14614.7007
power	1	0.25	1	123	1.1614	0.1493	1.0227	0.0882	-0.0556	0.0814	0	1	1.164	0.0487	0.1215	0.0331	0	1	0	1	0.0306	0.0271	0.9765	0.1507	0.9926	0.0943	0.0344	0.0849	-14525.1819
power	1	0.25	1	124	0.7946	0.1438	1.0732	0.0886	-0.0391	0.0804	0	1	1.3113	0.0515	0.1112	0.0331	0	1	0	1	0.038	0.0277	1.1784	0.148	0.9505	0.0942	0.0907	0.0842	-14495.9417
power	1	0.25	1	125	0.9986	0.1447	0.9225	0.0864	-3e-04	0.0794	0	1	1.3154	0.052	0.078	0.0328	0	1	0	1	-0.0128	0.0275	0.9414	0.1462	1.0634	0.0936	0.0244	0.0832	-14398.8453
power	1	0.25	1	126	1.0692	0.1461	1.0109	0.0886	-0.1655	0.0806	0	1	1.2819	0.0508	0.1004	0.0327	0	1	0	1	-0.0061	0.0275	0.8968	0.1462	1.007	0.0949	0.1157	0.0837	-14480.4276
power	1	0.25	1	127	0.8853	0.1392	1.0012	0.0884	0.0362	0.0785	0	1	1.2868	0.0507	0.0637	0.0325	0	1	0	1	0.0357	0.0273	1.0444	0.1422	0.9887	0.0946	-0.0279	0.0823	-14351.4102
power	1	0.25	1	128	0.947	0.15	1.0031	0.0886	0.0072	0.0813	0	1	1.2287	0.0501	-0.0095	0.0324	0	1	0	1	-0.005	0.0272	1.0724	0.1524	0.9991	0.095	0.0125	0.0852	-14441.4744
power	1	0.25	1	129	1.0667	0.1423	0.954	0.0853	-0.0741	0.0783	0	1	1.2589	0.0504	0.1224	0.0327	0	1	0	1	-0.0123	0.0271	0.907	0.1429	0.9944	0.0917	0.0636	0.0817	-14291.0936
power	1	0.25	1	130	0.8344	0.1401	1.0125	0.0886	0.0694	0.0787	0	1	1.151	0.0467	0.1324	0.031	0	1	0	1	-0.0037	0.0266	1.1271	0.1435	1.0084	0.095	-0.0738	0.0828	-14330.7896
power	1	0.25	1	131	1.2592	0.1472	1.1203	0.088	-0.2093	0.0808	0	1	1.2867	0.0514	0.0731	0.0327	0	1	0	1	0.0018	0.0274	0.6834	0.1451	0.8542	0.0927	0.1914	0.0824	-14371.6495
power	1	0.25	1	132	0.9948	0.1399	0.9195	0.0859	-0.0571	0.0781	0	1	1.2793	0.0507	0.0527	0.0324	0	1	0	1	-0.0337	0.0272	0.9363	0.1416	1.0651	0.093	-0.0018	0.0821	-14348.0525
power	1	0.25	1	133	1.016	0.1447	0.9864	0.0865	0.0572	0.0795	0	1	1.2434	0.0506	0.076	0.0324	0	1	0	1	0.0223	0.0272	0.9952	0.1461	0.9866	0.0927	-0.0479	0.083	-14389.927
power	1	0.25	1	134	1.0864	0.1441	1.095	0.0863	0.0353	0.0793	0	1	1.2515	0.0506	0.1526	0.0324	0	1	0	1	-0.0319	0.0272	0.8879	0.1447	0.8604	0.0911	-0.0788	0.0817	-14320.451
power	1	0.25	1	135	0.8283	0.1405	0.9378	0.089	0.0056	0.0793	0	1	1.2104	0.0488	0.1422	0.0316	0	1	0	1	0.0371	0.0269	1.1242	0.1443	1.0753	0.0963	-0.0231	0.084	-14336.0482
power	1	0.25	1	136	0.9357	0.1424	0.98	0.0903	0.0762	0.0803	0	1	1.2455	0.0502	0.1067	0.032	0	1	0	1	-0.0096	0.0273	1.0328	0.1452	1.0707	0.0973	-0.1444	0.0844	-14502.4817
power	1	0.25	1	137	1.1341	0.1458	1.2056	0.0872	-0.0262	0.0805	0	1	1.2501	0.0506	0.0693	0.0329	0	1	0	1	0.0219	0.0275	0.8857	0.1462	0.7878	0.0908	0.0649	0.082	-14478.1534
power	1	0.25	1	138	1.1904	0.1469	0.995	0.0914	-0.0109	0.0821	0	1	1.2393	0.0498	0.0356	0.033	0	1	0	1	0.0059	0.0275	0.8493	0.1465	1.0538	0.0984	0.0093	0.0854	-14601.1233
power	1	0.25	1	139	0.9991	0.1467	0.8553	0.0864	0.0145	0.0796	0	1	1.3007	0.0513	0.2201	0.0334	0	1	0	1	0.0059	0.0274	0.9985	0.149	1.1485	0.0945	0.0138	0.0842	-14458.2211
power	1	0.25	1	140	0.9909	0.1452	0.9521	0.0849	-0.1159	0.0787	0	1	1.2773	0.0517	0.0848	0.0331	0	1	0	1	-0.0445	0.0272	1.0143	0.147	0.984	0.0912	0.0866	0.0825	-14301.781
power	1	0.25	1	141	0.9557	0.145	1.0849	0.0894	-0.0525	0.0808	0	1	1.2326	0.0503	0.0552	0.0325	0	1	0	1	-0.0042	0.0273	1.0664	0.1474	0.9131	0.0948	-0.0151	0.084	-14439.3533
power	1	0.25	1	142	1.0144	0.1419	1.0848	0.0848	0.1325	0.0779	0	1	1.2844	0.0511	0.088	0.0322	0	1	0	1	0.0149	0.0272	0.9043	0.1428	0.882	0.0896	-0.1288	0.0803	-14320.5424
power	1	0.25	1	143	0.8649	0.1514	1.0113	0.0867	0.0462	0.0809	0	1	1.2677	0.0518	0.0921	0.0337	0	1	0	1	0.011	0.0276	1.2577	0.1554	0.9778	0.0928	-0.039	0.0851	-14554.2172
power	1	0.25	1	144	0.9509	0.1453	1.125	0.0889	-0.1157	0.0807	0	1	1.2007	0.0493	0.0785	0.0324	0	1	0	1	0.0022	0.0271	1.0843	0.1479	0.8779	0.0938	0.1347	0.0838	-14429.0607
power	1	0.25	1	145	1.2393	0.1471	0.9979	0.0836	0.0478	0.0787	0	1	1.1774	0.0503	0.0711	0.0328	0	1	0	1	-0.0058	0.0267	0.8557	0.1471	0.9339	0.0892	-0.0789	0.0814	-14294.0234
power	1	0.25	1	146	0.8831	0.1435	0.9909	0.0857	0.0039	0.0784	0	1	1.2232	0.049	0.0567	0.0323	0	1	0	1	-0.0637	0.0271	1.1045	0.1464	1.0039	0.0919	-0.0253	0.0825	-14380.6567
power	1	0.25	1	147	1.1117	0.1446	0.8502	0.0861	-0.0351	0.0789	0	1	1.2302	0.0504	0.12	0.0324	0	1	0	1	0.0379	0.027	0.8809	0.145	1.1239	0.094	0.0493	0.0831	-14318.5215
power	1	0.25	1	148	1.2259	0.1464	0.7606	0.0881	0.0712	0.0804	0	1	1.1725	0.0486	0.0949	0.0323	0	1	0	1	3e-04	0.0268	0.8316	0.1459	1.2702	0.0976	-0.1345	0.0854	-14456.6425
power	1	0.25	1	149	0.8125	0.1428	0.9258	0.0889	0.0329	0.0798	0	1	1.1666	0.0478	0.0713	0.0312	0	1	0	1	-0.0109	0.0267	1.1669	0.1467	1.0941	0.0963	-0.0942	0.0847	-14346.9682
power	1	0.25	1	150	1.3407	0.1511	1.0242	0.0889	0.1067	0.0823	0	1	1.2035	0.0502	0.0866	0.0333	0	1	0	1	-0.0511	0.0274	0.7899	0.15	0.989	0.0951	-0.0905	0.0849	-14579.0032
power	1	0.25	1	151	0.9123	0.1436	0.9335	0.0849	0.0113	0.0782	0	1	1.1895	0.0495	0.1576	0.0324	0	1	0	1	-0.0034	0.0268	1.1541	0.1465	1.0252	0.0916	-0.0381	0.0825	-14327.747
power	1	0.25	1	152	0.7933	0.1446	0.9512	0.0875	0.0203	0.0799	0	1	1.3663	0.0532	0.1227	0.0336	0	1	0	1	0.024	0.0279	1.185	0.149	1.0251	0.0943	-0.0508	0.0846	-14464.6753
power	1	0.25	1	153	0.969	0.143	0.9514	0.0875	0.036	0.0794	0	1	1.2047	0.0485	0.1305	0.0321	0	1	0	1	-0.0033	0.027	1.023	0.1453	1.0573	0.0945	-0.0421	0.0834	-14394.1865
power	1	0.25	1	154	1.2746	0.1442	1.0552	0.0874	-0.0243	0.0794	0	1	1.2563	0.0505	0.1858	0.0332	0	1	0	1	0.0282	0.0273	0.7378	0.1429	0.9307	0.0929	-0.0405	0.0815	-14420.1287
power	1	0.25	1	155	0.9105	0.1469	0.95	0.0867	-0.0953	0.0797	0	1	1.2344	0.0502	0.1231	0.0329	0	1	0	1	-0.0476	0.0272	1.141	0.1499	1.0241	0.0934	0.0484	0.084	-14402.2814
power	1	0.25	1	156	0.962	0.1463	1.1131	0.0889	-0.0415	0.0812	0	1	1.3416	0.0523	0.1563	0.0333	0	1	0	1	0.0086	0.028	1.0096	0.1489	0.8992	0.0939	-0.0237	0.084	-14545.4129
power	1	0.25	1	157	1.0847	0.1467	0.8942	0.0854	-0.1453	0.0797	0	1	1.1573	0.0489	0.0584	0.0324	0	1	0	1	0.0145	0.0266	1.0003	0.1484	1.0622	0.0925	0.0983	0.0838	-14303.7927
power	1	0.25	1	158	1.0345	0.1425	1.0606	0.0879	0.1208	0.0796	0	1	1.1749	0.0487	0.0889	0.0319	0	1	0	1	-0.0238	0.0268	0.9832	0.1451	0.9184	0.0934	-0.1321	0.0826	-14332.4217
power	1	0.25	1	159	0.9322	0.1483	0.9149	0.0875	0.1045	0.0808	0	1	1.219	0.0501	0.1206	0.0331	0	1	0	1	0.0057	0.0272	1.1651	0.1518	1.0919	0.0949	-0.1728	0.0856	-14495.9393
power	1	0.25	1	160	0.9345	0.1417	0.8973	0.0858	0.0426	0.0782	0	1	1.289	0.0508	0.124	0.0324	0	1	0	1	0.0023	0.0272	0.9839	0.1438	1.0897	0.0932	-0.0745	0.0824	-14335.1366
power	1	0.25	1	161	1.01	0.1444	1.1392	0.087	0.0676	0.0797	0	1	1.2659	0.051	0.0966	0.033	0	1	0	1	-0.0018	0.0274	0.9966	0.1459	0.8292	0.0913	-0.145	0.0821	-14407.8798
power	1	0.25	1	162	0.7219	0.1416	1.041	0.0879	-0.074	0.0796	0	1	1.2549	0.0503	0.1038	0.0322	0	1	0	1	-0.0744	0.0272	1.2491	0.1466	0.9523	0.0937	0.0435	0.0838	-14365.7928
power	1	0.25	1	163	0.8125	0.143	0.9328	0.0868	0.0586	0.0791	0	1	1.2371	0.0498	0.095	0.032	0	1	0	1	-0.0147	0.027	1.1581	0.1467	1.0487	0.0938	-0.0821	0.0837	-14335.4686
power	1	0.25	1	164	1.029	0.1446	0.974	0.0833	-0.0221	0.0775	0	1	1.2207	0.051	0.041	0.0325	0	1	0	1	-0.0242	0.0269	1.0141	0.1459	0.9652	0.0892	0.0522	0.081	-14299.4535
power	1	0.25	1	165	0.8417	0.145	1.1646	0.0912	0.0669	0.0816	0	1	1.2223	0.0482	0.1106	0.0319	0	1	0	1	0.011	0.0273	1.1138	0.1482	0.8785	0.096	-0.086	0.0846	-14487.1133
power	1	0.25	1	166	1.1379	0.1477	0.9289	0.0859	-0.0323	0.0798	0	1	1.2693	0.0518	0.151	0.0328	0	1	0	1	0.0286	0.0274	0.8776	0.1487	1.0562	0.0929	0.0194	0.0834	-14429.9339
power	1	0.25	1	167	0.9195	0.1424	1.1139	0.0903	0.0641	0.0807	0	1	1.3368	0.0514	0.0926	0.0329	0	1	0	1	-0.0167	0.028	0.9984	0.1445	0.9509	0.0957	-0.0986	0.0836	-14597.1007
power	1	0.25	1	168	1.1666	0.1427	0.9227	0.0883	0.0079	0.0797	0	1	1.2216	0.0497	0.0862	0.0325	0	1	0	1	0.0161	0.027	0.83	0.1432	1.0725	0.0956	-0.0422	0.0834	-14371.6793
power	1	0.25	1	169	1.3848	0.1514	1.1132	0.0891	0.1228	0.0825	0	1	1.2179	0.0511	0.1227	0.0333	0	1	0	1	-0.0058	0.0275	0.7208	0.1497	0.8927	0.0941	-0.1374	0.0842	-14546.1504
power	1	0.25	1	170	0.9061	0.1415	0.869	0.0866	0.0516	0.0783	0	1	1.201	0.0493	0.0784	0.0316	0	1	0	1	0.0363	0.0267	1.0688	0.1446	1.1203	0.0944	-0.0912	0.083	-14299.9746
power	1	0.25	1	171	0.8982	0.1378	1.0542	0.0876	0.0939	0.0782	0	1	1.2576	0.0495	0.0955	0.032	0	1	0	1	-0.0281	0.027	1.0057	0.1399	0.9261	0.0931	-0.0442	0.0812	-14280.9596
power	1	0.25	1	172	1.1456	0.1474	0.9577	0.0893	0.0479	0.0813	0	1	1.2428	0.0506	0.0317	0.0329	0	1	0	1	-0.006	0.0275	0.901	0.1476	1.0415	0.0962	-0.0135	0.085	-14498.3928
power	1	0.25	1	173	0.8814	0.1463	1.0174	0.0874	0.0625	0.0803	0	1	1.3136	0.0521	0.0925	0.0326	0	1	0	1	-0.0156	0.0276	1.0729	0.1487	0.9709	0.0934	-0.1214	0.084	-14431.5581
power	1	0.25	1	174	0.9109	0.1431	0.9685	0.092	5e-04	0.0813	0	1	1.25	0.0492	0.0753	0.0321	0	1	0	1	-0.0181	0.0275	1.0398	0.1454	1.1087	0.0995	-0.0679	0.0858	-14555.7105
power	1	0.25	1	175	1.0517	0.1421	0.9487	0.0882	0.1502	0.0794	0	1	1.1952	0.0486	0.0762	0.0317	0	1	0	1	0.0327	0.0269	0.912	0.1426	1.0703	0.0954	-0.108	0.0832	-14368.5775
power	1	0.25	1	176	1.1924	0.1461	1.1371	0.0881	0.0255	0.081	0	1	1.2474	0.0501	0.1186	0.0327	0	1	0	1	0.0147	0.0274	0.8044	0.1455	0.8645	0.0928	-0.048	0.0829	-14469.3088
power	1	0.25	1	177	1.1211	0.1472	0.9985	0.0862	-0.1932	0.0797	0	1	1.3052	0.0523	0.1229	0.0337	0	1	0	1	-0.0135	0.0276	0.9087	0.147	0.9771	0.0922	0.1833	0.0826	-14467.7015
power	1	0.25	1	178	0.8411	0.1414	0.9793	0.0871	0.0401	0.0791	0	1	1.2839	0.0509	0.1268	0.0321	0	1	0	1	-0.0101	0.0272	1.0757	0.1449	1.0045	0.0936	-0.0014	0.0831	-14325.5009
power	1	0.25	1	179	1.1018	0.1442	0.9443	0.088	0.0863	0.0805	0	1	1.3065	0.0522	0.0608	0.0331	0	1	0	1	-0.0285	0.0277	0.8861	0.1453	1.0675	0.0951	-0.1231	0.0842	-14514.1864
power	1	0.25	1	180	1.0197	0.1472	1.0796	0.0875	-0.0558	0.0801	0	1	1.254	0.0514	0.0072	0.0327	0	1	0	1	-0.0102	0.0274	1.0118	0.1476	0.894	0.0926	0.0389	0.083	-14437.4339
power	1	0.25	1	181	1.1439	0.1452	1.007	0.0877	-0.0086	0.08	0	1	1.2218	0.0499	0.0745	0.0324	0	1	0	1	0.0189	0.0271	0.8625	0.1453	0.9761	0.0938	-0.0119	0.083	-14377.7213
power	1	0.25	1	182	0.9184	0.147	0.828	0.0868	0.0099	0.0798	0	1	1.1895	0.0495	0.0917	0.0326	0	1	0	1	-0.0477	0.0269	1.1683	0.1506	1.1607	0.0951	0.0395	0.0853	-14401.2308
power	1	0.25	1	183	0.8397	0.1441	1.0259	0.0862	0.11	0.0796	0	1	1.346	0.0527	0.0848	0.0332	0	1	0	1	0.0072	0.0279	1.1336	0.1474	0.9598	0.092	-0.1052	0.0832	-14483.8828
power	1	0.25	1	184	1.1787	0.1459	1.0286	0.0867	0.0712	0.08	0	1	1.239	0.0517	0.0507	0.0328	0	1	0	1	-0.0039	0.0271	0.8617	0.1457	0.9287	0.0923	-0.1048	0.0827	-14364.5517
power	1	0.25	1	185	1.247	0.1424	0.9628	0.0875	0.0351	0.0792	0	1	1.2042	0.0492	0.1501	0.032	0	1	0	1	0.0356	0.027	0.7342	0.1413	1.0423	0.0943	-0.0286	0.0821	-14371.8906
power	1	0.25	1	186	0.9383	0.1472	1.0007	0.088	-0.1064	0.081	0	1	1.2248	0.0504	0.0725	0.0331	0	1	0	1	-0.0017	0.0273	1.1419	0.1513	1.0117	0.0944	0.0231	0.085	-14498.4923
power	1	0.25	1	187	1.0558	0.145	0.9234	0.0832	0.0373	0.0779	0	1	1.2011	0.0503	0.0695	0.0326	0	1	0	1	0.0101	0.0267	1.0068	0.1466	0.9819	0.0896	-0.0964	0.0816	-14221.9856
power	1	0.25	1	188	1.3043	0.149	1.1033	0.089	0.1479	0.0817	0	1	1.1332	0.0483	0.1279	0.0319	0	1	0	1	-0.0198	0.0268	0.7816	0.1471	0.9161	0.0942	-0.1426	0.0838	-14461.5564
power	1	0.25	1	189	1.0327	0.1459	0.9306	0.0874	-0.1242	0.0799	0	1	1.1689	0.0494	0.1174	0.032	0	1	0	1	-0.0015	0.0267	1.0258	0.1476	1.0431	0.0944	0.122	0.0841	-14328.5077
power	1	0.25	1	190	0.9335	0.1488	1.0317	0.0869	-0.0543	0.0809	0	1	1.224	0.0504	0.0612	0.0328	0	1	0	1	0.0286	0.0273	1.1476	0.1527	0.9409	0.0926	0.094	0.0847	-14438.5801
power	1	0.25	1	191	0.948	0.1451	0.9025	0.0865	-0.0902	0.0793	0	1	1.2369	0.0501	0.1497	0.0325	0	1	0	1	-0.0503	0.0271	1.0747	0.1472	1.0975	0.0939	0.0363	0.0837	-14425.42
power	1	0.25	1	192	0.9922	0.1402	0.8915	0.0884	-0.1478	0.0789	0	1	1.2945	0.05	0.104	0.0322	0	1	0	1	-0.0149	0.0273	0.877	0.1414	1.1368	0.0963	0.1488	0.0831	-14380.3017
power	1	0.25	1	193	1.0041	0.1474	1.0564	0.0895	-0.0985	0.0818	0	1	1.2702	0.0509	0.0721	0.0334	0	1	0	1	-0.0648	0.0276	1.0404	0.1493	0.9571	0.0954	0.0908	0.0851	-14543.9282
power	1	0.25	1	194	0.839	0.1399	1.0673	0.0847	0.0368	0.0774	0	1	1.2739	0.0509	0.1355	0.032	0	1	0	1	0.0262	0.0271	1.0854	0.1432	0.8814	0.0896	-0.0086	0.0805	-14250.4277
power	1	0.25	1	195	1.1412	0.1449	1.1589	0.0862	0.1125	0.0798	0	1	1.3619	0.0532	0.1341	0.0343	0	1	0	1	0.0415	0.0278	0.837	0.1452	0.7779	0.0901	-0.0991	0.0813	-14387.8187
power	1	0.25	1	196	0.82	0.1452	1.2292	0.0896	-0.0091	0.0806	0	1	1.1878	0.0482	0.0911	0.0314	0	1	0	1	0.0109	0.0271	1.1679	0.1498	0.7849	0.0932	-0.0433	0.0832	-14418.6421
power	1	0.25	1	197	0.7912	0.1441	0.999	0.0867	0.1769	0.0799	0	1	1.2529	0.051	0.1005	0.0326	0	1	0	1	-0.0407	0.0272	1.2354	0.1494	0.9786	0.0928	-0.2226	0.0843	-14395.7853
power	1	0.25	1	198	1.3265	0.146	0.9512	0.0874	-0.1528	0.08	0	1	1.276	0.0514	0.1012	0.0329	0	1	0	1	-0.0024	0.0274	0.6589	0.1432	1.0396	0.0942	0.1505	0.0827	-14435.1501
power	1	0.25	1	199	1.1322	0.1487	1.1258	0.0876	-0.0091	0.0813	0	1	1.2517	0.0508	0.0616	0.0334	0	1	0	1	-0.0043	0.0274	0.9176	0.1498	0.8638	0.0922	0.0508	0.0835	-14476.3357
power	1	0.25	1	200	0.9436	0.1455	0.9754	0.0868	0.0753	0.0798	0	1	1.2105	0.0496	0.0535	0.0323	0	1	0	1	-0.0139	0.027	1.0979	0.1481	1.0002	0.0932	-0.0957	0.0838	-14394.9859
power	1	0.25	1	201	1.3457	0.1445	0.9599	0.0859	0.0056	0.0795	0	1	1.2209	0.05	0.0965	0.0323	0	1	0	1	0.0113	0.027	0.6423	0.1421	0.9889	0.0923	-0.0364	0.0819	-14290.1974
power	1	0.25	1	202	0.98	0.141	1.0744	0.0879	-0.0667	0.079	0	1	1.1624	0.0481	0.045	0.0314	0	1	0	1	-0.0086	0.0266	1.0037	0.1423	0.9097	0.0932	0.1007	0.082	-14287.8005
power	1	0.25	1	203	0.9851	0.1461	1.0595	0.0881	-0.1397	0.0807	0	1	1.301	0.0523	0.1232	0.0331	0	1	0	1	0.0109	0.0276	1.0214	0.1481	0.9229	0.0936	0.1265	0.0839	-14457.7519
power	1	0.25	1	204	0.9217	0.1416	1.0208	0.0893	0.1041	0.0796	0	1	1.2006	0.0481	0.059	0.0313	0	1	0	1	0.0249	0.0269	0.9945	0.1438	1.0084	0.0957	-0.1017	0.0833	-14352.568
power	1	0.25	1	205	1.3326	0.1438	1.0561	0.0889	-0.0313	0.0803	0	1	1.2602	0.0499	0.0958	0.0326	0	1	0	1	-0.0289	0.0275	0.6236	0.1408	0.9732	0.0947	-0.0044	0.0824	-14495.1165
power	1	0.25	1	206	0.9597	0.1437	0.9472	0.0872	0.1354	0.0795	0	1	1.2638	0.0503	0.1242	0.0324	0	1	0	1	0.0171	0.0272	0.9974	0.1461	1.0548	0.0942	-0.0826	0.0833	-14396.9956
power	1	0.25	1	207	0.9739	0.1421	1.0872	0.0898	0.011	0.0803	0	1	1.2692	0.0504	0.0811	0.0323	0	1	0	1	-0.0155	0.0276	0.9857	0.1438	0.9528	0.0955	-0.002	0.0834	-14529.436
power	1	0.25	1	208	0.8044	0.1419	1.1705	0.0874	0.0808	0.0792	0	1	1.1878	0.0488	0.1096	0.0317	0	1	0	1	0.0012	0.0268	1.1932	0.1464	0.8122	0.0914	-0.0344	0.0821	-14319.7781
power	1	0.25	1	209	0.8329	0.1497	0.8819	0.0885	0.0599	0.0813	0	1	1.2995	0.0512	0.0706	0.0333	0	1	0	1	0.0275	0.0276	1.1706	0.1539	1.1412	0.0965	-0.1246	0.0866	-14514.3773
power	1	0.25	1	210	1.1382	0.1419	0.8764	0.087	0.0508	0.0787	0	1	1.2404	0.0495	0.0972	0.0321	0	1	0	1	0.0115	0.0269	0.796	0.1416	1.1144	0.0947	0.0109	0.0825	-14317.3473
power	1	0.25	1	211	1.1062	0.1433	1.105	0.0885	0.0231	0.0803	0	1	1.2346	0.0504	0.1292	0.0325	0	1	0	1	0.0106	0.0272	0.8936	0.1441	0.8737	0.0934	-0.0137	0.0827	-14372.2358
power	1	0.25	1	212	1.1928	0.1432	0.9793	0.0879	-0.0017	0.0794	0	1	1.1501	0.048	0.1173	0.0316	0	1	0	1	-0.0115	0.0266	0.8181	0.1425	1.0177	0.0945	0.0854	0.0827	-14330.4962
power	1	0.25	1	213	0.8943	0.1444	1.0298	0.0862	0.0112	0.079	0	1	1.296	0.0508	0.0623	0.0332	0	1	0	1	0.0222	0.0274	1.071	0.1468	0.9505	0.0919	-0.0784	0.0826	-14386.633
power	1	0.25	1	214	0.8687	0.1452	1.1042	0.088	-0.0154	0.0798	0	1	1.2202	0.05	0.0337	0.0332	0	1	0	1	-0.0228	0.0272	1.2104	0.1488	0.8729	0.0929	-0.0107	0.0833	-14433.4846
power	1	0.25	1	215	1.2939	0.1455	1.0533	0.0899	-0.0272	0.0812	0	1	1.2786	0.0509	0.0975	0.0324	0	1	0	1	-0.034	0.0276	0.6515	0.1433	0.9638	0.0958	0.0085	0.0832	-14487.7935
power	1	0.25	1	216	1.2303	0.1426	0.9713	0.0869	0.1248	0.0788	0	1	1.252	0.05	0.1265	0.0321	0	1	0	1	-0.012	0.0272	0.687	0.1409	1.0483	0.0937	-0.0922	0.0816	-14380.2875
power	1	0.25	1	217	0.9324	0.1446	0.9085	0.0872	0.0612	0.0794	0	1	1.2723	0.0513	0.0839	0.0329	0	1	0	1	0.0387	0.0273	1.0671	0.1473	1.0849	0.0945	-0.0409	0.0839	-14407.0076
power	1	0.25	1	218	0.9756	0.1464	1.0211	0.09	0.0635	0.0812	0	1	1.2716	0.0506	0.0871	0.0326	0	1	0	1	-0.0265	0.0277	1.0141	0.1482	1.0378	0.0966	-0.0012	0.0849	-14594.6823
power	1	0.25	1	219	0.8419	0.1448	1.1395	0.0898	-0.1688	0.0809	0	1	1.1952	0.0494	0.1522	0.032	0	1	0	1	-0.0167	0.0269	1.1897	0.1483	0.8301	0.0943	0.1214	0.0841	-14338.9208
power	1	0.25	1	220	1.1291	0.1458	1.0743	0.09	-0.0888	0.0813	0	1	1.2199	0.0497	0.135	0.0326	0	1	0	1	0.0077	0.0274	0.9097	0.1463	0.9604	0.0958	0.0847	0.0843	-14547.9353
power	1	0.25	1	221	0.8662	0.15	0.848	0.086	-0.0193	0.0807	0	1	1.2868	0.0518	0.0431	0.0334	0	1	0	1	0.0019	0.0275	1.1903	0.1539	1.1427	0.094	0.0114	0.0859	-14492.8173
power	1	0.25	1	222	1.0207	0.1446	0.982	0.0874	0.0203	0.0795	0	1	1.2742	0.0509	0.1197	0.0324	0	1	0	1	-0.0093	0.0272	0.9034	0.1453	1.0201	0.0939	-0.0068	0.0828	-14362.5068
power	1	0.25	1	223	1.2668	0.1447	0.8571	0.0878	-0.0371	0.0796	0	1	1.1467	0.0476	0.0809	0.0321	0	1	0	1	0.0335	0.0268	0.7959	0.1434	1.1678	0.0961	-0.0122	0.0836	-14451.628
power	1	0.25	1	224	1.1197	0.1411	1.022	0.0872	-0.0183	0.0784	0	1	1.1431	0.0482	0.119	0.031	0	1	0	1	0.0249	0.0264	0.8553	0.1411	0.9532	0.093	0.0069	0.0812	-14229.6283
power	1	0.25	1	225	1.1665	0.1506	0.9738	0.088	0.0941	0.0812	0	1	1.2398	0.0505	0.048	0.0331	0	1	0	1	-0.0067	0.0274	0.8844	0.1511	1.039	0.0947	-0.0517	0.0846	-14516.58
power	1	0.25	1	226	0.9375	0.1393	0.9906	0.0852	0.0262	0.0776	0	1	1.361	0.0519	0.0684	0.033	0	1	0	1	-0.0412	0.0276	0.9385	0.1415	0.9813	0.0912	0.0928	0.0808	-14347.9556
power	1	0.25	1	227	0.851	0.1441	0.8865	0.0862	-0.1316	0.0792	0	1	1.2309	0.0504	0.0628	0.0321	0	1	0	1	-0.0041	0.0269	1.1492	0.1482	1.0911	0.0937	0.1248	0.0841	-14334.5474
power	1	0.25	1	228	1.0483	0.1366	0.9755	0.0877	-0.033	0.0779	0	1	1.2237	0.0489	0.1129	0.0315	0	1	0	1	-0.0083	0.0268	0.8598	0.1373	1.0065	0.0942	0.0768	0.0812	-14268.367
power	1	0.25	1	229	0.9387	0.1468	1.0703	0.0879	-0.0485	0.0804	0	1	1.2208	0.0498	0.0623	0.0329	0	1	0	1	0.0161	0.0274	1.1343	0.1493	0.9265	0.0933	0.0613	0.084	-14499.0849
power	1	0.25	1	230	0.989	0.145	0.9821	0.0857	0.1086	0.0792	0	1	1.2941	0.0517	0.0422	0.0328	0	1	0	1	0.0294	0.0274	0.9887	0.1472	0.9865	0.0919	-0.2088	0.0827	-14377.6359
power	1	0.25	1	231	1.1064	0.1451	1.1256	0.0911	-0.1159	0.0819	0	1	1.2823	0.0502	0.1129	0.0329	0	1	0	1	-0.0477	0.0278	0.8761	0.1457	0.92	0.0964	0.1336	0.0844	-14596.6063
power	1	0.25	1	232	0.8295	0.1443	0.9237	0.0855	-0.0578	0.0788	0	1	1.2858	0.0514	0.0606	0.033	0	1	0	1	-0.0369	0.0274	1.1902	0.1485	1.0589	0.0925	0.0509	0.0833	-14438.7621
power	1	0.25	1	233	0.9925	0.1412	1.1027	0.0882	-0.1456	0.0798	0	1	1.2975	0.0509	0.1669	0.0329	0	1	0	1	9e-04	0.0275	0.9559	0.1428	0.8954	0.0932	0.0466	0.0823	-14415.3405
power	1	0.25	1	234	1.1592	0.1474	1.0469	0.0871	0.066	0.0804	0	1	1.2365	0.0506	0.072	0.0329	0	1	0	1	-0.0121	0.0273	0.8865	0.1479	0.9348	0.0927	-0.1443	0.0831	-14446.0073
power	1	0.25	1	235	1.0342	0.1431	1.0349	0.0894	-0.1158	0.0804	0	1	1.2163	0.049	0.166	0.0322	0	1	0	1	0.027	0.0271	0.9548	0.145	0.9784	0.0955	0.1336	0.0838	-14419.7482
power	1	0.25	1	236	1.2664	0.1515	0.9727	0.0894	-0.0097	0.0823	0	1	1.1803	0.0489	0.0775	0.0323	0	1	0	1	0.0107	0.0272	0.7954	0.15	1.0718	0.0964	-0.0503	0.0856	-14547.6497
power	1	0.25	1	237	1.1588	0.1481	0.8744	0.0892	0.1124	0.0814	0	1	1.3403	0.0518	0.1383	0.0336	0	1	0	1	0.0333	0.0279	0.8117	0.1481	1.1733	0.0975	-0.1042	0.0853	-14615.6517
power	1	0.25	1	238	0.9774	0.1462	0.8279	0.086	0.0478	0.08	0	1	1.1883	0.0497	0.0976	0.0327	0	1	0	1	-0.0137	0.0268	1.0992	0.1494	1.1468	0.0942	-0.065	0.085	-14351.0318
power	1	0.25	1	239	1.0152	0.1474	0.9527	0.0896	-0.0488	0.0816	0	1	1.246	0.0503	0.0883	0.0327	0	1	0	1	-0.0852	0.0275	1.0179	0.1489	1.1008	0.0969	0.0059	0.0858	-14591.426
power	1	0.25	1	240	1.0542	0.1453	0.9375	0.0861	-0.1573	0.0793	0	1	1.2019	0.0496	0.1193	0.0322	0	1	0	1	0.0374	0.0268	0.9694	0.1464	1.0357	0.093	0.1526	0.083	-14336.1084
power	1	0.25	1	241	1.0325	0.1476	0.9612	0.0875	0.0849	0.0808	0	1	1.2612	0.0508	0.1489	0.0332	0	1	0	1	0.0251	0.0273	0.9883	0.1502	1.0277	0.0942	-0.0666	0.0846	-14425.6161
power	1	0.25	1	242	0.9861	0.1463	0.9129	0.0888	-0.0403	0.0806	0	1	1.2453	0.0502	0.0792	0.0322	0	1	0	1	-0.0012	0.0273	1.0002	0.148	1.0977	0.0964	0.0377	0.085	-14440.8842
power	1	0.25	1	243	1.1824	0.1485	0.9055	0.0871	-0.0344	0.0805	0	1	1.2577	0.051	0.0674	0.0331	0	1	0	1	0.0237	0.0273	0.8523	0.1489	1.0772	0.0944	0.0678	0.0841	-14448.1611
power	1	0.25	1	244	0.7595	0.1453	1.0478	0.0899	0.0407	0.081	0	1	1.2469	0.0503	0.0886	0.0324	0	1	0	1	-0.0069	0.0272	1.2505	0.1499	0.9564	0.0958	-0.0058	0.0851	-14438.5564
power	1	0.25	1	245	1.1297	0.1442	0.9217	0.087	0.0691	0.079	0	1	1.2187	0.0503	0.0403	0.0318	0	1	0	1	-0.0164	0.0269	0.8342	0.143	1.0519	0.0941	-0.0651	0.0826	-14293.4459
power	1	0.25	1	246	1.3379	0.1432	1.1574	0.0885	0.0055	0.0803	0	1	1.2409	0.0504	0.058	0.0327	0	1	0	1	0.0276	0.0273	0.6452	0.1411	0.8304	0.0928	-0.0359	0.0816	-14399.0257
power	1	0.25	1	247	1.389	0.1476	1.0879	0.0906	-0.0549	0.082	0	1	1.1238	0.0477	0.1088	0.0321	0	1	0	1	0.0222	0.0269	0.7196	0.1458	0.9454	0.0962	0.0721	0.0842	-14526.0066
power	1	0.25	1	248	1.0869	0.1435	1.0287	0.087	0.0553	0.0794	0	1	1.1966	0.0497	0.1153	0.0324	0	1	0	1	0.0123	0.0269	0.9644	0.1448	0.9336	0.0926	-0.0736	0.0824	-14342.837
power	1	0.25	1	249	0.9904	0.1452	1.0702	0.0885	-0.016	0.0803	0	1	1.3489	0.0524	0.0853	0.0334	0	1	0	1	-0.0406	0.0279	0.9483	0.1464	0.9299	0.0939	-0.0182	0.0832	-14475.6753
power	1	0.25	1	250	1.1083	0.1475	1.1757	0.0885	0.1071	0.0811	0	1	1.3095	0.0517	0.0778	0.0334	0	1	0	1	0.0281	0.0277	0.8634	0.1484	0.8221	0.0927	-0.1025	0.0828	-14472.0742
power	1	0.25	1	251	1.1561	0.1448	1.1361	0.0883	0.128	0.0801	0	1	1.2438	0.0507	0.1155	0.0329	0	1	0	1	0.0037	0.0274	0.8759	0.1452	0.8545	0.0929	-0.163	0.0822	-14455.8961
power	1	0.25	1	252	1.0663	0.1432	1.0099	0.0852	-0.1542	0.0784	0	1	1.1936	0.0497	0.0892	0.032	0	1	0	1	0.0071	0.0268	0.9558	0.1442	0.931	0.0908	0.2037	0.0815	-14263.9771
power	1	0.25	1	253	0.8639	0.1468	0.9582	0.0886	-0.0838	0.081	0	1	1.2683	0.0505	0.1306	0.0328	0	1	0	1	0.0039	0.0274	1.1431	0.15	1.0606	0.0957	0.1011	0.0855	-14487.3661
power	1	0.25	1	254	1.041	0.1448	0.8622	0.0873	-0.0469	0.08	0	1	1.285	0.0517	0.0927	0.0334	0	1	0	1	-0.0148	0.0276	1.0024	0.1463	1.1349	0.0953	0.0157	0.0846	-14503.3584
power	1	0.25	1	255	1.0392	0.1394	1.1571	0.0889	0.0668	0.0794	0	1	1.3245	0.0506	0.0977	0.0325	0	1	0	1	0.0077	0.0275	0.8089	0.1397	0.8476	0.0933	-0.0813	0.0813	-14366.3918
power	1	0.25	1	256	0.9899	0.1417	0.9005	0.0865	0.0254	0.0786	0	1	1.3196	0.051	0.085	0.0327	0	1	0	1	-0.0063	0.0275	0.9143	0.1432	1.0917	0.094	-0.0651	0.0825	-14379.385
power	1	0.25	1	257	1.1026	0.1459	0.8725	0.0865	-0.011	0.0796	0	1	1.2872	0.051	0.1541	0.0331	0	1	0	1	0.0149	0.0275	0.8893	0.1468	1.1363	0.0944	-0.028	0.0837	-14477.7551
power	1	0.25	1	258	1.017	0.1434	0.9877	0.0866	0.0659	0.0791	0	1	1.2545	0.0505	0.1042	0.0326	0	1	0	1	-0.0162	0.0272	0.9689	0.1448	0.9779	0.0927	-0.0165	0.0826	-14338.7487
power	1	0.25	1	259	1.0816	0.1457	1.0343	0.0849	-0.0273	0.0788	0	1	1.279	0.0512	0.0711	0.0331	0	1	0	1	-0.0399	0.0273	0.9102	0.1466	0.9068	0.0902	0.0671	0.0816	-14326.744
power	1	0.25	1	260	1.0455	0.1424	1.0062	0.0877	-0.2053	0.0791	0	1	1.2397	0.0503	0.1354	0.0327	0	1	0	1	-0.0172	0.0272	0.9695	0.1442	0.9734	0.0938	0.2104	0.0825	-14378.5665
power	1	0.25	1	261	0.7955	0.1447	1.057	0.0883	-0.0345	0.0801	0	1	1.2343	0.0497	0.0858	0.0326	0	1	0	1	-0.0161	0.0273	1.2296	0.149	0.9428	0.0939	0.0031	0.0841	-14448.3695
power	1	0.25	1	262	1.1425	0.1524	0.8186	0.0871	0.0038	0.0815	0	1	1.2264	0.0504	0.1152	0.0335	0	1	0	1	0.0138	0.0273	0.9734	0.153	1.1855	0.0956	0.043	0.0863	-14525.1405
power	1	0.25	1	263	1.1762	0.1476	1.0901	0.0884	0.0023	0.0806	0	1	1.183	0.0495	0.0741	0.0318	0	1	0	1	0.0165	0.027	0.8399	0.147	0.9044	0.0936	-0.0244	0.083	-14390.3157
power	1	0.25	1	264	1.0703	0.1479	1.0327	0.0872	0.0636	0.0805	0	1	1.2724	0.0519	0.0952	0.0333	0	1	0	1	0.0261	0.0276	0.9757	0.1491	0.9581	0.093	-0.1107	0.0837	-14487.5627
power	1	0.25	1	265	0.7515	0.1436	0.8936	0.087	-0.1556	0.0789	0	1	1.2425	0.0504	0.1261	0.0325	0	1	0	1	-0.0464	0.0272	1.2741	0.148	1.1227	0.0947	0.1207	0.0842	-14457.6308
power	1	0.25	1	266	0.8575	0.1444	0.9414	0.0869	-0.0625	0.0795	0	1	1.2551	0.0509	0.1419	0.0327	0	1	0	1	0.0136	0.0272	1.156	0.148	1.034	0.0937	0.0268	0.084	-14369.3556
power	1	0.25	1	267	1.0574	0.15	1.2178	0.0906	-0.0365	0.0826	0	1	1.199	0.0495	0.0616	0.0322	0	1	0	1	0.0209	0.0274	0.9958	0.151	0.8054	0.0945	0.0318	0.0846	-14541.1855
power	1	0.25	1	268	0.9774	0.143	1.0356	0.0871	-0.0616	0.0791	0	1	1.2808	0.0501	0.0697	0.0323	0	1	0	1	0.0038	0.0273	0.9415	0.1444	0.969	0.093	0.078	0.0822	-14402.6868
power	1	0.25	1	269	1.1502	0.1462	1.0199	0.0884	-0.0235	0.0806	0	1	1.2651	0.0503	0.1072	0.033	0	1	0	1	-0.0203	0.0274	0.8392	0.1457	0.9712	0.0944	-0.0248	0.0834	-14430.812
power	1	0.25	1	270	1.1248	0.1412	0.9764	0.0858	-0.0615	0.0781	0	1	1.2335	0.0499	0.0839	0.0322	0	1	0	1	0.0135	0.0269	0.8339	0.1413	0.98	0.092	0.1357	0.0811	-14272.3406
power	1	0.25	1	271	0.9495	0.1441	1.0546	0.0894	-0.0379	0.0805	0	1	1.232	0.05	0.1334	0.0323	0	1	0	1	0.0037	0.0272	1.062	0.1465	0.9419	0.0951	0.0545	0.0839	-14433.8783
power	1	0.25	1	272	1.1259	0.1434	0.846	0.0883	0.0468	0.0802	0	1	1.3411	0.0504	0.065	0.0328	0	1	0	1	-0.0275	0.0277	0.7392	0.1427	1.1948	0.0968	-0.0246	0.0841	-14499.4653
power	1	0.25	1	273	0.8955	0.1463	0.9957	0.0879	-3e-04	0.0805	0	1	1.3399	0.0519	0.093	0.0332	0	1	0	1	-0.0415	0.0278	1.0424	0.1484	1.0173	0.0944	-0.0191	0.0843	-14486.2778
power	1	0.25	1	274	1.0898	0.1476	0.8603	0.0854	-0.1076	0.0792	0	1	1.1913	0.0496	0.1146	0.0329	0	1	0	1	0.023	0.0269	1.0047	0.149	1.1152	0.0932	0.0503	0.0837	-14390.2319
power	1	0.25	1	275	0.7549	0.1471	1.0462	0.0888	-0.025	0.0812	0	1	1.2202	0.0503	0.0657	0.0323	0	1	0	1	-0.0135	0.0272	1.2915	0.1524	0.9638	0.0947	-0.0013	0.0856	-14463.9856
power	1	0.25	1	276	0.969	0.1433	0.96	0.0854	0.0692	0.0784	0	1	1.199	0.0497	0.0944	0.0319	0	1	0	1	0	0.0268	1.03	0.1456	1.0043	0.0918	-0.1106	0.0823	-14277.5634
power	1	0.25	1	277	1.1619	0.1463	1.0693	0.0883	-0.1335	0.0808	0	1	1.315	0.0516	0.1066	0.0331	0	1	0	1	0.0055	0.0279	0.8042	0.1458	0.9608	0.0939	0.0809	0.0833	-14566.1758
power	1	0.25	1	278	0.8131	0.1434	1.0667	0.0899	-0.145	0.0802	0	1	1.1987	0.0482	0.1115	0.0315	0	1	0	1	0.0304	0.0272	1.1665	0.1468	0.9723	0.0958	0.1095	0.0842	-14466.4313
power	1	0.25	1	279	1.0472	0.1436	0.995	0.088	0.0631	0.0796	0	1	1.195	0.0486	0.061	0.032	0	1	0	1	0.0206	0.0269	0.9423	0.1444	0.9992	0.0944	-0.0642	0.0831	-14349.9622
power	1	0.25	1	280	0.9065	0.144	1.1002	0.0899	0.0148	0.081	0	1	1.2142	0.0491	0.1027	0.0323	0	1	0	1	0.0129	0.0271	1.0989	0.1457	0.9058	0.0952	-0.0489	0.0842	-14422.376
power	1	0.25	1	281	1.0885	0.1493	1.1427	0.0878	0.0711	0.0815	0	1	1.2584	0.0509	0.058	0.0328	0	1	0	1	-0.0177	0.0276	0.9374	0.1501	0.8691	0.0924	0.0034	0.0836	-14535.9921
power	1	0.25	1	282	1.1029	0.149	0.9374	0.0861	0.0631	0.08	0	1	1.2573	0.0511	0.0701	0.033	0	1	0	1	-0.0136	0.0273	0.94	0.1503	1.0405	0.093	-0.0576	0.0837	-14445.2256
power	1	0.25	1	283	0.8606	0.1474	0.9868	0.0868	-0.0591	0.0807	0	1	1.3336	0.0517	0.0814	0.0331	0	1	0	1	-0.0695	0.0278	1.094	0.1506	1.0179	0.0932	0.1151	0.0846	-14503.3319
power	1	0.25	1	284	1.1888	0.1404	1.1073	0.087	-0.0437	0.079	0	1	1.2219	0.0491	0.1115	0.0322	0	1	0	1	0.0234	0.027	0.7568	0.1399	0.861	0.0917	0.0498	0.0809	-14289.2982
power	1	0.25	1	285	1.1618	0.1427	0.9952	0.0868	-0.0649	0.0792	0	1	1.2022	0.0496	0.0784	0.0326	0	1	0	1	0.0358	0.0269	0.868	0.1437	0.9858	0.093	0.1046	0.0822	-14369.0582
power	1	0.25	1	286	1.1646	0.1522	1.0783	0.0869	-0.0705	0.082	0	1	1.2706	0.0519	0.1363	0.034	0	1	0	1	-0.0517	0.0275	0.9271	0.1531	0.8653	0.0918	0.08	0.0845	-14428.8077
power	1	0.25	1	287	1.2747	0.1505	1.0282	0.088	-0.0975	0.0816	0	1	1.3806	0.054	0.0886	0.0343	0	1	0	1	0.0218	0.0282	0.7282	0.1492	0.9665	0.0939	0.143	0.084	-14584.7494
power	1	0.25	1	288	0.9117	0.139	1.0924	0.0877	-0.0226	0.0787	0	1	1.2567	0.0496	0.0844	0.032	0	1	0	1	-0.0191	0.0272	1.004	0.1411	0.9031	0.0928	-0.0155	0.0815	-14350.1775
power	1	0.25	1	289	0.8814	0.1432	1.0588	0.0867	0.0789	0.0793	0	1	1.2046	0.0498	0.086	0.033	0	1	0	1	0.0329	0.027	1.1968	0.1474	0.9135	0.092	-0.1376	0.0829	-14382.9267
power	1	0.25	1	290	1.0012	0.1445	0.8455	0.086	0.0174	0.0789	0	1	1.2309	0.0512	0.0806	0.0325	0	1	0	1	-0.0242	0.027	1.0498	0.1462	1.0937	0.0938	8e-04	0.0836	-14318.4052
power	1	0.25	1	291	0.9531	0.1451	0.9196	0.0885	-0.0552	0.0804	0	1	1.2624	0.0505	0.0952	0.0326	0	1	0	1	-0.0077	0.0273	1.0142	0.148	1.0957	0.096	0.0374	0.0848	-14417.9109
power	1	0.25	1	292	0.9207	0.1403	1.082	0.0878	-0.1114	0.0791	0	1	1.3083	0.0508	0.1038	0.0329	0	1	0	1	-0.0052	0.0274	0.9998	0.1434	0.8917	0.0929	0.1113	0.0819	-14343.6725
power	1	0.25	1	293	1.0111	0.142	1.1203	0.0865	-0.1013	0.079	0	1	1.1764	0.0491	0.123	0.0325	0	1	0	1	-0.0052	0.0268	1.0593	0.145	0.8634	0.0912	0.1343	0.0817	-14382.1754
power	1	0.25	1	294	1.0953	0.148	1.0325	0.089	-0.1497	0.0815	0	1	1.2871	0.0512	0.1306	0.0331	0	1	0	1	-0.0139	0.0277	0.9152	0.1483	1.0065	0.0952	0.0648	0.0844	-14593.3396
power	1	0.25	1	295	0.9153	0.1447	0.9065	0.0884	-0.0505	0.0801	0	1	1.1837	0.0497	0.1127	0.032	0	1	0	1	0.0068	0.0269	1.1411	0.1482	1.0944	0.096	0.009	0.0849	-14403.2936
power	1	0.25	1	296	1.004	0.1475	0.9812	0.0884	0.0271	0.081	0	1	1.3168	0.0516	0.1087	0.0335	0	1	0	1	-0.0502	0.0278	0.9869	0.1486	1.0473	0.0952	-0.1319	0.0848	-14553.5086
power	1	0.25	1	297	0.8452	0.1453	0.9783	0.0872	0.0535	0.0798	0	1	1.2105	0.05	0.1025	0.033	0	1	0	1	0.0242	0.0271	1.2504	0.1497	1.0108	0.0936	-0.0636	0.0842	-14448.9613
power	1	0.25	1	298	1.1599	0.1449	0.8938	0.0872	-0.0816	0.0794	0	1	1.2627	0.0508	0.0949	0.0329	0	1	0	1	0.0062	0.0272	0.8236	0.1443	1.1042	0.0948	0.0467	0.0832	-14405.2301
power	1	0.25	1	299	0.9053	0.1462	0.9866	0.0879	-0.0163	0.08	0	1	1.2494	0.0497	0.1199	0.0326	0	1	0	1	-0.0346	0.0274	1.0861	0.1493	1.0284	0.0945	-0.006	0.0842	-14458.3798
power	1	0.25	1	300	1.058	0.1483	1.1075	0.0905	0.005	0.0822	0	1	1.226	0.0505	0.099	0.0328	0	1	0	1	0.0178	0.0274	1.0026	0.1498	0.9249	0.0958	0.0982	0.0851	-14545.5747
power	1	0.25	1	301	1.1818	0.1463	1.0179	0.0872	0	0.0801	0	1	1.3031	0.0524	0.0857	0.0333	0	1	0	1	0.0038	0.0276	0.8143	0.1459	0.9586	0.0931	-0.0245	0.0829	-14443.8665
power	1	0.25	1	302	0.8876	0.1467	0.9792	0.0889	0.048	0.0807	0	1	1.3481	0.0512	0.0853	0.0333	0	1	0	1	-0.0041	0.0281	1.0425	0.1492	1.0848	0.0959	-0.0392	0.085	-14624.755
power	1	0.25	1	303	1.0502	0.1478	0.9168	0.0881	-0.1574	0.0811	0	1	1.274	0.0512	0.0905	0.0333	0	1	0	1	-0.0042	0.0275	0.9847	0.1503	1.0773	0.0954	0.1433	0.0853	-14473.3737
power	1	0.25	1	304	0.8505	0.1458	0.8967	0.0882	-0.0216	0.0808	0	1	1.3463	0.0531	0.1145	0.0335	0	1	0	1	0.0142	0.0279	1.1373	0.1492	1.116	0.096	0.0263	0.0858	-14519.5847
power	1	0.25	1	305	0.9981	0.1411	1.0789	0.0893	-0.0346	0.08	0	1	1.1742	0.0481	0.0643	0.0317	0	1	0	1	0.0109	0.0267	0.9894	0.143	0.9205	0.0948	0.0413	0.083	-14338.3098
power	1	0.25	1	306	0.9651	0.1513	1.0931	0.0884	-0.0642	0.0817	0	1	1.2565	0.051	0.1821	0.0332	0	1	0	1	-0.0494	0.0276	1.1033	0.1538	0.9132	0.0936	0.0684	0.085	-14532.6544
power	1	0.25	1	307	0.679	0.1447	0.9288	0.0868	0.0385	0.0791	0	1	1.2699	0.0499	0.036	0.0326	0	1	0	1	-0.0078	0.0272	1.2922	0.1503	1.0721	0.094	-0.0361	0.0843	-14399.7365
power	1	0.25	1	308	0.9758	0.1433	0.9666	0.0872	-0.0373	0.0794	0	1	1.246	0.0508	0.0915	0.0326	0	1	0	1	-0.0012	0.0271	1.0118	0.1458	0.9994	0.0936	0.0703	0.0832	-14309.8658
power	1	0.25	1	309	0.8419	0.1388	0.7956	0.0873	-0.0418	0.078	0	1	1.2647	0.0498	0.1148	0.0319	0	1	0	1	0.0089	0.0269	1.0471	0.142	1.2104	0.0962	0.0306	0.0834	-14282.0846
power	1	0.25	1	310	1.2266	0.1427	1.0772	0.0905	-0.0895	0.0804	0	1	1.2499	0.0497	0.1025	0.0321	0	1	0	1	-0.0074	0.0274	0.6976	0.1406	0.9763	0.0964	0.1197	0.0826	-14495.3661
power	1	0.25	1	311	0.8199	0.1456	1.1608	0.0929	0.0491	0.0828	0	1	1.2781	0.0507	0.1208	0.0327	0	1	0	1	0.0017	0.0278	1.1728	0.1494	0.9122	0.0981	-0.0152	0.0861	-14618.4933
power	1	0.25	1	312	1.1526	0.1512	0.9635	0.0916	0.141	0.0833	0	1	1.349	0.0521	0.0796	0.0334	0	1	0	1	0.0123	0.0283	0.8185	0.1516	1.116	0.0991	-0.0845	0.0869	-14721.6871
power	1	0.25	1	313	1.2866	0.1471	1.0706	0.0853	-0.1102	0.0795	0	1	1.3015	0.0524	0.0722	0.0333	0	1	0	1	0.0107	0.0275	0.7097	0.1452	0.8655	0.0902	0.1692	0.0814	-14360.971
power	1	0.25	1	314	0.9219	0.1459	0.9445	0.0875	0.0425	0.0798	0	1	1.1794	0.0487	0.0957	0.0321	0	1	0	1	0.0064	0.0269	1.1227	0.1493	1.0575	0.0945	-0.0185	0.0844	-14401.3519
power	1	0.25	1	315	0.975	0.1406	0.7354	0.0871	0.0369	0.0783	0	1	1.3196	0.0518	0.123	0.033	0	1	0	1	-0.0028	0.0273	0.9636	0.1418	1.2672	0.0967	-0.0164	0.0836	-14389.809
power	1	0.25	1	316	1.1085	0.1458	1.0009	0.0884	-0.2053	0.0805	0	1	1.1857	0.049	0.1031	0.0318	0	1	0	1	0.032	0.0269	0.8995	0.147	1.0172	0.0949	0.2363	0.0839	-14412.3755
power	1	0.25	1	317	0.8239	0.1454	1.0418	0.0866	0.0946	0.0797	0	1	1.2523	0.0511	0.1357	0.0324	0	1	0	1	-0.0139	0.0272	1.189	0.1497	0.933	0.0921	-0.0899	0.0835	-14386.9389
power	1	0.25	1	318	0.9543	0.1402	1.0347	0.089	-0.0875	0.0792	0	1	1.2281	0.0506	0.1093	0.0321	0	1	0	1	-0.01	0.0272	1.0419	0.1418	0.9671	0.095	0.0567	0.0828	-14404.3112
power	1	0.25	1	319	1.1508	0.1477	0.9559	0.0874	-0.0047	0.0805	0	1	1.2282	0.0507	0.1192	0.033	0	1	0	1	-0.0138	0.0272	0.9119	0.1481	1.0231	0.0942	0.0388	0.0839	-14426.6825
power	1	0.25	1	320	1.0426	0.1435	0.9685	0.0865	0.0223	0.079	0	1	1.2233	0.0499	0.0723	0.0318	0	1	0	1	-0.0072	0.027	0.9283	0.1442	1.0188	0.0931	0.0056	0.0825	-14352.0889
power	1	0.25	1	321	0.8972	0.1471	1.0315	0.0894	0.1041	0.0814	0	1	1.2345	0.0496	0.0986	0.0329	0	1	0	1	0.0077	0.0273	1.1365	0.1508	0.9926	0.0956	-0.1003	0.0853	-14500.5971
power	1	0.25	1	322	0.9012	0.146	0.9358	0.0869	0.1026	0.0799	0	1	1.2222	0.0505	0.0929	0.0321	0	1	0	1	5e-04	0.0271	1.1153	0.1497	1.0586	0.094	-0.1151	0.0844	-14390.1837
power	1	0.25	1	323	1.1477	0.1468	0.9214	0.0841	0.1304	0.0786	0	1	1.1516	0.0494	0.0286	0.0324	0	1	0	1	-0.0099	0.0265	0.9534	0.1479	1.0146	0.0908	-0.1152	0.0823	-14270.4698
power	1	0.25	1	324	1.0525	0.1423	1.0223	0.0873	-0.0365	0.0789	0	1	1.3133	0.0511	0.0525	0.0323	0	1	0	1	-0.0268	0.0275	0.8288	0.1429	0.9866	0.0934	0.0517	0.0818	-14400.8913
power	1	0.25	1	325	1.1158	0.152	0.9497	0.0889	0.0594	0.0824	0	1	1.3127	0.0525	0.1121	0.0334	0	1	0	1	-0.0045	0.028	0.9208	0.1525	1.0885	0.0962	0.0581	0.0863	-14635.5862
power	1	0.25	1	326	1.0347	0.1477	1.0964	0.09	-0.0749	0.0815	0	1	1.2276	0.0496	0.0846	0.0327	0	1	0	1	0.0061	0.0275	1.0036	0.1483	0.9559	0.0956	0.1751	0.0846	-14584.7638
power	1	0.25	1	327	1.0818	0.1491	1.1349	0.0891	0.0843	0.0819	0	1	1.2594	0.0503	0.1614	0.033	0	1	0	1	-0.0527	0.0277	0.9459	0.15	0.8986	0.094	-0.0108	0.0844	-14577.3757
power	1	0.25	1	328	0.6944	0.1462	0.988	0.0872	0.1148	0.0802	0	1	1.2699	0.0506	0.0499	0.0328	0	1	0	1	0.0602	0.0274	1.3249	0.152	1.0024	0.0935	-0.1399	0.0849	-14435.0741
power	1	0.25	1	329	1.2506	0.1494	0.8575	0.0846	-0.0951	0.0796	0	1	1.1596	0.0507	0.1141	0.0325	0	1	0	1	0.027	0.0267	0.8938	0.1485	1.1134	0.0923	-0.0105	0.0835	-14394.8314
power	1	0.25	1	330	0.9145	0.1391	1.0359	0.0888	-0.1023	0.0788	0	1	1.2574	0.0498	0.0817	0.032	0	1	0	1	-0.0351	0.0271	0.9992	0.1412	0.9373	0.0946	0.08	0.0821	-14287.5918
power	1	0.25	1	331	0.9754	0.1413	0.8949	0.0852	0.054	0.0776	0	1	1.2882	0.0516	0.0972	0.0328	0	1	0	1	-0.0234	0.0271	0.9796	0.1434	1.0561	0.0924	-0.0394	0.0817	-14277.1546
power	1	0.25	1	332	0.7827	0.1412	1.0186	0.0864	-0.117	0.0783	0	1	1.289	0.0509	0.1171	0.0321	0	1	0	1	-0.0264	0.0273	1.1422	0.1446	0.9788	0.0923	0.0765	0.0822	-14379.462
power	1	0.25	1	333	0.7889	0.1454	0.9273	0.0886	0.0084	0.08	0	1	1.2957	0.0514	0.0628	0.0329	0	1	0	1	-0.014	0.0276	1.2054	0.1491	1.0936	0.096	0.0685	0.085	-14501.8332
power	1	0.25	1	334	1.1237	0.1442	1.0173	0.0899	-0.0508	0.0807	0	1	1.2772	0.0502	0.1463	0.0329	0	1	0	1	0.0104	0.0275	0.8284	0.1437	1.0153	0.0964	0.0587	0.0838	-14477.4195
power	1	0.25	1	335	1	0.1452	0.8699	0.0865	-0.1904	0.0793	0	1	1.316	0.0528	0.0714	0.0339	0	1	0	1	0.0109	0.0276	1.0416	0.1471	1.0888	0.0941	0.2065	0.0839	-14428.6344
power	1	0.25	1	336	1.0728	0.1452	1.0476	0.0882	0.1324	0.0804	0	1	1.2121	0.0499	0.1311	0.0325	0	1	0	1	-0.0143	0.0271	0.966	0.1469	0.9332	0.0939	-0.1676	0.0835	-14395.3132
power	1	0.25	1	337	0.9944	0.1452	1.0334	0.0876	-0.0423	0.0799	0	1	1.324	0.0518	0.1699	0.0329	0	1	0	1	0.0534	0.0277	0.9545	0.1464	0.9765	0.0935	0.1448	0.0831	-14488.3019
power	1	0.25	1	338	1.094	0.1464	1.0025	0.0878	-0.0273	0.0802	0	1	1.2488	0.0509	0.1218	0.0328	0	1	0	1	0.0363	0.0272	0.9343	0.1471	0.9679	0.0939	-0.0324	0.0834	-14406.1957
power	1	0.25	1	339	0.9555	0.1465	1.0883	0.0898	-0.0607	0.0814	0	1	1.2541	0.0502	0.0275	0.0327	0	1	0	1	0.0462	0.0276	1.0463	0.1486	0.9478	0.0954	0.0233	0.0848	-14543.3838
power	1	0.25	1	340	1.1475	0.1455	0.9757	0.0876	0.006	0.0801	0	1	1.3319	0.0521	0.1028	0.0329	0	1	0	1	0.0117	0.0278	0.7811	0.1447	1.043	0.0944	0.001	0.0832	-14503.0493
power	1	0.25	1	341	1.0818	0.1434	0.9984	0.0896	-0.0627	0.0803	0	1	1.2517	0.0501	0.134	0.0325	0	1	0	1	-0.0099	0.0273	0.8836	0.1437	1.0156	0.0961	0.073	0.0837	-14418.9536
power	1	0.25	1	342	0.8207	0.1494	1.0034	0.0893	-0.0137	0.0816	0	1	1.345	0.0524	0.1076	0.0337	0	1	0	1	-0.0021	0.0281	1.1922	0.1528	1.0201	0.0958	0.0299	0.0859	-14609.8054
power	1	0.25	1	343	1.0995	0.1427	0.8626	0.09	0.0126	0.0804	0	1	1.125	0.0467	0.08	0.0318	0	1	0	1	-0.0127	0.0266	0.9559	0.1437	1.1799	0.0985	0.0495	0.0851	-14443.8543
power	1	0.25	1	344	0.8406	0.1489	1.078	0.0874	-0.013	0.0808	0	1	1.317	0.0522	0.109	0.0332	0	1	0	1	0.0158	0.0277	1.1607	0.1526	0.9057	0.0926	0.0355	0.0842	-14480.7909
power	1	0.25	1	345	0.8005	0.1427	1.033	0.0895	-0.0097	0.0802	0	1	1.2037	0.0484	0.0546	0.0317	0	1	0	1	0.0501	0.027	1.16	0.1462	0.9867	0.0956	-0.013	0.0843	-14377.7923
power	1	0.25	1	346	0.9615	0.1431	1.0408	0.0873	0.0762	0.0795	0	1	1.1746	0.0488	0.1099	0.0318	0	1	0	1	-0.0233	0.0268	1.0657	0.1457	0.9463	0.093	0.0195	0.083	-14350.255
power	1	0.25	1	347	0.6481	0.1435	1.1273	0.0878	-0.0349	0.0799	0	1	1.2498	0.0505	0.0909	0.0318	0	1	0	1	0.0081	0.0271	1.3283	0.1493	0.8509	0.0924	0.0688	0.0835	-14358.6674
power	1	0.25	1	348	1.1308	0.1437	0.9236	0.0889	-0.041	0.0804	0	1	1.1948	0.0481	0.0821	0.0327	0	1	0	1	-0.0122	0.027	0.9058	0.1446	1.087	0.0964	0.0338	0.0843	-14441.1137
power	1	0.25	1	349	0.7833	0.1415	0.9624	0.0875	0.1265	0.0783	0	1	1.302	0.0498	0.0889	0.0321	0	1	0	1	-0.0015	0.0273	1.0976	0.1443	1.0461	0.0944	-0.1195	0.0826	-14378.3703
power	1	0.25	1	350	0.8282	0.1443	0.9505	0.0875	-0.1096	0.0794	0	1	1.1802	0.049	0.0437	0.0317	0	1	0	1	-0.0053	0.0267	1.1934	0.1479	1.0435	0.0944	0.1043	0.084	-14341.9848
power	1	0.25	1	351	1.0499	0.1503	0.9789	0.087	-0.0042	0.081	0	1	1.2264	0.0513	0.1259	0.0329	0	1	0	1	-0.0188	0.0273	1.0497	0.1522	1.0049	0.0934	-0.0468	0.0848	-14480.5006
power	1	0.25	1	352	0.9735	0.144	1.021	0.0911	-0.0345	0.0812	0	1	1.2591	0.0498	0.0847	0.0325	0	1	0	1	0.0095	0.0275	0.9878	0.1458	1.0238	0.0977	0.026	0.0849	-14510.3272
power	1	0.25	1	353	1.1456	0.1452	1.0207	0.0891	0.1956	0.0809	0	1	1.1855	0.0495	0.0829	0.0318	0	1	0	1	-0.0085	0.0269	0.8566	0.1455	0.9828	0.0952	-0.1221	0.0839	-14366.1173
power	1	0.25	1	354	0.9093	0.1452	1.0223	0.0906	0.0097	0.0814	0	1	1.2763	0.0507	0.108	0.0328	0	1	0	1	-0.0119	0.0277	1.0905	0.1484	1.0174	0.0971	0.0082	0.0854	-14567.521
power	1	0.25	1	355	1.0096	0.1455	1.0518	0.0918	-0.0227	0.082	0	1	1.3251	0.0509	0.0918	0.0336	0	1	0	1	-0.0029	0.028	0.9649	0.1474	1.0084	0.0981	0.007	0.0853	-14646.6023
power	1	0.25	1	356	0.8905	0.1448	1.0189	0.0876	0.065	0.0799	0	1	1.2371	0.0503	0.1038	0.0325	0	1	0	1	0.0458	0.0271	1.1179	0.1479	0.9547	0.0935	-0.0793	0.0836	-14360.1537
power	1	0.25	1	357	1.1176	0.1453	1.0928	0.0884	0.096	0.0806	0	1	1.2737	0.0505	0.0518	0.0329	0	1	0	1	0.0086	0.0274	0.8529	0.1456	0.9036	0.0936	0.0092	0.0831	-14430.604
power	1	0.25	1	358	0.8458	0.1452	1.1028	0.0891	0.0544	0.0809	0	1	1.2399	0.0504	0.1122	0.0323	0	1	0	1	0.0272	0.0273	1.1698	0.149	0.9081	0.0943	-0.0484	0.0843	-14471.5844
power	1	0.25	1	359	1.0048	0.1459	0.932	0.0878	-0.0434	0.0803	0	1	1.3372	0.0513	0.074	0.033	0	1	0	1	0.0152	0.0278	0.9101	0.1471	1.0887	0.0951	0.0257	0.0841	-14502.6192
power	1	0.25	1	360	1.1026	0.143	1.012	0.0867	-0.0789	0.0787	0	1	1.2247	0.0499	0.0333	0.0321	0	1	0	1	0.0504	0.0269	0.875	0.1431	0.9456	0.0926	0.1221	0.0817	-14298.2737
power	1	0.25	1	361	0.9096	0.1475	0.9568	0.087	0.011	0.0801	0	1	1.221	0.0506	0.0638	0.0328	0	1	0	1	0.036	0.0271	1.1657	0.1514	1.0053	0.0936	-0.0077	0.0843	-14389.7269
power	1	0.25	1	362	1.2487	0.1451	0.9295	0.0869	0.0788	0.0795	0	1	1.2003	0.0495	0.1483	0.0323	0	1	0	1	0.0273	0.0269	0.7795	0.1439	1.0539	0.094	-0.0761	0.0829	-14372.6697
power	1	0.25	1	363	0.9205	0.141	0.9777	0.0879	-0.008	0.0793	0	1	1.3317	0.0509	0.1117	0.033	0	1	0	1	0.0086	0.0275	0.9642	0.1434	1.0247	0.0945	0.0342	0.083	-14381.5226
power	1	0.25	1	364	0.9361	0.1501	0.9035	0.0886	-0.1377	0.0813	0	1	1.2578	0.0507	0.0511	0.033	0	1	0	1	0.0294	0.0274	1.1046	0.1526	1.1005	0.0962	0.1439	0.0861	-14492.5684
power	1	0.25	1	365	0.9302	0.1409	0.9994	0.0883	0.1663	0.0792	0	1	1.2955	0.0505	0.1555	0.033	0	1	0	1	0.0096	0.0274	1.0221	0.1432	1.0017	0.0947	-0.2516	0.0829	-14417.383
power	1	0.25	1	366	1.0122	0.145	1.1327	0.0883	0.0866	0.0802	0	1	1.2344	0.0498	0.129	0.0326	0	1	0	1	-0.0122	0.0274	0.9972	0.1465	0.876	0.0931	-0.0265	0.0829	-14454.1233
power	1	0.25	1	367	0.7146	0.1443	0.9536	0.0873	0.0606	0.0795	0	1	1.2906	0.0511	0.0648	0.0329	0	1	0	1	0.0242	0.0274	1.2814	0.1498	1.0414	0.0942	-0.0794	0.0843	-14440.0529
power	1	0.25	1	368	1.0182	0.1487	0.8231	0.0879	-0.0691	0.081	0	1	1.2456	0.0505	0.0763	0.0328	0	1	0	1	-0.023	0.0274	1.0364	0.1506	1.2026	0.0967	0.0219	0.086	-14544.3974
power	1	0.25	1	369	1.1978	0.1489	0.9849	0.0871	-0.0132	0.0809	0	1	1.2352	0.0509	0.1142	0.0331	0	1	0	1	-0.0226	0.0273	0.8615	0.149	1.0076	0.0935	0.0284	0.0841	-14467.5896
power	1	0.25	1	370	0.9333	0.1429	0.9026	0.0858	-0.0591	0.0784	0	1	1.3369	0.0524	0.0913	0.0329	0	1	0	1	-0.0087	0.0276	0.9896	0.1446	1.0789	0.0931	0.0566	0.0827	-14376.6013
power	1	0.25	1	371	1.1926	0.1388	0.9553	0.0876	0.0702	0.0782	0	1	1.2302	0.0489	0.0879	0.0319	0	1	0	1	-0.0125	0.027	0.7235	0.1381	1.0486	0.0945	-0.1653	0.0813	-14326.1011
power	1	0.25	1	372	1.38	0.1495	0.9045	0.0882	-0.0551	0.0813	0	1	1.1704	0.0493	0.1205	0.0324	0	1	0	1	-0.0074	0.0269	0.6918	0.147	1.1026	0.0958	0.0218	0.0845	-14448.9178
power	1	0.25	1	373	1.0092	0.1465	1.0757	0.0872	-0.0183	0.0806	0	1	1.2556	0.0512	0.085	0.0334	0	1	0	1	0.0049	0.0273	1.0519	0.1492	0.8866	0.0923	0.0389	0.0836	-14416.4281
power	1	0.25	1	374	1.0871	0.1446	0.9903	0.0887	-0.1227	0.08	0	1	1.2177	0.049	0.0608	0.0323	0	1	0	1	0.0196	0.0271	0.8939	0.1455	1.0443	0.0954	0.0999	0.0835	-14451.4932
power	1	0.25	1	375	0.9194	0.1419	0.9339	0.0876	0.0138	0.0794	0	1	1.2125	0.0491	0.0957	0.032	0	1	0	1	-0.0089	0.0268	1.0696	0.1456	1.0518	0.0946	-0.0128	0.0836	-14329.6469
power	1	0.25	1	376	0.741	0.1444	0.9635	0.0916	-0.1473	0.0813	0	1	1.2722	0.05	0.117	0.0329	0	1	0	1	0.0019	0.0276	1.2626	0.1496	1.0846	0.099	0.1088	0.0864	-14548.0409
power	1	0.25	1	377	0.9059	0.1413	1.0202	0.091	-0.0655	0.0802	0	1	1.2561	0.0497	0.0586	0.0318	0	1	0	1	0.0025	0.0273	1.0036	0.1438	1.0254	0.0976	0.0225	0.0839	-14436.7892
power	1	0.25	1	378	1.1325	0.15	1.1412	0.089	0.0921	0.0818	0	1	1.2079	0.0496	0.08	0.0324	0	1	0	1	-0.0329	0.0272	0.9018	0.1508	0.8673	0.0937	-0.0876	0.0841	-14473.2705
power	1	0.25	1	379	1.0011	0.1459	1.0797	0.0907	-0.1069	0.0815	0	1	1.2616	0.0503	0.1311	0.0327	0	1	0	1	0.028	0.0276	1.0008	0.1472	0.9476	0.0964	0.0796	0.0847	-14532.3443
power	1	0.25	1	380	0.8843	0.1449	0.8497	0.0881	0.1139	0.0803	0	1	1.3042	0.0511	0.1327	0.0332	0	1	0	1	-0.0208	0.0275	1.093	0.1491	1.171	0.0964	-0.1169	0.0854	-14477.2848
power	1	0.25	1	381	0.8753	0.1408	1.0479	0.0867	0.0703	0.0786	0	1	1.2904	0.0506	0.1122	0.0321	0	1	0	1	0.0052	0.0272	1.0175	0.1437	0.9123	0.0921	-0.0294	0.0818	-14274.5904
power	1	0.25	1	382	0.9927	0.1411	0.9941	0.0878	-0.0195	0.079	0	1	1.2576	0.0512	0.0444	0.032	0	1	0	1	-0.0382	0.027	0.9476	0.142	0.961	0.094	0.1015	0.0824	-14253.3448
power	1	0.25	1	383	1.3206	0.147	1.0515	0.0879	-0.1668	0.0807	0	1	1.1945	0.0496	0.1054	0.0323	0	1	0	1	-0.0144	0.027	0.7071	0.145	0.938	0.0935	0.0632	0.0829	-14384.3856
power	1	0.25	1	384	1.1432	0.1467	1.0148	0.0896	-0.0017	0.0807	0	1	1.185	0.0491	0.0744	0.0318	0	1	0	1	0.0114	0.027	0.8609	0.1467	1.0164	0.0961	-0.0559	0.0838	-14447.2296
power	1	0.25	1	385	1.0298	0.142	0.9519	0.0887	0.2149	0.0795	0	1	1.2846	0.0504	0.0621	0.0326	0	1	0	1	-0.0081	0.0273	0.9043	0.1429	1.048	0.0957	-0.1709	0.0832	-14394.9997
power	1	0.25	1	386	1.2102	0.1465	0.9979	0.0881	-0.08	0.081	0	1	1.257	0.0508	0.093	0.033	0	1	0	1	0.0167	0.0274	0.8165	0.1455	1.0009	0.0945	0.0397	0.0837	-14492.537
power	1	0.25	1	387	1.0566	0.1489	0.9572	0.0903	0.0573	0.0821	0	1	1.2722	0.0515	0.0735	0.0334	0	1	0	1	-0.0266	0.0277	1.0062	0.1504	1.0748	0.0975	-0.1275	0.0863	-14592.4836
power	1	0.25	1	388	1.013	0.1468	1.1164	0.0895	0.0363	0.0811	0	1	1.2186	0.0488	0.118	0.0319	0	1	0	1	-0.0061	0.0273	0.9565	0.1479	0.9243	0.0948	-0.0797	0.0841	-14484.0805
power	1	0.25	1	389	1.1164	0.1497	1.1208	0.0893	0.0562	0.082	0	1	1.1509	0.0495	0.0891	0.0324	0	1	0	1	0.0154	0.0271	1.0302	0.1509	0.9074	0.0944	-0.0432	0.0848	-14564.9093
power	1	0.25	1	390	1.1214	0.1463	1.0147	0.0897	0.1125	0.0813	0	1	1.2405	0.0503	0.0866	0.0326	0	1	0	1	-0.013	0.0274	0.884	0.1466	1.0052	0.0962	-0.0652	0.0846	-14483.2928
power	1	0.25	1	391	1.2073	0.1468	1.1493	0.0897	-0.1226	0.0814	0	1	1.224	0.0501	0.0914	0.0325	0	1	0	1	0.0267	0.0275	0.8243	0.1466	0.8975	0.0946	0.1333	0.0834	-14574.7348
power	1	0.25	1	392	0.927	0.1431	0.9545	0.0889	0.0325	0.0797	0	1	1.2099	0.0491	0.1135	0.0321	0	1	0	1	-0.0022	0.0269	1.0647	0.1463	1.0483	0.0959	-0.0966	0.084	-14366.2751
power	1	0.25	1	393	0.7238	0.142	1.0325	0.0893	0.0237	0.0795	0	1	1.2482	0.0491	0.1212	0.0323	0	1	0	1	0.0066	0.0273	1.2379	0.1469	0.9975	0.0955	-0.0348	0.0839	-14448.274
power	1	0.25	1	394	0.9822	0.1438	0.971	0.0869	-0.0234	0.0792	0	1	1.2546	0.0503	0.1246	0.0329	0	1	0	1	0.0351	0.0272	1.0244	0.1454	1.0224	0.0934	0.105	0.083	-14412.9869
power	1	0.25	1	395	1.1006	0.1441	1.0397	0.0894	-0.0071	0.0808	0	1	1.2222	0.0493	0.0861	0.0323	0	1	0	1	0.0533	0.0272	0.8869	0.1449	0.996	0.0955	-0.0025	0.0838	-14479.0499
power	1	0.25	1	396	1.0012	0.1463	1.0072	0.0873	0.0146	0.0803	0	1	1.1867	0.0486	0.0888	0.032	0	1	0	1	-0.0092	0.0269	1.0147	0.1493	0.9886	0.0935	-0.0192	0.0838	-14377.6779
power	1	0.25	1	397	1.1751	0.1439	1.0845	0.0879	-0.095	0.0797	0	1	1.2462	0.0503	0.1244	0.0326	0	1	0	1	-0.0178	0.0273	0.8122	0.1433	0.8914	0.0931	0.0982	0.082	-14380.3056
power	1	0.25	1	398	1.0861	0.1435	1.0348	0.0881	0.0428	0.0798	0	1	1.2755	0.0501	0.1033	0.033	0	1	0	1	-0.0362	0.0274	0.8789	0.1443	0.9606	0.094	-0.0148	0.0828	-14428.6172
power	1	0.25	1	399	0.9747	0.1426	0.9225	0.0848	-0.0491	0.0778	0	1	1.1838	0.0485	0.105	0.0318	0	1	0	1	0.032	0.0266	1.0145	0.1449	1.0201	0.0916	0.0144	0.0818	-14206.2919
power	1	0.25	1	400	0.9539	0.1456	0.8834	0.0871	0.0137	0.0797	0	1	1.2468	0.0497	0.0565	0.0323	0	1	0	1	-0.0058	0.0271	1.01	0.1476	1.122	0.0948	-0.0145	0.0843	-14396.5215
power	1	0.25	1	401	0.9909	0.1488	1.0079	0.0882	0.056	0.0812	0	1	1.2371	0.0506	0.0949	0.0325	0	1	0	1	-0.0133	0.0273	1.047	0.1512	0.9996	0.0945	-0.0816	0.0849	-14488.1703
power	1	0.25	1	402	0.8204	0.1424	1.0815	0.0898	0.1051	0.0803	0	1	1.1971	0.0492	0.1043	0.032	0	1	0	1	-0.0045	0.027	1.1951	0.147	0.9182	0.0952	-0.0852	0.0841	-14383.0843
power	1	0.25	1	403	1.0235	0.1451	1.0091	0.087	0.0831	0.0797	0	1	1.1569	0.0489	0.0867	0.032	0	1	0	1	0.0235	0.0267	1.0503	0.1469	0.9714	0.093	-0.051	0.0832	-14372.1821
power	1	0.25	1	404	1.1521	0.1531	0.9746	0.0887	0.0504	0.0829	0	1	1.264	0.0516	0.091	0.0339	0	1	0	1	0.0027	0.0278	0.9657	0.1543	1.0372	0.0955	-0.0886	0.0866	-14612.1156
power	1	0.25	1	405	1.1844	0.144	1.1844	0.0899	-0.1109	0.0812	0	1	1.2067	0.0496	0.0959	0.0317	0	1	0	1	-0.0207	0.0273	0.8065	0.1429	0.8384	0.0941	0.0707	0.0828	-14480.5845
power	1	0.25	1	406	1.0499	0.1462	0.8684	0.0884	0.1069	0.0806	0	1	1.2835	0.0507	0.0917	0.0333	0	1	0	1	0.0282	0.0276	0.9614	0.1475	1.1715	0.0967	-0.0791	0.0852	-14562.2949
power	1	0.25	1	407	1.1221	0.1454	1.0555	0.0858	-0.111	0.0797	0	1	1.2174	0.0508	0.0732	0.0329	0	1	0	1	-0.0096	0.0271	0.9384	0.1468	0.9005	0.091	0.1171	0.0825	-14359.065
power	1	0.25	1	408	0.9921	0.1458	1.017	0.0872	0.0429	0.0799	0	1	1.3174	0.0513	0.1231	0.0338	0	1	0	1	-0.0177	0.0276	0.9891	0.1486	0.9751	0.0932	-0.0708	0.0833	-14443.014
power	1	0.25	1	409	0.9831	0.1458	0.957	0.0884	-0.0445	0.081	0	1	1.252	0.0504	0.0174	0.0328	0	1	0	1	0.0181	0.0275	1.0391	0.1471	1.0818	0.0956	0.0213	0.0851	-14546.4332
power	1	0.25	1	410	1.2552	0.1458	0.7842	0.0845	0.0557	0.0784	0	1	1.2183	0.0505	0.1306	0.0325	0	1	0	1	0.0173	0.0268	0.7673	0.1444	1.1733	0.093	-0.1114	0.0825	-14295.9568
power	1	0.25	1	411	1.3231	0.1469	0.8187	0.0864	-0.0357	0.0797	0	1	1.2053	0.0496	0.0567	0.0326	0	1	0	1	-0.0111	0.027	0.7225	0.1448	1.1781	0.0949	0.0782	0.0838	-14424.5351
power	1	0.25	1	412	1.2104	0.1432	1.0292	0.0882	0.0894	0.0796	0	1	1.2243	0.0497	0.0945	0.032	0	1	0	1	0.0085	0.0271	0.7493	0.1419	0.9758	0.0942	-0.0318	0.0822	-14385.5571
power	1	0.25	1	413	1.0441	0.1428	1.0085	0.0872	-0.0991	0.079	0	1	1.228	0.0499	0.0399	0.0324	0	1	0	1	0.0231	0.027	0.9508	0.1444	0.9606	0.0932	0.078	0.0822	-14338.4106
power	1	0.25	1	414	1.3876	0.1449	0.8728	0.0854	0.1338	0.0793	0	1	1.2511	0.0513	0.0915	0.0324	0	1	0	1	-0.0173	0.027	0.5812	0.1421	1.0966	0.093	-0.1184	0.0821	-14321.2996
power	1	0.25	1	415	1.1868	0.1502	1.0391	0.0869	0.0078	0.0808	0	1	1.2703	0.0525	0.0864	0.0333	0	1	0	1	-0.0259	0.0275	0.8763	0.15	0.9143	0.0924	0.0329	0.0834	-14436.697
power	1	0.25	1	416	1.4992	0.142	0.9489	0.0845	0.036	0.078	0	1	1.2266	0.0499	0.176	0.0325	0	1	0	1	-0.0485	0.0268	0.4784	0.1382	1.0033	0.0909	-0.0718	0.0799	-14273.5062
power	1	0.25	1	417	1.1364	0.1425	1.1215	0.09	0.1276	0.0802	0	1	1.2449	0.0503	0.0479	0.0319	0	1	0	1	0.0235	0.0274	0.8152	0.1417	0.898	0.0951	-0.0906	0.0824	-14447.3392
power	1	0.25	1	418	1.0541	0.1489	0.9711	0.0881	0.0765	0.0806	0	1	1.396	0.0542	0.1149	0.0345	0	1	0	1	-0.0035	0.0281	0.9399	0.1498	1.0067	0.0947	-0.044	0.084	-14518.1211
power	1	0.25	1	419	1.0968	0.1463	1.0297	0.0893	-0.199	0.081	0	1	1.2696	0.0505	0.1632	0.0327	0	1	0	1	-0.0237	0.0275	0.8777	0.1466	1.0107	0.0957	0.2554	0.0842	-14515.7332
power	1	0.25	1	420	0.9143	0.1475	0.9853	0.0868	0.1726	0.0796	0	1	1.2264	0.0501	0.1441	0.0321	0	1	0	1	-0.0208	0.0271	1.0988	0.1502	1.0221	0.0933	-0.1911	0.0836	-14432.2621
power	1	0.25	1	421	1.1396	0.1459	1.2025	0.0912	-0.1235	0.0821	0	1	1.249	0.0501	0.1106	0.033	0	1	0	1	-0.0216	0.0276	0.8769	0.1464	0.8275	0.0954	0.0457	0.084	-14548.464
power	1	0.25	1	422	1.0448	0.1471	0.9794	0.086	-0.0368	0.08	0	1	1.1827	0.0496	0.0822	0.0325	0	1	0	1	-0.0038	0.0269	1.0384	0.1493	0.9828	0.0923	0.0689	0.0837	-14363.9653
power	1	0.25	1	423	1.047	0.1423	1.1247	0.089	0.0054	0.0803	0	1	1.2606	0.0499	0.0712	0.0327	0	1	0	1	-0.0064	0.0276	0.9276	0.1438	0.912	0.0941	0.0251	0.0828	-14538.4295
power	1	0.25	1	424	1.0266	0.1491	1.05	0.0875	0.0282	0.0811	0	1	1.2003	0.0499	0.042	0.0327	0	1	0	1	-0.0133	0.0271	1.0622	0.1517	0.9216	0.093	0.0169	0.0844	-14427.8624
power	1	0.25	1	425	0.7883	0.1463	0.9709	0.0886	-0.0127	0.0806	0	1	1.3321	0.0528	0.0215	0.0337	0	1	0	1	-0.0435	0.0277	1.2294	0.1504	0.9925	0.0951	-0.0339	0.0851	-14434.2123
power	1	0.25	1	426	1.0651	0.1445	1.1074	0.0885	0.1223	0.0804	0	1	1.2958	0.0508	0.0748	0.0328	0	1	0	1	0.0145	0.0276	0.882	0.1448	0.9082	0.0937	-0.0873	0.0828	-14488.6946
power	1	0.25	1	427	0.9487	0.14	1.0311	0.0873	-0.0037	0.0788	0	1	1.3031	0.0511	0.1193	0.033	0	1	0	1	-9e-04	0.0275	1.0122	0.142	0.9537	0.0931	0.0087	0.0821	-14415.5304
power	1	0.25	1	428	1.0403	0.1431	0.9322	0.0876	-0.2292	0.0794	0	1	1.2506	0.05	0.1044	0.0321	0	1	0	1	-0.0076	0.0271	0.9003	0.1435	1.0634	0.0948	0.2047	0.0831	-14349.3441
power	1	0.25	1	429	0.8	0.1414	1.1016	0.0907	0.0047	0.0807	0	1	1.25	0.0494	0.1517	0.0326	0	1	0	1	-0.0398	0.0275	1.1838	0.1459	0.9658	0.0964	0.0101	0.0845	-14553.2446
power	1	0.25	1	430	0.9502	0.1445	1.0618	0.0869	-0.0296	0.0799	0	1	1.2677	0.0504	0.1039	0.0326	0	1	0	1	0.0397	0.0273	1.0211	0.147	0.9182	0.0923	-0.003	0.0831	-14390.7306
power	1	0.25	1	431	1.2489	0.1431	0.7853	0.0856	0.0617	0.0784	0	1	1.3078	0.0526	0.1087	0.033	0	1	0	1	0.0633	0.0273	0.708	0.1414	1.1823	0.0942	-0.0807	0.0825	-14329.9649
power	1	0.25	1	432	1.0257	0.1504	0.8743	0.0865	0.0011	0.0809	0	1	1.1979	0.0497	0.1145	0.0328	0	1	0	1	0.0173	0.027	1.0654	0.1525	1.1123	0.0943	-0.0371	0.0854	-14435.7575
power	1	0.25	1	433	1.1557	0.1483	0.9396	0.0887	0.056	0.0814	0	1	1.2166	0.05	0.0795	0.0324	0	1	0	1	-0.0625	0.0271	0.868	0.1488	1.078	0.096	-0.0564	0.0851	-14459.3469
power	1	0.25	1	434	0.9624	0.1458	1.0352	0.0877	0.0317	0.0802	0	1	1.1704	0.0496	0.1161	0.0319	0	1	0	1	-0.0167	0.0269	1.1053	0.1482	0.9625	0.0936	-0.0511	0.0838	-14409.656
power	1	0.25	1	435	1.066	0.1446	0.9727	0.0863	0.0647	0.0793	0	1	1.3128	0.0524	0.1002	0.0327	0	1	0	1	-0.005	0.0274	0.8718	0.1446	0.9885	0.0926	-0.0525	0.0826	-14347.2666
power	1	0.25	1	436	0.9812	0.1397	1.0748	0.0875	-0.0569	0.0788	0	1	1.3389	0.0516	0.1399	0.0332	0	1	0	1	0	0.0276	0.9235	0.1409	0.8857	0.0927	0.0133	0.0815	-14322.3146
power	1	0.25	1	437	0.972	0.1456	0.9503	0.0888	0.0811	0.0807	0	1	1.2396	0.0497	0.11	0.0325	0	1	0	1	0.032	0.0275	1.037	0.1472	1.1227	0.0963	-0.1023	0.085	-14598.1776
power	1	0.25	1	438	0.8504	0.1469	0.8964	0.0878	0.0044	0.0803	0	1	1.2981	0.0514	0.0997	0.0331	0	1	0	1	0.0187	0.0277	1.1682	0.1503	1.129	0.0956	-0.0338	0.0853	-14563.3816
power	1	0.25	1	439	1.2023	0.1469	0.9583	0.0906	-0.0428	0.0821	0	1	1.1884	0.0494	0.0908	0.032	0	1	0	1	-0.0288	0.0272	0.8253	0.146	1.0974	0.098	0.0584	0.0857	-14528.9002
power	1	0.25	1	440	0.9915	0.1408	1.0176	0.0875	0.0354	0.0786	0	1	1.3091	0.051	0.0852	0.033	0	1	0	1	-0.0297	0.0273	0.9205	0.1424	0.937	0.0933	-0.0669	0.0817	-14277.5668
power	1	0.25	1	441	0.7734	0.1491	1.0768	0.0894	0.012	0.0819	0	1	1.3158	0.052	0.0904	0.0336	0	1	0	1	0.0011	0.0279	1.2666	0.1535	0.9413	0.095	-0.0417	0.086	-14588.1517
power	1	0.25	1	442	1.0185	0.1452	0.8894	0.0865	-0.0529	0.0794	0	1	1.1971	0.0501	0.1154	0.0322	0	1	0	1	0.0067	0.0268	1.0256	0.147	1.0689	0.0939	0.0877	0.0838	-14311.9498
power	1	0.25	1	443	1.0436	0.1463	0.9071	0.0876	0.0436	0.08	0	1	1.2733	0.0514	0.0758	0.0328	0	1	0	1	-0.0038	0.0273	0.9426	0.1472	1.0895	0.095	-0.0891	0.0842	-14412.0783
power	1	0.25	1	444	1.0599	0.1442	1.0375	0.0873	0.0123	0.0795	0	1	1.2179	0.0495	0.1279	0.0319	0	1	0	1	-0.0569	0.027	0.9135	0.145	0.9354	0.093	-0.0757	0.0825	-14322.6733
power	1	0.25	1	445	0.9332	0.144	1.0356	0.091	-0.0907	0.0811	0	1	1.252	0.0495	0.083	0.0323	0	1	0	1	0.0012	0.0274	1.0307	0.1462	1.002	0.0974	0.1274	0.0848	-14492.5775
power	1	0.25	1	446	1.1563	0.1417	0.8363	0.0854	0.1389	0.078	0	1	1.2264	0.0494	0.0952	0.032	0	1	0	1	-0.0024	0.0268	0.7924	0.141	1.1325	0.0934	-0.1296	0.082	-14269.5161
power	1	0.25	1	447	0.9681	0.1459	0.9062	0.0878	0.0449	0.0805	0	1	1.3052	0.0516	0.0984	0.0329	0	1	0	1	-0.0135	0.0275	0.9937	0.1482	1.0858	0.0952	-0.0421	0.0848	-14425.7401
power	1	0.25	1	448	0.9833	0.1437	1.0368	0.0874	-0.0611	0.0794	0	1	1.2812	0.0516	0.0984	0.0328	0	1	0	1	-0.0406	0.0274	0.9961	0.1453	0.9447	0.0931	0.0886	0.0826	-14397.5617
power	1	0.25	1	449	0.9478	0.1444	1.0029	0.0863	0.0453	0.079	0	1	1.2303	0.0506	0.1069	0.0324	0	1	0	1	0.0133	0.0271	1.0825	0.1464	0.9586	0.0923	-0.0108	0.0826	-14363.5524
power	1	0.25	1	450	0.9965	0.146	0.877	0.0858	0.0907	0.0797	0	1	1.3273	0.052	0.0992	0.0334	0	1	0	1	0.0201	0.0275	0.9695	0.1483	1.0973	0.0934	-0.0901	0.084	-14403.5035
power	1	0.25	1	451	0.6871	0.1444	0.9248	0.0885	-0.0312	0.0803	0	1	1.365	0.0527	0.1014	0.0332	0	1	0	1	0.0107	0.0279	1.2565	0.1495	1.0881	0.0959	0.0236	0.0854	-14496.8091
power	1	0.25	1	452	0.9184	0.1418	1.1254	0.0886	0.0218	0.0798	0	1	1.2621	0.0501	0.0458	0.0322	0	1	0	1	-0.0473	0.0274	1.0381	0.1442	0.876	0.0935	-0.0221	0.0826	-14437.1026
power	1	0.25	1	453	1.0155	0.1404	0.8865	0.088	-0.1181	0.0786	0	1	1.227	0.0493	0.162	0.0319	0	1	0	1	-0.0024	0.027	0.9378	0.1412	1.1307	0.0959	0.1581	0.0829	-14378.0191
power	1	0.25	1	454	1.218	0.1417	1.0055	0.0872	-0.039	0.0787	0	1	1.2479	0.0502	0.0702	0.0317	0	1	0	1	-0.0378	0.027	0.6838	0.1403	0.9847	0.0933	0.1072	0.0812	-14304.3593
power	1	0.25	1	455	0.78	0.1423	1.0146	0.0871	-0.1479	0.0792	0	1	1.3089	0.0514	0.1171	0.0328	0	1	0	1	0.0467	0.0275	1.1817	0.1465	0.9731	0.0931	0.1785	0.0832	-14417.1661
power	1	0.25	1	456	1.0201	0.1396	1.0451	0.0889	0.0588	0.0793	0	1	1.2969	0.0507	0.1035	0.0325	0	1	0	1	-0.0248	0.0275	0.8986	0.1414	0.9576	0.0948	-0.0654	0.0823	-14417.5457
power	1	0.25	1	457	1.1317	0.1441	0.9945	0.088	0.0501	0.0794	0	1	1.2431	0.0502	0.1496	0.0329	0	1	0	1	0.0411	0.0273	0.882	0.1446	1.0091	0.0944	-0.0305	0.0826	-14441.5007
power	1	0.25	1	458	0.8573	0.1412	0.8239	0.0893	0.0501	0.0801	0	1	1.3385	0.0515	0.1249	0.0328	0	1	0	1	-0.0186	0.0276	1.0395	0.1446	1.2096	0.0981	-0.1153	0.0854	-14455.5793
power	1	0.25	1	459	0.8935	0.1455	0.9061	0.0876	-0.0354	0.0799	0	1	1.2161	0.0495	0.0641	0.0319	0	1	0	1	0.0157	0.027	1.0968	0.148	1.1	0.0951	0.0385	0.0845	-14398.0201
power	1	0.25	1	460	0.8012	0.1413	1.0668	0.0846	0.0449	0.0777	0	1	1.2956	0.051	0.0926	0.0324	0	1	0	1	-2e-04	0.0272	1.1174	0.1448	0.8804	0.0895	-0.0304	0.0811	-14267.5364
power	1	0.25	1	461	1.2184	0.147	1.2312	0.0891	-0.0118	0.0815	0	1	1.2084	0.0501	0.1042	0.0325	0	1	0	1	-0.0625	0.0272	0.8229	0.147	0.7542	0.0926	-0.0321	0.0827	-14431.1336
power	1	0.25	1	462	0.7074	0.1444	1.0042	0.0892	-0.1856	0.0804	0	1	1.3084	0.0512	0.0911	0.0329	0	1	0	1	0.0148	0.0277	1.2785	0.1498	1.0111	0.0957	0.1369	0.085	-14512.3317
power	1	0.25	1	463	0.859	0.1449	0.9427	0.0883	0.0897	0.0804	0	1	1.2053	0.0492	0.1118	0.0322	0	1	0	1	0.0262	0.0271	1.1775	0.1493	1.0919	0.0956	-0.1097	0.0852	-14491.3352
power	1	0.25	1	464	1.1881	0.142	0.9349	0.0889	0.0504	0.08	0	1	1.2607	0.0495	0.0677	0.0321	0	1	0	1	0.012	0.0274	0.7206	0.1408	1.107	0.0964	-0.0681	0.0833	-14456.2407
power	1	0.25	1	465	1.1735	0.1447	1.1082	0.0874	0.1267	0.0798	0	1	1.1879	0.0487	0.1084	0.0323	0	1	0	1	0.0254	0.0268	0.8344	0.144	0.87	0.0922	-0.1599	0.0819	-14337.4406
power	1	0.25	1	466	0.9919	0.1446	1.1015	0.0876	0.0294	0.0802	0	1	1.2752	0.0508	0.0394	0.033	0	1	0	1	-0.0373	0.0275	0.9984	0.1465	0.875	0.0925	0.0734	0.0832	-14409.622
power	1	0.25	1	467	1.062	0.1458	0.9743	0.0879	0.0542	0.0803	0	1	1.1973	0.0491	0.1033	0.0324	0	1	0	1	0.0133	0.027	0.9735	0.1467	1.0167	0.0945	-0.0538	0.084	-14391.5566
power	1	0.25	1	468	0.8413	0.1409	1.0657	0.0886	0.0021	0.0793	0	1	1.3004	0.051	0.1246	0.0322	0	1	0	1	-0.0142	0.0274	1.0664	0.144	0.9274	0.0941	0.0086	0.0826	-14371.4577
power	1	0.25	1	469	1.1714	0.1484	1.1165	0.0873	-0.17	0.0811	0	1	1.2702	0.0516	0.1236	0.0333	0	1	0	1	-0.0351	0.0275	0.8629	0.1483	0.8483	0.092	0.0602	0.0832	-14423.5278
power	1	0.25	1	470	0.9959	0.1439	0.7785	0.0896	0.0195	0.0805	0	1	1.2763	0.0497	0.1057	0.0326	0	1	0	1	0.0263	0.0273	0.9457	0.1453	1.2815	0.0992	0.0196	0.0856	-14511.0084
power	1	0.25	1	471	1.2367	0.1498	0.7984	0.0862	0.0872	0.0807	0	1	1.3338	0.0533	0.1054	0.0339	0	1	0	1	0.0219	0.0276	0.7735	0.149	1.1813	0.0948	-0.1189	0.0849	-14455.238
power	1	0.25	1	472	0.7881	0.1475	1.0736	0.0885	-0.0855	0.0809	0	1	1.3519	0.0529	0.0892	0.0337	0	1	0	1	-0.0082	0.0281	1.222	0.1518	0.9472	0.094	0.1083	0.0848	-14601.2261
power	1	0.25	1	473	1.1424	0.1478	0.9657	0.0876	0.1987	0.0809	0	1	1.2525	0.0499	0.0545	0.0331	0	1	0	1	-0.0045	0.0273	0.869	0.148	1.0317	0.0943	-0.2441	0.0842	-14454.8132
power	1	0.25	1	474	1.1084	0.1471	0.9566	0.0871	0.0593	0.0797	0	1	1.2132	0.0498	0.0946	0.0325	0	1	0	1	0.0358	0.0269	0.9074	0.1474	1.0076	0.0937	-0.0918	0.0832	-14323.1934
power	1	0.25	1	475	0.9848	0.1442	1.1755	0.0876	-0.0404	0.0797	0	1	1.2684	0.0507	0.0572	0.0325	0	1	0	1	0.0036	0.0274	0.9761	0.1462	0.8143	0.0916	0.0161	0.082	-14409.9546
power	1	0.25	1	476	0.8473	0.1414	1.0889	0.0901	0.0407	0.0799	0	1	1.3028	0.0504	0.0951	0.0329	0	1	0	1	0.0278	0.0276	1.0818	0.1444	0.9273	0.0956	-0.0505	0.0833	-14445.891
power	1	0.25	1	477	0.8726	0.1463	1.1142	0.0905	0.1681	0.0816	0	1	1.2432	0.0495	0.0627	0.0325	0	1	0	1	0.0045	0.0274	1.1306	0.1493	0.9212	0.0959	-0.1345	0.0849	-14531.9358
power	1	0.25	1	478	1.0446	0.1527	0.9414	0.0885	0.0134	0.0821	0	1	1.189	0.0501	0.0783	0.0329	0	1	0	1	-0.0014	0.0272	1.0922	0.1554	1.0723	0.0957	-0.0541	0.0865	-14543.4792
power	1	0.25	1	479	0.8302	0.1464	0.9212	0.0851	0.0887	0.0792	0	1	1.2867	0.0522	0.117	0.0333	0	1	0	1	-0.0332	0.0273	1.2069	0.1516	1.023	0.0919	-0.1185	0.0838	-14348.5129
power	1	0.25	1	480	1.0819	0.1446	1.1409	0.0878	0.0264	0.0802	0	1	1.1546	0.0483	0.1267	0.032	0	1	0	1	-0.0195	0.0268	0.9659	0.1463	0.8609	0.0924	-0.0437	0.0825	-14400.7792
power	1	0.25	1	481	0.9918	0.1468	0.944	0.0909	-0.1228	0.0817	0	1	1.2068	0.0488	0.0873	0.0318	0	1	0	1	-0.01	0.0272	0.9938	0.148	1.0995	0.0985	0.0871	0.0861	-14471.2642
power	1	0.25	1	482	0.9685	0.1426	0.8555	0.0881	0.2411	0.0795	0	1	1.31	0.0509	0.1291	0.0331	0	1	0	1	0.0345	0.0275	0.9874	0.1444	1.1655	0.0964	-0.2874	0.0842	-14465.2665
power	1	0.25	1	483	1.1791	0.1462	1.0034	0.0886	-0.1002	0.0806	0	1	1.2053	0.0495	0.0771	0.0325	0	1	0	1	0.0046	0.0271	0.8556	0.1456	1.0094	0.095	0.0603	0.0837	-14458.6915
power	1	0.25	1	484	0.8497	0.1415	1.0605	0.088	0.0831	0.0792	0	1	1.2643	0.0496	0.0361	0.0322	0	1	0	1	0.0174	0.0272	1.0827	0.1445	0.9264	0.0935	-0.1545	0.0826	-14355.0732
power	1	0.25	1	485	1.1047	0.1449	1.1547	0.0896	0.0436	0.0812	0	1	1.2573	0.0505	0.1261	0.0327	0	1	0	1	0.0441	0.0275	0.8858	0.1456	0.8563	0.0942	-0.0437	0.0834	-14471.8977
power	1	0.25	1	486	0.951	0.145	0.7925	0.0866	-0.0191	0.0791	0	1	1.253	0.0508	0.1093	0.0323	0	1	0	1	-0.0118	0.0272	1.0448	0.1469	1.2139	0.0954	-0.0143	0.0845	-14418.779
power	1	0.25	1	487	1.2158	0.1435	1.0942	0.0875	-0.0674	0.0798	0	1	1.2465	0.0505	0.0917	0.0325	0	1	0	1	0.0447	0.0273	0.7552	0.1423	0.8986	0.0926	0.02	0.0818	-14394.5707
power	1	0.25	1	488	1.1719	0.1403	0.951	0.0858	0.0613	0.0779	0	1	1.2639	0.051	0.1015	0.0326	0	1	0	1	-0.0376	0.0271	0.7892	0.14	1.0051	0.0924	-0.0226	0.0809	-14293.0633
power	1	0.25	1	489	1.0044	0.1466	0.845	0.0874	-0.0507	0.0799	0	1	1.338	0.0527	0.0557	0.0331	0	1	0	1	0.0279	0.0277	0.9655	0.1476	1.1423	0.0956	-0.0587	0.0845	-14459.8229
power	1	0.25	1	490	1.1971	0.145	0.9368	0.0874	0.1426	0.0798	0	1	1.1792	0.0491	0.0832	0.032	0	1	0	1	0.0266	0.0269	0.8362	0.1444	1.0686	0.0945	-0.0942	0.0832	-14409.9329
power	1	0.25	1	491	1.1775	0.1464	1.0207	0.0867	0.0055	0.08	0	1	1.2374	0.051	0.1235	0.0328	0	1	0	1	-0.034	0.0272	0.8663	0.1456	0.9615	0.0926	0.1044	0.0829	-14428.8617
power	1	0.25	1	492	0.8485	0.1466	1.0869	0.0887	-0.0335	0.0809	0	1	1.2518	0.0502	0.1121	0.0325	0	1	0	1	-0.0106	0.0274	1.1544	0.1508	0.9306	0.0941	0.0053	0.0845	-14486.3822
power	1	0.25	1	493	1.1829	0.1506	0.9619	0.0881	0.0431	0.0815	0	1	1.2887	0.0519	0.092	0.0337	0	1	0	1	-0.0581	0.0277	0.8712	0.1504	1.0416	0.095	-0.0289	0.0849	-14546.4223
power	1	0.25	1	494	1.3181	0.1482	0.9173	0.085	-0.0631	0.0794	0	1	1.228	0.0502	0.072	0.0325	0	1	0	1	0.0721	0.027	0.6816	0.1455	1.0431	0.0919	0.0787	0.0822	-14328.4587
power	1	0.25	1	495	1.0701	0.1436	1.0808	0.0876	-0.06	0.0795	0	1	1.3081	0.0512	0.0767	0.0329	0	1	0	1	0.0116	0.0276	0.8611	0.1442	0.9278	0.0929	-0.0123	0.082	-14450.13
power	1	0.25	1	496	0.9832	0.1472	1.064	0.0886	0.0416	0.0815	0	1	1.2524	0.0509	0.1318	0.0333	0	1	0	1	-0.02	0.0274	1.0902	0.1504	0.906	0.094	0.0319	0.0848	-14453.8429
power	1	0.25	1	497	0.7582	0.1447	0.9364	0.0829	-0.0226	0.0774	0	1	1.2346	0.051	0.1338	0.0328	0	1	0	1	0.0197	0.0267	1.2902	0.1495	0.9605	0.0891	-0.0053	0.0818	-14189.5451
power	1	0.25	1	498	1.1063	0.1487	0.9976	0.0873	0.0021	0.0806	0	1	1.213	0.0503	0.054	0.0328	0	1	0	1	0.0034	0.0271	0.9523	0.1498	0.9808	0.0935	0.0458	0.0841	-14403.5963
power	1	0.25	1	499	1.1766	0.1504	1.0709	0.0895	-0.0306	0.0817	0	1	1.223	0.0503	0.1621	0.0324	0	1	0	1	-0.0297	0.0275	0.874	0.1495	0.9493	0.0952	0.0113	0.0846	-14542.9014
power	1	0.25	1	500	0.9677	0.1436	1.0322	0.0876	-0.0181	0.0796	0	1	1.3113	0.0517	0.1089	0.0327	0	1	0	1	-0.027	0.0276	0.9781	0.1455	0.9646	0.0935	-0.0348	0.0829	-14447.9401
