# Supplementary material for: Genotype–covariate correlation and interaction disentangled by a whole-genome multivariate reaction norm model
Source: Nat Commun. 2019 May 20;10:2239. doi: 10.1038/s41467-019-10128-w (PMC6527612; doi:10.1038/s41467-019-10128-w)
Supplement: Supplementary file 13 — Source Data [file 41467_2019_10128_MOESM13_ESM.zip › data/fs15/fs15_lr_5k.txt]

nind	simu	alpha1_g1	se_alpha1_g1	alpha1_g2	se_alpha1_g2	g1_lr	g2_lr	p1	p2	meta_lr	meta_p	alpha1_g0	se_alpha1_g0	full_lr	full_p
5	1	0.0228	0.2473	-0.0566	0.243	1.3119999999999	0.208200000000943	0.726285549108466	0.976254806638792	0.687687354844389	0.952838596245095	0.1307	0.124	2.5025999999998	0.474821388369294
5	2	0.2624	0.2188	0.3019	0.2193	4.53180000000066	3.76940000000104	0.209471278486587	0.287465543349847	5.61964183938592	0.229411318857477	0.2291	0.1101	5.86160000000018	0.118541304974199
5	3	0.4105	0.2115	-0.011	0.2081	4.72119999999995	0.199800000000323	0.193388201256586	0.977621578147572	3.33137664601086	0.503976309899485	0.2142	0.1055	6.33560000000216	0.0963764616329337
5	4	0.736	0.3067	0.2105	0.2827	7.19460000000072	0.908999999999651	0.0659471829081933	0.823255376549746	5.82677988632845	0.212463312697576	0.6782	0.1519	23.6522000000004	2.95245651339797e-05
5	5	0.3144	0.2234	0.2422	0.2339	4.95859999999993	1.41680000000088	0.174853878124843	0.701601486183113	4.19638871128717	0.380079483977284	0.2987	0.1189	9.81760000000213	0.0201819646152927
5	6	0.4861	0.3003	0.1817	0.2875	3.61880000000019	0.746000000001004	0.305677863066617	0.862334579311706	2.6666708143888	0.615059260051763	0.4914	0.1505	12.035399999997	0.00726287361550561
5	7	1.6095	0.402	1.2889	0.3572	20.5618000000013	20.7147999999997	0.000129805319635361	0.00012065399548566	35.9441168426374	2.97131470651369e-07	0.9578	0.1881	30.7455999999984	9.61617522519086e-07
5	8	0.3963	0.2689	0.4754	0.285	3.3859999999986	3.95439999999871	0.33585128401178	0.266430392765654	4.82745816794267	0.305463856353188	0.3751	0.139	8.22400000000198	0.0416021869196919
5	9	-0.1502	0.2224	0.2108	0.2358	7.48180000000139	8.98420000000078	0.0580279364719241	0.0295016954025905	12.7402765342055	0.0126171055764693	0.1665	0.1133	20.8196000000025	0.000114759251827933
5	10	0.2821	0.2765	0.4439	0.2896	1.39259999999922	3.20679999999993	0.707270245629759	0.360826405101059	2.73140150393115	0.603731043240546	0.4063	0.1465	9.65760000000228	0.0217125368808856
5	11	0.1404	0.2447	0.4903	0.2387	0.914000000000669	5.7476000000006	0.822048039785431	0.124556988491042	4.55789674399259	0.335737518482573	0.2565	0.1222	4.74539999999979	0.191418112359332
5	12	0.2137	0.1809	-0.2079	0.178	2.52239999999983	4.88340000000062	0.471256500046876	0.18053700229322	4.92834454095262	0.294729129554415	0.0314	0.0895	0.535599999999249	0.911003456359299
5	13	0.1797	0.3017	0.6722	0.3258	1.02620000000024	5.1176000000014	0.794912681871451	0.163385671146449	4.08232959353513	0.394978400480565	0.4773	0.162	9.42959999999948	0.0240922132819861
5	14	0.2817	0.2256	0.0339	0.2215	9.58179999999993	0.923399999999674	0.0224768811776259	0.819777491912129	7.98798065620928	0.0920194719265957	0.2458	0.1154	8.240600000001	0.0412923319673551
5	15	0.407	0.2892	1.1946	0.3088	2.53060000000005	15.4633999999987	0.469786351967187	0.00146056040821962	14.5688246671456	0.00568436067354306	0.6384	0.1519	19.8367999999973	0.000183487282993441
5	16	0.3394	0.297	0.6214	0.3198	3.72939999999835	4.90020000000004	0.292205582642537	0.179252563180049	5.89851434885915	0.206856560510394	0.4525	0.1593	8.78240000000005	0.0323283628052106
5	17	0.3768	0.2151	0.4656	0.2185	12.7739999999994	6.18580000000111	0.00515172935844257	0.102912371996069	15.0846004661794	0.00452892844684031	0.3858	0.1103	22.0500000000029	6.36870046683327e-05
5	18	1.0107	0.3785	0.8993	0.3323	10.8814000000002	8.50299999999879	0.0123847853652206	0.0366833751174747	15.3934363340801	0.00395105583919758	1.1216	0.1825	42.2669999999998	3.52136707451402e-09
5	19	0.072	0.1796	-0.1391	0.2001	3.76620000000003	4.84100000000035	0.287842192168122	0.18381707492418	5.87831413355949	0.208422020770357	0.1331	0.0972	10.604800000001	0.0140665730314333
5	20	0.8201	0.3711	0.967	0.3535	10.4725999999991	8.51419999999962	0.0149479237413486	0.0364982614206032	15.0273470416158	0.00464483234835023	1.021	0.1895	34.2284	1.77298260001203e-07
