# Supplementary material for: Genotype–covariate correlation and interaction disentangled by a whole-genome multivariate reaction norm model
Source: Nat Commun. 2019 May 20;10:2239. doi: 10.1038/s41467-019-10128-w (PMC6527612; doi:10.1038/s41467-019-10128-w)
Supplement: Supplementary file 13 — Source Data [file 41467_2019_10128_MOESM13_ESM.zip › data/fs3/fs3_res_rnmgc_k1.txt]

V1	V2	V3	V4	V5
rnmgc_k1	1	1.0901	0.8511	-5992.18
rnmgc_k1	2	0.8184	1.1727	-6044.1318
rnmgc_k1	3	1.0048	0.9933	-6082.7839
rnmgc_k1	4	0.9718	0.9789	-5994.4072
rnmgc_k1	5	0.9121	1.0957	-6087.1765
rnmgc_k1	6	1.2805	0.7194	-6116.9262
rnmgc_k1	7	1.1016	0.8811	-6067.6005
rnmgc_k1	8	1.1069	0.8746	-6066.2653
rnmgc_k1	9	1.034	1.0299	-6200.0037
rnmgc_k1	10	1.0663	0.9594	-6138.654
rnmgc_k1	11	1.0228	0.9887	-6108.5275
rnmgc_k1	12	0.857	1.141	-6062.0121
rnmgc_k1	13	1.1595	0.9677	-6320.6219
rnmgc_k1	14	1.0191	0.9859	-6096.8392
rnmgc_k1	15	0.8638	1.1157	-6030.4894
rnmgc_k1	16	0.9635	1.0688	-6136.6845
rnmgc_k1	17	0.9725	1.0358	-6096.3285
rnmgc_k1	18	1.0288	0.9404	-6034.9876
rnmgc_k1	19	0.9381	1.0448	-6047.2866
rnmgc_k1	20	1.1119	0.8418	-6017.3342
rnmgc_k1	21	1.0266	0.9325	-6016.626
rnmgc_k1	22	1.0898	0.932	-6134.6692
rnmgc_k1	23	0.8796	1.1507	-6121.5413
rnmgc_k1	24	0.9764	1.0324	-6097.7112
rnmgc_k1	25	1.0184	0.9806	-6086.2441
rnmgc_k1	26	0.9364	1.0649	-6079.276
rnmgc_k1	27	1.0915	0.9411	-6153.4164
rnmgc_k1	28	0.9245	1.0349	-6003.6012
rnmgc_k1	29	1.073	0.9339	-6106.6993
rnmgc_k1	30	1.1729	0.8714	-6182.9629
rnmgc_k1	31	0.9221	1.1166	-6142.1324
rnmgc_k1	32	1.0152	0.9844	-6086.7124
rnmgc_k1	33	0.9401	1.0626	-6082.2412
rnmgc_k1	34	1.1069	0.8722	-6062.0206
rnmgc_k1	35	1.1682	0.8667	-6166.3223
rnmgc_k1	36	0.9765	1.0031	-6046.4869
rnmgc_k1	37	0.9201	1.049	-6020.1514
rnmgc_k1	38	0.9559	1.035	-6063.6516
rnmgc_k1	39	0.9517	1.0541	-6089.2913
rnmgc_k1	40	1.0716	0.9463	-6125.7743
rnmgc_k1	41	1.0665	0.9619	-6143.2464
rnmgc_k1	42	1.009	0.9966	-6096.4811
rnmgc_k1	43	1.0021	0.9812	-6056.4135
rnmgc_k1	44	1.0326	1.0038	-6152.6742
rnmgc_k1	45	1.045	0.9889	-6150.1443
rnmgc_k1	46	0.9833	1.022	-6092.5791
rnmgc_k1	47	0.8117	1.1497	-5990.3651
rnmgc_k1	48	0.8962	1.1381	-6130.7822
rnmgc_k1	49	0.9569	1.0269	-6051.2908
rnmgc_k1	50	1.0701	0.9092	-6058.0129
rnmgc_k1	51	0.9921	1.0237	-6112.1712
rnmgc_k1	52	0.9816	0.9946	-6041.2048
rnmgc_k1	53	1.0663	0.9742	-6164.002
rnmgc_k1	54	0.9225	1.0312	-5992.8903
rnmgc_k1	55	0.9638	1.0166	-6046.1533
rnmgc_k1	56	1.005	1.0198	-6129.2263
rnmgc_k1	57	1.0574	0.9525	-6109.9666
rnmgc_k1	58	1.0641	0.901	-6031.9844
rnmgc_k1	59	1.1724	0.8316	-6113.2813
rnmgc_k1	60	0.9701	1.0336	-6088.0442
rnmgc_k1	61	1.0916	0.919	-6115.4574
rnmgc_k1	62	1.0129	1.0097	-6126.5495
rnmgc_k1	63	1.0662	0.9601	-6139.57
rnmgc_k1	64	1.0751	0.8745	-6005.5052
rnmgc_k1	65	1.0388	0.9629	-6093.5568
rnmgc_k1	66	0.9907	1.0212	-6105.0009
rnmgc_k1	67	0.8797	1.1568	-6132.1849
rnmgc_k1	68	1.0268	0.9366	-6024.365
rnmgc_k1	69	0.9175	1.076	-6062.7802
rnmgc_k1	70	0.988	0.9882	-6041.9736
rnmgc_k1	71	0.9534	1.0704	-6120.6889
rnmgc_k1	72	1.0052	0.9943	-6085.3266
rnmgc_k1	73	0.9636	1.0752	-6147.9916
rnmgc_k1	74	0.838	1.1847	-6102.215
rnmgc_k1	75	1.0728	0.9017	-6049.8061
rnmgc_k1	76	1.0817	0.9311	-6118.1102
rnmgc_k1	77	1.0241	1.0018	-6133.7901
rnmgc_k1	78	0.9183	1.05	-6018.4234
rnmgc_k1	79	0.9637	1.0766	-6150.5321
rnmgc_k1	80	0.8358	1.1557	-6047.451
rnmgc_k1	81	1.0291	0.9604	-6070.8849
rnmgc_k1	82	1.0101	1.002	-6107.8925
rnmgc_k1	83	0.9064	1.0977	-6079.8747
rnmgc_k1	84	1.0978	0.8297	-5968.3961
rnmgc_k1	85	1.065	0.9145	-6057.6289
rnmgc_k1	86	1.172	0.8569	-6156.4487
rnmgc_k1	87	0.9181	1.05	-6018.0519
rnmgc_k1	88	1.0903	0.9217	-6117.7049
rnmgc_k1	89	0.9585	1.049	-6093.0481
rnmgc_k1	90	0.9526	1.0615	-6103.6705
rnmgc_k1	91	1.0201	0.9634	-6059.049
rnmgc_k1	92	1.0812	0.9204	-6098.5126
rnmgc_k1	93	0.9947	0.9866	-6051.9128
rnmgc_k1	94	0.9973	1.0276	-6128.5028
rnmgc_k1	95	0.9489	1.072	-6115.0319
rnmgc_k1	96	1.0556	0.9479	-6098.6823
rnmgc_k1	97	1.2584	0.7505	-6130.4805
rnmgc_k1	98	0.9899	1.0234	-6107.3692
rnmgc_k1	99	1.0684	0.9139	-6063.1061
rnmgc_k1	100	1.1837	0.7804	-6043.9742
