# Supplementary material for: Genotype–covariate correlation and interaction disentangled by a whole-genome multivariate reaction norm model
Source: Nat Commun. 2019 May 20;10:2239. doi: 10.1038/s41467-019-10128-w (PMC6527612; doi:10.1038/s41467-019-10128-w)
Supplement: Supplementary file 13 — Source Data [file 41467_2019_10128_MOESM13_ESM.zip › data/fs24/fs24_res_unigreml.txt]

V1	V2	V3	V4	V5
1	1.0272	0.9514	0.4809	-6051.3364
2	1.1171	0.8483	0.4316	-6038.7657
3	0.9562	1.092	0.5331	-6163.0342
4	0.8861	1.1188	0.558	-6078.5279
5	1.093	0.9177	0.4564	-6115.8883
6	0.9822	1.0008	0.5047	-6053.2639
7	1.0977	0.9122	0.4538	-6114.953
8	1.1263	0.8949	0.4428	-6137.828
9	1.1643	0.8608	0.4251	-6148.8742
10	0.8601	1.1202	0.5657	-6031.3068
11	1.0013	1.006	0.5012	-6098.3161
12	1.0445	0.9294	0.4708	-6045.2279
13	1.0556	0.9921	0.4845	-6175.0361
14	1.1394	0.8785	0.4353	-6133.5804
15	0.9981	0.9672	0.4922	-6023.958
16	1.0988	0.9048	0.4516	-6104.1139
17	0.9902	1.0254	0.5087	-6111.2838
18	0.969	1.0021	0.5084	-6030.359
19	0.9045	1.0801	0.5442	-6045.5336
20	0.9121	1.0968	0.546	-6089.0815
21	1.1625	0.9167	0.4409	-6241.1614
22	1.0746	0.8546	0.443	-5968.8064
23	0.9606	1.0513	0.5226	-6101.0864
24	1.0085	0.9795	0.4927	-6065.7074
25	1.1215	0.9105	0.4481	-6155.9454
26	1.123	0.8933	0.443	-6128.8754
27	0.9857	1.0739	0.5214	-6186.4373
28	1.1489	0.8733	0.4318	-6142.2622
29	0.9514	1.0895	0.5338	-6149.9914
30	0.8373	1.2017	0.5894	-6130.1177
31	0.9894	0.9723	0.4956	-6016.5738
32	1.0284	1.0466	0.5044	-6218.0792
33	1.0581	0.9376	0.4698	-6085.4164
34	1.1113	0.9176	0.4523	-6149.5026
35	1.0629	0.9508	0.4722	-6117.435
36	1.085	0.8696	0.4449	-6015.8013
37	1.0065	1.0288	0.5055	-6147.6986
38	0.8466	1.1814	0.5825	-6112.5116
39	1.0128	0.9529	0.4848	-6026.7361
40	1.1064	0.9162	0.453	-6137.9598
41	0.9514	1.0312	0.5201	-6048.3541
42	0.8701	1.1213	0.5631	-6052.4627
43	1.0223	0.9647	0.4855	-6065.5182
44	1.0871	0.9438	0.4647	-6149.941
45	1.0742	0.9015	0.4563	-6052.0959
46	1.1822	0.7833	0.3985	-6046.3042
47	1.0726	0.9469	0.4689	-6128.5889
48	1.0206	1.0033	0.4957	-6129.7115
49	0.9954	0.9954	0.5	-6068.8552
50	1.0433	0.9394	0.4738	-6060.5714
51	0.9596	1.0759	0.5286	-6141.7353
52	0.9986	0.9808	0.4955	-6049.1026
53	0.9097	1.1276	0.5535	-6137.9377
54	1.0045	0.9905	0.4965	-6077.3025
55	0.9549	1.0085	0.5136	-6014.7051
56	0.9968	0.9664	0.4923	-6020.0954
57	1.1593	0.8177	0.4136	-6064.1832
58	0.9199	1.1323	0.5517	-6164.9334
59	1.035	0.8987	0.4648	-5971.9489
60	1.0038	0.9642	0.4899	-6029.5386
61	0.9393	1.0529	0.5285	-6063.613
62	1.071	0.933	0.4656	-6101.5536
63	0.9325	1.0792	0.5365	-6096.8305
64	1.0945	0.9263	0.4584	-6133.6406
65	0.9765	1.0216	0.5113	-6079.0624
66	1.053	0.9975	0.4865	-6179.6195
67	0.8856	1.0556	0.5438	-5965.2443
68	0.9278	1.0987	0.5422	-6121.8255
69	0.9528	1.0606	0.5268	-6102.5418
70	1.0032	0.9921	0.4972	-6077.6988
71	0.9993	1.024	0.5061	-6126.0675
72	1.2581	0.7177	0.3632	-6072.3612
73	0.9528	1.0858	0.5326	-6146.2639
74	1.0065	1.0075	0.5003	-6110.815
75	0.9213	1.1094	0.5463	-6128.2179
76	1.0832	0.9463	0.4663	-6147.2332
77	1.0008	1.0017	0.5002	-6090.0043
78	1.0229	0.981	0.4896	-6095.1762
79	1.1301	0.9273	0.4507	-6200.627
80	0.9521	1.0147	0.5159	-6020.5671
81	1.0951	0.8902	0.4484	-6071.5961
82	1.0468	0.9169	0.4669	-6027.467
83	1.0874	0.9748	0.4727	-6203.6676
84	0.9969	1.0504	0.5131	-6166.9982
85	1.1314	0.885	0.4389	-6130.2352
86	1.1362	0.8992	0.4418	-6163.4298
87	1.0676	0.9023	0.4581	-6040.8753
88	0.9847	1.0371	0.513	-6121.525
89	0.9644	1.0896	0.5305	-6174.0498
90	1.0117	1.0095	0.4994	-6123.8955
91	0.9771	1.0242	0.5118	-6084.7611
92	1.0262	1.005	0.4948	-6143.0601
93	1.0954	0.9405	0.462	-6159.7487
94	0.9043	1.162	0.5623	-6186.7451
95	0.8614	1.1103	0.5631	-6016.1548
96	0.9556	1.0534	0.5243	-6095.3078
97	1.0231	0.9886	0.4914	-6108.9194
98	0.9528	1.0151	0.5158	-6022.741
99	0.9387	1.0625	0.5309	-6079.3934
100	1.0327	0.9942	0.4905	-6136.4987
101	1.0282	1.002	0.4935	-6141.6252
102	1.0042	1.0242	0.5049	-6135.4015
103	0.9719	1.0307	0.5147	-6086.323
104	0.9238	1.0568	0.5336	-6041.0697
105	0.8982	1.1597	0.5635	-6171.4782
106	0.7738	1.2646	0.6204	-6119.3608
107	1.0965	0.9079	0.453	-6105.2085
108	0.9032	1.1013	0.5494	-6080.2198
109	1.1281	0.8657	0.4342	-6090.3666
110	1.0965	0.8552	0.4382	-6011.9628
111	1.1843	0.8961	0.4307	-6245.4456
112	0.7782	1.2458	0.6155	-6095.1796
113	1.1386	0.9186	0.4465	-6201.2447
114	1.0017	1.0052	0.5009	-6097.787
115	1.0495	1.0238	0.4938	-6217.7814
116	0.9146	1.0755	0.5404	-6056.3865
117	0.9023	1.1161	0.553	-6104.1208
118	0.9913	0.9564	0.4911	-5991.6404
119	1.1463	0.8522	0.4264	-6100.6366
120	1.0997	0.9022	0.4507	-6101.2733
121	1.0344	0.9505	0.4788	-6063.4082
122	0.92	1.0588	0.5351	-6037.3693
123	0.8529	1.1943	0.5834	-6146.6789
124	1.0736	0.9792	0.477	-6185.9266
125	1.0369	0.9485	0.4777	-6064.5578
126	1.0001	1.0222	0.5054	-6124.331
127	1.0914	0.8884	0.4487	-6061.4846
128	0.9719	0.9672	0.4988	-5973.6666
129	1.1152	0.8671	0.4374	-6068.6704
130	1.0788	0.9376	0.465	-6124.0589
131	1.0212	0.9758	0.4886	-6083.1644
132	1.1695	0.8358	0.4168	-6114.9972
133	0.9736	1.0367	0.5157	-6100.0958
134	1.133	0.9094	0.4453	-6175.1473
135	1.1333	0.8872	0.4391	-6137.5987
136	1.0108	0.9816	0.4927	-6073.5169
137	0.9307	1.108	0.5435	-6143.2709
138	1.1428	0.8355	0.4223	-6064.715
139	0.9888	0.9915	0.5007	-6049.4366
140	0.9729	1.0686	0.5235	-6153.7909
141	1.1458	0.8364	0.4219	-6071.8924
142	0.9314	1.0845	0.538	-6103.9894
143	0.9922	0.9604	0.4919	-6000.4814
144	0.9449	1.0709	0.5313	-6105.7195
145	0.9215	1.0436	0.5311	-6013.0867
146	0.879	1.1102	0.5581	-6049.7738
147	0.9026	1.0737	0.5433	-6030.5153
148	0.8777	1.1622	0.5697	-6137.785
149	1.0582	0.947	0.4723	-6102.1143
150	0.9822	1.064	0.52	-6163.1902
151	0.9749	1.0025	0.507	-6042.4263
152	0.973	1.0245	0.5129	-6077.5464
153	1.0338	0.9725	0.4847	-6100.923
154	0.9208	1.0449	0.5316	-6014.1398
155	1.0079	0.9827	0.4937	-6070.1864
156	1.1489	0.8402	0.4224	-6084.3971
157	1.1085	0.8939	0.4464	-6103.1908
158	0.8856	1.108	0.5558	-6058.4231
159	1.0656	0.9687	0.4762	-6153.2528
160	1.2149	0.7629	0.3857	-6071.4705
161	0.9713	1.0455	0.5184	-6111.0036
162	0.9351	1.0692	0.5334	-6084.2824
163	0.9142	1.1193	0.5504	-6131.9819
164	0.9222	1.0416	0.5304	-6010.9861
165	1.0682	0.9338	0.4664	-6097.5469
166	1.0822	0.9286	0.4618	-6114.582
167	1.0258	0.9973	0.493	-6129.0191
168	0.9707	1.0475	0.519	-6113.4859
169	0.8892	1.1041	0.5539	-6058.5029
170	0.9754	1.0487	0.5181	-6124.0766
171	0.7892	1.2256	0.6083	-6080.8401
172	1.0236	0.9139	0.4717	-5977.4367
173	1.0347	0.9497	0.4786	-6062.5649
174	1.0874	0.9177	0.4577	-6105.2757
175	0.9894	1.0262	0.5091	-6111.3331
176	0.9871	1.0559	0.5168	-6158.1587
177	1.0268	1.0352	0.502	-6195.9722
178	1.0807	0.9472	0.4671	-6144.216
179	1.1693	0.8182	0.4117	-6083.6814
180	0.9775	0.9958	0.5046	-6035.4088
181	1.0723	0.917	0.461	-6075.8037
182	1.0763	0.9602	0.4715	-6158.3355
183	1	0.9731	0.4932	-6038.1606
184	0.9778	1.0048	0.5068	-6051.8524
185	1.1025	0.9052	0.4509	-6111.5806
186	0.9675	1.0739	0.526	-6152.8921
187	0.9725	1.0301	0.5144	-6086.4209
188	1.0435	0.9668	0.4809	-6108.9513
189	1.0989	0.8931	0.4484	-6083.8163
190	0.8829	1.1034	0.5555	-6045.3171
191	0.8869	1.1181	0.5577	-6078.6951
192	1.0969	0.8802	0.4452	-6057.2309
193	1.1649	0.821	0.4134	-6080.6335
194	1.0103	0.9926	0.4956	-6091.8691
195	0.9727	1.0003	0.507	-6034.3587
196	1.1231	0.9048	0.4462	-6148.9801
197	0.9669	1.0015	0.5088	-6025.4052
198	1.0241	0.9953	0.4929	-6122.5262
199	1.0644	0.9219	0.4641	-6069.6171
200	0.9223	1.0917	0.5421	-6099.272
201	1.0487	0.9358	0.4716	-6064.5437
202	0.899	1.087	0.5473	-6047.0921
203	0.9547	1.0302	0.519	-6052.7909
204	1.0142	0.9393	0.4808	-6004.9256
205	0.9769	1.0515	0.5184	-6131.8364
206	0.9395	1.0589	0.5299	-6074.5604
207	0.9299	1.0914	0.5399	-6113.1179
208	1.0541	0.9454	0.4728	-6091.5854
209	1.0354	1.0019	0.4918	-6154.6832
210	1.0842	0.9148	0.4577	-6094.282
211	1.1076	0.9239	0.4548	-6153.3922
212	1.0827	0.9307	0.4622	-6119.1791
213	0.9937	0.9765	0.4956	-6032.0374
214	1.1284	0.8844	0.4394	-6123.599
215	1.0257	1.0016	0.4941	-6136.3146
216	0.9893	1.0035	0.5036	-6071.3545
217	0.9553	1.06	0.526	-6106.2602
218	0.9862	1.0305	0.511	-6112.8484
219	0.9904	1.0317	0.5102	-6122.7913
220	1.0025	1.0707	0.5164	-6211.7566
221	1.0346	1.0089	0.4937	-6165.3177
222	0.9963	0.9783	0.4954	-6040.2961
223	0.9756	1.0423	0.5165	-6113.5255
224	0.9723	1.0662	0.523	-6148.6285
225	1.0095	0.9835	0.4935	-6074.4567
226	0.9698	1.0667	0.5238	-6144.8048
227	1.0028	0.9629	0.4899	-6025.3286
228	1.0059	0.9999	0.4985	-6096.4775
229	0.9258	1.0519	0.5319	-6036.12
230	1.0047	1.0518	0.5115	-6183.6512
231	0.7672	1.2408	0.6179	-6065.5795
232	1.0733	1.0033	0.4832	-6226.2553
233	0.9887	1.0174	0.5071	-6094.7369
234	1.0391	0.9605	0.4803	-6089.8059
235	1.0751	0.9227	0.4619	-6091.0838
236	1.2097	0.7644	0.3872	-6064.4134
237	1.0336	0.9796	0.4866	-6112.8473
238	1.0333	0.9455	0.4778	-6052.4701
239	0.8472	1.1567	0.5772	-6070.823
240	1.0058	1.0048	0.4998	-6104.6638
241	1.0292	0.9642	0.4837	-6077.612
242	1.0095	1.0266	0.5042	-6149.371
243	1.0587	0.9818	0.4811	-6163.0369
244	1.2065	0.8078	0.401	-6134.6903
245	0.971	1.0327	0.5154	-6088.0868
246	1.0089	1.0009	0.498	-6103.77
247	1.0016	0.9791	0.4943	-6051.8265
248	1.0508	0.9591	0.4772	-6109.16
249	0.9417	1.0274	0.5218	-6023.1225
250	0.932	0.9909	0.5153	-5938.6826
251	0.9682	1.0257	0.5144	-6070.4801
252	1.0028	0.9862	0.4958	-6066.6532
253	0.8799	1.0889	0.5531	-6013.9892
254	0.7979	1.1566	0.5918	-5975.8295
255	1.0347	0.9426	0.4767	-6050.0829
256	0.9034	1.0985	0.5487	-6075.6035
257	1.0688	0.9005	0.4573	-6040.1179
258	0.9872	1.0344	0.5117	-6121.564
259	0.974	1.0181	0.5111	-6068.2886
260	0.8688	1.1522	0.5701	-6103.8843
261	1.1825	0.8357	0.4141	-6138.8489
262	1.003	1.0051	0.5005	-6100.1207
263	1.1606	0.8613	0.426	-6142.9329
264	1.106	0.9189	0.4538	-6141.9983
265	1.01	0.9535	0.4856	-6022.4208
266	0.987	1.0001	0.5033	-6061.2472
267	0.8576	1.1185	0.566	-6023.5018
268	1.1107	0.9489	0.4607	-6201.9741
269	1.1057	0.9218	0.4547	-6146.3308
270	1.1614	0.7866	0.4038	-6012.6038
271	1.036	0.9823	0.4867	-6122.1689
272	0.9233	1.0872	0.5408	-6093.3584
273	0.8366	1.086	0.5649	-5924.2613
274	0.9406	1.0936	0.5376	-6136.8325
275	0.8951	1.1091	0.5534	-6078.4922
276	0.914	1.0537	0.5355	-6016.6315
277	1.1584	0.8657	0.4277	-6146.5716
278	0.9024	1.1047	0.5504	-6084.618
279	0.9176	1.0849	0.5418	-6078.6125
280	1.0602	0.9678	0.4772	-6141.7269
281	0.8209	1.204	0.5946	-6103.514
282	1.1157	0.9111	0.4495	-6146.39
283	1.1441	0.9041	0.4414	-6186.554
284	1.0158	1.039	0.5056	-6182.2878
285	1.0397	1.0038	0.4912	-6166.0109
286	1.0285	1.0079	0.4949	-6152.3501
287	1.0236	0.9678	0.486	-6073.4548
288	0.9209	1.063	0.5358	-6046.5294
289	0.9046	1.0603	0.5396	-6010.5517
290	1.0766	0.9644	0.4725	-6166.2287
291	0.939	1.0034	0.5166	-5975.0719
292	0.8861	1.07	0.547	-5992.0351
293	0.9998	0.9606	0.49	-6015.4865
294	0.9469	1.0104	0.5162	-6002.8919
295	0.8595	1.1278	0.5675	-6043.5275
296	0.9216	1.068	0.5368	-6056.666
297	0.9326	1.0523	0.5302	-6049.8882
298	1.0502	0.938	0.4718	-6071.2093
299	1.0562	0.9424	0.4715	-6090.3284
300	0.8512	1.1456	0.5737	-6058.9701
301	0.973	0.9864	0.5034	-6010.2336
302	0.8058	1.1426	0.5864	-5966.1439
303	1.0472	0.9895	0.4858	-6155.2959
304	0.8759	1.105	0.5578	-6034.64
305	1.0117	1.0043	0.4982	-6114.9339
306	1.0485	0.8756	0.4551	-5956.2687
307	1.0535	0.9654	0.4782	-6125.1943
308	1.0057	0.9933	0.4969	-6084.5689
309	0.9229	1.092	0.542	-6101.0591
310	0.9903	1.0061	0.504	-6077.8705
311	0.9405	1.0246	0.5214	-6015.9303
312	1.1078	0.8779	0.4421	-6073.7002
313	0.9018	1.1087	0.5514	-6090.3931
314	0.8752	1.1175	0.5608	-6055.4675
315	1.0214	0.9769	0.4889	-6085.274
316	1.0147	0.975	0.49	-6069.2825
317	0.9906	1.0016	0.5028	-6070.7071
318	1.1656	0.8471	0.4209	-6127.5449
319	1.0787	0.916	0.4592	-6086.0618
320	0.956	1.0668	0.5274	-6119.3986
321	0.9513	1.0239	0.5184	-6035.4629
322	1.0686	0.9019	0.4577	-6042.0446
323	0.9564	1.1185	0.5391	-6208.4943
324	0.8965	1.1319	0.558	-6120.6918
325	0.9758	1.0485	0.518	-6124.6638
326	0.94	1.0517	0.528	-6062.8451
327	0.955	1.0728	0.5291	-6127.7882
328	1.0115	1.0751	0.5153	-6235.3601
329	1.0372	1.0225	0.4964	-6193.3578
330	1.0094	0.9976	0.4971	-6099.0052
331	1.0366	1.0033	0.4918	-6159.2459
332	1.1267	0.8661	0.4346	-6088.4218
333	1.0107	0.9953	0.4962	-6097.3137
334	1.0337	0.9887	0.4889	-6128.9459
335	0.9361	0.9954	0.5153	-5954.8724
336	0.9867	0.947	0.4897	-5965.8291
337	0.98	1.023	0.5108	-6088.1041
338	0.9747	1.0068	0.5081	-6049.6482
339	0.9724	1.035	0.5156	-6094.8003
340	1.0108	1.0178	0.5017	-6136.7595
341	0.9557	0.9977	0.5108	-5997.0571
342	1.0258	0.9346	0.4767	-6018.8691
343	0.9585	1.0432	0.5212	-6082.9725
344	1.0111	0.9757	0.4911	-6063.7558
345	0.8671	1.1382	0.5676	-6076.2323
346	1.0529	0.9364	0.4707	-6073.507
347	1.1318	0.8896	0.4401	-6138.889
348	1.1061	0.9265	0.4558	-6155.2735
349	0.8597	1.1008	0.5615	-5995.9762
350	0.9486	1.0836	0.5332	-6134.6231
351	1.1306	0.8727	0.4356	-6107.335
352	0.8923	1.0882	0.5495	-6036.4991
353	1.0769	0.9241	0.4618	-6096.9731
354	1.0483	0.9113	0.465	-6020.333
355	1.0323	0.9777	0.4864	-6107.037
356	0.9812	1.0102	0.5073	-6067.9444
357	1.0807	0.948	0.4673	-6145.458
358	1.0137	1.0057	0.498	-6121.0543
359	1.0233	1.0034	0.4951	-6134.8712
360	1.0754	0.9519	0.4695	-6142.3424
361	0.8808	1.1504	0.5664	-6123.3064
362	1.1831	0.8259	0.4111	-6122.9762
363	1.0754	0.8619	0.4449	-5983.5611
364	1.0015	0.9943	0.4982	-6078.4624
365	0.9987	0.9652	0.4915	-6021.52
366	1.0492	0.9705	0.4805	-6126.0506
367	0.9615	1.0597	0.5243	-6117.2523
368	1.0039	0.9798	0.4939	-6057.3422
369	1.0634	0.9195	0.4637	-6063.5033
370	0.8437	1.1672	0.5804	-6082.6795
371	0.7592	1.2253	0.6174	-6022.9517
372	1.1477	0.8326	0.4204	-6068.6897
373	0.9351	1.102	0.541	-6141.1583
374	0.9884	0.9675	0.4947	-6006.016
375	1.0517	0.9572	0.4765	-6107.5738
376	0.9982	1.023	0.5061	-6122.2525
377	1.1395	0.8687	0.4326	-6116.7836
378	0.9869	1.0203	0.5083	-6096.4617
379	1.0716	0.9092	0.459	-6060.9054
380	0.8791	1.0709	0.5492	-5979.9913
381	0.9944	0.987	0.4981	-6052.1007
382	1.0695	0.9344	0.4663	-6101.2231
383	0.9686	1.0216	0.5133	-6064.1184
384	1.1252	0.9452	0.4565	-6222.0126
385	1.0331	0.9812	0.4871	-6114.6144
386	1.0686	0.9434	0.4689	-6115.1787
387	1.0965	0.9251	0.4576	-6135.2304
388	0.9807	1.03	0.5123	-6101.7741
389	0.8105	1.1839	0.5936	-6048.5837
390	0.9034	1.0838	0.5454	-6049.7654
391	0.9538	1.038	0.5211	-6064.9796
392	1.1023	0.8746	0.4424	-6057.4122
393	1.0504	0.9409	0.4725	-6076.7809
394	1.0049	0.9535	0.4869	-6012.5319
395	1.0365	0.9295	0.4728	-6030.1808
396	1.2414	0.7988	0.3915	-6183.0121
397	0.974	1.0105	0.5092	-6054.9076
398	1.084	0.8719	0.4458	-6017.8441
399	1.0232	0.9319	0.4767	-6009.0855
400	1.2092	0.7904	0.3953	-6109.2715
401	1.0176	0.9668	0.4872	-6060.2499
402	0.8285	1.1103	0.5727	-5952.269
403	1.1368	0.9099	0.4446	-6182.9904
404	0.8778	1.1396	0.5649	-6098.8765
405	0.8438	1.1477	0.5763	-6048.6559
406	0.9066	1.0765	0.5429	-6043.023
407	1.1297	0.9296	0.4514	-6203.6748
408	1.1011	0.8782	0.4437	-6061.5116
409	0.9522	1.0513	0.5247	-6085.3346
410	0.9279	1.0319	0.5265	-6004.5488
411	1.0524	0.9193	0.4663	-6042.2488
412	1.1835	0.8314	0.4126	-6133.3209
413	0.9839	1.0184	0.5086	-6087.464
414	1.1659	0.8405	0.4189	-6116.5669
415	0.9607	1.0402	0.5199	-6081.8139
416	0.9291	1.0892	0.5397	-6107.8648
417	1.0566	0.9556	0.4749	-6113.9473
418	1.1649	0.8643	0.4259	-6156.157
419	0.8411	1.1408	0.5756	-6031.2051
420	0.946	1.0834	0.5339	-6129.2012
421	1.134	0.8956	0.4413	-6153.1807
422	0.8236	1.1675	0.5864	-6044.9153
423	1.0375	0.9974	0.4902	-6150.8673
424	1.1836	0.771	0.3945	-6026.8123
425	1.0197	0.9807	0.4902	-6088.7352
426	1.0026	0.9775	0.4937	-6050.8427
427	1.0055	0.9814	0.4939	-6063.2129
428	1.04	0.9433	0.4756	-6061.2987
429	0.925	1.0451	0.5305	-6022.5338
430	0.9712	0.9889	0.5045	-6011.1877
431	1.0177	0.9646	0.4866	-6056.6446
432	1.0673	0.8943	0.4559	-6026.1337
433	0.9847	0.9962	0.5029	-6049.9974
434	0.8834	1.0676	0.5472	-5982.6458
435	1.1352	0.8516	0.4286	-6078.8318
436	1.107	0.9139	0.4522	-6135.1844
437	1.0807	0.9383	0.4647	-6128.6333
438	1.0064	0.9871	0.4952	-6074.8082
439	0.8746	1.0837	0.5534	-5994.4826
440	1.0707	0.9017	0.4572	-6045.7789
441	0.9589	1.037	0.5196	-6072.8599
442	1.1323	0.8739	0.4356	-6112.4311
443	1.0297	0.9943	0.4912	-6131.0265
444	1.1087	0.9076	0.4501	-6127.4139
445	1.0072	0.9692	0.4904	-6044.9029
446	0.9544	1.0302	0.5191	-6052.3826
447	0.9336	1.0719	0.5345	-6086.1466
448	1.0456	0.9718	0.4817	-6121.6192
449	0.9206	1.0727	0.5382	-6063.1135
450	1.144	0.8563	0.4281	-6103.5741
451	0.7853	1.2276	0.6099	-6077.0464
452	0.8569	1.0854	0.5588	-5963.0361
453	0.8711	1.1471	0.5684	-6099.3209
454	0.9151	1.0624	0.5372	-6034.4601
455	1.1018	0.9273	0.457	-6148.6542
456	0.9907	1.0016	0.5027	-6070.769
457	1.0245	0.9392	0.4783	-6024.5205
458	1.0306	0.9659	0.4838	-6083.381
459	1.0718	0.9541	0.471	-6139.484
460	1.0706	0.9983	0.4825	-6213.1476
461	0.9753	1.0259	0.5127	-6084.3387
462	1.007	0.937	0.482	-5987.1567
463	0.9111	1.0748	0.5412	-6048.6443
464	0.8815	1.1073	0.5568	-6049.4577
465	1.0291	1.0282	0.4998	-6188.0888
466	1.0114	1.0104	0.4998	-6124.9463
467	0.9276	1.0594	0.5332	-6052.9329
468	0.8943	1.1117	0.5542	-6081.5252
469	1.1205	0.886	0.4416	-6111.6602
470	0.9445	1.0487	0.5261	-6066.1546
471	1.026	1.0181	0.4981	-6165.2349
472	0.9746	0.9956	0.5053	-6029.5497
473	1.0591	0.911	0.4624	-6040.3774
474	1.0325	1.023	0.4977	-6185.5421
475	1.1367	0.8295	0.4219	-6042.414
476	0.9294	1.0753	0.5364	-6084.1625
477	1.1189	0.9021	0.4464	-6136.7382
478	0.9686	1.0327	0.516	-6083.5675
479	0.9968	1.0084	0.5029	-6094.1567
480	0.9976	0.9849	0.4968	-6054.4666
481	0.9399	1.0715	0.5327	-6097.299
482	1.0379	0.9999	0.4907	-6155.8992
483	0.9375	1.0756	0.5343	-6099.8557
484	1.0107	1.0014	0.4977	-6107.8993
485	1.0019	0.9685	0.4915	-6033.5867
486	1.1988	0.8595	0.4176	-6209.5781
487	0.9387	1.0855	0.5363	-6119.417
488	1.0158	0.9233	0.4761	-5979.2198
489	1.0021	1.0351	0.5081	-6150.2789
490	1.1196	0.929	0.4535	-6184.1419
491	0.8977	1.1407	0.5596	-6138.1506
492	1.0408	0.9384	0.4741	-6054.109
493	1.0789	0.9282	0.4625	-6107.8311
494	1.076	0.95	0.4689	-6140.3036
495	0.8252	1.1537	0.583	-6023.5811
496	0.9252	1.0518	0.532	-6034.7855
497	1.0017	1.0358	0.5084	-6150.6831
498	1.0657	0.9257	0.4648	-6078.6547
499	0.9205	1.0401	0.5305	-6005.1543
500	0.9575	1.0508	0.5232	-6094.2619
