# Supplementary material for: Genotype–covariate correlation and interaction disentangled by a whole-genome multivariate reaction norm model
Source: Nat Commun. 2019 May 20;10:2239. doi: 10.1038/s41467-019-10128-w (PMC6527612; doi:10.1038/s41467-019-10128-w)
Supplement: Supplementary file 13 — Source Data [file 41467_2019_10128_MOESM13_ESM.zip › data/figure5/f5_res_ec_rnm21.txt]

V1	V2	V3	V4	V5	V6	V7	V8	V9	V10	V11	V12	V13	V14	V15
1	type1	0	0	1	1.0569	0.0933	0	1	-0.0081	0.0112	0.007	0.0116	1.0165	0.0966	-6189.6771
2	type1	0	0	2	1.0499	0.0903	0	1	0.0062	0.0118	-0.0176	0.0115	0.9256	0.0924	-6069.7948
3	type1	0	0	3	1.0951	0.094	0	1	0.0012	0.0112	-0.0028	0.0116	0.9415	0.0965	-6165.4037
4	type1	0	0	4	1.0026	0.0916	0	1	0.0116	0.0118	0.0089	0.0117	0.9961	0.095	-6126.0933
5	type1	0	0	5	0.983	0.0905	0	1	0.009	0.0112	0.0067	0.0115	1.0215	0.0943	-6125.6032
6	type1	0	0	6	1.1286	0.0895	0	1	-0.0113	0.0109	0.0041	0.011	0.8728	0.0912	-6061.103
7	type1	0	0	7	0.9976	0.0916	0	1	0.0058	0.0115	-0.012	0.0115	0.995	0.0954	-6093.0077
8	type1	0	0	8	0.9737	0.0914	0	1	0.0022	0.0113	-0.0057	0.0113	1.0073	0.0949	-6056.876
9	type1	0	0	9	1.2027	0.0941	0	1	-0.0036	0.0114	-0.0016	0.0116	0.8397	0.0957	-6169.6302
10	type1	0	0	10	1.0739	0.0934	0	1	-0.0026	0.0117	0.0064	0.0117	0.9635	0.0965	-6150.0609
11	type1	0	0	11	1.1921	0.094	0	1	0.0046	0.0122	0.002	0.0118	0.8452	0.0955	-6189.7821
12	type1	0	0	12	0.8865	0.0886	0	1	0.0316	0.0127	0.0057	0.0119	1.0278	0.0926	-6032.9361
13	type1	0	0	13	1.0786	0.092	0	1	-0.005	0.0117	0.0071	0.0113	0.9168	0.0938	-6068.1059
14	type1	0	0	14	0.9227	0.0886	0	1	-0.0366	0.0083	0.0038	0.0101	1.154	0.0942	-6067.6174
15	type1	0	0	15	1.004	0.0898	0	1	-0.0066	0.0114	0.0046	0.0111	0.9869	0.0931	-6045.1494
16	type1	0	0	16	1.0958	0.0899	0	1	-0.0069	0.011	-0.0257	0.0109	0.8663	0.0918	-6000.1445
17	type1	0	0	17	0.9668	0.0896	0	1	-0.0068	0.0117	0.0083	0.011	1.0049	0.0926	-6005.5546
18	type1	0	0	18	0.9277	0.0904	0	1	-0.0052	0.0105	0.0046	0.011	1.075	0.0951	-6060.3575
19	type1	0	0	19	1.0827	0.0904	0	1	-0.0221	0.0099	0.0011	0.0106	0.956	0.0932	-6077.3805
20	type1	0	0	20	1.007	0.0928	0	1	-0.0128	0.0113	-0.0039	0.0112	1.0433	0.0968	-6125.6512
21	type1	0	0	21	0.9985	0.0917	0	1	0.0281	0.0123	-0.0124	0.0118	0.9383	0.0941	-6079.4088
22	type1	0	0	22	1.0847	0.0886	0	1	-0.0141	0.0111	0.0167	0.0111	0.9148	0.0907	-6040.8839
23	type1	0	0	23	0.9238	0.0895	0	1	0.0077	0.0119	-0.0019	0.0113	1.0379	0.0935	-6036.737
24	type1	0	0	24	0.9183	0.0905	0	1	-0.0099	0.011	-0.0035	0.0112	1.0994	0.0954	-6068.9644
25	type1	0	0	25	1.0169	0.0899	0	1	0.0066	0.0114	0.017	0.0113	0.953	0.0922	-6058.3606
26	type1	0	0	26	0.8258	0.0893	0	1	0.0015	0.0108	-1e-04	0.011	1.1284	0.0943	-5985.348
27	type1	0	0	27	0.9341	0.0914	0	1	2e-04	0.0113	-0.0069	0.0116	1.1053	0.096	-6145.5439
28	type1	0	0	28	0.9941	0.0913	0	1	-0.024	0.0101	-0.0085	0.0108	1.1044	0.0963	-6161.9674
29	type1	0	0	29	0.8113	0.0877	0	1	0.0103	0.0115	0.0251	0.0112	1.129	0.0929	-5989.6874
30	type1	0	0	30	1.0334	0.0899	0	1	0.0051	0.0107	0.0047	0.0113	0.9258	0.093	-6037.2869
31	type1	0	0	31	1.0559	0.0923	0	1	0.0016	0.0118	0.0014	0.0116	0.9537	0.0949	-6115.2298
32	type1	0	0	32	0.9549	0.0886	0	1	-0.0131	0.0101	0.0113	0.0109	1.0546	0.093	-6044.4463
33	type1	0	0	33	0.9342	0.0911	0	1	-0.0041	0.0109	0.0043	0.0113	1.1028	0.0959	-6125.4255
34	type1	0	0	34	1.0564	0.0905	0	1	-0.0083	0.0112	7e-04	0.0113	0.9783	0.0935	-6121.7082
35	type1	0	0	35	1.1984	0.0894	0	1	-0.0036	0.0114	0.0037	0.0112	0.7615	0.0901	-6024.3176
36	type1	0	0	36	0.7472	0.0866	0	1	0.0157	0.0118	-0.013	0.0112	1.1687	0.0923	-5958.9427
37	type1	0	0	37	1.1293	0.0915	0	1	0.0027	0.0121	-0.0216	0.0116	0.8731	0.0933	-6113.9912
38	type1	0	0	38	0.9355	0.0896	0	1	0.0067	0.0112	0.0123	0.0114	1.0603	0.0937	-6094.3548
39	type1	0	0	39	1.0295	0.0911	0	1	-0.0012	0.0112	3e-04	0.0113	0.9636	0.094	-6072.8607
40	type1	0	0	40	0.9069	0.0918	0	1	0.0019	0.0112	0.021	0.0114	1.1042	0.0965	-6097.114
41	type1	0	0	41	1.0129	0.0911	0	1	-0.0117	0.0109	0.0085	0.011	1.0196	0.0948	-6098.8189
42	type1	0	0	42	1.066	0.0958	0	1	-0.0015	0.0116	0.0121	0.0119	1.0252	0.0992	-6244.4735
43	type1	0	0	43	1.0372	0.0901	0	1	-0.0077	0.011	5e-04	0.011	0.9635	0.093	-6062.1427
44	type1	0	0	44	1.0952	0.0925	0	1	-0.0099	0.0116	0.0037	0.0114	0.9581	0.0952	-6152.8121
45	type1	0	0	45	0.9191	0.0922	0	1	-0.0068	0.0108	7e-04	0.0112	1.125	0.0975	-6125.0664
46	type1	0	0	46	1.1161	0.0926	0	1	-0.0073	0.0114	-0.0039	0.0114	0.9205	0.0952	-6136.6501
47	type1	0	0	47	1.0225	0.0914	0	1	-0.0021	0.0118	-0.0084	0.0114	0.9816	0.0943	-6086.7415
48	type1	0	0	48	1.1542	0.0939	0	1	0.0071	0.0125	0.0178	0.012	0.8726	0.0954	-6174.5173
49	type1	0	0	49	0.7885	0.0872	0	1	0.0023	0.0108	0.0256	0.0111	1.1739	0.0929	-5995.122
50	type1	0	0	50	1.0012	0.0917	0	1	0.0107	0.0121	0.008	0.0118	0.9977	0.0951	-6123.0076
51	type1	0	0	51	1.0254	0.0904	0	1	-0.0062	0.011	0.0052	0.0111	0.9691	0.0936	-6054.9992
52	type1	0	0	52	0.9664	0.0916	0	1	0.0213	0.0123	-0.0018	0.0118	0.9868	0.0948	-6077.6503
53	type1	0	0	53	1.1185	0.0917	0	1	0.0075	0.0119	0.0207	0.0116	0.8582	0.0934	-6085.5423
54	type1	0	0	54	0.8847	0.0876	0	1	-0.011	0.0103	-0.0012	0.0108	1.1145	0.0929	-6025.8474
55	type1	0	0	55	0.789	0.0894	0	1	0.0097	0.0118	-0.0243	0.0116	1.1958	0.0953	-6061.7734
56	type1	0	0	56	0.9138	0.0908	0	1	0.0023	0.0114	0.0044	0.0113	1.0724	0.095	-6058.4646
57	type1	0	0	57	1.1215	0.0907	0	1	6e-04	0.0111	-0.001	0.0112	0.8503	0.0926	-6053.205
58	type1	0	0	58	1.0865	0.0897	0	1	-0.0088	0.011	-0.0093	0.0111	0.8973	0.0925	-6033.2407
59	type1	0	0	59	1.1206	0.0941	0	1	-0.0052	0.0112	0.0044	0.0116	0.9485	0.097	-6200.3289
60	type1	0	0	60	0.9128	0.0907	0	1	-0.0055	0.0115	0.0021	0.0113	1.1301	0.0952	-6127.6411
61	type1	0	0	61	1.0113	0.0915	0	1	0.0042	0.0117	0.0066	0.0115	0.992	0.0948	-6108.1116
62	type1	0	0	62	1.0226	0.0897	0	1	0.0177	0.012	0.0152	0.0118	0.9466	0.0922	-6100.3437
63	type1	0	0	63	0.9326	0.0893	0	1	0.0058	0.0113	0.0073	0.0112	1.0303	0.0933	-6032.6323
64	type1	0	0	64	1.1119	0.0921	0	1	0.0025	0.0117	0.0018	0.0115	0.9019	0.0945	-6132.7721
65	type1	0	0	65	1.034	0.0929	0	1	0.0075	0.0121	5e-04	0.0115	0.9634	0.096	-6113.5649
66	type1	0	0	66	1.0447	0.0905	0	1	0.0047	0.0115	0.011	0.0114	0.9327	0.0933	-6068.8511
67	type1	0	0	67	1.0804	0.0896	0	1	-0.0036	0.0113	0.0326	0.0114	0.9128	0.092	-6064.0949
68	type1	0	0	68	1.076	0.0927	0	1	-0.0113	0.0111	0.0218	0.011	0.9574	0.0959	-6108.6993
69	type1	0	0	69	0.9789	0.0888	0	1	0.0276	0.0125	-0.0063	0.0119	0.9313	0.0921	-6023.8549
70	type1	0	0	70	1.0168	0.0869	0	1	0.0179	0.0112	0.0153	0.0115	0.875	0.0894	-5959.5627
71	type1	0	0	71	1.0644	0.0881	0	1	0.01	0.0112	0.0128	0.0112	0.844	0.0902	-5967.7256
72	type1	0	0	72	1.026	0.0913	0	1	-0.0025	0.0117	0.0035	0.0114	0.979	0.0948	-6088.3518
73	type1	0	0	73	1.0069	0.0898	0	1	-0.0094	0.0115	-0.0032	0.0111	0.9923	0.0934	-6049.8279
74	type1	0	0	74	0.9113	0.0931	0	1	-1e-04	0.0116	-0.0093	0.0116	1.1514	0.0981	-6181.0144
75	type1	0	0	75	0.9966	0.0912	0	1	-0.0044	0.0118	0.0043	0.0114	1.0222	0.0947	-6102.0214
76	type1	0	0	76	0.9577	0.0907	0	1	-0.0012	0.0109	-0.0139	0.0112	1.0459	0.0949	-6081.6791
77	type1	0	0	77	0.9172	0.0889	0	1	0.0126	0.012	0.0023	0.0114	1.0249	0.0928	-6019.2839
78	type1	0	0	78	0.9328	0.0898	0	1	0.0011	0.0111	0.0072	0.0112	1.0682	0.0944	-6082.2516
79	type1	0	0	79	0.9815	0.0908	0	1	-0.001	0.0114	-0.0104	0.0112	1.0289	0.0948	-6096.6584
80	type1	0	0	80	1.0169	0.0905	0	1	0.0055	0.0113	-0.0136	0.0112	0.9584	0.0933	-6065.022
81	type1	0	0	81	0.9446	0.0915	0	1	0.0224	0.0124	0.014	0.0118	1.0203	0.0955	-6098.4255
82	type1	0	0	82	0.8156	0.0886	0	1	-0.001	0.0108	-0.0058	0.011	1.1502	0.0941	-5994.2834
83	type1	0	0	83	1.0858	0.0917	0	1	-0.0076	0.011	0.0043	0.0114	0.9377	0.0949	-6109.1249
84	type1	0	0	84	0.9443	0.0904	0	1	-0.006	0.0109	0.0084	0.0112	1.0622	0.0946	-6066.4656
85	type1	0	0	85	0.9162	0.0887	0	1	-0.0094	0.0106	-0.0113	0.011	1.1002	0.0934	-6065.2371
86	type1	0	0	86	1.1243	0.0941	0	1	0	0.0115	-0.0018	0.0116	0.9135	0.096	-6166.2226
87	type1	0	0	87	1.2626	0.0934	0	1	0.0141	0.0123	0.0261	0.0119	0.7178	0.0934	-6133.4455
88	type1	0	0	88	1.0111	0.0917	0	1	0.0128	0.0124	0.0117	0.0118	0.9777	0.0946	-6114.3578
89	type1	0	0	89	0.9393	0.0889	0	1	-0.0018	0.0111	0.0018	0.0113	1.0632	0.0932	-6075.0503
90	type1	0	0	90	0.9138	0.0901	0	1	0.0013	0.0113	-0.0082	0.0115	1.0855	0.0951	-6076.8874
91	type1	0	0	91	1.0272	0.0931	0	1	-0.0049	0.0115	0.0261	0.0114	1.006	0.0963	-6125.5051
92	type1	0	0	92	0.8885	0.0889	0	1	-0.0046	0.0106	-4e-04	0.0109	1.0794	0.0934	-5995.5268
93	type1	0	0	93	0.9864	0.0919	0	1	0.0025	0.0117	0.0116	0.0115	1.0299	0.0956	-6121.1197
94	type1	0	0	94	0.9869	0.0912	0	1	0.0115	0.0116	-0.0068	0.0115	0.9875	0.0944	-6082.1148
95	type1	0	0	95	1.1067	0.0912	0	1	-0.0018	0.0112	-0.017	0.0113	0.8748	0.0932	-6057.3724
96	type1	0	0	96	1.0668	0.0921	0	1	8e-04	0.0119	-0.0102	0.0115	0.9446	0.0952	-6116.8795
97	type1	0	0	97	0.932	0.091	0	1	0.0092	0.0119	-0.0128	0.0116	1.0639	0.0956	-6102.9874
98	type1	0	0	98	1.0062	0.0922	0	1	0.0047	0.0119	0.0048	0.0117	1.0344	0.0956	-6173.7546
99	type1	0	0	99	1.0318	0.0878	0	1	0.0053	0.0108	-0.0112	0.0112	0.8998	0.0906	-5988.0541
100	type1	0	0	100	1.0831	0.0906	0	1	-0.0114	0.0108	0.0034	0.0111	0.9297	0.0936	-6074.8909
101	type1	0	0.25	1	0.9479	0.1049	0	1	0.2272	0.0204	0.0233	0.0167	0.9814	0.1076	-6643.0313
102	type1	0	0.25	2	0.9906	0.1064	0	1	0.2321	0.0209	0.0285	0.0172	0.9996	0.1097	-6745.3895
103	type1	0	0.25	3	0.9663	0.1098	0	1	0.2321	0.0211	0.024	0.0175	1.0955	0.1129	-6864.2576
104	type1	0	0.25	4	0.9304	0.1048	0	1	0.2449	0.0215	0.0705	0.0176	1.0594	0.1081	-6755.7201
105	type1	0	0.25	5	1.0774	0.1095	0	1	0.2741	0.0233	0.0589	0.0183	0.9271	0.1114	-6847.8341
106	type1	0	0.25	6	1.0348	0.1032	0	1	0.2319	0.0211	0.0472	0.0169	0.9123	0.1057	-6687.4395
107	type1	0	0.25	7	0.9877	0.106	0	1	0.264	0.0225	0.0371	0.0178	1.0089	0.1087	-6827.3131
108	type1	0	0.25	8	1.0283	0.1068	0	1	0.2547	0.0219	0.0266	0.0174	0.9289	0.1084	-6754.5092
109	type1	0	0.25	9	1.0953	0.1069	0	1	0.254	0.0214	0.0461	0.0174	0.8686	0.1082	-6784.7657
110	type1	0	0.25	10	1.0155	0.1064	0	1	0.2354	0.0208	0.0529	0.0173	0.9682	0.1083	-6750.5828
111	type1	0	0.25	11	0.7632	0.1071	0	1	0.2827	0.022	0.0157	0.0178	1.1838	0.1122	-6787.1205
112	type1	0	0.25	12	1.0873	0.1107	0	1	0.2434	0.0218	0.0151	0.0177	0.957	0.1125	-6875.4416
113	type1	0	0.25	13	1.0063	0.1072	0	1	0.2148	0.0207	0.0445	0.0169	1.0286	0.1103	-6779.5073
114	type1	0	0.25	14	0.9138	0.1092	0	1	0.2327	0.021	0.0559	0.0176	1.1337	0.1135	-6820.2017
115	type1	0	0.25	15	0.9031	0.1036	0	1	0.2398	0.0212	0.0229	0.017	1.0384	0.1072	-6675.8426
116	type1	0	0.25	16	0.9704	0.1067	0	1	0.2515	0.0215	0.0507	0.0175	1.0124	0.1097	-6778.3738
117	type1	0	0.25	17	0.9611	0.1078	0	1	0.2395	0.0215	0.0794	0.0174	1.0511	0.1107	-6791.7136
118	type1	0	0.25	18	0.8679	0.1046	0	1	0.2429	0.0208	0.045	0.0169	1.0722	0.1088	-6691.229
119	type1	0	0.25	19	0.856	0.1081	0	1	0.2657	0.0224	0.0422	0.0177	1.1388	0.1123	-6825.9313
120	type1	0	0.25	20	1.0464	0.1085	0	1	0.2169	0.0212	0.0535	0.0172	1.0283	0.1101	-6848.7021
121	type1	0	0.25	21	1.007	0.109	0	1	0.2618	0.022	0.0471	0.0177	0.9801	0.112	-6818.8524
122	type1	0	0.25	22	0.9596	0.1095	0	1	0.2428	0.022	0.0258	0.0175	1.0629	0.1129	-6820.4591
123	type1	0	0.25	23	0.9157	0.1038	0	1	0.2228	0.0202	0.047	0.0166	1.0339	0.1072	-6661.3461
124	type1	0	0.25	24	1.0718	0.1072	0	1	0.2814	0.0232	0.0739	0.0178	0.866	0.1083	-6773.095
125	type1	0	0.25	25	0.977	0.1086	0	1	0.2592	0.0218	0.0244	0.0177	1.0064	0.1109	-6806.8337
126	type1	0	0.25	26	0.9489	0.1064	0	1	0.2532	0.0216	0.0543	0.0177	1.0371	0.1099	-6777.971
127	type1	0	0.25	27	0.854	0.1057	0	1	0.251	0.0215	0.053	0.0174	1.1119	0.1101	-6737.3549
128	type1	0	0.25	28	1.1812	0.1077	0	1	0.2249	0.0214	0.061	0.0173	0.8279	0.108	-6765.3908
129	type1	0	0.25	29	0.9337	0.105	0	1	0.2759	0.0224	0.0729	0.0176	0.9925	0.108	-6741.9004
130	type1	0	0.25	30	1.1949	0.1081	0	1	0.2349	0.0218	0.0419	0.0174	0.8102	0.1085	-6790.9271
131	type1	0	0.25	31	0.9226	0.1075	0	1	0.2396	0.0215	0.0828	0.0174	1.0858	0.1109	-6776.0073
132	type1	0	0.25	32	1.1404	0.107	0	1	0.2797	0.0229	0.0244	0.0181	0.8129	0.1075	-6802.4457
133	type1	0	0.25	33	1.0736	0.1085	0	1	0.2745	0.0227	0.072	0.0181	0.9017	0.1107	-6814.7941
134	type1	0	0.25	34	1.0981	0.1112	0	1	0.2496	0.0221	0.0619	0.0178	0.9234	0.1124	-6841.8047
135	type1	0	0.25	35	0.7659	0.1077	0	1	0.2657	0.0223	0.068	0.0178	1.2509	0.1133	-6840.2203
136	type1	0	0.25	36	0.9379	0.1055	0	1	0.2655	0.0217	0.0749	0.0175	1.0176	0.1091	-6768.3701
137	type1	0	0.25	37	0.8332	0.1041	0	1	0.2439	0.0213	0.0629	0.017	1.0999	0.1079	-6660.8832
138	type1	0	0.25	38	1.0331	0.1066	0	1	0.2961	0.0227	0.0707	0.018	0.8859	0.1081	-6790.5373
139	type1	0	0.25	39	1.0353	0.1071	0	1	0.2387	0.0219	0.0548	0.0174	0.9693	0.1092	-6777.4126
140	type1	0	0.25	40	1.0898	0.1106	0	1	0.237	0.0218	0.0252	0.0178	0.9706	0.1126	-6869.9458
141	type1	0	0.25	41	1.0418	0.1074	0	1	0.2496	0.022	0.0246	0.0174	0.9413	0.1088	-6786.7382
142	type1	0	0.25	42	0.9672	0.1081	0	1	0.2681	0.0228	0.0709	0.018	1.0361	0.1115	-6828.8362
143	type1	0	0.25	43	1.0999	0.1088	0	1	0.2515	0.0217	0.0828	0.0177	0.874	0.1102	-6760.8704
144	type1	0	0.25	44	0.9817	0.1087	0	1	0.2523	0.022	0.0286	0.0174	0.9865	0.1115	-6757.2196
145	type1	0	0.25	45	0.8948	0.1072	0	1	0.2659	0.0224	0.0777	0.0181	1.1247	0.1114	-6835.3875
146	type1	0	0.25	46	1.0613	0.1072	0	1	0.2792	0.0225	0.0785	0.0182	0.8931	0.1088	-6792.1302
147	type1	0	0.25	47	1.0265	0.1089	0	1	0.2667	0.0226	0.0556	0.0178	0.9554	0.1108	-6818.4338
148	type1	0	0.25	48	0.9224	0.1033	0	1	0.2333	0.0208	0.0464	0.0169	1.0278	0.1068	-6680.9528
149	type1	0	0.25	49	0.867	0.1061	0	1	0.283	0.0226	0.0361	0.0181	1.1171	0.1101	-6844.6679
150	type1	0	0.25	50	0.9055	0.1086	0	1	0.2541	0.022	0.0461	0.0177	1.1173	0.1123	-6834.7823
151	type1	0	0.25	51	1.1332	0.1073	0	1	0.2686	0.0225	0.0282	0.0179	0.8325	0.1081	-6805.0894
152	type1	0	0.25	52	1.0591	0.1078	0	1	0.2743	0.0225	0.0484	0.018	0.9267	0.1092	-6854.2559
153	type1	0	0.25	53	0.8601	0.1105	0	1	0.2388	0.0217	0.0708	0.0176	1.1875	0.1156	-6826.1215
154	type1	0	0.25	54	0.8916	0.1093	0	1	0.2243	0.0216	0.0299	0.0175	1.1831	0.1138	-6831.4666
155	type1	0	0.25	55	0.9941	0.1077	0	1	0.2262	0.0213	0.0302	0.0174	1.0537	0.1108	-6816.2754
156	type1	0	0.25	56	0.9436	0.1042	0	1	0.2498	0.0211	0.0377	0.0172	0.9886	0.1071	-6698.1126
157	type1	0	0.25	57	1.0345	0.1067	0	1	0.2107	0.0211	0.0357	0.0168	0.9817	0.1087	-6737.2957
158	type1	0	0.25	58	0.8825	0.1087	0	1	0.2681	0.0218	0.0598	0.0179	1.1186	0.1127	-6838.5552
159	type1	0	0.25	59	1.0389	0.1086	0	1	0.25	0.0216	0.0811	0.0178	0.9723	0.1106	-6817.8197
160	type1	0	0.25	60	1.0333	0.1072	0	1	0.2611	0.022	0.016	0.0177	0.9486	0.1091	-6810.9936
161	type1	0	0.25	61	1.0426	0.111	0	1	0.2754	0.0227	0.0351	0.0184	0.9818	0.1134	-6900.2627
162	type1	0	0.25	62	1.0742	0.1075	0	1	0.2489	0.0214	0.0697	0.0175	0.8873	0.1092	-6747.2854
163	type1	0	0.25	63	0.953	0.107	0	1	0.2708	0.0223	0.0646	0.018	1.0458	0.1105	-6845.3438
164	type1	0	0.25	64	0.984	0.1045	0	1	0.2463	0.0215	0.0927	0.0175	1.018	0.1071	-6786.5649
165	type1	0	0.25	65	0.9982	0.1091	0	1	0.2233	0.0203	0.0639	0.0174	1.0465	0.1121	-6816.5117
166	type1	0	0.25	66	1.0984	0.1074	0	1	0.2415	0.0206	0.042	0.0174	0.8848	0.1086	-6782.0921
167	type1	0	0.25	67	0.8358	0.1054	0	1	0.2271	0.0206	0.0455	0.0168	1.1406	0.1101	-6704.8452
168	type1	0	0.25	68	1.1694	0.1061	0	1	0.2342	0.0212	0.036	0.0174	0.8272	0.1068	-6774.7243
169	type1	0	0.25	69	1.0327	0.1085	0	1	0.2495	0.0222	0.0505	0.0178	0.986	0.1106	-6820.9468
170	type1	0	0.25	70	0.9852	0.1082	0	1	0.2525	0.0216	0.0276	0.0176	1.006	0.1111	-6794.8207
171	type1	0	0.25	71	0.8698	0.1052	0	1	0.2378	0.0209	0.0316	0.017	1.0895	0.1093	-6709.9989
172	type1	0	0.25	72	0.7332	0.1075	0	1	0.2618	0.0223	0.029	0.0177	1.2775	0.1134	-6816.7047
173	type1	0	0.25	73	1.1206	0.1065	0	1	0.2706	0.0219	0.0593	0.0178	0.8212	0.1073	-6778.0579
174	type1	0	0.25	74	0.9544	0.1063	0	1	0.272	0.022	0.0899	0.0177	0.999	0.1089	-6775.7651
175	type1	0	0.25	75	1.0521	0.1085	0	1	0.2439	0.0218	0.0821	0.0178	0.97	0.1106	-6808.0933
176	type1	0	0.25	76	1.016	0.1103	0	1	0.2715	0.0228	0.0725	0.0185	1.0051	0.1131	-6853.5214
177	type1	0	0.25	77	0.9135	0.1062	0	1	0.2273	0.0211	0.0376	0.0173	1.1122	0.1101	-6774.0935
178	type1	0	0.25	78	0.7946	0.1078	0	1	0.2465	0.0214	0.0625	0.0174	1.242	0.1129	-6844.8058
179	type1	0	0.25	79	1.0927	0.1068	0	1	0.2264	0.0209	0.0679	0.0173	0.903	0.1084	-6741.0035
180	type1	0	0.25	80	1.0388	0.1054	0	1	0.2333	0.0211	0.0254	0.0172	0.9319	0.1073	-6716.4784
181	type1	0	0.25	81	0.9855	0.1066	0	1	0.2527	0.0216	0.0627	0.0175	0.9988	0.1092	-6787.8164
182	type1	0	0.25	82	1.1159	0.1085	0	1	0.2334	0.0219	0.0328	0.0177	0.9348	0.1105	-6843.1351
183	type1	0	0.25	83	0.9785	0.109	0	1	0.2597	0.0223	0.0462	0.0181	1.0508	0.1126	-6859.9257
184	type1	0	0.25	84	0.89	0.1063	0	1	0.2684	0.0225	0.0301	0.0178	1.0874	0.1102	-6788.3907
185	type1	0	0.25	85	1.2436	0.11	0	1	0.2851	0.0229	0.0451	0.0184	0.7247	0.1092	-6851.3342
186	type1	0	0.25	86	0.8955	0.1067	0	1	0.2563	0.0219	0.0515	0.0175	1.1073	0.1107	-6825.1496
187	type1	0	0.25	87	0.9593	0.1047	0	1	0.2719	0.0225	0.0488	0.0179	0.983	0.1076	-6744.3998
188	type1	0	0.25	88	0.9716	0.1073	0	1	0.2624	0.022	0.058	0.0177	0.9977	0.1103	-6782.7734
189	type1	0	0.25	89	0.8843	0.1092	0	1	0.2583	0.0217	0.0785	0.0175	1.1178	0.1134	-6830.9473
190	type1	0	0.25	90	1.1068	0.1087	0	1	0.2379	0.0216	0.0412	0.0174	0.9144	0.1107	-6824.4556
191	type1	0	0.25	91	1.2122	0.1094	0	1	0.2451	0.0215	0.0852	0.0177	0.7846	0.1096	-6797.4289
192	type1	0	0.25	92	0.8544	0.1066	0	1	0.2534	0.0216	0.0488	0.0177	1.158	0.1112	-6815.6503
193	type1	0	0.25	93	1.0144	0.1104	0	1	0.2315	0.0213	0.036	0.0175	1.039	0.1134	-6848.404
194	type1	0	0.25	94	0.9755	0.1084	0	1	0.2673	0.0223	0.0534	0.018	1.0223	0.1112	-6829.7696
195	type1	0	0.25	95	1.0963	0.1079	0	1	0.2497	0.0219	0.0154	0.0177	0.9266	0.1098	-6851.816
196	type1	0	0.25	96	0.9935	0.1068	0	1	0.2661	0.0222	0.0592	0.0178	0.9743	0.1092	-6783.7104
197	type1	0	0.25	97	0.9626	0.1068	0	1	0.2517	0.0216	0.0325	0.0178	1.045	0.1104	-6806.7442
198	type1	0	0.25	98	1.0202	0.1085	0	1	0.2814	0.0227	0.0404	0.0183	0.9666	0.1109	-6849.0804
199	type1	0	0.25	99	0.9099	0.105	0	1	0.2935	0.0228	0.0443	0.0179	1.0168	0.1081	-6791.5428
200	type1	0	0.25	100	1.0309	0.1098	0	1	0.2709	0.0223	0.0569	0.018	0.9638	0.1117	-6850.7897
201	type1	0	0.5	1	0.9574	0.118	0	1	0.4905	0.0293	0.0485	0.022	1.0371	0.1213	-7273.868
202	type1	0	0.5	2	0.8868	0.1182	0	1	0.4964	0.0294	0.056	0.0219	1.0897	0.1221	-7259.0656
203	type1	0	0.5	3	1.1792	0.1199	0	1	0.4708	0.0294	0.0652	0.0218	0.8351	0.1199	-7281.4503
204	type1	0	0.5	4	0.9655	0.1166	0	1	0.5182	0.03	0.0797	0.0218	0.9624	0.1188	-7243.8206
205	type1	0	0.5	5	1.2131	0.1201	0	1	0.4911	0.0303	0.0433	0.022	0.7918	0.1198	-7313.5718
206	type1	0	0.5	6	0.882	0.1193	0	1	0.4858	0.0296	0.0885	0.0218	1.1307	0.123	-7285.792
207	type1	0	0.5	7	1.1404	0.1181	0	1	0.5365	0.0309	0.0325	0.0225	0.8064	0.1184	-7293.4292
208	type1	0	0.5	8	1.0823	0.1199	0	1	0.536	0.0309	0.0879	0.0227	0.8948	0.1219	-7328.9997
209	type1	0	0.5	9	1.0919	0.1231	0	1	0.4972	0.0302	0.0611	0.0222	0.9315	0.124	-7346.7661
210	type1	0	0.5	10	0.7438	0.1199	0	1	0.5265	0.0307	0.0721	0.0223	1.2738	0.1256	-7361.0917
211	type1	0	0.5	11	0.9371	0.117	0	1	0.5176	0.0296	0.0726	0.022	1.0156	0.1202	-7282.1341
212	type1	0	0.5	12	0.8054	0.1159	0	1	0.4856	0.0292	0.071	0.0212	1.1332	0.1196	-7174.0708
213	type1	0	0.5	13	1.0242	0.1179	0	1	0.56	0.0308	0.0771	0.0224	0.8868	0.1191	-7301.6836
214	type1	0	0.5	14	1.0661	0.1184	0	1	0.4835	0.0299	0.0639	0.0218	0.9332	0.1195	-7271.1089
215	type1	0	0.5	15	1.1182	0.1229	0	1	0.4895	0.0298	0.0123	0.0225	0.9365	0.1243	-7371.9503
216	type1	0	0.5	16	1.0317	0.1186	0	1	0.5004	0.0299	0.0186	0.0218	0.9415	0.1199	-7287.0254
217	type1	0	0.5	17	0.9933	0.1202	0	1	0.5441	0.0315	0.0679	0.0228	0.9933	0.1229	-7344.7083
218	type1	0	0.5	18	1.1432	0.1206	0	1	0.4928	0.0296	0.0859	0.0221	0.8354	0.121	-7258.2255
219	type1	0	0.5	19	0.9674	0.1209	0	1	0.5013	0.0301	0.0238	0.0218	1.0092	0.1235	-7276.4436
220	type1	0	0.5	20	0.8738	0.1193	0	1	0.5367	0.0312	0.0745	0.0228	1.1401	0.1234	-7355.9743
221	type1	0	0.5	21	1.0614	0.119	0	1	0.5321	0.0307	0.0821	0.0226	0.8995	0.1202	-7297.1135
222	type1	0	0.5	22	1.0283	0.1206	0	1	0.5255	0.0308	0.0549	0.0222	0.9463	0.1222	-7324.4505
223	type1	0	0.5	23	0.9521	0.1145	0	1	0.4719	0.0286	0.0451	0.0213	0.9974	0.1173	-7186.6314
224	type1	0	0.5	24	0.8273	0.1173	0	1	0.5396	0.0305	0.0407	0.0225	1.156	0.1216	-7347.0948
225	type1	0	0.5	25	0.8819	0.1209	0	1	0.5112	0.0302	0.0397	0.0222	1.1421	0.1244	-7352.9173
226	type1	0	0.5	26	1.1881	0.1192	0	1	0.5384	0.0311	0.0309	0.0225	0.7685	0.1188	-7327.5032
227	type1	0	0.5	27	1.0628	0.1195	0	1	0.5227	0.0305	0.051	0.0223	0.9215	0.1204	-7349.8706
228	type1	0	0.5	28	0.8645	0.1225	0	1	0.49	0.0298	0.0811	0.0221	1.1744	0.1272	-7327.5892
229	type1	0	0.5	29	0.8843	0.1215	0	1	0.471	0.0299	0.0196	0.022	1.1939	0.1257	-7335.705
230	type1	0	0.5	30	0.973	0.1197	0	1	0.476	0.0296	0.0171	0.0219	1.0703	0.1224	-7320.0792
231	type1	0	0.5	31	0.9354	0.116	0	1	0.491	0.029	0.0341	0.0215	1.0047	0.1187	-7209.9941
232	type1	0	0.5	32	1.0449	0.1185	0	1	0.4446	0.0288	0.0334	0.0211	0.9709	0.12	-7235.915
233	type1	0	0.5	33	0.8557	0.1204	0	1	0.5203	0.0298	0.052	0.0224	1.1511	0.1245	-7352.2656
234	type1	0	0.5	34	1.0874	0.1217	0	1	0.4975	0.0298	0.0895	0.0223	0.9374	0.1229	-7342.483
235	type1	0	0.5	35	1.0412	0.1184	0	1	0.5118	0.0299	0.0149	0.0222	0.9374	0.1199	-7313.3181
236	type1	0	0.5	36	1.0419	0.1228	0	1	0.537	0.0308	0.0444	0.023	0.974	0.1248	-7394.2241
237	type1	0	0.5	37	1.1062	0.1196	0	1	0.5089	0.0299	0.0747	0.0221	0.8507	0.1203	-7272.1747
238	type1	0	0.5	38	0.9469	0.119	0	1	0.5272	0.0305	0.066	0.0225	1.0541	0.1223	-7359.6006
239	type1	0	0.5	39	0.9612	0.1163	0	1	0.4896	0.0295	0.0985	0.0218	1.0448	0.1188	-7291.3114
240	type1	0	0.5	40	1.021	0.1219	0	1	0.4654	0.0284	0.0739	0.022	1.0345	0.1242	-7342.3967
241	type1	0	0.5	41	1.1018	0.1198	0	1	0.4773	0.0283	0.0336	0.0219	0.8964	0.1207	-7298.5452
242	type1	0	0.5	42	0.8352	0.1174	0	1	0.4671	0.0285	0.0447	0.0212	1.1427	0.1218	-7219.1695
243	type1	0	0.5	43	1.1866	0.1172	0	1	0.4792	0.0292	0.0371	0.0219	0.8042	0.1174	-7269.9711
244	type1	0	0.5	44	1.0232	0.1203	0	1	0.5055	0.0305	0.0475	0.0223	0.9921	0.1222	-7325.3913
245	type1	0	0.5	45	0.9934	0.1198	0	1	0.4806	0.029	0.027	0.0218	1.0122	0.1225	-7283.5428
246	type1	0	0.5	46	0.8907	0.1171	0	1	0.4738	0.0285	0.0245	0.0213	1.0698	0.1205	-7216.5992
247	type1	0	0.5	47	0.6888	0.1194	0	1	0.5152	0.0303	0.0321	0.0221	1.3187	0.1253	-7316.7443
248	type1	0	0.5	48	1.1488	0.1179	0	1	0.5108	0.0296	0.0562	0.0221	0.802	0.1181	-7280.2492
249	type1	0	0.5	49	0.9737	0.1187	0	1	0.53	0.0302	0.0967	0.0222	0.9816	0.1207	-7303.3408
250	type1	0	0.5	50	1.0405	0.1197	0	1	0.494	0.03	0.0839	0.0222	0.972	0.1217	-7297.8255
251	type1	0	0.5	51	1.0071	0.1225	0	1	0.5285	0.031	0.0785	0.0231	1.0206	0.1253	-7354.7643
252	type1	0	0.5	52	0.8921	0.1182	0	1	0.4647	0.029	0.0271	0.0217	1.1431	0.122	-7273.1928
253	type1	0	0.5	53	0.7543	0.1197	0	1	0.4948	0.0293	0.0708	0.0218	1.2804	0.1251	-7356.6608
254	type1	0	0.5	54	1.1267	0.1183	0	1	0.4632	0.0286	0.085	0.0218	0.8694	0.1191	-7234.2742
255	type1	0	0.5	55	1.0784	0.1166	0	1	0.48	0.0289	0.0198	0.0217	0.8841	0.1177	-7217.4094
256	type1	0	0.5	56	0.9933	0.1187	0	1	0.5244	0.0303	0.0603	0.0222	0.9746	0.1207	-7316.9118
257	type1	0	0.5	57	1.1434	0.1208	0	1	0.4866	0.0303	0.0273	0.0223	0.9155	0.1222	-7364.1682
258	type1	0	0.5	58	0.9855	0.1211	0	1	0.5158	0.0305	0.0468	0.0227	1.0501	0.1243	-7374.5067
259	type1	0	0.5	59	0.8487	0.1174	0	1	0.5073	0.0301	0.0216	0.022	1.1314	0.1214	-7265.0738
260	type1	0	0.5	60	1.2706	0.1216	0	1	0.5443	0.031	0.038	0.0229	0.6944	0.1202	-7352.8962
261	type1	0	0.5	61	0.8686	0.1185	0	1	0.525	0.0304	0.0618	0.0221	1.1192	0.1224	-7348.2102
262	type1	0	0.5	62	0.9512	0.1154	0	1	0.532	0.0305	0.0522	0.0223	0.9798	0.118	-7241.8392
263	type1	0	0.5	63	0.987	0.1192	0	1	0.5058	0.0299	0.0625	0.0221	0.9909	0.1217	-7289.7041
264	type1	0	0.5	64	0.8853	0.1218	0	1	0.5173	0.0299	0.0893	0.022	1.1117	0.1255	-7358.7925
265	type1	0	0.5	65	1.1303	0.1209	0	1	0.4912	0.0297	0.0371	0.0219	0.8781	0.1222	-7331.1507
266	type1	0	0.5	66	1.2712	0.1212	0	1	0.4935	0.0295	0.0938	0.0222	0.7194	0.1202	-7298.1196
267	type1	0	0.5	67	0.8326	0.1184	0	1	0.4902	0.0294	0.0395	0.0219	1.1892	0.1231	-7313.3523
268	type1	0	0.5	68	1.0217	0.123	0	1	0.4789	0.0296	0.0262	0.0221	1.0409	0.1255	-7367.7141
269	type1	0	0.5	69	0.9452	0.1205	0	1	0.5352	0.0309	0.0522	0.0226	1.0477	0.1232	-7348.3232
270	type1	0	0.5	70	1.0866	0.1199	0	1	0.5066	0.0301	8e-04	0.0223	0.9332	0.1217	-7364.033
271	type1	0	0.5	71	1.006	0.1187	0	1	0.5226	0.0303	0.0734	0.0224	0.9671	0.1206	-7299.7854
272	type1	0	0.5	72	0.9762	0.1183	0	1	0.4989	0.0298	0.0216	0.0223	1.0381	0.1215	-7311.0311
273	type1	0	0.5	73	1.0363	0.1202	0	1	0.5511	0.0312	0.0405	0.0231	0.9523	0.1221	-7372.3837
274	type1	0	0.5	74	0.9282	0.116	0	1	0.5405	0.0304	0.0494	0.0221	0.9953	0.1184	-7283.0095
275	type1	0	0.5	75	0.9673	0.1218	0	1	0.5214	0.0302	0.0664	0.0225	1.0396	0.1243	-7362.0581
276	type1	0	0.5	76	1.0343	0.1202	0	1	0.5042	0.0299	0.0233	0.0222	0.9482	0.1219	-7290.6471
277	type1	0	0.5	77	0.992	0.1188	0	1	0.5124	0.0305	0.0423	0.0221	1.0024	0.1213	-7334.0811
278	type1	0	0.5	78	0.9446	0.1224	0	1	0.5595	0.0323	0.0642	0.023	1.0727	0.1254	-7427.0786
279	type1	0	0.5	79	0.9824	0.1192	0	1	0.5029	0.03	-4e-04	0.0221	1.0225	0.1219	-7331.9899
280	type1	0	0.5	80	0.9529	0.1174	0	1	0.5369	0.0305	0.0657	0.0221	0.9607	0.1195	-7242.5848
281	type1	0	0.5	81	1.0305	0.1167	0	1	0.5225	0.0302	0.0335	0.022	0.8893	0.118	-7230.749
282	type1	0	0.5	82	0.8643	0.1151	0	1	0.4896	0.0289	0.0548	0.0214	1.0867	0.1191	-7222.0834
283	type1	0	0.5	83	1.087	0.1201	0	1	0.5285	0.0305	0.0447	0.0223	0.896	0.1212	-7369.698
284	type1	0	0.5	84	1.0742	0.1195	0	1	0.4992	0.0299	0.0309	0.0218	0.8905	0.1204	-7271.1993
285	type1	0	0.5	85	0.9527	0.1195	0	1	0.568	0.0311	0.0989	0.0226	0.9682	0.1218	-7337.7102
286	type1	0	0.5	86	0.9156	0.1163	0	1	0.527	0.0307	0.0434	0.0221	1.0049	0.1182	-7205.9247
287	type1	0	0.5	87	0.8904	0.1207	0	1	0.4761	0.0291	0.0264	0.0221	1.1807	0.1247	-7367.206
288	type1	0	0.5	88	1.1152	0.1208	0	1	0.4427	0.0287	0.0271	0.0217	0.9468	0.1225	-7295.4208
289	type1	0	0.5	89	0.9836	0.1221	0	1	0.5398	0.0312	0.0742	0.0228	1.0229	0.1248	-7383.7129
290	type1	0	0.5	90	1.1208	0.1199	0	1	0.4903	0.0294	0.0087	0.0221	0.8678	0.1213	-7280.2541
291	type1	0	0.5	91	1.0192	0.119	0	1	0.5412	0.031	0.0863	0.0224	0.9372	0.1205	-7315.6831
292	type1	0	0.5	92	0.953	0.1197	0	1	0.5363	0.0305	0.1105	0.0229	1.0355	0.1224	-7337.076
293	type1	0	0.5	93	1.0937	0.1217	0	1	0.492	0.0294	0.0651	0.0223	0.9436	0.1239	-7366.0152
294	type1	0	0.5	94	1.0383	0.1194	0	1	0.4401	0.029	0.0491	0.0214	1.0274	0.1213	-7281.2617
295	type1	0	0.5	95	1.0182	0.1187	0	1	0.4828	0.029	0.054	0.0216	0.9553	0.121	-7257.063
296	type1	0	0.5	96	1.1795	0.1194	0	1	0.4508	0.0283	0.0913	0.0222	0.882	0.1201	-7292.4592
297	type1	0	0.5	97	0.897	0.12	0	1	0.4811	0.0298	0.0633	0.0221	1.17	0.1238	-7356.1193
298	type1	0	0.5	98	0.8766	0.122	0	1	0.497	0.0297	0.071	0.0222	1.1584	0.1265	-7344.5383
299	type1	0	0.5	99	0.8399	0.1207	0	1	0.5413	0.0308	0.0533	0.0228	1.179	0.1249	-7399.4566
300	type1	0	0.5	100	1.1724	0.1177	0	1	0.4666	0.0289	0.0582	0.0217	0.8165	0.1177	-7238.8595
301	type1	0	0.75	1	1.2131	0.1286	0	1	0.8063	0.0386	0.031	0.0265	0.734	0.1276	-7735.1331
302	type1	0	0.75	2	1.0747	0.129	0	1	0.768	0.0376	0.0554	0.0259	0.9072	0.1295	-7741.6333
303	type1	0	0.75	3	0.8724	0.1321	0	1	0.7408	0.0371	0.0908	0.0259	1.1571	0.1365	-7723.4236
304	type1	0	0.75	4	0.8651	0.1311	0	1	0.7237	0.0375	0.0114	0.0259	1.2095	0.1353	-7736.636
305	type1	0	0.75	5	0.9508	0.1291	0	1	0.7322	0.0371	0.0061	0.0258	1.0816	0.1318	-7720.2214
306	type1	0	0.75	6	0.9305	0.1258	0	1	0.7328	0.0362	0.0296	0.0253	1.0208	0.1284	-7624.7644
307	type1	0	0.75	7	1.0549	0.1282	0	1	0.679	0.0357	0.0318	0.0248	0.9651	0.1294	-7640.5909
308	type1	0	0.75	8	0.8451	0.13	0	1	0.7723	0.0371	0.0464	0.0263	1.167	0.1341	-7762.417
309	type1	0	0.75	9	1.1133	0.1326	0	1	0.7489	0.0373	0.0887	0.0263	0.9195	0.1333	-7759.9331
310	type1	0	0.75	10	1.0558	0.1276	0	1	0.7515	0.0369	0.0157	0.0259	0.9285	0.1286	-7709.9
311	type1	0	0.75	11	1.0497	0.1323	0	1	0.7927	0.038	0.0583	0.0269	0.9587	0.1339	-7780.6953
312	type1	0	0.75	12	1.1383	0.1295	0	1	0.7689	0.0376	0.0708	0.026	0.817	0.1294	-7690.4152
313	type1	0	0.75	13	0.9287	0.1287	0	1	0.782	0.0377	0.0666	0.0264	1.0727	0.1319	-7764.6658
314	type1	0	0.75	14	0.9338	0.1261	0	1	0.7412	0.037	0.1028	0.0257	1.0727	0.1287	-7702.3422
315	type1	0	0.75	15	1.0396	0.1322	0	1	0.7095	0.0358	0.0788	0.0258	1.0205	0.134	-7755.2316
316	type1	0	0.75	16	1.0978	0.1301	0	1	0.7157	0.0355	0.0238	0.0257	0.916	0.1309	-7716.13
317	type1	0	0.75	17	0.86	0.1272	0	1	0.7077	0.0355	0.0424	0.025	1.1213	0.1311	-7633.0968
318	type1	0	0.75	18	1.1989	0.1262	0	1	0.7248	0.0363	0.041	0.0257	0.7865	0.1259	-7664.7004
319	type1	0	0.75	19	1.0006	0.13	0	1	0.7639	0.0379	0.0455	0.0262	1.0085	0.132	-7725.8505
320	type1	0	0.75	20	0.9938	0.1295	0	1	0.7135	0.0359	0.0296	0.0256	1.0229	0.1323	-7682.0436
321	type1	0	0.75	21	0.9017	0.1273	0	1	0.7098	0.0354	0.0194	0.025	1.0683	0.1304	-7629.7398
322	type1	0	0.75	22	0.669	0.129	0	1	0.7672	0.0375	0.0386	0.0259	1.3322	0.1349	-7711.9841
323	type1	0	0.75	23	1.1651	0.1277	0	1	0.7526	0.0367	0.0535	0.0259	0.7996	0.1274	-7692.3779
324	type1	0	0.75	24	0.9812	0.1288	0	1	0.788	0.0375	0.0971	0.0261	0.9776	0.1306	-7724.1944
325	type1	0	0.75	25	1.0424	0.1284	0	1	0.7508	0.0374	0.0862	0.026	0.9523	0.1301	-7687.5165
326	type1	0	0.75	26	1.0143	0.1327	0	1	0.7912	0.0386	0.0805	0.0271	1.0144	0.1353	-7759.1439
327	type1	0	0.75	27	0.8838	0.1283	0	1	0.7082	0.0363	0.0185	0.0256	1.1594	0.132	-7680.6634
328	type1	0	0.75	28	0.7208	0.129	0	1	0.7423	0.0363	0.0786	0.0256	1.3082	0.1347	-7758.076
329	type1	0	0.75	29	1.1608	0.1277	0	1	0.6945	0.0355	0.0998	0.0255	0.841	0.1279	-7626.5475
330	type1	0	0.75	30	1.1172	0.1259	0	1	0.7194	0.0358	0.0151	0.0255	0.8456	0.1262	-7614.3623
331	type1	0	0.75	31	1.0182	0.1281	0	1	0.7977	0.0379	0.0561	0.0262	0.9304	0.1295	-7729.4576
332	type1	0	0.75	32	1.1475	0.1309	0	1	0.7408	0.0379	0.0166	0.0263	0.9151	0.1321	-7772.9355
333	type1	0	0.75	33	0.9857	0.1308	0	1	0.7725	0.0379	0.0457	0.0267	1.0501	0.1338	-7778.1362
334	type1	0	0.75	34	0.8287	0.1268	0	1	0.7488	0.0372	0.0205	0.0256	1.1529	0.1309	-7654.1262
335	type1	0	0.75	35	1.2764	0.1315	0	1	0.8037	0.0385	0.0344	0.0268	0.6947	0.1299	-7764.049
336	type1	0	0.75	36	0.833	0.1279	0	1	0.789	0.038	0.0689	0.0259	1.142	0.1318	-7754.0769
337	type1	0	0.75	37	0.9594	0.1244	0	1	0.786	0.0378	0.056	0.0261	0.9727	0.1268	-7644.9836
338	type1	0	0.75	38	1.0159	0.1292	0	1	0.7479	0.037	0.0638	0.0258	0.9674	0.131	-7691.5306
339	type1	0	0.75	39	0.8797	0.1321	0	1	0.7757	0.0373	0.0939	0.0259	1.1169	0.1356	-7781.1979
340	type1	0	0.75	40	1.1673	0.1307	0	1	0.7427	0.0369	0.0382	0.0258	0.8335	0.1314	-7736.3462
341	type1	0	0.75	41	1.3204	0.1308	0	1	0.7393	0.0366	0.101	0.026	0.669	0.1288	-7697.9773
342	type1	0	0.75	42	0.808	0.1282	0	1	0.7359	0.0366	0.0321	0.0257	1.2144	0.1329	-7715.5736
343	type1	0	0.75	43	1.0078	0.1332	0	1	0.7274	0.037	0.017	0.0261	1.062	0.1357	-7778.6825
344	type1	0	0.75	44	0.9063	0.1303	0	1	0.8031	0.0386	0.0488	0.0266	1.0839	0.1333	-7760.4379
345	type1	0	0.75	45	1.0665	0.1295	0	1	0.765	0.0375	-0.0088	0.0262	0.9472	0.1313	-7768.9837
346	type1	0	0.75	46	1.0044	0.1283	0	1	0.7749	0.0376	0.0767	0.0263	0.9696	0.1298	-7699.7262
347	type1	0	0.75	47	0.9939	0.1279	0	1	0.7502	0.0373	0.0104	0.0263	1.0251	0.1307	-7716.731
348	type1	0	0.75	48	1.0635	0.1298	0	1	0.8176	0.0388	0.0381	0.0271	0.9253	0.1311	-7782.0404
349	type1	0	0.75	49	0.9493	0.1247	0	1	0.7814	0.0373	0.0549	0.0257	0.9716	0.1266	-7670.6653
350	type1	0	0.75	50	0.9133	0.1314	0	1	0.7672	0.0372	0.0763	0.0263	1.1022	0.1347	-7761.2271
351	type1	0	0.75	51	1.0132	0.1299	0	1	0.7625	0.0376	0.0152	0.0261	0.9684	0.1315	-7699.6669
352	type1	0	0.75	52	1.0036	0.1289	0	1	0.7743	0.0381	0.0354	0.026	0.9897	0.131	-7755.7261
353	type1	0	0.75	53	0.9192	0.1315	0	1	0.8307	0.0398	0.0719	0.0268	1.0808	0.1345	-7818.2515
354	type1	0	0.75	54	0.9795	0.1289	0	1	0.7649	0.0376	-0.0133	0.0261	1.026	0.1315	-7754.9852
355	type1	0	0.75	55	0.9125	0.1259	0	1	0.7995	0.0377	0.0711	0.0258	0.979	0.1281	-7631.2582
356	type1	0	0.75	56	1.0217	0.1255	0	1	0.7658	0.0372	0.0292	0.0256	0.8981	0.1267	-7620.8346
357	type1	0	0.75	57	0.8671	0.1244	0	1	0.7305	0.0358	0.0557	0.0251	1.0815	0.1282	-7622.7653
358	type1	0	0.75	58	1.0434	0.1298	0	1	0.7835	0.0378	0.044	0.0261	0.94	0.1312	-7778.6807
359	type1	0	0.75	59	1.0738	0.1292	0	1	0.7523	0.0372	0.0274	0.0257	0.8895	0.1297	-7683.0801
360	type1	0	0.75	60	0.9296	0.1288	0	1	0.8375	0.0385	0.108	0.0265	0.9827	0.1311	-7751.2974
361	type1	0	0.75	61	0.8767	0.1243	0	1	0.7827	0.0378	0.049	0.0257	1.0248	0.1262	-7582.1105
362	type1	0	0.75	62	0.9116	0.1303	0	1	0.7186	0.0364	0.0251	0.0259	1.1605	0.1338	-7767.4607
363	type1	0	0.75	63	1.1539	0.131	0	1	0.677	0.0359	0.0287	0.0255	0.923	0.1322	-7704.7886
364	type1	0	0.75	64	0.9732	0.1325	0	1	0.8119	0.039	0.0724	0.0268	1.0255	0.135	-7796.0057
365	type1	0	0.75	65	1.1513	0.1288	0	1	0.7341	0.0365	0.005	0.0258	0.8296	0.1297	-7666.0663
366	type1	0	0.75	66	1.0255	0.1283	0	1	0.798	0.0383	0.0877	0.0262	0.9308	0.1296	-7722.8851
367	type1	0	0.75	67	0.9516	0.1287	0	1	0.7824	0.0376	0.127	0.0267	1.0413	0.1311	-7725.7039
368	type1	0	0.75	68	1.1107	0.132	0	1	0.7474	0.0369	0.0592	0.0263	0.9277	0.1338	-7782.0586
369	type1	0	0.75	69	1.0359	0.129	0	1	0.6896	0.0364	0.0508	0.0253	1.0225	0.1306	-7685.9309
370	type1	0	0.75	70	1.0227	0.1287	0	1	0.7363	0.0365	0.0467	0.0255	0.9476	0.1307	-7674.2092
371	type1	0	0.75	71	1.1927	0.1289	0	1	0.6828	0.0354	0.0982	0.026	0.878	0.1292	-7685.1131
372	type1	0	0.75	72	0.8677	0.1298	0	1	0.7402	0.0374	0.0595	0.0261	1.1978	0.1339	-7771.6448
373	type1	0	0.75	73	0.8625	0.1324	0	1	0.7594	0.0375	0.0689	0.0262	1.172	0.1369	-7765.6267
374	type1	0	0.75	74	0.83	0.1306	0	1	0.8033	0.0382	0.0547	0.0268	1.1909	0.1348	-7810.2128
375	type1	0	0.75	75	1.1584	0.1277	0	1	0.7093	0.0361	0.0585	0.0255	0.8322	0.1276	-7640.9313
376	type1	0	0.75	76	0.7931	0.1283	0	1	0.7466	0.0364	0.05	0.0255	1.1861	0.1337	-7691.6715
377	type1	0	0.75	77	1.0273	0.1345	0	1	0.7195	0.0367	0.0586	0.0263	1.0784	0.137	-7811.1255
378	type1	0	0.75	78	0.8917	0.133	0	1	0.754	0.037	0.0177	0.0261	1.1338	0.1363	-7760.6404
379	type1	0	0.75	79	1.0046	0.1281	0	1	0.7081	0.0357	0.0211	0.0255	1.0202	0.13	-7705.7955
380	type1	0	0.75	80	0.9616	0.1307	0	1	0.7988	0.0382	0.0454	0.0265	1.033	0.1328	-7796.2304
381	type1	0	0.75	81	0.9909	0.1288	0	1	0.7595	0.0373	0.0765	0.0258	0.9764	0.1302	-7689.7244
382	type1	0	0.75	82	1.2588	0.1333	0	1	0.685	0.036	0.0523	0.0258	0.8396	0.1327	-7765.9076
383	type1	0	0.75	83	0.9917	0.1303	0	1	0.849	0.039	0.0646	0.0271	0.9724	0.1327	-7826.436
384	type1	0	0.75	84	1.2425	0.1276	0	1	0.6737	0.0348	0.0318	0.0251	0.7646	0.1264	-7631.1888
385	type1	0	0.75	85	0.9337	0.1255	0	1	0.7621	0.0376	0.0419	0.0255	0.9999	0.1276	-7615.9008
386	type1	0	0.75	86	1.1173	0.13	0	1	0.747	0.0373	0.0119	0.0259	0.8821	0.1306	-7720.2538
387	type1	0	0.75	87	1.1273	0.1323	0	1	0.6834	0.0358	0.0285	0.0255	0.965	0.1336	-7759.6544
388	type1	0	0.75	88	0.8128	0.1233	0	1	0.7255	0.0358	0.0757	0.025	1.1166	0.1276	-7566.5526
389	type1	0	0.75	89	1.0724	0.1304	0	1	0.7229	0.0369	0.0101	0.0261	0.9888	0.1326	-7741.7252
390	type1	0	0.75	90	0.825	0.1259	0	1	0.7985	0.0373	0.0466	0.0258	1.0859	0.1296	-7682.1325
391	type1	0	0.75	91	1.1766	0.1285	0	1	0.7166	0.0365	0.0405	0.0254	0.8025	0.1279	-7629.8346
392	type1	0	0.75	92	0.8883	0.1251	0	1	0.7317	0.0365	0.0651	0.0256	1.0989	0.1288	-7643.7747
393	type1	0	0.75	93	1.1018	0.1329	0	1	0.8025	0.0395	0.0016	0.027	0.9472	0.1339	-7842.6348
394	type1	0	0.75	94	1.0552	0.1281	0	1	0.7206	0.0367	0.0273	0.0253	0.9396	0.1286	-7676.2908
395	type1	0	0.75	95	1.0358	0.1297	0	1	0.7829	0.0379	0.058	0.0263	0.9469	0.1314	-7744.168
396	type1	0	0.75	96	1.0248	0.1295	0	1	0.8061	0.0385	0.0854	0.0263	0.9295	0.1312	-7740.5684
397	type1	0	0.75	97	1.1735	0.128	0	1	0.7154	0.0359	0.0256	0.0257	0.8334	0.1278	-7692.5542
398	type1	0	0.75	98	1.1582	0.1327	0	1	0.7717	0.0383	0.0097	0.0263	0.8536	0.1324	-7763.7335
399	type1	0	0.75	99	1.1718	0.1302	0	1	0.7106	0.036	0.0185	0.0256	0.8556	0.1307	-7721.0107
400	type1	0	0.75	100	1.0923	0.135	0	1	0.738	0.0376	0.102	0.0261	0.9832	0.1358	-7805.2152
401	type1	0	1	1	1.1417	0.1415	0	1	1.0579	0.0458	0.0555	0.0308	0.8789	0.1426	-8102.7295
402	type1	0	1	2	0.9716	0.1394	0	1	1.0018	0.0443	0.024	0.0298	1.0613	0.1417	-8071.7436
403	type1	0	1	3	0.6698	0.1359	0	1	1.0123	0.0432	0.0755	0.0291	1.3178	0.1419	-8083.8434
404	type1	0	1	4	1.1864	0.1376	0	1	0.9227	0.0424	0.0926	0.0289	0.8523	0.1373	-7993.1242
405	type1	0	1	5	1.1668	0.1354	0	1	0.9434	0.0423	0.0068	0.0289	0.8294	0.1357	-7969.2128
406	type1	0	1	6	1.089	0.1348	0	1	1.0496	0.0445	0.0445	0.0294	0.8182	0.1344	-8021.8046
407	type1	0	1	7	1.0301	0.1389	0	1	0.988	0.0446	-0.0116	0.0295	1.0118	0.1417	-8073.159
408	type1	0	1	8	0.9754	0.1383	0	1	1.0156	0.0443	0.0321	0.0299	1.0369	0.141	-8074.0142
409	type1	0	1	9	0.8992	0.1365	0	1	1.0412	0.045	0.0661	0.0295	1.0628	0.1395	-8027.5139
410	type1	0	1	10	1.1309	0.1414	0	1	1.0721	0.0458	0.0493	0.0307	0.873	0.1418	-8144.6264
411	type1	0	1	11	0.786	0.1349	0	1	0.9843	0.0434	0.0837	0.0286	1.1911	0.1392	-8021.3246
412	type1	0	1	12	1.0883	0.1363	0	1	1.0122	0.0448	0.0512	0.0299	0.9268	0.1376	-8054.0006
413	type1	0	1	13	1.105	0.1377	0	1	0.9702	0.043	0.0556	0.0289	0.8704	0.138	-7994.2955
414	type1	0	1	14	0.8517	0.1418	0	1	1.0183	0.0443	0.0716	0.0294	1.1756	0.1456	-8151.3274
415	type1	0	1	15	1.3116	0.14	0	1	0.9951	0.0437	0.0714	0.0295	0.7008	0.1387	-8102.7662
416	type1	0	1	16	1.3789	0.1385	0	1	0.9925	0.0436	0.1098	0.0296	0.6152	0.1358	-8051.0147
417	type1	0	1	17	0.761	0.1361	0	1	1.0276	0.0443	0.0394	0.0293	1.2208	0.1411	-8063.038
418	type1	0	1	18	0.8878	0.141	0	1	0.9748	0.0437	0.0081	0.0293	1.1706	0.1445	-8095.3451
419	type1	0	1	19	0.87	0.1402	0	1	1.0407	0.0454	0.0315	0.03	1.149	0.1433	-8105.8616
420	type1	0	1	20	0.971	0.1352	0	1	1.0214	0.0439	0.0129	0.0294	1.0024	0.1375	-8063.2891
421	type1	0	1	21	0.9252	0.1348	0	1	1.0008	0.0436	0.0209	0.029	1.0169	0.1368	-7961.3031
422	type1	0	1	22	0.9633	0.1376	0	1	1.0139	0.0449	-0.004	0.03	1.0699	0.1405	-8081.2303
423	type1	0	1	23	1.1706	0.1368	0	1	1.0546	0.0449	0.0297	0.0302	0.793	0.1366	-8065.7267
424	type1	0	1	24	0.9754	0.1328	0	1	1.0078	0.0437	0.0576	0.0286	0.9424	0.1337	-7980.9895
425	type1	0	1	25	0.921	0.138	0	1	0.9974	0.0432	0.061	0.0294	1.0732	0.1413	-8051.9025
426	type1	0	1	26	0.8579	0.1356	0	1	1.0214	0.0445	0.0113	0.0294	1.1126	0.1391	-8023.6237
427	type1	0	1	27	1.1434	0.139	0	1	1.0621	0.0461	0.0307	0.03	0.8503	0.1389	-8149.1393
428	type1	0	1	28	0.8498	0.1367	0	1	1.0559	0.0454	0.104	0.0296	1.1168	0.1398	-8066.874
429	type1	0	1	29	1.0663	0.1381	0	1	1.0437	0.0452	-0.0149	0.03	0.9424	0.1396	-8138.1012
430	type1	0	1	30	0.8322	0.1329	0	1	1.0838	0.0452	0.0695	0.0292	1.0348	0.1354	-7979.1938
431	type1	0	1	31	0.8787	0.134	0	1	0.9724	0.0434	0.0458	0.0287	1.0979	0.1375	-7962.7052
432	type1	0	1	32	0.8922	0.1326	0	1	0.9997	0.0431	0.0586	0.0286	1.0393	0.1359	-7981.3285
433	type1	0	1	33	0.869	0.1384	0	1	1.0592	0.0451	0.054	0.0297	1.1265	0.1419	-8154.4119
434	type1	0	1	34	1.0386	0.1375	0	1	1.0032	0.044	0.0146	0.0293	0.9475	0.1387	-8053.0168
435	type1	0	1	35	0.8339	0.1385	0	1	1.1252	0.0461	0.0989	0.0304	1.1036	0.1421	-8156.5302
436	type1	0	1	36	0.795	0.1311	0	1	1.0364	0.0442	0.0757	0.029	1.0904	0.1339	-7894.6078
437	type1	0	1	37	0.984	0.1362	0	1	0.9785	0.0431	0.0377	0.0292	1.0288	0.1383	-8060.9047
438	type1	0	1	38	1.2006	0.1413	0	1	0.9274	0.0428	0.0289	0.0294	0.8996	0.142	-8080.8027
439	type1	0	1	39	0.9862	0.14	0	1	1.0845	0.0461	0.0132	0.03	0.9601	0.1415	-8093.1578
440	type1	0	1	40	1.232	0.1358	0	1	0.9778	0.0435	0.0189	0.0291	0.7368	0.1353	-7987.8566
441	type1	0	1	41	1.1125	0.1375	0	1	1.0628	0.0455	0.0745	0.03	0.8564	0.1379	-8096.1601
442	type1	0	1	42	1.027	0.1366	0	1	1.0017	0.0439	0.1551	0.0301	1.0067	0.1384	-8067.143
443	type1	0	1	43	1.0596	0.1419	0	1	1.0394	0.0449	0.0418	0.0301	0.9603	0.1438	-8150.5179
444	type1	0	1	44	1.1436	0.1356	0	1	0.9414	0.0428	0.0378	0.0288	0.8718	0.135	-7992.3764
445	type1	0	1	45	1.0191	0.1384	0	1	0.9886	0.0436	0.0179	0.0289	0.9484	0.1405	-8021.7069
446	type1	0	1	46	1.1075	0.1363	0	1	0.93	0.0425	0.1306	0.0296	0.9837	0.1377	-8040.3243
447	type1	0	1	47	0.9116	0.1392	0	1	0.9837	0.0444	0.0203	0.0297	1.1766	0.1429	-8132.4365
448	type1	0	1	48	0.8889	0.1403	0	1	1.0196	0.0448	0.0321	0.0298	1.1541	0.1445	-8128.8639
449	type1	0	1	49	0.913	0.1394	0	1	1.0431	0.0446	0.0594	0.0302	1.1079	0.1426	-8132.2134
450	type1	0	1	50	1.0714	0.1358	0	1	1.0225	0.0443	0.0385	0.0293	0.8722	0.1359	-8008.2871
451	type1	0	1	51	0.7655	0.1354	0	1	0.9649	0.0424	0.0554	0.0286	1.2211	0.1408	-8004.5445
452	type1	0	1	52	0.9314	0.1394	0	1	0.9531	0.0429	0.0486	0.029	1.1113	0.1426	-8054.3706
453	type1	0	1	53	0.867	0.1427	0	1	0.9961	0.0437	0.0122	0.0296	1.1788	0.1463	-8113.259
454	type1	0	1	54	0.9935	0.1375	0	1	0.9407	0.0424	0.0243	0.0287	1.0385	0.1392	-8041.2956
455	type1	0	1	55	0.9427	0.1399	0	1	1.0647	0.0456	0.0767	0.0302	1.0636	0.1427	-8159.5728
456	type1	0	1	56	1.1431	0.1363	0	1	0.9903	0.0436	0.0738	0.029	0.8169	0.1356	-8007.1189
457	type1	0	1	57	1.2232	0.1402	0	1	0.946	0.0432	0.0293	0.0294	0.8594	0.1399	-8108.9589
458	type1	0	1	58	0.9327	0.1385	0	1	1.0571	0.045	0.056	0.03	1.0616	0.1415	-8133.5847
459	type1	0	1	59	1.117	0.1393	0	1	0.8731	0.041	0.0396	0.0286	0.981	0.1407	-8018.5139
460	type1	0	1	60	0.9353	0.1337	0	1	1.044	0.0451	0.0157	0.0294	1.0015	0.136	-7999.2519
461	type1	0	1	61	1.0099	0.1351	0	1	1.0285	0.0442	-0.0227	0.0291	0.9169	0.1365	-8009.2201
462	type1	0	1	62	1.1344	0.1422	0	1	0.9432	0.0429	-0.007	0.0291	0.9343	0.1428	-8095.629
463	type1	0	1	63	0.8816	0.1337	0	1	0.9543	0.0426	0.0669	0.0285	1.0909	0.1373	-7948.4579
464	type1	0	1	64	0.9077	0.1371	0	1	0.9893	0.0437	0.0015	0.0293	1.1064	0.1409	-8037.2256
465	type1	0	1	65	0.8971	0.1328	0	1	1.0152	0.0433	0.0363	0.0288	1.0168	0.1357	-7989.7382
466	type1	0	1	66	1.0852	0.1335	0	1	1.0094	0.0439	0.0207	0.029	0.8349	0.1329	-7954.7653
467	type1	0	1	67	0.9076	0.1329	0	1	0.9639	0.043	0.0452	0.0288	1.0759	0.1358	-7962.1991
468	type1	0	1	68	1.0141	0.1393	0	1	1.0202	0.0453	0.0178	0.0299	1.0361	0.1412	-8124.086
469	type1	0	1	69	1.1182	0.1374	0	1	0.9854	0.044	0.0162	0.0292	0.8899	0.1371	-8062.0443
470	type1	0	1	70	1.0716	0.1352	0	1	1.044	0.0443	0.0452	0.0295	0.8508	0.136	-8025.5641
471	type1	0	1	71	0.8938	0.1363	0	1	1.034	0.0452	0.07	0.0294	1.0951	0.14	-8080.4951
472	type1	0	1	72	1.2184	0.1369	0	1	0.9281	0.0423	0.0214	0.0289	0.8227	0.136	-8033.1909
473	type1	0	1	73	1.1284	0.1394	0	1	1.018	0.0446	0.0409	0.0293	0.8413	0.1387	-8041.8054
474	type1	0	1	74	1.2022	0.1416	0	1	0.9762	0.0432	0.0186	0.0295	0.839	0.1416	-8106.9047
475	type1	0	1	75	1.1564	0.1433	0	1	0.9404	0.043	0.1152	0.0293	0.9406	0.1439	-8112.2377
476	type1	0	1	76	1.1471	0.1378	0	1	1.013	0.0442	0.106	0.0296	0.8506	0.1374	-8088.2974
477	type1	0	1	77	0.6285	0.1347	0	1	0.9731	0.0436	0.0151	0.0291	1.4059	0.142	-8009.0018
478	type1	0	1	78	1.1896	0.14	0	1	1.0529	0.0451	0.08	0.0303	0.8186	0.1401	-8156.2162
479	type1	0	1	79	1.2223	0.1454	0	1	0.9949	0.0448	0.0212	0.0302	0.8855	0.145	-8203.1334
480	type1	0	1	80	0.8164	0.1417	0	1	1.0559	0.0455	0.0278	0.0302	1.2391	0.146	-8209.3776
481	type1	0	1	81	1.2223	0.1425	0	1	0.9488	0.043	0.0592	0.0295	0.8639	0.1425	-8115.3844
482	type1	0	1	82	0.9605	0.1326	0	1	0.9913	0.0433	0.0569	0.0289	0.9898	0.1349	-7987.4845
483	type1	0	1	83	0.9434	0.1384	0	1	1.0751	0.0454	0.0636	0.0299	1.0232	0.1407	-8133.5114
484	type1	0	1	84	0.91	0.1372	0	1	1.0975	0.0451	0.0141	0.0298	0.9811	0.1399	-8058.3365
485	type1	0	1	85	1.2121	0.1404	0	1	0.9642	0.0436	0.0988	0.0296	0.8386	0.1398	-8061.0251
486	type1	0	1	86	0.9317	0.138	0	1	0.9803	0.0432	-0.0043	0.0291	1.074	0.1407	-8043.1916
487	type1	0	1	87	1.0126	0.1384	0	1	1.0224	0.0447	0.1347	0.0293	0.9698	0.1403	-8073.0014
488	type1	0	1	88	1.2937	0.1415	0	1	1.032	0.0452	0.0369	0.0305	0.775	0.1408	-8210.5653
489	type1	0	1	89	0.8118	0.1315	0	1	0.9503	0.0418	0.0756	0.0282	1.1183	0.1357	-7886.5637
490	type1	0	1	90	0.9962	0.1392	0	1	1.0883	0.0455	0.0378	0.0299	0.9441	0.1408	-8126.2705
491	type1	0	1	91	0.9212	0.1427	0	1	1.0742	0.0455	0.1211	0.0303	1.099	0.1456	-8203.3412
492	type1	0	1	92	1.0888	0.1394	0	1	1.0702	0.046	0.0377	0.0299	0.887	0.139	-8123.0872
493	type1	0	1	93	1.1331	0.1374	0	1	1.0071	0.0442	0.0256	0.0293	0.831	0.1373	-8022.8774
494	type1	0	1	94	1.0776	0.1381	0	1	0.9643	0.043	0.0456	0.0293	0.9415	0.1393	-8031.8984
495	type1	0	1	95	1.2614	0.1398	0	1	1.0365	0.0452	0.0527	0.03	0.7283	0.1383	-8086.0507
496	type1	0	1	96	0.9315	0.1374	0	1	0.9967	0.0439	0.0649	0.0292	1.0497	0.14	-7998.6175
497	type1	0	1	97	0.9849	0.1361	0	1	1.0292	0.0439	-0.0093	0.0295	0.9787	0.1384	-8061.6196
498	type1	0	1	98	0.9765	0.1345	0	1	1.0289	0.0451	0.0368	0.0294	0.9825	0.1362	-8003.0813
499	type1	0	1	99	0.8749	0.1374	0	1	0.9068	0.0416	-0.0056	0.0286	1.1845	0.1414	-7984.2896
500	type1	0	1	100	0.9453	0.138	0	1	1.0253	0.0449	0.0556	0.0302	1.0887	0.1412	-8084.4275
