# Supplementary material for: Genotype–covariate correlation and interaction disentangled by a whole-genome multivariate reaction norm model
Source: Nat Commun. 2019 May 20;10:2239. doi: 10.1038/s41467-019-10128-w (PMC6527612; doi:10.1038/s41467-019-10128-w)
Supplement: Supplementary file 13 — Source Data [file 41467_2019_10128_MOESM13_ESM.zip › data/fs20_fs22/fs20-fs22_res_gc_rnmgc_k1.txt]

it	ve1	se_ve1	V3	V4	V5	V6	V7	V8	V9
1	1.0224	0.1363	0.9679	0.138	1.0529	0.0458	0.0128	0.0301	-8066.293
1	0.9138	0.1347	1.0468	0.1377	0.9875	0.0433	0.0372	0.0293	-7954.7778
1	0.9817	0.1383	1.0732	0.1414	0.9933	0.0439	-0.0185	0.0301	-8079.1956
1	1.0038	0.1359	0.9873	0.1376	1.0172	0.0438	-0.025	0.0299	-8052.2422
1	1.0688	0.1361	0.9148	0.1369	1.009	0.0442	0.0343	0.0296	-8034.4619
1	0.8636	0.1362	1.1824	0.1397	0.9929	0.0448	-0.0015	0.0298	-8047.2619
1	0.9749	0.1359	1.0315	0.1388	1.0249	0.0444	-0.0269	0.03	-8084.2648
1	1.181	0.1402	0.8222	0.1409	1.0367	0.0447	-0.0349	0.0302	-8097.5597
1	1.2091	0.139	0.819	0.1389	0.9969	0.0436	-7e-04	0.0298	-8100.3224
1	1.0094	0.1395	1.0125	0.1417	1.0288	0.0454	0.0077	0.03	-8082.8381
1	1.1943	0.1345	0.7926	0.1336	1.0293	0.0445	-0.0381	0.0301	-8046.2264
1	1.0145	0.1393	1.0497	0.142	1.0098	0.0449	-0.0435	0.0304	-8104.205
1	1.0601	0.1398	0.9455	0.1411	0.9956	0.0438	-0.0102	0.0298	-8029.1831
1	0.9441	0.1391	1.1155	0.1419	0.9455	0.0433	0.0379	0.0295	-8019.3688
1	0.9054	0.1375	1.1615	0.1417	0.9723	0.0439	0.0116	0.03	-8039.3292
1	0.8327	0.1381	1.1682	0.1417	1.0062	0.0437	-0.0275	0.03	-8037.9736
1	1.05	0.1348	0.9277	0.1365	0.9686	0.0423	0.0121	0.0292	-7972.8951
1	1.102	0.1375	0.8667	0.1385	1.0085	0.0436	0.0222	0.0295	-8030.4705
1	1.019	0.1367	1.01	0.1392	1.0089	0.0442	-0.0532	0.0303	-8069.5386
1	0.9466	0.1322	0.9459	0.1339	1.0259	0.0432	0.011	0.0292	-7939.2358
1	0.8812	0.133	1.0764	0.1361	1.0048	0.0436	0.0198	0.0295	-7964.8347
1	1.0069	0.1373	1.0017	0.1394	0.9847	0.0427	-4e-04	0.0299	-8037.6672
1	1.065	0.1352	0.893	0.136	1.0636	0.0457	-0.0015	0.0301	-8036.7795
1	0.7756	0.1343	1.2638	0.1394	0.954	0.0428	-0.0502	0.0295	-7995.9662
1	0.7907	0.1293	1.1004	0.1338	1.0188	0.0432	-0.026	0.0292	-7897.6945
1	0.89	0.1338	1.1242	0.1376	0.9668	0.0432	0.0217	0.0295	-7969.3841
1	0.9234	0.1332	1.0649	0.1365	1.0476	0.045	0.0127	0.0301	-8055.466
1	0.9214	0.1327	1.0992	0.1361	0.9205	0.0416	-0.0348	0.0289	-7949.7271
1	0.7253	0.1347	1.2807	0.1408	1.0262	0.0443	0.0473	0.0302	-8051.189
1	0.7713	0.132	1.1441	0.1361	1.0471	0.0441	-0.0155	0.0299	-7954.3781
1	0.7735	0.1354	1.257	0.1411	0.9863	0.0446	0.021	0.0295	-8020.1856
1	0.7142	0.1388	1.2411	0.1435	1.1096	0.0461	0.0215	0.0308	-8090.9104
1	1.166	0.1342	0.7945	0.1332	0.9719	0.043	-0.0558	0.029	-7960.4527
1	1.3798	0.1408	0.7537	0.1387	0.8885	0.0424	0.0198	0.0291	-8058.7976
1	1.081	0.1354	0.8786	0.1363	1.0119	0.0438	2e-04	0.0293	-8033.6568
1	0.95	0.1344	0.9973	0.1374	1.0445	0.0446	-0.0414	0.0299	-8010.387
1	0.8939	0.1327	0.9996	0.1353	1.0822	0.0453	0.0314	0.0298	-7994.495
1	1.154	0.1382	0.9335	0.1391	0.9356	0.0436	0.0235	0.0294	-8038.553
1	1.0143	0.1304	0.9229	0.1315	1.0002	0.0431	0.0221	0.029	-7990.0553
1	1.064	0.1385	0.9695	0.1396	1.0269	0.0449	-0.0075	0.0306	-8094.4276
1	1.0163	0.1406	1.0928	0.1435	1.008	0.0446	-0.0056	0.0306	-8188.0219
1	0.8901	0.1294	1.0273	0.1319	1.0158	0.0439	-0.0954	0.0292	-7929.4454
1	1.1296	0.1386	0.9317	0.1394	1.0063	0.0446	0.0257	0.0303	-8107.8027
1	0.7935	0.1391	1.3143	0.1448	0.9815	0.0442	-0.0113	0.0305	-8099.8292
1	0.7701	0.1328	1.1628	0.1378	1.0272	0.0442	0.0245	0.0295	-7951.5191
1	0.9575	0.1326	1.0252	0.1354	1.0252	0.0446	-0.0348	0.03	-8016.1474
1	0.946	0.1386	1.1382	0.1415	0.9932	0.0451	-0.0447	0.0304	-8070.146
1	1.3011	0.1413	0.7772	0.1401	0.9278	0.0424	0.042	0.0294	-8051.2006
1	1.228	0.1377	0.7594	0.1373	1.0298	0.045	0.0795	0.03	-8050.4955
1	0.9586	0.1395	1.1204	0.1424	0.9961	0.0444	-0.0078	0.0303	-8107.0571
1	1.1026	0.1374	0.939	0.139	0.9415	0.0426	-0.001	0.0292	-8022.8637
1	0.9851	0.1387	1.0854	0.1412	1.0037	0.0446	-0.0357	0.0305	-8095.837
1	1.1508	0.1422	0.9729	0.1441	0.9638	0.044	-0.0534	0.03	-8150.3025
1	1.056	0.1364	0.9098	0.1378	1.0375	0.0452	-0.0017	0.0298	-8027.9235
1	1.245	0.1349	0.7017	0.1339	1.0527	0.0455	-0.0376	0.0298	-8016.3497
1	0.9998	0.1398	1.0426	0.142	1.041	0.0454	0.0183	0.0307	-8114.6643
1	1.1124	0.1347	0.8305	0.1351	1.0094	0.044	0.008	0.0293	-7960.1116
1	1.1087	0.1354	0.8303	0.1353	1.0617	0.0454	-0.0252	0.0299	-8026.4729
1	1.1003	0.1369	0.9477	0.1379	0.9676	0.0433	-0.0045	0.0298	-8036.3827
1	0.7795	0.1389	1.2856	0.1446	1.0338	0.0454	-2e-04	0.031	-8093.7804
1	1.1955	0.1343	0.784	0.1332	0.9855	0.0431	0.0489	0.0293	-7998.5278
1	1.0145	0.1366	1.0066	0.1393	0.8995	0.0409	0.0324	0.0286	-7939.0709
1	0.8563	0.1395	1.1775	0.1436	1.006	0.0444	-0.0253	0.0301	-8043.7556
1	0.8369	0.1347	1.1518	0.1387	0.9821	0.0423	0.0272	0.0297	-8004.7244
1	1.0606	0.1361	0.9473	0.1371	0.9515	0.0435	0.0206	0.0291	-7949.1793
1	1.1204	0.1369	0.9917	0.1385	0.8791	0.0414	-0.0061	0.0291	-8011.473
1	0.7651	0.1313	1.1999	0.1361	0.9726	0.0427	0.0115	0.029	-7951.7148
1	1.0864	0.1358	0.9395	0.1369	1.0331	0.0449	0.0489	0.0303	-8098.3996
1	1.0558	0.138	0.9954	0.1404	0.9411	0.0421	-0.0296	0.0294	-8039.0925
1	1.0864	0.1382	0.964	0.1396	0.9837	0.044	0.036	0.03	-8054.8702
1	1.0455	0.1395	1.0478	0.1417	0.9653	0.0433	0.0082	0.0303	-8086.8253
1	1.0604	0.1349	0.9526	0.1361	1.0051	0.0443	-0.025	0.03	-8021.4434
1	1.2788	0.1372	0.7332	0.1364	0.9754	0.0433	-0.0048	0.0295	-8025.2599
1	0.6219	0.1307	1.3487	0.1371	1.006	0.0433	-0.0367	0.0299	-7954.8991
1	1.1342	0.1398	0.9368	0.1399	1.0408	0.0462	-0.097	0.0306	-8152.3221
1	1.0798	0.1417	0.9243	0.1428	1.0549	0.0457	0.015	0.0303	-8105.4167
1	1.0822	0.1404	0.9373	0.1411	1.0085	0.0445	0.0485	0.0299	-8060.9667
1	0.8821	0.1366	1.0731	0.139	1.057	0.0448	0.0146	0.0302	-8051.8743
1	0.8382	0.1386	1.189	0.1434	1.0269	0.044	-0.0548	0.0306	-8096.7588
1	0.9253	0.141	1.0911	0.1444	1.002	0.044	-0.0031	0.0299	-8064.5691
1	0.8753	0.1327	1.1535	0.1363	0.9223	0.0427	0.0447	0.0287	-7937.4963
1	0.9213	0.1364	1.0139	0.1392	1.0513	0.0441	-0.0227	0.0299	-8045.5372
1	1.13	0.1372	0.8816	0.1374	1.0063	0.0446	0.0293	0.0297	-8060.4619
1	0.8237	0.1369	1.2044	0.1412	0.931	0.0423	-0.0478	0.029	-7953.8052
1	1.1787	0.1352	0.818	0.1351	0.9964	0.0445	-0.0386	0.0296	-7992.152
1	1.0206	0.1377	1.004	0.1396	1.0252	0.0444	0.0088	0.0305	-8086.8952
1	1.132	0.1373	0.8655	0.1379	0.9885	0.0434	0.0272	0.0295	-8037.9953
1	1.0525	0.1393	1.0638	0.1422	0.9391	0.0432	-0.025	0.0298	-8092.1734
1	0.9949	0.1311	0.9402	0.1328	0.9983	0.0432	-0.0149	0.0292	-7940.4992
1	0.9073	0.1372	1.0758	0.1402	1.0501	0.045	-0.0474	0.0303	-8062.5041
1	1.079	0.1376	0.929	0.1388	0.977	0.0434	0.0162	0.0295	-8012.664
1	0.8306	0.1316	1.0505	0.1348	1.0319	0.0433	0.0112	0.0292	-7929.2435
1	1.1328	0.1389	0.9337	0.139	0.9443	0.0432	-0.0088	0.0293	-8064.7838
1	1.1187	0.1329	0.8487	0.1338	1.0196	0.044	0.0229	0.0297	-8022.5062
1	0.9078	0.1366	1.1474	0.1399	0.9884	0.0447	0.0421	0.03	-8052.881
1	0.8583	0.1353	1.113	0.1385	1.0179	0.0438	3e-04	0.0297	-8039.6062
1	1.0297	0.1368	0.9933	0.1391	0.9989	0.0442	-0.0161	0.0296	-8064.4208
1	1.3044	0.1418	0.7397	0.1405	0.9897	0.0439	-0.0027	0.03	-8079.0683
1	1.2358	0.1381	0.8649	0.1379	0.9185	0.0428	0.0398	0.0295	-8048.5783
1	1.0118	0.1353	1.0087	0.1369	1.0013	0.0439	0.0521	0.0299	-8052.305
1	0.9549	0.1337	1.0492	0.1356	0.9855	0.0436	0.0022	0.0295	-8013.0827
1	0.8417	0.137	1.1916	0.1414	0.9849	0.0439	0.0011	0.0298	-8021.2106
1	1.0734	0.1391	0.9826	0.141	0.9295	0.0426	0.0378	0.0292	-8000.3926
1	0.9333	0.1342	1.0658	0.1374	1.0017	0.0437	-0.0072	0.0297	-8030.1022
1	0.9589	0.1364	1.0175	0.1392	1.0839	0.0455	-0.0198	0.0307	-8097.217
1	0.8127	0.1291	1.1198	0.1329	1.0484	0.0447	0.0309	0.0297	-7993.5802
1	0.9236	0.1331	1.0538	0.1366	0.9838	0.0437	-0.0158	0.0292	-7968.4891
1	1.023	0.1346	0.9498	0.1354	0.9907	0.0444	0.0225	0.0295	-7939.1915
1	0.9484	0.1366	1.091	0.1397	0.9782	0.043	0.0526	0.0297	-8080.3743
1	1.0887	0.1396	0.9505	0.1415	1.0085	0.0443	0.0019	0.0302	-8093.6099
1	0.9879	0.1372	1.0195	0.1393	0.9816	0.0438	0.0092	0.0296	-7992.2451
1	1.0175	0.1341	0.9382	0.1358	1.0168	0.0445	-0.0191	0.0294	-7980.1787
1	0.8691	0.1351	1.1362	0.1387	1.0097	0.0436	0.0584	0.03	-8051.9486
1	1.0626	0.1397	0.9588	0.1417	1.0082	0.0441	-0.0023	0.03	-8085.7582
1	1.0577	0.1379	0.9483	0.1392	1.0268	0.0442	0.0107	0.0301	-8093.7416
1	0.8834	0.1351	1.1138	0.139	1.0107	0.0435	0.0333	0.0302	-8022.9276
1	0.9899	0.1347	0.9768	0.1371	0.9918	0.0427	-0.0265	0.0295	-7993.5815
1	1.1508	0.1383	0.8808	0.1393	1.0075	0.0445	-0.0726	0.03	-8072.7552
1	0.8884	0.131	1.0934	0.1349	0.9718	0.0427	0.0166	0.0295	-7938.9068
1	1.1186	0.1389	0.9659	0.1398	0.9464	0.0435	0.0054	0.0296	-8060.4175
1	1.0016	0.1353	0.939	0.1375	1.0621	0.0445	-0.0099	0.03	-8075.6495
1	0.8348	0.1337	1.0997	0.137	1.0274	0.0443	0.0175	0.0295	-7962.7521
1	1.0198	0.1341	1.0542	0.1368	0.8962	0.0415	-0.0206	0.0289	-7993.9926
1	0.9584	0.1364	1.1009	0.1397	0.9495	0.0429	-0.0122	0.0295	-8032.6247
1	0.9441	0.1367	1.1219	0.14	0.9823	0.0449	-0.0063	0.0301	-8037.6675
1	0.9746	0.133	0.9723	0.1359	1.0113	0.0444	0.0294	0.0294	-7943.9787
1	0.9589	0.1355	1.0861	0.1389	0.9489	0.043	0.0122	0.0293	-8012.2887
1	0.8586	0.1334	1.1013	0.137	1.0382	0.044	-0.0476	0.0301	-8015.932
1	1.3219	0.1405	0.7917	0.1393	0.9301	0.0436	0.0259	0.0295	-8079.7409
1	1.0436	0.1377	1.069	0.1397	0.9103	0.042	0.0189	0.0296	-8050.6712
1	1.2586	0.1387	0.7476	0.1374	1.0219	0.0453	3e-04	0.0299	-8068.4022
1	0.9671	0.1363	1.0354	0.1393	1.0256	0.0453	0.019	0.0298	-8044.2772
1	0.7393	0.1363	1.2427	0.141	1.0408	0.0451	-0.0597	0.03	-8033.3629
1	1.25	0.1381	0.7818	0.1374	0.9864	0.0443	-0.0207	0.0295	-8089.0562
1	0.8058	0.1334	1.124	0.1372	1.0737	0.0452	-0.0042	0.0302	-8019.2552
1	1.0317	0.1347	0.9189	0.1357	1.0861	0.0468	0.0227	0.0305	-8033.6615
1	1.1006	0.133	0.8534	0.134	1.017	0.0439	-0.0083	0.0296	-7995.0269
1	0.9749	0.141	1.1358	0.1439	0.926	0.0428	-0.0246	0.0295	-8075.468
1	0.9993	0.134	1.0025	0.1364	0.9425	0.0424	0.0295	0.029	-7952.1208
1	0.8887	0.1342	1.1135	0.1383	0.9895	0.0434	-0.0115	0.0295	-8010.3026
1	0.996	0.134	0.9857	0.1359	1.0071	0.0443	-0.0312	0.0298	-7975.279
1	1.1241	0.135	0.9033	0.1356	0.9589	0.043	0.0407	0.0294	-8026.3104
1	1.0966	0.1361	0.8916	0.1374	1.0037	0.0439	-0.0376	0.0295	-8027.2142
1	1.1975	0.1358	0.7899	0.135	0.9741	0.0431	-0.0352	0.0292	-7994.8348
1	1.0106	0.1358	1.0179	0.1385	0.9908	0.0441	0.0479	0.0297	-8037.1009
1	0.9248	0.1393	1.1325	0.143	1.0298	0.0451	-0.0373	0.0305	-8136.7397
1	0.9566	0.1361	1.1394	0.1394	0.9056	0.0424	-0.049	0.029	-8024.4951
1	1.1696	0.1363	0.7935	0.1362	1.0361	0.0448	-0.0036	0.0297	-8050.5157
1	0.9158	0.1366	1.0964	0.1404	1.047	0.0461	0.0611	0.0301	-8097.8114
1	0.8311	0.1364	1.1399	0.1409	1.0234	0.0444	-0.0102	0.0296	-8030.8127
1	0.865	0.1334	1.1064	0.1368	1.001	0.0431	-0.0322	0.0295	-8011.5907
1	1.055	0.1344	0.9227	0.1362	1.0173	0.0436	-1e-04	0.0299	-8033.5512
1	1.2137	0.1372	0.7664	0.136	1.0219	0.0444	0.1036	0.0301	-8008.7851
1	1.0309	0.1394	0.9727	0.1415	0.9961	0.0432	-0.0275	0.0296	-8079.9718
1	1.0604	0.1342	0.9415	0.1352	1.0054	0.044	0.0256	0.0298	-8038.515
1	0.6602	0.1307	1.2688	0.1372	1.0277	0.0434	-0.0273	0.0297	-7949.465
1	1.0522	0.1321	0.87	0.1334	1.0751	0.0454	0.0163	0.03	-8018.7418
1	1.1232	0.137	0.867	0.1372	1.0595	0.0459	-0.0413	0.0303	-8077.2087
1	0.9102	0.139	1.1451	0.1427	1.0348	0.0458	-0.0011	0.0307	-8108.5781
1	0.9039	0.1317	0.9976	0.1344	0.9976	0.0429	0.0265	0.0291	-7875.5791
1	1.0987	0.1355	0.9333	0.1366	0.9643	0.0436	0.0263	0.0294	-8014.8147
1	1.0669	0.1359	0.9063	0.1373	1.0436	0.0441	0.0048	0.0302	-8078.7888
1	1.0667	0.1375	0.9224	0.1389	1.0117	0.044	-0.018	0.0299	-8022.8834
1	0.8271	0.1342	1.1785	0.1379	0.9931	0.044	0.0445	0.0296	-8008.7207
1	0.9779	0.135	0.9919	0.1374	1.0282	0.0441	0.0475	0.0301	-8011.9327
1	1.1776	0.1375	0.8018	0.1371	1.0307	0.0445	-0.0174	0.0297	-8075.2569
1	1.2699	0.1419	0.8485	0.1412	0.9647	0.0437	0.0236	0.0302	-8152.0559
1	1.1073	0.1347	0.9808	0.1356	0.8439	0.0406	-0.033	0.0282	-7940.3441
1	1.1812	0.1342	0.8041	0.1337	1.0147	0.0438	0.0392	0.0299	-8046.7653
1	1.0096	0.1405	1.1017	0.1432	1.0092	0.0455	0.0682	0.0306	-8165.4157
1	0.9346	0.1304	0.9916	0.1326	1.0078	0.0442	-0.0014	0.0292	-7909.1702
1	0.9266	0.1371	1.0822	0.1401	1.0176	0.0447	0.0199	0.03	-8050.4354
1	1.1444	0.1372	0.8739	0.1372	1.0026	0.0448	0.0087	0.0296	-8057.9856
1	0.8122	0.1376	1.159	0.1421	1.058	0.0455	0.0656	0.0303	-8025.9418
1	1.1833	0.1377	0.9148	0.1391	0.9444	0.0432	0.0301	0.0298	-8081.0721
1	0.795	0.131	1.054	0.1346	1.0886	0.0453	0.0185	0.0293	-7946.1928
1	0.9846	0.1397	1.0747	0.1433	0.9957	0.0455	0.0396	0.03	-8049.144
1	0.9306	0.1366	1.0978	0.1404	0.9518	0.043	0.0291	0.0291	-8016.0353
1	0.9261	0.1399	1.1532	0.1438	0.9379	0.0426	0.0105	0.0297	-8038.4004
1	0.9637	0.1411	1.0827	0.1446	1.0411	0.0449	-0.0584	0.0308	-8134.953
1	1.1217	0.1372	0.8781	0.1376	0.9889	0.0435	-0.0299	0.0294	-8047.4578
1	1.0624	0.1367	0.9611	0.1381	1.0372	0.0454	-0.011	0.0303	-8093.5663
1	1.1405	0.1383	0.8607	0.138	1.0349	0.0451	-0.0153	0.0303	-8066.3757
1	0.9642	0.1352	1.0263	0.1376	1.0128	0.0441	-0.0076	0.0299	-8029.8015
1	1.0342	0.1385	0.9143	0.1399	1.0446	0.0448	-0.0255	0.0297	-8048.5806
1	0.9899	0.1317	1.0073	0.1338	0.9719	0.0433	-0.0485	0.0295	-7958.4645
1	1.1025	0.1366	0.8401	0.137	1.1021	0.0457	0.0535	0.0307	-8095.8348
1	1.0701	0.1385	0.9601	0.1403	0.9981	0.0445	-0.0405	0.0299	-8042.0816
1	0.9567	0.1324	1.0505	0.1354	0.9747	0.0431	0.001	0.0296	-7994.5707
1	0.8893	0.1344	1.089	0.1368	1.0306	0.0443	-0.0227	0.03	-8049.7084
1	1.2737	0.1342	0.6977	0.1325	0.9569	0.0425	0.0638	0.0289	-7957.5624
1	1.0027	0.1348	0.9967	0.1366	0.9963	0.0441	0.0104	0.0299	-7992.0401
1	1.227	0.135	0.7358	0.1338	0.9807	0.043	-0.025	0.0291	-7978.4235
1	0.9978	0.1371	0.9745	0.1385	1.0219	0.0438	-0.0059	0.0299	-8051.998
1	1.1272	0.1369	0.8532	0.1378	1.0233	0.0446	0.0055	0.0298	-8033.5322
1	1.1829	0.1434	0.9686	0.1441	0.9212	0.0435	-2e-04	0.0299	-8095.2887
1	1.0181	0.136	0.9596	0.1383	1.0224	0.0446	-0.0014	0.0298	-8020.66
1	0.9958	0.1349	0.9851	0.1376	0.9927	0.0429	0.0458	0.0296	-8013.3577
1	1.2113	0.137	0.7232	0.1354	1.0497	0.0452	-0.0173	0.0298	-8008.7599
1	0.8551	0.1342	1.0762	0.1374	1.0738	0.0453	0.0345	0.0302	-8022.4641
1	0.895	0.1389	1.1962	0.1431	0.9922	0.0436	-0.0055	0.0306	-8127.1246
1	0.8585	0.1334	1.0594	0.1366	1.042	0.0446	0.0299	0.0294	-7980.4598
1	1.0564	0.1404	0.93	0.1427	1.0582	0.0449	-0.0374	0.0303	-8100.5284
1	0.765	0.1344	1.2513	0.1394	1.0384	0.0455	0.0178	0.0303	-8051.2069
1	1.2065	0.1344	0.751	0.1335	1.0355	0.0446	0.019	0.0298	-8028.8231
1	0.938	0.1328	1.0948	0.1366	0.9434	0.0431	0.005	0.0294	-7954.6525
1	1.0547	0.1345	0.9152	0.1356	0.9793	0.043	0.0414	0.0293	-7975.9947
1	0.9544	0.1358	1.0424	0.1384	1.0155	0.0448	0.0014	0.03	-7998.9576
1	1.1991	0.1359	0.79	0.1352	1.0073	0.0446	0.0282	0.0295	-8032.5561
1	0.8819	0.136	1.123	0.1393	1.0328	0.0449	0.0277	0.0303	-8046.6315
1	1.3536	0.1383	0.6752	0.1361	0.9646	0.0432	0.0158	0.0294	-8050.764
1	1.0347	0.1394	0.9867	0.1408	1.0299	0.0455	-0.0035	0.0302	-8076.3405
1	0.8983	0.133	1.1087	0.137	0.9547	0.0426	-0.0569	0.0291	-7982.9778
1	1.0548	0.138	1.0035	0.1395	1.0034	0.0448	0.034	0.0302	-8089.2444
1	0.8718	0.1345	1.1135	0.1388	1.0404	0.0444	0.006	0.0305	-8039.1028
1	0.9071	0.1334	1.033	0.1361	1.0289	0.044	0.0326	0.0298	-7967.8089
1	0.8683	0.137	1.0989	0.1412	1.0502	0.0447	-0.0062	0.0303	-8034.2299
1	0.8305	0.1304	1.0853	0.1338	0.9839	0.0424	0.01	0.0289	-7902.4795
1	1.2661	0.1333	0.7028	0.1315	0.9907	0.044	0.0347	0.0293	-7966.7401
1	0.9254	0.1387	1.0633	0.142	1.0288	0.0445	-0.0371	0.0301	-8045.9253
1	1.1528	0.1357	0.8596	0.136	0.9554	0.0426	0.0358	0.0292	-8001.9359
1	1.244	0.1439	0.8751	0.1443	0.9822	0.0443	0.0118	0.0302	-8179.3515
1	0.8	0.1327	1.1497	0.1366	0.9948	0.0436	0.0013	0.0293	-7931.5091
1	0.8708	0.1335	1.0773	0.1366	1.0416	0.0453	0.0079	0.0298	-7972.8088
1	1.1041	0.1409	1.0138	0.1424	0.924	0.0434	-0.0294	0.0295	-8072.3471
1	1.0576	0.14	0.98	0.1415	1.0072	0.0446	0.0104	0.0302	-8083.044
1	1.0212	0.1341	0.9555	0.1365	1.0172	0.044	0.0301	0.0297	-8024.0202
1	0.7824	0.1344	1.185	0.1394	1.0456	0.045	-0.0541	0.03	-8015.5504
1	1.0028	0.1323	0.9833	0.1346	0.979	0.0429	-0.0062	0.0295	-7979.4113
1	0.8228	0.1355	1.1739	0.1399	1.0331	0.0442	-0.0088	0.0303	-8053.2178
1	1.3011	0.1358	0.7134	0.1343	0.9595	0.0431	0.005	0.0291	-8008.4207
1	1.2498	0.137	0.8	0.1369	0.9629	0.0435	-0.0042	0.0297	-8020.5104
1	0.9115	0.1345	1.0239	0.1376	1.0298	0.0436	-0.0392	0.0296	-8009.7981
1	1.1389	0.1381	0.8293	0.138	1.0723	0.0454	-0.0384	0.0305	-8076.4948
1	1.0585	0.1312	0.8513	0.1321	1.0604	0.0453	-0.0235	0.0297	-7976.8376
1	1.1802	0.1402	0.8383	0.1404	1.0338	0.0451	-0.0019	0.0301	-8116.2358
1	1.0575	0.1362	0.9466	0.137	1.0106	0.0448	-0.0094	0.0298	-8028.9841
1	1.0201	0.1347	0.9577	0.1367	0.9858	0.0437	-0.0398	0.0294	-7967.9515
1	1.1579	0.1407	0.9077	0.1413	0.9798	0.0439	0.012	0.0299	-8100.8434
1	0.9955	0.1419	1.1244	0.1447	0.9492	0.0441	-0.0121	0.0301	-8082.0103
1	0.972	0.1353	1.0524	0.1385	1.0163	0.0448	-0.0269	0.0302	-8046.8987
1	0.9392	0.1359	1.0722	0.139	0.9639	0.0432	-0.0191	0.0293	-7984.0531
1	1.0596	0.1363	0.9141	0.1376	1.0247	0.0438	-0.0035	0.03	-8041.9646
1	0.8851	0.1359	1.1118	0.1396	1.0107	0.0443	-0.0059	0.03	-7995.9237
1	1.0913	0.1369	0.8587	0.1377	1.0433	0.044	-0.0095	0.0299	-8064.4624
1	1.089	0.1375	0.9691	0.1389	0.9684	0.0435	-0.0037	0.0298	-8053.2702
1	1.1142	0.1342	0.8393	0.1343	0.9923	0.0438	0.0282	0.029	-7967.8158
1	1.2434	0.1365	0.7837	0.1358	1.0327	0.0454	-0.0014	0.0304	-8075.8018
1	1.1882	0.1347	0.7705	0.1343	1.0017	0.0435	0.0283	0.0294	-7992.4279
1	1.2094	0.1351	0.7416	0.1339	1.035	0.0449	0.0279	0.0295	-8021.5642
1	0.9663	0.137	1.0159	0.1396	1.0587	0.0463	0.0086	0.0301	-8060.8026
1	0.9789	0.1333	0.989	0.1352	1.009	0.044	-0.034	0.0296	-7989.6451
1	0.9907	0.1362	0.9919	0.1384	1.0582	0.0451	-0.0035	0.0306	-8062.8742
1	0.9768	0.1334	1.0427	0.1365	0.9141	0.0409	0.0087	0.0288	-7965.0162
1	0.6366	0.1335	1.3389	0.1395	1.0286	0.0441	-0.0393	0.03	-8005.0869
1	1.3822	0.1365	0.6088	0.1337	0.9631	0.0436	-0.0227	0.0289	-7980.7502
1	1.0996	0.1385	0.9308	0.1398	0.9886	0.0443	-0.0115	0.0296	-8056.6363
1	1.049	0.1352	0.9536	0.1365	0.9901	0.0442	-0.0113	0.0296	-7985.2627
1	0.9593	0.1342	1.0052	0.1368	1.0105	0.0438	-0.0082	0.0295	-8002.4919
1	1.0035	0.1348	1.0007	0.1375	1.0061	0.044	-0.0034	0.0298	-8051.6087
1	1.0947	0.139	0.9789	0.1408	0.9848	0.0438	-0.0025	0.0302	-8103.6859
1	0.9862	0.1388	1.0315	0.1414	0.9972	0.0441	-0.0458	0.0297	-8060.3301
1	1.1019	0.1402	0.9623	0.1406	0.9706	0.0437	-0.0153	0.03	-8062.488
1	1.1829	0.134	0.7554	0.1327	0.9925	0.0435	-0.0178	0.0289	-7959.3421
1	1.0747	0.1364	1.0084	0.1389	1.0092	0.0447	-0.029	0.0305	-8127.5251
1	0.9844	0.1359	1.0111	0.1382	0.9603	0.0426	0.0094	0.0291	-7991.9366
1	0.8253	0.1349	1.2426	0.1405	0.9057	0.0418	0.0214	0.0291	-7965.1138
1	0.9461	0.1366	1.0652	0.14	0.9782	0.0432	0.0268	0.0296	-8015.5729
1	1.0286	0.1386	0.9689	0.1412	1.0654	0.0458	0.0132	0.0305	-8100.8441
1	0.9979	0.1344	0.9837	0.1367	0.9821	0.0436	0.0205	0.0292	-7989.8808
1	1.1686	0.1376	0.8807	0.1389	0.9934	0.044	0.0181	0.03	-8085.8031
1	1.1727	0.138	0.844	0.1378	1.0003	0.0449	0.0322	0.0297	-8040.8004
1	0.9423	0.1368	1.0981	0.1396	0.9813	0.0435	0.0086	0.0299	-8045.1655
1	0.9159	0.1333	1.0216	0.1359	1.0412	0.0446	0.0465	0.0297	-8001.6473
1	1.0275	0.135	0.9277	0.1368	1.0153	0.0435	9e-04	0.0295	-8019.0874
1	1.0988	0.1369	0.9262	0.1387	0.9227	0.0415	-7e-04	0.029	-7980.4299
1	1.0356	0.1395	1.0338	0.142	0.9391	0.0427	0.007	0.0295	-8039.9404
1	0.9608	0.1367	0.9952	0.1391	1.0686	0.046	-0.0194	0.03	-8063.2181
1	1.0351	0.1353	1.0133	0.1373	0.9186	0.0417	0.0167	0.0291	-7987.7357
1	0.7243	0.1303	1.204	0.1355	1.0029	0.0432	2e-04	0.029	-7946.4939
1	0.9637	0.1318	0.9415	0.1337	1.0508	0.044	-0.0163	0.0295	-8000.3582
1	1.0058	0.1326	0.9994	0.1346	0.9856	0.0437	0.0284	0.0298	-7975.4971
1	0.9978	0.13	0.9305	0.1315	1.0329	0.0438	-0.0153	0.0297	-7982.8619
1	1.0212	0.1364	0.9823	0.1381	0.9821	0.0436	-0.0082	0.0296	-8006.0824
1	1.2519	0.1397	0.7945	0.1388	1.0068	0.0448	0.0451	0.0301	-8091.4144
1	1.1138	0.1378	0.9163	0.1384	0.9702	0.0437	0.0037	0.0297	-8004.4003
1	0.7121	0.1303	1.2366	0.1361	1.0362	0.0438	-0.0568	0.0298	-8002.5384
1	1.2095	0.1354	0.7692	0.1345	0.9842	0.0434	0.0019	0.0292	-8015.0072
1	0.9946	0.1372	1.0287	0.1397	0.9732	0.0432	0.0144	0.0295	-8032.7997
1	1.0436	0.1397	1.0204	0.1421	1.0091	0.045	-0.0098	0.0306	-8075.9128
1	0.8193	0.1327	1.1324	0.1365	1.0315	0.0437	0.0208	0.0298	-8009.7884
1	1.1004	0.1346	0.9326	0.1359	1.013	0.0449	-0.0276	0.0301	-8055.693
1	1.2239	0.1382	0.8432	0.1383	0.9399	0.0427	0.0184	0.0294	-8054.4956
1	1.3012	0.1402	0.7261	0.139	1.0535	0.0454	0.0554	0.0306	-8154.8503
1	0.9362	0.1428	1.099	0.1448	1.0663	0.0463	-0.0609	0.0307	-8156.9596
1	0.8906	0.1362	1.1179	0.1404	1.0167	0.0441	0.0554	0.0303	-8043.4626
1	1.0201	0.1351	1.0051	0.1377	0.9547	0.0431	0.0279	0.0293	-7982.4665
1	0.9684	0.1349	1.0022	0.1372	0.9952	0.0431	0.0222	0.0295	-8005.6893
1	0.9245	0.1354	1.1645	0.1398	0.9585	0.0438	0.0196	0.0299	-8050.8993
1	0.9243	0.1322	0.9958	0.1346	1.066	0.045	0.0361	0.0301	-7990.5241
1	0.9327	0.1382	1.0787	0.1422	1.0429	0.0445	0.0034	0.0306	-8069.3405
1	1.0686	0.1328	0.8801	0.1337	0.9546	0.0423	0.0246	0.0286	-7927.6464
1	0.9429	0.1372	1.1385	0.1412	0.9403	0.0429	-0.0046	0.0297	-8038.5647
1	1.072	0.1334	0.895	0.1343	0.999	0.0433	0.0087	0.0296	-7976.5573
1	1.1433	0.1358	0.8569	0.1362	1.0462	0.0458	-0.0125	0.0302	-8069.3357
1	1.3091	0.1434	0.8333	0.1435	0.9366	0.0439	0.0247	0.0299	-8115.2152
1	0.9263	0.1391	1.0839	0.1429	1.034	0.0449	0.0568	0.0303	-8064.8057
1	0.9485	0.1359	1.0016	0.1388	1.0221	0.044	0.0077	0.0297	-7992.6164
1	1.1227	0.1365	0.9207	0.1368	0.9634	0.0439	-0.0224	0.0295	-8029.6254
1	0.8893	0.136	1.0892	0.1397	1.0025	0.0439	0.0669	0.0294	-7997.1225
1	0.9498	0.1308	0.9273	0.1328	1.0243	0.0438	-0.0033	0.0288	-7924.871
1	1.0683	0.1365	0.908	0.1377	1.0016	0.0439	0.1079	0.0295	-8014.7504
1	0.9823	0.1395	1.0349	0.1419	1.0084	0.0436	0.0289	0.03	-8091.2634
1	0.8838	0.133	1.079	0.1367	1.0102	0.0438	-0.0527	0.0296	-7984.9066
1	1.307	0.1342	0.6389	0.133	1.015	0.0437	0.0133	0.0294	-7996.6561
1	0.6722	0.1361	1.3329	0.1426	1.0295	0.0443	0.0081	0.0301	-8070.6737
1	0.9016	0.1331	1.0028	0.1361	1.0691	0.045	-0.012	0.0298	-7972.3767
1	1.0287	0.1362	0.9673	0.1382	0.9917	0.0433	0.013	0.0296	-8018.182
1	1.1753	0.1384	0.8677	0.1387	1.0018	0.0443	-0.0395	0.03	-8100.8343
1	0.8391	0.1363	1.152	0.1411	1.0158	0.0444	0.0689	0.0297	-8024.2242
1	0.8159	0.1347	1.1475	0.1391	1.0409	0.0452	-0.0275	0.0298	-7987.2873
1	1.058	0.1335	0.9791	0.1346	0.9408	0.0427	0.0037	0.0295	-7972.3467
1	1.0893	0.139	0.9551	0.1396	0.9769	0.0442	-0.0111	0.0296	-8053.0484
1	0.9801	0.1393	1.0236	0.1417	0.9726	0.0424	-0.0202	0.0294	-8023.301
1	1.1209	0.1329	0.8488	0.1334	0.9737	0.0428	-0.0218	0.0292	-7961.9844
1	1.1084	0.1333	0.8511	0.1339	0.9559	0.0429	0.0051	0.0288	-7908.0777
1	1.1946	0.1357	0.8317	0.1358	0.9221	0.0421	-0.0453	0.0288	-7971.6982
1	0.958	0.1327	1.001	0.1354	0.9371	0.0412	0.0404	0.0286	-7927.9426
1	1.0995	0.137	0.885	0.1376	1.0073	0.0441	-0.0303	0.0296	-8037.677
1	0.6398	0.1337	1.3602	0.1402	1.0163	0.0437	-0.0479	0.0299	-8040.2278
1	0.9199	0.1326	1.0258	0.1354	1.0115	0.0438	-0.0101	0.0297	-7939.9186
1	0.9638	0.1367	1.0785	0.1395	0.9068	0.0414	0.0359	0.0287	-7984.0039
1	0.9392	0.1349	1.0595	0.1374	0.991	0.044	0.0143	0.0296	-8005.1907
1	0.9365	0.1336	1.0347	0.1365	0.9914	0.0434	-0.0161	0.0288	-8047.4167
1	0.8397	0.1347	1.1733	0.1394	0.9931	0.0426	-0.0135	0.0299	-8063.762
1	1.0832	0.1393	0.9501	0.1408	1.0093	0.0439	0.0259	0.0303	-8091.0829
1	0.8476	0.1346	1.0965	0.138	1.0644	0.0453	-0.0158	0.0298	-8042.9972
1	0.951	0.134	1.0341	0.1366	0.9612	0.0422	-0.0157	0.0292	-7974.5879
1	1.1703	0.135	0.7888	0.1347	1.0315	0.045	0.0186	0.0296	-8010.909
1	1.3787	0.1433	0.7064	0.1411	0.934	0.0427	0.0244	0.0292	-8095.454
1	1.2676	0.1398	0.769	0.1381	1.0001	0.0442	0.0049	0.0298	-8114.3142
1	0.7454	0.1353	1.2387	0.1402	1.0151	0.0435	0.0212	0.0299	-8025.6738
1	1.1276	0.138	0.9101	0.1386	0.9508	0.0424	-0.0125	0.0294	-8043.1643
1	1.1239	0.135	0.8129	0.1351	1.032	0.0446	-0.0127	0.0296	-7987.1508
1	1.2972	0.1404	0.7948	0.1396	0.9761	0.0439	0.0124	0.0301	-8140.7477
1	1.0195	0.1324	0.918	0.1332	0.9804	0.0432	-0.0391	0.0288	-7941.167
1	0.831	0.1329	1.0572	0.1364	1.0801	0.0451	0.0382	0.0298	-7990.7853
1	1.1874	0.1337	0.7414	0.1327	1.0305	0.0446	0.0415	0.0295	-7973.4523
1	1.0009	0.1349	0.9568	0.1364	1.0082	0.0435	0.016	0.0296	-7992.7838
1	1.0152	0.1418	1.0719	0.1446	0.9708	0.0443	-0.01	0.03	-8078.7654
1	1.0424	0.1377	0.9996	0.1402	0.9894	0.0432	-0.0111	0.0299	-8102.3118
1	0.8952	0.1357	1.1229	0.1393	0.9649	0.0426	-0.033	0.0294	-8013.7244
1	1.1778	0.1378	0.8304	0.1379	1.0569	0.0463	-0.008	0.0303	-8097.9509
1	0.8951	0.1383	1.14	0.1415	1.02	0.0446	-0.0154	0.0303	-8088.4805
1	0.6503	0.1381	1.4481	0.1456	0.9587	0.0424	0.0662	0.0299	-8130.0206
1	1.0517	0.1387	0.9675	0.1409	1.0047	0.0443	-0.0172	0.0298	-8072.1019
1	0.937	0.1342	1.0575	0.1372	1.0176	0.0443	0.0329	0.0299	-8036.2606
1	1.0301	0.1374	1.0665	0.1404	0.9251	0.0431	-0.0231	0.0292	-8051.4766
1	1.282	0.1407	0.8725	0.1405	0.9033	0.0427	0.0292	0.0296	-8109.9007
1	0.8249	0.1333	1.1563	0.1379	1.036	0.0449	0.0143	0.0301	-8015.3264
1	0.9277	0.1337	1.0084	0.1362	1.0468	0.0448	0.0464	0.03	-7978.8907
1	1.0345	0.1363	0.9566	0.1387	0.9668	0.0426	0.0613	0.0293	-7993.8705
1	1.108	0.1311	0.8427	0.1316	0.9886	0.0431	0.0265	0.0293	-7946.1753
1	1.0752	0.1369	0.9484	0.1385	1.0086	0.0445	-0.0591	0.0299	-8066.3493
1	1.0957	0.1371	0.9	0.1385	1.0172	0.0442	-0.0023	0.0301	-8025.9565
1	0.9587	0.1331	0.9949	0.136	1.0132	0.0435	0.0098	0.0297	-7976.7274
1	1.0109	0.1327	0.9899	0.1341	0.9078	0.0414	-0.0248	0.0284	-7926.4559
1	1.0552	0.1339	0.9046	0.135	0.985	0.0439	0.0084	0.029	-7951.0464
1	1.0158	0.1393	1.0307	0.1419	0.9973	0.0439	0.0296	0.03	-8097.6327
1	0.9055	0.1353	1.0582	0.1384	1.0138	0.0438	-0.0454	0.0294	-8016.611
1	1.3019	0.1358	0.6653	0.1344	0.9567	0.042	0.0417	0.0287	-7970.8696
1	1.2127	0.1386	0.8293	0.1386	0.9334	0.0426	0.029	0.0288	-8016.1013
1	1.1216	0.1376	0.9097	0.1389	1.0048	0.0441	-0.0363	0.0301	-8070.3852
1	0.8446	0.138	1.2056	0.1423	1.0285	0.0448	4e-04	0.0307	-8111.5602
1	0.8795	0.1326	1.0546	0.136	1.0465	0.0445	-0.0126	0.0299	-7997.3235
1	0.9402	0.1383	1.125	0.1413	0.991	0.044	-0.0174	0.0303	-8090.9027
1	0.8875	0.1362	1.1194	0.1395	1.0095	0.0444	0.0173	0.0299	-8033.4815
1	0.8206	0.1346	1.1834	0.1389	0.9885	0.0433	0.018	0.0297	-8008.5747
1	0.8739	0.1368	1.1455	0.1409	0.9592	0.043	0	0.0296	-7975.5241
1	0.9921	0.134	0.9938	0.1363	0.9534	0.0421	0.0391	0.0293	-7945.9179
1	1.0978	0.137	0.9178	0.1384	0.9563	0.0424	0.0468	0.0293	-8011.5012
1	0.855	0.1413	1.2154	0.1454	1.0183	0.0445	0.0119	0.0306	-8125.2322
1	0.9117	0.1356	1.137	0.1392	0.9861	0.0441	0.0178	0.0298	-8061.6686
1	0.9891	0.1342	0.9474	0.1358	1.0236	0.0443	0.0086	0.0295	-7966.9644
1	0.933	0.1361	1.0608	0.1385	1.0116	0.0441	0.0124	0.03	-8029.6626
1	1.062	0.1346	0.897	0.1353	0.9986	0.0439	-0.0394	0.0294	-7953.3761
1	0.9152	0.1351	1.0597	0.138	1.0142	0.0436	0.0111	0.0297	-8035.4643
1	0.7991	0.1403	1.2325	0.1447	1.0413	0.0445	6e-04	0.0304	-8157.3468
1	0.9627	0.1364	1.0523	0.1392	1.0226	0.0447	0.0614	0.0302	-8051.4745
1	1.178	0.1355	0.8059	0.1357	0.993	0.0436	-0.0295	0.0293	-8022.2432
1	0.8711	0.1319	1.0912	0.1354	1.0288	0.0445	-0.0201	0.0298	-7989.3923
1	0.9561	0.132	0.9919	0.135	0.9974	0.0441	0.0189	0.029	-7933.5703
1	1.0845	0.1381	0.8438	0.1383	1.1199	0.0468	0.0233	0.0305	-8098.0199
1	1.1372	0.1375	0.8981	0.1384	0.9827	0.0436	-0.0163	0.0298	-8048.7959
1	1.1297	0.1329	0.7739	0.1332	1.0275	0.0438	0.0172	0.0294	-7935.1021
1	0.7813	0.1359	1.2013	0.1403	1.0023	0.0438	-0.022	0.0296	-7984.1003
1	0.967	0.133	0.9807	0.1346	1.0645	0.0454	-0.0243	0.03	-8049.5099
1	1.0933	0.1356	0.9265	0.1358	0.9582	0.0437	-0.006	0.0294	-7964.5738
1	1.1155	0.1381	0.885	0.1395	1.0034	0.0443	0.0105	0.0296	-8030.7021
1	1.0798	0.1328	0.8829	0.134	0.9968	0.0438	0.0022	0.0295	-7942.389
1	1.2189	0.1404	0.8215	0.1399	1.0258	0.0447	0.0467	0.0304	-8125.3069
1	0.9731	0.1326	0.9859	0.1351	1.0096	0.0438	-0.0099	0.0296	-7959.9534
1	1.1938	0.1391	0.8332	0.1395	1.0325	0.0452	-0.0447	0.0301	-8110.3693
1	0.8253	0.1349	1.1631	0.1397	0.996	0.0436	0.0164	0.0294	-8023.0308
1	1.2377	0.1366	0.754	0.1364	0.9915	0.0438	-0.0071	0.0292	-8048.4802
1	1.0795	0.1355	0.8176	0.1361	1.0818	0.0454	-0.0192	0.0297	-8040.4031
1	0.9007	0.1361	0.9988	0.139	1.1209	0.0459	0.0326	0.0303	-8066.9207
1	0.8152	0.1307	1.1397	0.1347	1.0167	0.0449	0.0176	0.0294	-7956.5612
1	0.6904	0.1362	1.3129	0.1413	0.9727	0.0429	-0.0479	0.0294	-7982.8437
1	1.0004	0.1308	0.8783	0.1316	1.0619	0.0453	0.0204	0.0293	-7952.029
1	0.7326	0.1315	1.1817	0.1367	1.0266	0.0431	-0.0321	0.0294	-7965.1516
1	1.2652	0.1394	0.7759	0.1384	1.0298	0.0454	-0.0348	0.0304	-8105.8787
1	1.0491	0.1368	0.9484	0.1382	1.0663	0.0462	0.03	0.0308	-8066.715
1	0.9936	0.1369	1.0312	0.1394	1.0314	0.045	0.0305	0.0305	-8060.5606
1	0.9677	0.135	1.0203	0.1367	0.9803	0.0433	-0.013	0.0294	-7993.4035
1	1.2472	0.1358	0.7196	0.1354	1.0304	0.0456	5e-04	0.0296	-8006.1954
1	1.0818	0.1325	0.9213	0.1333	0.975	0.0437	0.0015	0.0293	-8002.8126
1	1.2474	0.1376	0.7713	0.1368	0.9662	0.043	0.0475	0.0294	-8019.5743
1	0.9639	0.1317	0.9382	0.1331	0.9985	0.0437	-0.0068	0.0286	-7909.1874
1	0.9721	0.1374	1.0476	0.1398	0.982	0.0433	0.0404	0.0299	-8012.1822
1	0.9255	0.1333	0.9987	0.1355	1.0271	0.0437	0.0486	0.0296	-7981.6197
1	0.8931	0.1351	1.0664	0.1373	1.0377	0.0444	-0.01	0.0298	-8050.8762
1	1.0371	0.1358	0.9557	0.1373	0.9798	0.0435	-0.0555	0.0294	-7987.2214
1	1.0273	0.1367	0.9399	0.1387	1.0223	0.0437	-0.0576	0.0299	-7999.2435
1	1.2034	0.1374	0.7823	0.1368	1.0232	0.0443	0.0176	0.0298	-8075.3449
1	1.1329	0.1355	0.8819	0.1364	0.9836	0.0434	0.0222	0.0296	-8036.6286
1	1.2568	0.1365	0.7499	0.1353	0.9722	0.0427	-0.0267	0.0294	-8041.5431
1	1.0263	0.1314	0.9315	0.1329	0.9823	0.0431	0.0196	0.0293	-7945.9795
1	0.87	0.1368	1.149	0.1407	1.033	0.0448	-0.0178	0.0306	-8065.4861
1	0.9797	0.135	0.9328	0.136	1.0606	0.0449	-0.016	0.0297	-8007.9615
1	1.069	0.1394	0.9106	0.1405	1.0517	0.0448	0.0172	0.0303	-8092.1722
1	0.9817	0.137	0.9803	0.1393	1.1023	0.0466	-0.013	0.0307	-8096.7717
1	0.8664	0.1289	1.0594	0.1329	0.9765	0.0427	0.0115	0.0287	-7898.2494
1	1.1825	0.1357	0.7703	0.1352	0.9953	0.0428	-0.0048	0.0292	-8007.1794
1	1.0731	0.1384	0.9789	0.1401	1.0153	0.045	-0.0243	0.0303	-8105.1697
1	1.001	0.1352	0.9839	0.1371	1.0143	0.0442	-0.0347	0.0298	-8021.2867
1	1.111	0.136	0.9197	0.1364	0.9717	0.0439	-0.0341	0.0298	-8007.557
1	0.9762	0.1321	0.979	0.1343	0.9747	0.043	-0.01	0.029	-7928.9166
1	1.2479	0.1394	0.7282	0.1384	1.0437	0.0454	0.0107	0.03	-8039.1303
1	0.752	0.1333	1.3062	0.1392	0.8993	0.0413	0.0411	0.0288	-7961.789
1	1.0989	0.1346	0.8632	0.1355	0.999	0.0436	-0.0341	0.0294	-7985.3327
1	0.8688	0.1325	1.0349	0.1356	1.0033	0.0435	-0.0258	0.0287	-7934.4253
1	0.8895	0.135	1.055	0.1374	1.0498	0.0449	-0.0068	0.0299	-8030.4151
1	1.2297	0.1379	0.7832	0.1368	0.945	0.0423	0.0135	0.029	-8010.4725
1	0.9976	0.1381	1.0532	0.1408	0.9929	0.0443	-0.0132	0.0301	-8053.6866
1	0.7786	0.1332	1.2145	0.1379	0.9794	0.0429	0.0752	0.0298	-7946.3196
1	0.8596	0.1311	1.1301	0.1349	0.9236	0.0413	-0.004	0.0288	-7915.4861
1	1.2174	0.1369	0.8284	0.1365	0.988	0.0443	0.0245	0.0301	-8049.721
1	0.7468	0.1343	1.2579	0.1398	1.015	0.0437	0.0536	0.0299	-8062.6237
1	1.1535	0.139	0.8531	0.1395	1.0474	0.0456	-0.0373	0.0303	-8110.7452
1	0.8785	0.1314	1.0149	0.1345	1.0631	0.0439	-8e-04	0.0298	-7992.3268
1	1.0402	0.1346	0.9334	0.136	1.0263	0.0441	-0.0038	0.03	-8036.6422
1	0.8123	0.133	1.1935	0.137	1.0171	0.0447	-0.0078	0.0302	-7997.7957
1	1.133	0.1337	0.8229	0.1336	0.957	0.0423	0.0317	0.0288	-7921.6244
1	1.068	0.1426	1.0268	0.1448	0.9895	0.0441	-0.0174	0.0302	-8160.728
1	0.886	0.1352	1.1469	0.1393	1.0091	0.0442	0.0143	0.0302	-8074.6635
1	1.259	0.1326	0.6903	0.1314	1.0176	0.0445	-0.0325	0.0294	-7979.362
1	0.8002	0.1327	1.1446	0.1369	1.0457	0.0448	0.0098	0.0299	-7999.4883
1	0.9542	0.1355	1.054	0.1382	0.9966	0.0447	-0.0051	0.0296	-8003.8637
1	1.2335	0.1385	0.7779	0.1376	0.9992	0.0444	-0.0135	0.0297	-8041.1711
1	0.7603	0.1327	1.2141	0.1381	1.0684	0.0456	0.0302	0.0304	-8045.3745
1	1.0892	0.1401	0.9518	0.1415	1.0213	0.0447	0.0106	0.0303	-8120.7156
1	0.9791	0.1365	1.0547	0.1392	0.9858	0.044	0.0269	0.0295	-8068.9476
1	1.1985	0.1354	0.7764	0.1346	1.0305	0.0446	0.0354	0.0297	-8072.1029
1	1.2185	0.1417	0.7982	0.141	1.0103	0.0445	0.044	0.03	-8069.1959
1	1.0487	0.1386	0.9786	0.1397	0.9907	0.0443	0.0449	0.0297	-8049.4174
1	0.9781	0.1367	0.984	0.1381	1.0031	0.0431	0.0381	0.0296	-8011.8397
1	0.9528	0.1346	1.0145	0.1371	1.0231	0.0446	-0.0193	0.0298	-7992.5592
1	1.0947	0.1372	0.9475	0.139	0.9493	0.0426	-0.0456	0.0295	-8022.0672
1	1.0133	0.1332	0.9461	0.1345	1.0342	0.0446	0.0448	0.0301	-7985.3105
1	1.1071	0.1382	0.9843	0.1397	0.9075	0.0428	0.0608	0.0291	-8007.0943
1	0.8194	0.1386	1.2217	0.1435	0.9967	0.0437	-0.0214	0.03	-8070.8084
1	1.1124	0.1389	0.9962	0.1402	0.9481	0.0433	0.0152	0.0298	-8107.374
1	0.9301	0.1322	0.9996	0.135	1.0084	0.0437	-0.0169	0.0293	-7944.8172
1	0.859	0.1321	1.097	0.1356	1.0287	0.0441	-0.0391	0.0297	-8016.0742
1	0.9773	0.1329	1.0218	0.1357	0.9696	0.0433	0.0377	0.0292	-7979.044
1	1.0313	0.131	0.8285	0.1315	1.052	0.0441	0.0296	0.029	-7939.1145
1	0.9515	0.1322	0.9439	0.134	1.0607	0.0444	-0.0312	0.0297	-7980.2523
1	0.8196	0.133	1.1308	0.1377	1.0501	0.0445	0.0271	0.0301	-7992.3224
1	0.8533	0.1356	1.1869	0.1397	0.9902	0.0438	0.0093	0.03	-8034.0235
1	1.3148	0.1361	0.6296	0.1336	1.0427	0.0449	0.0361	0.0298	-8023.1213
1	0.8116	0.1325	1.1187	0.1371	0.9886	0.0425	0.0151	0.0289	-7948.3631
1	0.7984	0.1293	1.17	0.134	0.9802	0.0428	-0.0781	0.0295	-7928.5795
1	0.9973	0.1388	1.0648	0.142	0.9682	0.0435	-0.0543	0.0299	-8048.1437
1	1.0138	0.1348	0.9498	0.1378	0.9841	0.0433	-9e-04	0.029	-7966.2648
1	0.9874	0.1339	0.9705	0.1359	1.018	0.0438	0.0211	0.0296	-7995.1157
1	0.8174	0.1338	1.1341	0.1379	1.0322	0.0445	-0.0254	0.0295	-8017.5939
1	1.0318	0.1358	0.9583	0.1374	1.0196	0.0444	-0.0118	0.0298	-8044.1954
1	0.929	0.1358	1.1453	0.1391	0.9369	0.0432	-0.021	0.0296	-8001.0725
1	1.1714	0.1419	0.9158	0.1426	0.9964	0.0455	0.001	0.0302	-8117.696
1	0.8651	0.1407	1.1995	0.1449	0.9511	0.0424	0.0691	0.0295	-8062.3513
1	1.1276	0.1402	0.8959	0.1407	0.9882	0.0431	-0.0422	0.0297	-8081.8457
1	0.9222	0.1342	0.9993	0.136	1.0211	0.0439	-0.0087	0.0292	-7974.0745
1	1.1464	0.1384	0.9449	0.1407	0.9344	0.0433	0.0261	0.0294	-8061.3004
1	1.029	0.1323	0.8936	0.1332	1.0342	0.0441	0.0189	0.0298	-7952.6153
1	0.8333	0.1294	1.0747	0.133	1.0619	0.0445	-5e-04	0.0297	-7993.8329
1	1.0925	0.1378	0.9452	0.1399	1.0064	0.0444	0.0293	0.03	-8073.991
1	1.0169	0.1359	0.978	0.1372	0.9804	0.0435	0.0195	0.0292	-8021.0168
1	1.0479	0.14	0.9837	0.141	0.9774	0.0431	0.0012	0.0297	-8078.3121
1	1.2516	0.1378	0.7168	0.1369	1.0264	0.0448	0.0212	0.0297	-8018.9805
0.5	1.0531	0.1215	0.9985	0.124	0.4824	0.0297	-0.018	0.0226	-7323.4799
0.5	0.9502	0.121	1.0526	0.1242	0.5409	0.0307	-0.0163	0.0231	-7374.1055
0.5	1.2367	0.1198	0.7576	0.1185	0.499	0.0299	-1e-04	0.0224	-7313.0646
0.5	1.0409	0.1163	0.9206	0.1186	0.5261	0.0301	-0.0038	0.0227	-7283.4008
0.5	1.1469	0.1208	0.8914	0.1216	0.5038	0.0302	0.0249	0.023	-7349.9101
0.5	1.2182	0.1189	0.8004	0.1186	0.4851	0.0296	-0.0087	0.0221	-7325.4083
0.5	0.9897	0.1199	0.9973	0.123	0.4923	0.0284	0.0123	0.0224	-7284.1575
0.5	0.7926	0.117	1.1618	0.1218	0.5131	0.0295	-0.0023	0.0225	-7229.8078
0.5	0.9814	0.1179	1.0018	0.1211	0.4919	0.0289	-0.0149	0.0222	-7272.1141
0.5	0.6617	0.1169	1.3242	0.1236	0.5133	0.0293	-0.0151	0.0225	-7293.3035
0.5	1.3161	0.121	0.7257	0.1194	0.4774	0.0292	0.0104	0.0223	-7346.0921
0.5	0.8968	0.12	1.1672	0.124	0.4778	0.0296	0.0343	0.0225	-7339.0997
0.5	1.0438	0.118	0.9016	0.1197	0.5474	0.0308	-0.0121	0.0228	-7314.586
0.5	1.1345	0.1186	0.8212	0.1188	0.5631	0.0313	0.0134	0.0229	-7372.9307
0.5	1.136	0.1179	0.8085	0.1184	0.516	0.0301	3e-04	0.0225	-7232.8308
0.5	0.7832	0.1186	1.2083	0.1238	0.5301	0.0303	-0.0506	0.0228	-7333.9103
0.5	0.7429	0.1163	1.2111	0.1219	0.5238	0.03	0.0241	0.0225	-7255.7266
0.5	0.7642	0.1189	1.2787	0.1244	0.487	0.029	-0.013	0.0226	-7324.4612
0.5	1.2049	0.1261	0.9222	0.1267	0.4473	0.0292	0.0185	0.0226	-7377.0456
0.5	1.1105	0.1178	0.874	0.1184	0.5187	0.0303	-0.0207	0.0228	-7305.8586
0.5	0.9455	0.119	1.0289	0.1212	0.5374	0.0304	-0.0068	0.023	-7330.7765
0.5	0.8825	0.1171	1.067	0.1204	0.5345	0.03	-1e-04	0.0226	-7297.944
0.5	0.9964	0.1186	0.9667	0.1208	0.5358	0.0302	0.0216	0.0226	-7333.3484
0.5	1.1269	0.1153	0.8526	0.1157	0.4931	0.0294	0.0263	0.022	-7272.3191
0.5	1.1848	0.122	0.8352	0.122	0.522	0.0304	0.0079	0.023	-7385.7949
0.5	0.9105	0.1204	1.0972	0.1242	0.5366	0.031	0.0025	0.0232	-7341.1496
0.5	0.9181	0.1169	1.064	0.1206	0.4995	0.0293	-0.0299	0.0224	-7262.3617
0.5	1.0769	0.1189	0.9389	0.1203	0.4957	0.0299	0.037	0.0225	-7298.5203
0.5	0.8351	0.1219	1.2046	0.1269	0.5229	0.0306	-0.0267	0.0231	-7382.4785
0.5	1.066	0.1178	0.907	0.1191	0.5038	0.0297	-0.0065	0.0223	-7274.5845
0.5	1.1613	0.1199	0.8522	0.121	0.4887	0.0291	0.0271	0.0224	-7312.5568
0.5	0.9629	0.1151	0.9738	0.1181	0.5259	0.0296	-0.0288	0.0224	-7268.3679
0.5	0.8528	0.1177	1.1717	0.1225	0.4639	0.028	0.0114	0.0221	-7265.512
0.5	1.0359	0.1234	0.9987	0.1261	0.5192	0.0303	0.0148	0.0228	-7409.4064
0.5	1.0433	0.1213	0.9808	0.1233	0.5123	0.03	-0.0264	0.0229	-7362.5682
0.5	0.9835	0.1159	0.9657	0.1185	0.532	0.0301	0.0174	0.0228	-7276.9751
0.5	1.1057	0.1202	0.8825	0.1215	0.5056	0.0299	-0.0228	0.0223	-7310.7611
0.5	1.1349	0.1167	0.794	0.1169	0.5091	0.0297	0.0231	0.0221	-7217.0386
0.5	0.81	0.1211	1.2819	0.1271	0.5185	0.0306	0.0211	0.0235	-7435.6165
0.5	0.9796	0.1201	1.0739	0.1231	0.4893	0.0304	0.0092	0.0227	-7317.0254
0.5	0.8236	0.1125	1.043	0.116	0.5424	0.03	-0.0102	0.0222	-7167.994
0.5	0.9469	0.1191	1.1359	0.1234	0.4735	0.0298	-0.0263	0.0225	-7344.2062
0.5	0.887	0.1237	1.1798	0.1274	0.5233	0.0308	-0.0059	0.0233	-7428.176
0.5	0.8469	0.119	1.2076	0.1235	0.4848	0.0298	0.0389	0.0227	-7316.7889
0.5	1.1328	0.1189	0.8715	0.12	0.4967	0.0296	-0.0265	0.0226	-7295.0143
0.5	1.0058	0.1179	1.017	0.1204	0.4905	0.0297	0.0066	0.0224	-7315.6755
0.5	0.974	0.1205	1.0903	0.1241	0.4769	0.0293	-0.0037	0.0227	-7332.0856
0.5	0.7657	0.115	1.1386	0.1201	0.5565	0.0306	-0.0235	0.0228	-7230.1018
0.5	0.7571	0.1184	1.2184	0.1243	0.4855	0.0283	-0.0475	0.0219	-7250.0157
0.5	1.0322	0.1196	0.9349	0.1217	0.5081	0.0295	0.018	0.0225	-7262.8575
0.5	1.1423	0.1169	0.8431	0.1185	0.4817	0.029	-0.0228	0.0219	-7264.2911
0.5	0.8049	0.1159	1.1583	0.1204	0.5011	0.0293	0.0535	0.0223	-7232.8434
0.5	1.0309	0.1183	0.9458	0.1199	0.4965	0.0291	0.0496	0.0222	-7279.134
0.5	1.0772	0.1192	0.9607	0.1213	0.4436	0.0279	-0.0119	0.0217	-7265.168
0.5	1.0033	0.118	0.9547	0.1206	0.5621	0.031	-0.022	0.0231	-7362.4177
0.5	0.9026	0.114	1.0065	0.1171	0.5155	0.0294	0.0404	0.0221	-7188.5324
0.5	0.8351	0.1194	1.1499	0.1236	0.5128	0.0298	0.0192	0.0225	-7290.5884
0.5	0.8987	0.1171	1.0607	0.1204	0.5358	0.0302	0.0063	0.0227	-7317.917
0.5	1.0407	0.1194	0.9304	0.1209	0.5108	0.0303	-0.0207	0.0224	-7278.9077
0.5	0.9347	0.1197	1.1156	0.1231	0.476	0.0292	0.0038	0.0225	-7312.7644
0.5	1.0468	0.1234	0.9336	0.1249	0.5525	0.0304	-0.0398	0.0231	-7408.6066
0.5	1.1189	0.1195	0.9089	0.121	0.4972	0.03	0.0306	0.0227	-7324.3474
0.5	0.9565	0.1218	1.0576	0.1244	0.5255	0.0307	-0.0239	0.0229	-7371.9065
0.5	0.7639	0.1179	1.2898	0.124	0.4496	0.0286	0.027	0.022	-7249.3574
0.5	1.0437	0.1192	0.9726	0.1211	0.4784	0.0288	-0.0265	0.0223	-7296.3531
0.5	1.0468	0.1197	0.9482	0.1215	0.5005	0.0293	0.0276	0.0225	-7300.5006
0.5	0.9774	0.1151	0.8996	0.1163	0.5523	0.03	0.0056	0.0224	-7249.0087
0.5	0.9172	0.12	1.1692	0.1235	0.4398	0.0288	0.0085	0.0222	-7283.7152
0.5	1.149	0.1156	0.7925	0.1155	0.5146	0.0304	0.0095	0.0222	-7237.1899
0.5	1.0695	0.1194	0.9086	0.1211	0.5078	0.0294	0.0333	0.0224	-7293.8584
0.5	1.0262	0.1198	0.9929	0.1219	0.5055	0.0302	0.02	0.0227	-7333.4006
0.5	1.0371	0.1167	0.9091	0.1187	0.512	0.0296	-0.0211	0.0222	-7258.4749
0.5	0.8854	0.1169	1.1225	0.1209	0.469	0.029	-0.0244	0.0222	-7219.6171
0.5	1.1128	0.1193	0.9049	0.1205	0.4836	0.0292	0.021	0.0223	-7301.0565
0.5	0.9756	0.1157	1.0045	0.1182	0.5015	0.0297	-0.0379	0.0224	-7257.9099
0.5	0.8951	0.1183	1.1454	0.1233	0.5012	0.0299	0.0044	0.0228	-7341.2983
0.5	0.9032	0.1157	1.0214	0.1187	0.4945	0.0291	-0.0052	0.0218	-7180.4367
0.5	1.1069	0.1154	0.8323	0.1163	0.5363	0.0309	-0.0074	0.0226	-7261.9039
0.5	0.8836	0.1183	1.1521	0.1229	0.483	0.029	-0.0383	0.0225	-7311.3325
0.5	1.1636	0.1216	0.9195	0.123	0.4769	0.0301	0.0518	0.0226	-7365.6036
0.5	0.8791	0.1172	1.1135	0.1209	0.514	0.03	-0.0084	0.0227	-7296.5207
0.5	1.1151	0.1224	0.8827	0.1233	0.5553	0.0312	0.0142	0.023	-7427.5783
0.5	1.2595	0.1215	0.7824	0.1214	0.4519	0.0283	0.0024	0.0219	-7298.6385
0.5	0.9507	0.1189	1.0214	0.1219	0.543	0.0308	0.0178	0.0228	-7337.304
0.5	1.2888	0.1176	0.7161	0.1162	0.4798	0.0298	-0.0305	0.0221	-7272.1427
0.5	1.0827	0.1245	1.0123	0.1264	0.514	0.0303	-0.0201	0.0235	-7466.9723
0.5	1.0651	0.1192	0.9462	0.1209	0.4519	0.0284	0.0409	0.0217	-7230.6641
0.5	1.1101	0.124	0.9967	0.1262	0.4839	0.0297	0.0187	0.023	-7412.9676
0.5	1.0281	0.1175	0.9531	0.1202	0.4896	0.0292	0.0072	0.022	-7273.0379
0.5	1.0195	0.1224	1.0095	0.1247	0.5369	0.031	0.0078	0.0233	-7404.3211
0.5	1.1843	0.1182	0.7914	0.1183	0.4936	0.029	-0.0286	0.0222	-7280.4768
0.5	0.9755	0.1176	0.952	0.1195	0.5505	0.0306	0.0122	0.0226	-7295.5347
0.5	1.0667	0.1216	1.0176	0.1242	0.4539	0.0287	-0.0265	0.0223	-7334.9775
0.5	0.8804	0.1172	1.0484	0.1209	0.55	0.0306	-0.0065	0.0229	-7270.0033
0.5	0.9843	0.1175	1.0118	0.1199	0.4772	0.0282	0.0231	0.0221	-7282.276
0.5	1.0854	0.1212	0.9179	0.1234	0.5201	0.0302	-0.0145	0.0228	-7346.3518
0.5	1.0408	0.1204	1.0104	0.1232	0.482	0.0295	0.0412	0.0229	-7299.5819
0.5	0.9324	0.1187	1.0865	0.1221	0.4973	0.0294	0.0022	0.0226	-7326.0411
0.5	0.8143	0.1155	1.11	0.1201	0.536	0.0298	-0.0076	0.0226	-7240.6456
0.5	1.0168	0.1208	1.0123	0.1234	0.4889	0.0294	-0.0444	0.0226	-7311.0135
0.5	0.8963	0.1167	1.0684	0.1205	0.4662	0.0283	0.0535	0.0217	-7185.1472
0.5	0.827	0.1209	1.2759	0.1258	0.454	0.0289	0.01	0.0225	-7336.5403
0.5	1.0697	0.1176	0.9072	0.1188	0.5253	0.0305	0.0426	0.0228	-7307.06
0.5	1.0294	0.1165	0.9291	0.1177	0.5183	0.0303	-0.0107	0.0226	-7257.1429
0.5	1.1978	0.124	0.8493	0.125	0.4904	0.0297	-0.0098	0.0226	-7353.4327
0.5	0.9192	0.1175	1.0526	0.1207	0.5029	0.0295	-0.0172	0.0224	-7253.6275
0.5	1.1208	0.1176	0.8301	0.1177	0.526	0.0304	-0.0054	0.0225	-7279.3497
0.5	1.1911	0.1209	0.7768	0.1206	0.5021	0.0294	0.0135	0.0223	-7271.0603
0.5	1.1421	0.1188	0.8629	0.1195	0.4717	0.0291	0.0122	0.0219	-7269.9332
0.5	0.8589	0.1153	1.1285	0.1192	0.4784	0.0289	-0.0014	0.022	-7231.5598
0.5	1.0913	0.1182	0.9056	0.1195	0.4821	0.0294	0.0186	0.0222	-7260.0354
0.5	1.0809	0.1222	0.9535	0.1242	0.4951	0.0294	0.0023	0.0225	-7361.5254
0.5	1.0668	0.1171	0.9327	0.1192	0.4924	0.0295	-0.018	0.0224	-7279.9994
0.5	1.0678	0.1183	0.9218	0.1206	0.511	0.0302	0.0127	0.0225	-7299.1852
0.5	1.0619	0.1229	0.9963	0.125	0.4791	0.0289	0.0216	0.0226	-7356.8154
0.5	0.9492	0.118	1.0493	0.1204	0.5538	0.0308	0.0031	0.0236	-7381.6268
0.5	0.9683	0.1168	0.9825	0.1196	0.5003	0.0295	0.0073	0.0222	-7212.345
0.5	1.1374	0.1176	0.8148	0.1182	0.5172	0.0302	0.0102	0.0224	-7261.7521
0.5	0.9672	0.1181	1.012	0.1212	0.5361	0.0308	0.0398	0.023	-7309.802
0.5	1.135	0.1189	0.8256	0.1196	0.5331	0.03	-0.0031	0.0227	-7334.5451
0.5	0.9493	0.1197	1.0519	0.1227	0.4869	0.029	0.0384	0.0223	-7288.5667
0.5	0.8841	0.1158	1.0732	0.1194	0.497	0.0288	-0.0121	0.0221	-7238.6311
0.5	0.7253	0.1175	1.2687	0.1231	0.4721	0.0282	0.0441	0.0223	-7206.4839
0.5	0.9772	0.1226	1.0685	0.1253	0.5056	0.0295	0.004	0.023	-7388.0274
0.5	1.2215	0.1229	0.852	0.123	0.4445	0.0287	0.0182	0.0219	-7327.0541
0.5	1.091	0.1189	0.929	0.1201	0.463	0.0288	-0.0186	0.0219	-7281.6116
0.5	1.1127	0.1198	0.8641	0.1207	0.5092	0.0298	0.0471	0.0224	-7297.2465
0.5	1.0489	0.1163	0.9171	0.1177	0.5091	0.0301	-0.0336	0.0225	-7248.925
0.5	0.9585	0.1195	1.0293	0.1223	0.5096	0.0302	-0.0107	0.0225	-7297.7921
0.5	1.0315	0.1191	0.9506	0.1214	0.5233	0.0302	0.0181	0.0226	-7324.5785
0.5	1.1853	0.1212	0.8192	0.1212	0.5159	0.0306	-0.0045	0.0224	-7363.3201
0.5	0.7838	0.1185	1.1869	0.124	0.5427	0.0304	-0.0197	0.023	-7310.1068
0.5	0.9018	0.1206	1.1494	0.1246	0.4694	0.0287	-0.0214	0.0223	-7325.0362
0.5	1.2297	0.1204	0.8698	0.1205	0.4377	0.0288	0.0222	0.022	-7338.4255
0.5	1.1433	0.1232	0.9392	0.1244	0.5135	0.0303	0.0227	0.0233	-7451.4566
0.5	0.9973	0.1174	1.0034	0.1208	0.4816	0.0289	-0.0044	0.0222	-7265.6892
0.5	1.0464	0.1178	0.8711	0.1192	0.544	0.0308	-0.0116	0.0226	-7248.1565
0.5	1.0701	0.1184	0.896	0.1204	0.486	0.0292	-0.04	0.0219	-7231.4114
0.5	0.7936	0.1159	1.1197	0.1202	0.5502	0.0301	0.021	0.0226	-7271.4059
0.5	1.1093	0.1229	0.9417	0.1239	0.5071	0.0306	0.008	0.023	-7378.5855
0.5	1.0279	0.1209	1.0297	0.1231	0.481	0.0299	0.0148	0.0228	-7311.3998
0.5	0.8903	0.1188	1.1407	0.1228	0.4759	0.0295	0.0247	0.0224	-7268.8674
0.5	1.0494	0.118	0.9176	0.1192	0.5083	0.0293	0.0147	0.0223	-7294.0164
0.5	0.9902	0.122	1.0862	0.1253	0.4823	0.0298	0.0352	0.0226	-7371.6677
0.5	1.0092	0.1181	1	0.1204	0.4857	0.0293	-0.0513	0.0221	-7302.0915
0.5	0.673	0.1153	1.3102	0.1215	0.5064	0.0298	0.0369	0.0227	-7232.0233
0.5	1.1686	0.1164	0.77	0.1167	0.5282	0.0299	0.0098	0.0225	-7279.2137
0.5	1.071	0.1205	1.0209	0.1229	0.4661	0.0289	0.0146	0.0226	-7366.5899
0.5	0.8962	0.1181	1.1379	0.122	0.4564	0.029	-0.0193	0.0221	-7230.6345
0.5	0.998	0.1229	1.0481	0.1256	0.495	0.0295	0.01	0.0229	-7358.6514
0.5	0.8391	0.1192	1.161	0.1236	0.5003	0.0297	-0.0037	0.0226	-7277.1322
0.5	0.9432	0.119	1.0692	0.1217	0.4926	0.0293	-0.0132	0.0225	-7303.3829
0.5	0.9206	0.1169	1.0841	0.1207	0.4887	0.0289	0.0416	0.0225	-7271.6247
0.5	1.2705	0.1211	0.8058	0.1209	0.4573	0.0299	0.028	0.0224	-7311.7172
0.5	1.0163	0.117	0.9243	0.1186	0.5284	0.0304	-0.0151	0.0226	-7251.5123
0.5	1.092	0.1182	0.8568	0.1191	0.5018	0.0288	-0.002	0.0221	-7263.1313
0.5	1.0036	0.1208	1.0116	0.1234	0.5424	0.0315	0.026	0.0233	-7375.7804
0.5	1.0342	0.1181	0.9739	0.1203	0.4704	0.0288	-0.0045	0.022	-7270.6035
0.5	1.0839	0.1195	0.9322	0.1215	0.4912	0.0297	-0.0258	0.0225	-7297.6371
0.5	0.8713	0.1171	1.0844	0.1216	0.5274	0.0295	0.0172	0.0226	-7291.1336
0.5	1.0888	0.1211	0.9866	0.1227	0.4605	0.0289	-0.0426	0.0223	-7343.071
0.5	0.879	0.1151	1.0382	0.1183	0.5179	0.0297	-0.0413	0.0221	-7198.1431
0.5	1.1259	0.1206	0.8278	0.1207	0.5232	0.0301	-0.017	0.0225	-7298.7416
0.5	0.9045	0.1213	1.148	0.1255	0.4805	0.0295	-0.027	0.0223	-7352.7292
0.5	0.9776	0.1187	1.0543	0.1219	0.499	0.0295	-0.0106	0.0227	-7352.0656
0.5	0.7107	0.1165	1.2947	0.123	0.5017	0.0294	-0.0218	0.0226	-7287.2921
0.5	0.8461	0.1157	1.1374	0.12	0.5188	0.0298	-0.0191	0.0225	-7308.7958
0.5	1.0367	0.1186	0.9154	0.1203	0.5416	0.0303	0.0268	0.0228	-7315.0079
0.5	0.9729	0.1205	1.0907	0.1247	0.5027	0.0304	0.008	0.023	-7365.0179
0.5	0.7371	0.1163	1.2226	0.1219	0.5244	0.0302	0.0486	0.0225	-7259.0022
0.5	1.1237	0.1208	0.8894	0.1216	0.5239	0.0303	-0.0023	0.023	-7366.5014
0.5	0.9422	0.115	1.0416	0.1188	0.4869	0.0292	0.0108	0.022	-7249.5078
0.5	1.1094	0.1223	0.9968	0.1242	0.4502	0.0291	0.0167	0.0225	-7346.7783
0.5	0.751	0.1163	1.1804	0.121	0.5146	0.0299	0.056	0.0222	-7190.4297
0.5	1.1252	0.1193	0.8633	0.1195	0.5066	0.0297	-0.0149	0.0226	-7296.7465
0.5	1.084	0.12	0.8933	0.1215	0.4893	0.0288	0.0049	0.0221	-7266.6521
0.5	0.8987	0.12	1.0704	0.124	0.5422	0.0303	-0.0121	0.0229	-7328.5614
0.5	1.0669	0.1181	0.9673	0.12	0.4767	0.0291	-0.0234	0.0224	-7297.3846
0.5	0.9329	0.121	1.0126	0.1241	0.5505	0.0308	-0.0092	0.0227	-7320.7565
0.5	1.0663	0.118	0.9103	0.1198	0.5032	0.0298	0.0098	0.0224	-7260.9691
0.5	0.8115	0.1165	1.1985	0.1215	0.4681	0.029	0.0348	0.0222	-7218.7591
0.5	1.3519	0.1234	0.7494	0.1222	0.4625	0.0293	-0.0022	0.0223	-7410.1867
0.5	1.0565	0.1178	0.9303	0.1187	0.4926	0.0293	-0.0377	0.0222	-7282.2754
0.5	0.8145	0.1179	1.1504	0.1225	0.4952	0.0287	-0.026	0.022	-7261.5466
0.5	1.0239	0.117	0.9595	0.1195	0.5293	0.0309	0.0093	0.0227	-7313.456
0.5	1.0384	0.1165	0.9761	0.1191	0.4461	0.0272	-0.0082	0.0217	-7241.3113
0.5	1.0522	0.1198	0.9804	0.1217	0.4778	0.0291	0.0192	0.0222	-7320.7696
0.5	1.2156	0.1166	0.6743	0.1157	0.5265	0.0301	-0.0029	0.022	-7196.2923
0.5	1.0035	0.1201	0.9823	0.1222	0.5255	0.0305	-0.0412	0.0227	-7329.4617
0.5	0.8438	0.1188	1.1746	0.1238	0.5014	0.0292	-0.0463	0.0226	-7325.5297
0.5	0.9969	0.1197	1.0165	0.1226	0.494	0.0289	0.0185	0.0224	-7331.6593
0.5	1.1101	0.121	0.9278	0.1222	0.4586	0.0285	-0.0311	0.0221	-7292.0748
0.5	0.8077	0.1186	1.2183	0.1238	0.4894	0.0298	-0.0203	0.0225	-7284.0512
0.5	1.0233	0.1177	0.9221	0.1192	0.5374	0.0307	0.0092	0.0227	-7281.6526
0.5	0.8239	0.1207	1.2793	0.1264	0.4276	0.0283	-0.0048	0.0219	-7295.1799
0.5	0.9653	0.1171	1.0111	0.1198	0.5359	0.0304	-0.0276	0.0229	-7328.8703
0.5	1.0157	0.1167	0.9649	0.1192	0.4897	0.0295	-0.0215	0.0221	-7249.8329
0.5	0.874	0.1216	1.127	0.1255	0.5301	0.0304	0.0334	0.0229	-7349.7007
0.5	0.889	0.1207	1.2013	0.1257	0.4769	0.029	-0.006	0.0228	-7373.7072
0.5	0.8785	0.1175	1.0838	0.1212	0.5073	0.0297	-0.0319	0.0223	-7257.308
0.5	0.8998	0.1197	1.1438	0.1243	0.4934	0.0293	7e-04	0.0227	-7350.4192
0.5	1.026	0.1149	0.8855	0.1165	0.5101	0.0291	0.0136	0.0221	-7195.1724
0.5	0.97	0.1195	1.0178	0.1219	0.4714	0.0289	-0.014	0.0219	-7233.2107
0.5	0.9449	0.1181	1.0244	0.121	0.4957	0.0295	-0.0105	0.0222	-7243.2799
0.5	1.1944	0.1207	0.8425	0.1203	0.4873	0.0302	-0.0049	0.0222	-7354.4891
0.5	0.9832	0.1215	1.0065	0.1245	0.4945	0.0291	-0.0162	0.0221	-7303.9092
0.5	1.0199	0.1167	0.9751	0.1188	0.4851	0.0294	0.0119	0.0222	-7254.8452
0.5	0.8744	0.1187	1.1203	0.1234	0.491	0.0291	0.0104	0.0223	-7269.1827
0.5	0.7771	0.1167	1.2023	0.1218	0.5197	0.0293	0.0087	0.0226	-7319.1436
0.5	0.9799	0.1167	1.0341	0.1194	0.4941	0.0298	-0.012	0.0224	-7296.657
0.5	1.2664	0.1201	0.7452	0.1193	0.4491	0.0287	0.0409	0.0215	-7241.2421
0.5	1.0597	0.1124	0.8918	0.1147	0.4649	0.0282	-0.0158	0.0215	-7166.7807
0.5	0.8847	0.116	1.0818	0.1192	0.5074	0.0305	-0.0184	0.0224	-7225.6831
0.5	0.9421	0.1175	0.9452	0.1201	0.5521	0.0304	0.0253	0.0225	-7232.4076
0.5	1.2411	0.1201	0.7712	0.12	0.4944	0.0292	0.0192	0.0224	-7341.4095
0.5	0.8719	0.1196	1.1482	0.1243	0.5214	0.03	-0.033	0.0231	-7341.3023
0.5	1.03	0.1157	0.9828	0.1182	0.4651	0.0283	0.0262	0.022	-7262.8071
0.5	1.0194	0.1186	1.0219	0.1214	0.4582	0.0283	0.0162	0.0221	-7293.9099
0.5	1.1171	0.1215	0.9244	0.1232	0.5109	0.0304	0.0157	0.023	-7370.8361
0.5	1.1115	0.1208	0.9457	0.1225	0.4663	0.0288	0.033	0.0223	-7332.8483
0.5	1.0203	0.1191	0.977	0.1218	0.4981	0.0295	0.0039	0.0225	-7288.2957
0.5	0.8785	0.1174	1.1164	0.1213	0.4902	0.0294	0.0145	0.0224	-7261.9239
0.5	1.1175	0.1171	0.8141	0.1176	0.497	0.0291	0.0233	0.0218	-7223.9909
0.5	0.8352	0.1196	1.1481	0.1244	0.5043	0.0293	0.0166	0.0224	-7280.6598
0.5	1.2028	0.1188	0.7903	0.1186	0.5136	0.0305	-0.0022	0.0227	-7303.3377
0.5	0.9151	0.1199	1.0995	0.123	0.522	0.0308	-0.0052	0.0228	-7354.9866
0.5	1.0818	0.1213	1.0269	0.1226	0.4519	0.029	-0.036	0.0225	-7367.4586
0.5	0.8356	0.1175	1.1586	0.1221	0.5004	0.0299	0.0078	0.0225	-7259.8494
0.5	0.9921	0.1183	0.9944	0.121	0.4983	0.0291	-8e-04	0.0224	-7279.3472
0.5	1.1598	0.121	0.888	0.1213	0.449	0.029	0.0036	0.0219	-7272.373
0.5	1.0058	0.12	1.035	0.1225	0.4996	0.0299	-0.0382	0.0229	-7349.1011
0.5	0.8626	0.1173	1.0964	0.121	0.4936	0.0292	-0.0052	0.0219	-7240.3012
0.5	0.9978	0.1187	1.0285	0.1218	0.4896	0.029	-0.0023	0.0224	-7335.2626
0.5	0.8399	0.1164	1.0734	0.1199	0.5434	0.0303	0.0312	0.0227	-7227.1515
0.5	0.9756	0.1171	0.9769	0.1198	0.5051	0.0293	-0.0283	0.0223	-7245.142
0.5	1.1732	0.1178	0.7526	0.1177	0.5368	0.03	-0.0062	0.0227	-7275.7122
0.5	0.9629	0.1207	1.0571	0.1237	0.5455	0.0307	0.0221	0.0235	-7402.5778
0.5	0.9053	0.1183	1.0487	0.1212	0.5386	0.0301	0.0144	0.023	-7292.346
0.5	1.2084	0.1199	0.8116	0.1197	0.5038	0.0301	0.02	0.0228	-7329.7912
0.5	0.7354	0.1211	1.2792	0.1272	0.5312	0.0305	-0.0013	0.0229	-7373.1842
0.5	1.1025	0.1201	0.9167	0.1215	0.4722	0.0288	0.0324	0.022	-7297.1992
0.5	1.0753	0.1176	0.9495	0.1189	0.4745	0.0296	-0.0396	0.0224	-7264.2336
0.5	0.9231	0.1225	1.1251	0.1265	0.488	0.0295	0.0271	0.0227	-7338.1297
0.5	1.1606	0.1198	0.8337	0.1203	0.5137	0.0298	-0.0019	0.0226	-7335.4569
0.5	0.9692	0.1198	1.03	0.1222	0.5444	0.0313	-0.0343	0.0231	-7371.4769
0.5	1.028	0.1167	0.9514	0.1189	0.4841	0.0285	0.0153	0.0221	-7265.9614
0.5	0.7278	0.115	1.2354	0.1206	0.4908	0.0288	0.0098	0.0221	-7203.6935
0.5	1.0789	0.119	0.8712	0.1199	0.516	0.0303	-0.0258	0.0222	-7264.2087
0.5	1.2346	0.1207	0.7837	0.1207	0.5275	0.0308	-0.0495	0.0231	-7366.4397
0.5	1.0836	0.1219	0.9123	0.1232	0.5183	0.0302	0.0316	0.0226	-7338.5286
0.5	1.072	0.1188	0.9539	0.1212	0.4988	0.03	0.0075	0.0227	-7323.1437
0.5	0.9496	0.1153	0.9452	0.1175	0.5267	0.0298	0.0238	0.022	-7210.5564
0.5	0.9687	0.116	1.0057	0.1188	0.484	0.0292	0.0284	0.0221	-7214.9932
0.5	0.8726	0.1203	1.1631	0.1245	0.5308	0.0314	0.0143	0.0232	-7363.9963
0.5	1.1142	0.1217	0.9032	0.123	0.5235	0.0301	0.0011	0.023	-7377.5288
0.5	1.1449	0.1177	0.8146	0.1184	0.5097	0.0294	0.0037	0.0224	-7274.1042
0.5	0.9934	0.1187	1.0242	0.1218	0.4982	0.0299	0.0261	0.0225	-7313.4393
0.5	0.9209	0.1174	1.0893	0.121	0.5113	0.0301	0.0391	0.0228	-7317.5251
0.5	0.9275	0.1166	1.0092	0.1196	0.5458	0.0307	0.0459	0.0227	-7283.8209
0.5	1.009	0.1184	0.976	0.1206	0.5115	0.0293	-0.0499	0.0226	-7312.9591
0.5	0.9722	0.1165	0.9879	0.1189	0.5035	0.0295	-0.0025	0.0222	-7256.8575
0.5	0.8263	0.1155	1.1648	0.12	0.4594	0.0284	0.0048	0.0218	-7187.8419
0.5	1.1481	0.1168	0.788	0.1174	0.5179	0.0297	-0.0089	0.0222	-7260.42
0.5	0.9906	0.1182	0.999	0.1208	0.5046	0.03	0.0036	0.0224	-7288.8213
0.5	1.0141	0.1191	0.9408	0.121	0.5262	0.03	0.0332	0.0225	-7294.461
0.5	1.0573	0.1193	0.9615	0.1213	0.4928	0.0291	-0.0075	0.0226	-7315.4375
0.5	1.0382	0.1188	1.0009	0.1207	0.4553	0.029	0.0126	0.022	-7264.2817
0.5	0.8824	0.118	1.0973	0.1215	0.4906	0.0289	-0.0448	0.0222	-7253.5696
0.5	1.0059	0.1178	1.0128	0.12	0.493	0.0295	-0.0134	0.0225	-7308.9865
0.5	1.2721	0.1209	0.7926	0.1207	0.4525	0.0289	0.0193	0.0221	-7316.5432
0.5	1.045	0.1163	0.8926	0.1172	0.5376	0.031	0.0136	0.0226	-7268.5101
0.5	1.0932	0.1173	0.8863	0.1182	0.4758	0.0291	0.018	0.0218	-7242.4355
0.5	0.992	0.1212	1.0523	0.1236	0.4941	0.0292	0.0213	0.0225	-7394.2435
0.5	1.0424	0.1214	1.0236	0.1236	0.4939	0.03	0.0607	0.0231	-7359.8977
0.5	0.9735	0.1187	1.0471	0.1221	0.4915	0.0293	-0.0019	0.0225	-7307.6464
0.5	1.2066	0.1194	0.8214	0.1194	0.4615	0.029	-0.0039	0.0219	-7283.2649
0.5	1.0366	0.1193	0.97	0.1209	0.4897	0.0298	0.0048	0.0223	-7282.6508
0.5	1.0684	0.1214	1.0136	0.1234	0.4635	0.0289	-0.0158	0.0224	-7364.4766
0.5	0.8042	0.1171	1.1674	0.1223	0.5342	0.0308	-0.0109	0.0227	-7297.508
0.5	1.1917	0.1191	0.764	0.1187	0.516	0.0297	0.0026	0.0225	-7281.5613
0.5	1.3036	0.1178	0.6654	0.1167	0.5235	0.0303	0.0323	0.0226	-7296.9315
0.5	0.9268	0.126	1.2003	0.1306	0.4985	0.0301	0.0029	0.0233	-7476.1532
0.5	1.1395	0.1197	0.883	0.1207	0.5158	0.0304	0.0039	0.0229	-7360.1228
0.5	1.1747	0.1205	0.8429	0.1211	0.4821	0.0296	-0.0044	0.0223	-7294.0297
0.5	1.2228	0.1251	0.8567	0.1254	0.5006	0.0301	-0.0337	0.0232	-7404.3475
0.5	1.0491	0.1189	0.9808	0.121	0.4682	0.029	0.0049	0.0223	-7271.8567
0.5	1.0552	0.118	0.9572	0.1198	0.4735	0.0291	-0.0052	0.0219	-7281.058
0.5	0.7873	0.1166	1.1739	0.1216	0.5397	0.0304	0.0392	0.0229	-7290.8667
0.5	1.0604	0.1233	0.9863	0.1255	0.5043	0.0303	0.0129	0.0227	-7386.1396
0.5	1.0902	0.12	0.9913	0.1224	0.4828	0.0294	0.0024	0.0227	-7399.7184
0.5	1.1092	0.1192	0.9585	0.1213	0.4401	0.0281	-0.0015	0.0219	-7296.628
0.5	1.1216	0.1167	0.8741	0.1182	0.4788	0.0295	-0.0187	0.0223	-7225.0309
0.5	1.2176	0.1224	0.7975	0.1221	0.5088	0.0304	0.0338	0.0226	-7346.4715
0.5	1.2157	0.1156	0.73	0.1154	0.4787	0.029	0.0171	0.0218	-7185.7899
0.5	1.0601	0.1186	0.9505	0.1207	0.486	0.0297	-0.0344	0.0224	-7269.0973
0.5	1.1165	0.1167	0.9148	0.1176	0.4452	0.0285	-1e-04	0.0217	-7259.4934
0.5	1.2052	0.1172	0.7589	0.1165	0.5053	0.0295	-0.0126	0.0222	-7280.1904
0.5	0.8864	0.1182	1.055	0.1217	0.5339	0.0302	-0.0023	0.0227	-7259.0776
0.5	0.8307	0.1193	1.2451	0.1243	0.4433	0.028	0.0139	0.0221	-7284.0219
0.5	1.085	0.1233	0.9892	0.1255	0.4961	0.0302	0.0143	0.023	-7387.5295
0.5	0.8943	0.1184	1.0791	0.1215	0.5299	0.0301	-0.0144	0.0228	-7306.0345
0.5	1.0049	0.1199	1.128	0.1229	0.4163	0.0274	-0.001	0.022	-7344.6145
0.5	0.9496	0.1171	1.0365	0.12	0.4988	0.0299	-0.0457	0.0223	-7268.7478
0.5	1.0615	0.1187	0.9645	0.1206	0.4683	0.0288	-0.0297	0.0221	-7295.5498
0.5	1.1973	0.1229	0.8749	0.1239	0.488	0.0293	0.0427	0.0227	-7407.0582
0.5	1.0483	0.1246	1.018	0.127	0.5026	0.031	0.0208	0.0228	-7381.361
0.5	1.0416	0.1216	0.9783	0.124	0.505	0.0298	-0.0209	0.0228	-7328.7439
0.5	1.0243	0.119	0.9647	0.122	0.5083	0.0302	-0.0024	0.0226	-7276.5062
0.5	1.0541	0.1178	0.9338	0.1196	0.4856	0.029	-0.0172	0.0224	-7241.7039
0.5	1.1509	0.1202	0.8216	0.1204	0.5406	0.031	-0.0153	0.023	-7325.3129
0.5	0.9167	0.1194	1.0985	0.123	0.5105	0.0298	0.0087	0.0227	-7343.4261
0.5	0.8211	0.1144	1.1259	0.119	0.5075	0.0293	0.018	0.0224	-7204.7588
0.5	1.1506	0.1227	0.8893	0.1243	0.5299	0.0309	-0.0385	0.0232	-7408.4365
0.5	0.8109	0.12	1.2105	0.1252	0.4916	0.0296	-0.0318	0.0226	-7283.7456
0.5	0.9181	0.1167	1.1097	0.1205	0.4555	0.0286	0.01	0.0219	-7243.0259
0.5	0.9819	0.1177	0.9755	0.1199	0.4894	0.0287	-0.0037	0.022	-7239.7663
0.5	1.249	0.1217	0.7928	0.121	0.4896	0.0298	-0.0087	0.0226	-7349.2559
0.5	1.1643	0.1176	0.7706	0.117	0.5141	0.0298	-0.0311	0.0221	-7259.2018
0.5	1.2119	0.12	0.7829	0.1201	0.5087	0.0297	-0.0012	0.0224	-7340.8004
0.5	1.2305	0.1209	0.7903	0.12	0.4742	0.029	-0.0476	0.0223	-7291.9561
0.5	1.0899	0.1186	0.9092	0.1199	0.4822	0.0297	0.0129	0.022	-7268.2771
0.5	1.3242	0.1244	0.7478	0.1242	0.4722	0.0294	-0.021	0.0224	-7361.9659
0.5	1.0554	0.1202	0.9151	0.1211	0.5208	0.0307	0.0073	0.0226	-7279.6907
0.5	1.0666	0.1189	0.9304	0.1213	0.5259	0.0306	-0.0071	0.0227	-7348.598
0.5	1.0109	0.1166	0.9759	0.1189	0.4907	0.0293	0.046	0.0222	-7264.6344
0.5	0.9495	0.1192	1.0155	0.1222	0.539	0.0307	-0.0105	0.0228	-7306.7218
0.5	1.0068	0.1181	0.9521	0.12	0.4961	0.0297	-0.0153	0.0222	-7218.5299
0.5	1.1083	0.1194	0.8822	0.1204	0.5063	0.0301	0.016	0.0225	-7306.9111
0.5	1.026	0.1179	0.968	0.1198	0.5015	0.0295	0.017	0.0226	-7283.4356
0.5	1.0216	0.1203	0.9777	0.1226	0.5046	0.0299	0.0115	0.0225	-7312.9511
0.5	1.2482	0.123	0.7423	0.1223	0.486	0.0292	-0.0136	0.0223	-7272.6763
0.5	1.1146	0.1212	0.9249	0.1225	0.5093	0.0305	0.0052	0.0228	-7375.066
0.5	1.1036	0.1228	0.9414	0.1251	0.5112	0.0301	-0.0032	0.0229	-7399.5909
0.5	1.0697	0.1179	0.894	0.119	0.4736	0.0288	-0.012	0.0218	-7196.3867
0.5	0.9179	0.1179	1.077	0.122	0.5064	0.0297	0.0178	0.0227	-7284.3394
0.5	1.0522	0.1221	0.9671	0.1243	0.5276	0.031	-0.0212	0.023	-7372.2088
0.5	0.8551	0.1174	1.1554	0.1216	0.5004	0.0298	-0.0266	0.0225	-7301.7492
0.5	1.0795	0.1196	0.951	0.1208	0.4993	0.0294	-0.0088	0.0228	-7347.6022
0.5	0.9501	0.1197	1.093	0.123	0.4723	0.0295	-0.0181	0.0225	-7278.0905
0.5	1.1023	0.1182	0.8454	0.1189	0.5316	0.03	-0.0058	0.0226	-7294.7936
0.5	0.9373	0.12	1.0802	0.1237	0.5207	0.03	-0.0241	0.0231	-7348.6336
0.5	0.9838	0.1188	0.976	0.1207	0.5353	0.0303	0.0054	0.0227	-7320.8965
0.5	1.2006	0.1169	0.7762	0.117	0.4789	0.0295	-0.0331	0.0221	-7207.781
0.5	0.8799	0.1174	1.063	0.121	0.5309	0.0302	-0.0104	0.0226	-7270.2077
0.5	1.0309	0.1183	0.912	0.1197	0.5174	0.0293	0.0581	0.0221	-7291.493
0.5	0.7314	0.1177	1.3141	0.124	0.4707	0.0284	0.0537	0.0223	-7287.4248
0.5	1.0357	0.1199	0.9755	0.1218	0.5054	0.0299	0.0254	0.0225	-7335.9091
0.5	0.9773	0.1189	1.0031	0.1218	0.5122	0.03	-0.0015	0.0225	-7289.2285
0.5	0.9751	0.1184	1.0241	0.1212	0.5463	0.0315	-9e-04	0.0232	-7357.6318
0.5	0.9085	0.1204	1.0718	0.1237	0.5229	0.0302	0.0038	0.0227	-7298.3635
0.5	1.1345	0.1209	0.8734	0.1216	0.535	0.031	-0.0147	0.023	-7377.8328
0.5	1.0654	0.1195	0.9774	0.1222	0.4911	0.0298	-0.0212	0.0227	-7327.1518
0.5	1.2454	0.1199	0.7891	0.1193	0.4585	0.0287	0.0215	0.022	-7286.7503
0.5	0.9401	0.1139	0.9465	0.1163	0.5055	0.0292	0.0332	0.0218	-7132.147
0.5	0.9978	0.1144	0.9481	0.1159	0.4867	0.0288	0.0329	0.022	-7206.1258
0.5	1.1032	0.119	0.9067	0.1209	0.469	0.0283	0.0448	0.0219	-7286.1255
0.5	1.0083	0.1188	0.9746	0.1213	0.5138	0.0298	-0.0114	0.0226	-7311.825
0.5	0.7625	0.113	1.1539	0.1179	0.5336	0.0302	5e-04	0.0224	-7207.8201
0.5	0.8247	0.1174	1.1055	0.121	0.5615	0.0309	0.0199	0.0231	-7295.4169
0.5	1.1145	0.1197	0.9081	0.1209	0.4992	0.0299	-0.0098	0.0226	-7331.0768
0.5	1.2312	0.1215	0.7868	0.1213	0.4961	0.0299	0.0167	0.0223	-7343.2213
0.5	0.8415	0.1192	1.1863	0.1241	0.5128	0.0301	-0.0147	0.023	-7336.6473
0.5	0.9609	0.1169	1.0344	0.1203	0.4976	0.0288	0.0228	0.0226	-7289.2758
0.5	0.9944	0.1184	0.9744	0.1203	0.4968	0.0291	0.0068	0.0222	-7267.6855
0.5	0.9594	0.1171	0.9976	0.1198	0.5114	0.0298	-0.016	0.0224	-7243.9579
0.5	1.0384	0.1173	0.8911	0.1192	0.5205	0.0299	-0.0195	0.0223	-7233.5318
0.5	0.9159	0.1186	1.0701	0.122	0.5055	0.0298	-0.0316	0.0225	-7272.1268
0.5	1.3111	0.123	0.7723	0.1223	0.4772	0.0301	-0.0388	0.0225	-7378.4573
0.5	1.0287	0.1211	0.9938	0.124	0.4614	0.0283	-0.0493	0.0219	-7271.7065
0.5	1.0304	0.1197	0.9578	0.1217	0.516	0.03	0.0184	0.0225	-7319.8641
0.5	1.2202	0.12	0.7726	0.1197	0.4911	0.0292	-0.0088	0.0223	-7296.28
0.5	1.0336	0.1179	1.0106	0.1195	0.4624	0.0295	-0.0534	0.0223	-7264.3509
0.5	1.0958	0.1196	0.8864	0.121	0.5244	0.0299	0.0208	0.0227	-7329.9487
0.5	1.1831	0.1217	0.855	0.1222	0.4569	0.0283	0.0016	0.022	-7292.0048
0.5	0.8522	0.1186	1.1828	0.1235	0.4639	0.029	-0.0068	0.0222	-7254.5638
0.5	0.9561	0.1203	1.0829	0.1237	0.4823	0.0298	-0.0408	0.0225	-7294.0706
0.5	1.1023	0.1207	0.9576	0.122	0.476	0.0298	-0.0072	0.0224	-7330.8097
0.5	1.1511	0.1165	0.7735	0.1168	0.5073	0.0297	-0.0238	0.022	-7214.2127
0.5	0.8728	0.1173	1.155	0.1217	0.4966	0.0294	-0.0095	0.0227	-7316.2389
0.5	0.9712	0.1206	1.0913	0.1242	0.4729	0.0288	0.0576	0.0225	-7340.7181
0.5	1.0567	0.1134	0.8706	0.115	0.523	0.03	-0.0064	0.0224	-7223.278
0.5	1.1661	0.1211	0.869	0.1216	0.4916	0.0306	0.0034	0.0226	-7319.1551
0.5	1.0454	0.1198	1.0411	0.1222	0.4473	0.0288	-0.0012	0.0223	-7303.2391
0.5	0.9913	0.1202	1.1114	0.1234	0.4401	0.0288	0.0103	0.0223	-7310.4628
0.5	1.0938	0.1173	0.8339	0.1176	0.5172	0.0294	0.035	0.0224	-7237.7231
0.5	1.0472	0.122	1.0038	0.1236	0.4787	0.0295	0.0313	0.0224	-7341.1217
0.5	1.0101	0.1202	1.0138	0.123	0.5033	0.0298	0.0196	0.0227	-7336.9555
0.5	1.1055	0.1181	0.8477	0.1186	0.5301	0.0305	0.0266	0.0226	-7298.0316
0.5	0.9297	0.12	1.1062	0.1243	0.46	0.0281	-0.006	0.022	-7290.8587
0.5	1.068	0.118	0.9189	0.12	0.456	0.0282	0.0251	0.0215	-7214.2648
0.5	1.0942	0.122	0.9535	0.1234	0.4759	0.029	-0.0209	0.0224	-7335.1905
0.5	1.0718	0.1182	0.9122	0.1198	0.5131	0.03	0.0096	0.0226	-7305.4388
0.5	1.3342	0.1169	0.6562	0.1152	0.4413	0.0283	0.0236	0.0213	-7191.6541
0.5	1.0334	0.1186	0.9897	0.1214	0.4919	0.0289	0.0266	0.0225	-7337.2411
0.5	0.9951	0.1196	1.0483	0.1232	0.4732	0.0286	0.009	0.0224	-7321.3824
0.5	0.8743	0.1177	1.0957	0.1209	0.5643	0.0319	-0.0308	0.0233	-7335.0673
0.5	0.8668	0.1224	1.2469	0.1276	0.4993	0.0304	0.0092	0.0232	-7436.3115
0.5	1.2207	0.1195	0.7794	0.1194	0.5081	0.0297	-0.0218	0.0227	-7325.1058
0.5	0.9415	0.1153	0.9563	0.1178	0.5484	0.0297	-0.0405	0.0226	-7258.2024
0.5	0.997	0.1214	1.0719	0.1245	0.4867	0.0296	0.048	0.0229	-7369.3136
0.5	1.0082	0.1181	0.9549	0.1202	0.5158	0.0299	0.0305	0.0224	-7285.0981
0.5	0.8012	0.1147	1.1252	0.1192	0.5533	0.0308	0.0024	0.0228	-7265.0007
0.5	1.0284	0.1205	1.0008	0.1229	0.478	0.0289	0.025	0.0225	-7302.7812
0.5	0.9641	0.1155	0.9812	0.1182	0.4739	0.0276	0.0042	0.0216	-7202.7703
0.5	1.0397	0.1221	0.9915	0.1244	0.4948	0.0301	-0.0088	0.0225	-7332.4016
0.5	0.9868	0.116	1.0092	0.1184	0.4394	0.0277	0.0131	0.0214	-7195.36
0.5	1.1082	0.1193	0.9206	0.1209	0.454	0.0284	-0.0275	0.0218	-7267.739
0.5	1.1112	0.1192	0.9127	0.1205	0.4871	0.0295	-0.0367	0.0224	-7311.2823
0.5	0.9028	0.1184	1.0719	0.1221	0.555	0.0311	-0.0072	0.0232	-7348.1005
0.5	0.7944	0.1162	1.1725	0.1213	0.5301	0.0306	-0.0307	0.0227	-7278.8719
0.5	1.1342	0.1201	0.9145	0.1212	0.4423	0.0283	0.0149	0.0218	-7266.3857
0.5	0.8927	0.1194	1.0913	0.1234	0.5334	0.03	-0.029	0.0228	-7347.7025
0.5	1.0636	0.1181	0.9068	0.1198	0.5042	0.0296	0.0064	0.0224	-7263.9331
0.5	0.8774	0.1206	1.1473	0.1249	0.5319	0.0305	-0.0123	0.0231	-7398.044
0.5	0.8952	0.1174	1.1261	0.1218	0.4867	0.0289	-0.0015	0.0227	-7282.235
0.5	0.9606	0.1181	1.0276	0.1208	0.4992	0.0291	-0.0114	0.0223	-7301.4616
0.5	0.9959	0.1206	1.0908	0.1237	0.4493	0.0282	-0.0113	0.0224	-7331.9925
0.5	1.0798	0.1186	0.9491	0.1204	0.4661	0.029	0.019	0.0222	-7269.0038
0.5	1.0252	0.1193	0.9617	0.1218	0.5084	0.0297	-0.0347	0.0226	-7297.0862
0.5	1.1672	0.1205	0.8935	0.121	0.4822	0.0295	-0.0191	0.0225	-7369.2605
0.5	0.9575	0.1202	1.0774	0.1233	0.4635	0.0289	-0.0264	0.022	-7286.4995
0.5	0.917	0.1218	1.1523	0.1254	0.486	0.03	0.0271	0.0229	-7346.1793
0.5	0.8735	0.1193	1.1244	0.1237	0.5064	0.0298	1e-04	0.0227	-7285.4387
0.5	0.6852	0.1159	1.2756	0.122	0.5304	0.0302	-0.0414	0.0227	-7263.8184
0.5	0.9979	0.1225	1.0303	0.1252	0.5318	0.0304	0.0188	0.0233	-7394.2616
0.5	1.0533	0.1222	1.0375	0.1254	0.4754	0.0287	-0.0467	0.0225	-7420.1854
0.5	0.8941	0.1214	1.1704	0.1257	0.4954	0.0301	0.0261	0.0227	-7372.4497
0.5	0.9221	0.1173	1.015	0.1193	0.531	0.0304	0.0014	0.0225	-7253.3563
0.5	1.1431	0.1201	0.8293	0.1209	0.5344	0.0306	-0.0274	0.0229	-7319.5734
0.5	1.0485	0.117	0.9342	0.1193	0.4749	0.029	0.0027	0.0219	-7218.3243
0.5	0.987	0.1181	0.982	0.1213	0.5131	0.0294	0.0277	0.0225	-7287.8463
0.5	1	0.118	0.9465	0.1199	0.4916	0.0287	0.0145	0.0219	-7238.6951
0.5	1.1016	0.1206	0.922	0.1216	0.4871	0.0293	-0.0278	0.0224	-7320.5061
0.5	0.8995	0.1137	1.0192	0.1174	0.5122	0.0289	0.0116	0.0222	-7200.9662
0.5	1.0528	0.1199	0.9607	0.1218	0.5163	0.03	-0.0027	0.023	-7340.5174
0.5	0.8974	0.1198	1.0763	0.1234	0.5272	0.0302	0.0378	0.0227	-7310.0136
0.5	1.0549	0.1212	0.9752	0.1227	0.4774	0.0289	-0.0224	0.0223	-7317.4812
0.5	1.0062	0.1212	0.9872	0.1234	0.4902	0.0294	0.0352	0.0222	-7281.6586
0.5	1.1151	0.1186	0.8547	0.1189	0.5194	0.0301	-0.0318	0.0225	-7300.7855
0.5	0.8554	0.1195	1.1648	0.1238	0.5125	0.0295	-0.0359	0.023	-7345.8437
0.5	0.9303	0.118	1.0228	0.1209	0.5312	0.0303	0.0725	0.0227	-7273.0125
0.5	0.9776	0.1202	1.0411	0.1234	0.5044	0.0293	-0.0048	0.0228	-7336.702
0.5	1.0074	0.1182	0.9784	0.1196	0.513	0.0299	0.0075	0.0225	-7313.6925
0.5	1.1562	0.1177	0.823	0.1184	0.5121	0.0301	-0.0025	0.0223	-7307.0842
0.5	1.127	0.1207	0.8885	0.1216	0.4776	0.029	-0.0481	0.0221	-7304.4849
0.5	0.9707	0.1219	1.0502	0.1247	0.5135	0.0301	-0.0086	0.023	-7332.6448
0.5	1.0075	0.1224	1.078	0.1264	0.4824	0.0296	-0.0214	0.0228	-7372.7873
0.5	0.8663	0.1166	1.0998	0.1206	0.4958	0.0291	0.0329	0.0223	-7231.1674
0.5	1.235	0.1187	0.7756	0.1191	0.4851	0.0296	-0.0299	0.0222	-7291.654
0.5	1.0369	0.1165	0.9218	0.1178	0.5239	0.0305	-0.0103	0.0226	-7275.0555
0.5	0.8454	0.1178	1.183	0.1229	0.4756	0.0287	0.0034	0.0225	-7275.4329
0.5	0.9935	0.1141	0.9023	0.1161	0.5344	0.0296	0.0163	0.0223	-7220.1617
0.5	0.8734	0.1216	1.1794	0.1257	0.482	0.0288	0.0288	0.0226	-7357.9729
0.5	1.1063	0.1212	0.9335	0.1224	0.5058	0.0305	0.0097	0.023	-7349.3056
0.5	1.0376	0.1198	0.9224	0.122	0.5293	0.0297	0.0057	0.0228	-7299.033
0.5	1.2139	0.1209	0.8146	0.1211	0.4933	0.0295	-0.0076	0.0226	-7340.7615
0.5	1.0112	0.1221	1.1127	0.1253	0.4827	0.0292	-0.0122	0.0233	-7435.7651
0.5	1.0337	0.1211	0.9625	0.1225	0.5395	0.0315	0.0405	0.023	-7349.5456
0.5	1.0061	0.1173	0.9691	0.1189	0.4881	0.0293	-0.0199	0.0223	-7231.1121
0.5	0.9924	0.1196	1.0523	0.1226	0.4941	0.0293	0.002	0.0229	-7347.1717
0.5	1.063	0.1228	1.0025	0.1253	0.5264	0.0304	-0.0372	0.0234	-7455.6492
0.5	1.0067	0.119	1.0007	0.1216	0.4978	0.03	0.0023	0.0225	-7300.4347
0.5	1.0279	0.116	0.9305	0.1176	0.5127	0.03	-0.0212	0.0225	-7250.1707
0.5	1.1027	0.1218	0.9258	0.1224	0.5174	0.0309	0.0092	0.0229	-7366.4348
0.5	0.83	0.1142	1.1021	0.1187	0.4885	0.0285	0.0231	0.022	-7163.4472
0.5	0.9008	0.1172	1.0813	0.1205	0.4935	0.029	-0.0011	0.0224	-7250.8445
0.5	0.9757	0.1177	0.9518	0.1201	0.5353	0.0306	-0.011	0.0226	-7243.8562
0.5	1.1366	0.1214	0.9054	0.1229	0.4639	0.0292	-0.0039	0.0221	-7301.1319
0.5	0.8666	0.1184	1.1202	0.1225	0.5473	0.0306	0.0087	0.0232	-7367.4788
0.5	1.0616	0.1173	0.9146	0.119	0.4689	0.0287	0.014	0.0217	-7210.115
0.5	1.0893	0.1171	0.8661	0.1184	0.5017	0.0295	0.0344	0.0221	-7260.6731
0.5	1.0613	0.1204	1.0032	0.1227	0.467	0.0289	-0.0197	0.0224	-7337.3675
0.5	1.177	0.1202	0.8045	0.121	0.5232	0.03	-0.0087	0.0228	-7323.5752
0.5	0.8892	0.1151	1.0781	0.1187	0.4734	0.0281	0.0364	0.0219	-7199.191
0.5	1.2648	0.1209	0.7569	0.1205	0.4909	0.0294	-0.0218	0.0224	-7333.2856
0.5	1.1695	0.1188	0.8118	0.1194	0.5071	0.0292	-0.0086	0.0224	-7318.9935
0.5	1.058	0.1198	0.951	0.1216	0.55	0.031	-0.0244	0.0234	-7393.3606
0.5	1.136	0.1222	0.8843	0.1225	0.483	0.0297	0.0309	0.0225	-7285.6862
0.5	1.0018	0.1207	1.0094	0.123	0.5032	0.0298	-0.0077	0.0225	-7331.5943
0.5	1.4052	0.1188	0.5482	0.1161	0.4924	0.0293	0.0141	0.0219	-7237.1734
0.5	0.9897	0.1184	1.0097	0.1207	0.4968	0.0295	0.0289	0.0225	-7286.528
0.5	1.0969	0.1226	0.9866	0.125	0.49	0.0297	-0.0067	0.0231	-7388.6826
0.5	0.9735	0.1233	1.1334	0.1267	0.4631	0.0291	3e-04	0.0223	-7403.1902
0.5	0.8693	0.1183	1.149	0.1224	0.4848	0.0294	0.0121	0.0223	-7284.4791
0.5	1.1097	0.1195	0.8618	0.1204	0.5173	0.0304	0.0067	0.0224	-7295.6563
0.5	1.0923	0.117	0.8937	0.1184	0.4873	0.0297	-0.0107	0.0221	-7243.8548
0.5	0.9448	0.12	1.0849	0.1234	0.4845	0.029	-0.0024	0.0224	-7320.8173
0.5	0.9116	0.1177	1.0645	0.1212	0.5377	0.0308	0.0191	0.0229	-7316.5426
0.5	0.8134	0.1164	1.1342	0.1211	0.5298	0.0298	-0.0329	0.0225	-7284.1785
0.5	0.962	0.1217	1.1293	0.1258	0.4618	0.0284	0.0213	0.0225	-7355.7732
0.5	0.8877	0.1168	1.0536	0.1205	0.549	0.0301	-0.0274	0.023	-7295.4801
0.5	1.0559	0.1201	0.8835	0.122	0.5667	0.0309	-0.0418	0.0231	-7335.9337
0.5	0.9995	0.1186	0.9726	0.1212	0.5221	0.03	-0.0521	0.0227	-7306.2136
0.5	1.1932	0.1176	0.708	0.117	0.5179	0.0293	-0.009	0.022	-7222.1585
0.5	1.0017	0.1204	1.062	0.1243	0.4981	0.0295	-0.0082	0.023	-7382.3562
0.5	0.8735	0.1174	1.1045	0.1212	0.5093	0.0303	-0.0099	0.0224	-7260.1585
0.5	1.0539	0.1195	0.955	0.121	0.5364	0.0311	-0.0412	0.0232	-7364.096
0.5	1.0673	0.1202	0.8958	0.122	0.5087	0.0299	0.0119	0.0222	-7273.2459
0.5	1.1121	0.1226	0.9472	0.1242	0.5257	0.0306	0.0065	0.0233	-7437.5692
0.5	0.8664	0.1183	1.1118	0.1225	0.4737	0.0284	0.0036	0.0218	-7226.3563
0	1.0755	0.0907	0.9114	0.0936	-0.0016	0.0103	-0.0064	0.0114	-6066.6303
0	0.897	0.0881	1.0841	0.0934	-7e-04	0.0101	0.0142	0.0114	-6035.4172
0	1.027	0.0919	1.0262	0.0961	-0.0123	0.0101	0.0048	0.0116	-6136.1401
0	1.057	0.0893	0.8808	0.0913	0.0161	0.0118	0.0019	0.012	-6043.0403
0	0.8454	0.0888	1.1267	0.094	0.0027	0.0106	-0.0019	0.0118	-6026.0479
0	0.9748	0.0889	1.0177	0.0927	-0.0173	0.0095	-0.0269	0.0109	-5999.3856
0	1.0836	0.0915	0.9087	0.0939	-3e-04	0.0114	-0.0136	0.0117	-6081.4992
0	0.9172	0.0902	1.0994	0.095	-0.0076	0.0109	-5e-04	0.0116	-6075.6501
0	0.9887	0.0913	1.0225	0.0951	-0.0095	0.0107	-0.0071	0.0116	-6069.1356
0	0.9585	0.0911	1.0266	0.0952	0.0025	0.0112	0.0031	0.0118	-6064.2614
0	0.9796	0.0917	1.0807	0.0957	-0.0134	0.0111	-0.0157	0.0118	-6137.6454
0	1.0955	0.0884	0.8515	0.0908	-0.0063	0.01	0.0118	0.0111	-5979.0602
0	1.14	0.0904	0.8805	0.0929	-0.0097	0.0106	-0.004	0.0115	-6103.2104
0	1.0096	0.0904	0.9509	0.0932	0.0063	0.0114	0.0109	0.0119	-6040.4463
0	0.9107	0.0899	1.0787	0.0946	0.0021	0.011	-0.0029	0.0119	-6063.5143
0	0.9648	0.0937	1.0533	0.0978	0.0048	0.0115	0.0015	0.0122	-6130.9418
0	1.0022	0.0893	0.9902	0.093	-0.0101	0.0099	0.0094	0.0114	-6034.7366
0	1.0027	0.0903	1.0089	0.0943	-0.0199	0.0097	0.0113	0.011	-6029.5481
0	1.0089	0.0906	0.9803	0.0944	0.0036	0.0105	-0.0032	0.0118	-6082.2379
0	0.9454	0.0924	1.0417	0.0959	0.0104	0.0117	-0.0016	0.0121	-6095.2664
0	1.0553	0.0918	0.9733	0.095	-7e-04	0.0109	-0.0035	0.0118	-6140.6959
0	1.0131	0.0893	0.9293	0.092	0.0123	0.0116	0.0139	0.0118	-6031.305
0	0.9884	0.0899	0.9898	0.0932	-0.0065	0.0106	-0.0129	0.0114	-6021.1583
0	0.9464	0.0892	1.0203	0.0932	0.0031	0.0111	-0.0135	0.0117	-6030.7773
0	1.0659	0.0909	0.9119	0.0929	0.0055	0.0113	-0.0037	0.0118	-6076.3035
0	1.0184	0.0905	0.9868	0.0934	-0.0083	0.0107	0.0158	0.0116	-6065.0954
0	1.1152	0.0935	0.9264	0.0959	-0.0048	0.0109	-0.0273	0.0119	-6151.0991
0	0.9826	0.0908	1.0107	0.0949	0.0089	0.0111	-0.0035	0.012	-6105.2443
0	0.9799	0.0899	1.0132	0.094	0.0036	0.0112	-0.0028	0.0119	-6085.077
0	0.9019	0.0915	1.1105	0.0963	0.0174	0.0121	0.0075	0.0124	-6158.1218
0	1.1332	0.0933	0.8558	0.0949	0.023	0.0123	0.0094	0.0125	-6165.612
0	0.8985	0.0888	1.0662	0.0938	0.0116	0.011	0.0055	0.012	-6053.0309
0	1.0573	0.0904	1.0034	0.0936	-0.0188	0.0099	0.0062	0.0114	-6128.3347
0	1.0322	0.0926	1.0292	0.0967	-0.0088	0.0107	0.0109	0.0117	-6163.0431
0	1.0753	0.0905	0.9951	0.0936	-0.0367	0.0089	-0.0022	0.0106	-6073.4069
0	0.9709	0.0894	1.0345	0.0935	-0.0074	0.0102	0.005	0.0114	-6063.197
0	0.988	0.0923	1.0352	0.0964	-0.0037	0.0103	-0.0071	0.0117	-6111.7304
0	0.8833	0.0882	1.0867	0.0928	0.0054	0.0113	0.0045	0.0118	-6037.9665
0	1.1532	0.0908	0.8298	0.0928	-0.0032	0.0106	0.0034	0.0116	-6063.2092
0	1.0538	0.089	0.8699	0.0909	0.0111	0.0115	0.0087	0.0118	-5998.9628
0	1.0904	0.0903	0.9362	0.0934	-0.0163	0.0099	0.0189	0.0113	-6081.8601
0	1.116	0.0913	0.8907	0.0936	0.0021	0.0111	0.0011	0.0118	-6120.3294
0	0.9861	0.091	1.0605	0.0951	-0.0025	0.0113	-0.0163	0.012	-6156.034
0	0.9495	0.09	1.0695	0.0949	-0.0056	0.0106	0.0015	0.0115	-6091.7441
0	1.0595	0.0932	1.0024	0.0967	-0.0018	0.0117	0.004	0.0122	-6194.2682
0	0.977	0.0896	0.9926	0.0929	0.0119	0.011	0.0054	0.0119	-6075.7115
0	0.995	0.0908	0.986	0.0942	0.0045	0.0115	0.0085	0.012	-6068.4036
0	0.9848	0.0898	0.9925	0.0934	0.0127	0.0118	-0.006	0.0122	-6090.4875
0	1.1627	0.0927	0.895	0.0949	-0.0104	0.0106	-0.0157	0.0118	-6166.6864
0	0.962	0.09	1.0066	0.0946	0.0091	0.0113	0.016	0.0117	-6060.1188
0	1.1646	0.0928	0.862	0.0949	-8e-04	0.0106	-0.0193	0.0117	-6148.7266
0	0.9519	0.0926	1.0817	0.0973	0.007	0.0115	-8e-04	0.0123	-6163.8465
0	1.1471	0.0917	0.8967	0.0937	-0.0166	0.011	-0.0174	0.0115	-6117.9741
0	1.0064	0.0926	1.0036	0.0959	0.0057	0.0113	0.0064	0.0122	-6125.6117
0	1.0134	0.0925	0.9989	0.0963	0.0104	0.0118	0.0149	0.0122	-6147.0639
0	1.0037	0.0932	1.0321	0.0974	0.0025	0.011	0.0111	0.012	-6157.0015
0	0.9254	0.09	1.0801	0.0947	-0.0033	0.0109	-0.0119	0.0117	-6072.4541
0	1.0563	0.0934	0.9903	0.0965	-0.0101	0.0108	0.0079	0.0117	-6136.0364
0	0.9896	0.0931	1.0333	0.0971	-0.002	0.0106	-0.0149	0.0117	-6116.6331
0	0.9239	0.0907	1.1111	0.0955	0.0059	0.0114	-0.024	0.0122	-6156.9142
0	1.0007	0.0912	0.9507	0.0941	0.0176	0.012	3e-04	0.012	-6067.2007
0	1.0165	0.0916	0.9706	0.0948	-0.0043	0.0109	0.0084	0.0116	-6049.2059
0	1.0267	0.0926	1.0088	0.0962	-0.0092	0.0107	0.0017	0.0117	-6117.5128
0	0.9965	0.0924	0.9955	0.096	0.0137	0.0116	-0.0129	0.0121	-6123.0221
0	0.8527	0.0879	1.1307	0.0933	-0.0118	0.0096	0.0024	0.011	-5989.6383
0	1.0452	0.0914	0.9429	0.0939	0.0041	0.0111	0.0025	0.0118	-6086.8444
0	0.9707	0.0918	1.0421	0.0957	-0.0079	0.0109	-0.0114	0.0115	-6074.7815
0	1.0783	0.0928	0.9022	0.0958	-6e-04	0.0106	-0.0147	0.0114	-6059.4992
0	1.0814	0.0899	0.9108	0.0926	-0.0095	0.0103	-0.0146	0.0114	-6046.1591
0	0.9618	0.0896	1.0394	0.0941	-0.0051	0.0102	0.003	0.0115	-6063.941
0	0.9915	0.0917	1.0139	0.0956	0.0025	0.0108	-0.0225	0.0117	-6102.5942
0	1.0067	0.0913	0.9754	0.0946	0.0059	0.0113	-0.001	0.0118	-6078.3253
0	0.987	0.0883	0.9694	0.0914	1e-04	0.0107	-0.0059	0.0115	-6008.1368
0	1.0848	0.0927	0.9391	0.0952	0.0073	0.0113	-0.001	0.012	-6165.8568
0	0.9192	0.0907	1.1169	0.0958	-0.0035	0.0108	0.0102	0.0118	-6125.3465
0	0.9991	0.089	0.9922	0.0925	-0.0167	0.0101	0.0048	0.0112	-6006.5878
0	0.9742	0.0914	1.0514	0.0959	-0.0045	0.0104	0.0019	0.0116	-6110.6363
0	0.9926	0.094	1.0495	0.0979	0.0039	0.011	-0.0079	0.0121	-6172.5551
0	1.0936	0.0928	0.9187	0.0955	-0.0028	0.011	-0.0127	0.0117	-6108.1661
0	0.8948	0.0915	1.1839	0.0975	-0.0144	0.0102	5e-04	0.0115	-6152.8171
0	0.9518	0.0916	1.0926	0.0961	-0.0095	0.0108	0.0066	0.0117	-6121.5819
0	0.9664	0.0917	1.0425	0.0957	0.0079	0.0111	-0.0186	0.0121	-6125.9421
0	1.0322	0.0919	0.9693	0.0952	0.0071	0.0117	-0.0021	0.012	-6119.0233
0	0.8818	0.0901	1.1198	0.095	0.001	0.0108	-0.0094	0.0118	-6076.3526
0	0.9064	0.0901	1.0915	0.0949	0.0032	0.011	-0.0049	0.0117	-6082.6727
0	0.9812	0.0905	0.9853	0.0942	0.0123	0.0111	-0.0168	0.012	-6069.4189
0	0.9487	0.0928	1.0849	0.0968	0.0059	0.0115	-0.0066	0.0122	-6160.0923
0	1.0977	0.0911	0.925	0.0938	-0.0056	0.0108	0.0083	0.0116	-6116.817
0	0.9786	0.0916	1.0209	0.0952	6e-04	0.0105	-0.0035	0.0117	-6084.9846
0	1.0762	0.0918	0.9972	0.0954	-0.0172	0.0101	0.0062	0.0115	-6158.9553
0	1.1601	0.0901	0.8172	0.0921	-0.0072	0.0103	8e-04	0.0112	-6038.1852
0	1.1124	0.0914	0.9037	0.0943	-0.0049	0.0102	-0.0061	0.0116	-6109.6119
0	1.006	0.093	1.0332	0.0967	1e-04	0.0116	0.0307	0.0121	-6150.411
0	0.7906	0.0891	1.1658	0.0952	0.0147	0.0111	-0.0128	0.012	-6033.6254
0	0.9656	0.09	1.0446	0.0939	-0.0167	0.0102	0.0134	0.0113	-6036.0264
0	0.9377	0.0896	1.0558	0.094	0.0032	0.0107	-0.0064	0.0118	-6078.5528
0	0.9534	0.0913	1.0371	0.0953	0.0066	0.0106	8e-04	0.0119	-6088.4099
0	0.9845	0.0889	1.0165	0.0932	-0.0147	0.0099	0.01	0.0112	-6029.9736
0	1.1596	0.0906	0.7981	0.0915	0.0076	0.0114	0.0029	0.0118	-6059.2135
0	1.0573	0.0925	0.9282	0.0953	0.0051	0.0116	0.0025	0.0119	-6087.1088
0	0.8884	0.0886	1.0533	0.0933	0.0088	0.011	0.0016	0.0118	-6001.006
0	0.881	0.089	1.1038	0.0936	-0.007	0.0102	-0.0049	0.0113	-6016.0147
0	1.0173	0.0933	1.0241	0.097	9e-04	0.0117	0.013	0.012	-6163.2306
0	1.1555	0.0951	0.8925	0.0971	-0.0092	0.0112	-8e-04	0.0118	-6154.4618
0	0.7576	0.0867	1.1992	0.093	-0.0015	0.0104	-0.0049	0.0115	-5968.5244
0	1.02	0.0903	0.9858	0.0939	0.007	0.0112	8e-04	0.0121	-6124.9958
0	0.9404	0.0899	1.0001	0.0933	0.0279	0.012	-0.0092	0.0123	-6076.6891
0	1.144	0.0912	0.8324	0.093	-0.0055	0.0104	-0.0103	0.0114	-6040.471
0	0.9751	0.0898	1.043	0.0935	-0.0079	0.0109	-0.0062	0.0114	-6084.2262
0	0.9946	0.0938	1.0319	0.098	0.0021	0.0113	0.006	0.012	-6139.2689
0	0.9481	0.0916	1.0473	0.096	0.0199	0.0118	0.0082	0.0122	-6145.6428
0	0.9628	0.0907	1.0356	0.0951	0.0047	0.0107	0.0183	0.0119	-6095.9801
0	1.1398	0.0938	0.8916	0.0962	0.0035	0.011	0.0069	0.012	-6170.975
0	1.1508	0.0938	0.8972	0.0962	-0.0032	0.0111	-0.0024	0.0119	-6175.9056
0	0.9854	0.0891	0.9611	0.0925	0.0087	0.0114	-0.0187	0.0119	-6021.1513
0	1.0744	0.0914	0.9211	0.0944	0.0112	0.0112	-0.003	0.012	-6129.5256
0	0.8244	0.0918	1.1807	0.0972	0.0138	0.0117	0.0064	0.0124	-6121.0573
0	1.194	0.0916	0.7723	0.0923	1e-04	0.011	0.0099	0.0116	-6049.4973
0	1.0071	0.0948	0.9951	0.0979	0.0317	0.0129	0.0127	0.0127	-6204.7096
0	0.9157	0.0904	1.0861	0.0945	0.0032	0.0117	-0.0184	0.012	-6089.3777
0	0.9913	0.0907	0.9733	0.0942	0.0079	0.0114	0.0052	0.0118	-6052.0297
0	0.946	0.0895	1.037	0.0935	0.0096	0.0114	0.0082	0.0121	-6083.9205
0	0.8865	0.0889	1.0668	0.0937	0.0089	0.0107	-0.0046	0.0116	-6022.8701
0	1.0867	0.0902	0.9041	0.0926	-0.0033	0.0108	0.0024	0.0115	-6068.7703
0	0.9922	0.0911	0.9951	0.0946	0.0127	0.0118	-0.029	0.0122	-6108.5589
0	1.1382	0.0914	0.8729	0.0932	-0.0047	0.0111	-0.0079	0.0118	-6105.5969
0	1.0698	0.0912	0.9328	0.0942	-0.0123	0.0102	-0.003	0.0113	-6053.2007
0	0.9615	0.0931	1.1196	0.0982	-0.0017	0.0106	0.003	0.012	-6214.3005
0	0.9767	0.0896	0.9911	0.0932	0.0107	0.0112	-0.0061	0.012	-6066.4777
0	1.0476	0.0913	0.9734	0.0944	0.0066	0.0116	-0.0268	0.0122	-6150.3186
0	0.9586	0.0896	1.0184	0.0933	0.003	0.0117	0.0037	0.0118	-6051.7203
0	0.9789	0.0924	1.0719	0.0964	-0.0089	0.0114	0.0079	0.0117	-6136.9847
0	1.0398	0.0898	0.9394	0.0932	-0.0017	0.0107	0.0074	0.0115	-6048.1979
0	0.9398	0.0916	1.1003	0.0964	-0.0078	0.0106	0.0036	0.0117	-6118.6734
0	1.1176	0.0928	0.9079	0.0953	-0.0072	0.011	-0.0087	0.0116	-6117.5143
0	0.9626	0.0881	1.0326	0.0928	-0.0165	0.0102	-0.0097	0.0111	-6010.0677
0	0.9549	0.0904	1.0627	0.0953	7e-04	0.0113	0.0099	0.0119	-6113.6441
0	1.0318	0.0924	0.9638	0.0952	0.0034	0.0118	-0.0039	0.0119	-6095.5072
0	0.8873	0.0895	1.1509	0.095	-0.0119	0.0105	0.002	0.0116	-6092.8331
0	1.074	0.0924	0.9751	0.0951	-0.0108	0.0109	0.017	0.0116	-6138.675
0	0.8733	0.0879	1.0872	0.0927	0.0054	0.0107	0.011	0.0117	-6019.1428
0	1.157	0.0907	0.8191	0.0922	0.0087	0.0113	-0.0067	0.0117	-6095.4956
0	1.0078	0.0913	1.0401	0.0947	-0.0183	0.0109	-0.0055	0.0116	-6102.307
0	0.9612	0.0909	1.0599	0.0953	-0.0091	0.0104	-0.0156	0.0117	-6083.6683
0	1.0032	0.0879	0.9563	0.0914	0.0012	0.0106	0.0071	0.0113	-6020.0952
0	1.0005	0.0899	0.9195	0.093	0.024	0.0119	0.0079	0.0121	-6032.4348
0	1.0597	0.0903	0.9704	0.0935	-0.013	0.0102	0.0197	0.0115	-6096.5992
0	0.9808	0.0911	0.9951	0.0946	0.0232	0.0127	0.0012	0.0124	-6125.0948
0	0.8871	0.0892	1.1084	0.0934	-0.0011	0.0113	0.0147	0.0118	-6058.7056
0	0.9794	0.0888	1.0057	0.0925	-0.0132	0.0101	0.0089	0.0111	-6006.0899
0	1.067	0.0928	0.9595	0.0957	-0.004	0.011	0.0135	0.0118	-6125.6913
0	0.8489	0.0901	1.1836	0.0958	-0.0104	0.0101	0.0231	0.0114	-6079.3204
0	0.9652	0.0895	1.0895	0.094	-0.0168	0.0107	8e-04	0.0116	-6115.2329
0	1.1326	0.0904	0.8539	0.0921	-0.0052	0.0103	-0.0096	0.0114	-6058.3124
0	1.0463	0.0926	0.9765	0.0957	-0.0043	0.0108	7e-04	0.0117	-6115.7886
0	0.8248	0.0878	1.1516	0.0937	6e-04	0.0107	-0.0186	0.0116	-6021.7461
0	0.9959	0.0882	0.9405	0.0917	0.003	0.0108	-0.0175	0.0116	-5983.7217
0	1.0148	0.0915	1.0306	0.0952	-0.0062	0.0114	-0.0152	0.0117	-6142.995
0	0.8635	0.0903	1.1116	0.0953	0.0132	0.0118	0.0197	0.0121	-6070.6661
0	0.9814	0.0913	0.9926	0.095	0.0084	0.0117	-4e-04	0.012	-6069.0437
0	1.1368	0.0905	0.8654	0.0925	-0.0085	0.0103	-0.0154	0.0113	-6073.9452
0	0.9279	0.0912	1.0279	0.095	0.0226	0.0119	0.0043	0.0123	-6082.7129
0	0.9588	0.0902	1.0334	0.0944	0.0111	0.0115	-0.002	0.012	-6108.5371
0	1.0568	0.0891	0.9301	0.0923	-0.0082	0.0101	-0.0047	0.0113	-6038.8322
0	0.9788	0.0878	0.9549	0.0908	0.0079	0.0114	0.0036	0.0116	-5995.7208
0	1.0633	0.0907	0.9615	0.094	-0.0148	0.0108	0.0122	0.0113	-6080.3103
0	0.8784	0.0903	1.1071	0.0957	0.0089	0.0107	-0.0136	0.012	-6076.9461
0	0.9895	0.0898	0.9797	0.0932	-1e-04	0.0105	-0.0033	0.0117	-6030.2557
0	0.8611	0.0897	1.1402	0.0953	0.0028	0.0108	-5e-04	0.0118	-6079.9709
0	1.0071	0.0902	0.9483	0.0933	0.0105	0.0115	-0.002	0.012	-6047.8576
0	0.8819	0.0878	1.0751	0.0929	0.0071	0.0112	-2e-04	0.0117	-6021.1197
0	1.159	0.0943	0.8959	0.0961	0.0015	0.0118	0.0278	0.0123	-6199.0401
0	0.9442	0.0922	1.0657	0.0965	0.006	0.0111	-0.003	0.0119	-6119.0294
0	1.0507	0.0925	0.9533	0.0953	0.008	0.0118	0.007	0.0122	-6128.5191
0	1.0235	0.0911	0.9942	0.0947	-0.0023	0.011	0.0126	0.0118	-6110.2347
0	0.9994	0.091	1.0336	0.0946	-0.0057	0.0105	-0.0059	0.0116	-6121.8271
0	0.9562	0.089	1.034	0.0935	3e-04	0.0105	-0.0077	0.0117	-6064.676
0	1.0903	0.0914	0.9241	0.0941	0.0067	0.0114	0.0046	0.0121	-6147.162
0	0.9326	0.0889	1.0829	0.0935	-0.0144	0.0101	-0.0157	0.0113	-6047.9846
0	0.8931	0.0886	1.0507	0.0933	0.0172	0.0117	0.0239	0.0121	-6033.768
0	1.0151	0.0897	0.962	0.0926	-0.0037	0.0105	-0.004	0.0114	-6033.8609
0	1.1054	0.0921	0.8883	0.0944	0.006	0.0112	-9e-04	0.0119	-6111.1147
0	1.0665	0.0924	0.9304	0.0955	-7e-04	0.0109	-0.0028	0.0117	-6086.8007
0	0.9202	0.0887	0.9971	0.0924	0.02	0.0117	-0.0081	0.0119	-6003.9471
0	0.9435	0.0899	1.0347	0.0945	0.0039	0.0107	-0.0071	0.0117	-6055.7172
0	1.0515	0.0915	0.993	0.0948	-0.0177	0.0096	0.012	0.0114	-6102.6291
0	1.0191	0.0889	0.9723	0.092	-0.0032	0.0107	0.0191	0.0117	-6060.7438
0	0.9206	0.0921	1.0948	0.0971	0.0037	0.011	0.0148	0.0119	-6115.8915
0	0.8988	0.0899	1.0586	0.0942	0.0107	0.0113	-0.0121	0.0119	-6037.0829
0	1.2096	0.0916	0.7968	0.093	0.0034	0.0109	-0.0281	0.0118	-6131.06
0	1.1354	0.0904	0.8814	0.0924	-0.0133	0.01	-0.0083	0.0113	-6081.3164
0	1.171	0.0934	0.8806	0.0957	-0.0043	0.0108	0.0102	0.0118	-6178.5171
0	0.8507	0.0891	1.1156	0.0943	0.0134	0.0115	-0.0035	0.0121	-6055.8903
0	1.1183	0.0912	0.8902	0.0935	-0.0117	0.0102	-0.002	0.0113	-6070.8446
0	1.0127	0.0923	0.9836	0.0955	0.003	0.011	-0.0019	0.0118	-6093.1059
0	1.1386	0.0895	0.8079	0.0906	0.0096	0.0113	0.0113	0.0118	-6044.6585
0	0.9728	0.0937	1.0797	0.0982	0.0039	0.0113	0.0088	0.0123	-6187.5238
0	0.8542	0.0875	1.0975	0.0925	0.0028	0.0106	0.0123	0.0117	-5989.8594
0	1.1793	0.0898	0.8158	0.0906	-0.0076	0.0104	-0.0188	0.0113	-6069.5173
0	1.0986	0.0895	0.9384	0.0925	-0.0215	0.0098	-0.0051	0.011	-6079.9078
0	0.9579	0.0903	1.1044	0.0951	-0.0204	0.0099	0.008	0.0113	-6111.2711
0	0.9072	0.0926	1.1037	0.0976	0.0057	0.0111	-0.0021	0.0118	-6114.744
0	1.0462	0.0912	0.9592	0.0946	-0.0057	0.0105	0.0027	0.0117	-6081.0113
0	1.0248	0.0927	0.9836	0.0957	0.0167	0.0121	0.0057	0.0123	-6164.8126
0	1.1509	0.0939	0.9385	0.0965	-0.0106	0.0107	-0.0037	0.0119	-6219.6885
0	0.8615	0.0876	1.1075	0.0928	0.003	0.0105	-0.0158	0.0117	-6022.8933
0	0.9022	0.0886	1.0573	0.0927	-0.0011	0.0105	0.0117	0.0115	-5996.2232
0	0.8269	0.0876	1.1072	0.0928	0.0015	0.0105	0.0109	0.0114	-5950.4798
0	0.9571	0.09	1.0259	0.0933	0.0067	0.0114	-0.0069	0.0119	-6075.5115
0	1.0438	0.0921	0.9262	0.095	0.0106	0.012	-0.0325	0.012	-6072.929
0	0.7885	0.0885	1.1433	0.0938	0.019	0.0116	0.008	0.012	-6007.0254
0	1.1685	0.0909	0.874	0.0931	-0.0207	0.0098	0.0211	0.0113	-6101.2108
0	1.0188	0.0903	1.026	0.0946	-0.0129	0.0103	-0.0012	0.0115	-6118.2286
0	0.9852	0.0889	1.021	0.0929	-0.0136	0.0102	0.001	0.0112	-6043.4181
0	1.0465	0.0919	0.9209	0.0942	0.0094	0.0113	-0.031	0.0119	-6068.7583
0	0.8663	0.0895	1.1294	0.0949	0.0045	0.0112	0.0037	0.012	-6077.2013
0	0.942	0.0895	1.0588	0.0937	-0.009	0.0108	0.0061	0.0115	-6045.6315
0	1.0026	0.0873	0.9261	0.0899	0.0132	0.0112	-0.0137	0.0117	-6009.3442
0	0.9101	0.0888	1.0777	0.0933	-0.0011	0.0103	0.0177	0.0117	-6046.3253
0	0.9831	0.0889	0.9948	0.0926	0.0051	0.0111	0.0063	0.0119	-6064.1673
0	0.8941	0.0905	1.1037	0.0955	0.0045	0.0109	-0.0034	0.0118	-6085.4195
0	1.0133	0.0904	0.9535	0.0936	0.0117	0.0117	0.0113	0.0121	-6073.1741
0	0.9672	0.09	1.0422	0.0945	-0.0024	0.0106	-0.0273	0.0119	-6087.1746
0	0.9287	0.0921	1.0859	0.0966	0.0039	0.0112	-0.023	0.012	-6114.5397
0	1.135	0.0915	0.8828	0.0939	-0.0022	0.0108	-0.0033	0.0119	-6125.7611
0	0.9707	0.0889	0.9596	0.0929	0.0123	0.0111	-0.0096	0.0116	-6006.2856
0	0.9939	0.0915	1.0154	0.095	0.0062	0.0115	-0.005	0.012	-6124.639
0	1.0095	0.0874	0.9378	0.0906	-0.0046	0.0101	0.0031	0.0113	-5976.7649
0	0.9344	0.089	1.0366	0.0932	0.0152	0.0117	-0.0074	0.0121	-6082.8924
0	0.9082	0.0892	1.0964	0.0944	-0.002	0.0102	0.0025	0.0117	-6074.6889
0	1.1109	0.0939	0.9486	0.0968	-0.009	0.0107	-0.0148	0.0118	-6168.3497
0	1.115	0.0913	0.8803	0.0935	0.0011	0.0105	-0.0072	0.0118	-6095.8128
0	1.0378	0.09	0.9023	0.0929	0.0204	0.0115	-0.0053	0.0122	-6060.118
0	0.8657	0.0901	1.1105	0.095	0.0115	0.0109	-0.0078	0.0121	-6069.1841
0	0.915	0.0906	1.1044	0.0955	-7e-04	0.0109	0.0135	0.0119	-6106.6953
0	1.0937	0.0926	0.8928	0.0951	0.0177	0.0121	-0.0119	0.0124	-6137.6075
0	1.0779	0.0894	0.9322	0.0923	-0.0126	0.0099	-0.006	0.0111	-6063.2581
0	0.8191	0.0881	1.1414	0.0934	0.0075	0.011	0.0108	0.0117	-6019.4331
0	0.893	0.0904	1.0985	0.0948	0.01	0.0112	0.0039	0.012	-6095.1867
0	1.0097	0.0893	0.9807	0.0929	0.0018	0.0104	-0.0035	0.0115	-6077.9099
0	1.1431	0.0907	0.8834	0.0928	-0.0159	0.0099	-0.0111	0.0112	-6088.5342
0	1.06	0.0916	0.9424	0.0946	0.0028	0.0109	0.0095	0.0118	-6108.6557
0	1.0619	0.09	0.9199	0.0924	0.0145	0.0118	-0.0126	0.0122	-6114.8354
0	1.0215	0.089	0.9267	0.0919	0.0032	0.0105	-0.0021	0.0116	-6009.4683
0	0.8758	0.0872	1.0302	0.0916	0.0254	0.0118	-7e-04	0.012	-5997.0792
0	1.0181	0.093	0.9884	0.0962	0.0141	0.0118	-0.0101	0.0122	-6152.3062
0	1.1608	0.0911	0.814	0.0927	0.0173	0.0116	-0.0109	0.0121	-6124.0856
0	0.8956	0.0897	1.112	0.0947	-0.0028	0.0108	-7e-04	0.0116	-6075.0608
0	1.1265	0.0925	0.9204	0.0953	-0.0161	0.0104	-0.0084	0.0115	-6123.7841
0	0.9994	0.0897	0.9966	0.0936	-0.0029	0.0104	0.0185	0.0116	-6067.2453
0	1.0956	0.0914	0.9225	0.0942	-0.0027	0.0105	-0.0086	0.0117	-6119.0972
0	1.0859	0.0914	0.925	0.0944	-3e-04	0.0108	0.0045	0.0117	-6115.1559
0	0.887	0.0882	1.0983	0.093	-0.0069	0.0108	0.0164	0.0113	-6017.5258
0	0.9441	0.0892	1.0548	0.0937	0.0022	0.011	0.0045	0.0117	-6085.2535
0	1.1712	0.093	0.8993	0.0952	-0.0247	0.0097	0.0027	0.0112	-6134.8778
0	0.9519	0.0884	1.0069	0.0916	-9e-04	0.011	0.0131	0.0116	-6002.1238
0	0.9554	0.0904	1.059	0.095	-0.0101	0.0102	-0.0099	0.0115	-6065.9363
0	0.8561	0.0899	1.1624	0.0956	-0.0018	0.0109	0.007	0.0118	-6091.7518
0	1.0873	0.0922	0.9442	0.0955	-0.0045	0.0109	0.0065	0.0117	-6135.6465
0	1.0918	0.0937	0.9541	0.0973	0.0047	0.0109	-0.0075	0.012	-6194.2674
0	1.042	0.0895	0.961	0.0927	-0.0152	0.0098	0.0146	0.0113	-6038.7048
0	1.124	0.0901	0.882	0.0927	-0.0077	0.0103	-0.0089	0.0114	-6082.4202
0	1.1682	0.0906	0.8733	0.0926	-0.0168	0.0101	-0.0045	0.0113	-6114.7931
0	1.027	0.0899	1.0008	0.0935	-0.0088	0.0106	0.0031	0.0115	-6105.5474
0	0.9988	0.0908	1.0235	0.0946	-0.0065	0.0106	0.0112	0.0115	-6101.0315
0	1.0203	0.0935	1.0006	0.0972	0.005	0.0114	0.0082	0.0122	-6143.7743
0	1.1619	0.0899	0.8249	0.0915	-0.0067	0.0104	-0.0211	0.0114	-6055.3006
0	1.0627	0.091	0.9101	0.0936	0.0039	0.0105	-0.0143	0.0115	-6060.7551
0	1.0636	0.0911	0.9404	0.0939	-0.0081	0.0106	-0.0046	0.0115	-6071.3352
0	0.9941	0.0916	0.9907	0.0952	0.0134	0.0113	-0.0024	0.0121	-6109.0653
0	1.0176	0.0886	0.9232	0.0915	0.01	0.0109	0.0064	0.0116	-6022.3254
0	1.1398	0.0905	0.8552	0.0922	-5e-04	0.011	0.0045	0.0118	-6092.6718
0	0.9281	0.0913	1.092	0.0958	-0.0033	0.011	-0.0211	0.0119	-6096.826
0	0.879	0.0889	1.0867	0.0937	0.0151	0.0114	-0.0095	0.012	-6066.4533
0	1.0987	0.0913	0.9029	0.094	-0.0044	0.0105	-0.0124	0.0115	-6084.3274
0	1.1258	0.0903	0.8164	0.0917	0.003	0.011	-6e-04	0.0115	-6010.7718
0	0.885	0.0909	1.1553	0.097	-0.0082	0.0103	-0.0276	0.0116	-6108.4577
0	0.9695	0.0913	1.0652	0.0959	-0.0037	0.0106	0.0043	0.0118	-6128.8373
0	1.0236	0.091	0.9961	0.0943	-0.0108	0.0107	-0.0108	0.0115	-6082.2283
0	0.8853	0.0896	1.1253	0.0945	-0.0078	0.0102	-0.0362	0.0115	-6056.6441
0	1.0575	0.0893	0.9226	0.0923	0.0016	0.0113	0.0202	0.0117	-6062.8212
0	0.9099	0.0902	1.0649	0.0942	0.0073	0.0106	0.0097	0.0118	-6057.8644
0	1.0191	0.0934	1.003	0.097	0.006	0.011	-0.0116	0.0121	-6148.6632
0	1.0091	0.0904	0.9527	0.0934	-0.0054	0.0107	0.0069	0.0114	-5999.1346
0	0.9495	0.0913	1.0697	0.0957	-0.0029	0.0106	-0.0026	0.0117	-6102.3823
0	0.9591	0.0922	1.0508	0.0966	0.0107	0.0113	0.0019	0.0122	-6137.5244
0	0.9122	0.0889	1.0789	0.0937	0.0025	0.0105	-0.0077	0.0116	-6067.9792
0	0.9691	0.0916	1.0376	0.096	0.0037	0.0109	-0.0036	0.0117	-6107.8576
0	1.2019	0.0935	0.8438	0.095	-0.0051	0.0109	-0.0068	0.0118	-6170.7644
0	0.9922	0.0889	1.0185	0.093	-0.0087	0.0106	-0.0164	0.0114	-6070.4262
0	0.8887	0.0891	1.1045	0.0942	0.005	0.011	-0.004	0.0118	-6078.0244
0	1.0664	0.0891	0.91	0.0915	-5e-04	0.0111	-0.0148	0.0117	-6050.2658
0	1.0482	0.0919	0.9617	0.0952	-0.0029	0.0105	-0.0065	0.0117	-6098.5972
0	0.8665	0.0912	1.1561	0.0971	0.0075	0.0115	0.007	0.0121	-6134.6711
0	0.8473	0.0908	1.2052	0.0963	-0.0021	0.0113	0.0102	0.012	-6147.4612
0	0.896	0.09	1.1127	0.0951	-0.002	0.0104	0.0037	0.0115	-6079.6248
0	1.0371	0.0904	0.9527	0.0937	-0.0102	0.0099	0.0066	0.0112	-6033.8198
0	1.0062	0.0916	0.9879	0.0955	0.0199	0.0122	0.0115	0.0123	-6149.2017
0	1.1077	0.0941	0.8682	0.096	0.0194	0.0124	0.0023	0.0125	-6126.6826
0	0.9822	0.09	1.0289	0.094	-0.0025	0.0106	0.0013	0.0117	-6093.8867
0	1.0757	0.092	0.9293	0.0943	-0.0048	0.0113	0.0111	0.0117	-6086.187
0	1.0083	0.0914	1.0004	0.0952	7e-04	0.0108	0.0098	0.0119	-6104.7093
0	1.0789	0.0918	0.9063	0.0944	0.0015	0.0109	-0.0076	0.0117	-6076.2156
0	1.0184	0.0905	0.9365	0.0938	0.0189	0.0112	-0.0056	0.012	-6081.7631
0	0.9248	0.0923	1.0926	0.0968	0.0094	0.0115	-0.0014	0.0122	-6141.3206
0	1.1339	0.0905	0.8362	0.0924	0.0176	0.0117	-0.0121	0.0121	-6114.8084
0	1.0525	0.0906	0.9353	0.0933	0.001	0.0112	0.0283	0.0118	-6074.3353
0	1.0002	0.0903	0.9501	0.0936	0.0153	0.0116	-0.017	0.012	-6054.7462
0	1.0743	0.094	0.9562	0.0965	0.008	0.0122	-0.0016	0.0123	-6177.5532
0	1.0835	0.0894	0.8849	0.0917	0.0018	0.0111	-0.0026	0.0117	-6048.1258
0	0.9888	0.0896	0.9448	0.0932	0.01	0.0116	0.0033	0.0117	-6004.5883
0	1.0578	0.0905	0.8824	0.0931	0.0102	0.0112	-0.0034	0.0115	-6027.1132
0	1.0806	0.091	0.952	0.0942	-0.0169	0.0096	-0.0086	0.0113	-6088.9062
0	0.9878	0.0903	1.0062	0.0938	-0.0026	0.0112	-0.0031	0.0118	-6064.6546
0	1.0074	0.0933	0.9985	0.097	0.0119	0.0113	0.0037	0.012	-6142.6164
0	0.948	0.0884	1.0527	0.0925	-0.0121	0.0098	-0.0112	0.0113	-6034.1103
0	1.117	0.0895	0.8739	0.0918	-0.0057	0.0105	-0.0058	0.0115	-6062.5479
0	1.0713	0.0919	0.9284	0.0944	0.0114	0.0115	0.0032	0.0123	-6136.0022
0	0.8619	0.0907	1.1534	0.0961	0.0068	0.0113	-0.0049	0.0121	-6119.3692
0	0.8996	0.0901	1.0974	0.0952	0.0098	0.0114	-0.0082	0.0121	-6103.7868
0	0.9385	0.092	1.1358	0.0967	-0.011	0.011	0.0013	0.0117	-6164.9162
0	0.9853	0.0878	0.9316	0.091	0.011	0.0112	-0.0037	0.0117	-5978.1026
0	1.0011	0.091	1.0267	0.0947	-0.0025	0.011	-0.0026	0.0118	-6125.6252
0	0.9869	0.0928	1.0664	0.097	-0.0129	0.0109	-0.0036	0.0118	-6130.3785
0	0.9799	0.0941	1.0951	0.0979	-0.0058	0.0111	-0.0114	0.0122	-6191.6953
0	1.0005	0.0916	1.0584	0.0959	-0.0093	0.0108	0.0028	0.0118	-6153.7963
0	0.9596	0.0915	1.0439	0.0959	0.0107	0.0111	-6e-04	0.0119	-6128.1161
0	0.8368	0.0883	1.1111	0.0932	0.009	0.0108	-0.0224	0.0117	-6003.2479
0	0.9996	0.0892	0.9809	0.0925	0.0069	0.011	-0.0114	0.0118	-6077.5833
0	0.9386	0.0931	1.1194	0.0977	-0.0068	0.0109	0.0038	0.012	-6153.6567
0	1.1458	0.0909	0.8543	0.0931	-0.0069	0.0102	-0.0158	0.0115	-6077.3944
0	1.0049	0.0901	0.9641	0.0934	0.0026	0.0113	0.023	0.0118	-6041.0227
0	1.0409	0.092	0.9691	0.095	0.0052	0.0116	-0.0052	0.012	-6128.2545
0	0.9487	0.088	1.0092	0.0917	-8e-04	0.0107	0.0061	0.0115	-6002.2888
0	0.9281	0.0884	1.015	0.0923	0.0106	0.011	0.0052	0.0118	-6016.5993
0	1.0622	0.0928	0.9849	0.0958	-0.0094	0.0109	0.0029	0.0118	-6141.1025
0	1.1286	0.0934	0.9402	0.0958	-0.0093	0.0108	0.0079	0.0117	-6185.9496
0	1.0449	0.0881	0.8662	0.09	0.0176	0.0117	0.0186	0.0118	-5997.7879
0	1.0545	0.0905	0.9061	0.0928	0.0074	0.0113	-0.0021	0.012	-6051.1158
0	0.966	0.0897	1.0201	0.0934	-0.0037	0.0103	0.0178	0.0116	-6042.3965
0	0.8853	0.0896	1.1354	0.0949	6e-04	0.0109	0.014	0.012	-6108.2108
0	1.0626	0.0895	0.9267	0.0918	-0.0042	0.0105	0.0021	0.0114	-6059.0629
0	1.2454	0.093	0.7339	0.0935	0.0034	0.0111	-0.0052	0.0117	-6090.4644
0	1.0375	0.091	0.9606	0.0939	0.0071	0.0113	0.0028	0.012	-6114.6914
0	0.9351	0.0909	1.0992	0.0958	1e-04	0.0103	0.0157	0.0119	-6136.6653
0	1.0084	0.0875	1.0138	0.0916	-0.0209	0.0097	-0.0099	0.011	-6045.1331
0	0.9305	0.0902	1.0685	0.0946	0.0067	0.0114	0.0055	0.012	-6100.2481
0	1.0563	0.09	0.9401	0.0929	-0.0086	0.0108	-0.0015	0.0114	-6054.8324
0	0.9229	0.0899	1.0857	0.0944	-0.0042	0.0107	0.003	0.0115	-6074.9776
0	0.9325	0.088	1.001	0.092	0.005	0.011	-0.0175	0.0115	-5976.7247
0	1.0532	0.0913	0.9422	0.0939	-0.0026	0.0108	-0.002	0.0118	-6075.6245
0	1.0981	0.0909	0.8823	0.0935	-4e-04	0.01	0.0187	0.0116	-6059.6431
0	0.9633	0.0887	1.0291	0.093	-0.0106	0.0097	0.0101	0.0111	-6026.5007
0	0.9939	0.089	0.9822	0.0925	-0.0023	0.0106	0.0079	0.0116	-6034.0841
0	0.9098	0.0901	1.0602	0.0943	0.0164	0.0118	0.0113	0.0122	-6082.0765
0	1.006	0.0905	1.0305	0.0941	-0.012	0.0099	-0.0192	0.0113	-6102.1263
0	1.1909	0.0923	0.813	0.0941	0.0059	0.0113	0.0202	0.0119	-6136.4425
0	0.9339	0.0917	1.0503	0.0954	0.012	0.0114	-0.0046	0.0122	-6094.7768
0	1.1505	0.0902	0.8514	0.0915	-0.0077	0.0106	-0.0211	0.0115	-6077.6484
0	1.1236	0.0897	0.8405	0.0913	-0.0025	0.0107	-0.0217	0.0115	-6027.0325
0	1.0656	0.092	0.9326	0.0947	0.0086	0.0114	0.0042	0.012	-6123.7753
0	0.956	0.092	1.0821	0.0962	-0.0104	0.0104	0.0164	0.0116	-6105.5828
0	1.003	0.0905	1.0413	0.0945	-0.0162	0.0099	-0.0057	0.0113	-6102.0418
0	0.9843	0.0903	1.0504	0.0943	-0.0184	0.0106	-0.0021	0.0114	-6075.7232
0	0.8568	0.0869	1.1459	0.0921	-0.0125	0.0103	0.019	0.0114	-6024.1722
0	1.0601	0.0906	0.9505	0.0942	-0.0065	0.0103	0.0081	0.0114	-6086.7614
0	0.9467	0.0892	1.0236	0.0933	0.0154	0.0113	-0.0103	0.0121	-6084.5981
0	0.9556	0.0884	0.9758	0.0919	0.0136	0.0113	0.0206	0.0116	-6009.5845
0	0.8954	0.0873	1.0861	0.0922	-0.0089	0.0098	0.0093	0.0112	-6004.9189
0	0.8829	0.0882	1.0909	0.093	-0.0084	0.0104	-0.0055	0.0113	-5991.3842
0	1.0692	0.0927	0.9272	0.0957	0.0157	0.0116	-0.0138	0.0122	-6146.2997
0	0.9524	0.0892	1.0753	0.0939	-0.0152	0.0099	-0.0059	0.0113	-6070.2609
0	0.9735	0.0918	1.0867	0.0962	-0.0116	0.0107	-0.0071	0.0116	-6143.1514
0	1.0021	0.0897	0.9574	0.0929	0.0235	0.0121	-0.0057	0.0122	-6102.0592
0	0.9818	0.092	1.0496	0.0956	0.0029	0.0118	-0.0171	0.0122	-6148.8986
0	0.9445	0.0896	1.0737	0.0947	-0.0106	0.0103	-0.0039	0.0116	-6071.3082
0	0.9971	0.0938	1.0085	0.0972	0.0129	0.0119	-0.0017	0.0124	-6142.2851
0	0.9645	0.093	1.1048	0.0982	-0.0183	0.0097	-0.0071	0.0113	-6131.4732
0	1.0662	0.0912	0.9611	0.0943	-0.009	0.0111	0.0108	0.0117	-6108.3772
0	0.9179	0.0934	1.1208	0.0982	0.0094	0.0113	0.0096	0.0123	-6177.1979
0	0.8671	0.0884	1.076	0.0929	0.0116	0.011	-0.0095	0.0118	-6011.2223
0	0.8113	0.0899	1.2221	0.0963	-0.0111	0.01	0.0113	0.0114	-6073.7077
0	0.9111	0.0924	1.1196	0.0972	-0.0096	0.0108	0.0021	0.0118	-6092.5337
0	1.0849	0.091	0.9093	0.0937	0.0024	0.0109	-0.013	0.0118	-6095.1035
0	1.0117	0.0885	0.9912	0.092	-0.0227	0.0095	0.0163	0.0109	-6002.6922
0	1.0227	0.0898	1.0199	0.0937	-0.0168	0.0105	0.0033	0.0113	-6098.8359
0	1.0293	0.0922	0.9945	0.0955	-0.0037	0.0112	0.0048	0.0118	-6117.9658
0	0.9058	0.0898	1.1247	0.0946	-0.0143	0.0102	-0.0076	0.0115	-6072.3892
0	0.9561	0.0931	1.0562	0.0973	0.0075	0.0115	-0.0018	0.0121	-6129.6081
0	1.0321	0.0885	0.9279	0.0916	-0.0033	0.0107	-0.0145	0.0114	-6006.8449
0	0.9255	0.0906	1.0683	0.095	0.0011	0.0107	-0.0012	0.0117	-6069.5881
0	0.9063	0.0928	1.1073	0.0979	0.023	0.012	0.0016	0.0127	-6179.9078
0	0.9616	0.0894	1.0421	0.0937	-0.0073	0.0108	-0.0201	0.0115	-6057.7037
0	0.9178	0.0925	1.1354	0.0972	-0.0073	0.0111	0.0018	0.0118	-6140.3972
0	1.0956	0.0901	0.8765	0.0918	0.0081	0.0115	-0.008	0.0118	-6078.8733
0	0.8553	0.0896	1.1586	0.0946	-0.0083	0.011	0.0015	0.0117	-6059.4551
0	1.0837	0.0923	0.9667	0.0956	-0.0187	0.0098	0.0237	0.0114	-6112.7771
0	1.2019	0.091	0.7893	0.0916	0.0037	0.0114	-0.0068	0.0119	-6107.7287
0	1.0299	0.0913	1.0057	0.0951	-0.0116	0.0103	0.0236	0.0114	-6106.1071
0	1.0233	0.0906	0.9834	0.0938	-0.0114	0.0103	0.0092	0.0113	-6056.611
0	0.9231	0.09	1.0586	0.0942	0.0108	0.0115	-0.0121	0.0122	-6082.441
0	0.859	0.0882	1.1034	0.093	0.0075	0.011	-0.0146	0.0117	-6028.2651
0	0.9482	0.0902	1.0828	0.0947	-0.006	0.0107	-0.0237	0.0118	-6109.0199
0	1.0277	0.0911	0.9757	0.0945	-5e-04	0.0119	0.022	0.012	-6092.2803
0	0.9476	0.0887	1.0151	0.0923	-0.0052	0.0106	0.0355	0.0114	-5991.4665
0	1.0041	0.092	1.0156	0.0958	-7e-04	0.0106	-0.0036	0.0118	-6118.888
0	1.0405	0.0912	0.9482	0.0943	0.0038	0.0114	0.0019	0.0118	-6085.6724
0	1.1403	0.0916	0.8642	0.0936	0.0025	0.0115	0.0035	0.0119	-6120.4966
0	0.9775	0.0883	0.9819	0.0923	-0.0036	0.0104	-0.0013	0.0113	-5997.7664
0	1.0215	0.09	0.9836	0.0933	-0.0024	0.0114	-0.009	0.0118	-6088.844
0	0.922	0.0907	1.1131	0.0956	-0.0134	0.0099	0.006	0.0114	-6085.083
0	0.9631	0.0895	1.0256	0.0937	0.0039	0.011	-0.003	0.0119	-6076.004
0	0.9501	0.0894	0.9902	0.093	0.0065	0.0109	-0.0101	0.0116	-5998.805
0	1.05	0.0909	0.9965	0.0938	-0.0214	0.0107	-0.005	0.0114	-6093.6262
0	1.0348	0.0934	1.0392	0.0972	-0.0014	0.0115	0.013	0.012	-6213.5865
0	0.8959	0.0893	1.129	0.0946	-0.0176	0.0102	0.0239	0.0112	-6044.2226
0	0.9923	0.0883	0.9766	0.092	-0.015	0.0094	7e-04	0.011	-5971.5129
0	1.0528	0.0915	0.962	0.0945	0.0031	0.0116	0.0055	0.012	-6130.3839
0	1.1616	0.092	0.8838	0.0941	-0.0103	0.011	0.0045	0.0116	-6146.8216
0	0.8245	0.0908	1.1439	0.096	0.0273	0.0122	-0.0231	0.0125	-6105.7458
0	1.0461	0.0938	0.9797	0.0972	0.0078	0.0118	-0.0074	0.0122	-6165.4311
0	1.1306	0.091	0.8721	0.093	-0.0037	0.0112	-0.0104	0.0116	-6092.7294
0	1.1627	0.0909	0.8268	0.0925	-0.007	0.0109	-0.0016	0.0114	-6061.099
0	1.0324	0.0876	0.9063	0.0906	-0.003	0.0105	0.0088	0.0111	-5970.3013
0	1.0804	0.0931	0.9608	0.0959	-0.0029	0.0108	-0.0079	0.0119	-6157.106
0	0.9276	0.0934	1.1619	0.0989	-3e-04	0.0107	0.0112	0.0123	-6228.6271
0	1.0329	0.0884	0.9443	0.0913	-0.015	0.0096	-0.0121	0.0111	-5992.042
0	1.0924	0.0884	0.8812	0.0907	-0.0089	0.0103	-0.0076	0.0112	-6016.2885
0	0.8259	0.0886	1.1345	0.0938	-8e-04	0.0106	8e-04	0.0115	-5988.718
0	0.9655	0.09	0.985	0.0937	0.0011	0.0111	0.0169	0.0116	-5996.152
0	1.1125	0.093	0.9152	0.095	0.0097	0.0117	0.0027	0.0122	-6184.0409
0	0.9476	0.0889	1.0124	0.0925	0.0127	0.0115	-0.0057	0.0119	-6056.2545
0	1.0452	0.0902	0.9655	0.0933	-0.0169	0.0096	0.0166	0.0111	-6044.7264
0	1.0153	0.0905	1.0065	0.0943	-0.0151	0.0103	-0.0193	0.0113	-6066.7584
0	1.0688	0.0918	0.9518	0.095	-6e-04	0.0105	-7e-04	0.0118	-6128.6918
0	0.9918	0.0915	1.0644	0.0959	-0.013	0.0103	0.0339	0.0117	-6128.8442
0	0.8694	0.09	1.116	0.0953	0.0018	0.01	-0.0033	0.0115	-6049.5861
0	1.071	0.0913	0.9033	0.094	0.011	0.0111	-0.0177	0.0119	-6090.3753
0	0.9944	0.0923	0.9988	0.0957	0.0025	0.0111	0.0026	0.0119	-6083.403
0	0.9873	0.0926	1.0496	0.0966	-0.002	0.011	0.0015	0.0118	-6141.5592
0	1.0766	0.0903	0.8889	0.0927	0.0104	0.0113	-0.0127	0.0119	-6073.5666
0	1.0172	0.0897	1.0198	0.0936	-0.0084	0.0109	-0.0018	0.0116	-6121.5348
0	1.0196	0.0909	0.9457	0.0943	-0.0033	0.01	0.0056	0.0113	-6014.7349
0	0.8127	0.0926	1.2826	0.0991	-0.0091	0.0108	0.0082	0.012	-6189.6739
0	1.2219	0.0916	0.7694	0.0927	0.0047	0.0109	0.0054	0.0118	-6114.7891
0	1.0193	0.0905	0.9689	0.0938	0.0066	0.0111	-0.0017	0.0118	-6093.3696
0	0.9477	0.0923	1.0319	0.0964	0.0181	0.0116	0.0152	0.0123	-6110.0918
0	1.0543	0.0929	0.9768	0.0962	-0.0029	0.0108	-0.0041	0.0117	-6136.1095
0	0.9919	0.0903	0.9467	0.0937	0.0156	0.0118	-0.0063	0.0119	-6034.6083
0	1.0509	0.0915	0.9993	0.0947	-0.0107	0.0111	-0.0015	0.0117	-6140.3454
0	0.9801	0.0911	0.998	0.0947	0.0172	0.0118	-0.0051	0.0123	-6108.0537
0	1.068	0.0914	0.9106	0.0939	0.009	0.0117	0.0094	0.012	-6090.3287
0	1.0474	0.0942	0.9538	0.0972	0.0069	0.0109	0.0137	0.012	-6120.5856
0	1.0011	0.0895	0.9401	0.0924	0.0103	0.0115	2e-04	0.0119	-6020.4575
0	1.0821	0.0899	0.8893	0.0919	1e-04	0.0109	0.0085	0.0116	-6046.3922
0	1.1754	0.0917	0.8364	0.0931	-0.0072	0.0106	0.0123	0.0114	-6099.3772
0	1.0535	0.0919	0.9509	0.0949	0.0136	0.0114	0.0192	0.0121	-6148.9817
0	1.1652	0.0929	0.815	0.0946	0.0126	0.0116	-0.0195	0.0119	-6117.1692
0	0.9825	0.0888	1.0005	0.0927	0.0086	0.0107	-0.0025	0.0121	-6085.8345
0	1.1016	0.0917	0.9197	0.094	-0.0023	0.0112	-0.0064	0.0118	-6127.647
0	1.0723	0.0928	0.955	0.0959	0.0107	0.0115	0.0054	0.0121	-6182.4588
0	0.9805	0.0912	1.033	0.095	-0.0022	0.0108	-0.0021	0.0118	-6099.2946
0	0.937	0.0924	1.1087	0.0974	0.0011	0.0113	-0.0025	0.0119	-6161.0445
0	1.0209	0.0907	0.9877	0.0942	-0.0063	0.0112	-0.0062	0.0117	-6081.1294
0	0.9847	0.0907	1.0452	0.0951	-0.0053	0.011	-0.0089	0.0117	-6116.3381
0	0.9418	0.0888	1.0308	0.0933	-0.0024	0.0105	-4e-04	0.0114	-6021.3262
0	1.093	0.0901	0.9123	0.0928	-0.0013	0.0109	-0.0145	0.0117	-6102.5555
0	0.9302	0.0888	1.0264	0.0932	9e-04	0.0109	0.0023	0.0115	-6003.2842
0	1.0777	0.0911	0.9522	0.0941	-0.0195	0.0099	0.0124	0.0112	-6073.5877
0	1.1327	0.0946	0.9263	0.0968	0.0052	0.0117	0.0164	0.0122	-6222.1026
0	0.9268	0.092	1.1281	0.0972	-0.0101	0.0108	-8e-04	0.0118	-6134.3901
0	0.9318	0.0904	1.0385	0.0952	0.0127	0.0111	0.0017	0.012	-6072.3276
0	1.064	0.0931	0.9623	0.0959	0.0083	0.0115	-3e-04	0.012	-6171.2734
0	1.0991	0.0906	0.9178	0.093	-0.0067	0.0106	-0.0187	0.0116	-6101.9676
0	1.1232	0.0925	0.9164	0.095	-0.0186	0.0103	-0.0053	0.0112	-6099.4288
0	1.1246	0.0932	0.9656	0.0967	-0.0229	0.0098	-0.0136	0.0113	-6171.3782
0	0.9645	0.0882	1.0287	0.0921	-0.0127	0.0103	-0.0015	0.0111	-6020.1521
0	1.037	0.0916	0.9975	0.0954	-0.0114	0.0105	-0.0224	0.0116	-6107.4841
0	0.9373	0.0908	1.1247	0.096	-0.0179	0.0106	-0.0088	0.0116	-6119.1775
0	1.1445	0.0925	0.8948	0.0952	-0.0092	0.0103	0.0215	0.0117	-6136.4222
0	1.0349	0.0904	0.9221	0.0932	0.0119	0.0117	0.0071	0.012	-6059.045
0	0.9539	0.0922	1.0134	0.0963	0.0113	0.0115	0.0046	0.012	-6064.6327
0	1.0448	0.0895	0.9339	0.0925	0.0074	0.0109	0.0054	0.0117	-6082.8587
0	0.8184	0.0873	1.1003	0.0918	0.0194	0.0119	-0.0045	0.0121	-5987.874
0	1.0289	0.0905	0.9691	0.0937	-0.0056	0.0104	-0.0071	0.0117	-6065.2868
0	0.9248	0.089	1.0105	0.0928	0.0146	0.0114	0.0102	0.0118	-6016.9181
0	1.0016	0.0903	0.9895	0.0938	-0.0014	0.0111	0.0065	0.0116	-6065.1967
0	0.8997	0.0878	1.0785	0.0925	0.0042	0.0107	-0.0136	0.0117	-6050.015
0	1.0319	0.0889	0.9362	0.0923	0.0028	0.011	-0.0075	0.0116	-6044.5833
0	0.9986	0.0909	1.039	0.0951	-0.0131	0.0101	0.0077	0.0114	-6102.3185
0	1.0436	0.0914	0.9905	0.0953	-0.0153	0.0106	-0.0148	0.0113	-6091.5143
0	0.9629	0.0928	1.0366	0.0969	0.0168	0.012	0.0018	0.0123	-6142.4614
0	0.8375	0.0894	1.0935	0.094	0.0267	0.012	0.0158	0.0122	-6041.3005
0	0.9325	0.0894	1.0721	0.0937	-0.0099	0.011	0.0058	0.0114	-6046.9451
0	1.1224	0.0928	0.9154	0.0955	-0.0024	0.0106	-0.0012	0.0117	-6157.8893
0	1.0878	0.0946	0.9737	0.0974	0.0039	0.0117	-0.0036	0.0122	-6217.3293
0	0.8586	0.0901	1.1097	0.095	0.0177	0.0116	0.0051	0.0122	-6076.5555
0	0.9349	0.0922	1.0911	0.0972	-0.0086	0.0108	0.0053	0.0115	-6090.3533
0	0.9001	0.0881	1.0236	0.0921	0.0161	0.0115	-0.0043	0.0118	-5998.8019
0	1.0234	0.0904	0.9143	0.0931	0.0151	0.0112	0.0036	0.0117	-6037.9932
