# Supplementary material for: Genotype–covariate correlation and interaction disentangled by a whole-genome multivariate reaction norm model
Source: Nat Commun. 2019 May 20;10:2239. doi: 10.1038/s41467-019-10128-w (PMC6527612; doi:10.1038/s41467-019-10128-w)
Supplement: Supplementary file 13 — Source Data [file 41467_2019_10128_MOESM13_ESM.zip › data/fs10/fs10_res_mrnm_2.txt]

V1	V2	V3	V4	V5	V6	V7	V8	V9	V10	V11	V12	V13	V14	V15	V16	V17	V18	V19	V20
power	mrnm	0.25	1	0.8312	1.0349	0.2433	0	0.323	0.0093	0	0	0.0511	1.0941	0.1708	0.0697	0.9774	0.6133	-0.0679	-12740.8617
power	mrnm	0.25	2	1.0837	1.0671	0.2037	0	0.2452	0.0475	0	0	-0.0463	0.8677	0.2668	0.0856	0.8596	0.545	0.055	-12759.4847
power	mrnm	0.25	3	1.1051	1.1281	0.435	0	0.1169	0.0584	0	0	0.0116	1.015	0.3437	0.034	0.8364	0.4079	0.004	-12904.8868
power	mrnm	0.25	4	0.8619	1.088	0.3144	0	0.2709	0.0028	0	0	0.0614	1.1934	0.2172	0.0434	0.9202	0.4759	-0.0743	-13020.4995
power	mrnm	0.25	5	0.9473	0.9675	0.3726	0	0.1787	0.0138	0	0	0.0399	1.0152	0.3668	0.0587	1.0321	0.4687	-0.0541	-12879.792
power	mrnm	0.25	6	0.9196	0.9817	0.2496	0	0.181	-0.0012	0	0	0.0108	1.1015	0.2873	0.1141	0.9752	0.5436	-0.0101	-12773.5017
power	mrnm	0.25	7	0.9888	0.9696	0.3329	0	0.32	0.093	0	0	-0.0246	0.9748	0.2084	-0.0225	0.978	0.4642	0.0152	-12784.2537
power	mrnm	0.25	8	0.9748	0.9938	0.3727	0	0.2861	0.1419	0	0	0.1189	1.054	0.2074	-0.0097	0.9744	0.4384	-0.1354	-12833.8521
power	mrnm	0.25	9	1.1452	1.0122	0.2841	0	0.2819	0.1994	0	0	0.0531	0.8334	0.2133	-0.0898	0.9959	0.5403	-0.0568	-12873.8141
power	mrnm	0.25	10	1.0865	1.0215	0.3446	0	0.1774	0.1008	0	0	0.1609	0.9539	0.3288	-0.0195	0.9863	0.4909	-0.158	-12968.3553
power	mrnm	0.25	11	0.8606	1.1177	0.2927	0	0.3902	0.0042	0	0	-0.0263	1.156	0.0932	0.0824	0.8437	0.4769	0.0332	-12872.0359
power	mrnm	0.25	12	0.9733	1.0688	0.2901	0	0.2202	0.1433	0	0	-0.0012	1.0158	0.2702	-0.0471	0.8924	0.472	0.0049	-12828.812
power	mrnm	0.25	13	1.2772	1.0348	0.3715	0	0.2591	0.0184	0	0	0.0364	0.7176	0.2724	0.0822	0.969	0.4716	-0.025	-12946.6972
power	mrnm	0.25	14	0.8914	1.0488	0.3032	0	0.3962	0.1264	0	0	0.0081	1.0859	0.1116	-0.0597	0.9294	0.5084	-0.0083	-12843.6958
power	mrnm	0.25	15	1.0098	1.0478	0.4034	0	0.2619	0.0474	0	0	-0.0222	0.9548	0.2687	0.0764	0.9709	0.4017	0.0339	-12971.2352
power	mrnm	0.25	16	1.0433	1.095	0.3714	0	0.3396	-0.0456	0	0	0.0021	0.905	0.1665	0.1637	0.851	0.3675	0.0132	-12815.8041
power	mrnm	0.25	17	0.7903	1.0638	0.3218	0	0.3059	0.0012	0	0	0.0238	1.2003	0.1365	0.0614	0.9381	0.4968	-0.0218	-12766.695
power	mrnm	0.25	18	1.0453	1.0668	0.3102	0	0.3459	0.0346	0	0	0.0912	0.9904	0.1714	0.0776	0.9156	0.5022	-0.0934	-12957.5303
power	mrnm	0.25	19	0.8494	0.952	0.2847	0	0.139	-0.0449	0	0	-0.0145	1.2033	0.3183	0.1658	1.0291	0.4971	0.0098	-12867.5286
power	mrnm	0.25	20	1.0761	0.941	0.253	0	0.2213	-0.0606	0	0	-0.0561	1.0138	0.2488	0.1674	1.0453	0.5991	0.0637	-12890.8185
power	mrnm	0.25	21	1.0478	0.9536	0.2745	0	0.1808	-0.1562	0	0	-0.1321	0.9574	0.3178	0.2539	1.024	0.5095	0.1441	-12880.9255
power	mrnm	0.25	22	0.9425	1.0621	0.2352	0	0.2063	0.0236	0	0	0.0911	1.1445	0.2737	0.0699	0.9671	0.6116	-0.0916	-13019.3982
power	mrnm	0.25	23	0.892	0.7812	0.1906	0	0.2372	0.0775	0	0	0.039	1.1122	0.2302	0.021	1.2408	0.579	-0.0424	-12912.0969
power	mrnm	0.25	24	1.1102	1.1548	0.4694	0	0.2521	0.1996	0	0	0.0339	0.9528	0.2518	-0.1	0.8459	0.3468	-0.0348	-13018.1681
power	mrnm	0.25	25	1.0019	1.1714	0.2288	0	0.1404	-0.0397	0	0	-0.0953	1.0422	0.3722	0.176	0.8388	0.5716	0.0931	-13042.1054
power	mrnm	0.25	26	1.0937	0.9988	0.3508	0	0.3482	-0.0354	0	0	0.0026	0.93	0.1304	0.1566	0.9829	0.4672	0.0252	-12851.6237
power	mrnm	0.25	27	0.9396	1.0223	0.341	0	0.3979	0.0584	0	0	0.0158	1.036	0.1478	0.0496	1.013	0.456	-0.0236	-13068.0391
power	mrnm	0.25	28	0.9956	0.9165	0.2284	0	0.2688	0.1132	0	0	0.0787	1.0199	0.2173	-0.0277	1.0804	0.5247	-0.0859	-12954.2299
power	mrnm	0.25	29	1.0225	1.0491	0.2258	0	0.1356	-0.0477	0	0	-0.0334	1.0391	0.3163	0.1482	0.9364	0.5719	0.0323	-12883.4924
power	mrnm	0.25	30	1.0843	1.0765	0.3795	0	0.0785	0.0363	0	0	0.041	0.9186	0.4043	0.0424	0.8898	0.3547	-0.0648	-12896.0555
power	mrnm	0.25	31	0.9739	1.0788	0.2611	0	0.1141	0.1275	0	0	-0.0502	0.9703	0.3711	-0.0474	0.9353	0.5244	0.0489	-12859.7417
power	mrnm	0.25	32	0.7525	0.834	0.1947	0	0.0685	-0.0552	0	0	-0.1421	1.2799	0.433	0.1361	1.1442	0.6409	0.1175	-12824.2184
power	mrnm	0.25	33	1.0014	0.9164	0.3182	0	0.1693	0.0863	0	0	-0.0778	1.0477	0.3638	0.0658	1.0961	0.486	0.1039	-13052.3938
power	mrnm	0.25	34	1.1327	1.0906	0.4257	0	0.2169	0.0687	0	0	0.0248	0.8525	0.3295	0.0492	0.8845	0.3794	0.0053	-12929.225
power	mrnm	0.25	35	1.0013	0.941	0.3095	0	0.2256	-0.0657	0	0	-0.0373	1.0386	0.2399	0.1152	1.0899	0.5041	0.0367	-12973.7191
power	mrnm	0.25	36	0.9715	1.1895	0.2698	0	0.2722	0.0463	0	0	-0.0375	0.9804	0.2699	0.0501	0.8316	0.5311	0.0178	-12999.9024
power	mrnm	0.25	37	1.0872	1.1259	0.4366	0	0.3229	0.066	0	0	-0.0489	0.8863	0.1548	0.0517	0.8755	0.351	0.054	-12858.2929
power	mrnm	0.25	38	0.9733	1.0623	0.2249	0	0.1898	0.0314	0	0	-0.0068	1.0547	0.3184	0.0877	0.9366	0.5868	0.034	-12965.7489
power	mrnm	0.25	39	0.8263	1.0005	0.2993	0	0.2207	0.0214	0	0	-0.0335	1.2021	0.2869	0.0836	1.0555	0.5011	0.0418	-13104.4894
power	mrnm	0.25	40	0.9407	1.012	0.2652	0	0.296	0.0113	0	0	-0.0476	1.0169	0.1981	0.0803	1.0564	0.5216	0.0242	-13024.1472
power	mrnm	0.25	41	1.1703	1.1316	0.3537	0	0.2527	0.0221	0	0	-0.024	0.847	0.2426	0.077	0.8726	0.4326	0.0016	-12998.7214
power	mrnm	0.25	42	1.064	0.9151	0.2606	0	0.3455	-0.0687	0	0	-0.0762	0.8915	0.1474	0.1835	1.0942	0.5309	0.0583	-12856.6429
power	mrnm	0.25	43	0.9647	1.17	0.3312	0	0.2525	0.02	0	0	0.0055	1.0343	0.2022	0.0778	0.8783	0.455	0.0025	-12979.7413
power	mrnm	0.25	44	1.0525	0.9279	0.2789	0	0.0866	-0.0095	0	0	0.0827	0.989	0.397	0.1327	1.0289	0.548	-0.0618	-12788.3517
power	mrnm	0.25	45	0.8911	1.2111	0.3332	0	0.3693	0.0939	0	0	0.0057	1.0939	0.1542	-0.0031	0.806	0.4487	-0.0165	-13024.613
power	mrnm	0.25	46	0.8056	0.8973	0.1759	0	0.2406	0	0	0	0.0305	1.212	0.2693	0.094	1.1001	0.6439	-0.0415	-12903.829
power	mrnm	0.25	47	0.9449	1.0483	0.3262	0	0.2616	-0.0467	0	0	-0.0814	1.0863	0.2264	0.1446	0.951	0.4604	0.0721	-12952.0392
power	mrnm	0.25	48	0.9973	1.0125	0.3909	0	0.2208	-0.0816	0	0	-0.0513	0.9368	0.3038	0.168	0.9636	0.2905	0.0257	-12941.5381
power	mrnm	0.25	49	0.9116	1.0529	0.331	0	0.3226	-0.0351	0	0	-0.1348	1.0541	0.1637	0.136	0.9444	0.3983	0.1704	-12913.1984
power	mrnm	0.25	50	0.9735	1.012	0.2185	0	0.2757	0.0058	0	0	0.0391	1.0547	0.2368	0.1102	0.954	0.6	-0.0091	-12881.392
power	mrnm	0.25	51	1.0611	1.1699	0.3495	0	0.3338	0.0751	0	0	-0.0182	1.0241	0.1779	-0.0059	0.8366	0.5571	0.0061	-12984.028
power	mrnm	0.25	52	0.9934	1.0753	0.352	0	0.2887	0.0519	0	0	0.0555	0.9934	0.2344	0.0476	0.8635	0.4756	-0.0955	-12759.203
power	mrnm	0.25	53	0.8418	0.9902	0.1662	0	0.4088	0.0926	0	0	0.0386	1.1537	0.1312	0.0216	1.081	0.6659	-0.0398	-13112.3983
power	mrnm	0.25	54	0.9082	0.9109	0.2503	0	0.2508	0.0713	0	0	-0.0393	1.0966	0.2473	0.0532	1.0586	0.5572	0.0641	-12816.5814
power	mrnm	0.25	55	1.0344	0.9652	0.1764	0	0.1335	0.1143	0	0	-0.0073	0.9726	0.3673	-0.0156	0.9817	0.5951	-0.027	-12833.5271
power	mrnm	0.25	56	0.9669	1.0204	0.2842	0	0.0885	-0.0549	0	0	0.0526	1.0327	0.3944	0.1726	0.9896	0.5325	-0.0244	-12883.5463
power	mrnm	0.25	57	1.0774	1.1295	0.5159	0	0.315	0.1021	0	0	0.0275	0.8994	0.1912	-0.0202	0.8443	0.2931	-0.0198	-12837.2965
power	mrnm	0.25	58	1.1101	0.9391	0.3673	0	0.3805	0.0755	0	0	-0.0675	0.8647	0.1432	-0.0018	1.0605	0.4498	0.0697	-12914.4338
power	mrnm	0.25	59	1.0211	1.0894	0.5032	0	0.3187	-0.0378	0	0	-0.0337	1.0027	0.1757	0.1313	0.8163	0.2679	0.0397	-12754.8258
power	mrnm	0.25	60	0.9669	1.1544	0.4602	0	0.412	-0.1002	0	0	-0.1031	1.0287	0.1147	0.1824	0.89	0.3355	0.0968	-13097.4981
power	mrnm	0.25	61	0.9334	1.1275	0.3224	0	0.1525	0.078	0	0	0.044	1.0715	0.3492	0.0639	0.9256	0.4689	-0.0654	-13057.9787
power	mrnm	0.25	62	1.0007	1.0429	0.3567	0	0.2807	0.025	0	0	0.0241	0.9746	0.2498	0.0564	0.9398	0.4669	-0.0294	-12874.9163
power	mrnm	0.25	63	1.0496	1.0368	0.4184	0	0.2963	-0.0571	0	0	-0.0855	0.8843	0.2326	0.1063	0.9672	0.3829	0.0626	-12888.7793
power	mrnm	0.25	64	0.9719	1.0787	0.3122	0	0.3455	0.224	0	0	0.0527	1.0061	0.1839	-0.0721	0.9267	0.4629	-0.0531	-12983.1995
power	mrnm	0.25	65	0.985	1.0979	0.4255	0	0.2515	0.0452	0	0	-0.0872	1.0421	0.2866	0.0694	0.9467	0.4532	0.0948	-13048.3992
power	mrnm	0.25	66	1.2909	1.1664	0.5227	0	0.1354	0.1317	0	0	0.0305	0.8074	0.3204	-0.001	0.8411	0.3211	-0.0059	-12967.5457
power	mrnm	0.25	67	1.0764	1.1056	0.2235	0	0.2189	-0.0482	0	0	-0.0655	0.8905	0.2754	0.1335	0.8264	0.5523	0.0421	-12733.6437
power	mrnm	0.25	68	0.8076	1.0474	0.3057	0	0.1994	0.1832	0	0	-0.0592	1.147	0.3259	-0.1277	0.9842	0.4629	0.0183	-13014.1909
power	mrnm	0.25	69	0.6693	0.8895	0.2054	0	0.3253	-0.0733	0	0	-0.0368	1.3301	0.1805	0.184	1.1058	0.6083	0.0541	-12863.874
power	mrnm	0.25	70	1.1059	1.0974	0.3775	0	0.3815	0.0695	0	0	0.0479	0.9163	0.0791	0.006	0.9179	0.4079	-0.054	-12962.3719
power	mrnm	0.25	71	1.0315	0.954	0.303	0	0.1171	-0.0083	0	0	-0.1041	1.0228	0.2986	0.1352	1.0178	0.5116	0.1174	-12724.2282
power	mrnm	0.25	72	1.2128	1.1635	0.4362	0	0.1182	0.1595	0	0	0.0226	0.8641	0.3782	-0.0159	0.8318	0.3396	-0.0241	-13061.7549
power	mrnm	0.25	73	0.7829	1.0938	0.2748	0	0.3102	0.1588	0	0	0.0743	1.1983	0.222	-0.0579	0.9127	0.5252	-0.1091	-12954.1475
power	mrnm	0.25	74	1.0223	1.0382	0.3188	0	0.2917	0.1083	0	0	0.0373	0.9845	0.2283	0.0166	0.9393	0.4586	-0.0669	-12937.589
power	mrnm	0.25	75	0.9029	1.1516	0.3882	0	0.4104	0.0644	0	0	0.0556	1.0381	0.2027	0.053	0.7992	0.3638	-0.0562	-12975.7064
power	mrnm	0.25	76	1.114	0.8966	0.1655	0	0.2178	0.088	0	0	0.0463	0.9056	0.2545	0.0104	1.0735	0.582	-0.0493	-12885.8027
power	mrnm	0.25	77	1.2367	1.0218	0.3724	0	0.2547	0.0967	0	0	0.0795	0.7416	0.2768	-0.0047	0.9674	0.3796	-0.0895	-12995.0091
power	mrnm	0.25	78	1.0142	1.0507	0.3419	0	0.3355	0.1073	0	0	0.0474	0.9824	0.1723	0.0219	0.9324	0.4872	1e-04	-12860.9106
power	mrnm	0.25	79	0.9856	1.0414	0.3727	0	0.1673	0.009	0	0	-0.0012	1.0577	0.297	0.0827	0.982	0.4376	0.0028	-12962.9294
power	mrnm	0.25	80	0.9739	1.0627	0.3473	0	0.1615	0.0797	0	0	0.0477	1.0146	0.3143	0.0395	0.9177	0.4683	-0.0497	-12780.3853
power	mrnm	0.25	81	1.0537	1.0972	0.3143	0	0.2745	0.0589	0	0	-0.0514	0.8914	0.2114	0.0332	0.8759	0.4231	0.0708	-12836.6787
power	mrnm	0.25	82	1.071	1.0567	0.276	0	0.2637	0.0217	0	0	0.1258	0.8833	0.2332	0.0653	0.9282	0.4963	-0.1162	-12852.9427
power	mrnm	0.25	83	1.2716	1.0523	0.4392	0	0.2774	0.0702	0	0	-0.0683	0.7464	0.1959	0.0605	0.9807	0.3693	0.0906	-12970.741
power	mrnm	0.25	84	0.8644	0.8938	0.1887	0	0.2713	0.0672	0	0	-0.0459	1.1634	0.2476	0.0335	1.117	0.6109	0.0325	-13001.2892
power	mrnm	0.25	85	1.1986	1.011	0.3375	0	0.2832	0.0517	0	0	-0.002	0.9033	0.184	0.0174	1.089	0.5149	0.0012	-13207.4965
power	mrnm	0.25	86	0.9471	1.023	0.336	0	0.3064	0.0205	0	0	0.016	1.0023	0.2043	0.0964	0.9561	0.4386	-0.0232	-12832.6452
power	mrnm	0.25	87	0.8642	0.9405	0.277	0	0.1571	-0.0322	0	0	-0.0607	1.2003	0.33	0.1383	1.1053	0.55	0.0638	-13055.818
power	mrnm	0.25	88	1.3173	1.0763	0.4309	0	0.1416	0.0233	0	0	0.0642	0.7377	0.3369	0.089	0.9151	0.3867	-0.08	-12936.0913
power	mrnm	0.25	89	0.967	0.8605	0.2994	0	0.182	0.0511	0	0	-0.0011	1.0384	0.3393	0.0859	1.1321	0.519	0.0141	-12897.4471
power	mrnm	0.25	90	0.7744	0.9638	0.2825	0	0.2387	0.0976	0	0	0.0159	1.2417	0.228	0.0131	1.0931	0.5403	-0.0272	-12958.2595
power	mrnm	0.25	91	0.9804	0.9494	0.368	0	0.1067	-0.0504	0	0	0.0642	1.1481	0.3538	0.1767	1.0619	0.5099	-0.0847	-12926.8293
power	mrnm	0.25	92	0.8937	1.0784	0.2441	0	0.4582	0.0603	0	0	-0.1232	1.1	0.0306	0.0536	0.9238	0.5456	0.1553	-12906.0765
power	mrnm	0.25	93	1.0852	1.0416	0.339	0	0.2391	0.1702	0	0	0.0495	0.9305	0.2489	-0.0574	0.9617	0.478	-0.0393	-12905.6819
power	mrnm	0.25	94	0.8862	1.0442	0.4335	0	0.3098	0.0459	0	0	0.0843	1.1385	0.2226	0.1072	0.9198	0.3709	-0.0755	-12907.96
power	mrnm	0.25	95	0.9425	0.9349	0.3026	0	0.5206	0.0292	0	0	-0.0057	1.0348	0	0.0859	1.0393	0.4757	-0.0199	-12874.2384
power	mrnm	0.25	96	1.1478	1.0706	0.4095	0	0.3317	0.0204	0	0	-0.0048	0.8588	0.123	0.0791	0.9026	0.3888	-0.0193	-12785.4497
power	mrnm	0.25	97	1.0746	0.8947	0.3466	0	0.2931	0.0979	0	0	-0.0496	0.892	0.2101	0.0601	1.0861	0.3867	0.0876	-12891.1308
power	mrnm	0.25	98	0.8939	0.9339	0.1707	0	0.1806	0.0604	0	0	0.0122	1.1312	0.3178	0.0355	1.0472	0.664	0.0168	-12855.1479
power	mrnm	0.25	99	0.9669	1.1224	0.4845	0	0.4204	-0.0451	0	0	-0.0472	0.9952	0.0984	0.1221	0.9039	0.2928	0.0567	-13006.1234
power	mrnm	0.25	100	1.103	1.1182	0.4733	0	0.3927	0.064	0	0	0.0162	0.8871	0.0967	0.0546	0.8699	0.3633	0.0197	-12828.0781
type1	mrnm	0.25	1	0.8323	1.0381	0.209	0	0.2328	0.0283	0	0	0.058	1.1127	-0.0165	-9e-04	0.974	0.6435	-0.0657	-12124.7116
type1	mrnm	0.25	2	1.1134	1.0681	0.2402	0	0.2275	0.0157	0	0	-0.0827	0.8248	0.0361	0.0508	0.8585	0.5114	0.0986	-12209.9627
type1	mrnm	0.25	3	1.1001	1.1285	0.4347	0	0.1601	0.0981	0	0	0.0201	0.9769	0.0686	-0.0512	0.836	0.3897	-0.0204	-12349.8695
type1	mrnm	0.25	4	1.0147	1.088	0.322	0	0.3146	-0.0276	0	0	0.0558	1.0389	-0.1052	0.025	0.9202	0.464	-0.0596	-12406.9637
type1	mrnm	0.25	5	0.9839	0.9657	0.3853	0	0.2451	0.0069	0	0	5e-04	0.982	0.0393	0.0264	1.034	0.4492	-0.0038	-12339.985
type1	mrnm	0.25	6	0.8959	0.9801	0.2477	0	0.2113	-0.0046	0	0	0.0261	1.1239	0.0079	0.0544	0.9769	0.5398	-0.0119	-12227.6289
type1	mrnm	0.25	7	1.0115	0.9695	0.3264	0	0.2913	0.0921	0	0	-0.0159	0.9767	-0.0365	-0.068	0.9782	0.4751	0.0152	-12231.2445
type1	mrnm	0.25	8	0.9938	0.9905	0.3651	0	0.2382	0.1099	0	0	0.0818	1.0197	0.0149	-0.0275	0.9781	0.4393	-0.0865	-12301.1993
type1	mrnm	0.25	9	1.1577	1.0127	0.2763	0	0.2628	0.1578	0	0	0.0288	0.8134	-0.0037	-0.098	0.9954	0.554	-0.0291	-12330.7745
type1	mrnm	0.25	10	1.0259	1.0245	0.3118	0	0.224	0.0738	0	0	0.1331	0.9964	0.0286	-0.0149	0.983	0.5044	-0.1248	-12410.5605
type1	mrnm	0.25	11	0.9249	1.1169	0.2912	0	0.3469	-0.0139	0	0	0.0026	1.0998	-0.1352	0.0608	0.8446	0.4755	-0.0019	-12274.1041
type1	mrnm	0.25	12	0.9342	1.0697	0.2869	0	0.2706	0.1099	0	0	0.0388	1.0319	-0.03	-0.0693	0.8915	0.4742	-0.0438	-12246.681
type1	mrnm	0.25	13	1.2888	1.0337	0.3681	0	0.2465	0.0175	0	0	0.0381	0.7276	0.0025	0.0254	0.9702	0.4958	-0.0245	-12340.0357
type1	mrnm	0.25	14	0.8803	1.0508	0.3172	0	0.3656	0.1136	0	0	0.0461	1.1314	-0.1239	-0.062	0.9273	0.5077	-0.0496	-12272.6448
type1	mrnm	0.25	15	0.983	1.047	0.4164	0	0.2426	0.0592	0	0	-0.0355	0.9966	0.0253	0.0022	0.9717	0.375	0.0372	-12436.9882
type1	mrnm	0.25	16	0.9528	1.0944	0.36	0	0.322	-0.0906	0	0	-0.0239	1.008	-0.0497	0.1436	0.8517	0.3799	0.0325	-12323.1612
type1	mrnm	0.25	17	0.8605	1.0621	0.314	0	0.2984	0.0218	0	0	-0.0343	1.1245	-0.0799	-0.0031	0.9399	0.5012	0.0362	-12238.4658
type1	mrnm	0.25	18	1.0722	1.0669	0.322	0	0.2951	0.0875	0	0	0.1088	0.9622	-0.057	-0.0386	0.9156	0.4796	-0.1095	-12367.1213
type1	mrnm	0.25	19	0.8514	0.9531	0.2873	0	0.1437	-0.0358	0	0	0.0127	1.1712	0.1089	0.1112	1.028	0.4876	-0.0149	-12378.8227
type1	mrnm	0.25	20	0.9664	0.9399	0.2402	0	0.2643	-0.0631	0	0	-0.0159	1.1088	-0.0116	0.1284	1.0465	0.6103	0.0223	-12388.5972
type1	mrnm	0.25	21	0.9987	0.9504	0.2428	0	0.2931	-0.1067	0	0	-0.0624	1.007	-0.0272	0.1641	1.0274	0.5327	0.0801	-12395.6848
type1	mrnm	0.25	22	0.9687	1.0631	0.2373	0	0.1844	-0.0317	0	0	0.0363	1.0971	0.0649	0.0774	0.966	0.599	-0.0383	-12500.4123
type1	mrnm	0.25	23	0.8474	0.7806	0.1574	0	0.125	0.0692	0	0	0.0473	1.1389	0.1134	-0.0153	1.2414	0.61	-0.046	-12366.0151
type1	mrnm	0.25	24	1.0169	1.1553	0.4498	0	0.2608	0.1009	0	0	0.039	1.0412	0.0026	-0.049	0.8455	0.3806	-0.0279	-12473.138
type1	mrnm	0.25	25	0.9664	1.1735	0.2355	0	0.2226	-0.012	0	0	-0.092	1.0518	0.0466	0.0837	0.8366	0.5584	0.0928	-12496.4058
type1	mrnm	0.25	26	1.0047	0.9983	0.3222	0	0.3419	-0.0243	0	0	0.0188	0.9973	-0.0871	0.0925	0.9835	0.4956	0.0029	-12315.5257
type1	mrnm	0.25	27	1.0035	1.022	0.3389	0	0.3233	0.0791	0	0	0.0554	0.9971	-0.0577	-0.039	1.0133	0.4699	-0.0774	-12486.5408
type1	mrnm	0.25	28	1.008	0.9143	0.22	0	0.275	0.1078	0	0	0.0998	1.0025	-0.0244	-0.0578	1.0828	0.5406	-0.0917	-12424.9007
type1	mrnm	0.25	29	1.0368	1.0476	0.2275	0	0.2092	0.0449	0	0	0.0111	0.9987	-0.0031	0.0015	0.938	0.5613	0	-12306.8096
type1	mrnm	0.25	30	1.0927	1.0757	0.3725	0	0.1135	-0.0088	0	0	-0.0101	0.9008	0.1122	0.0513	0.8905	0.3595	-0.0048	-12322.4456
type1	mrnm	0.25	31	0.9909	1.0779	0.2709	0	0.1272	0.0959	0	0	-0.036	0.9493	0.1056	-0.0545	0.9362	0.517	0.034	-12279.0165
type1	mrnm	0.25	32	0.8599	0.836	0.221	0	0.2143	0.0201	0	0	-0.104	1.1781	0.0223	0.0042	1.1419	0.5911	0.0869	-12299.8637
type1	mrnm	0.25	33	0.9789	0.9156	0.2848	0	0.1704	0.0645	0	0	-0.0471	1.062	0.0807	0.0069	1.097	0.5237	0.0596	-12442.3401
type1	mrnm	0.25	34	1.2023	1.091	0.4478	0	0.3191	0.0338	0	0	0.028	0.7887	-0.0297	0.0244	0.8841	0.3512	-0.0111	-12419.3049
type1	mrnm	0.25	35	0.9497	0.9407	0.2746	0	0.1287	-0.0536	0	0	-0.0327	1.1069	0.0771	0.0709	1.0902	0.5471	0.0202	-12382.8299
type1	mrnm	0.25	36	0.9499	1.1896	0.2815	0	0.1981	0.021	0	0	-0.0077	1.0196	0.0938	0.0133	0.8315	0.5395	-0.0034	-12466.9468
type1	mrnm	0.25	37	1.0728	1.1259	0.4268	0	0.3186	0.1321	0	0	-0.0474	0.8906	-0.0613	-0.0629	0.8755	0.3607	0.0625	-12350.2381
type1	mrnm	0.25	38	0.9238	1.0681	0.2197	0	0.2242	0.068	0	0	0.0706	1.1171	0.0385	0.0015	0.9305	0.6014	-0.0566	-12442.1035
type1	mrnm	0.25	39	0.9222	0.9999	0.2989	0	0.2362	0.0139	0	0	0.0051	1.1068	0.0231	0.0333	1.0561	0.5015	-0.0194	-12569.1467
type1	mrnm	0.25	40	0.9552	1.0126	0.2472	0	0.2422	-0.0056	0	0	-0.0483	1.0135	0.0059	0.0578	1.0558	0.5427	0.0368	-12481.3002
type1	mrnm	0.25	41	1.1046	1.1304	0.3121	0	0.2322	-0.0016	0	0	-0.0144	0.9185	-0.01	0.032	0.8739	0.4586	-0.0123	-12417.1416
type1	mrnm	0.25	42	1.121	0.9169	0.2726	0	0.2352	-0.0395	0	0	-0.0862	0.8638	-0.005	0.0911	1.0922	0.5272	0.0697	-12309.499
type1	mrnm	0.25	43	0.9286	1.171	0.3228	0	0.1492	0.0387	0	0	2e-04	1.049	0.0854	0.0057	0.8773	0.4641	0.0244	-12434.1996
type1	mrnm	0.25	44	1.0069	0.9299	0.2862	0	0.12	0.0104	0	0	0.1122	1.041	0.1301	0.0599	1.0267	0.5618	-0.0978	-12263.7775
type1	mrnm	0.25	45	0.9287	1.2125	0.3285	0	0.3229	0.012	0	0	0.012	1.0554	-0.0683	0.0466	0.8044	0.4629	-0.0183	-12419.0748
type1	mrnm	0.25	46	0.8467	0.8957	0.1657	0	0.2123	0.0452	0	0	0.0517	1.1814	0.0351	-0.0021	1.1017	0.6396	-0.0502	-12374.5861
type1	mrnm	0.25	47	0.9125	1.0483	0.2989	0	0.2796	-0.0954	0	0	-0.1073	1.0954	-0.0404	0.1265	0.951	0.4814	0.0918	-12374.9477
type1	mrnm	0.25	48	0.964	1.0124	0.3897	0	0.1671	-0.1008	0	0	-0.0506	0.9968	0.0908	0.1202	0.9637	0.2976	0.0175	-12405.797
type1	mrnm	0.25	49	0.9167	1.0533	0.3127	0	0.3008	-0.0083	0	0	-0.1191	1.0407	-0.0565	0.0579	0.944	0.4143	0.1405	-12367.3286
type1	mrnm	0.25	50	0.9846	1.0136	0.259	0	0.2984	0.0248	0	0	0.0653	1.0394	-0.0412	0.0354	0.9524	0.5594	-0.0516	-12325.3777
type1	mrnm	0.25	51	1.0072	1.1697	0.3531	0	0.2836	0.0246	0	0	-0.0218	1.0812	-0.0366	0.0389	0.8369	0.5468	0.034	-12402.4224
type1	mrnm	0.25	52	1.0396	1.0779	0.3527	0	0.2546	0.0791	0	0	0.0602	0.982	-0.0167	-0.051	0.8607	0.4669	-0.1057	-12212.371
type1	mrnm	0.25	53	0.9523	0.9888	0.212	0	0.3297	0.0847	0	0	0.0232	1.0379	-0.0653	-0.0339	1.0824	0.6138	-0.0157	-12517.277
type1	mrnm	0.25	54	0.8833	0.91	0.2282	0	0.2459	0.0729	0	0	0.0045	1.081	0.0256	0.001	1.0595	0.5525	0.0118	-12294.6702
type1	mrnm	0.25	55	1.0572	0.9671	0.2037	0	0.1924	0.0476	0	0	0.013	0.931	0.0753	-0.009	0.9796	0.5702	-0.0508	-12310.7636
type1	mrnm	0.25	56	0.9894	1.0194	0.3084	0	0.1478	-0.028	0	0	0.0402	0.9865	0.0872	0.0909	0.9907	0.5004	-0.0242	-12300.9431
type1	mrnm	0.25	57	0.9999	1.1289	0.4825	0	0.3482	0.0946	0	0	-0.0043	0.9877	-0.0863	-0.0659	0.845	0.3271	0.0116	-12311.2189
type1	mrnm	0.25	58	1.0942	0.9392	0.3943	0	0.2983	0.1179	0	0	-0.059	0.8934	-0.0479	-0.0771	1.0603	0.438	0.0522	-12298.1794
type1	mrnm	0.25	59	1.0493	1.0887	0.5314	0	0.2562	-0.0077	0	0	-0.0434	0.987	-0.0217	0.0359	0.817	0.2461	0.0283	-12202.7706
type1	mrnm	0.25	60	1.0366	1.1518	0.4487	0	0.3035	-0.0611	0	0	-0.0897	0.9511	-0.0395	0.1002	0.8929	0.3395	0.0866	-12521.6237
type1	mrnm	0.25	61	0.8758	1.1257	0.2998	0	0.2446	0.0828	0	0	-0.0154	1.1454	-0.0169	-0.0244	0.9275	0.5095	-0.0165	-12453.5837
type1	mrnm	0.25	62	0.9672	1.0427	0.3662	0	0.2458	0.0625	0	0	0.0347	1.0249	3e-04	-0.0211	0.9401	0.463	-0.0428	-12263.9651
type1	mrnm	0.25	63	1.1412	1.0371	0.4289	0	0.3576	0.0084	0	0	-0.0981	0.7853	-0.0639	0.0057	0.967	0.37	0.0822	-12376.5512
type1	mrnm	0.25	64	0.9831	1.0763	0.2982	0	0.3615	0.1681	0	0	0.04	1.0031	-0.0864	-0.079	0.9293	0.4917	-0.0394	-12436.3751
type1	mrnm	0.25	65	1.0584	1.0985	0.3895	0	0.2378	0.0255	0	0	-0.0824	0.9638	0.0392	0.036	0.9461	0.4789	0.092	-12498.5758
type1	mrnm	0.25	66	1.2448	1.1664	0.4686	0	0.1777	0.1306	0	0	0.085	0.8199	0.0651	-0.0594	0.8411	0.361	-0.0606	-12468.7621
type1	mrnm	0.25	67	1.0313	1.1046	0.2164	0	0.2031	-0.0028	0	0	0.0046	0.9483	0.0267	0.044	0.8274	0.5448	-0.0146	-12193.8253
type1	mrnm	0.25	68	0.8485	1.0488	0.3047	0	0.2321	0.127	0	0	-0.0549	1.0974	0.0446	-0.1065	0.9828	0.4692	0.0183	-12450.8853
type1	mrnm	0.25	69	0.7005	0.8912	0.1974	0	0.2399	-0.0327	0	0	-0.022	1.2904	-0.0107	0.0888	1.1039	0.6065	0.0314	-12240.7763
type1	mrnm	0.25	70	1.1273	1.0962	0.3767	0	0.3275	0.0476	0	0	0.0415	0.8971	-0.1111	-0.0283	0.9192	0.417	-0.0516	-12392.1544
type1	mrnm	0.25	71	1.0185	0.9554	0.3119	0	0.209	-0.0069	0	0	-0.1052	0.9992	0.0141	0.0818	1.0164	0.4895	0.1167	-12248.3551
type1	mrnm	0.25	72	1.0966	1.1623	0.4117	0	0.2232	0.1009	0	0	-0.0142	0.9616	0.0515	-0.0345	0.8331	0.375	0.0093	-12560.3341
type1	mrnm	0.25	73	0.7804	1.0908	0.295	0	0.3368	0.185	0	0	0.0717	1.2077	-0.0644	-0.1303	0.9159	0.5124	-0.0894	-12391.454
type1	mrnm	0.25	74	0.9711	1.0363	0.3132	0	0.2902	0.1649	0	0	0.0617	1.0657	-0.0416	-0.1133	0.9412	0.4766	-0.0945	-12385.1286
type1	mrnm	0.25	75	0.9665	1.1518	0.3861	0	0.3562	0.106	0	0	0.0289	0.9998	-0.0665	-0.0378	0.799	0.3586	-0.0355	-12373.1973
type1	mrnm	0.25	76	1.1363	0.8959	0.177	0	0.2072	0.0651	0	0	0.0084	0.8604	0.0463	0.0049	1.0741	0.5796	-0.0017	-12363.8606
type1	mrnm	0.25	77	1.2514	1.0196	0.3608	0	0.2182	0.1024	0	0	0.0962	0.7458	0.0311	-0.0648	0.9698	0.4003	-0.1093	-12412.3755
type1	mrnm	0.25	78	0.9676	1.0504	0.3467	0	0.25	0.0703	0	0	0.0436	1.0186	0.0073	-0.0054	0.9327	0.4669	0.002	-12309.7332
type1	mrnm	0.25	79	0.9205	1.0408	0.3517	0	0.1835	0.0359	0	0	0.0209	1.0994	0.0571	0.0086	0.9827	0.4537	-0.0283	-12424.0148
type1	mrnm	0.25	80	0.9605	1.0617	0.3353	0	0.1809	0.0721	0	0	0.0482	1.0274	0.0574	-0.0304	0.9189	0.4783	-0.0625	-12254.9431
type1	mrnm	0.25	81	1.0829	1.0961	0.3405	0	0.1898	0.0556	0	0	-0.0658	0.8881	0.0362	-0.0284	0.8771	0.4085	0.073	-12284.5216
type1	mrnm	0.25	82	1.1603	1.0571	0.3057	0	0.1945	0.0558	0	0	0.1054	0.7941	0.0388	0.0012	0.9277	0.4644	-0.0964	-12271.5139
type1	mrnm	0.25	83	1.2291	1.0513	0.4271	0	0.2071	0.0767	0	0	-0.0178	0.7927	0.0319	0.0025	0.9818	0.3893	0.0247	-12442.6747
type1	mrnm	0.25	84	0.8519	0.8919	0.1483	0	0.2223	0.0491	0	0	-0.0204	1.1935	0.0317	0.0069	1.119	0.6489	0.0211	-12462.8232
type1	mrnm	0.25	85	1.1992	1.0115	0.3542	0	0.211	0.0685	0	0	0.0016	0.9018	0.0117	-0.035	1.0885	0.5087	0.0159	-12631.2962
type1	mrnm	0.25	86	0.9834	1.023	0.3197	0	0.2696	0.0283	0	0	0.0086	0.9527	0.0111	0.032	0.9561	0.4417	-0.0193	-12339.1345
type1	mrnm	0.25	87	0.8753	0.9398	0.2708	0	0.2117	-0.0105	0	0	-0.0437	1.1888	0.0164	0.0598	1.106	0.5535	0.0438	-12479.5556
type1	mrnm	0.25	88	1.2416	1.0775	0.421	0	0.1676	0.0018	0	0	0.0265	0.8349	0.0542	0.0639	0.9138	0.4082	-0.0281	-12388.7956
type1	mrnm	0.25	89	0.8782	0.8591	0.2411	0	0.2224	0.0424	0	0	-0.0545	1.1329	0.0578	0.0179	1.1336	0.5789	0.0554	-12393.1217
type1	mrnm	0.25	90	0.8559	0.9642	0.3008	0	0.263	0.0299	0	0	0.0168	1.153	-0.0161	0.0234	1.0927	0.5318	-0.0231	-12443.6643
type1	mrnm	0.25	91	1.0461	0.95	0.375	0	0.1432	-0.0046	0	0	0.0291	1.0333	0.0701	0.0807	1.0613	0.466	-0.0389	-12357.3282
type1	mrnm	0.25	92	0.8638	1.08	0.2417	0	0.3595	0.0743	0	0	-0.108	1.145	-0.12	-0.01	0.9222	0.5607	0.1111	-12349.3554
type1	mrnm	0.25	93	1.1003	1.0398	0.3368	0	0.2338	0.1109	0	0	0.0017	0.9144	0.0011	-0.0411	0.9637	0.468	0.0157	-12362.7162
type1	mrnm	0.25	94	0.9241	1.0448	0.417	0	0.3385	0.0971	0	0	0.0778	1.0869	-0.0696	-0.0238	0.9192	0.3809	-0.0702	-12344.1093
type1	mrnm	0.25	95	0.9508	0.9352	0.2744	0	0.4381	0.0407	0	0	-0.0153	1.0272	-0.1923	0.0092	1.0389	0.4968	-0.0035	-12282.1298
type1	mrnm	0.25	96	1.107	1.0706	0.4134	0	0.2611	0.0276	0	0	-0.0075	0.8734	-0.0072	0.0313	0.9025	0.4011	-0.0152	-12266.5705
type1	mrnm	0.25	97	1.0862	0.8932	0.3237	0	0.2569	0.0441	0	0	-0.0465	0.8867	0.0055	0.0564	1.0877	0.403	0.0884	-12393.4299
type1	mrnm	0.25	98	0.9192	0.9366	0.1922	0	0.2031	0.0306	0	0	-0.0117	1.1142	0.0303	0.0186	1.0442	0.6361	0.0286	-12292.0074
type1	mrnm	0.25	99	0.975	1.1223	0.4613	0	0.2774	-0.0133	0	0	0.0046	1.0116	4e-04	0.0432	0.904	0.329	0.0093	-12502.8534
type1	mrnm	0.25	100	1.1843	1.1182	0.4781	0	0.3736	0.0905	0	0	0.0112	0.802	-0.1262	-0.0291	0.8699	0.3456	0.0098	-12300.2228
power	mrnm	1	1	0.6776	1.033	0.2123	0	1.157	0.143	0	0	-0.1127	1.288	0.0855	-0.0612	0.9543	0.5234	0.0912	-14008.4989
power	mrnm	1	2	1.0185	1.123	0.2392	0	1.009	-0.0138	0	0	-0.0209	0.9641	0.1784	0.1399	0.8937	0.51	0.0405	-14086.6318
power	mrnm	1	3	1.0655	1.0519	0.3529	0	0.6949	0.0652	0	0	0.0177	0.9461	0.5537	0.0098	0.901	0.4267	0.0102	-13957.42
power	mrnm	1	4	0.8828	0.9518	0.2381	0	0.9027	-0.0031	0	0	-0.0025	1.1647	0.3327	0.1292	1.0311	0.5479	0.0408	-14049.4857
power	mrnm	1	5	1.0578	0.914	0.2498	0	0.9416	0.2132	0	0	-0.0032	0.9235	0.2082	-0.06	1.0988	0.5871	0.0324	-13888.7878
power	mrnm	1	6	1.4511	1.0025	0.3261	0	0.9709	-0.0606	0	0	0.0235	0.5618	0.2419	0.2226	0.9535	0.4533	0.021	-13941.5127
power	mrnm	1	7	0.9102	0.9736	0.2315	0	0.9007	-0.0525	0	0	-0.0017	1.0011	0.4065	0.0985	1.029	0.5718	0.0014	-14009.8617
power	mrnm	1	8	1.0146	1.242	0.3834	0	0.9062	6e-04	0	0	0.0071	1.038	0.2958	0.0971	0.7839	0.4182	-0.0164	-14160.6918
power	mrnm	1	9	0.7924	1.0577	0.3974	0	1.0945	0.1006	0	0	0.1193	1.2418	0.2388	0.0169	0.8879	0.4387	-0.132	-13985.195
power	mrnm	1	10	0.7469	0.9732	0.2371	0	1.1958	0.002	0	0	-0.0432	1.2325	0.0746	0.1195	0.9959	0.5771	0.0252	-13934.971
power	mrnm	1	11	1.1559	0.9464	0.3866	0	1.0667	0.002	0	0	-0.044	0.8096	0.2339	0.1169	1.0494	0.3991	0.0564	-14058.7492
power	mrnm	1	12	1.1658	0.9459	0.2945	0	1.1825	0.0316	0	0	-0.1021	0.8563	0.0998	0.0767	1.0554	0.4942	0.0877	-14147.7968
power	mrnm	1	13	0.9449	1.0058	0.312	0	0.9678	-0.0297	0	0	-0.0336	0.9691	0.3224	0.082	1.0159	0.4721	0.0226	-14066.9324
power	mrnm	1	14	0.9267	1.1105	0.1893	0	0.9086	-0.0109	0	0	-0.0903	1.0062	0.3447	0.1414	0.8837	0.5412	0.1277	-14033.8417
power	mrnm	1	15	1.0372	1.0502	0.3535	0	1.0437	0.1787	0	0	0.0533	0.8544	0.3228	-0.0524	0.9077	0.4044	-4e-04	-14009.1002
power	mrnm	1	16	0.9434	0.9967	0.3136	0	1.0098	0.1038	0	0	-0.0518	1.1036	0.2052	0.0126	1.0197	0.5524	0.0074	-14032.5865
power	mrnm	1	17	0.718	1.0548	0.1771	0	1.107	0.0797	0	0	0.0349	1.2162	0.0925	0.0029	0.9529	0.5914	-0.0108	-13969.5743
power	mrnm	1	18	0.9894	1.0465	0.2877	0	1.1946	0.0697	0	0	-0.031	1.0347	0.0548	0.028	1.0033	0.5551	-0.0305	-14194.9324
power	mrnm	1	19	1.1325	0.943	0.3151	0	0.8869	-0.0233	0	0	0.0287	0.9214	0.3377	0.1707	1.0834	0.474	-0.0104	-14162.1768
power	mrnm	1	20	0.9859	0.8878	0.1528	0	1.1732	0.0963	0	0	0.028	1.0166	0.092	-0.0106	1.1019	0.6205	-0.075	-14074.0152
power	mrnm	1	21	1.0175	0.8187	0.3056	0	1.0036	0.0904	0	0	0.0452	0.9851	0.2303	0.0325	1.1553	0.5113	-0.017	-13924.6569
power	mrnm	1	22	1.007	0.9805	0.3773	0	1.1101	-0.059	0	0	-0.115	0.9854	0.1787	0.211	1.0471	0.4142	0.1563	-14191.7427
power	mrnm	1	23	1.0245	1.0142	0.2927	0	1.0246	-0.0053	0	0	-0.047	0.8774	0.2093	0.052	0.9669	0.4754	0.0322	-13910.0912
power	mrnm	1	24	0.9966	1.0295	0.3433	0	1.047	0.2258	0	0	-0.011	1.0361	0.177	-0.0876	0.9893	0.4107	0.0697	-14148.7736
power	mrnm	1	25	1.1273	1.1928	0.4159	0	0.7226	0.17	0	0	0.0401	0.7768	0.5593	-0.1167	0.8124	0.3825	-0.0228	-14011.6567
power	mrnm	1	26	1.0761	0.9058	0.25	0	1.1723	-0.0149	0	0	-0.0588	0.9579	0.1473	0.1222	1.0653	0.5936	0.0636	-14058.4708
power	mrnm	1	27	0.9647	0.9933	0.3077	0	1.1308	0.2316	0	0	0.0039	1.1486	0.1169	-0.1568	0.9935	0.6024	-0.0478	-14053.3381
power	mrnm	1	28	0.8765	0.9162	0.2758	0	1.0716	-0.0827	0	0	-0.0234	1.1749	0.1555	0.1927	1.0927	0.5404	0.0394	-14079.1713
power	mrnm	1	29	1.0929	1.077	0.4338	0	1.0528	-0.0512	0	0	0.1265	0.8822	0.2068	0.1041	0.9052	0.3231	-0.1361	-14070.1175
power	mrnm	1	30	0.8646	1.0188	0.376	0	1.0684	-0.0471	0	0	-0.0771	1.1208	0.2267	0.1627	0.9786	0.4309	0.0408	-14059.7559
power	mrnm	1	31	1.0242	0.9413	0.3226	0	1.015	0.0392	0	0	0.0234	0.9662	0.2155	0.0034	1.0607	0.528	-0.0098	-13971.1248
power	mrnm	1	32	0.8888	1.0943	0.3742	0	1.0344	-0.0794	0	0	-0.0888	1.1696	0.2268	0.213	0.8749	0.4555	0.0914	-14031.1639
power	mrnm	1	33	1.0586	1.0338	0.3106	0	1.1269	0.1343	0	0	0.1118	1.0305	0.0651	-0.0238	0.9609	0.5034	-0.1507	-14080.8392
power	mrnm	1	34	0.9347	1.0701	0.3559	0	1.0978	0.0553	0	0	0.0203	1.0436	0.1971	0.0122	0.8808	0.4413	-0.0449	-13964.4234
power	mrnm	1	35	1.1185	1.2122	0.36	0	0.9297	0.1669	0	0	0.1196	0.863	0.3473	-0.0768	0.7985	0.4441	-0.1452	-14111.8942
power	mrnm	1	36	1.1065	0.985	0.2542	0	0.993	0.2275	0	0	0.1422	0.8733	0.3316	-0.1252	1.038	0.5541	-0.1261	-14181.5431
power	mrnm	1	37	1.0406	1.0083	0.2701	0	1.4745	-0.052	0	0	-0.12	1.0052	-0.1061	0.1261	1.063	0.556	0.162	-14413.415
power	mrnm	1	38	1.0935	1.0481	0.3527	0	0.9274	0.213	0	0	0.0269	0.9059	0.3985	-0.0658	0.9375	0.4606	-0.0561	-14082.8004
power	mrnm	1	39	0.9355	0.9684	0.4287	0	0.8463	0.2163	0	0	0.0104	1.0059	0.4637	-0.1001	0.9814	0.3609	-0.013	-13920.8758
power	mrnm	1	40	1.092	1.0268	0.3293	0	0.9123	0.223	0	0	-0.0748	0.8941	0.3366	-0.1245	0.9639	0.4733	0.0875	-13986.226
power	mrnm	1	41	0.9027	1.0518	0.2905	0	1.2848	0.2034	0	0	-0.0675	0.9983	0.0198	-0.0976	0.9474	0.4995	0.1009	-13990.6759
power	mrnm	1	42	1.0076	0.9882	0.2739	0	1.0466	0.2266	0	0	0.0129	0.9839	0.2977	-0.1811	0.9671	0.5579	0.0054	-13989.5265
power	mrnm	1	43	1.0749	0.9729	0.3372	0	0.9879	-0.0099	0	0	-0.1465	0.9672	0.242	0.0224	0.9898	0.4556	0.1441	-13998.7107
power	mrnm	1	44	1.045	0.9206	0.4148	0	0.9919	0.1843	0	0	-0.0882	1.0697	0.2289	-0.1008	1.0764	0.4433	0.0268	-14088.228
power	mrnm	1	45	1.0891	1.1149	0.3261	0	1.0992	0.1506	0	0	0.0317	0.8975	0.1459	-0.0855	0.9012	0.4853	-0.0437	-14077.9877
power	mrnm	1	46	0.9532	1.1009	0.4286	0	0.7919	0.014	0	0	-0.0901	1.0193	0.4593	0.1034	0.9293	0.3829	0.0914	-14106.1102
power	mrnm	1	47	0.9754	0.9086	0.3863	0	1.1076	0.1482	0	0	0.0154	1.0367	0.0977	-0.0551	1.0768	0.4254	-0.0243	-13960.2118
power	mrnm	1	48	0.7001	0.8898	0.2054	0	0.956	0.23	0	0	0.0318	1.2793	0.3242	-0.1529	1.0488	0.5913	0.0079	-13873.9743
power	mrnm	1	49	1.2675	1.0451	0.3846	0	1.0374	-0.0463	0	0	0.0596	0.842	0.1436	0.1373	0.9579	0.4435	-0.0998	-14099.4736
power	mrnm	1	50	1.0012	0.9002	0.3253	0	1.2711	0.1715	0	0	0.0383	0.986	0.0328	-0.071	1.106	0.4749	-0.0554	-14121.8792
power	mrnm	1	51	0.9188	0.9834	0.2295	0	0.9406	0.1105	0	0	-0.1497	0.9917	0.4311	-0.0191	1.0452	0.6042	0.1515	-14128.9399
power	mrnm	1	52	1.1997	0.9063	0.3658	0	1.0114	0.0301	0	0	0.0739	0.8338	0.2248	0.139	1.1529	0.491	-0.0446	-14174.9561
power	mrnm	1	53	1.1965	1.0539	0.5117	0	1.0918	-0.0054	0	0	0.0013	0.8197	0.1366	0.0538	0.9978	0.2946	-0.0101	-14196.0805
power	mrnm	1	54	1.1531	1.2275	0.5011	0	1.1342	0.189	0	0	0.2082	0.9122	0.086	-0.0872	0.7661	0.3178	-0.1983	-14094.9908
power	mrnm	1	55	1.1742	1.0358	0.245	0	1.0202	0.2507	0	0	0.1362	0.8202	0.1829	-0.1601	1.0099	0.5819	-0.1421	-14084.9783
power	mrnm	1	56	1.116	1.0182	0.4478	0	0.8871	0.1069	0	0	-0.0553	0.9402	0.3625	-0.0598	1.0018	0.4103	0.0318	-14130.0489
power	mrnm	1	57	1.0895	0.9375	0.3477	0	0.8429	0.1447	0	0	0.0993	1.0539	0.3813	-0.0768	1.08	0.5523	-0.1021	-14136.4746
power	mrnm	1	58	0.8728	1.0543	0.3044	0	1.1031	0.0666	0	0	0.09	1.0684	0.2316	0.0372	0.9547	0.4547	-0.0888	-14148.4172
power	mrnm	1	59	0.6231	1.0757	0.0584	0	0.9307	0.1907	0	0	0.0166	1.4209	0.2872	-0.0867	0.9582	0.7918	-0.0079	-14105.5195
power	mrnm	1	60	1.0711	0.9638	0.234	0	1.0657	0.0478	0	0	-0.0718	0.9222	0.1073	0.0524	0.975	0.5617	0.0634	-13795.8539
power	mrnm	1	61	0.9265	1.1472	0.1938	0	1.0302	0.2467	0	0	-0.0206	1.0261	0.2964	-0.1415	0.9105	0.6127	0.0632	-14265.313
power	mrnm	1	62	0.9652	1.0537	0.2784	0	0.868	-0.0922	0	0	-0.0074	1.068	0.3722	0.1929	0.9513	0.529	-0.0425	-14086.3358
power	mrnm	1	63	0.8226	0.9585	0.2663	0	1.0093	0.0706	0	0	0.0186	1.2153	0.2102	0.0032	1.0452	0.5999	-0.035	-14014.7309
power	mrnm	1	64	1.0819	0.8323	0.2105	0	1.1103	0.117	0	0	-0.0613	0.9915	0.0889	0.0253	1.0831	0.603	0.1137	-13830.2242
power	mrnm	1	65	0.9373	0.9552	0.2788	0	1.0311	0.1969	0	0	0.0989	0.9916	0.2833	-0.0675	1.0759	0.5162	-0.0718	-14121.2135
power	mrnm	1	66	0.8147	0.9247	0.1961	0	1.1713	-0.0127	0	0	-0.0916	1.2003	0.0404	0.0922	1.1075	0.6661	0.0823	-14019.6572
power	mrnm	1	67	1.0435	0.986	0.437	0	1.2539	0.0791	0	0	0.0067	1.0238	0.0016	0.0327	1.0329	0.4306	0.0459	-14125.8438
power	mrnm	1	68	1.0498	1.0165	0.1917	0	1.0213	0.0242	0	0	-0.0946	0.9501	0.3137	0.1555	1.0099	0.6173	0.0903	-14225.9522
power	mrnm	1	69	0.91	1.1076	0.4023	0	0.9289	-0.1419	0	0	0.0369	1.2624	0.2038	0.2047	0.894	0.4888	-0.066	-14025.6878
power	mrnm	1	70	1.1563	1.0508	0.3052	0	0.7965	-0.0617	0	0	-0.0583	0.8217	0.4254	0.1612	0.9239	0.5137	0.085	-13921.1692
power	mrnm	1	71	0.8879	1.0029	0.2925	0	0.8081	0.0048	0	0	0.0474	1.1135	0.4214	0.0964	1.001	0.4701	-0.0186	-14068.3442
power	mrnm	1	72	1.0205	1.1688	0.413	0	1.0926	0.022	0	0	0.2094	0.9951	0.1841	0.0473	0.8648	0.4174	-0.2239	-14183.2306
power	mrnm	1	73	0.8951	1.0642	0.27	0	1.013	0.1029	0	0	0.0286	1.0373	0.2295	0.0163	0.9551	0.5222	-0.0196	-14033.2533
power	mrnm	1	74	0.8852	0.9733	0.3474	0	1.0924	-0.0467	0	0	-0.0461	1.1305	0.1748	0.1027	1.0233	0.4173	0.0484	-14119.4685
power	mrnm	1	75	0.8837	0.8212	0.182	0	1.0947	0.0259	0	0	-0.0738	1.0619	0.1687	0.0863	1.1241	0.6133	0.0951	-13817.5117
power	mrnm	1	76	1.0505	0.9499	0.2685	0	0.8178	0.1313	0	0	-0.009	0.9873	0.3868	-0.0149	1.0156	0.5389	-0.0019	-13927.9844
power	mrnm	1	77	0.8845	1.0549	0.2821	0	1.0045	0.0112	0	0	-0.0038	0.9892	0.2151	0.1154	0.9329	0.4325	-0.0242	-13908.9255
power	mrnm	1	78	0.9824	1.0433	0.3234	0	0.958	0.1074	0	0	-0.0207	1.0778	0.277	0.0087	0.959	0.4903	0.0152	-14106.695
power	mrnm	1	79	1.164	1.0943	0.4263	0	0.8971	-0.0315	0	0	0.1255	0.8295	0.3073	0.1348	0.9012	0.4309	-0.148	-13936.0093
power	mrnm	1	80	0.7758	0.9576	0.233	0	1.2247	-0.0296	0	0	-0.0361	1.3232	0.0232	0.1412	1.0892	0.6779	0.033	-14179.5164
power	mrnm	1	81	0.9456	1.1133	0.272	0	1.1335	-0.0284	0	0	-0.1039	1.0276	0.0644	0.1691	0.8354	0.5281	0.0945	-13833.4871
power	mrnm	1	82	0.9468	1.0008	0.3621	0	1.0458	0.125	0	0	-0.0277	1.004	0.2274	-0.0301	1.0008	0.4189	-0.0044	-14053.9227
power	mrnm	1	83	1.0048	0.9967	0.275	0	0.9894	-0.0103	0	0	-0.0525	0.9375	0.2414	0.1017	1.0163	0.4973	0.0545	-14022.4704
power	mrnm	1	84	1.175	0.9779	0.2987	0	1.0462	-0.12	0	0	-0.0455	0.8483	0.2023	0.1912	0.9844	0.5342	0.0521	-13959.4973
power	mrnm	1	85	0.9085	0.9296	0.3494	0	1.0354	0.0099	0	0	0.1119	1.0668	0.3172	0.1135	1.0517	0.4797	-0.0927	-14044.308
power	mrnm	1	86	0.9859	0.96	0.3248	0	0.7795	0.1983	0	0	0.0327	1.0058	0.4365	-0.0799	1.0578	0.4932	-0.0305	-14022.0227
power	mrnm	1	87	1.2042	1.0854	0.3745	0	0.9167	-0.0826	0	0	-0.0763	0.7947	0.3303	0.1849	0.8771	0.3881	0.113	-13999.44
power	mrnm	1	88	0.9105	0.9968	0.3171	0	1.2398	0.0385	0	0	0.0316	1.019	-4e-04	0.0589	0.9414	0.4389	-0.0516	-13814.1928
power	mrnm	1	89	1.1523	1.0151	0.3681	0	0.9424	0.1964	0	0	0.0772	0.857	0.3417	-0.0716	0.9693	0.4574	-0.0624	-14041.0023
power	mrnm	1	90	1.1358	0.959	0.265	0	0.7663	0.0106	0	0	0.0922	0.8676	0.437	0.0962	1.0007	0.4882	-0.1073	-13955.4071
power	mrnm	1	91	1.0492	1.1063	0.26	0	1.128	-0.0034	0	0	-0.0625	0.9528	0.1664	0.0607	0.9124	0.5254	0.0737	-14208.9591
power	mrnm	1	92	1.1828	1.1609	0.3532	0	0.9334	-0.0582	0	0	-0.0479	0.908	0.2701	0.2089	0.8444	0.4422	0.097	-14148.731
power	mrnm	1	93	1.054	1.0304	0.2811	0	1.0823	0.0716	0	0	-0.0727	0.8728	0.222	-0.0454	0.9766	0.5105	0.0205	-14061.3994
power	mrnm	1	94	0.8314	0.8021	0.0646	0	1.2431	0.0465	0	0	-0.0092	1.1815	-0.0325	0.0812	1.183	0.7278	0.0021	-13963.1027
power	mrnm	1	95	0.8783	0.9328	0.2374	0	0.8726	-0.0704	0	0	0.0307	1.1379	0.3674	0.1681	1.0647	0.6183	-0.005	-14004.7171
power	mrnm	1	96	1.1034	1.1276	0.4402	0	1.2126	0.03	0	0	0.1147	0.9653	0.0085	0.0446	0.8399	0.3708	-0.1033	-14026.5559
power	mrnm	1	97	0.8903	0.9343	0.2469	0	0.7962	0.1975	0	0	-0.0158	1.1143	0.4275	-0.089	1.0266	0.5523	-0.0119	-13887.8322
power	mrnm	1	98	0.9149	0.8556	0.3871	0	1.15	0.0884	0	0	0.0631	1.0511	0.1064	-0.0173	1.0934	0.414	-0.0577	-13833.9272
power	mrnm	1	99	0.9788	1.0794	0.2306	0	1.0266	0.1478	0	0	0.0328	1.0218	0.2118	-0.0201	0.9014	0.559	0.0181	-14034.7886
power	mrnm	1	100	1.2513	1.0477	0.4555	0	0.902	0.2375	0	0	0.0356	0.7084	0.3923	-0.1393	0.9011	0.3568	-0.051	-13925.7656
type1	mrnm	1	1	0.697	1.0317	0.2228	0	1.1731	0.2052	0	0	-0.0753	1.2845	-0.1675	-0.1311	0.9557	0.5223	0.0668	-13720.347
type1	mrnm	1	2	0.988	1.1225	0.2539	0	1.0306	0.0147	0	0	-0.0107	0.9999	-0.0572	0.0468	0.8942	0.498	0.0267	-13814.2287
type1	mrnm	1	3	1.1181	1.0516	0.351	0	0.7867	0.0463	0	0	0.0422	0.92	0.1766	-0.0309	0.9013	0.4482	-0.0157	-13625.0073
type1	mrnm	1	4	0.8249	0.953	0.2278	0	0.8952	-0.0081	0	0	0.0019	1.2034	0.0886	0.1014	1.0297	0.5491	0.0293	-13717.9462
type1	mrnm	1	5	1.0258	0.9129	0.244	0	0.9317	0.204	0	0	-0.0207	0.9408	0.0184	-0.1223	1.0999	0.5943	0.0535	-13606.2269
type1	mrnm	1	6	1.3695	1.0033	0.3092	0	0.9766	0.0036	0	0	0.0711	0.6419	-0.0254	0.0963	0.9527	0.471	-0.0388	-13610.7299
type1	mrnm	1	7	0.93	0.9736	0.2339	0	1.0182	-0.0389	0	0	-0.0041	0.9974	-0.0055	0.0465	1.029	0.5754	0.0068	-13656.7601
type1	mrnm	1	8	1.0737	1.2413	0.3864	0	0.833	0.0342	0	0	0.0299	0.9755	0.1235	0.0139	0.7847	0.4122	-0.0438	-13850.6822
type1	mrnm	1	9	0.7748	1.0579	0.3914	0	0.987	0.0626	0	0	0.0601	1.2676	0.0804	0.0027	0.8876	0.44	-0.0752	-13685.1167
type1	mrnm	1	10	0.6934	0.9736	0.2161	0	1.0819	0.0854	0	0	-0.0299	1.2853	-0.068	-0.0135	0.9955	0.587	0.0072	-13622.0811
type1	mrnm	1	11	1.1455	0.9469	0.3674	0	1.0775	-0.0049	0	0	-0.0577	0.8302	-0.0333	0.072	1.0489	0.4298	0.0673	-13749.0307
type1	mrnm	1	12	1.1411	0.9472	0.3011	0	1.0854	0.0387	0	0	-0.0979	0.8905	-0.0481	0.0067	1.0539	0.4897	0.0847	-13858.1555
type1	mrnm	1	13	0.9438	1.0057	0.3149	0	0.9712	-0.0493	0	0	-0.0361	0.9725	0.0502	0.0427	1.016	0.4664	0.0233	-13734.9395
type1	mrnm	1	14	0.942	1.1107	0.2026	0	0.9492	-0.0204	0	0	-0.099	1.0042	0.0529	0.0979	0.8835	0.5521	0.1249	-13716.7244
type1	mrnm	1	15	1.0452	1.0504	0.3753	0	1.0142	0.1577	0	0	0.0324	0.8667	0.064	-0.0861	0.9074	0.3816	0.0177	-13687.8041
type1	mrnm	1	16	1.0022	0.9942	0.3594	0	0.939	0.093	0	0	-0.0722	1.0467	4e-04	-0.0073	1.0224	0.5015	0.0396	-13687.5112
type1	mrnm	1	17	0.7382	1.0569	0.1788	0	1.1315	0.0528	0	0	0.0794	1.1981	-0.1631	-0.0025	0.9507	0.5839	-0.0536	-13673.7288
type1	mrnm	1	18	0.9443	1.0467	0.2952	0	1.0844	0.0366	0	0	-0.0317	1.0653	-0.08	0.0156	1.0031	0.5387	-0.0075	-13872.2889
type1	mrnm	1	19	1.1192	0.9425	0.2881	0	0.9602	0.0199	0	0	-0.0058	0.9606	0.0048	0.0609	1.0839	0.5215	0.0153	-13855.4694
type1	mrnm	1	20	0.9834	0.8849	0.1467	0	1.1199	0.0572	0	0	-0.0068	1.0336	-0.0932	-0.0283	1.1051	0.6379	-0.0372	-13786.4853
type1	mrnm	1	21	1.0187	0.8193	0.2829	0	0.9983	0.084	0	0	0.0612	0.9948	0.0011	-0.0144	1.1546	0.5332	-0.0416	-13647.51
type1	mrnm	1	22	0.9745	0.9794	0.3826	0	1.0573	-0.1372	0	0	-0.1385	1.0326	-0.0158	0.2117	1.0483	0.4249	0.153	-13885.6621
type1	mrnm	1	23	1.0474	1.014	0.2809	0	0.9434	-0.0385	0	0	-0.0253	0.8484	0.0631	0.0373	0.9672	0.4869	0.012	-13611.3616
type1	mrnm	1	24	0.9878	1.029	0.3401	0	0.9344	0.1556	0	0	-0.0535	1.0501	0.0311	-0.0897	0.9899	0.4076	0.0969	-13839.5685
type1	mrnm	1	25	1.1819	1.1939	0.4076	0	0.7926	0.0986	0	0	0.0496	0.7225	0.249	-0.0812	0.8113	0.4015	-0.0328	-13706.8258
type1	mrnm	1	26	1.0382	0.9054	0.2639	0	1.1375	-0.0428	0	0	-0.0689	0.9734	-0.0742	0.1168	1.0656	0.5741	0.0636	-13721.3416
type1	mrnm	1	27	1.0356	0.9937	0.3281	0	1.065	0.171	0	0	0.0151	1.0786	-0.0729	-0.1504	0.9932	0.5818	-0.066	-13733.9971
type1	mrnm	1	28	0.9592	0.9158	0.2852	0	0.9296	-0.1179	0	0	0.0119	1.0981	0.0398	0.1679	1.0932	0.5336	-0.0075	-13762.6447
type1	mrnm	1	29	1.125	1.0759	0.4356	0	1.0376	0.0119	0	0	0.1177	0.8593	-0.0377	6e-04	0.9063	0.3319	-0.135	-13744.0776
type1	mrnm	1	30	0.9118	1.0185	0.3705	0	1.1822	-0.0032	0	0	-0.0498	1.0761	-0.1187	0.0298	0.979	0.4382	-0.0013	-13786.892
type1	mrnm	1	31	0.9588	0.9418	0.3084	0	1.1146	0.0342	0	0	-8e-04	1.0365	-0.1378	-0.0416	1.0602	0.5335	0.004	-13655.6088
type1	mrnm	1	32	0.8871	1.0938	0.3713	0	0.9685	-0.0608	0	0	-0.087	1.1828	0.0549	0.1326	0.8755	0.4682	0.0806	-13744.378
type1	mrnm	1	33	1.0813	1.0362	0.3136	0	1.0638	0.1718	0	0	0.1336	0.9914	-0.1236	-0.1326	0.9582	0.4917	-0.1613	-13749.9008
type1	mrnm	1	34	0.8939	1.0695	0.3736	0	1.0833	0.0794	0	0	0.0186	1.0814	-0.0448	-0.0398	0.8815	0.4379	-0.0357	-13624.8013
type1	mrnm	1	35	1.1287	1.2115	0.3653	0	0.9041	0.1605	0	0	0.077	0.8328	0.1145	-0.1218	0.7993	0.4249	-0.0851	-13783.529
type1	mrnm	1	36	1.1007	0.9838	0.2444	0	0.9373	0.2045	0	0	0.1502	0.8815	0.1355	-0.1469	1.0393	0.5618	-0.1359	-13880.1774
type1	mrnm	1	37	1.0509	1.0087	0.269	0	1.3839	-0.03	0	0	-0.0686	0.9691	-0.282	0.0535	1.0625	0.5395	0.1005	-14079.1856
type1	mrnm	1	38	1.218	1.0476	0.3276	0	0.8483	0.212	0	0	0.0783	0.8078	0.1583	-0.1227	0.9379	0.4851	-0.0941	-13739.5111
type1	mrnm	1	39	0.9778	0.9689	0.4167	0	0.8573	0.156	0	0	-0.0076	0.9847	0.1458	-0.0971	0.9809	0.3822	0.0205	-13564.5118
type1	mrnm	1	40	1.0814	1.0268	0.3529	0	0.9223	0.1336	0	0	-0.0927	0.909	0.1021	-0.1074	0.9639	0.4582	0.1006	-13709.6397
type1	mrnm	1	41	0.9489	1.0521	0.2969	0	1.2103	0.1262	0	0	-0.0462	0.9777	-0.1861	-0.0894	0.9471	0.5139	0.0762	-13655.078
type1	mrnm	1	42	0.9944	0.9876	0.2813	0	0.971	0.2128	0	0	0.0153	1.0124	0.1055	-0.2013	0.9677	0.5557	-0.0039	-13681.2293
type1	mrnm	1	43	1.089	0.9737	0.3544	0	1.0389	-0.049	0	0	-0.101	0.9523	-0.0452	0.034	0.9889	0.451	0.0992	-13689.966
type1	mrnm	1	44	1.0329	0.9203	0.3784	0	1.0447	0.1375	0	0	-0.0931	1.1076	-0.1136	-0.0828	1.0768	0.4792	0.036	-13751.9569
type1	mrnm	1	45	1.0284	1.1148	0.3161	0	1.1525	0.1354	0	0	-0.0132	0.952	-0.154	-0.0934	0.9013	0.4985	-4e-04	-13749.8342
type1	mrnm	1	46	1.0149	1.1008	0.3955	0	0.7989	0.0459	0	0	-0.0685	0.9773	0.1492	0.026	0.9294	0.4045	0.064	-13758.5543
type1	mrnm	1	47	1.0073	0.9077	0.3852	0	0.9758	0.1629	0	0	0.0777	1.0077	0.0105	-0.1346	1.0777	0.4136	-0.1012	-13698.4877
type1	mrnm	1	48	0.7773	0.8913	0.2341	0	1.0109	0.1756	0	0	0.0114	1.1983	0.0106	-0.1477	1.0473	0.5588	0.0329	-13559.0397
type1	mrnm	1	49	1.2509	1.0458	0.359	0	0.9795	0.0143	0	0	0.0642	0.8613	-0.0595	0.0287	0.9572	0.4679	-0.1014	-13771.6146
type1	mrnm	1	50	0.9352	0.8996	0.3238	0	1.1995	0.1785	0	0	0.0439	1.0425	-0.1336	-0.1352	1.1066	0.4664	-0.0832	-13820.794
type1	mrnm	1	51	0.8645	0.9856	0.209	0	0.9704	0.1526	0	0	-0.119	1.0558	0.1082	-0.1041	1.0429	0.6233	0.1308	-13780.1498
type1	mrnm	1	52	1.1619	0.9077	0.3814	0	1.0367	0.0786	0	0	0.1122	0.8771	-0.0636	0.0415	1.1514	0.4749	-0.0834	-13843.6095
type1	mrnm	1	53	1.1706	1.0542	0.5265	0	1.0998	0.0028	0	0	-0.0182	0.8486	-0.1076	-0.0051	0.9975	0.2721	9e-04	-13903.2803
type1	mrnm	1	54	1.1826	1.2274	0.4739	0	0.937	0.2258	0	0	0.2261	0.8833	0.0117	-0.1684	0.7662	0.3315	-0.227	-13765.2606
type1	mrnm	1	55	1.113	1.0328	0.2183	0	1.0543	0.2003	0	0	0.1569	0.893	-0.0851	-0.1925	1.0131	0.6127	-0.1536	-13796.1905
type1	mrnm	1	56	1.0938	1.0174	0.4578	0	0.8845	0.1147	0	0	-0.0701	0.9602	0.1248	-0.1047	1.0027	0.389	0.0581	-13836.6686
type1	mrnm	1	57	1.0558	0.9379	0.3382	0	0.8279	0.1666	0	0	0.1071	1.0877	0.1097	-0.1298	1.0795	0.5639	-0.1054	-13769.0995
type1	mrnm	1	58	0.9133	1.0534	0.2937	0	1.0609	0.0499	0	0	0.0661	1.0326	-0.0129	-0.013	0.9557	0.4587	-0.0717	-13813.9918
type1	mrnm	1	59	0.6203	1.0763	0.0738	0	0.9883	0.1772	0	0	0.0693	1.4124	-7e-04	-0.1329	0.9576	0.7782	-0.0677	-13794.2679
type1	mrnm	1	60	1.1217	0.9633	0.2633	0	0.9802	0.043	0	0	-0.0348	0.8639	-0.0377	0.005	0.9755	0.5201	0.0283	-13506.4035
type1	mrnm	1	61	0.9805	1.1484	0.2195	0	0.9843	0.2068	0	0	-7e-04	0.9904	0.0897	-0.1525	0.9092	0.5851	0.0357	-13981.3122
type1	mrnm	1	62	0.999	1.0536	0.2822	0	0.8659	-0.0292	0	0	0.0052	1.0356	0.1348	0.0842	0.9515	0.5263	-0.0529	-13793.9052
type1	mrnm	1	63	0.8281	0.9591	0.2674	0	0.9979	0.0501	0	0	0.0284	1.1985	-0.0172	-0.0069	1.0445	0.5857	-0.0405	-13705.6202
type1	mrnm	1	64	1.0489	0.83	0.2082	0	1.0466	0.0936	0	0	-0.0194	1.0063	-0.0914	-0.0286	1.0855	0.5974	0.0591	-13510.715
type1	mrnm	1	65	0.9117	0.9549	0.2729	0	0.9667	0.1417	0	0	0.0523	1.0146	0.0952	-0.064	1.0763	0.5223	-0.024	-13805.9529
type1	mrnm	1	66	0.8743	0.9255	0.1941	0	1.1824	0.0127	0	0	-0.0584	1.1346	-0.2055	0.01	1.1066	0.6645	0.0242	-13713.4251
type1	mrnm	1	67	1.0938	0.9856	0.4318	0	1.1829	0.0831	0	0	0.0317	0.9758	-0.1607	-0.0136	1.0332	0.4378	0.0119	-13837.0817
type1	mrnm	1	68	1.055	1.0161	0.2392	0	1.0582	-0.025	0	0	-0.07	0.9638	-0.0111	0.1346	1.0103	0.5846	0.0719	-13888.0546
type1	mrnm	1	69	0.9716	1.1079	0.4365	0	0.8703	-0.146	0	0	0.0447	1.1897	0.0668	0.1671	0.8936	0.4626	-0.0672	-13755.2051
type1	mrnm	1	70	1.0891	1.0516	0.3007	0	0.8276	-0.0552	0	0	-0.0517	0.9016	0.146	0.1192	0.923	0.523	0.1043	-13614.4538
type1	mrnm	1	71	0.9079	1.004	0.2828	0	0.9664	-0.0106	0	0	0.0217	1.1163	0.0016	0.072	0.9998	0.4926	-0.0054	-13760.221
type1	mrnm	1	72	1.0129	1.1654	0.3916	0	1.0504	0.0997	0	0	0.2106	0.9996	-0.0091	-0.0919	0.8685	0.4382	-0.2384	-13885.283
type1	mrnm	1	73	0.8962	1.0629	0.2718	0	1.041	0.1991	0	0	0.0507	1.0224	-0.0082	-0.1335	0.9565	0.5263	-0.0591	-13742.2777
type1	mrnm	1	74	0.9165	0.9733	0.3428	0	0.9885	-0.0513	0	0	-0.0266	1.1007	0.049	0.0647	1.0233	0.4186	0.0339	-13843.3949
type1	mrnm	1	75	0.8909	0.8207	0.1598	0	1.0595	0.0019	0	0	-0.0731	1.0699	-0.0845	0.0662	1.1247	0.6226	0.0905	-13490.2194
type1	mrnm	1	76	1.0687	0.9513	0.2526	0	0.8417	0.1065	0	0	-0.0468	0.9337	0.1441	-0.0443	1.0141	0.5538	0.0252	-13614.4126
type1	mrnm	1	77	0.8657	1.0546	0.293	0	1.0947	0.0161	0	0	-0.0065	1.0095	-0.1157	0.0574	0.9332	0.428	-0.0124	-13596.6773
type1	mrnm	1	78	1.0068	1.0436	0.2938	0	0.8533	0.0984	0	0	-0.0262	1.0268	0.1317	-0.057	0.9588	0.5104	0.0231	-13775.5684
type1	mrnm	1	79	1.1611	1.0937	0.4449	0	0.8236	0.0142	0	0	0.0938	0.8425	0.1181	0.0347	0.9019	0.4144	-0.1008	-13607.5322
type1	mrnm	1	80	0.8438	0.9583	0.2081	0	1.2201	-0.0065	0	0	-0.0544	1.2407	-0.2335	0.0641	1.0884	0.6922	0.0514	-13841.2438
type1	mrnm	1	81	1.0312	1.1151	0.285	0	1.0285	-0.0062	0	0	-0.0757	0.9433	-0.0535	0.0804	0.8336	0.5154	0.0878	-13558.6679
type1	mrnm	1	82	0.9491	1.0014	0.3525	0	1.074	0.07	0	0	-0.0318	1.0006	-0.086	-0.0377	1.0001	0.4222	0.0092	-13699.5767
type1	mrnm	1	83	0.9615	0.9975	0.2595	0	0.949	0.0329	0	0	-0.0469	0.978	0.0713	-0.0021	1.0155	0.5129	0.0366	-13751.7258
type1	mrnm	1	84	1.1582	0.9784	0.3063	0	1.095	-0.0666	0	0	-0.0099	0.876	-0.1193	0.0893	0.9838	0.5235	0.0241	-13634.2486
type1	mrnm	1	85	0.9431	0.9302	0.3714	0	1.0761	0.0088	0	0	0.0814	1.0466	-3e-04	0.073	1.0511	0.4741	-0.0583	-13713.5044
type1	mrnm	1	86	0.9496	0.9601	0.3186	0	0.841	0.2404	0	0	0.0283	1.044	0.1145	-0.1802	1.0577	0.4892	-0.0374	-13699.9042
type1	mrnm	1	87	1.1719	1.0852	0.3658	0	1.0057	-0.09	0	0	-0.0857	0.8263	-0.0252	0.134	0.8773	0.3861	0.1142	-13679.7758
type1	mrnm	1	88	0.9557	0.9974	0.3338	0	1.2268	0.0328	0	0	0.0186	0.9752	-0.2296	0.0136	0.9408	0.4341	-0.0429	-13499.5663
type1	mrnm	1	89	1.198	1.0146	0.3811	0	1.0422	0.225	0	0	0.0783	0.804	-0.0015	-0.1485	0.9699	0.4425	-0.0687	-13739.693
type1	mrnm	1	90	1.136	0.9594	0.2833	0	0.7471	0.0223	0	0	0.0663	0.876	0.1883	0.0254	1.0002	0.4791	-0.0907	-13618.6429
type1	mrnm	1	91	1.0568	1.1077	0.279	0	1.1552	-0.0319	0	0	-0.04	0.9474	-0.0988	0.0492	0.911	0.508	0.0526	-13916.2029
type1	mrnm	1	92	1.1221	1.1611	0.3583	0	0.9325	-0.0588	0	0	-0.0288	0.969	0.0191	0.1692	0.8443	0.4348	0.0673	-13833.9012
type1	mrnm	1	93	1.0577	1.0301	0.264	0	1.1458	0.0166	0	0	-0.0864	0.8589	-0.1111	-0.0086	0.9769	0.5266	0.0587	-13712.1416
type1	mrnm	1	94	0.9048	0.8015	0.0769	0	1.2419	0.0424	0	0	-0.0172	1.0993	-0.2597	0.0247	1.1837	0.7169	0.0043	-13664.1729
type1	mrnm	1	95	0.8926	0.9308	0.2428	0	0.8663	-0.0401	0	0	0.0242	1.1374	0.1018	0.086	1.0669	0.6225	-0.0026	-13663.9047
type1	mrnm	1	96	1.0233	1.1251	0.4403	0	1.1305	0.0936	0	0	0.1105	1.035	-0.1505	-0.0426	0.8426	0.367	-0.0928	-13708.8454
type1	mrnm	1	97	0.9504	0.9339	0.2219	0	0.9369	0.2334	0	0	0.0224	1.0605	0.0251	-0.1674	1.0269	0.5815	-0.0571	-13569.4455
type1	mrnm	1	98	0.9061	0.8547	0.364	0	1.1276	0.0658	0	0	0.0627	1.0508	-0.1323	-0.0434	1.0943	0.4238	-0.0538	-13509.3486
type1	mrnm	1	99	1.0165	1.08	0.222	0	1.0576	0.0875	0	0	-0.0072	0.9791	-0.0422	0.0064	0.9008	0.567	0.0541	-13750.1035
type1	mrnm	1	100	1.2633	1.0477	0.4543	0	0.99	0.2141	0	0	0.0415	0.7017	0.0388	-0.1531	0.9011	0.3518	-0.0492	-13614.2789
