# Supplementary material for: Genotype–covariate correlation and interaction disentangled by a whole-genome multivariate reaction norm model
Source: Nat Commun. 2019 May 20;10:2239. doi: 10.1038/s41467-019-10128-w (PMC6527612; doi:10.1038/s41467-019-10128-w)
Supplement: Supplementary file 13 — Source Data [file 41467_2019_10128_MOESM13_ESM.zip › data/fs8/fs8_res_rnm_1.txt]

V1	V2	V3	V4	V5	V6	V7	V8	V9	V10	V11	V12	V13	V14	V15	V16
power	1	0.25	0.25	1	1.0678	0.1225	0	1	0.5167	0.0311	0.0683	0.0227	0.975	0.1242	-7383.0053
power	1	0.25	0.25	2	1.0659	0.1197	0	1	0.5038	0.03	0.1101	0.0222	0.9163	0.1213	-7281.9508
power	1	0.25	0.25	3	1.0079	0.1187	0	1	0.4964	0.029	0.0891	0.022	0.9759	0.1215	-7294.2721
power	1	0.25	0.25	4	0.835	0.1206	0	1	0.4746	0.0295	0.0748	0.0219	1.2163	0.1256	-7323.5753
power	1	0.25	0.25	5	0.7954	0.1167	0	1	0.4946	0.0293	0.1086	0.0218	1.1722	0.1212	-7214.5219
power	1	0.25	0.25	6	0.9788	0.117	0	1	0.4911	0.0299	0.1561	0.0221	1.0197	0.1194	-7247.6507
power	1	0.25	0.25	7	1.0471	0.1177	0	1	0.489	0.0297	0.0946	0.0222	0.9644	0.1201	-7287.5543
power	1	0.25	0.25	8	1.0258	0.1184	0	1	0.5331	0.0307	0.1196	0.0227	0.9328	0.1203	-7275.5352
power	1	0.25	0.25	9	0.8761	0.118	0	1	0.494	0.0296	0.1258	0.0222	1.1212	0.1217	-7248.4157
power	1	0.25	0.25	10	0.9698	0.1201	0	1	0.5548	0.0309	0.1106	0.0228	0.9846	0.1232	-7329.6257
power	1	0.25	0.25	11	0.8102	0.1171	0	1	0.5343	0.0301	0.081	0.0223	1.1401	0.1212	-7281.3295
power	1	0.25	0.25	12	0.8398	0.1227	0	1	0.4833	0.0297	0.1046	0.0222	1.2357	0.1273	-7353.2072
power	1	0.25	0.25	13	1.035	0.1212	0	1	0.557	0.0316	0.1272	0.0232	0.9694	0.1233	-7393.7549
power	1	0.25	0.25	14	0.889	0.1176	0	1	0.4326	0.0282	0.0985	0.0213	1.1737	0.1216	-7247.5298
power	1	0.25	0.25	15	1.0157	0.1206	0	1	0.4587	0.0288	0.1152	0.0219	1.054	0.1232	-7322.5446
power	1	0.25	0.25	16	1.0513	0.1243	0	1	0.5155	0.0301	0.0587	0.0226	0.9797	0.126	-7391.8006
power	1	0.25	0.25	17	0.8285	0.118	0	1	0.5233	0.0307	0.136	0.0222	1.16	0.1222	-7295.3095
power	1	0.25	0.25	18	0.9171	0.1217	0	1	0.5206	0.0301	0.1213	0.0225	1.0896	0.1252	-7352.0126
power	1	0.25	0.25	19	0.906	0.1168	0	1	0.5733	0.0306	0.045	0.0221	0.9548	0.1192	-7266.7673
power	1	0.25	0.25	20	1.07	0.1175	0	1	0.5579	0.0315	0.0964	0.0225	0.8478	0.118	-7289.3191
power	1	0.25	0.25	21	0.9723	0.1202	0	1	0.4998	0.0295	0.0753	0.0223	1.0483	0.1228	-7339.0349
power	1	0.25	0.25	22	0.9849	0.1159	0	1	0.4944	0.0295	0.0914	0.0212	0.9312	0.1173	-7189.6464
power	1	0.25	0.25	23	0.8514	0.116	0	1	0.5406	0.0301	0.0779	0.022	1.0609	0.1193	-7271.8442
power	1	0.25	0.25	24	1.04	0.1195	0	1	0.4838	0.0292	0.0909	0.022	0.9766	0.1216	-7318.881
power	1	0.25	0.25	25	0.9342	0.1177	0	1	0.4759	0.0293	0.0568	0.0218	1.0719	0.1211	-7258.3064
power	1	0.25	0.25	26	0.9537	0.1215	0	1	0.4733	0.0293	0.0972	0.0221	1.0986	0.1252	-7319.757
power	1	0.25	0.25	27	1.0402	0.1196	0	1	0.4991	0.0296	0.0692	0.0221	0.956	0.1209	-7313.3231
power	1	0.25	0.25	28	0.9233	0.1232	0	1	0.4763	0.0291	0.1008	0.0224	1.1746	0.1281	-7412.2521
power	1	0.25	0.25	29	1.0263	0.1216	0	1	0.4935	0.0297	0.0893	0.0224	1.0267	0.1243	-7369.6157
power	1	0.25	0.25	30	1.223	0.1199	0	1	0.4848	0.029	0.1042	0.0223	0.7874	0.1198	-7299.7905
power	1	0.25	0.25	31	1.0894	0.1212	0	1	0.4645	0.0292	0.094	0.0221	0.9665	0.1228	-7315.7197
power	1	0.25	0.25	32	1.0784	0.1181	0	1	0.4837	0.0291	0.1135	0.0219	0.9116	0.1196	-7261.8608
power	1	0.25	0.25	33	0.7953	0.1143	0	1	0.5087	0.0295	0.0947	0.0217	1.1461	0.1181	-7225.8165
power	1	0.25	0.25	34	0.8745	0.115	0	1	0.5286	0.0306	0.0819	0.0222	1.0801	0.1189	-7277.262
power	1	0.25	0.25	35	0.9616	0.1203	0	1	0.4975	0.03	0.0908	0.0221	1.0522	0.1226	-7322.2093
power	1	0.25	0.25	36	1.0051	0.1208	0	1	0.5533	0.0308	0.1243	0.0229	0.9543	0.1228	-7349.2729
power	1	0.25	0.25	37	1.2531	0.1183	0	1	0.4902	0.0288	0.1436	0.0219	0.708	0.1176	-7251.4998
power	1	0.25	0.25	38	1.1387	0.1171	0	1	0.4742	0.0292	0.0958	0.0219	0.867	0.1181	-7272.7099
power	1	0.25	0.25	39	0.8626	0.1183	0	1	0.5278	0.03	0.115	0.022	1.0895	0.1216	-7300.5563
power	1	0.25	0.25	40	0.9342	0.1163	0	1	0.5312	0.0299	0.115	0.022	0.9875	0.1185	-7262.6197
power	1	0.25	0.25	41	1.2715	0.1209	0	1	0.5254	0.0299	0.1107	0.0225	0.6889	0.1194	-7328.3895
power	1	0.25	0.25	42	0.9499	0.1156	0	1	0.4841	0.0291	0.055	0.0219	1.0482	0.1189	-7277.853
power	1	0.25	0.25	43	0.9245	0.1173	0	1	0.4765	0.0281	0.0732	0.0216	1.0526	0.1202	-7258.7172
power	1	0.25	0.25	44	0.8341	0.1141	0	1	0.5119	0.0296	0.0726	0.0219	1.1074	0.1183	-7227.6453
power	1	0.25	0.25	45	1.053	0.1204	0	1	0.4556	0.0285	0.1162	0.0216	0.9599	0.1223	-7244.9672
power	1	0.25	0.25	46	0.9484	0.119	0	1	0.4706	0.0287	0.0698	0.0216	1.048	0.122	-7255.3645
power	1	0.25	0.25	47	1.0058	0.1177	0	1	0.5057	0.0295	0.0849	0.0223	0.9783	0.1207	-7281.9436
power	1	0.25	0.25	48	1.2481	0.1222	0	1	0.4999	0.0293	0.0853	0.0225	0.7839	0.1219	-7395.2901
power	1	0.25	0.25	49	0.9503	0.1226	0	1	0.5292	0.0307	0.0663	0.0227	1.0536	0.1251	-7359.4191
power	1	0.25	0.25	50	0.872	0.1195	0	1	0.4703	0.029	0.0714	0.0217	1.1504	0.1236	-7269.3464
power	1	0.25	0.25	51	0.8835	0.1173	0	1	0.4795	0.0293	0.1332	0.0219	1.114	0.1211	-7221.8668
power	1	0.25	0.25	52	1.0284	0.1169	0	1	0.5022	0.0304	0.0763	0.022	0.9289	0.1188	-7222.3051
power	1	0.25	0.25	53	1.0026	0.1182	0	1	0.4979	0.0292	0.0695	0.0222	0.9938	0.1209	-7314.5309
power	1	0.25	0.25	54	0.9548	0.118	0	1	0.5693	0.0315	0.0557	0.0225	0.9542	0.1199	-7307.9027
power	1	0.25	0.25	55	0.7905	0.1193	0	1	0.5072	0.03	0.0927	0.0221	1.1984	0.1241	-7273.5025
power	1	0.25	0.25	56	0.9551	0.1173	0	1	0.4632	0.0286	0.0965	0.0214	1.0372	0.1202	-7222.1273
power	1	0.25	0.25	57	0.9899	0.1205	0	1	0.5229	0.0304	0.0772	0.0222	0.9813	0.1225	-7317.1793
power	1	0.25	0.25	58	0.8231	0.1169	0	1	0.5098	0.0302	0.0778	0.0224	1.1923	0.1212	-7308.197
power	1	0.25	0.25	59	0.8719	0.1176	0	1	0.5086	0.03	0.0707	0.0223	1.1212	0.121	-7286.5255
power	1	0.25	0.25	60	1.0144	0.1193	0	1	0.4817	0.0292	0.0756	0.022	1.0086	0.1211	-7318.9277
power	1	0.25	0.25	61	0.8803	0.1149	0	1	0.5183	0.0294	0.1016	0.0219	1.0383	0.1182	-7220.8286
power	1	0.25	0.25	62	0.9685	0.119	0	1	0.5207	0.0307	0.1224	0.0227	1.0417	0.1223	-7323.9449
power	1	0.25	0.25	63	1.0031	0.119	0	1	0.4936	0.0293	0.107	0.0221	0.9858	0.1212	-7278.9151
power	1	0.25	0.25	64	1.2039	0.1219	0	1	0.4813	0.0296	0.1068	0.0224	0.8572	0.1216	-7365.9292
power	1	0.25	0.25	65	0.904	0.1179	0	1	0.4937	0.0295	0.0957	0.0218	1.0733	0.1215	-7249.753
power	1	0.25	0.25	66	1.2907	0.1232	0	1	0.4591	0.0288	0.0547	0.0219	0.7507	0.123	-7316.5995
power	1	0.25	0.25	67	1.0572	0.1193	0	1	0.4958	0.0305	0.1127	0.0223	0.9661	0.121	-7313.7113
power	1	0.25	0.25	68	1.1156	0.1173	0	1	0.5048	0.0297	0.0639	0.0221	0.876	0.1184	-7332.6368
power	1	0.25	0.25	69	0.9492	0.1177	0	1	0.5406	0.0308	0.1177	0.0224	1.0042	0.1195	-7300.0985
power	1	0.25	0.25	70	0.861	0.1179	0	1	0.5213	0.0299	0.0872	0.0222	1.0897	0.121	-7250.5222
power	1	0.25	0.25	71	1.0897	0.1162	0	1	0.5	0.0297	0.1129	0.0218	0.8472	0.1172	-7202.3597
power	1	0.25	0.25	72	0.9611	0.1183	0	1	0.4954	0.0287	0.1353	0.0222	1.0387	0.1215	-7306.2914
power	1	0.25	0.25	73	1.1361	0.1222	0	1	0.5033	0.0299	0.0825	0.0225	0.8899	0.1233	-7360.0926
power	1	0.25	0.25	74	0.9916	0.1199	0	1	0.5043	0.03	0.0602	0.0222	1.0207	0.1212	-7348.4715
power	1	0.25	0.25	75	0.9945	0.1196	0	1	0.5267	0.03	0.1002	0.0224	0.9665	0.1215	-7297.2769
power	1	0.25	0.25	76	0.7629	0.1167	0	1	0.5248	0.0301	0.1048	0.022	1.1879	0.1211	-7272.0968
power	1	0.25	0.25	77	0.8996	0.1207	0	1	0.5102	0.0301	0.0625	0.0222	1.0963	0.1245	-7325.2409
power	1	0.25	0.25	78	1.0154	0.12	0	1	0.5351	0.0313	0.0568	0.0227	0.9708	0.1217	-7344.9598
power	1	0.25	0.25	79	0.9395	0.1201	0	1	0.5056	0.0298	0.0784	0.0221	1.0687	0.1234	-7345.2931
power	1	0.25	0.25	80	0.9584	0.1177	0	1	0.5272	0.0307	0.1218	0.0226	1.0171	0.12	-7288.3185
power	1	0.25	0.25	81	1.0507	0.1186	0	1	0.5053	0.0302	0.0763	0.0222	0.9453	0.1201	-7305.3334
power	1	0.25	0.25	82	0.7729	0.1176	0	1	0.5325	0.03	0.1207	0.0222	1.1791	0.1224	-7270.6531
power	1	0.25	0.25	83	1.4178	0.1216	0	1	0.4897	0.0297	0.1467	0.0225	0.6321	0.1189	-7386.7148
power	1	0.25	0.25	84	0.8971	0.1183	0	1	0.4851	0.0285	0.0792	0.0216	1.0678	0.1214	-7249.3902
power	1	0.25	0.25	85	0.868	0.1129	0	1	0.5167	0.0288	0.103	0.0215	1.013	0.1155	-7188.9151
power	1	0.25	0.25	86	0.9693	0.12	0	1	0.5185	0.0301	0.1213	0.0226	1.0369	0.1227	-7332.8159
power	1	0.25	0.25	87	1.0579	0.1201	0	1	0.4694	0.0289	0.082	0.0218	0.9792	0.122	-7324.8144
power	1	0.25	0.25	88	1.2395	0.1238	0	1	0.4868	0.0292	0.0927	0.0224	0.7891	0.124	-7337.5562
power	1	0.25	0.25	89	0.9326	0.1163	0	1	0.5309	0.0302	0.1389	0.0224	1.0194	0.1194	-7277.6588
power	1	0.25	0.25	90	1.1574	0.117	0	1	0.5031	0.0294	0.1166	0.0221	0.7929	0.1169	-7255.344
power	1	0.25	0.25	91	1.1541	0.1187	0	1	0.5032	0.0296	0.0803	0.0222	0.8188	0.1185	-7283.5918
power	1	0.25	0.25	92	1.0834	0.1197	0	1	0.4771	0.0295	0.1039	0.0221	0.9555	0.1217	-7312.5043
power	1	0.25	0.25	93	1.0969	0.12	0	1	0.5003	0.0297	0.1579	0.0224	0.9187	0.121	-7318.9973
power	1	0.25	0.25	94	1.0296	0.1225	0	1	0.509	0.0302	0.072	0.0223	0.9959	0.1248	-7373.8038
power	1	0.25	0.25	95	0.9016	0.1182	0	1	0.5936	0.0315	0.089	0.0228	0.9735	0.1207	-7292.5537
power	1	0.25	0.25	96	0.8079	0.1188	0	1	0.5242	0.0312	0.0976	0.0221	1.1691	0.1234	-7273.2458
power	1	0.25	0.25	97	0.9607	0.1232	0	1	0.4756	0.0298	0.098	0.0224	1.1508	0.1269	-7403.1674
power	1	0.25	0.25	98	1.02	0.117	0	1	0.4723	0.0289	0.0918	0.0218	0.9628	0.1187	-7214.7976
power	1	0.25	0.25	99	1.1006	0.1224	0	1	0.5001	0.03	0.1203	0.0224	0.9372	0.1233	-7366.3723
power	1	0.25	0.25	100	1.2564	0.1194	0	1	0.4916	0.0304	0.1049	0.0225	0.774	0.1192	-7316.6933
power	1	0.25	0.25	101	0.7947	0.1166	0	1	0.5322	0.0296	0.0752	0.0218	1.1077	0.1203	-7240.4926
power	1	0.25	0.25	102	1.2303	0.1215	0	1	0.4662	0.0295	0.1125	0.0221	0.8139	0.1211	-7294.7885
power	1	0.25	0.25	103	0.9105	0.1211	0	1	0.4579	0.0293	0.0581	0.0223	1.1963	0.1248	-7345.273
power	1	0.25	0.25	104	1.0968	0.1185	0	1	0.4953	0.0294	0.1051	0.0222	0.8898	0.1196	-7275.6613
power	1	0.25	0.25	105	1.0978	0.1202	0	1	0.5648	0.0316	0.137	0.023	0.8655	0.1199	-7368.9448
power	1	0.25	0.25	106	1.0332	0.1217	0	1	0.4891	0.0298	0.0737	0.0218	0.9578	0.1235	-7281.628
power	1	0.25	0.25	107	1.1103	0.119	0	1	0.4291	0.0273	0.1085	0.0214	0.9311	0.1202	-7250.5531
power	1	0.25	0.25	108	1.1181	0.1206	0	1	0.4518	0.0286	0.11	0.022	0.9488	0.1228	-7304.3645
power	1	0.25	0.25	109	0.9728	0.1157	0	1	0.4887	0.0287	0.086	0.0218	0.9723	0.1177	-7206.6369
power	1	0.25	0.25	110	1.1706	0.1221	0	1	0.4984	0.0295	0.1192	0.0226	0.847	0.1218	-7336.9702
power	1	0.25	0.25	111	1.0536	0.1193	0	1	0.4629	0.0282	0.0821	0.0214	0.9461	0.121	-7266.8276
power	1	0.25	0.25	112	1.0426	0.123	0	1	0.4492	0.029	0.0978	0.0221	1.0913	0.126	-7405.458
power	1	0.25	0.25	113	1.0135	0.1196	0	1	0.5294	0.0298	0.1254	0.0225	0.9438	0.1214	-7306.3898
power	1	0.25	0.25	114	1.088	0.1203	0	1	0.4765	0.0288	0.0877	0.0218	0.9193	0.1217	-7297.2425
power	1	0.25	0.25	115	0.9854	0.1199	0	1	0.524	0.0307	0.073	0.0225	0.9947	0.1226	-7301.3092
power	1	0.25	0.25	116	1.0993	0.1212	0	1	0.4876	0.0291	0.1157	0.0222	0.9203	0.1226	-7325.6093
power	1	0.25	0.25	117	0.9963	0.1198	0	1	0.4989	0.0299	0.0997	0.022	1.0025	0.1224	-7291.2125
power	1	0.25	0.25	118	0.9857	0.1191	0	1	0.4939	0.0299	0.0607	0.0222	1.0303	0.1216	-7306.1639
power	1	0.25	0.25	119	0.712	0.1165	0	1	0.5102	0.0297	0.09	0.0217	1.2331	0.1222	-7224.574
power	1	0.25	0.25	120	1.0154	0.1206	0	1	0.4805	0.0292	0.111	0.0224	1.0344	0.1226	-7324.0238
power	1	0.25	0.25	121	1.0754	0.1204	0	1	0.4615	0.0292	0.0892	0.0219	0.9755	0.1217	-7301.8476
power	1	0.25	0.25	122	1.056	0.1168	0	1	0.5528	0.0308	0.0846	0.0224	0.85	0.1176	-7280.458
power	1	0.25	0.25	123	1.0667	0.1139	0	1	0.5039	0.0297	0.1139	0.0215	0.8157	0.1145	-7134.0259
power	1	0.25	0.25	124	1.0581	0.1208	0	1	0.4984	0.0304	0.0675	0.0225	0.9892	0.1225	-7363.1993
power	1	0.25	0.25	125	1.0864	0.1218	0	1	0.4855	0.0297	0.0556	0.022	0.9541	0.1232	-7365.4497
power	1	0.25	0.25	126	0.9051	0.119	0	1	0.5205	0.0303	0.1345	0.0225	1.1154	0.1226	-7364.3263
power	1	0.25	0.25	127	1.1842	0.1218	0	1	0.4534	0.0288	0.1052	0.022	0.8759	0.1221	-7312.5173
power	1	0.25	0.25	128	1.0435	0.1202	0	1	0.5154	0.0302	0.115	0.0222	0.9307	0.1209	-7303.165
power	1	0.25	0.25	129	1.1871	0.1191	0	1	0.519	0.0299	0.0808	0.0226	0.8024	0.1195	-7348.4172
power	1	0.25	0.25	130	0.996	0.1238	0	1	0.5152	0.0308	0.1053	0.0231	1.0929	0.1272	-7432.6074
power	1	0.25	0.25	131	1.2399	0.12	0	1	0.4995	0.03	0.0944	0.0225	0.7774	0.1197	-7337.1504
power	1	0.25	0.25	132	0.8554	0.1193	0	1	0.5131	0.0302	0.1188	0.0222	1.1389	0.1229	-7299.879
power	1	0.25	0.25	133	1.1143	0.1222	0	1	0.4768	0.0296	0.0606	0.0222	0.93	0.1232	-7325.2868
power	1	0.25	0.25	134	0.7449	0.1224	0	1	0.5102	0.0299	0.1026	0.0225	1.3118	0.1284	-7392.0916
power	1	0.25	0.25	135	0.9501	0.1194	0	1	0.4606	0.0287	0.1213	0.0218	1.0919	0.1232	-7274.0154
power	1	0.25	0.25	136	1.0171	0.1182	0	1	0.5324	0.0307	0.1163	0.0227	0.942	0.1201	-7267.1131
power	1	0.25	0.25	137	1.1234	0.1206	0	1	0.4862	0.0294	0.0927	0.0224	0.9172	0.122	-7351.1997
power	1	0.25	0.25	138	1.0602	0.1178	0	1	0.5082	0.0299	0.1228	0.0222	0.9142	0.1187	-7283.5142
power	1	0.25	0.25	139	0.7144	0.1133	0	1	0.4952	0.0288	0.1058	0.0216	1.2515	0.1189	-7231.1021
power	1	0.25	0.25	140	1.0236	0.1215	0	1	0.4952	0.0295	0.1081	0.0224	1.0052	0.124	-7340.3213
power	1	0.25	0.25	141	0.8059	0.1199	0	1	0.4924	0.03	0.0915	0.022	1.2351	0.1247	-7324.3805
power	1	0.25	0.25	142	0.9838	0.1186	0	1	0.4714	0.0294	0.0988	0.0218	1.0297	0.1209	-7245.5182
power	1	0.25	0.25	143	0.9984	0.1205	0	1	0.5102	0.0303	0.111	0.0224	1.016	0.1227	-7336.2486
power	1	0.25	0.25	144	1.0914	0.1248	0	1	0.5135	0.0307	0.0779	0.0228	0.9661	0.1264	-7411.5175
power	1	0.25	0.25	145	1.0238	0.12	0	1	0.5093	0.0305	0.1162	0.0224	0.9794	0.1215	-7304.1999
power	1	0.25	0.25	146	1.0829	0.1161	0	1	0.4941	0.0287	0.1144	0.0221	0.8738	0.1168	-7233.9255
power	1	0.25	0.25	147	1.3149	0.1222	0	1	0.4704	0.0297	0.0825	0.0222	0.7585	0.1218	-7373.6813
power	1	0.25	0.25	148	1.0282	0.1188	0	1	0.5061	0.0301	0.1193	0.0225	0.9898	0.1208	-7326.6329
power	1	0.25	0.25	149	0.9242	0.1203	0	1	0.5638	0.0313	0.0904	0.0227	1.0228	0.1227	-7343.2654
power	1	0.25	0.25	150	0.7961	0.1155	0	1	0.4717	0.0284	0.0883	0.0216	1.171	0.1203	-7169.0662
power	1	0.25	0.25	151	0.9586	0.1188	0	1	0.4679	0.0286	0.1228	0.022	1.0865	0.1222	-7301.1066
power	1	0.25	0.25	152	0.9771	0.1187	0	1	0.5472	0.0306	0.106	0.0227	0.9763	0.1205	-7325.8299
power	1	0.25	0.25	153	0.9032	0.1175	0	1	0.5064	0.0295	0.0927	0.0221	1.0779	0.1209	-7280.2182
power	1	0.25	0.25	154	1.2181	0.1183	0	1	0.4726	0.0289	0.102	0.0217	0.7873	0.1177	-7291.3922
power	1	0.25	0.25	155	0.8303	0.1199	0	1	0.5084	0.0299	0.0872	0.0224	1.2093	0.1246	-7371.1402
power	1	0.25	0.25	156	1.1356	0.1215	0	1	0.5093	0.0307	0.0856	0.0225	0.8702	0.1219	-7311.2867
power	1	0.25	0.25	157	0.9158	0.1162	0	1	0.4781	0.0293	0.0832	0.0219	1.1057	0.1196	-7281.8617
power	1	0.25	0.25	158	1.0742	0.1217	0	1	0.4716	0.0294	0.1143	0.0223	1.0138	0.1238	-7379.6454
power	1	0.25	0.25	159	0.9114	0.1182	0	1	0.4993	0.0296	0.0764	0.0221	1.0867	0.1222	-7293.4425
power	1	0.25	0.25	160	1.0292	0.1211	0	1	0.4807	0.0288	0.0861	0.0222	1.0178	0.1235	-7354.3077
power	1	0.25	0.25	161	1.0406	0.1182	0	1	0.43	0.0277	0.0866	0.021	0.977	0.12	-7218.3735
power	1	0.25	0.25	162	1.182	0.1201	0	1	0.5035	0.0297	0.0871	0.0222	0.7867	0.1197	-7276.265
power	1	0.25	0.25	163	0.9414	0.1193	0	1	0.5227	0.0301	0.0892	0.0223	1.0306	0.1218	-7314.5233
power	1	0.25	0.25	164	1.059	0.1173	0	1	0.4996	0.0293	0.0865	0.0222	0.9253	0.1183	-7298.6553
power	1	0.25	0.25	165	1.0931	0.1166	0	1	0.5025	0.0293	0.0856	0.0216	0.8252	0.1169	-7213.8131
power	1	0.25	0.25	166	1.1811	0.1194	0	1	0.5005	0.0302	0.1141	0.0223	0.8257	0.1193	-7316.8278
power	1	0.25	0.25	167	1.3525	0.1219	0	1	0.4797	0.0297	0.0865	0.0222	0.6874	0.1195	-7351.6467
power	1	0.25	0.25	168	0.9954	0.1172	0	1	0.5266	0.0304	0.1625	0.0224	0.9975	0.119	-7345.0481
power	1	0.25	0.25	169	0.7977	0.1152	0	1	0.554	0.0306	0.1401	0.0225	1.1191	0.1193	-7248.6546
power	1	0.25	0.25	170	0.9953	0.1214	0	1	0.4666	0.0295	0.0994	0.0219	1.0549	0.1244	-7297.7168
power	1	0.25	0.25	171	1.1649	0.1173	0	1	0.4689	0.0287	0.0863	0.0217	0.811	0.1172	-7223.7386
power	1	0.25	0.25	172	0.9687	0.1183	0	1	0.4881	0.0291	0.0924	0.0219	1.0294	0.1211	-7304.7183
power	1	0.25	0.25	173	1.0737	0.1203	0	1	0.417	0.0277	0.1058	0.0211	0.967	0.1222	-7199.6789
power	1	0.25	0.25	174	0.9903	0.1197	0	1	0.4743	0.0291	0.0715	0.0216	1.0085	0.1219	-7269.459
power	1	0.25	0.25	175	1.1313	0.1163	0	1	0.5264	0.0299	0.1021	0.0221	0.7931	0.1165	-7269.6244
power	1	0.25	0.25	176	0.9796	0.1205	0	1	0.5378	0.0308	0.1066	0.0226	0.9977	0.1225	-7336.727
power	1	0.25	0.25	177	0.8427	0.1204	0	1	0.487	0.0294	0.1021	0.0222	1.2082	0.1251	-7333.7779
power	1	0.25	0.25	178	0.8325	0.1204	0	1	0.5243	0.0307	0.0733	0.0225	1.1817	0.1251	-7360.7876
power	1	0.25	0.25	179	0.8598	0.1184	0	1	0.452	0.0287	0.0954	0.0214	1.1812	0.1221	-7265.237
power	1	0.25	0.25	180	0.7737	0.1184	0	1	0.5193	0.0294	0.1349	0.0223	1.2171	0.1237	-7330.3583
power	1	0.25	0.25	181	0.8774	0.1215	0	1	0.4949	0.0296	0.093	0.0217	1.1278	0.1247	-7320.0037
power	1	0.25	0.25	182	0.9619	0.1148	0	1	0.4652	0.0284	0.1447	0.0216	1.0216	0.1177	-7200.4816
power	1	0.25	0.25	183	0.8866	0.1221	0	1	0.5107	0.0305	0.1156	0.0228	1.1891	0.1264	-7402.3142
power	1	0.25	0.25	184	0.8968	0.1204	0	1	0.5154	0.0303	0.1359	0.0227	1.133	0.1245	-7343.2431
power	1	0.25	0.25	185	1.0929	0.1213	0	1	0.4947	0.0299	0.1159	0.0223	0.9314	0.1228	-7321.5407
power	1	0.25	0.25	186	0.9102	0.1187	0	1	0.536	0.0306	0.1354	0.0225	1.0612	0.1212	-7314.7532
power	1	0.25	0.25	187	0.9972	0.1202	0	1	0.5299	0.0308	0.0476	0.0225	0.9822	0.122	-7332.1189
power	1	0.25	0.25	188	1.1414	0.1234	0	1	0.4819	0.0297	0.0555	0.0221	0.9107	0.1237	-7371.1924
power	1	0.25	0.25	189	1.0075	0.1187	0	1	0.472	0.0295	0.0902	0.0219	1.0276	0.1213	-7301.0286
power	1	0.25	0.25	190	0.9681	0.1219	0	1	0.5312	0.0301	0.1013	0.0226	1.0258	0.1236	-7370.1086
power	1	0.25	0.25	191	1.0761	0.1248	0	1	0.5071	0.0306	0.0782	0.0228	0.9923	0.1264	-7416.3729
power	1	0.25	0.25	192	0.9976	0.119	0	1	0.5367	0.03	0.1178	0.0226	0.9569	0.1204	-7303.1699
power	1	0.25	0.25	193	0.9143	0.1214	0	1	0.5467	0.0313	0.095	0.0227	1.0777	0.1247	-7377.3529
power	1	0.25	0.25	194	1.0336	0.1221	0	1	0.4889	0.0298	0.0982	0.0224	1.0518	0.1245	-7427.693
power	1	0.25	0.25	195	1.0296	0.1225	0	1	0.5505	0.0313	0.1112	0.0234	1.0286	0.1252	-7475.7961
power	1	0.25	0.25	196	0.7414	0.1198	0	1	0.5171	0.0301	0.1275	0.0226	1.2957	0.1259	-7352.9514
power	1	0.25	0.25	197	0.9595	0.1234	0	1	0.5281	0.0314	0.1044	0.0226	1.0873	0.1267	-7420.3279
power	1	0.25	0.25	198	1.2598	0.1197	0	1	0.4429	0.0283	0.114	0.022	0.8222	0.1195	-7326.0239
power	1	0.25	0.25	199	0.8562	0.1201	0	1	0.5665	0.0311	0.1203	0.023	1.1038	0.1241	-7350.0783
power	1	0.25	0.25	200	1.0811	0.12	0	1	0.4994	0.0302	0.0751	0.0221	0.918	0.1216	-7306.1783
power	1	0.25	0.25	201	0.9181	0.1196	0	1	0.552	0.0308	0.0657	0.0224	1.0229	0.122	-7324.9392
power	1	0.25	0.25	202	1.0488	0.1167	0	1	0.5373	0.0302	0.0956	0.0224	0.8684	0.1184	-7250.9048
power	1	0.25	0.25	203	0.9775	0.1216	0	1	0.4769	0.0292	0.043	0.0216	1.0189	0.1242	-7265.1586
power	1	0.25	0.25	204	0.8529	0.1175	0	1	0.4775	0.0292	0.1146	0.0219	1.1594	0.1213	-7247.0583
power	1	0.25	0.25	205	1.0032	0.1201	0	1	0.4485	0.0283	0.0897	0.0216	1.0516	0.1221	-7300.9075
power	1	0.25	0.25	206	1.2385	0.1196	0	1	0.4882	0.0297	0.0989	0.0219	0.7274	0.1191	-7238.5843
power	1	0.25	0.25	207	0.9549	0.1152	0	1	0.4959	0.029	0.0831	0.0219	1.0097	0.1181	-7248.7772
power	1	0.25	0.25	208	1.0527	0.1193	0	1	0.4911	0.03	0.0871	0.022	0.9552	0.1205	-7298.3209
power	1	0.25	0.25	209	1.0637	0.1223	0	1	0.5075	0.0309	0.0998	0.0225	0.9753	0.1237	-7360.8221
power	1	0.25	0.25	210	1.0119	0.1185	0	1	0.5274	0.0307	0.0894	0.0223	0.9478	0.1199	-7302.8302
power	1	0.25	0.25	211	0.9093	0.1175	0	1	0.4835	0.0289	0.086	0.0217	1.0736	0.1208	-7268.4565
power	1	0.25	0.25	212	0.996	0.1199	0	1	0.526	0.0304	0.083	0.0224	0.9853	0.1219	-7330.1944
power	1	0.25	0.25	213	1.0162	0.1198	0	1	0.483	0.0287	0.0692	0.0219	0.9955	0.1221	-7318.5301
power	1	0.25	0.25	214	1.075	0.1201	0	1	0.5368	0.0308	0.1628	0.023	0.9359	0.1216	-7373.606
power	1	0.25	0.25	215	1.1467	0.1184	0	1	0.4946	0.03	0.0878	0.0224	0.8591	0.1194	-7284.8574
power	1	0.25	0.25	216	1.0723	0.1207	0	1	0.4588	0.029	0.0635	0.0219	0.9881	0.1227	-7317.0183
power	1	0.25	0.25	217	1.1929	0.1228	0	1	0.5036	0.0306	0.0924	0.0225	0.8346	0.1233	-7353.2136
power	1	0.25	0.25	218	0.9234	0.1206	0	1	0.493	0.0299	0.1094	0.0225	1.1491	0.1241	-7374.9539
power	1	0.25	0.25	219	1.0179	0.1182	0	1	0.487	0.0293	0.0986	0.0222	0.9951	0.1208	-7297.6195
power	1	0.25	0.25	220	1.1444	0.1228	0	1	0.4627	0.0297	0.0496	0.0225	0.949	0.1247	-7346.1134
power	1	0.25	0.25	221	0.9391	0.1199	0	1	0.4667	0.0284	0.0944	0.0218	1.0804	0.123	-7269.3943
power	1	0.25	0.25	222	0.9564	0.1199	0	1	0.4825	0.0295	0.0965	0.0219	1.0362	0.1223	-7246.0356
power	1	0.25	0.25	223	1.0562	0.1207	0	1	0.4955	0.0299	0.0576	0.0223	0.987	0.123	-7375.084
power	1	0.25	0.25	224	0.8103	0.118	0	1	0.45	0.0279	0.0823	0.0212	1.1904	0.1227	-7208.5106
power	1	0.25	0.25	225	1.315	0.1219	0	1	0.4827	0.0296	0.1088	0.0224	0.7396	0.121	-7374.5157
power	1	0.25	0.25	226	0.9567	0.1184	0	1	0.4718	0.0291	0.1294	0.0221	1.0886	0.1215	-7295.5811
power	1	0.25	0.25	227	0.841	0.1195	0	1	0.5359	0.0313	0.1081	0.0225	1.1637	0.123	-7353.6318
power	1	0.25	0.25	228	0.9744	0.1181	0	1	0.4625	0.0285	0.1097	0.0215	1.0235	0.121	-7239.2658
power	1	0.25	0.25	229	0.9845	0.1163	0	1	0.534	0.03	0.1529	0.0226	0.9586	0.119	-7263.8265
power	1	0.25	0.25	230	0.8064	0.1168	0	1	0.5068	0.0299	0.1401	0.0223	1.1909	0.1215	-7276.4345
power	1	0.25	0.25	231	1.0367	0.12	0	1	0.5904	0.0319	0.1439	0.023	0.8782	0.1211	-7350.7842
power	1	0.25	0.25	232	1.0611	0.1212	0	1	0.4386	0.0289	0.0629	0.0218	1.0271	0.123	-7301.5784
power	1	0.25	0.25	233	1.0048	0.1179	0	1	0.4674	0.0288	0.0793	0.0218	1.0214	0.1209	-7279.4546
power	1	0.25	0.25	234	1.1232	0.1212	0	1	0.4754	0.0288	0.1207	0.0221	0.8832	0.1213	-7271.4854
power	1	0.25	0.25	235	0.9594	0.1164	0	1	0.5011	0.0295	0.1109	0.022	1.0038	0.1191	-7247.5808
power	1	0.25	0.25	236	0.9897	0.1206	0	1	0.5281	0.031	0.055	0.0227	1.0127	0.1226	-7355.1164
power	1	0.25	0.25	237	0.7383	0.1159	0	1	0.512	0.0297	0.121	0.0221	1.2326	0.1213	-7246.5245
power	1	0.25	0.25	238	0.8411	0.1189	0	1	0.4765	0.0293	0.0853	0.0217	1.171	0.1229	-7263.5108
power	1	0.25	0.25	239	1.0458	0.1185	0	1	0.4754	0.0295	0.0997	0.022	0.9548	0.1197	-7240.1135
power	1	0.25	0.25	240	0.7044	0.1193	0	1	0.4781	0.0281	0.0912	0.0215	1.2881	0.1252	-7259.0358
power	1	0.25	0.25	241	1.1127	0.1208	0	1	0.5162	0.0306	0.1455	0.0226	0.8984	0.1217	-7337.112
power	1	0.25	0.25	242	0.9099	0.1174	0	1	0.5119	0.0294	0.1138	0.0219	1.0396	0.1202	-7270.0958
power	1	0.25	0.25	243	1.1221	0.118	0	1	0.4942	0.0297	0.1028	0.0222	0.8698	0.1189	-7278.834
power	1	0.25	0.25	244	1.1864	0.122	0	1	0.4937	0.0297	0.1304	0.0224	0.8344	0.123	-7323.3894
power	1	0.25	0.25	245	1.0434	0.1184	0	1	0.4711	0.029	0.0907	0.0217	0.9471	0.1204	-7236.9574
power	1	0.25	0.25	246	0.9603	0.115	0	1	0.4935	0.0288	0.1139	0.0216	0.9588	0.1167	-7160.7752
power	1	0.25	0.25	247	0.9892	0.1187	0	1	0.5152	0.0298	0.0863	0.0221	0.9781	0.1207	-7295.5299
power	1	0.25	0.25	248	0.9199	0.1219	0	1	0.5261	0.0305	0.1119	0.0225	1.0865	0.1248	-7351.9442
power	1	0.25	0.25	249	0.8904	0.1186	0	1	0.5268	0.0298	0.053	0.0221	1.0746	0.1219	-7338.4933
power	1	0.25	0.25	250	1.0459	0.1162	0	1	0.4843	0.0288	0.0804	0.0215	0.8949	0.1174	-7208.7064
power	1	0.25	0.25	251	1.1494	0.1186	0	1	0.5189	0.0298	0.1112	0.0223	0.8048	0.1188	-7293.8747
power	1	0.25	0.25	252	1.1391	0.1214	0	1	0.5387	0.0312	0.1251	0.0232	0.874	0.1219	-7377.7099
power	1	0.25	0.25	253	0.9124	0.1199	0	1	0.5239	0.0304	0.1378	0.0223	1.058	0.1232	-7284.7459
power	1	0.25	0.25	254	1.085	0.1199	0	1	0.4831	0.0296	0.0764	0.0222	0.9656	0.122	-7358.8569
power	1	0.25	0.25	255	1.1181	0.1228	0	1	0.4542	0.0296	0.0796	0.0219	0.9717	0.1231	-7344.083
power	1	0.25	0.25	256	1.0119	0.1172	0	1	0.4751	0.0288	0.1096	0.0219	0.985	0.1199	-7244.2815
power	1	0.25	0.25	257	0.9417	0.1192	0	1	0.5056	0.0301	0.1138	0.0222	1.0596	0.1218	-7301.854
power	1	0.25	0.25	258	0.7198	0.1146	0	1	0.527	0.0305	0.1124	0.022	1.2452	0.1201	-7277.5609
power	1	0.25	0.25	259	1.1623	0.1216	0	1	0.5028	0.0305	0.055	0.0226	0.8632	0.1221	-7336.2831
power	1	0.25	0.25	260	1.2227	0.1192	0	1	0.4738	0.0292	0.1186	0.0219	0.7804	0.1193	-7269.7021
power	1	0.25	0.25	261	1.0856	0.1236	0	1	0.4777	0.0298	0.0988	0.0226	1.0154	0.1255	-7400.0548
power	1	0.25	0.25	262	0.8775	0.1155	0	1	0.4646	0.0289	0.0818	0.0215	1.1111	0.1198	-7184.867
power	1	0.25	0.25	263	1.0077	0.1221	0	1	0.4898	0.0299	0.0771	0.0222	1.0323	0.1247	-7348.1334
power	1	0.25	0.25	264	1.0999	0.1193	0	1	0.4536	0.029	0.0914	0.0219	0.9578	0.1207	-7292.149
power	1	0.25	0.25	265	0.8599	0.1197	0	1	0.5027	0.0298	0.0943	0.0221	1.1413	0.124	-7291.4566
power	1	0.25	0.25	266	1.0583	0.1236	0	1	0.4508	0.0293	0.1253	0.0219	1.0481	0.1254	-7355.4721
power	1	0.25	0.25	267	0.9442	0.1174	0	1	0.5681	0.0309	0.0592	0.0225	0.9503	0.12	-7293.0758
power	1	0.25	0.25	268	1.0544	0.119	0	1	0.4806	0.0288	0.1011	0.0219	0.9449	0.1199	-7278.4263
power	1	0.25	0.25	269	0.9294	0.1177	0	1	0.5155	0.0307	0.0801	0.0222	1.0584	0.1207	-7291.6921
power	1	0.25	0.25	270	1.0848	0.1207	0	1	0.5399	0.0311	0.1136	0.023	0.913	0.1221	-7346.0802
power	1	0.25	0.25	271	0.9952	0.119	0	1	0.4977	0.0294	0.0954	0.0217	0.9731	0.1214	-7271.4456
power	1	0.25	0.25	272	0.9807	0.1182	0	1	0.5147	0.0304	0.1209	0.0222	1.0063	0.121	-7298.6832
power	1	0.25	0.25	273	1.2897	0.1185	0	1	0.5187	0.0304	0.1134	0.0224	0.6774	0.1171	-7307.9762
power	1	0.25	0.25	274	1.2018	0.1195	0	1	0.4862	0.0293	0.0908	0.0222	0.7952	0.1197	-7280.7642
power	1	0.25	0.25	275	1.0142	0.1202	0	1	0.4966	0.0302	0.053	0.0223	1.0387	0.1226	-7373.422
power	1	0.25	0.25	276	1.2043	0.1192	0	1	0.4788	0.0294	0.0947	0.0218	0.7688	0.1185	-7230.4119
power	1	0.25	0.25	277	0.9938	0.1157	0	1	0.476	0.0288	0.0525	0.0213	0.9467	0.1171	-7177.4876
power	1	0.25	0.25	278	0.9936	0.1232	0	1	0.5333	0.0317	0.0693	0.0229	1.0492	0.1257	-7414.4009
power	1	0.25	0.25	279	0.907	0.1183	0	1	0.4751	0.0284	0.0599	0.0214	1.0526	0.1216	-7214.3756
power	1	0.25	0.25	280	1.2259	0.1183	0	1	0.4886	0.0291	0.1021	0.0218	0.7344	0.1175	-7259.3564
power	1	0.25	0.25	281	0.8786	0.1178	0	1	0.4822	0.0292	0.1192	0.0217	1.1234	0.1222	-7261.4523
power	1	0.25	0.25	282	0.8677	0.1185	0	1	0.5292	0.0303	0.0993	0.0223	1.1195	0.1217	-7352.1519
power	1	0.25	0.25	283	0.7337	0.1178	0	1	0.4672	0.029	0.0841	0.0215	1.2845	0.1235	-7239.9873
power	1	0.25	0.25	284	0.9679	0.1231	0	1	0.5145	0.0301	0.0668	0.0224	1.0415	0.1262	-7352.39
power	1	0.25	0.25	285	1.1582	0.1186	0	1	0.4616	0.0287	0.0896	0.0216	0.8337	0.1189	-7234.4262
power	1	0.25	0.25	286	1.1227	0.1181	0	1	0.5076	0.0304	0.1076	0.0224	0.8703	0.1187	-7301.1202
power	1	0.25	0.25	287	1.1041	0.1208	0	1	0.4887	0.0298	0.0806	0.0222	0.9286	0.1216	-7338.3436
power	1	0.25	0.25	288	0.9554	0.1208	0	1	0.5272	0.0303	0.0752	0.023	1.0661	0.1237	-7367.0349
power	1	0.25	0.25	289	0.9341	0.1184	0	1	0.4455	0.0282	0.0812	0.0217	1.0993	0.1217	-7233.427
power	1	0.25	0.25	290	1.1029	0.1185	0	1	0.4953	0.0299	0.1181	0.0216	0.8603	0.1188	-7265.2641
power	1	0.25	0.25	291	0.9921	0.1178	0	1	0.4902	0.0293	0.1221	0.0217	0.9712	0.1199	-7230.8453
power	1	0.25	0.25	292	1.1781	0.1205	0	1	0.4863	0.0298	0.1117	0.0224	0.8584	0.121	-7324.8771
power	1	0.25	0.25	293	0.9751	0.1201	0	1	0.5051	0.0296	0.0787	0.0221	1.0232	0.1225	-7342.3381
power	1	0.25	0.25	294	0.9433	0.1183	0	1	0.4819	0.0295	0.1367	0.0217	1.0398	0.1207	-7223.7528
power	1	0.25	0.25	295	1.1781	0.1225	0	1	0.4725	0.0293	0.0883	0.0222	0.8938	0.1233	-7383.4689
power	1	0.25	0.25	296	0.964	0.1228	0	1	0.4952	0.03	0.0699	0.0225	1.1056	0.1258	-7389.818
power	1	0.25	0.25	297	1.082	0.1192	0	1	0.516	0.0302	0.1	0.0222	0.8639	0.1197	-7258.0444
power	1	0.25	0.25	298	1.2139	0.1181	0	1	0.4642	0.0281	0.0939	0.0216	0.7656	0.1174	-7245.3606
power	1	0.25	0.25	299	1.0948	0.1167	0	1	0.4605	0.0287	0.0854	0.0214	0.8752	0.1175	-7189.9751
power	1	0.25	0.25	300	1.2881	0.1235	0	1	0.4929	0.0297	0.0888	0.0225	0.75	0.1228	-7368.6729
power	1	0.25	0.25	301	1.0131	0.1169	0	1	0.5453	0.0307	0.0837	0.0223	0.9003	0.1186	-7267.0439
power	1	0.25	0.25	302	0.9657	0.1192	0	1	0.5314	0.0309	0.0532	0.0224	1.0063	0.1222	-7317.081
power	1	0.25	0.25	303	1.0894	0.1152	0	1	0.5323	0.0305	0.0842	0.0221	0.8309	0.116	-7262.078
power	1	0.25	0.25	304	1.1552	0.1215	0	1	0.4829	0.0296	0.0701	0.0223	0.9015	0.1218	-7373.1919
power	1	0.25	0.25	305	1.0425	0.1214	0	1	0.5245	0.031	0.081	0.0227	0.9753	0.1233	-7363.0129
power	1	0.25	0.25	306	1.0546	0.1194	0	1	0.5213	0.03	0.1197	0.0224	0.945	0.1214	-7373.4978
power	1	0.25	0.25	307	0.7622	0.1182	0	1	0.4889	0.0296	0.0841	0.0219	1.2698	0.1242	-7300.6036
power	1	0.25	0.25	308	1.0281	0.118	0	1	0.5279	0.0307	0.1495	0.0225	0.9602	0.1201	-7323.8602
power	1	0.25	0.25	309	0.9801	0.1164	0	1	0.4876	0.0291	0.1031	0.0219	1.0033	0.1191	-7255.506
power	1	0.25	0.25	310	1	0.1195	0	1	0.5127	0.0298	0.139	0.0223	0.9881	0.1221	-7311.884
power	1	0.25	0.25	311	1.3061	0.1244	0	1	0.4896	0.0294	0.0657	0.0223	0.7285	0.1231	-7381.9399
power	1	0.25	0.25	312	1.2702	0.1205	0	1	0.5217	0.0299	0.1355	0.0223	0.692	0.1187	-7332.1558
power	1	0.25	0.25	313	1.0484	0.1209	0	1	0.5001	0.0303	0.0721	0.0227	0.9931	0.1239	-7350.9841
power	1	0.25	0.25	314	0.9168	0.1178	0	1	0.4814	0.029	0.095	0.0217	1.1038	0.1208	-7316.5831
power	1	0.25	0.25	315	0.9838	0.1198	0	1	0.4947	0.0301	0.0864	0.0222	1.0331	0.1222	-7308.457
power	1	0.25	0.25	316	1.1215	0.1215	0	1	0.4984	0.0302	0.1053	0.0224	0.8964	0.1225	-7327.5693
power	1	0.25	0.25	317	0.9686	0.1181	0	1	0.4907	0.0293	0.103	0.0217	1.003	0.1202	-7255.9666
power	1	0.25	0.25	318	1.177	0.1221	0	1	0.4892	0.03	0.0675	0.0224	0.8708	0.1227	-7363.7756
power	1	0.25	0.25	319	0.9445	0.1181	0	1	0.491	0.0292	0.0938	0.0219	1.0401	0.1209	-7262.6665
power	1	0.25	0.25	320	0.9803	0.1181	0	1	0.4707	0.0294	0.0638	0.0216	1.0197	0.1199	-7243.8598
power	1	0.25	0.25	321	1.3149	0.1199	0	1	0.4537	0.0288	0.0592	0.0218	0.709	0.1188	-7268.5275
power	1	0.25	0.25	322	1.1807	0.1207	0	1	0.4548	0.0287	0.0728	0.0219	0.8899	0.121	-7350.0418
power	1	0.25	0.25	323	0.9948	0.118	0	1	0.5067	0.0304	0.0875	0.0223	1.007	0.1203	-7301.5772
power	1	0.25	0.25	324	1.09	0.1189	0	1	0.5832	0.0317	0.1029	0.0229	0.8084	0.1187	-7313.7073
power	1	0.25	0.25	325	1.1248	0.1215	0	1	0.5506	0.031	0.1081	0.0231	0.8452	0.122	-7350.8299
power	1	0.25	0.25	326	1.1577	0.1203	0	1	0.5135	0.0305	0.1086	0.0228	0.8756	0.1209	-7376.1437
power	1	0.25	0.25	327	0.9727	0.1179	0	1	0.5149	0.0304	0.0648	0.0223	1.0044	0.1198	-7282.6541
power	1	0.25	0.25	328	1.0517	0.122	0	1	0.5178	0.0304	0.1254	0.0225	0.9602	0.1235	-7354.5504
power	1	0.25	0.25	329	0.955	0.1153	0	1	0.518	0.0301	0.0967	0.0223	1.0254	0.1178	-7309.2935
power	1	0.25	0.25	330	1.0203	0.1182	0	1	0.5486	0.0305	0.0774	0.0225	0.8961	0.1202	-7279.3851
power	1	0.25	0.25	331	0.8129	0.1159	0	1	0.5403	0.0302	0.1013	0.0222	1.1134	0.1204	-7260.7475
power	1	0.25	0.25	332	1.0764	0.1198	0	1	0.5436	0.0305	0.1438	0.0227	0.885	0.1216	-7332.5361
power	1	0.25	0.25	333	1.1496	0.1178	0	1	0.4828	0.0294	0.1042	0.0222	0.8577	0.1183	-7272.5575
power	1	0.25	0.25	334	0.9512	0.1182	0	1	0.5109	0.0302	0.1003	0.022	1.0061	0.121	-7236.9239
power	1	0.25	0.25	335	0.9566	0.1181	0	1	0.5298	0.0303	0.114	0.0228	1.0362	0.1211	-7325.8988
power	1	0.25	0.25	336	0.852	0.1168	0	1	0.5034	0.0297	0.0819	0.0221	1.1412	0.1208	-7296.5161
power	1	0.25	0.25	337	1.1446	0.1225	0	1	0.4682	0.029	0.1058	0.0224	0.9321	0.1236	-7361.7563
power	1	0.25	0.25	338	1.0419	0.1228	0	1	0.4801	0.0297	0.0859	0.0221	0.9961	0.1251	-7323.2449
power	1	0.25	0.25	339	1.0291	0.1217	0	1	0.5438	0.0313	0.1138	0.0229	0.9705	0.1235	-7369.5344
power	1	0.25	0.25	340	1.0737	0.119	0	1	0.4908	0.0296	0.1153	0.0222	0.9426	0.1195	-7316.3767
power	1	0.25	0.25	341	1.0586	0.1221	0	1	0.4996	0.0307	0.0941	0.0225	0.9944	0.124	-7367.4183
power	1	0.25	0.25	342	0.9321	0.12	0	1	0.4939	0.0294	0.0889	0.0218	1.06	0.1232	-7298.8324
power	1	0.25	0.25	343	0.9126	0.1213	0	1	0.555	0.031	0.0827	0.0225	1.034	0.1234	-7329.859
power	1	0.25	0.25	344	1.159	0.1201	0	1	0.5	0.0297	0.1087	0.0222	0.8313	0.1201	-7300.9846
power	1	0.25	0.25	345	1.1628	0.1177	0	1	0.5197	0.0301	0.0978	0.0222	0.7713	0.117	-7248.2296
power	1	0.25	0.25	346	1.0445	0.1195	0	1	0.4609	0.0292	0.121	0.0218	1.0113	0.1215	-7310.0324
power	1	0.25	0.25	347	0.9201	0.1204	0	1	0.5785	0.0306	0.0954	0.0225	0.9761	0.123	-7337.6112
power	1	0.25	0.25	348	0.9276	0.1195	0	1	0.5268	0.0301	0.1019	0.0224	1.0492	0.1224	-7322.5423
power	1	0.25	0.25	349	0.9454	0.1215	0	1	0.4741	0.0294	0.1034	0.0223	1.1328	0.1252	-7344.3164
power	1	0.25	0.25	350	0.9988	0.1201	0	1	0.4478	0.0289	0.056	0.0217	1.0785	0.1228	-7319.1268
power	1	0.25	0.25	351	1.0754	0.1177	0	1	0.4833	0.0293	0.1076	0.0219	0.9031	0.1194	-7229.9338
power	1	0.25	0.25	352	0.9891	0.122	0	1	0.532	0.0304	0.1161	0.0225	0.995	0.1243	-7356.374
power	1	0.25	0.25	353	0.8511	0.1196	0	1	0.5096	0.0296	0.0838	0.022	1.1383	0.1226	-7326.6326
power	1	0.25	0.25	354	1.0262	0.118	0	1	0.4771	0.0289	0.0794	0.0217	0.9612	0.1196	-7246.4584
power	1	0.25	0.25	355	0.993	0.1212	0	1	0.5071	0.0297	0.094	0.0225	1.0238	0.1228	-7341.6929
power	1	0.25	0.25	356	0.9782	0.1228	0	1	0.5102	0.03	0.1086	0.0225	1.056	0.1254	-7375.1927
power	1	0.25	0.25	357	1.1454	0.1226	0	1	0.4748	0.0299	0.0765	0.0221	0.9156	0.1234	-7351.2692
power	1	0.25	0.25	358	0.9075	0.1208	0	1	0.5394	0.0306	0.0682	0.0225	1.0695	0.1241	-7359.5036
power	1	0.25	0.25	359	0.9481	0.1165	0	1	0.4793	0.0286	0.0992	0.0216	1.0047	0.1191	-7184.4653
power	1	0.25	0.25	360	1.0634	0.1159	0	1	0.4562	0.0281	0.1137	0.0217	0.9244	0.1184	-7202.8137
power	1	0.25	0.25	361	1.0143	0.1219	0	1	0.5364	0.0311	0.1212	0.023	0.9818	0.1237	-7331.1454
power	1	0.25	0.25	362	1.0653	0.1221	0	1	0.5512	0.0315	0.0912	0.0231	0.9496	0.1238	-7421.2033
power	1	0.25	0.25	363	0.9889	0.1167	0	1	0.4808	0.0288	0.0973	0.0216	0.969	0.119	-7213.5517
power	1	0.25	0.25	364	0.9931	0.1185	0	1	0.4496	0.0286	0.092	0.0221	1.0731	0.1212	-7280.4001
power	1	0.25	0.25	365	1.1553	0.118	0	1	0.4959	0.0304	0.0915	0.0221	0.8452	0.118	-7293.6237
power	1	0.25	0.25	366	0.9616	0.1187	0	1	0.5253	0.0297	0.103	0.0223	0.9724	0.1211	-7252.0692
power	1	0.25	0.25	367	0.961	0.1163	0	1	0.5184	0.0297	0.1189	0.0221	0.9755	0.1187	-7229.869
power	1	0.25	0.25	368	1.1278	0.118	0	1	0.4919	0.0296	0.1376	0.0227	0.905	0.1194	-7316.6126
power	1	0.25	0.25	369	1.028	0.1216	0	1	0.5153	0.03	0.1334	0.0225	0.9947	0.1235	-7377.1583
power	1	0.25	0.25	370	0.9561	0.1181	0	1	0.4475	0.0286	0.1176	0.0214	1.0819	0.1213	-7248.0271
power	1	0.25	0.25	371	1.0695	0.1234	0	1	0.5299	0.0305	0.0804	0.0227	0.9404	0.1249	-7389.0237
power	1	0.25	0.25	372	1.0593	0.1187	0	1	0.4914	0.0299	0.1078	0.0225	0.9801	0.1202	-7333.5298
power	1	0.25	0.25	373	0.9424	0.117	0	1	0.5063	0.03	0.0948	0.022	1.0329	0.1195	-7272.1908
power	1	0.25	0.25	374	1.0598	0.1205	0	1	0.4902	0.0292	0.1474	0.0221	0.9413	0.1219	-7283.0266
power	1	0.25	0.25	375	1.0671	0.1199	0	1	0.4985	0.0296	0.1044	0.0223	0.9427	0.1213	-7324.8967
power	1	0.25	0.25	376	1.0961	0.1181	0	1	0.5054	0.0305	0.0816	0.0222	0.8858	0.1189	-7287.793
power	1	0.25	0.25	377	0.9295	0.1188	0	1	0.5325	0.0294	0.1	0.0222	1.0111	0.1211	-7313.3058
power	1	0.25	0.25	378	0.9744	0.1208	0	1	0.5168	0.0303	0.0892	0.0224	1.0284	0.1239	-7334.5241
power	1	0.25	0.25	379	0.9086	0.1198	0	1	0.5442	0.0312	0.1266	0.0229	1.0972	0.1232	-7370.7332
power	1	0.25	0.25	380	0.9984	0.1154	0	1	0.45	0.028	0.0813	0.0213	0.9951	0.118	-7203.3483
power	1	0.25	0.25	381	0.9208	0.1245	0	1	0.5105	0.0311	0.132	0.0228	1.1601	0.1273	-7417.0249
power	1	0.25	0.25	382	0.9084	0.1196	0	1	0.4875	0.0289	0.0752	0.0221	1.1015	0.1229	-7292.2157
power	1	0.25	0.25	383	1.011	0.117	0	1	0.5057	0.03	0.0848	0.0221	0.9414	0.119	-7230.1412
power	1	0.25	0.25	384	0.9809	0.1151	0	1	0.4848	0.029	0.1009	0.0216	0.964	0.1172	-7191.9561
power	1	0.25	0.25	385	1.1889	0.1165	0	1	0.4871	0.0287	0.1108	0.0218	0.7634	0.1161	-7245.1478
power	1	0.25	0.25	386	0.9494	0.1185	0	1	0.4826	0.0289	0.1142	0.0219	1.0634	0.1214	-7304.7941
power	1	0.25	0.25	387	1.0066	0.1242	0	1	0.5485	0.0308	0.1063	0.0227	1.0027	0.1262	-7445.1427
power	1	0.25	0.25	388	1.2206	0.1232	0	1	0.551	0.0318	0.0587	0.0228	0.7387	0.1223	-7336.0643
power	1	0.25	0.25	389	1.0756	0.1203	0	1	0.4876	0.0292	0.0849	0.0221	0.9311	0.1216	-7302.2905
power	1	0.25	0.25	390	0.9313	0.1198	0	1	0.5714	0.0314	0.1207	0.0231	1.022	0.1225	-7351.6881
power	1	0.25	0.25	391	1.113	0.121	0	1	0.4423	0.0285	0.0999	0.0214	0.9202	0.1221	-7258.0003
power	1	0.25	0.25	392	0.9852	0.1164	0	1	0.512	0.0304	0.1127	0.0218	0.9518	0.1179	-7225.0326
power	1	0.25	0.25	393	0.9174	0.1179	0	1	0.5246	0.0306	0.0751	0.0224	1.0664	0.1203	-7320.1498
power	1	0.25	0.25	394	0.9783	0.1196	0	1	0.4551	0.0286	0.1366	0.022	1.0782	0.1223	-7274.9464
power	1	0.25	0.25	395	0.8674	0.1157	0	1	0.5061	0.0296	0.1007	0.0216	1.067	0.119	-7214.7931
power	1	0.25	0.25	396	1.0284	0.1206	0	1	0.4749	0.0287	0.1058	0.0222	1.0209	0.1232	-7326.7741
power	1	0.25	0.25	397	1.0704	0.1198	0	1	0.4854	0.0296	0.077	0.022	0.9296	0.1213	-7282.7527
power	1	0.25	0.25	398	0.9878	0.1198	0	1	0.4607	0.0292	0.0551	0.0222	1.0817	0.1233	-7299.6026
power	1	0.25	0.25	399	0.9431	0.1189	0	1	0.5398	0.0304	0.0608	0.0222	0.9811	0.1215	-7276.8246
power	1	0.25	0.25	400	1.2408	0.1222	0	1	0.5456	0.031	0.1249	0.0228	0.7308	0.1212	-7373.3456
power	1	0.25	0.25	401	1.2261	0.1194	0	1	0.4625	0.0281	0.1097	0.0217	0.7706	0.1186	-7268.5029
power	1	0.25	0.25	402	1.193	0.1229	0	1	0.4917	0.0293	0.1383	0.0224	0.8373	0.123	-7354.7093
power	1	0.25	0.25	403	0.8135	0.1199	0	1	0.5192	0.0302	0.065	0.0222	1.1702	0.1241	-7304.0856
power	1	0.25	0.25	404	1.2665	0.1202	0	1	0.4441	0.029	0.1084	0.022	0.798	0.12	-7289.0175
power	1	0.25	0.25	405	0.8169	0.1116	0	1	0.5327	0.0298	0.0828	0.0213	1.0158	0.1144	-7111.2141
power	1	0.25	0.25	406	0.8783	0.1152	0	1	0.5396	0.0305	0.0869	0.0225	1.0584	0.1185	-7253.3053
power	1	0.25	0.25	407	0.8152	0.1173	0	1	0.5529	0.0308	0.1194	0.0222	1.0952	0.1208	-7257.7104
power	1	0.25	0.25	408	0.8858	0.1173	0	1	0.5208	0.0301	0.0813	0.0221	1.072	0.1202	-7283.5685
power	1	0.25	0.25	409	1.0934	0.121	0	1	0.5485	0.0306	0.1131	0.0227	0.8497	0.1214	-7322.6321
power	1	0.25	0.25	410	1.037	0.1189	0	1	0.4847	0.0299	0.0863	0.0222	0.9978	0.121	-7307.8673
power	1	0.25	0.25	411	1.0879	0.1202	0	1	0.5226	0.0302	0.1133	0.0224	0.8719	0.1206	-7284.5398
power	1	0.25	0.25	412	1.1491	0.1206	0	1	0.4963	0.0298	0.1456	0.0221	0.8509	0.1208	-7309.3547
power	1	0.25	0.25	413	1.0585	0.122	0	1	0.4865	0.0297	0.1069	0.0223	0.9894	0.1238	-7340.6611
power	1	0.25	0.25	414	1.0292	0.1195	0	1	0.509	0.0294	0.0695	0.0221	0.9346	0.1212	-7297.843
power	1	0.25	0.25	415	1.0834	0.1165	0	1	0.5433	0.0304	0.1361	0.0223	0.8332	0.1167	-7276.3279
power	1	0.25	0.25	416	1.0353	0.1163	0	1	0.516	0.0296	0.1454	0.0222	0.9026	0.1178	-7237.2936
power	1	0.25	0.25	417	0.7048	0.1164	0	1	0.5579	0.0304	0.1378	0.0224	1.2408	0.1215	-7312.2142
power	1	0.25	0.25	418	1.0621	0.1169	0	1	0.4242	0.0271	0.1059	0.0212	0.9715	0.1187	-7230.8263
power	1	0.25	0.25	419	0.8856	0.1221	0	1	0.4955	0.0301	0.121	0.0223	1.1674	0.1261	-7352.9919
power	1	0.25	0.25	420	0.9287	0.118	0	1	0.4973	0.0292	0.0621	0.0218	1.0278	0.1204	-7249.4319
power	1	0.25	0.25	421	0.9763	0.119	0	1	0.4291	0.028	0.0935	0.0214	1.0861	0.1221	-7253.0127
power	1	0.25	0.25	422	0.6111	0.1186	0	1	0.5277	0.0305	0.1003	0.0221	1.3786	0.1248	-7299.5173
power	1	0.25	0.25	423	0.9813	0.1187	0	1	0.5084	0.0294	0.0773	0.0224	1.0228	0.1213	-7335.844
power	1	0.25	0.25	424	1.0347	0.1186	0	1	0.5539	0.0305	0.0832	0.0223	0.8693	0.1188	-7286.5452
power	1	0.25	0.25	425	1.0454	0.1163	0	1	0.4567	0.0281	0.1064	0.0216	0.9463	0.1183	-7208.0367
power	1	0.25	0.25	426	1.0364	0.1225	0	1	0.4887	0.03	0.1198	0.0225	1.0356	0.1249	-7374.439
power	1	0.25	0.25	427	1.0278	0.1213	0	1	0.5167	0.03	0.0645	0.0223	0.9631	0.1229	-7347.6838
power	1	0.25	0.25	428	1.1412	0.1199	0	1	0.4638	0.0295	0.0853	0.0219	0.8952	0.1209	-7293.6908
power	1	0.25	0.25	429	0.9097	0.1201	0	1	0.5199	0.0298	0.1323	0.0224	1.085	0.1236	-7341.6922
power	1	0.25	0.25	430	1.0726	0.1224	0	1	0.5275	0.0301	0.0939	0.023	0.9756	0.124	-7452.6485
power	1	0.25	0.25	431	0.8834	0.1179	0	1	0.4632	0.0288	0.1209	0.0219	1.1628	0.1224	-7271.1761
power	1	0.25	0.25	432	0.9427	0.1178	0	1	0.4965	0.0292	0.0802	0.0219	1.0232	0.121	-7247.2344
power	1	0.25	0.25	433	0.9075	0.1191	0	1	0.5391	0.0305	0.0906	0.0223	1.0429	0.1222	-7307.454
power	1	0.25	0.25	434	0.8846	0.1195	0	1	0.5356	0.0301	0.0855	0.0222	1.064	0.123	-7314.737
power	1	0.25	0.25	435	0.8793	0.1171	0	1	0.4624	0.0288	0.0299	0.0212	1.0937	0.1206	-7186.5772
power	1	0.25	0.25	436	0.8805	0.1198	0	1	0.509	0.0302	0.0845	0.0223	1.1276	0.1244	-7311.4529
power	1	0.25	0.25	437	1.1907	0.1203	0	1	0.5065	0.03	0.1054	0.0222	0.779	0.1191	-7282.9143
power	1	0.25	0.25	438	1.0294	0.1166	0	1	0.5685	0.0309	0.094	0.0226	0.8511	0.1172	-7264.5468
power	1	0.25	0.25	439	1.1664	0.1235	0	1	0.4694	0.0294	0.0904	0.0218	0.8611	0.1229	-7302.2969
power	1	0.25	0.25	440	0.8985	0.1186	0	1	0.4762	0.0288	0.1187	0.0219	1.1219	0.1223	-7275.0698
power	1	0.25	0.25	441	0.946	0.1202	0	1	0.4731	0.029	0.1151	0.022	1.0963	0.1232	-7302.6952
power	1	0.25	0.25	442	0.6865	0.117	0	1	0.5003	0.0294	0.1034	0.0219	1.3093	0.1231	-7268.9355
power	1	0.25	0.25	443	0.9889	0.1188	0	1	0.5128	0.0299	0.1058	0.022	0.9839	0.1211	-7308.1924
power	1	0.25	0.25	444	1.2034	0.1214	0	1	0.4469	0.0289	0.1324	0.0219	0.8685	0.1221	-7304.5306
power	1	0.25	0.25	445	1.0146	0.118	0	1	0.5512	0.0314	0.076	0.0226	0.9409	0.1201	-7328.5212
power	1	0.25	0.25	446	1.1665	0.1184	0	1	0.4915	0.0295	0.0554	0.0218	0.7976	0.1186	-7261.0537
power	1	0.25	0.25	447	1.2314	0.1219	0	1	0.487	0.0299	0.1166	0.0221	0.7775	0.1209	-7314.5456
power	1	0.25	0.25	448	0.9962	0.1222	0	1	0.5011	0.0301	0.0794	0.0227	1.0568	0.125	-7360.3185
power	1	0.25	0.25	449	0.9926	0.1192	0	1	0.4758	0.029	0.057	0.0217	1.007	0.1217	-7273.9757
power	1	0.25	0.25	450	0.8968	0.1171	0	1	0.482	0.0288	0.1279	0.0218	1.0879	0.1212	-7228.8109
power	1	0.25	0.25	451	0.8858	0.1217	0	1	0.5319	0.0306	0.0726	0.0227	1.1309	0.1258	-7396.569
power	1	0.25	0.25	452	0.9206	0.1174	0	1	0.5541	0.0304	0.0923	0.0225	1.0004	0.1208	-7304.5704
power	1	0.25	0.25	453	1.0309	0.1215	0	1	0.4778	0.029	0.0818	0.0219	0.9816	0.1237	-7293.6911
power	1	0.25	0.25	454	1.009	0.1203	0	1	0.4984	0.0296	0.1183	0.0222	1.0118	0.1217	-7341.7888
power	1	0.25	0.25	455	0.8669	0.1218	0	1	0.495	0.0297	0.0767	0.0224	1.197	0.1274	-7377.5194
power	1	0.25	0.25	456	0.9531	0.1171	0	1	0.5212	0.0302	0.1087	0.0222	0.9964	0.1201	-7256.1579
power	1	0.25	0.25	457	1.1273	0.1186	0	1	0.4856	0.0301	0.0625	0.022	0.8673	0.1195	-7260.3377
power	1	0.25	0.25	458	1.2806	0.1235	0	1	0.4568	0.0295	0.0795	0.0222	0.8045	0.1232	-7354.2044
power	1	0.25	0.25	459	0.8576	0.1166	0	1	0.5374	0.0299	0.0701	0.0218	1.0287	0.1199	-7222.6894
power	1	0.25	0.25	460	1.1888	0.1171	0	1	0.4765	0.0291	0.0818	0.0216	0.7761	0.1167	-7229.9833
power	1	0.25	0.25	461	0.9926	0.121	0	1	0.4715	0.0297	0.0882	0.0219	1.0657	0.1232	-7336.9335
power	1	0.25	0.25	462	1.0344	0.1226	0	1	0.5222	0.0307	0.0912	0.0225	0.9808	0.1243	-7377.1031
power	1	0.25	0.25	463	1.0256	0.1196	0	1	0.5107	0.0295	0.0966	0.022	0.9433	0.1208	-7304.0025
power	1	0.25	0.25	464	1.0104	0.121	0	1	0.4297	0.0287	0.101	0.0215	1.0976	0.1236	-7326.9899
power	1	0.25	0.25	465	1.1088	0.1216	0	1	0.4901	0.0294	0.0868	0.0221	0.8975	0.1222	-7314.5196
power	1	0.25	0.25	466	0.961	0.1188	0	1	0.5077	0.0294	0.1146	0.0223	1.0403	0.1219	-7331.2185
power	1	0.25	0.25	467	1.0998	0.1217	0	1	0.4438	0.0288	0.0959	0.0219	0.9935	0.1239	-7330.0168
power	1	0.25	0.25	468	0.8134	0.1161	0	1	0.5121	0.0292	0.1091	0.0219	1.1281	0.12	-7238.5708
power	1	0.25	0.25	469	0.9616	0.1147	0	1	0.529	0.0299	0.1167	0.0222	0.9601	0.1163	-7234.193
power	1	0.25	0.25	470	1.01	0.1159	0	1	0.4629	0.0282	0.0977	0.0216	0.9846	0.1183	-7242.9732
power	1	0.25	0.25	471	1.078	0.1196	0	1	0.5025	0.0296	0.0734	0.0221	0.9013	0.1217	-7290.8853
power	1	0.25	0.25	472	0.9795	0.1207	0	1	0.5428	0.031	0.1317	0.0231	1.038	0.1235	-7386.5957
power	1	0.25	0.25	473	1.0281	0.1209	0	1	0.4995	0.0296	0.0874	0.0224	0.9899	0.1227	-7333.8913
power	1	0.25	0.25	474	1.05	0.117	0	1	0.4818	0.0289	0.0805	0.0219	0.9187	0.1185	-7215.1306
power	1	0.25	0.25	475	0.9715	0.1182	0	1	0.5081	0.0295	0.0571	0.0219	0.9707	0.1203	-7250.0288
power	1	0.25	0.25	476	1.0042	0.1227	0	1	0.4896	0.0298	0.1	0.0223	1.0527	0.1257	-7363.9381
power	1	0.25	0.25	477	0.9358	0.1191	0	1	0.4749	0.0289	0.1044	0.022	1.0971	0.1227	-7292.5159
power	1	0.25	0.25	478	1.0954	0.1227	0	1	0.4574	0.0295	0.0739	0.0222	1.0134	0.1242	-7376.1359
power	1	0.25	0.25	479	1.1295	0.1256	0	1	0.471	0.0294	0.1087	0.0226	0.9861	0.1271	-7417.4192
power	1	0.25	0.25	480	0.9447	0.1191	0	1	0.4683	0.0289	0.0982	0.0214	1.057	0.1222	-7267.0469
power	1	0.25	0.25	481	1.1213	0.1219	0	1	0.4996	0.0297	0.0685	0.0225	0.9253	0.1235	-7397.5997
power	1	0.25	0.25	482	0.9175	0.1193	0	1	0.4918	0.0301	0.0829	0.0225	1.1419	0.124	-7340.5765
power	1	0.25	0.25	483	0.9775	0.1202	0	1	0.5228	0.0306	0.0774	0.0229	1.0439	0.124	-7359.5693
power	1	0.25	0.25	484	1.0688	0.1183	0	1	0.4705	0.0285	0.054	0.0217	0.9292	0.1189	-7272.6962
power	1	0.25	0.25	485	1.0301	0.1196	0	1	0.4969	0.03	0.1242	0.0223	0.9791	0.1217	-7287.6291
power	1	0.25	0.25	486	1.078	0.1195	0	1	0.4759	0.0288	0.0822	0.0219	0.9271	0.1207	-7278.3931
power	1	0.25	0.25	487	1.1246	0.1157	0	1	0.4947	0.0295	0.0905	0.0216	0.8032	0.1155	-7210.2565
power	1	0.25	0.25	488	1.0138	0.1168	0	1	0.4918	0.0295	0.0588	0.0222	0.9924	0.1195	-7293.6463
power	1	0.25	0.25	489	1.2456	0.1188	0	1	0.4978	0.0302	0.0979	0.0223	0.7446	0.1183	-7289.2613
power	1	0.25	0.25	490	1.0168	0.1207	0	1	0.4894	0.0302	0.1077	0.022	0.9914	0.1226	-7281.2835
power	1	0.25	0.25	491	1.2095	0.1173	0	1	0.5381	0.0309	0.1445	0.0227	0.7446	0.1176	-7298.2705
power	1	0.25	0.25	492	1.0616	0.1174	0	1	0.5215	0.0301	0.0709	0.0221	0.8911	0.1181	-7297.0806
power	1	0.25	0.25	493	1.0285	0.1198	0	1	0.5387	0.0309	0.1335	0.0231	0.9764	0.1219	-7357.4732
power	1	0.25	0.25	494	1.0112	0.1215	0	1	0.4485	0.0285	0.1329	0.0217	1.0583	0.1244	-7305.6167
power	1	0.25	0.25	495	0.944	0.1207	0	1	0.4736	0.0294	0.1469	0.0217	1.0834	0.1228	-7280.3285
power	1	0.25	0.25	496	1.1302	0.12	0	1	0.467	0.0288	0.0953	0.022	0.9072	0.1207	-7314.7677
power	1	0.25	0.25	497	1.0943	0.12	0	1	0.4962	0.03	0.0691	0.0222	0.9142	0.1211	-7306.8131
power	1	0.25	0.25	498	0.8228	0.1147	0	1	0.4724	0.0282	0.0696	0.0211	1.1228	0.1188	-7189.5217
power	1	0.25	0.25	499	1.1569	0.1183	0	1	0.4798	0.0294	0.1054	0.0221	0.8546	0.1189	-7284.0683
power	1	0.25	0.25	500	0.8898	0.1176	0	1	0.5315	0.0308	0.0559	0.0226	1.1004	0.1205	-7327.118
power	1	0.25	1	1	0.6833	0.1424	0	1	1.2777	0.0502	0.1007	0.0324	1.2845	0.1484	-8342.6858
power	1	0.25	1	2	0.8491	0.1463	0	1	1.2588	0.0507	0.0753	0.0324	1.1535	0.1496	-8375.103
power	1	0.25	1	3	1.1855	0.1509	0	1	1.2435	0.052	0.0448	0.0334	0.9162	0.1502	-8446.9004
power	1	0.25	1	4	1.0097	0.1433	0	1	1.3045	0.051	0.0821	0.033	0.9598	0.1446	-8411.6641
power	1	0.25	1	5	0.8329	0.1416	0	1	1.3065	0.052	0.0893	0.0329	1.1221	0.1446	-8319.0218
power	1	0.25	1	6	0.9705	0.1444	0	1	1.2402	0.0502	0.0956	0.0324	1.0291	0.1468	-8324.4947
power	1	0.25	1	7	0.776	0.1433	0	1	1.2774	0.05	0.1306	0.0324	1.1647	0.147	-8291.4937
power	1	0.25	1	8	1.2868	0.1513	0	1	1.2368	0.0505	0.1546	0.0333	0.7981	0.1499	-8465.346
power	1	0.25	1	9	0.9287	0.1447	0	1	1.184	0.0483	0.0807	0.0319	1.0878	0.1473	-8329.7825
power	1	0.25	1	10	0.8479	0.1385	0	1	1.3181	0.05	0.1203	0.0324	1.0254	0.141	-8318.4637
power	1	0.25	1	11	0.9335	0.1447	0	1	1.2508	0.0495	0.1583	0.0329	1.0517	0.1473	-8315.8811
power	1	0.25	1	12	1.264	0.1481	0	1	1.2429	0.0503	0.059	0.0329	0.765	0.1467	-8417.1035
power	1	0.25	1	13	1.2559	0.1493	0	1	1.2325	0.0497	0.1027	0.033	0.7635	0.1488	-8360.9245
power	1	0.25	1	14	0.9357	0.1461	0	1	1.2304	0.05	0.1114	0.0326	1.0871	0.149	-8340.3511
power	1	0.25	1	15	1.0563	0.1422	0	1	1.2527	0.0503	0.1107	0.0321	0.8955	0.1425	-8310.5401
power	1	0.25	1	16	1.0893	0.1423	0	1	1.2954	0.0509	0.0785	0.0326	0.8297	0.1423	-8315.8302
power	1	0.25	1	17	0.8928	0.1426	0	1	1.2795	0.051	0.1214	0.0326	1.0704	0.1459	-8324.4814
power	1	0.25	1	18	1.1642	0.1477	0	1	1.297	0.0516	0.1367	0.0333	0.8353	0.1478	-8406.8605
power	1	0.25	1	19	1.0481	0.1456	0	1	1.2498	0.0498	0.0814	0.0325	0.9287	0.1468	-8353.5606
power	1	0.25	1	20	1.1262	0.143	0	1	1.3644	0.0524	0.0908	0.0329	0.7392	0.1423	-8331.415
power	1	0.25	1	21	0.9943	0.1443	0	1	1.3359	0.0532	0.0875	0.0329	0.944	0.1454	-8338.5976
power	1	0.25	1	22	0.93	0.1467	0	1	1.2333	0.0508	0.0999	0.033	1.1564	0.1497	-8421.3776
power	1	0.25	1	23	1.1516	0.1459	0	1	1.2229	0.0506	0.0326	0.0329	0.9005	0.1463	-8351.6357
power	1	0.25	1	24	1.0965	0.1489	0	1	1.29	0.0517	0.1277	0.0334	0.9385	0.1496	-8448.8481
power	1	0.25	1	25	1.0471	0.1471	0	1	1.3162	0.053	0.1087	0.0339	0.9837	0.1487	-8406.3613
power	1	0.25	1	26	0.6648	0.1394	0	1	1.1943	0.0476	0.0986	0.0307	1.2324	0.1443	-8183.5249
power	1	0.25	1	27	1.1376	0.1509	0	1	1.2174	0.0504	0.1235	0.0328	0.9208	0.1511	-8356.2307
power	1	0.25	1	28	0.9277	0.1457	0	1	1.1527	0.0493	0.0811	0.0326	1.2058	0.1492	-8342.8684
power	1	0.25	1	29	0.9924	0.1449	0	1	1.269	0.0509	0.0677	0.0328	0.9904	0.1474	-8336.2082
power	1	0.25	1	30	1.1117	0.1443	0	1	1.3122	0.052	0.1582	0.033	0.8506	0.144	-8376.7663
power	1	0.25	1	31	1.0603	0.1438	0	1	1.2219	0.0495	0.083	0.0317	0.8896	0.144	-8274.0392
power	1	0.25	1	32	1.1753	0.1488	0	1	1.1254	0.0479	0.096	0.0323	0.9602	0.1492	-8387.9368
power	1	0.25	1	33	1.1812	0.1482	0	1	1.1738	0.0494	0.0918	0.0323	0.8999	0.1489	-8358.1539
power	1	0.25	1	34	1.025	0.1423	0	1	1.1997	0.049	0.0671	0.0322	0.9677	0.1436	-8280.4359
power	1	0.25	1	35	1.0035	0.1477	0	1	1.3074	0.0515	0.0976	0.0332	0.9768	0.1493	-8398.8718
power	1	0.25	1	36	1.0249	0.1455	0	1	1.2792	0.0505	0.0128	0.0327	0.9485	0.1472	-8400.7154
power	1	0.25	1	37	1.1718	0.1479	0	1	1.1505	0.0491	0.1031	0.0322	0.9399	0.1489	-8386.3211
power	1	0.25	1	38	1.1565	0.1474	0	1	1.277	0.0508	0.1103	0.0333	0.8482	0.1475	-8408.9141
power	1	0.25	1	39	1.352	0.1496	0	1	1.1883	0.0491	0.0732	0.0324	0.7037	0.1472	-8389.698
power	1	0.25	1	40	1.0729	0.1474	0	1	1.2603	0.0515	0.0411	0.0329	0.9347	0.1486	-8340.2208
power	1	0.25	1	41	1.1607	0.1447	0	1	1.254	0.0492	0.1318	0.0327	0.7861	0.1439	-8321.9294
power	1	0.25	1	42	1.0366	0.1454	0	1	1.1805	0.0493	0.1021	0.032	1.0093	0.1474	-8314.3871
power	1	0.25	1	43	1.1546	0.1465	0	1	1.2337	0.0505	0.0501	0.0328	0.8778	0.1466	-8355.7891
power	1	0.25	1	44	0.9041	0.1442	0	1	1.2824	0.0507	0.1082	0.0327	1.0556	0.1474	-8332.3726
power	1	0.25	1	45	0.8393	0.147	0	1	1.2315	0.0504	0.1242	0.0333	1.247	0.1508	-8391.7813
power	1	0.25	1	46	0.9997	0.1437	0	1	1.2221	0.05	0.1272	0.0324	1.0182	0.1457	-8322.1732
power	1	0.25	1	47	0.9307	0.1413	0	1	1.324	0.0516	0.0425	0.0327	0.9876	0.1439	-8348.1876
power	1	0.25	1	48	1.0558	0.1387	0	1	1.3003	0.0512	0.1127	0.0319	0.793	0.1389	-8206.5099
power	1	0.25	1	49	0.9266	0.1473	0	1	1.2875	0.0517	0.0674	0.0334	1.1112	0.1502	-8414.6893
power	1	0.25	1	50	0.9782	0.1448	0	1	1.1986	0.0494	0.0604	0.0317	1.0243	0.1466	-8330.321
power	1	0.25	1	51	0.995	0.1439	0	1	1.2844	0.0508	0.1377	0.0328	0.9758	0.1456	-8371.7957
power	1	0.25	1	52	0.9424	0.1445	0	1	1.188	0.0491	0.1159	0.0323	1.1058	0.1471	-8326.7861
power	1	0.25	1	53	0.9003	0.1434	0	1	1.2821	0.0507	0.1282	0.0324	1.0514	0.1458	-8335.2741
power	1	0.25	1	54	1.0585	0.1462	0	1	1.2959	0.0513	0.042	0.0333	0.939	0.1473	-8419.7624
power	1	0.25	1	55	1.0471	0.1477	0	1	1.3035	0.0529	0.1061	0.0335	0.9929	0.1489	-8428.7901
power	1	0.25	1	56	1.0439	0.1459	0	1	1.3118	0.0517	0.1048	0.0336	0.9461	0.1471	-8393.1298
power	1	0.25	1	57	0.7737	0.1446	0	1	1.2515	0.0503	0.1449	0.0325	1.23	0.1493	-8338.5776
power	1	0.25	1	58	0.937	0.1471	0	1	1.2684	0.0509	0.0621	0.0332	1.0797	0.1501	-8365.9071
power	1	0.25	1	59	0.4894	0.1456	0	1	1.2558	0.0495	0.0956	0.0324	1.5166	0.1538	-8361.9248
power	1	0.25	1	60	1.0038	0.1469	0	1	1.2352	0.0509	0.0789	0.033	1.0699	0.1499	-8406.943
power	1	0.25	1	61	0.9563	0.1402	0	1	1.266	0.051	0.0976	0.0324	0.981	0.1418	-8235.4598
power	1	0.25	1	62	1.0332	0.1478	0	1	1.259	0.0504	0.0981	0.0331	0.9929	0.1496	-8401.8205
power	1	0.25	1	63	1.2851	0.1437	0	1	1.1991	0.0495	0.1504	0.0324	0.7482	0.1419	-8344.6632
power	1	0.25	1	64	0.6351	0.1391	0	1	1.2989	0.0508	0.051	0.0325	1.312	0.1451	-8342.2277
power	1	0.25	1	65	1.0332	0.1476	0	1	1.322	0.0518	0.0775	0.0335	0.9507	0.1491	-8420.9071
power	1	0.25	1	66	0.9575	0.1459	0	1	1.2549	0.0506	0.094	0.0326	1.0479	0.1479	-8354.4725
power	1	0.25	1	67	1.0054	0.1438	0	1	1.2899	0.0515	0.0998	0.0325	0.9287	0.1444	-8285.7093
power	1	0.25	1	68	1.1196	0.1441	0	1	1.2466	0.0503	0.1293	0.0324	0.8512	0.1435	-8304.856
power	1	0.25	1	69	1.0771	0.1541	0	1	1.2249	0.0511	0.1024	0.0332	1.0347	0.1555	-8447.4559
power	1	0.25	1	70	1.0157	0.1492	0	1	1.3162	0.0528	0.1135	0.0334	0.9936	0.1507	-8405.7857
power	1	0.25	1	71	1.1795	0.1435	0	1	1.2259	0.0497	0.116	0.0325	0.8135	0.1424	-8313.8683
power	1	0.25	1	72	1.2867	0.148	0	1	1.1609	0.0492	0.0959	0.0322	0.8043	0.1475	-8368.0315
power	1	0.25	1	73	0.7908	0.1434	0	1	1.2642	0.0514	0.1063	0.0327	1.233	0.1487	-8365.7597
power	1	0.25	1	74	0.935	0.1481	0	1	1.2764	0.0511	0.0997	0.0328	1.073	0.15	-8386.3725
power	1	0.25	1	75	0.8379	0.1357	0	1	1.222	0.0487	0.1401	0.0321	1.0872	0.1396	-8174.3811
power	1	0.25	1	76	0.7961	0.1466	0	1	1.2759	0.0504	0.0937	0.0333	1.2338	0.1513	-8412.5997
power	1	0.25	1	77	0.852	0.1461	0	1	1.264	0.0504	0.0851	0.0325	1.1262	0.1492	-8339.7087
power	1	0.25	1	78	0.8083	0.1449	0	1	1.1964	0.0491	0.0629	0.0323	1.2487	0.15	-8336.0495
power	1	0.25	1	79	1.2157	0.142	0	1	1.2773	0.0504	0.1053	0.0325	0.7237	0.1404	-8352.3158
power	1	0.25	1	80	0.7625	0.144	0	1	1.2716	0.0507	0.0972	0.0329	1.2509	0.1492	-8390.2882
power	1	0.25	1	81	1.1838	0.1458	0	1	1.1995	0.0501	0.0883	0.0325	0.8539	0.1457	-8297.9215
power	1	0.25	1	82	0.7565	0.1408	0	1	1.2044	0.0493	0.0809	0.0319	1.2465	0.1458	-8272.888
power	1	0.25	1	83	1.0028	0.1466	0	1	1.1905	0.0494	0.1251	0.0325	1.0832	0.1493	-8387.0405
power	1	0.25	1	84	1.12	0.1453	0	1	1.2151	0.05	0.0762	0.0326	0.9205	0.1463	-8358.5893
power	1	0.25	1	85	0.9211	0.1489	0	1	1.2029	0.0489	0.1316	0.0327	1.1548	0.1529	-8401.7076
power	1	0.25	1	86	0.8172	0.1433	0	1	1.2038	0.0491	0.0709	0.0314	1.1608	0.1474	-8299.8772
power	1	0.25	1	87	1.0743	0.1469	0	1	1.2237	0.0501	0.1289	0.0326	0.9547	0.148	-8342.6839
power	1	0.25	1	88	0.945	0.1468	0	1	1.3112	0.0516	0.0845	0.0333	1.0577	0.1491	-8437.151
power	1	0.25	1	89	0.8594	0.1421	0	1	1.2213	0.049	0.1049	0.0322	1.1349	0.1457	-8319.5105
power	1	0.25	1	90	1.1561	0.1387	0	1	1.1349	0.0469	0.127	0.0307	0.7894	0.1382	-8176.0248
power	1	0.25	1	91	1.1059	0.1441	0	1	1.271	0.0514	0.0979	0.0329	0.8959	0.1444	-8369.2441
power	1	0.25	1	92	1.3507	0.1524	0	1	1.2301	0.051	0.0797	0.0331	0.7366	0.1497	-8449.3188
power	1	0.25	1	93	0.9504	0.1442	0	1	1.3169	0.0518	0.1433	0.0333	1.0595	0.1459	-8462.965
power	1	0.25	1	94	0.9218	0.145	0	1	1.3063	0.0514	0.1412	0.0334	1.0663	0.1477	-8371.5175
power	1	0.25	1	95	1.027	0.1433	0	1	1.1574	0.0484	0.1215	0.0316	0.9883	0.1449	-8240.8192
power	1	0.25	1	96	1.082	0.1432	0	1	1.1943	0.0489	0.095	0.0321	0.9212	0.1442	-8287.0823
power	1	0.25	1	97	1.0177	0.1481	0	1	1.2478	0.0505	0.0958	0.0327	1.0176	0.1493	-8430.8157
power	1	0.25	1	98	1.1047	0.144	0	1	1.1316	0.0477	0.099	0.0312	0.8957	0.1442	-8203.3711
power	1	0.25	1	99	0.8688	0.1477	0	1	1.2378	0.0504	0.0334	0.0326	1.1721	0.1513	-8393.3403
power	1	0.25	1	100	1.1813	0.1415	0	1	1.2651	0.0501	0.0853	0.0324	0.7605	0.1405	-8333.731
power	1	0.25	1	101	1.0606	0.1439	0	1	1.3001	0.0513	0.1077	0.0329	0.8895	0.1447	-8348.6135
power	1	0.25	1	102	1.0017	0.1467	0	1	1.1962	0.0498	0.0703	0.0328	1.1005	0.1492	-8399.2103
power	1	0.25	1	103	0.8087	0.1416	0	1	1.3016	0.0516	0.089	0.0328	1.1653	0.1457	-8370.1884
power	1	0.25	1	104	0.6452	0.1436	0	1	1.2511	0.05	0.0581	0.0322	1.3451	0.1495	-8326.8955
power	1	0.25	1	105	0.9572	0.1432	0	1	1.3717	0.0517	0.1654	0.0334	0.9394	0.145	-8403.2665
power	1	0.25	1	106	1.0094	0.1459	0	1	1.2591	0.0496	0.0967	0.0321	0.9329	0.1467	-8342.4173
power	1	0.25	1	107	1.0005	0.1422	0	1	1.1387	0.048	0.1345	0.0317	1.0464	0.1449	-8257.632
power	1	0.25	1	108	0.8622	0.1462	0	1	1.3076	0.0519	0.1094	0.0336	1.1622	0.1503	-8415.0696
power	1	0.25	1	109	1.0104	0.1459	0	1	1.21	0.0501	0.127	0.0327	1.0512	0.1485	-8350.7356
power	1	0.25	1	110	1.1249	0.144	0	1	1.2315	0.0499	0.1395	0.0325	0.8756	0.1444	-8317.7005
power	1	0.25	1	111	1.1092	0.1464	0	1	1.3043	0.052	0.1209	0.0332	0.8824	0.1464	-8404.0983
power	1	0.25	1	112	0.9708	0.1481	0	1	1.2438	0.0506	0.0776	0.0327	1.053	0.1501	-8361.5887
power	1	0.25	1	113	1.0266	0.1477	0	1	1.202	0.0496	0.0876	0.0321	1.0148	0.1488	-8366.4589
power	1	0.25	1	114	0.9248	0.143	0	1	1.2055	0.0496	0.1209	0.0323	1.1112	0.1467	-8330.6328
power	1	0.25	1	115	0.8989	0.1491	0	1	1.3409	0.0519	0.0944	0.0336	1.0938	0.1516	-8473.7758
power	1	0.25	1	116	1.1149	0.1489	0	1	1.1799	0.0497	0.0948	0.0324	0.9617	0.1488	-8358.1972
power	1	0.25	1	117	0.8483	0.1438	0	1	1.2816	0.0502	0.1049	0.0329	1.1245	0.1477	-8344.7339
power	1	0.25	1	118	0.9737	0.1495	0	1	1.2795	0.0516	0.1058	0.0333	1.0782	0.153	-8450.4823
power	1	0.25	1	119	0.7483	0.1416	0	1	1.3177	0.0506	0.1332	0.0327	1.1944	0.1461	-8398.2755
power	1	0.25	1	120	1.0028	0.1479	0	1	1.3119	0.0519	0.1234	0.0338	1.0404	0.1498	-8474.6072
power	1	0.25	1	121	0.9318	0.1436	0	1	1.2098	0.0496	0.1429	0.0322	1.0791	0.1469	-8301.3422
power	1	0.25	1	122	1.1	0.1516	0	1	1.3186	0.0527	0.1117	0.0338	0.9505	0.1533	-8503.6756
power	1	0.25	1	123	1.1607	0.1493	0	1	1.1643	0.0487	0.1214	0.0331	0.977	0.1507	-8411.0724
power	1	0.25	1	124	0.7956	0.1437	0	1	1.314	0.0516	0.1113	0.0331	1.1744	0.1479	-8362.1085
power	1	0.25	1	125	0.9997	0.1447	0	1	1.3157	0.052	0.0776	0.0328	0.9398	0.1462	-8348.8214
power	1	0.25	1	126	1.0595	0.1461	0	1	1.283	0.0508	0.0982	0.0327	0.9048	0.1463	-8364.6722
power	1	0.25	1	127	0.8854	0.1392	0	1	1.2884	0.0507	0.0633	0.0325	1.0429	0.1422	-8284.4961
power	1	0.25	1	128	0.9478	0.15	0	1	1.2289	0.0501	-0.0094	0.0324	1.0713	0.1524	-8351.693
power	1	0.25	1	129	1.0684	0.1423	0	1	1.2595	0.0504	0.123	0.0327	0.9047	0.1429	-8303.8259
power	1	0.25	1	130	0.8343	0.1401	0	1	1.1508	0.0467	0.1328	0.031	1.1274	0.1435	-8207.642
power	1	0.25	1	131	1.2609	0.1474	0	1	1.2839	0.0514	0.0733	0.0327	0.6842	0.1453	-8319.5602
power	1	0.25	1	132	0.9886	0.1397	0	1	1.2796	0.0507	0.0519	0.0324	0.9417	0.1416	-8302.4398
power	1	0.25	1	133	1.013	0.1447	0	1	1.2438	0.0506	0.0763	0.0325	0.998	0.1461	-8354.4881
power	1	0.25	1	134	1.0882	0.144	0	1	1.2514	0.0506	0.1525	0.0325	0.886	0.1446	-8303.6745
power	1	0.25	1	135	0.8278	0.1405	0	1	1.2109	0.0489	0.1428	0.0316	1.1244	0.1443	-8237.2322
power	1	0.25	1	136	0.9366	0.1425	0	1	1.2468	0.0503	0.1066	0.0321	1.0295	0.1452	-8333.9541
power	1	0.25	1	137	1.1326	0.1458	0	1	1.2499	0.0506	0.0682	0.0329	0.8872	0.1463	-8381.0752
power	1	0.25	1	138	1.1904	0.1469	0	1	1.2395	0.0498	0.0355	0.033	0.8492	0.1465	-8431.8924
power	1	0.25	1	139	0.9997	0.1466	0	1	1.3007	0.0513	0.2204	0.0334	0.9976	0.149	-8386.4876
power	1	0.25	1	140	0.9902	0.1453	0	1	1.2755	0.0516	0.0859	0.0331	1.0169	0.1472	-8339.0356
power	1	0.25	1	141	0.9557	0.1449	0	1	1.2322	0.0503	0.0544	0.0325	1.0656	0.1474	-8348.0667
power	1	0.25	1	142	1.0112	0.1418	0	1	1.2861	0.0511	0.0866	0.0322	0.906	0.1427	-8284.6315
power	1	0.25	1	143	0.8663	0.1514	0	1	1.2677	0.0518	0.0915	0.0337	1.2562	0.1554	-8486.7636
power	1	0.25	1	144	0.9485	0.1452	0	1	1.2019	0.0493	0.0779	0.0324	1.0854	0.1479	-8324.5474
power	1	0.25	1	145	1.238	0.1472	0	1	1.1772	0.0503	0.0707	0.0328	0.8571	0.1472	-8330.75
power	1	0.25	1	146	0.8718	0.1434	0	1	1.226	0.049	0.0571	0.0323	1.114	0.1465	-8308.7136
power	1	0.25	1	147	1.1065	0.1447	0	1	1.2292	0.0504	0.1194	0.0324	0.8875	0.1451	-8301.0876
power	1	0.25	1	148	1.2179	0.1463	0	1	1.1739	0.0487	0.0952	0.0323	0.8374	0.1459	-8354.2879
power	1	0.25	1	149	0.8121	0.1428	0	1	1.1653	0.0478	0.0718	0.0312	1.1679	0.1467	-8238.2154
power	1	0.25	1	150	1.3433	0.1512	0	1	1.2035	0.0502	0.0864	0.0333	0.7875	0.1501	-8470.2618
power	1	0.25	1	151	0.9112	0.1435	0	1	1.1896	0.0495	0.1577	0.0324	1.155	0.1465	-8324.5617
power	1	0.25	1	152	0.7904	0.1446	0	1	1.3666	0.0532	0.123	0.0336	1.1878	0.149	-8428.0922
power	1	0.25	1	153	0.9681	0.1431	0	1	1.2044	0.0485	0.1303	0.0321	1.0242	0.1454	-8300.1248
power	1	0.25	1	154	1.2697	0.1441	0	1	1.2581	0.0505	0.1871	0.0332	0.7403	0.1429	-8354.1357
power	1	0.25	1	155	0.9075	0.1469	0	1	1.2363	0.0502	0.1244	0.0329	1.1421	0.1499	-8371.7673
power	1	0.25	1	156	0.9599	0.1462	0	1	1.3432	0.0524	0.1563	0.0333	1.0091	0.1487	-8425.7257
power	1	0.25	1	157	1.0758	0.1466	0	1	1.156	0.0489	0.0573	0.0324	1.0102	0.1484	-8312.0713
power	1	0.25	1	158	1.0383	0.1426	0	1	1.1753	0.0487	0.0893	0.0319	0.979	0.1452	-8277.9307
power	1	0.25	1	159	0.9362	0.1484	0	1	1.2202	0.0502	0.1205	0.0331	1.1587	0.1518	-8412.6593
power	1	0.25	1	160	0.9318	0.1416	0	1	1.2897	0.0508	0.1239	0.0324	0.9857	0.1438	-8287.0754
power	1	0.25	1	161	1.0087	0.1444	0	1	1.2687	0.0511	0.0977	0.033	0.9938	0.1458	-8363.7965
power	1	0.25	1	162	0.7208	0.1416	0	1	1.2583	0.0503	0.1018	0.0323	1.2473	0.1466	-8291.5845
power	1	0.25	1	163	0.8119	0.143	0	1	1.2377	0.0498	0.095	0.032	1.1581	0.1467	-8292.1746
power	1	0.25	1	164	1.0282	0.1446	0	1	1.2219	0.051	0.0421	0.0326	1.0138	0.1459	-8326.2272
power	1	0.25	1	165	0.8395	0.1449	0	1	1.223	0.0482	0.1107	0.0319	1.1153	0.1482	-8307.8587
power	1	0.25	1	166	1.1365	0.1477	0	1	1.2689	0.0518	0.1509	0.0328	0.8796	0.1487	-8380.9792
power	1	0.25	1	167	0.922	0.1426	0	1	1.3373	0.0514	0.0928	0.033	0.9951	0.1446	-8386.736
power	1	0.25	1	168	1.1652	0.1427	0	1	1.2233	0.0497	0.0868	0.0325	0.8296	0.1432	-8305.5661
power	1	0.25	1	169	1.3662	0.1512	0	1	1.2199	0.0512	0.1226	0.0333	0.7379	0.1497	-8437.724
power	1	0.25	1	170	0.9075	0.1416	0	1	1.2	0.0493	0.078	0.0316	1.0682	0.1447	-8253.4339
power	1	0.25	1	171	0.891	0.1377	0	1	1.2607	0.0496	0.0964	0.032	1.0096	0.1398	-8224.996
power	1	0.25	1	172	1.1444	0.1473	0	1	1.2438	0.0506	0.0319	0.0329	0.9009	0.1475	-8420.4951
power	1	0.25	1	173	0.8877	0.1462	0	1	1.314	0.0521	0.0921	0.0326	1.0651	0.1486	-8365.8564
power	1	0.25	1	174	0.9126	0.143	0	1	1.2504	0.0492	0.076	0.0321	1.0367	0.1454	-8343.2051
power	1	0.25	1	175	1.0464	0.142	0	1	1.1991	0.0487	0.0754	0.0317	0.913	0.1426	-8259.6509
power	1	0.25	1	176	1.192	0.1461	0	1	1.2473	0.0501	0.1189	0.0327	0.8048	0.1456	-8364.6364
power	1	0.25	1	177	1.107	0.1474	0	1	1.3068	0.0524	0.124	0.0337	0.9219	0.1473	-8428.4734
power	1	0.25	1	178	0.8385	0.1413	0	1	1.2844	0.0509	0.1274	0.0321	1.0777	0.1449	-8271.7135
power	1	0.25	1	179	1.1012	0.1443	0	1	1.306	0.0522	0.0604	0.0331	0.887	0.1455	-8417.1958
power	1	0.25	1	180	1.0216	0.1472	0	1	1.2552	0.0514	0.0072	0.0327	1.0085	0.1476	-8388.8826
power	1	0.25	1	181	1.1447	0.1452	0	1	1.2219	0.0499	0.0744	0.0324	0.8615	0.1453	-8321.3109
power	1	0.25	1	182	0.9206	0.147	0	1	1.1917	0.0496	0.0906	0.0326	1.1632	0.1505	-8362.4278
power	1	0.25	1	183	0.8355	0.1441	0	1	1.3475	0.0528	0.0841	0.0332	1.1365	0.1475	-8421.0864
power	1	0.25	1	184	1.1798	0.1459	0	1	1.2397	0.0517	0.0515	0.0328	0.8597	0.1457	-8351.8063
power	1	0.25	1	185	1.2468	0.1424	0	1	1.2038	0.0492	0.1502	0.032	0.7351	0.1413	-8283.5849
power	1	0.25	1	186	0.9346	0.1472	0	1	1.2252	0.0505	0.0723	0.033	1.1433	0.1512	-8393.5703
power	1	0.25	1	187	1.0543	0.1449	0	1	1.2032	0.0503	0.0701	0.0326	1.0054	0.1465	-8318.183
power	1	0.25	1	188	1.2952	0.149	0	1	1.1345	0.0484	0.1274	0.0319	0.7895	0.1473	-8331.4351
power	1	0.25	1	189	1.0312	0.1459	0	1	1.1713	0.0495	0.1162	0.032	1.0248	0.1476	-8299.7747
power	1	0.25	1	190	0.9399	0.1487	0	1	1.2257	0.0505	0.061	0.0329	1.139	0.1525	-8398.6813
power	1	0.25	1	191	0.9473	0.1452	0	1	1.2392	0.0502	0.149	0.0326	1.0727	0.1473	-8356.4547
power	1	0.25	1	192	0.9874	0.1403	0	1	1.296	0.0501	0.1032	0.0322	0.8804	0.1416	-8262.376
power	1	0.25	1	193	1.0033	0.1474	0	1	1.272	0.0509	0.0721	0.0334	1.0401	0.1493	-8431.597
power	1	0.25	1	194	0.8409	0.14	0	1	1.2735	0.0509	0.1355	0.032	1.0838	0.1432	-8248.2767
power	1	0.25	1	195	1.1347	0.1448	0	1	1.3638	0.0533	0.1342	0.0343	0.8421	0.1452	-8398.0103
power	1	0.25	1	196	0.8224	0.1452	0	1	1.1872	0.0482	0.0912	0.0314	1.1653	0.1498	-8282.7387
power	1	0.25	1	197	0.7973	0.144	0	1	1.2546	0.0511	0.0979	0.0326	1.2271	0.1491	-8354.6321
power	1	0.25	1	198	1.3252	0.1462	0	1	1.2774	0.0515	0.0981	0.0329	0.6586	0.1435	-8374.073
power	1	0.25	1	199	1.1321	0.1487	0	1	1.2506	0.0508	0.0614	0.0334	0.9183	0.1498	-8394.2088
power	1	0.25	1	200	0.9441	0.1454	0	1	1.213	0.0497	0.0539	0.0323	1.0947	0.148	-8356.3595
power	1	0.25	1	201	1.3451	0.1444	0	1	1.2214	0.05	0.0963	0.0323	0.6423	0.1421	-8301.0666
power	1	0.25	1	202	0.9825	0.1411	0	1	1.1618	0.0481	0.0452	0.0314	1.0015	0.1424	-8221.8084
power	1	0.25	1	203	0.9871	0.1462	0	1	1.302	0.0523	0.1246	0.0332	1.0183	0.1481	-8397.2862
power	1	0.25	1	204	0.9193	0.1416	0	1	1.2002	0.0481	0.0588	0.0313	0.9976	0.1438	-8214.919
power	1	0.25	1	205	1.3317	0.1437	0	1	1.2613	0.0499	0.0954	0.0326	0.6232	0.1408	-8352.4543
power	1	0.25	1	206	0.9546	0.1437	0	1	1.2651	0.0503	0.1254	0.0324	1.0007	0.1462	-8317.0096
power	1	0.25	1	207	0.9735	0.1421	0	1	1.2688	0.0504	0.0814	0.0323	0.9865	0.1438	-8363.8692
power	1	0.25	1	208	0.8005	0.1419	0	1	1.1882	0.0488	0.1094	0.0317	1.1963	0.1465	-8245.2862
power	1	0.25	1	209	0.8302	0.1496	0	1	1.302	0.0513	0.0706	0.0334	1.1703	0.1539	-8406.9673
power	1	0.25	1	210	1.1384	0.1418	0	1	1.2417	0.0495	0.0971	0.0321	0.7935	0.1415	-8266.2638
power	1	0.25	1	211	1.1058	0.1433	0	1	1.2346	0.0504	0.1294	0.0325	0.894	0.1441	-8311.4588
power	1	0.25	1	212	1.19	0.1431	0	1	1.1513	0.048	0.1168	0.0316	0.8181	0.1424	-8255.2196
power	1	0.25	1	213	0.8938	0.1444	0	1	1.297	0.0508	0.0622	0.0332	1.0694	0.1468	-8333.7519
power	1	0.25	1	214	0.8698	0.1452	0	1	1.2202	0.05	0.034	0.0332	1.2091	0.1488	-8375.9388
power	1	0.25	1	215	1.2949	0.1455	0	1	1.2787	0.0509	0.097	0.0324	0.6504	0.1433	-8366.7629
power	1	0.25	1	216	1.2273	0.1426	0	1	1.2515	0.05	0.1263	0.0321	0.6902	0.1409	-8265.7794
power	1	0.25	1	217	0.9317	0.1447	0	1	1.2732	0.0513	0.0833	0.0329	1.067	0.1473	-8347.0082
power	1	0.25	1	218	0.9739	0.1464	0	1	1.2726	0.0506	0.0874	0.0327	1.014	0.1482	-8406.5615
power	1	0.25	1	219	0.835	0.1448	0	1	1.1958	0.0494	0.1522	0.032	1.1957	0.1484	-8292.6881
power	1	0.25	1	220	1.1333	0.1459	0	1	1.2185	0.0497	0.1349	0.0326	0.9067	0.1464	-8393.5727
power	1	0.25	1	221	0.8667	0.15	0	1	1.2864	0.0518	0.0431	0.0334	1.1902	0.1539	-8445.1292
power	1	0.25	1	222	1.0194	0.1446	0	1	1.2742	0.0509	0.1195	0.0324	0.9048	0.1453	-8275.8699
power	1	0.25	1	223	1.2655	0.1447	0	1	1.1483	0.0476	0.0818	0.0321	0.7952	0.1433	-8344.4601
power	1	0.25	1	224	1.1203	0.1411	0	1	1.1428	0.0482	0.1188	0.031	0.8551	0.1411	-8185.649
power	1	0.25	1	225	1.1659	0.1506	0	1	1.2391	0.0505	0.0487	0.0331	0.8853	0.1512	-8413.1953
power	1	0.25	1	226	0.9318	0.1391	0	1	1.3625	0.052	0.0691	0.033	0.9394	0.1413	-8318.5258
power	1	0.25	1	227	0.853	0.1442	0	1	1.2305	0.0504	0.0628	0.0321	1.1474	0.1483	-8305.6438
power	1	0.25	1	228	1.0523	0.1366	0	1	1.2229	0.0489	0.1128	0.0315	0.8561	0.1372	-8218.5294
power	1	0.25	1	229	0.9401	0.1467	0	1	1.2205	0.0498	0.0629	0.0329	1.1331	0.1493	-8410.9098
power	1	0.25	1	230	0.9954	0.1451	0	1	1.296	0.0517	0.0421	0.0329	0.978	0.1471	-8354.9529
power	1	0.25	1	231	1.1052	0.1453	0	1	1.2823	0.0503	0.1129	0.033	0.8777	0.1459	-8419.6794
power	1	0.25	1	232	0.8371	0.1443	0	1	1.287	0.0514	0.0615	0.033	1.1813	0.1484	-8395.4033
power	1	0.25	1	233	0.983	0.141	0	1	1.299	0.0509	0.1668	0.0329	0.9614	0.1427	-8324.1018
power	1	0.25	1	234	1.162	0.1473	0	1	1.239	0.0506	0.0727	0.0329	0.8799	0.1477	-8389.2532
power	1	0.25	1	235	1.0399	0.1432	0	1	1.2167	0.049	0.1669	0.0322	0.9485	0.1449	-8308.375
power	1	0.25	1	236	1.2671	0.1514	0	1	1.1807	0.0489	0.0779	0.0323	0.7935	0.1499	-8389.7494
power	1	0.25	1	237	1.1554	0.1482	0	1	1.3418	0.0518	0.1378	0.0336	0.8138	0.1482	-8466.7378
power	1	0.25	1	238	0.9754	0.1462	0	1	1.1888	0.0497	0.0975	0.0327	1.1009	0.1495	-8335.0814
power	1	0.25	1	239	1.0156	0.1474	0	1	1.2499	0.0503	0.0857	0.0327	1.014	0.1489	-8425.7348
power	1	0.25	1	240	1.0613	0.1456	0	1	1.1991	0.0496	0.1211	0.0323	0.9654	0.1467	-8309.4705
power	1	0.25	1	241	1.0255	0.1475	0	1	1.2617	0.0508	0.1489	0.0332	0.9951	0.1502	-8365.8493
power	1	0.25	1	242	0.9879	0.1463	0	1	1.2448	0.0502	0.0795	0.0322	0.9988	0.148	-8348.9725
power	1	0.25	1	243	1.1816	0.1485	0	1	1.2586	0.051	0.0668	0.0331	0.852	0.1489	-8406.8402
power	1	0.25	1	244	0.76	0.1453	0	1	1.2478	0.0503	0.0888	0.0324	1.2487	0.1499	-8340.1694
power	1	0.25	1	245	1.1339	0.1442	0	1	1.2186	0.0503	0.0406	0.0318	0.83	0.1429	-8265.4951
power	1	0.25	1	246	1.3407	0.1433	0	1	1.2409	0.0504	0.059	0.0327	0.6424	0.1411	-8316.9056
power	1	0.25	1	247	1.3863	0.1476	0	1	1.1244	0.0477	0.1079	0.0321	0.7216	0.1459	-8372.4903
power	1	0.25	1	248	1.0874	0.1435	0	1	1.198	0.0498	0.1156	0.0324	0.9624	0.1448	-8320.7203
power	1	0.25	1	249	0.9843	0.1452	0	1	1.3504	0.0524	0.0851	0.0334	0.9532	0.1464	-8382.6541
power	1	0.25	1	250	1.1029	0.1476	0	1	1.3092	0.0517	0.0776	0.0334	0.8695	0.1485	-8370.8142
power	1	0.25	1	251	1.1555	0.1449	0	1	1.2434	0.0507	0.1148	0.033	0.8767	0.1453	-8372.2446
power	1	0.25	1	252	1.065	0.1431	0	1	1.1952	0.0498	0.0871	0.032	0.955	0.1442	-8285.4316
power	1	0.25	1	253	0.866	0.1469	0	1	1.2679	0.0505	0.1309	0.0328	1.1412	0.1501	-8375.5017
power	1	0.25	1	254	1.0417	0.1447	0	1	1.2854	0.0517	0.0923	0.0334	1.0011	0.1463	-8442.6886
power	1	0.25	1	255	1.0386	0.1395	0	1	1.3234	0.0505	0.0981	0.0325	0.8106	0.1399	-8254.3561
power	1	0.25	1	256	0.9918	0.1417	0	1	1.3197	0.051	0.0848	0.0327	0.9118	0.1432	-8321.7272
power	1	0.25	1	257	1.1007	0.1458	0	1	1.2882	0.051	0.1541	0.0331	0.8899	0.1467	-8395.18
power	1	0.25	1	258	1.0107	0.1431	0	1	1.2561	0.0505	0.1043	0.0326	0.9733	0.1446	-8316.7413
power	1	0.25	1	259	1.0785	0.1458	0	1	1.2807	0.0512	0.0725	0.0331	0.9118	0.1467	-8343.3228
power	1	0.25	1	260	1.0641	0.1428	0	1	1.2387	0.0504	0.1349	0.0328	0.9511	0.1445	-8331.775
power	1	0.25	1	261	0.7943	0.1447	0	1	1.2344	0.0497	0.0853	0.0326	1.2304	0.149	-8356.5276
power	1	0.25	1	262	1.1447	0.1524	0	1	1.2265	0.0504	0.115	0.0335	0.9705	0.153	-8459.0134
power	1	0.25	1	263	1.176	0.1476	0	1	1.1835	0.0495	0.0742	0.0318	0.8396	0.1469	-8303.5006
power	1	0.25	1	264	1.0737	0.148	0	1	1.2715	0.0519	0.096	0.0333	0.9727	0.1491	-8415.5975
power	1	0.25	1	265	0.7422	0.1436	0	1	1.2435	0.0504	0.1259	0.0325	1.2829	0.1481	-8362.0717
power	1	0.25	1	266	0.8553	0.1444	0	1	1.2556	0.0509	0.1422	0.0327	1.1574	0.1481	-8335.7851
power	1	0.25	1	267	1.057	0.1501	0	1	1.1997	0.0496	0.0615	0.0322	0.9956	0.151	-8390.2932
power	1	0.25	1	268	0.9771	0.143	0	1	1.2814	0.0501	0.0702	0.0323	0.9413	0.1444	-8305.0041
power	1	0.25	1	269	1.15	0.1461	0	1	1.2662	0.0503	0.1072	0.033	0.8378	0.1456	-8359.2861
power	1	0.25	1	270	1.1229	0.1411	0	1	1.2359	0.0499	0.0839	0.0322	0.8322	0.1412	-8269.3721
power	1	0.25	1	271	0.9515	0.1441	0	1	1.2315	0.05	0.1335	0.0323	1.0605	0.1465	-8347.8958
power	1	0.25	1	272	1.1201	0.1433	0	1	1.343	0.0504	0.0652	0.0328	0.7432	0.1427	-8365.6796
power	1	0.25	1	273	0.8931	0.1462	0	1	1.3409	0.0519	0.0926	0.0332	1.044	0.1484	-8380.1288
power	1	0.25	1	274	1.0883	0.1476	0	1	1.1908	0.0496	0.1142	0.0329	1.006	0.1491	-8369.564
power	1	0.25	1	275	0.7529	0.1471	0	1	1.2202	0.0503	0.0653	0.0323	1.2935	0.1524	-8355.4712
power	1	0.25	1	276	0.9714	0.1433	0	1	1.1981	0.0497	0.0951	0.0319	1.0281	0.1456	-8261.4942
power	1	0.25	1	277	1.1561	0.1461	0	1	1.315	0.0517	0.1066	0.0331	0.8096	0.1457	-8421.4082
power	1	0.25	1	278	0.8081	0.1434	0	1	1.2011	0.0483	0.111	0.0315	1.1689	0.1469	-8307.381
power	1	0.25	1	279	1.0446	0.1436	0	1	1.1951	0.0486	0.0607	0.032	0.9449	0.1445	-8275.8449
power	1	0.25	1	280	0.9063	0.144	0	1	1.2142	0.0491	0.1027	0.0323	1.0988	0.1457	-8314.4035
power	1	0.25	1	281	1.0838	0.1491	0	1	1.26	0.0509	0.058	0.0328	0.9393	0.1499	-8414.5184
power	1	0.25	1	282	1.1031	0.149	0	1	1.2571	0.0511	0.0703	0.033	0.9401	0.1503	-8407.5095
power	1	0.25	1	283	0.8606	0.1475	0	1	1.3373	0.0517	0.0813	0.0331	1.0904	0.1506	-8416.2937
power	1	0.25	1	284	1.1935	0.1405	0	1	1.2221	0.0491	0.1112	0.0322	0.7518	0.1398	-8247.1368
power	1	0.25	1	285	1.1572	0.1428	0	1	1.2032	0.0496	0.0782	0.0326	0.8716	0.1439	-8319.5966
power	1	0.25	1	286	1.1688	0.1522	0	1	1.2734	0.052	0.1362	0.0341	0.9203	0.153	-8436.1235
power	1	0.25	1	287	1.273	0.1505	0	1	1.3811	0.054	0.0886	0.0344	0.7291	0.1492	-8506.7442
power	1	0.25	1	288	0.9079	0.1389	0	1	1.2582	0.0496	0.0845	0.032	1.0061	0.1411	-8261.6003
power	1	0.25	1	289	0.8904	0.1434	0	1	1.2025	0.0498	0.0862	0.0329	1.1889	0.1475	-8341.5303
power	1	0.25	1	290	0.9995	0.1445	0	1	1.2315	0.0512	0.0806	0.0325	1.051	0.1462	-8363.2708
power	1	0.25	1	291	0.9511	0.145	0	1	1.2628	0.0505	0.0953	0.0326	1.0158	0.148	-8316.7945
power	1	0.25	1	292	0.9119	0.1402	0	1	1.308	0.0508	0.1035	0.0329	1.0093	0.1434	-8295.2552
power	1	0.25	1	293	1.0202	0.142	0	1	1.1763	0.0491	0.1234	0.0326	1.0498	0.1449	-8311.9413
power	1	0.25	1	294	1.0928	0.1481	0	1	1.2874	0.0512	0.1307	0.0331	0.9154	0.1483	-8439.0962
power	1	0.25	1	295	0.9179	0.1448	0	1	1.183	0.0497	0.1127	0.032	1.1387	0.1481	-8329.5784
power	1	0.25	1	296	1.0122	0.1475	0	1	1.3178	0.0516	0.1083	0.0335	0.9752	0.1484	-8425.8441
power	1	0.25	1	297	0.8461	0.1453	0	1	1.2111	0.05	0.1023	0.033	1.2488	0.1497	-8386.1297
power	1	0.25	1	298	1.1577	0.1448	0	1	1.2637	0.0508	0.0951	0.0329	0.8245	0.1443	-8338.5585
power	1	0.25	1	299	0.9046	0.1462	0	1	1.2484	0.0497	0.1197	0.0326	1.088	0.1494	-8349.3726
power	1	0.25	1	300	1.0528	0.1482	0	1	1.2294	0.0506	0.0984	0.0328	1.002	0.1497	-8393.514
power	1	0.25	1	301	1.1817	0.1462	0	1	1.3039	0.0524	0.0859	0.0333	0.8135	0.1459	-8397.4821
power	1	0.25	1	302	0.8863	0.1467	0	1	1.3484	0.0512	0.0853	0.0333	1.0435	0.1492	-8431.9855
power	1	0.25	1	303	1.0455	0.1479	0	1	1.2748	0.0512	0.0906	0.0333	0.9886	0.1504	-8411.4569
power	1	0.25	1	304	0.8498	0.1459	0	1	1.3459	0.0531	0.1149	0.0335	1.1385	0.1493	-8426.1397
power	1	0.25	1	305	0.9984	0.1411	0	1	1.1737	0.0481	0.0643	0.0317	0.9895	0.143	-8244.0522
power	1	0.25	1	306	0.9631	0.1514	0	1	1.2572	0.0511	0.1826	0.0332	1.1051	0.1539	-8426.5696
power	1	0.25	1	307	0.6762	0.1446	0	1	1.2698	0.0499	0.0366	0.0326	1.2952	0.1504	-8322.4393
power	1	0.25	1	308	0.9781	0.1433	0	1	1.2467	0.0508	0.0919	0.0326	1.0083	0.1457	-8289.2169
power	1	0.25	1	309	0.8426	0.1388	0	1	1.2651	0.0498	0.1149	0.0319	1.046	0.142	-8215.719
power	1	0.25	1	310	1.2309	0.1427	0	1	1.2508	0.0498	0.1031	0.0321	0.692	0.1405	-8308.8349
power	1	0.25	1	311	0.82	0.1455	0	1	1.2789	0.0507	0.121	0.0327	1.1716	0.1493	-8388.4674
power	1	0.25	1	312	1.1394	0.1511	0	1	1.351	0.0521	0.0795	0.0334	0.8292	0.1517	-8506.5862
power	1	0.25	1	313	1.2829	0.1472	0	1	1.3026	0.0525	0.0729	0.0333	0.7117	0.1453	-8382.6937
power	1	0.25	1	314	0.9223	0.1459	0	1	1.1799	0.0487	0.0957	0.0321	1.1216	0.1492	-8320.0691
power	1	0.25	1	315	0.9734	0.1406	0	1	1.3201	0.0518	0.1234	0.033	0.9648	0.1418	-8339.0843
power	1	0.25	1	316	1.1006	0.1457	0	1	1.1879	0.0491	0.1038	0.0318	0.9056	0.1469	-8299.9649
power	1	0.25	1	317	0.8266	0.1454	0	1	1.2516	0.0511	0.1361	0.0324	1.187	0.1496	-8341.3169
power	1	0.25	1	318	0.9566	0.1402	0	1	1.2291	0.0506	0.1097	0.0321	1.0383	0.1417	-8311.9986
power	1	0.25	1	319	1.1475	0.1476	0	1	1.2296	0.0507	0.1192	0.033	0.9137	0.148	-8384.4289
power	1	0.25	1	320	1.0427	0.1434	0	1	1.2234	0.0499	0.0725	0.0318	0.9279	0.1442	-8293.2757
power	1	0.25	1	321	0.8941	0.1471	0	1	1.2348	0.0496	0.0981	0.0329	1.1394	0.1509	-8369.9486
power	1	0.25	1	322	0.9119	0.1461	0	1	1.2205	0.0505	0.0927	0.0321	1.1058	0.1497	-8324.0066
power	1	0.25	1	323	1.1428	0.1468	0	1	1.1501	0.0494	0.028	0.0324	0.96	0.148	-8310.9403
power	1	0.25	1	324	1.0535	0.1423	0	1	1.3132	0.0511	0.0525	0.0323	0.8279	0.1428	-8297.7813
power	1	0.25	1	325	1.106	0.1517	0	1	1.3175	0.0526	0.1119	0.0335	0.9224	0.1523	-8494.1955
power	1	0.25	1	326	1.0356	0.1476	0	1	1.2305	0.0497	0.0839	0.0327	0.9974	0.1481	-8400.4798
power	1	0.25	1	327	1.0845	0.1491	0	1	1.2597	0.0503	0.1625	0.033	0.9417	0.15	-8421.0334
power	1	0.25	1	328	0.6799	0.1462	0	1	1.2706	0.0506	0.0504	0.0328	1.3403	0.1522	-8372.1525
power	1	0.25	1	329	1.248	0.1492	0	1	1.1641	0.0508	0.1145	0.0326	0.8891	0.1483	-8384.8809
power	1	0.25	1	330	0.9092	0.1392	0	1	1.2561	0.0498	0.0821	0.032	1.0061	0.1413	-8246.49
power	1	0.25	1	331	0.9761	0.1413	0	1	1.2884	0.0516	0.0977	0.0328	0.9786	0.1434	-8293.6181
power	1	0.25	1	332	0.7774	0.1412	0	1	1.2924	0.0509	0.1174	0.0322	1.1441	0.1446	-8297.8333
power	1	0.25	1	333	0.7916	0.1453	0	1	1.2962	0.0514	0.0632	0.0329	1.2006	0.1489	-8391.4472
power	1	0.25	1	334	1.1249	0.1442	0	1	1.2778	0.0502	0.1461	0.0329	0.8265	0.1437	-8333.3975
power	1	0.25	1	335	1.0061	0.1453	0	1	1.3138	0.0528	0.0706	0.0339	1.0372	0.1471	-8437.3951
power	1	0.25	1	336	1.0776	0.1453	0	1	1.2112	0.0499	0.1319	0.0325	0.9619	0.147	-8339.6615
power	1	0.25	1	337	0.987	0.145	0	1	1.3266	0.0519	0.1678	0.0329	0.9574	0.1462	-8386.4583
power	1	0.25	1	338	1.094	0.1463	0	1	1.2506	0.051	0.1232	0.0328	0.9319	0.1469	-8374.6464
power	1	0.25	1	339	0.9535	0.1465	0	1	1.2536	0.0502	0.0287	0.0327	1.0489	0.1487	-8386.3621
power	1	0.25	1	340	1.1474	0.1455	0	1	1.3321	0.0521	0.1025	0.0329	0.781	0.1447	-8388.2826
power	1	0.25	1	341	1.0811	0.1434	0	1	1.252	0.0501	0.1332	0.0325	0.8838	0.1438	-8309.6381
power	1	0.25	1	342	0.8207	0.1494	0	1	1.3453	0.0524	0.1074	0.0337	1.1918	0.1527	-8483.129
power	1	0.25	1	343	1.0999	0.1426	0	1	1.1257	0.0467	0.0803	0.0318	0.9539	0.1436	-8304.9601
power	1	0.25	1	344	0.8401	0.1489	0	1	1.3169	0.0522	0.1094	0.0332	1.1613	0.1526	-8414.5627
power	1	0.25	1	345	0.7982	0.1427	0	1	1.2055	0.0484	0.0536	0.0317	1.1609	0.1462	-8255.914
power	1	0.25	1	346	0.9574	0.143	0	1	1.1758	0.0489	0.11	0.0318	1.0664	0.1456	-8285.605
power	1	0.25	1	347	0.6465	0.1435	0	1	1.2514	0.0505	0.0909	0.0318	1.3281	0.1492	-8296.4268
power	1	0.25	1	348	1.1299	0.1437	0	1	1.1945	0.0481	0.0822	0.0327	0.907	0.1446	-8347.5799
power	1	0.25	1	349	0.782	0.1416	0	1	1.3025	0.0499	0.0884	0.0321	1.0984	0.1443	-8284.3378
power	1	0.25	1	350	0.8308	0.1444	0	1	1.1792	0.049	0.0435	0.0317	1.1918	0.148	-8274.4529
power	1	0.25	1	351	1.0475	0.1503	0	1	1.2272	0.0513	0.1259	0.0329	1.0509	0.1522	-8427.3455
power	1	0.25	1	352	0.9705	0.1439	0	1	1.2592	0.0498	0.0849	0.0325	0.9909	0.1458	-8344.806
power	1	0.25	1	353	1.1437	0.1452	0	1	1.1858	0.0495	0.0831	0.0318	0.8566	0.1456	-8275.7471
power	1	0.25	1	354	0.9084	0.1452	0	1	1.2762	0.0507	0.108	0.0328	1.0915	0.1484	-8410.6807
power	1	0.25	1	355	1.0087	0.1455	0	1	1.325	0.0509	0.0918	0.0336	0.9658	0.1474	-8450.8219
power	1	0.25	1	356	0.8889	0.1448	0	1	1.2374	0.0503	0.1029	0.0325	1.1195	0.148	-8320.7422
power	1	0.25	1	357	1.1106	0.145	0	1	1.2772	0.0506	0.0519	0.0329	0.8538	0.1454	-8343.1598
power	1	0.25	1	358	0.842	0.1452	0	1	1.2397	0.0504	0.1134	0.0323	1.1742	0.1491	-8354.9367
power	1	0.25	1	359	1.0035	0.1459	0	1	1.3372	0.0513	0.0744	0.033	0.9114	0.1471	-8390.6211
power	1	0.25	1	360	1.104	0.1431	0	1	1.2238	0.0499	0.0327	0.0321	0.8745	0.1432	-8289.4518
power	1	0.25	1	361	0.9099	0.1475	0	1	1.2222	0.0506	0.0631	0.0328	1.1643	0.1514	-8378.0722
power	1	0.25	1	362	1.2519	0.1451	0	1	1.2008	0.0496	0.149	0.0324	0.7759	0.1438	-8326.9167
power	1	0.25	1	363	0.9192	0.141	0	1	1.3317	0.0509	0.1122	0.033	0.9654	0.1434	-8294.9972
power	1	0.25	1	364	0.939	0.1502	0	1	1.2603	0.0508	0.0506	0.033	1.0991	0.1526	-8415.497
power	1	0.25	1	365	0.9448	0.1409	0	1	1.3001	0.0506	0.1578	0.0331	1.0011	0.1429	-8335.2511
power	1	0.25	1	366	1.0044	0.1449	0	1	1.2379	0.0499	0.1294	0.0327	1.0009	0.1465	-8338.5891
power	1	0.25	1	367	0.7146	0.1443	0	1	1.2914	0.0511	0.0652	0.0329	1.2806	0.1498	-8370.438
power	1	0.25	1	368	1.0195	0.1487	0	1	1.2465	0.0505	0.0769	0.0328	1.0336	0.1505	-8440.3716
power	1	0.25	1	369	1.1995	0.1489	0	1	1.2349	0.0509	0.1145	0.0331	0.8602	0.1491	-8397.7311
power	1	0.25	1	370	0.9337	0.1429	0	1	1.3371	0.0525	0.0912	0.0329	0.989	0.1447	-8337.3051
power	1	0.25	1	371	1.1889	0.1387	0	1	1.2345	0.049	0.0885	0.0319	0.7209	0.138	-8243.177
power	1	0.25	1	372	1.379	0.1495	0	1	1.1703	0.0493	0.121	0.0324	0.6927	0.147	-8364.7087
power	1	0.25	1	373	1.0075	0.1465	0	1	1.2555	0.0512	0.0853	0.0334	1.0538	0.1492	-8388.2071
power	1	0.25	1	374	1.0834	0.1447	0	1	1.2179	0.049	0.0607	0.0324	0.8975	0.1457	-8308.6031
power	1	0.25	1	375	0.9185	0.1419	0	1	1.2131	0.0491	0.0958	0.032	1.0699	0.1456	-8278.3133
power	1	0.25	1	376	0.7318	0.1443	0	1	1.2722	0.05	0.1168	0.0329	1.2718	0.1496	-8385.9343
power	1	0.25	1	377	0.9026	0.1412	0	1	1.2564	0.0497	0.0586	0.0318	1.0062	0.1438	-8270.3977
power	1	0.25	1	378	1.1352	0.15	0	1	1.2086	0.0496	0.0803	0.0324	0.8984	0.1508	-8357.3389
power	1	0.25	1	379	0.9989	0.1458	0	1	1.2626	0.0504	0.1306	0.0327	1.0019	0.1472	-8390.9868
power	1	0.25	1	380	0.8884	0.145	0	1	1.3034	0.051	0.1327	0.0332	1.0895	0.1491	-8378.1267
power	1	0.25	1	381	0.8731	0.1408	0	1	1.2909	0.0506	0.112	0.0321	1.0187	0.1436	-8254.1299
power	1	0.25	1	382	0.9925	0.1409	0	1	1.2625	0.0513	0.045	0.032	0.9415	0.1418	-8251.4059
power	1	0.25	1	383	1.3164	0.147	0	1	1.1983	0.0497	0.106	0.0323	0.7049	0.145	-8315.0738
power	1	0.25	1	384	1.1413	0.1467	0	1	1.1861	0.0491	0.0742	0.0318	0.8608	0.1466	-8306.7698
power	1	0.25	1	385	1.0318	0.1422	0	1	1.2845	0.0505	0.0613	0.0326	0.9015	0.143	-8319.8564
power	1	0.25	1	386	1.2068	0.1464	0	1	1.258	0.0509	0.0933	0.033	0.8186	0.1454	-8410.3659
power	1	0.25	1	387	1.0608	0.149	0	1	1.274	0.0515	0.073	0.0334	0.9991	0.1503	-8459.3264
power	1	0.25	1	388	1.0112	0.1468	0	1	1.2187	0.0489	0.118	0.0319	0.9578	0.148	-8314.4125
power	1	0.25	1	389	1.1151	0.1497	0	1	1.1513	0.0495	0.0885	0.0324	1.031	0.1509	-8416.0496
power	1	0.25	1	390	1.1256	0.1463	0	1	1.2414	0.0504	0.0867	0.0326	0.8781	0.1465	-8362.7229
power	1	0.25	1	391	1.2064	0.1469	0	1	1.2246	0.0501	0.0917	0.0325	0.8248	0.1466	-8392.0305
power	1	0.25	1	392	0.9251	0.1431	0	1	1.2104	0.0491	0.1137	0.0321	1.0653	0.1463	-8283.3624
power	1	0.25	1	393	0.7238	0.142	0	1	1.2481	0.0491	0.1209	0.0323	1.2379	0.1469	-8306.5345
power	1	0.25	1	394	0.9785	0.1437	0	1	1.2573	0.0504	0.1252	0.0329	1.0243	0.1453	-8345.8767
power	1	0.25	1	395	1.0933	0.1441	0	1	1.2233	0.0494	0.0863	0.0323	0.894	0.145	-8328.7081
power	1	0.25	1	396	1.0012	0.1463	0	1	1.187	0.0486	0.0887	0.032	1.0145	0.1493	-8298.7228
power	1	0.25	1	397	1.1734	0.1439	0	1	1.2467	0.0503	0.1252	0.0326	0.8135	0.1433	-8327.6921
power	1	0.25	1	398	1.0867	0.1436	0	1	1.2747	0.0501	0.1034	0.033	0.8791	0.1443	-8347.9659
power	1	0.25	1	399	0.9749	0.1426	0	1	1.1838	0.0485	0.1049	0.0318	1.0141	0.1449	-8234.5278
power	1	0.25	1	400	0.9544	0.1456	0	1	1.2467	0.0497	0.0566	0.0323	1.0095	0.1476	-8317.6897
power	1	0.25	1	401	0.9917	0.1488	0	1	1.2368	0.0506	0.0955	0.0325	1.0464	0.1512	-8389.0851
power	1	0.25	1	402	0.8169	0.1424	0	1	1.1964	0.0492	0.1035	0.032	1.1993	0.1471	-8288.7464
power	1	0.25	1	403	1.0181	0.145	0	1	1.1581	0.0489	0.0867	0.032	1.0545	0.1469	-8320.9934
power	1	0.25	1	404	1.1582	0.1531	0	1	1.2642	0.0516	0.0911	0.0339	0.9589	0.1542	-8510.0938
power	1	0.25	1	405	1.1765	0.1441	0	1	1.206	0.0496	0.0957	0.0317	0.815	0.1431	-8334.9626
power	1	0.25	1	406	1.0398	0.1461	0	1	1.2844	0.0507	0.0923	0.0333	0.9709	0.1475	-8427.4937
power	1	0.25	1	407	1.1199	0.1455	0	1	1.2159	0.0508	0.0733	0.0329	0.9421	0.1469	-8345.4616
power	1	0.25	1	408	0.9957	0.1457	0	1	1.3173	0.0513	0.1231	0.0338	0.9852	0.1485	-8369.7792
power	1	0.25	1	409	0.9844	0.1458	0	1	1.2518	0.0504	0.0176	0.0328	1.0378	0.1471	-8399.9104
power	1	0.25	1	410	1.2559	0.1458	0	1	1.2204	0.0506	0.1303	0.0325	0.7637	0.1443	-8318.4874
power	1	0.25	1	411	1.3188	0.1469	0	1	1.2068	0.0496	0.057	0.0326	0.7251	0.1448	-8371.2737
power	1	0.25	1	412	1.2067	0.1433	0	1	1.2251	0.0497	0.0949	0.032	0.7514	0.142	-8288.8695
power	1	0.25	1	413	1.0451	0.1429	0	1	1.2287	0.0499	0.0404	0.0325	0.949	0.1445	-8307.4612
power	1	0.25	1	414	1.3873	0.1449	0	1	1.2524	0.0513	0.0914	0.0324	0.5801	0.1421	-8309.1029
power	1	0.25	1	415	1.1852	0.1503	0	1	1.2705	0.0525	0.0866	0.0333	0.8775	0.1501	-8429.5539
power	1	0.25	1	416	1.5005	0.142	0	1	1.2272	0.0499	0.1755	0.0325	0.4767	0.1382	-8281.8841
power	1	0.25	1	417	1.1344	0.1427	0	1	1.2445	0.0504	0.0481	0.0319	0.8173	0.1419	-8314.5651
power	1	0.25	1	418	1.0522	0.1489	0	1	1.3966	0.0542	0.1147	0.0345	0.9408	0.1498	-8476.1738
power	1	0.25	1	419	1.1038	0.1463	0	1	1.2714	0.0505	0.1654	0.0327	0.8684	0.1465	-8361.4563
power	1	0.25	1	420	0.9177	0.1475	0	1	1.2293	0.0502	0.1459	0.0321	1.0927	0.1501	-8338.8311
power	1	0.25	1	421	1.1357	0.1459	0	1	1.2502	0.0501	0.1104	0.033	0.8781	0.1464	-8389.4978
power	1	0.25	1	422	1.0476	0.1471	0	1	1.1839	0.0496	0.0823	0.0325	1.034	0.1492	-8348.5675
power	1	0.25	1	423	1.0469	0.1423	0	1	1.2602	0.0499	0.0713	0.0326	0.9279	0.1438	-8374.2161
power	1	0.25	1	424	1.0276	0.149	0	1	1.2007	0.0499	0.0421	0.0327	1.0602	0.1516	-8386.7076
power	1	0.25	1	425	0.7834	0.1462	0	1	1.3337	0.0529	0.0222	0.0337	1.2328	0.1504	-8419.0566
power	1	0.25	1	426	1.0606	0.1445	0	1	1.2958	0.0508	0.0755	0.0328	0.8865	0.1448	-8363.9808
power	1	0.25	1	427	0.9487	0.14	0	1	1.3031	0.0511	0.1192	0.033	1.0121	0.142	-8352.7627
power	1	0.25	1	428	1.0396	0.1432	0	1	1.2498	0.05	0.1046	0.0321	0.9014	0.1437	-8284.9164
power	1	0.25	1	429	0.7977	0.1414	0	1	1.2509	0.0494	0.1511	0.0326	1.1853	0.146	-8340.3686
power	1	0.25	1	430	0.9545	0.1445	0	1	1.2674	0.0504	0.1037	0.0326	1.0168	0.1469	-8334.0646
power	1	0.25	1	431	1.2491	0.1431	0	1	1.3088	0.0526	0.1072	0.033	0.7072	0.1414	-8336.1677
power	1	0.25	1	432	1.0273	0.1504	0	1	1.1974	0.0496	0.1147	0.0328	1.064	0.1525	-8391.7919
power	1	0.25	1	433	1.1505	0.1483	0	1	1.2191	0.0501	0.0778	0.0324	0.8714	0.149	-8354.5656
power	1	0.25	1	434	0.9598	0.1458	0	1	1.1706	0.0496	0.116	0.0319	1.1078	0.1482	-8324.1922
power	1	0.25	1	435	1.0648	0.1446	0	1	1.3134	0.0524	0.1007	0.0327	0.8725	0.1446	-8334.3282
power	1	0.25	1	436	0.979	0.1397	0	1	1.3384	0.0516	0.1396	0.0332	0.9256	0.1409	-8297.7919
power	1	0.25	1	437	0.9731	0.1458	0	1	1.2398	0.0497	0.1095	0.0325	1.0357	0.1474	-8395.3341
power	1	0.25	1	438	0.8523	0.1469	0	1	1.298	0.0514	0.0999	0.0331	1.1661	0.1502	-8448.403
power	1	0.25	1	439	1.1991	0.1469	0	1	1.1894	0.0494	0.09	0.032	0.8277	0.1461	-8353.4916
power	1	0.25	1	440	0.9919	0.1408	0	1	1.3098	0.051	0.0853	0.033	0.9194	0.1424	-8271.2843
power	1	0.25	1	441	0.7737	0.1491	0	1	1.3154	0.052	0.0907	0.0336	1.2665	0.1535	-8461.658
power	1	0.25	1	442	1.0206	0.1453	0	1	1.1958	0.0501	0.1153	0.0322	1.0245	0.1471	-8316.1211
power	1	0.25	1	443	1.0491	0.1463	0	1	1.2733	0.0514	0.0756	0.0328	0.9364	0.1472	-8346.0373
power	1	0.25	1	444	1.0536	0.1441	0	1	1.2197	0.0495	0.1292	0.0319	0.9181	0.145	-8283.771
power	1	0.25	1	445	0.9358	0.144	0	1	1.2532	0.0495	0.0838	0.0323	1.0266	0.1462	-8338.4397
power	1	0.25	1	446	1.1612	0.1418	0	1	1.2266	0.0494	0.0953	0.032	0.787	0.1411	-8263.8395
power	1	0.25	1	447	0.9684	0.146	0	1	1.3045	0.0516	0.0977	0.0329	0.994	0.1483	-8367.4578
power	1	0.25	1	448	0.9806	0.1436	0	1	1.2836	0.0516	0.0972	0.0328	0.9965	0.1452	-8341.654
power	1	0.25	1	449	0.943	0.1443	0	1	1.2312	0.0506	0.1068	0.0324	1.0864	0.1464	-8346.3073
power	1	0.25	1	450	0.9996	0.1461	0	1	1.326	0.052	0.0987	0.0334	0.9676	0.1484	-8381.2764
power	1	0.25	1	451	0.6898	0.1444	0	1	1.3649	0.0527	0.101	0.0332	1.2537	0.1495	-8399.0286
power	1	0.25	1	452	0.9189	0.1417	0	1	1.2646	0.0502	0.0449	0.0322	1.0353	0.1441	-8335.561
power	1	0.25	1	453	1.0292	0.1405	0	1	1.2269	0.0493	0.1623	0.0319	0.9233	0.141	-8280.0301
power	1	0.25	1	454	1.2244	0.1418	0	1	1.2486	0.0502	0.0715	0.0317	0.6757	0.1402	-8238.1341
power	1	0.25	1	455	0.7901	0.1425	0	1	1.3077	0.0514	0.1176	0.0328	1.1726	0.1466	-8355.2817
power	1	0.25	1	456	1.0191	0.1396	0	1	1.2975	0.0507	0.1036	0.0325	0.8992	0.1415	-8322.4742
power	1	0.25	1	457	1.1325	0.1442	0	1	1.2422	0.0502	0.1488	0.0329	0.8822	0.1446	-8351.973
power	1	0.25	1	458	0.8536	0.1412	0	1	1.3401	0.0515	0.1256	0.0329	1.0409	0.1447	-8338.6766
power	1	0.25	1	459	0.8941	0.1454	0	1	1.2164	0.0495	0.0638	0.0319	1.0958	0.148	-8314.8745
power	1	0.25	1	460	0.7997	0.1413	0	1	1.2955	0.051	0.0926	0.0324	1.119	0.1448	-8267.4167
power	1	0.25	1	461	1.2237	0.1472	0	1	1.2068	0.0501	0.1045	0.0325	0.8195	0.1471	-8348.2516
power	1	0.25	1	462	0.7125	0.1446	0	1	1.3102	0.0512	0.0928	0.033	1.2705	0.1499	-8402.7687
power	1	0.25	1	463	0.866	0.1451	0	1	1.2052	0.0492	0.113	0.0322	1.1704	0.1493	-8354.943
power	1	0.25	1	464	1.1883	0.142	0	1	1.2613	0.0496	0.0675	0.0321	0.7197	0.1407	-8307.2919
power	1	0.25	1	465	1.1792	0.1448	0	1	1.1879	0.0487	0.1076	0.0323	0.8282	0.144	-8279.2962
power	1	0.25	1	466	0.9916	0.1445	0	1	1.2782	0.0509	0.0394	0.033	0.9932	0.1463	-8356.9928
power	1	0.25	1	467	1.0603	0.1458	0	1	1.1975	0.0491	0.103	0.0324	0.9749	0.1468	-8325.6438
power	1	0.25	1	468	0.8399	0.1409	0	1	1.3006	0.051	0.1246	0.0322	1.0677	0.1441	-8289.8477
power	1	0.25	1	469	1.165	0.1483	0	1	1.2763	0.0517	0.1226	0.0333	0.8604	0.1482	-8391.355
power	1	0.25	1	470	0.9941	0.1439	0	1	1.277	0.0497	0.1059	0.0326	0.9466	0.1453	-8354.6884
power	1	0.25	1	471	1.239	0.1498	0	1	1.3326	0.0533	0.1056	0.0339	0.7721	0.1489	-8435.8804
power	1	0.25	1	472	0.7936	0.1475	0	1	1.351	0.0529	0.0896	0.0337	1.2171	0.1517	-8471.091
power	1	0.25	1	473	1.1434	0.1479	0	1	1.2496	0.0499	0.0546	0.0331	0.8706	0.1482	-8382.4442
power	1	0.25	1	474	1.1063	0.1472	0	1	1.2132	0.0498	0.0944	0.0325	0.9095	0.1476	-8308.3746
power	1	0.25	1	475	0.9851	0.1442	0	1	1.2691	0.0507	0.0575	0.0325	0.975	0.1461	-8321.6488
power	1	0.25	1	476	0.8471	0.1414	0	1	1.3037	0.0505	0.0947	0.0329	1.0812	0.1444	-8321.7206
power	1	0.25	1	477	0.8652	0.1462	0	1	1.2454	0.0496	0.0621	0.0325	1.1357	0.1493	-8372.9441
power	1	0.25	1	478	1.0475	0.1526	0	1	1.1888	0.0501	0.0783	0.0329	1.0891	0.1553	-8442.4414
power	1	0.25	1	479	0.8386	0.1465	0	1	1.2857	0.0521	0.1168	0.0333	1.1991	0.1516	-8374.4938
power	1	0.25	1	480	1.0838	0.1446	0	1	1.1548	0.0483	0.1262	0.032	0.9636	0.1462	-8295.6084
power	1	0.25	1	481	0.9932	0.1469	0	1	1.2094	0.0489	0.0865	0.0318	0.9892	0.148	-8319.2483
power	1	0.25	1	482	0.9593	0.1428	0	1	1.3126	0.051	0.1301	0.0332	0.9943	0.1448	-8369.8108
power	1	0.25	1	483	1.1745	0.1461	0	1	1.2054	0.0495	0.0769	0.0325	0.8597	0.1456	-8351.4542
power	1	0.25	1	484	0.8555	0.1415	0	1	1.2641	0.0496	0.0371	0.0323	1.0756	0.1445	-8287.6452
power	1	0.25	1	485	1.1063	0.1449	0	1	1.2589	0.0506	0.1265	0.0327	0.8828	0.1456	-8350.0902
power	1	0.25	1	486	0.9485	0.145	0	1	1.2532	0.0508	0.1094	0.0323	1.0469	0.1469	-8352.4054
power	1	0.25	1	487	1.2125	0.1436	0	1	1.2478	0.0505	0.0935	0.0325	0.7572	0.1424	-8312.5108
power	1	0.25	1	488	1.1723	0.1403	0	1	1.2638	0.051	0.1025	0.0326	0.7887	0.14	-8293.5726
power	1	0.25	1	489	0.9957	0.1464	0	1	1.341	0.0528	0.057	0.0331	0.9686	0.1475	-8422.2164
power	1	0.25	1	490	1.1927	0.1449	0	1	1.1799	0.0491	0.0843	0.032	0.8395	0.1443	-8325.8499
power	1	0.25	1	491	1.1824	0.1464	0	1	1.2391	0.0511	0.1248	0.0329	0.8568	0.1454	-8376.5272
power	1	0.25	1	492	0.8482	0.1466	0	1	1.2518	0.0502	0.1122	0.0325	1.1544	0.1508	-8359.7395
power	1	0.25	1	493	1.1856	0.1506	0	1	1.2904	0.0519	0.0922	0.0337	0.8673	0.1504	-8462.6298
power	1	0.25	1	494	1.313	0.1483	0	1	1.2288	0.0502	0.0734	0.0326	0.6871	0.1457	-8328.6837
power	1	0.25	1	495	1.0663	0.1434	0	1	1.3116	0.0512	0.0767	0.0329	0.8602	0.1441	-8341.0876
power	1	0.25	1	496	0.9789	0.1471	0	1	1.255	0.051	0.1316	0.0333	1.0908	0.1503	-8415.0597
power	1	0.25	1	497	0.758	0.1447	0	1	1.2347	0.051	0.134	0.0328	1.2903	0.1495	-8298.6055
power	1	0.25	1	498	1.1062	0.1486	0	1	1.2144	0.0504	0.0539	0.0328	0.9505	0.1497	-8357.0602
power	1	0.25	1	499	1.1774	0.1505	0	1	1.2223	0.0503	0.1618	0.0324	0.8739	0.1495	-8414.1159
power	1	0.25	1	500	0.9626	0.1435	0	1	1.3146	0.0517	0.1092	0.0327	0.9795	0.1454	-8365.0711
