# Supplementary material for: Genotype–covariate correlation and interaction disentangled by a whole-genome multivariate reaction norm model
Source: Nat Commun. 2019 May 20;10:2239. doi: 10.1038/s41467-019-10128-w (PMC6527612; doi:10.1038/s41467-019-10128-w)
Supplement: Supplementary file 13 — Source Data [file 41467_2019_10128_MOESM13_ESM.zip › data/fs7/fs7_lrt_rnm.txt]

V1	V2	V3	V4	V5	lrt	pval_int
type1	1	0	0.25	1	3.03819999999905	0.775883742622677
type1	1	0	0.25	2	0.0709999999999127	-1.81350134378732
type1	1	0	0.25	3	0.818799999999101	-0.423537861949098
type1	1	0	0.25	4	0.0749999999989086	-1.78902267068336
type1	1	0	0.25	5	1.31680000000051	-0.0443290913699884
type1	1	0	0.25	6	0.868000000000393	-0.379690074189556
type1	1	0	0.25	7	1.52779999999984	0.0857160288351027
type1	1	0	0.25	8	2.59560000000056	0.603367788379411
type1	1	0	0.25	9	4.87119999999959	1.356027531815
type1	1	0	0.25	10	2.35679999999957	0.502179081407196
type1	1	0	0.25	11	0.101399999999558	-1.65034493714748
type1	1	0	0.25	12	0.32760000000053	-1.03177736440935
type1	1	0	0.25	13	0.474799999999959	-0.801834859946204
type1	1	0	0.25	14	0.978599999998551	-0.287291364244652
type1	1	0	0.25	15	4.71739999999954	1.3132874714189
type1	1	0	0.25	16	2.13760000000002	0.40314609897784
type1	1	0	0.25	17	3.56400000000031	0.960900069109406
type1	1	0	0.25	18	0.673200000001088	-0.56568037440939
type1	1	0	0.25	19	3.67519999999968	0.997755174368606
type1	1	0	0.25	20	1.93500000000131	0.305396926119595
type1	1	0	0.25	21	4.17739999999867	1.15596354815363
type1	1	0	0.25	22	0.61659999999938	-0.627074735643826
type1	1	0	0.25	23	0.615799999999581	-0.627971861223679
type1	1	0	0.25	24	0.271600000000035	-1.14077020387355
type1	1	0	0.25	25	0.575800000000527	-0.673975553946729
type1	1	0	0.25	26	0.688599999999497	-0.54963836759801
type1	1	0	0.25	27	0.413800000000265	-0.889381492662389
type1	1	0	0.25	28	0.595400000000154	-0.651146576139825
type1	1	0	0.25	29	2.61220000000139	0.610170576577005
type1	1	0	0.25	30	4.60139999999956	1.28047715502955
type1	1	0	0.25	31	6.60959999999977	1.79025389269889
type1	1	0	0.25	32	2.28920000000107	0.472314298856753
type1	1	0	0.25	33	3.8179999999993	1.04406118606207
type1	1	0	0.25	34	0.200399999999718	-1.30854930515843
type1	1	0	0.25	35	14.3073999999997	3.16255146349455
type1	1	0	0.25	36	11.9164000000001	2.79630120923031
type1	1	0	0.25	37	2.29420000000027	0.474543062571599
type1	1	0	0.25	38	3.82140000000072	1.04515024880017
type1	1	0	0.25	39	1.77559999999903	0.223533414629908
type1	1	0	0.25	40	1.09380000000056	-0.198674029877641
type1	1	0	0.25	41	0.828199999999924	-0.41501586241787
type1	1	0	0.25	42	2.18459999999868	0.424929362962032
type1	1	0	0.25	43	2.1955999999991	0.429982443323868
type1	1	0	0.25	44	1.24880000000121	-0.089311145656742
type1	1	0	0.25	45	0.787399999999252	-0.452529999684867
type1	1	0	0.25	46	0.727799999998751	-0.509961227674286
type1	1	0	0.25	47	0.104999999999563	-1.6338452041262
type1	1	0	0.25	48	1.3783999999996	-0.00495685381987849
type1	1	0	0.25	49	0.982600000001185	-0.284093138172325
type1	1	0	0.25	50	2.21839999999975	0.440402758373553
type1	1	0	0.25	51	0.966599999999744	-0.296942438144389
type1	1	0	0.25	52	2.33140000000094	0.491024972530886
type1	1	0	0.25	53	0.861800000000585	-0.385115020192837
type1	1	0	0.25	54	0.880599999998594	-0.368750744042305
type1	1	0	0.25	55	0.602200000001176	-0.643357024035004
type1	1	0	0.25	56	1.35980000000018	-0.0167141147350703
type1	1	0	0.25	57	0.169199999998455	-1.39757585085873
type1	1	0	0.25	58	1.15179999999964	-0.156545984664268
type1	1	0	0.25	59	0.483399999999165	-0.790190470427504
type1	1	0	0.25	60	5.72400000000016	1.57911939236967
type1	1	0	0.25	61	0.337999999999738	-1.01316324517229
type1	1	0	0.25	62	0.980999999999767	-0.285371310631973
type1	1	0	0.25	63	1.27679999999964	-0.0705869893611623
type1	1	0	0.25	64	0.165200000001278	-1.40992687088169
type1	1	0	0.25	65	0.151400000000649	-1.4544867161329
type1	1	0	0.25	66	0.88379999999961	-0.365990488870614
type1	1	0	0.25	67	2.95619999999872	0.745215883555798
type1	1	0	0.25	68	0.00939999999900465	-2.59795989701186
type1	1	0	0.25	69	1.02620000000024	-0.249820519966849
type1	1	0	0.25	70	5.57140000000072	1.54077404860849
type1	1	0	0.25	71	0.0181999999986147	-2.36320917017181
type1	1	0	0.25	72	3.08860000000095	0.794468940496518
type1	1	0	0.25	73	2.45559999999932	0.544826779930933
type1	1	0	0.25	74	6.66619999999966	1.80315015270135
type1	1	0	0.25	75	2.98360000000139	0.755523897104597
type1	1	0	0.25	76	5.60260000000017	1.54866562314684
type1	1	0	0.25	77	6.20980000000054	1.69720451160263
type1	1	0	0.25	78	1.57979999999952	0.115838718585034
type1	1	0	0.25	79	1.09239999999954	-0.199710221825849
type1	1	0	0.25	80	0.768200000000434	-0.470674264637694
type1	1	0	0.25	81	3.82999999999993	1.04790220738055
type1	1	0	0.25	82	2.09520000000157	0.383219235725783
type1	1	0	0.25	83	2.11779999999999	0.393873761806613
type1	1	0	0.25	84	2.71939999999995	0.653435477229672
type1	1	0	0.25	85	3.43159999999989	0.916052013719335
type1	1	0	0.25	86	4.84019999999873	1.34748074267255
type1	1	0	0.25	87	3.3088000000007	0.873457997392936
type1	1	0	0.25	88	1.94340000000011	0.309582732847898
type1	1	0	0.25	89	0.428599999999278	-0.867281909338589
type1	1	0	0.25	90	1.48279999999977	0.0590744026079392
type1	1	0	0.25	91	1.65359999999964	0.157445498457519
type1	1	0	0.25	92	0.106600000000981	-1.62666193352578
type1	1	0	0.25	93	2.40440000000126	0.522870138987387
type1	1	0	0.25	94	0.353599999998551	-0.986056709175646
type1	1	0	0.25	95	0.223599999999351	-1.24930420222922
type1	1	0	0.25	96	1.8791999999994	0.277275936297695
type1	1	0	0.25	97	0.924000000000888	-0.33191251485093
type1	1	0	0.25	98	6.56159999999909	1.77926496190694
type1	1	0	0.25	99	0.916999999999462	-0.337768782091916
type1	1	0	0.25	100	1.1887999999999	-0.130446986131926
type1	1	0	0.25	101	6.99800000000141	1.877459144706
type1	1	0	0.25	102	7.51020000000062	1.98813988424314
type1	1	0	0.25	103	4.85399999999936	1.35128960906032
type1	1	0	0.25	104	0.479800000000978	-0.795045656344563
type1	1	0	0.25	105	5.96559999999954	1.63857584808781
type1	1	0	0.25	106	2.28160000000025	0.468920394728793
type1	1	0	0.25	107	2.5010000000002	0.56404550958626
type1	1	0	0.25	108	2.58640000000014	0.599585296142435
type1	1	0	0.25	109	2.04320000000007	0.358409478764566
type1	1	0	0.25	110	0.465000000000146	-0.815300187801518
type1	1	0	0.25	111	4.99159999999938	1.38890723157126
type1	1	0	0.25	112	0.454799999999523	-0.829545423712516
type1	1	0	0.25	113	1.52980000000025	0.0868875026526632
type1	1	0	0.25	114	5.85020000000077	1.61036291597261
type1	1	0	0.25	115	3.33699999999953	0.883327599067022
type1	1	0	0.25	116	0.104400000000169	-1.63656229252671
type1	1	0	0.25	117	0.0108000000000175	-2.55004529549732
type1	1	0	0.25	118	1.97340000000077	0.324433528642909
type1	1	0	0.25	119	0.697400000000926	-0.540589669187354
type1	1	0	0.25	120	1.08979999999974	-0.201637074577055
type1	1	0	0.25	121	0.0734000000011292	-1.7986792260987
type1	1	0	0.25	122	1.97900000000118	0.327188852603768
type1	1	0	0.25	123	0.0756000000001222	-1.78544605184289
type1	1	0	0.25	124	5.28579999999965	1.4672456478946
type1	1	0	0.25	125	0.770399999999427	-0.468578594457567
type1	1	0	0.25	126	0.072200000000521	-1.80603846528025
type1	1	0	0.25	127	0.615999999999985	-0.627747498821408
type1	1	0	0.25	128	0.145999999998821	-1.4728245901765
type1	1	0	0.25	129	1.35159999999996	-0.0219328967317086
type1	1	0	0.25	130	1.04739999999947	-0.23352954878193
type1	1	0	0.25	131	1.51479999999901	0.078075641115901
type1	1	0	0.25	132	0.316600000000108	-1.05197140519214
type1	1	0	0.25	133	2.68659999999909	0.640317810324068
type1	1	0	0.25	134	1.06680000000051	-0.218825762179367
type1	1	0	0.25	135	0.955400000000736	-0.306027724230293
type1	1	0	0.25	136	0.363400000000183	-0.969497386961641
type1	1	0	0.25	137	7.21379999999954	1.92466185612465
type1	1	0	0.25	138	6.86040000000139	1.84690487513485
type1	1	0	0.25	139	2.36339999999836	0.505064382151057
type1	1	0	0.25	140	4.37800000000061	1.21580964793626
type1	1	0	0.25	141	0.365799999999581	-0.965494625639267
type1	1	0	0.25	142	1.03919999999925	-0.239802727417946
type1	1	0	0.25	143	0.781799999998839	-0.457788490981626
type1	1	0	0.25	144	3.31819999999971	0.876753824799108
type1	1	0	0.25	145	0.909399999998641	-0.344163489369393
type1	1	0	0.25	146	1.25200000000041	-0.0871564810776009
type1	1	0	0.25	147	4.27379999999903	1.18494225777598
type1	1	0	0.25	148	5.15400000000045	1.43249106037045
type1	1	0	0.25	149	2.19200000000092	0.428330564902015
type1	1	0	0.25	150	3.95039999999972	1.08602682255039
type1	1	0	0.25	151	1.82180000000153	0.247754669028642
type1	1	0	0.25	152	6.51740000000063	1.7691030994449
type1	1	0	0.25	153	3.27219999999943	0.860567879237511
type1	1	0	0.25	154	0.477999999999156	-0.797483580238827
type1	1	0	0.25	155	2.05379999999968	0.363500822413284
type1	1	0	0.25	156	1.34519999999975	-0.0260213957625438
type1	1	0	0.25	157	0.761000000000422	-0.477563560090122
type1	1	0	0.25	158	7.82259999999951	2.05345024358948
type1	1	0	0.25	159	0.21140000000014	-1.27981283687469
type1	1	0	0.25	160	0.801800000001094	-0.439131934093273
type1	1	0	0.25	161	2.82480000000032	0.694903014065247
type1	1	0	0.25	162	1.2450000000008	-0.0918748324763042
type1	1	0	0.25	163	0.147000000000844	-1.46938752723699
type1	1	0	0.25	164	3.53260000000046	0.950361151447976
type1	1	0	0.25	165	2.19580000000133	0.43007416153016
type1	1	0	0.25	166	0.89259999999922	-0.358436730055043
type1	1	0	0.25	167	1.67840000000069	0.171142065785359
type1	1	0	0.25	168	4.40300000000025	1.22314706090277
type1	1	0	0.25	169	3.84979999999996	1.05422331001928
type1	1	0	0.25	170	1.96880000000056	0.322166297139314
type1	1	0	0.25	171	0.427800000001298	-0.868461477560553
type1	1	0	0.25	172	0.273600000000442	-1.13658760337613
type1	1	0	0.25	173	3.13400000000001	0.811043813911184
type1	1	0	0.25	174	4.22060000000056	1.16900106819882
type1	1	0	0.25	175	0.138000000000829	-1.5010344947449
type1	1	0	0.25	176	2.97099999999955	0.750791350614965
type1	1	0	0.25	177	0.976399999999558	-0.289054370907234
type1	1	0	0.25	178	7.52880000000005	1.99207313634246
type1	1	0	0.25	179	1.92220000000088	0.298994986691804
type1	1	0	0.25	180	1.44419999999991	0.0357743351832335
type1	1	0	0.25	181	0.433600000000297	-0.859947365526076
type1	1	0	0.25	182	1.21080000000075	-0.115198334328128
type1	1	0	0.25	183	0.100600000001577	-1.65407732278535
type1	1	0	0.25	184	0.254000000000815	-1.17866234634907
type1	1	0	0.25	185	1.57599999999911	0.113660676141995
type1	1	0	0.25	186	3.48140000000058	0.933048052430609
type1	1	0	0.25	187	0.721199999999953	-0.516529976017442
type1	1	0	0.25	188	0.162599999999657	-1.41808534153269
type1	1	0	0.25	189	3.56159999999909	0.960096635966657
type1	1	0	0.25	190	0.393000000000029	-0.921484869021212
type1	1	0	0.25	191	4.46199999999953	1.24036096865723
type1	1	0	0.25	192	1.13940000000002	-0.165424645707578
type1	1	0	0.25	193	0.784999999999854	-0.454780295799036
type1	1	0	0.25	194	1.47179999999935	0.0524775334080199
type1	1	0	0.25	195	6.02139999999963	1.65209898761239
type1	1	0	0.25	196	6.13500000000022	1.6793969574869
type1	1	0	0.25	197	0.398999999999432	-0.912093388635995
type1	1	0	0.25	198	0.624399999998786	-0.618372673220366
type1	1	0	0.25	199	0.00339999999960128	-2.92931390351964
type1	1	0	0.25	200	4.47180000000117	1.24320646625976
type1	1	0	0.25	201	4.60080000000016	1.28030611931664
type1	1	0	0.25	202	4.17900000000009	1.15644792157248
type1	1	0	0.25	203	0.440800000000309	-0.84949791349505
type1	1	0	0.25	204	2.34259999999995	0.495953168216284
type1	1	0	0.25	205	1.8698000000004	0.272483531739202
type1	1	0	0.25	206	2.88540000000103	0.718291073289643
type1	1	0	0.25	207	2.93000000000029	0.735301355350122
type1	1	0	0.25	208	3.61679999999978	0.978489289529994
type1	1	0	0.25	209	1.86340000000018	0.269211309474479
type1	1	0	0.25	210	0.429799999999886	-0.865515698644069
type1	1	0	0.25	211	1.91279999999824	0.294275268896762
type1	1	0	0.25	212	3.56980000000112	0.962840280145997
type1	1	0	0.25	213	1.2567999999992	-0.0839316942892994
type1	1	0	0.25	214	4.25460000000021	1.1792034410883
type1	1	0	0.25	215	1.82899999999972	0.251491841676023
type1	1	0	0.25	216	0.161200000000463	-1.42252218932564
type1	1	0	0.25	217	0.506000000001222	-0.760318483002857
type1	1	0	0.25	218	0.752800000000207	-0.485467859942529
type1	1	0	0.25	219	0.632999999999811	-0.608870956045853
type1	1	0	0.25	220	1.38520000000062	-0.000685976844319375
type1	1	0	0.25	221	1.83839999999873	0.256355989628042
type1	1	0	0.25	222	0.661799999999857	-0.577730604060144
type1	1	0	0.25	223	3.35320000000138	0.888973257918105
type1	1	0	0.25	224	0.543999999999869	-0.712279884444071
type1	1	0	0.25	225	3.04999999999927	0.780252758349537
type1	1	0	0.25	226	0.49619999999959	-0.773145666136026
type1	1	0	0.25	227	1.36039999999957	-0.0163331116274621
type1	1	0	0.25	228	0.829000000001543	-0.41429382827478
type1	1	0	0.25	229	1.34200000000055	-0.0280707160852919
type1	1	0	0.25	230	0.463400000000547	-0.817518967536791
type1	1	0	0.25	231	1.23279999999977	-0.100142814966658
type1	1	0	0.25	232	1.80459999999948	0.23878635911677
type1	1	0	0.25	233	2.10100000000057	0.385960871230681
type1	1	0	0.25	234	0.357599999999366	-0.979255553953499
type1	1	0	0.25	235	1.51600000000144	0.0787827918157554
type1	1	0	0.25	236	0.484599999999773	-0.788578146197863
type1	1	0	0.25	237	2.64160000000084	0.622149819970415
type1	1	0	0.25	238	5.11520000000019	1.42215592962081
type1	1	0	0.25	239	3.83779999999933	1.05039479651558
type1	1	0	0.25	240	6.77100000000064	1.82685605220807
type1	1	0	0.25	241	1.871000000001	0.27309623171375
type1	1	0	0.25	242	1.50160000000142	0.0702714307579392
type1	1	0	0.25	243	2.73199999999997	0.658447150875471
type1	1	0	0.25	244	5.80819999999949	1.6000108637577
type1	1	0	0.25	245	3.35720000000038	0.890364561701988
type1	1	0	0.25	246	7.72760000000017	2.03375616615683
type1	1	0	0.25	247	0.178599999999278	-1.36945312468655
type1	1	0	0.25	248	0.32839999999851	-1.03032936437154
type1	1	0	0.25	249	1.72340000000077	0.195646788733517
type1	1	0	0.25	250	0.516599999999016	-0.746653039372776
type1	1	0	0.25	251	0.602000000000771	-0.643585192960664
type1	1	0	0.25	252	2.55040000000008	0.584698927658775
type1	1	0	0.25	253	6.38020000000142	1.73729276525092
type1	1	0	0.25	254	2.83719999999994	0.699714999870126
type1	1	0	0.25	255	2.51460000000043	0.569757986934245
type1	1	0	0.25	256	1.05839999999989	-0.225168856991931
type1	1	0	0.25	257	0.962600000000748	-0.300178494627546
type1	1	0	0.25	258	0.634000000000015	-0.607772320493688
type1	1	0	0.25	259	3.72060000000056	1.01259872070608
type1	1	0	0.25	260	2.36779999999999	0.50698496113381
type1	1	0	0.25	261	3.34760000000097	0.887023648727984
type1	1	0	0.25	262	3.81320000000051	1.04252264206837
type1	1	0	0.25	263	0.0977999999995518	-1.66733759622439
type1	1	0	0.25	264	2.53019999999924	0.576285610720611
type1	1	0	0.25	265	5.08420000000115	1.41386376015357
type1	1	0	0.25	266	0.827199999999721	-0.415919115956478
type1	1	0	0.25	267	3.52199999999903	0.94678997750137
type1	1	0	0.25	268	0.170399999999063	-1.39391657183771
type1	1	0	0.25	269	1.77720000000045	0.22437933780506
type1	1	0	0.25	270	0.769800000000032	-0.469149707873811
type1	1	0	0.25	271	1.76800000000003	0.219508206663474
type1	1	0	0.25	272	0.495199999999386	-0.77446526637594
type1	1	0	0.25	273	1.1297999999988	-0.172345356096818
type1	1	0	0.25	274	1.88819999999942	0.281849282755571
type1	1	0	0.25	275	0.640400000000227	-0.600771248627472
type1	1	0	0.25	276	2.72359999999935	0.655107713456075
type1	1	0	0.25	277	4.87640000000101	1.35745789098557
type1	1	0	0.25	278	0.364400000000387	-0.967827101341116
type1	1	0	0.25	279	3.47599999999875	0.931212631003507
type1	1	0	0.25	280	0.522999999999229	-0.738503980599392
type1	1	0	0.25	281	1.59239999999954	0.123035072761576
type1	1	0	0.25	282	0.876599999999598	-0.372211248567496
type1	1	0	0.25	283	0.799999999999272	-0.44079707963011
type1	1	0	0.25	284	5.52679999999964	1.52944613202015
type1	1	0	0.25	285	1.4982	0.0682536147900671
type1	1	0	0.25	286	0.871600000000399	-0.37655292771935
type1	1	0	0.25	287	3.72639999999956	1.01448675089037
type1	1	0	0.25	288	4.70939999999973	1.31104086501803
type1	1	0	0.25	289	6.61839999999938	1.79226331486659
type1	1	0	0.25	290	1.2497999999996	-0.0886373985218473
type1	1	0	0.25	291	0.895000000000437	-0.356385926422642
type1	1	0	0.25	292	0.631999999999607	-0.609970877004781
type1	1	0	0.25	293	0.432199999999284	-0.861994516660865
type1	1	0	0.25	294	2.59259999999995	0.602135332908146
type1	1	0	0.25	295	8.40699999999924	2.17159309797487
type1	1	0	0.25	296	0.435600000000704	-0.857031575646495
type1	1	0	0.25	297	3.34999999999854	0.887859450680593
type1	1	0	0.25	298	0.945999999999913	-0.313711905518309
type1	1	0	0.25	299	1.06580000000031	-0.219579030507687
type1	1	0	0.25	300	1.19640000000072	-0.125157040195127
type1	1	0	0.25	301	2.80760000000009	0.688205553349199
type1	1	0	0.25	302	0.393199999998615	-0.921170055376566
type1	1	0	0.25	303	0.936600000000908	-0.32145098843079
type1	1	0	0.25	304	1.18139999999948	-0.135620602909651
type1	1	0	0.25	305	1.53839999999946	0.0919128851374385
type1	1	0	0.25	306	1.25	-0.088502694350726
type1	1	0	0.25	307	0.0428000000010798	-2.03011068778019
type1	1	0	0.25	308	8.39739999999983	2.16969225081159
type1	1	0	0.25	309	1.27579999999944	-0.0712507432313366
type1	1	0	0.25	310	5.44860000000153	1.50944851774451
type1	1	0	0.25	311	0.0421999999998661	-2.03592482217512
type1	1	0	0.25	312	3.80680000000029	1.04046934524636
type1	1	0	0.25	313	2.70199999999932	0.646489646811936
type1	1	0	0.25	314	0.893200000000434	-0.357923657355943
type1	1	0	0.25	315	0.354199999999764	-0.985032761989945
type1	1	0	0.25	316	1.26240000000143	-0.0801803079822951
type1	1	0	0.25	317	0.817799999998897	-0.424448624125705
type1	1	0	0.25	318	4.1921999999995	1.16043957576495
type1	1	0	0.25	319	2.59159999999974	0.601724306937758
type1	1	0	0.25	320	2.31099999999969	0.482008236787609
type1	1	0	0.25	321	1.70139999999992	0.183721817468523
type1	1	0	0.25	322	2.57799999999952	0.596124013561567
type1	1	0	0.25	323	0.329600000000937	-1.02816248836207
type1	1	0	0.25	324	1.47519999999895	0.0545201837295045
type1	1	0	0.25	325	3.27900000000045	0.862969724358475
type1	1	0	0.25	326	1.95299999999952	0.314351644099843
type1	1	0	0.25	327	9.1166000000012	2.30870927826495
type1	1	0	0.25	328	0.156799999998839	-1.43667285868702
type1	1	0	0.25	329	1.58619999999974	0.119498902128533
type1	1	0	0.25	330	0.453199999999924	-0.831801900019489
type1	1	0	0.25	331	5.03739999999925	1.40128607185223
type1	1	0	0.25	332	1.40240000000085	0.0100523532125998
type1	1	0	0.25	333	2.63320000000022	0.618736112861552
type1	1	0	0.25	334	0.281199999999444	-1.1209093602655
type1	1	0	0.25	335	0.958800000000338	-0.303261671243017
type1	1	0	0.25	336	1.06159999999909	-0.222748243016559
type1	1	0	0.25	337	0.32839999999851	-1.03032936437154
type1	1	0	0.25	338	0.0282000000006519	-2.19725665908041
type1	1	0	0.25	339	2.22199999999975	0.442041557804775
type1	1	0	0.25	340	1.49439999999959	0.0659946749475945
type1	1	0	0.25	341	4.38320000000022	1.21733797869846
type1	1	0	0.25	342	0.244399999999587	-1.20021130227174
type1	1	0	0.25	343	1.42480000000069	0.02390130620556
type1	1	0	0.25	344	2.00360000000001	0.339231013502083
type1	1	0	0.25	345	7.47639999999956	1.98097748964906
type1	1	0	0.25	346	0.0298000000002503	-2.17568144537213
type1	1	0	0.25	347	0.171200000000681	-1.39148859623943
type1	1	0	0.25	348	1.85419999999976	0.264494173773476
type1	1	0	0.25	349	0.623400000000402	-0.619483803175575
type1	1	0	0.25	350	6.05140000000029	1.65933808291905
type1	1	0	0.25	351	0.993199999998978	-0.275662562493469
type1	1	0	0.25	352	1.8732	0.274218826785184
type1	1	0	0.25	353	0.449399999999514	-0.837185367873742
type1	1	0	0.25	354	0.521199999999226	-0.740788295956859
type1	1	0	0.25	355	2.70679999999993	0.648408644088402
type1	1	0	0.25	356	0.53400000000147	-0.724671053948151
type1	1	0	0.25	357	0.283799999999246	-1.11562203940536
type1	1	0	0.25	358	0.827800000000934	-0.415377068968079
type1	1	0	0.25	359	1.21199999999953	-0.114372201095317
type1	1	0	0.25	360	0.867799999999988	-0.379864635170621
type1	1	0	0.25	361	2.00059999999939	0.337767785821083
type1	1	0	0.25	362	0.0504000000000815	-1.96193320869911
type1	1	0	0.25	363	0.844399999999951	-0.400491981029645
type1	1	0	0.25	364	0.419599999999264	-0.880650083424979
type1	1	0	0.25	365	2.32320000000072	0.487406895284766
type1	1	0	0.25	366	0.784800000001269	-0.454968046301982
type1	1	0	0.25	367	0.937400000000707	-0.320790181098632
type1	1	0	0.25	368	0.809999999999491	-0.431580438486115
type1	1	0	0.25	369	2.05760000000009	0.365321739887217
type1	1	0	0.25	370	1.73619999999937	0.202537394222174
type1	1	0	0.25	371	0.101000000000568	-1.6522080662972
type1	1	0	0.25	372	4.54500000000007	1.26433881245446
type1	1	0	0.25	373	1.38940000000002	0.00194466153869894
type1	1	0	0.25	374	0.891400000000431	-0.359463620834252
type1	1	0	0.25	375	2.52599999999984	0.574530778164953
type1	1	0	0.25	376	5.16160000000127	1.43450985740261
type1	1	0	0.25	377	2.5033999999996	0.565055073727702
type1	1	0	0.25	378	0.405000000000655	-0.902809450078256
type1	1	0	0.25	379	2.59040000000095	0.601230938677081
type1	1	0	0.25	380	0.668600000000879	-0.570524509584998
type1	1	0	0.25	381	0.62960000000021	-0.612615953940806
type1	1	0	0.25	382	0.117200000000594	-1.58120074356023
type1	1	0	0.25	383	1.7450000000008	0.207254691209566
type1	1	0	0.25	384	3.52400000000125	0.94746430693719
type1	1	0	0.25	385	1.50619999999981	0.0729964184013918
type1	1	0	0.25	386	0.749200000000201	-0.48895790245008
type1	1	0	0.25	387	1.17519999999968	-0.13997282171955
type1	1	0	0.25	388	1.1273999999994	-0.174082012681775
type1	1	0	0.25	389	0.0630000000001019	-1.86616640933789
type1	1	0	0.25	390	3.58300000000054	0.967248475453459
type1	1	0	0.25	391	0.588999999999942	-0.658538591964259
type1	1	0	0.25	392	0.851999999998952	-0.393747706797375
type1	1	0	0.25	393	2.64600000000064	0.623935121163301
type1	1	0	0.25	394	0.741799999999785	-0.496170530016781
type1	1	0	0.25	395	3.42839999999887	0.914954535082723
type1	1	0	0.25	396	2.39640000000145	0.519411663631045
type1	1	0	0.25	397	0.059400000000096	-1.89173289439956
type1	1	0	0.25	398	1.44880000000012	0.0385734105906564
type1	1	0	0.25	399	0.780399999999645	-0.459107394765115
type1	1	0	0.25	400	0.803599999999278	-0.437469501573779
type1	1	0	0.25	401	1.70439999999871	0.185354102627827
type1	1	0	0.25	402	1.35460000000057	-0.0200210418670945
type1	1	0	0.25	403	0.992599999999584	-0.276138045673533
type1	1	0	0.25	404	1.60839999999916	0.132117340994876
type1	1	0	0.25	405	0.00360000000000582	-2.91151885886635
type1	1	0	0.25	406	1.82439999999951	0.249105353762215
type1	1	0	0.25	407	0.931200000000899	-0.325922058810105
type1	1	0	0.25	408	0.539800000000469	-0.717463212201444
type1	1	0	0.25	409	2.97419999999875	0.751994494406281
type1	1	0	0.25	410	0.647000000000844	-0.593605376514344
type1	1	0	0.25	411	1.78639999999905	0.22923340628265
type1	1	0	0.25	412	1.8112000000001	0.242234497737969
type1	1	0	0.25	413	2.58220000000074	0.597855576702324
type1	1	0	0.25	414	2.15660000000025	0.411990129319416
type1	1	0	0.25	415	0.858799999999974	-0.387750114696122
type1	1	0	0.25	416	3.48440000000119	0.934066947264377
type1	1	0	0.25	417	0.423399999999674	-0.874979328761793
type1	1	0	0.25	418	0.528800000000047	-0.731183336986425
type1	1	0	0.25	419	0.606200000000172	-0.638805423412213
type1	1	0	0.25	420	0.00519999999960419	-2.79479609920239
type1	1	0	0.25	421	0.911599999999453	-0.342308452899427
type1	1	0	0.25	422	0.121000000001004	-1.5657273439407
type1	1	0	0.25	423	0.00379999999859137	-2.894602262413
type1	1	0	0.25	424	2.14619999999923	0.407155646914854
type1	1	0	0.25	425	1.95620000000054	0.315937779447429
type1	1	0	0.25	426	0.732999999998356	-0.504816498095836
type1	1	0	0.25	427	0.0164000000004307	-2.40138944870628
type1	1	0	0.25	428	1.88279999999941	0.279107043320597
type1	1	0	0.25	429	3.18039999999928	0.827824916927533
type1	1	0	0.25	430	0.425199999999677	-0.872306722325004
type1	1	0	0.25	431	0.130800000000818	-1.52758915007984
type1	1	0	0.25	432	1.29259999999886	-0.0601475085216896
type1	1	0	0.25	433	0.657199999999648	-0.582636339272715
type1	1	0	0.25	434	0.671800000000076	-0.567152087875451
type1	1	0	0.25	435	4.51479999999901	1.25564613115217
type1	1	0	0.25	436	1.84779999999955	0.261203359851528
type1	1	0	0.25	437	1.9405999999999	0.308188818125176
type1	1	0	0.25	438	0.627999999998792	-0.614383489160371
type1	1	0	0.25	439	0.286799999999857	-1.10956823234553
type1	1	0	0.25	440	3.8127999999997	1.04239437484449
type1	1	0	0.25	441	2.85480000000098	0.706521527544478
type1	1	0	0.25	442	0.421599999999671	-0.877660614592918
type1	1	0	0.25	443	0.501800000000003	-0.765792723315229
type1	1	0	0.25	444	4.05420000000049	1.11831169469535
type1	1	0	0.25	445	1.21880000000056	-0.109701582722692
type1	1	0	0.25	446	3.17019999999866	0.824149532316658
type1	1	0	0.25	447	2.45600000000013	0.544997124016124
type1	1	0	0.25	448	0.748199999999997	-0.489929531648178
type1	1	0	0.25	449	1.67759999999907	0.170702402003867
type1	1	0	0.25	450	1.26359999999841	-0.0793779534403776
type1	1	0	0.25	451	0.00679999999920256	-2.70704756265982
type1	1	0	0.25	452	10.1368000000002	2.49530303772767
type1	1	0	0.25	453	0.747799999999188	-0.490318448927388
type1	1	0	0.25	454	4.11659999999938	1.1374704955943
type1	1	0	0.25	455	0.970400000000154	-0.293877043299973
type1	1	0	0.25	456	0.463399999998728	-0.817518967539316
type1	1	0	0.25	457	2.5655999999999	0.591000971826445
type1	1	0	0.25	458	2.11099999999897	0.390675988915197
type1	1	0	0.25	459	0.594600000000355	-0.652067335682735
type1	1	0	0.25	460	3.58719999999994	0.9686489181613
type1	1	0	0.25	461	3.28880000000026	0.866425600072055
type1	1	0	0.25	462	0.868000000000393	-0.379690074189556
type1	1	0	0.25	463	2.8768	0.714991504086582
type1	1	0	0.25	464	1.01319999999942	-0.259929023728929
type1	1	0	0.25	465	0.0151999999998225	-2.42895561295114
type1	1	0	0.25	466	0.741399999998976	-0.496561896969237
type1	1	0	0.25	467	3.34020000000055	0.884444177917525
type1	1	0	0.25	468	1.01519999999982	-0.258367881689354
type1	1	0	0.25	469	0.659600000000864	-0.580073675755461
type1	1	0	0.25	470	5.40940000000046	1.49935802820131
type1	1	0	0.25	471	2.47500000000036	0.553067533617495
type1	1	0	0.25	472	2.09180000000015	0.381609713449045
type1	1	0	0.25	473	6.88820000000123	1.85310731546936
type1	1	0	0.25	474	0.747400000000198	-0.4907075181964
type1	1	0	0.25	475	1.10840000000098	-0.187923533298711
type1	1	0	0.25	476	1.53060000000005	0.0873557975344365
type1	1	0	0.25	477	0.102000000000771	-1.64756163332283
type1	1	0	0.25	478	2.1877999999997	0.426401091794453
type1	1	0	0.25	479	5.6200000000008	1.55305504478153
type1	1	0	0.25	480	0.604000000001179	-0.641306033117905
type1	1	0	0.25	481	1.8682000000008	0.271666185598943
type1	1	0	0.25	482	2.66299999999865	0.630814707636146
type1	1	0	0.25	483	3.74439999999959	1.02033433464054
type1	1	0	0.25	484	0.403000000000247	-0.905892329116228
type1	1	0	0.25	485	0.597400000000562	-0.648848695664787
type1	1	0	0.25	486	0.119599999999991	-1.57138094511248
type1	1	0	0.25	487	0.41479999999865	-0.887869438663612
type1	1	0	0.25	488	0.176799999999275	-1.37474437467714
type1	1	0	0.25	489	1.08460000000014	-0.205500564840183
type1	1	0	0.25	490	0.221199999999953	-1.25519933214053
type1	1	0	0.25	491	2.24200000000019	0.451114044601174
type1	1	0	0.25	492	1.31139999999868	-0.0478411523620465
type1	1	0	0.25	493	4.23000000000138	1.17182685336005
type1	1	0	0.25	494	0.129399999999805	-1.53289085936476
type1	1	0	0.25	495	0.400799999999435	-0.909297049813853
type1	1	0	0.25	496	0.180000000000291	-1.36536732134917
type1	1	0	0.25	497	0.288400000001275	-1.10635978529805
type1	1	0	0.25	498	0.824599999999919	-0.418271283498271
type1	1	0	0.25	499	1.58060000000114	0.116296796348894
type1	1	0	0.25	500	4.17979999999989	1.156690064704
type1	1	0	1	1	5.67360000000008	1.56652459578364
type1	1	0	1	2	3.44179999999869	0.919545875626817
type1	1	0	1	3	3.47639999999956	0.931348650430277
type1	1	0	1	4	2.41539999999986	0.527613177488211
type1	1	0	1	5	0.540800000000672	-0.716226353802254
type1	1	0	1	6	1.55760000000009	0.103063142274009
type1	1	0	1	7	1.85899999999856	0.266957254323897
type1	1	0	1	8	1.80979999999909	0.24150378584762
type1	1	0	1	9	1.89600000000064	0.285800978032276
type1	1	0	1	10	1.35699999999997	-0.0184936743601035
type1	1	0	1	11	1.4997999999996	0.0692035674334952
type1	1	0	1	12	2.50040000000081	0.563793019122487
type1	1	0	1	13	0.362800000000789	-0.97050125951833
type1	1	0	1	14	1.06400000000031	-0.220936177681703
type1	1	0	1	15	4.11559999999918	1.13716490618004
type1	1	0	1	16	3.21639999999934	0.840736671769638
type1	1	0	1	17	0.47939999999835	-0.79558681898959
type1	1	0	1	18	0.452799999999115	-0.832366963544426
type1	1	0	1	19	0.262800000000425	-1.15946649726895
type1	1	0	1	20	1.35380000000077	-0.0205305820168453
type1	1	0	1	21	2.96440000000075	0.7483072177955
type1	1	0	1	22	3.59100000000035	0.969915087881129
type1	1	0	1	23	1.77660000000105	0.224062177135782
type1	1	0	1	24	0.665799999998853	-0.573485150768174
type1	1	0	1	25	4.13299999999981	1.14247553062472
type1	1	0	1	26	4.57639999999992	1.27333889252601
type1	1	0	1	27	0.930199999998877	-0.326752074505106
type1	1	0	1	28	12.6721999999991	2.91627397008513
type1	1	0	1	29	0.215000000000146	-1.27066752021976
type1	1	0	1	30	2.15699999999924	0.412175760550447
type1	1	0	1	31	4.77220000000125	1.32861362437577
type1	1	0	1	32	3.96259999999893	1.08984885797783
type1	1	0	1	33	2.84239999999954	0.701728865268793
type1	1	0	1	34	1.94640000000072	0.311074715355501
type1	1	0	1	35	0.465400000000955	-0.814746396783813
type1	1	0	1	36	4.40560000000005	1.22390865851383
type1	1	0	1	37	3.29500000000007	0.868608565059003
type1	1	0	1	38	0.675800000000891	-0.562953162559732
type1	1	0	1	39	4.6846000000005	1.30406131186598
type1	1	0	1	40	0.851200000000972	-0.394455577288074
type1	1	0	1	41	2.14880000000085	0.408365727925945
type1	1	0	1	42	0.0292000000008557	-2.18365139888503
type1	1	0	1	43	3.03579999999965	0.774993790130178
type1	1	0	1	44	0.813799999999901	-0.428099770452195
type1	1	0	1	45	0.416199999999662	-0.885757233302389
type1	1	0	1	46	0.5	-0.768149395303851
type1	1	0	1	47	6.55799999999908	1.77843884392648
type1	1	0	1	48	1.65620000000126	0.158887974789357
type1	1	0	1	49	4.09679999999935	1.13141113116678
type1	1	0	1	50	2.10579999999936	0.388225992628065
type1	1	0	1	51	6.84180000000015	1.84274661885036
type1	1	0	1	52	0.961600000000544	-0.300989011342052
type1	1	0	1	53	1.32320000000072	-0.0401796106406929
type1	1	0	1	54	2.9356000000007	0.737425297437969
type1	1	0	1	55	3.64960000000065	0.989333943813765
type1	1	0	1	56	9.32120000000032	2.34707258159499
type1	1	0	1	57	0.203599999998914	-1.30006220893833
type1	1	0	1	58	2.40260000000126	0.522092644346787
type1	1	0	1	59	0.796399999999267	-0.444135554000632
type1	1	0	1	60	0.6804000000011	-0.558146962694718
type1	1	0	1	61	1.97719999999936	0.326303784196172
type1	1	0	1	62	0.9958000000006	-0.273604500376395
type1	1	0	1	63	6.16220000000067	1.68588755960854
type1	1	0	1	64	7.53199999999924	1.99274924152822
type1	1	0	1	65	1.45539999999892	0.0425787780734608
type1	1	0	1	66	0.0187999999998283	-2.35122100491424
type1	1	0	1	67	0.764600000000428	-0.474112999350352
type1	1	0	1	68	2.38919999999962	0.516292519616125
type1	1	0	1	69	2.9351999999999	0.73727367430768
type1	1	0	1	70	0.782599999998638	-0.4570356033449
type1	1	0	1	71	0.0252000000000407	-2.24075568819164
type1	1	0	1	72	5.30279999999948	1.47168951175685
type1	1	0	1	73	4.48639999999978	1.24743848331126
type1	1	0	1	74	1.49959999999919	0.0690848615123787
type1	1	0	1	75	1.378999999999	-0.00457942485287162
type1	1	0	1	76	0.00280000000020664	-2.98909612211926
type1	1	0	1	77	4.04659999999967	1.11596562949962
type1	1	0	1	78	0.035200000000259	-2.10960899072756
type1	1	0	1	79	0.155600000001868	-1.44058795905317
type1	1	0	1	80	4.91500000000087	1.36804621328033
type1	1	0	1	81	0.58679999999913	-0.661093401031944
type1	1	0	1	82	0.0111999999990076	-2.53737581828251
type1	1	0	1	83	2.72919999999976	0.65733474944205
type1	1	0	1	84	3.14880000000085	0.816413655710385
type1	1	0	1	85	2.94419999999991	0.740681965682629
type1	1	0	1	86	0.764600000000428	-0.474112999350352
type1	1	0	1	87	0.263199999999415	-1.15860606195772
type1	1	0	1	88	0.46480000000156	-0.815577218646293
type1	1	0	1	89	2.67439999999988	0.635412024563773
type1	1	0	1	90	0.184599999998682	-1.35212015115438
type1	1	0	1	91	2.34259999999995	0.495953168216284
type1	1	0	1	92	1.49380000000019	0.0656376388468698
type1	1	0	1	93	1.48000000000138	0.0573984081304265
type1	1	0	1	94	1.30639999999948	-0.0511020538495812
type1	1	0	1	95	0.0889999999999418	-1.71117506751429
type1	1	0	1	96	2.19419999999991	0.429340260304011
type1	1	0	1	97	1.90660000000025	0.291153710690376
type1	1	0	1	98	7.14860000000044	1.91049051191088
type1	1	0	1	99	3.69499999999971	1.00424299684944
type1	1	0	1	100	3.18419999999969	0.82919224131332
type1	1	0	1	101	0.777400000000853	-0.461939427979995
type1	1	0	1	102	1.08959999999934	-0.201785428744309
type1	1	0	1	103	11.4516000000003	2.72033975032947
type1	1	0	1	104	4.83020000000033	1.3447164964734
type1	1	0	1	105	1.97040000000015	0.322955302444933
type1	1	0	1	106	0.310199999999895	-1.06397302539862
type1	1	0	1	107	4.38720000000103	1.21851284811804
type1	1	0	1	108	0.451599999998507	-0.834064430579497
type1	1	0	1	109	3.72119999999995	1.01279412056757
type1	1	0	1	110	0.884200000000419	-0.365645963616254
type1	1	0	1	111	1.28919999999925	-0.0623864292530214
type1	1	0	1	112	2.28859999999986	0.472046630641277
type1	1	0	1	113	0.244599999999991	-1.19975560037544
type1	1	0	1	114	5.51120000000083	1.52547071940567
type1	1	0	1	115	0.0717999999997119	-1.80851441515774
type1	1	0	1	116	2.21540000000095	0.439035742312182
type1	1	0	1	117	2.64779999999882	0.624664912459981
type1	1	0	1	118	4.91740000000027	1.36870285585658
type1	1	0	1	119	1.63500000000022	0.14708082807012
type1	1	0	1	120	0.653000000000247	-0.587137669778423
type1	1	0	1	121	1.11000000000058	-0.186751496913803
type1	1	0	1	122	2.01959999999963	0.347010192771779
type1	1	0	1	123	0.526599999999235	-0.733953003647436
type1	1	0	1	124	0.057200000001103	-1.90801109374828
type1	1	0	1	125	0.620600000000195	-0.622602010454194
type1	1	0	1	126	2.5721999999987	0.59372976655939
type1	1	0	1	127	2.07899999999972	0.375534616245629
type1	1	0	1	128	0.0715999999993073	-1.80975674568194
type1	1	0	1	129	1.7518	0.210888823862203
type1	1	0	1	130	0.507999999999811	-0.757723719934485
type1	1	0	1	131	4.80559999999969	1.33790135129619
type1	1	0	1	132	5.02039999999943	1.39669943414695
type1	1	0	1	133	0.200399999999718	-1.30854930515843
type1	1	0	1	134	3.1953999999987	0.833216162547987
type1	1	0	1	135	1.35939999999937	-0.0169681816605027
type1	1	0	1	136	0.114999999999782	-1.59034873411294
type1	1	0	1	137	1.90279999999984	0.289237117175614
type1	1	0	1	138	4.96540000000095	1.38179437168103
type1	1	0	1	139	0.137199999999211	-1.50392830061682
type1	1	0	1	140	2.66619999999966	0.632106477869183
type1	1	0	1	141	0.895800000000236	-0.355703204954365
type1	1	0	1	142	2.08079999999973	0.376390433843301
type1	1	0	1	143	0.126599999999598	-1.54363684350243
type1	1	0	1	144	0.839799999999741	-0.404595394474146
type1	1	0	1	145	0.951600000000326	-0.309127546983148
type1	1	0	1	146	0.214400000000751	-1.27218321950695
type1	1	0	1	147	0.0237999999990279	-2.26262282205398
type1	1	0	1	148	1.35699999999997	-0.0184936743601035
type1	1	0	1	149	0.865999999999985	-0.381436992002169
type1	1	0	1	150	5.66760000000068	1.56502067878669
type1	1	0	1	151	10.1005999999998	2.48887442814333
type1	1	0	1	152	1.45920000000115	0.0448792146090769
type1	1	0	1	153	1.50879999999961	0.0745340966108976
type1	1	0	1	154	1.07320000000072	-0.214016663129465
type1	1	0	1	155	3.09760000000097	0.797767114214379
type1	1	0	1	156	1.50979999999981	0.0751250259143452
type1	1	0	1	157	1.87279999999919	0.274014784772605
type1	1	0	1	158	0.222999999999956	-1.25077324951993
type1	1	0	1	159	1.57159999999931	0.111134231709574
type1	1	0	1	160	1.54459999999926	0.0955238793919988
type1	1	0	1	161	1.38940000000002	0.00194466153869894
type1	1	0	1	162	1.12900000000081	-0.172923952085596
type1	1	0	1	163	2.56680000000051	0.591497458194851
type1	1	0	1	164	2.95399999999972	0.744385557790997
type1	1	0	1	165	0.196399999998903	-1.31931203556589
type1	1	0	1	166	5.61180000000058	1.55098750172573
type1	1	0	1	167	2.38360000000102	0.513862229089732
type1	1	0	1	168	0.23279999999977	-1.22716178066144
type1	1	0	1	169	2.88839999999982	0.719440585631233
type1	1	0	1	170	1.98519999999917	0.33023329229209
type1	1	0	1	171	12.7361999999994	2.92624277943552
type1	1	0	1	172	0.729999999999563	-0.507781338796582
type1	1	0	1	173	1.89959999999883	0.287621142884974
type1	1	0	1	174	15.0671999999995	3.27154412808895
type1	1	0	1	175	1.01499999999942	-0.25852389726739
type1	1	0	1	176	1.8732	0.274218826785184
type1	1	0	1	177	0.459399999999732	-0.823091427560579
type1	1	0	1	178	5.86539999999877	1.61409823028292
type1	1	0	1	179	1.46320000000014	0.0472962655146682
type1	1	0	1	180	5.96520000000055	1.63847863147059
type1	1	0	1	181	1.85480000000098	0.264802294095058
type1	1	0	1	182	1.82439999999951	0.249105353762215
type1	1	0	1	183	0.798800000000483	-0.441908689334778
type1	1	0	1	184	4.43459999999868	1.23238447011717
type1	1	0	1	185	0.247399999998379	-1.19340649936261
type1	1	0	1	186	3.00240000000122	0.762561204153915
type1	1	0	1	187	4.55659999999989	1.26766817212796
type1	1	0	1	188	3.16359999999986	0.821767290926227
type1	1	0	1	189	2.16140000000087	0.414216192850184
type1	1	0	1	190	5.19720000000052	1.44394208144276
type1	1	0	1	191	1.15560000000005	-0.153838594339004
type1	1	0	1	192	1.84720000000016	0.260894451609975
type1	1	0	1	193	1.54720000000088	0.0970352060373291
type1	1	0	1	194	0.653000000000247	-0.587137669778423
type1	1	0	1	195	1.32999999999993	-0.0357860648533958
type1	1	0	1	196	6.64580000000024	1.79850964980803
type1	1	0	1	197	0.050600000000486	-1.96026115239817
type1	1	0	1	198	0.118000000000393	-1.5779092411512
type1	1	0	1	199	1.67579999999907	0.16971263588696
type1	1	0	1	200	1.72199999999975	0.194891021161188
type1	1	0	1	201	2.25480000000061	0.456892282479971
type1	1	0	1	202	0.203799999999319	-1.29953531613152
type1	1	0	1	203	0.171999999998661	-1.38906976206969
type1	1	0	1	204	1.88459999999941	0.280021711617945
type1	1	0	1	205	0.46520000000055	-0.815023247203516
type1	1	0	1	206	0.76260000000002	-0.476028511072335
type1	1	0	1	207	0.88760000000002	-0.36272202308348
type1	1	0	1	208	0.114000000001397	-1.59455464724172
type1	1	0	1	209	2.05659999999989	0.364842769306765
type1	1	0	1	210	6.01440000000002	1.65040671934498
type1	1	0	1	211	0.298199999999269	-1.08700618699323
type1	1	0	1	212	1.31980000000112	-0.042382278225901
type1	1	0	1	213	8.98879999999917	2.28448977447016
type1	1	0	1	214	4.29920000000129	1.19250951650572
type1	1	0	1	215	0.291199999999662	-1.1007783669907
type1	1	0	1	216	1.51080000000002	0.0757156860419262
type1	1	0	1	217	1.14140000000043	-0.163988011896147
type1	1	0	1	218	1.99939999999879	0.337182082793509
type1	1	0	1	219	1.66519999999946	0.163869266863982
type1	1	0	1	220	13.9827999999998	3.11498928209694
type1	1	0	1	221	0.903999999998632	-0.348730478394144
type1	1	0	1	222	8.27759999999944	2.14586262074859
type1	1	0	1	223	0.470799999999144	-0.807305265818751
type1	1	0	1	224	1.39359999999942	0.00456979478025837
type1	1	0	1	225	0.843800000000556	-0.401026290371453
type1	1	0	1	226	0.160600000001068	-1.42443325300411
type1	1	0	1	227	2.41460000000006	0.527268709878515
type1	1	0	1	228	0.975400000001173	-0.289856675971582
type1	1	0	1	229	0.591200000000754	-0.655990875681344
type1	1	0	1	230	1.7484000000004	0.209072956892257
type1	1	0	1	231	4.85879999999997	1.35261286262064
type1	1	0	1	232	0.352999999999156	-0.98708199894862
type1	1	0	1	233	3.58339999999953	0.967381895878518
type1	1	0	1	234	0.296000000000276	-1.09130711029956
type1	1	0	1	235	4.51699999999983	1.25628059227686
type1	1	0	1	236	1.19440000000031	-0.126546837634627
type1	1	0	1	237	0.0558000000000902	-1.91864892815198
type1	1	0	1	238	2.60800000000017	0.608452068902092
type1	1	0	1	239	5.41320000000087	1.50033814322803
type1	1	0	1	240	2.32779999999912	0.489437586326343
type1	1	0	1	241	9.28379999999925	2.34009702319054
type1	1	0	1	242	0.376199999998789	-0.94837948349452
type1	1	0	1	243	2.35699999999997	0.502266593117023
type1	1	0	1	244	4.70080000000053	1.30862312294211
type1	1	0	1	245	1.14019999999982	-0.164849778972087
type1	1	0	1	246	0.328800000001138	-1.02960639068907
type1	1	0	1	247	5.22819999999956	1.45212324846451
type1	1	0	1	248	0.907600000000457	-0.34568364735769
type1	1	0	1	249	5.83759999999893	1.60726206061445
type1	1	0	1	250	0.960599999998522	-0.301800131345428
type1	1	0	1	251	7.59299999999894	2.00560494895286
type1	1	0	1	252	0.836199999999735	-0.407818120713118
type1	1	0	1	253	0.602999999999156	-0.642444910993139
type1	1	0	1	254	2.6283999999996	0.61678222569975
type1	1	0	1	255	0.674599999998463	-0.564210913714229
type1	1	0	1	256	3.90380000000005	1.07135905684564
type1	1	0	1	257	0.301199999999881	-1.08118104734637
type1	1	0	1	258	1.06479999999829	-0.220332800271958
type1	1	0	1	259	0.780000000000655	-0.459484540733504
type1	1	0	1	260	0.357399999998961	-0.979594213485815
type1	1	0	1	261	1.03559999999925	-0.242567921468476
type1	1	0	1	262	0.0702000000001135	-1.81853580803556
type1	1	0	1	263	2.12060000000019	0.395188501006927
type1	1	0	1	264	0.0671999999995023	-1.83785632790934
type1	1	0	1	265	0.998800000001211	-0.271234571004926
type1	1	0	1	266	5.40779999999904	1.49894522206583
type1	1	0	1	267	0.292400000000271	-1.09839917576524
type1	1	0	1	268	0.0789999999997235	-1.76561720237118
type1	1	0	1	269	2.75639999999839	0.668109646706158
type1	1	0	1	270	0.643000000000029	-0.597941841438677
type1	1	0	1	271	2.65859999999884	0.629036867139866
type1	1	0	1	272	0.729600000000573	-0.508177324221321
type1	1	0	1	273	3.73940000000039	1.01871179409246
type1	1	0	1	274	0.771200000001045	-0.46781761387625
type1	1	0	1	275	5.09819999999854	1.41761245346593
type1	1	0	1	276	5.28480000000127	1.46698397124771
type1	1	0	1	277	4.39259999999922	1.22009786226574
type1	1	0	1	278	0.104199999999764	-1.63747086104142
type1	1	0	1	279	2.28319999999985	0.46963552248384
type1	1	0	1	280	1.05839999999989	-0.225168856991931
type1	1	0	1	281	0.498999999999796	-0.769461420992896
type1	1	0	1	282	0.308999999999287	-1.06624475474919
type1	1	0	1	283	1.22780000000057	-0.103547887499418
type1	1	0	1	284	0.0482000000010885	-1.98070979337275
type1	1	0	1	285	0.361199999999371	-0.973184524499208
type1	1	0	1	286	3.0604000000003	0.784094386495068
type1	1	0	1	287	0.652600000001257	-0.587567481573932
type1	1	0	1	288	0.418799999999464	-0.881848915918894
type1	1	0	1	289	0.454200000000128	-0.830390895324855
type1	1	0	1	290	0.495799999998781	-0.773673265391122
type1	1	0	1	291	0.540800000000672	-0.716226353802254
type1	1	0	1	292	2.9463999999989	0.741514077804721
type1	1	0	1	293	1.63340000000062	0.146185490373595
type1	1	0	1	294	0.847399999998743	-0.397824545211037
type1	1	0	1	295	0.558599999998478	-0.694491468282885
type1	1	0	1	296	1.61080000000038	0.133474342640686
type1	1	0	1	297	0.873999999999796	-0.374466686237282
type1	1	0	1	298	3.30479999999989	0.872053699741166
type1	1	0	1	299	2.17599999999948	0.420966972719663
type1	1	0	1	300	0.050600000000486	-1.96026115239817
type1	1	0	1	301	1.92200000000048	0.298894729105614
type1	1	0	1	302	0.68579999999929	-0.55253532046738
type1	1	0	1	303	0.0237999999990279	-2.26262282205398
type1	1	0	1	304	2.58760000000075	0.600079163790546
type1	1	0	1	305	0.358400000000984	-0.977902375536259
type1	1	0	1	306	1.78520000000026	0.228601229049295
type1	1	0	1	307	1.97600000000057	0.325713438068086
type1	1	0	1	308	3.48819999999978	0.935356745366316
type1	1	0	1	309	1.28079999999864	-0.0679355974938202
type1	1	0	1	310	2.33259999999973	0.491553741088722
type1	1	0	1	311	2.59139999999934	0.601642089282985
type1	1	0	1	312	1.26959999999963	-0.0753741475249495
type1	1	0	1	313	2.75220000000081	0.666450410394997
type1	1	0	1	314	1.35839999999916	-0.0176035761567135
type1	1	0	1	315	2.27760000000126	0.467131120570837
type1	1	0	1	316	7.21799999999894	1.92557210581084
type1	1	0	1	317	1.10099999999875	-0.193359814552833
type1	1	0	1	318	2.76919999999882	0.673156238312437
type1	1	0	1	319	0.0475999999998749	-1.98595764452618
type1	1	0	1	320	1.91439999999966	0.295079726066626
type1	1	0	1	321	1.42619999999988	0.0247618503642192
type1	1	0	1	322	0.61239999999998	-0.631794319048823
type1	1	0	1	323	0.0381999999990512	-2.0766107320334
type1	1	0	1	324	0.768200000000434	-0.470674264637694
type1	1	0	1	325	1.44180000000051	0.0343115032432324
type1	1	0	1	326	10.9933999999994	2.64369876742876
type1	1	0	1	327	0.616399999998976	-0.62729893606438
type1	1	0	1	328	0.940199999999095	-0.318480534716494
type1	1	0	1	329	3.52000000000044	0.946115404295577
type1	1	0	1	330	1.46419999999853	0.0478998158497368
type1	1	0	1	331	5.08940000000075	1.4152568728917
type1	1	0	1	332	1.52980000000025	0.0868875026526632
type1	1	0	1	333	1.64720000000125	0.153888182320248
type1	1	0	1	334	1.10360000000037	-0.191446833979856
type1	1	0	1	335	1.91100000000006	0.293369712834404
type1	1	0	1	336	0.0785999999989144	-1.76791242331512
type1	1	0	1	337	0.685199999999895	-0.553157227442024
type1	1	0	1	338	0.422400000001289	-0.876467856130613
type1	1	0	1	339	11.8331999999991	2.78283075491087
type1	1	0	1	340	3.43539999999848	0.917354421871343
type1	1	0	1	341	0.888600000000224	-0.361863576287424
type1	1	0	1	342	0.920799999999872	-0.334585698172766
type1	1	0	1	343	0.490599999999176	-0.780561444256436
type1	1	0	1	344	2.01219999999921	0.34341747594422
type1	1	0	1	345	1.61300000000119	0.134717046645684
type1	1	0	1	346	0.28019999999924	-1.12295315080091
type1	1	0	1	347	0.483000000000175	-0.790728583675086
type1	1	0	1	348	1.09879999999976	-0.194980987519379
type1	1	0	1	349	2.54520000000048	0.582537313056727
type1	1	0	1	350	0.36699999999837	-0.963500828625583
type1	1	0	1	351	0.431799999998475	-0.86258034435763
type1	1	0	1	352	0.083199999999124	-1.74208718523937
type1	1	0	1	353	1.68599999999969	0.175311768269593
type1	1	0	1	354	0.104400000000169	-1.63656229252671
type1	1	0	1	355	0.673600000000079	-0.565260298994365
type1	1	0	1	356	0.10740000000078	-1.62310368295032
type1	1	0	1	357	1.86620000000039	0.270643838423913
type1	1	0	1	358	1.78659999999945	0.229338741180085
type1	1	0	1	359	0.836199999999735	-0.407818120713118
type1	1	0	1	360	1.58259999999973	0.117441296296913
type1	1	0	1	361	0.883600000001024	-0.366162793630245
type1	1	0	1	362	1.33939999999893	-0.0297382914927561
type1	1	0	1	363	1.21479999999974	-0.112446785456638
type1	1	0	1	364	1.80839999999989	0.240772691341947
type1	1	0	1	365	8.02239999999983	2.09441198072905
type1	1	0	1	366	1.83260000000155	0.253356698864079
type1	1	0	1	367	2.16400000000067	0.415420603150362
type1	1	0	1	368	0.94300000000112	-0.316175813697096
type1	1	0	1	369	0.619399999999587	-0.623941578000728
type1	1	0	1	370	3.31840000000011	0.876823883821878
type1	1	0	1	371	0.509799999999814	-0.755394998957119
type1	1	0	1	372	4.58280000000013	1.27516859062802
type1	1	0	1	373	1.67240000000129	0.167841099180941
type1	1	0	1	374	1.77779999999984	0.224696425902373
type1	1	0	1	375	0.495600000000195	-0.773937185377978
type1	1	0	1	376	0.123599999998987	-1.55536890365586
type1	1	0	1	377	4.82979999999952	1.34460585303763
type1	1	0	1	378	3.99179999999978	1.09896669355189
type1	1	0	1	379	7.03540000000066	1.8857015461149
type1	1	0	1	380	1.39999999999964	0.00855947858225391
type1	1	0	1	381	1.39600000000064	0.00606741059646694
type1	1	0	1	382	3.17259999999987	0.825015011567809
type1	1	0	1	383	1.13559999999961	-0.168159156749926
type1	1	0	1	384	3.77440000000024	1.03004090230892
type1	1	0	1	385	4.33259999999973	1.20241775594968
type1	1	0	1	386	1.05479999999989	-0.227898263951282
type1	1	0	1	387	0.267400000000634	-1.14963305426681
type1	1	0	1	388	1.05080000000089	-0.230938705239929
type1	1	0	1	389	0.707399999999325	-0.530408293408658
type1	1	0	1	390	6.21360000000095	1.69810569989222
type1	1	0	1	391	3.3773999999994	0.897374507658059
type1	1	0	1	392	2.99059999999918	0.758147509841976
type1	1	0	1	393	1.22500000000036	-0.105458973152927
type1	1	0	1	394	2.84720000000016	0.703585696156005
type1	1	0	1	395	5.65920000000006	1.56291356296418
type1	1	0	1	396	2.01680000000124	0.345651825419264
type1	1	0	1	397	0.824599999999919	-0.418271283498271
type1	1	0	1	398	0.481400000000576	-0.792884409459002
type1	1	0	1	399	1.63119999999981	0.144953422372825
type1	1	0	1	400	0.242399999999179	-1.20478461971674
type1	1	0	1	401	0.229999999999563	-1.23382609829429
type1	1	0	1	402	1.25439999999981	-0.0855430090487757
type1	1	0	1	403	0.226599999999962	-1.24200561654511
type1	1	0	1	404	4.05819999999949	1.11954535596087
type1	1	0	1	405	1.15440000000126	-0.15469288132886
type1	1	0	1	406	1.55119999999988	0.099356923822164
type1	1	0	1	407	0.25840000000062	-1.16900001993825
type1	1	0	1	408	0.553200000000288	-0.701029763505571
type1	1	0	1	409	1.43239999999969	0.0285658274758075
type1	1	0	1	410	0.611199999999371	-0.633147181383275
type1	1	0	1	411	0.727599999998347	-0.510159638457755
type1	1	0	1	412	3.94680000000153	1.08489758866752
type1	1	0	1	413	1.26920000000064	-0.0756406561442572
type1	1	0	1	414	0.0195999999996275	-2.33575003738504
type1	1	0	1	415	2.55159999999887	0.58519735128583
type1	1	0	1	416	0.1299999999992	-1.53061297430314
type1	1	0	1	417	0.0174000000006345	-2.37974697966023
type1	1	0	1	418	5.64860000000044	1.56025185933104
type1	1	0	1	419	3.31680000000051	0.876263335954352
type1	1	0	1	420	0.344399999999951	-1.00192791002851
type1	1	0	1	421	1.04140000000007	-0.23811623700215
type1	1	0	1	422	1.62199999999939	0.139788802133554
type1	1	0	1	423	1.82700000000114	0.250454737469968
type1	1	0	1	424	2.09799999999996	0.384543415658755
type1	1	0	1	425	2.119200000001	0.394531276241233
type1	1	0	1	426	4.09559999999874	1.13104330674381
type1	1	0	1	427	2.06179999999949	0.367331718021325
type1	1	0	1	428	2.4336000000003	0.535429590181152
type1	1	0	1	429	8.52779999999984	2.19540351245261
type1	1	0	1	430	2.20759999999973	0.435475735572711
type1	1	0	1	431	0.104800000000978	-1.63474946920658
type1	1	0	1	432	0.367399999999179	-0.962837345613495
type1	1	0	1	433	1.49479999999858	0.066232644184647
type1	1	0	1	434	0.188200000000506	-1.34193669355652
type1	1	0	1	435	7.05899999999929	1.890889143425
type1	1	0	1	436	1.27639999999883	-0.0708524473371561
type1	1	0	1	437	6.26679999999942	1.71068749003836
type1	1	0	1	438	1.84720000000016	0.260894451609975
type1	1	0	1	439	1.07660000000033	-0.211470093945828
type1	1	0	1	440	0.200600000000122	-1.30801569781047
type1	1	0	1	441	0.566999999999098	-0.684414035337373
type1	1	0	1	442	0.619199999999182	-0.624165026282288
type1	1	0	1	443	3.63259999999718	0.983720996400974
type1	1	0	1	444	0.867399999999179	-0.380213844248432
type1	1	0	1	445	0.200599999998303	-1.30801569781532
type1	1	0	1	446	0.146600000000035	-1.47076006171396
type1	1	0	1	447	2.24579999999878	0.452831738121761
type1	1	0	1	448	0.23739999999998	-1.216349969248
type1	1	0	1	449	1.0528000000013	-0.229417459384023
type1	1	0	1	450	7.29720000000088	1.94267793636646
type1	1	0	1	451	0.542400000000271	-0.714250939304755
type1	1	0	1	452	2.81319999999869	0.690389041709679
type1	1	0	1	453	1.51980000000003	0.0810195663224373
type1	1	0	1	454	2.60419999999976	0.606895667444576
type1	1	0	1	455	2.82580000000053	0.695291585401849
type1	1	0	1	456	0.710600000000341	-0.527172570899712
type1	1	0	1	457	2.00820000000022	0.341471779113007
type1	1	0	1	458	2.69280000000072	0.642805344243233
type1	1	0	1	459	1.41399999999885	0.0172430863760692
type1	1	0	1	460	1.55040000000008	0.0988929092440187
type1	1	0	1	461	0.783799999999246	-0.455907321409113
type1	1	0	1	462	0.913800000000265	-0.340456631101784
type1	1	0	1	463	0.988399999998364	-0.279472184190865
type1	1	0	1	464	0.221199999999953	-1.25519933214053
type1	1	0	1	465	0.61620000000039	-0.627523190444926
type1	1	0	1	466	3.25480000000061	0.854407381048776
type1	1	0	1	467	0.372400000000198	-0.954590375383662
type1	1	0	1	468	0.686999999999898	-0.551292706115178
type1	1	0	1	469	2.7549999999992	0.667556750945487
type1	1	0	1	470	3.98060000000078	1.09547442056686
type1	1	0	1	471	0.810800000001109	-0.430846683127054
type1	1	0	1	472	4.80019999999968	1.3364024563364
type1	1	0	1	473	0.227200000001176	-1.24055512257831
type1	1	0	1	474	1.73300000000017	0.200817987448121
type1	1	0	1	475	8.59760000000097	2.20907101073704
type1	1	0	1	476	5.11319999999978	1.42162188581184
type1	1	0	1	477	0.148800000000847	-1.46324847430306
type1	1	0	1	478	1.82919999999831	0.251595509918421
type1	1	0	1	479	5.41240000000107	1.50013183824002
type1	1	0	1	480	0.813400000000911	-0.428465600521033
type1	1	0	1	481	2.53039999999964	0.576369126479205
type1	1	0	1	482	1.36759999999958	-0.0117701471812019
type1	1	0	1	483	0.610000000000582	-0.634502016525
type1	1	0	1	484	0.238999999999578	-1.21262824662862
type1	1	0	1	485	0.188399999999092	-1.34137554859215
type1	1	0	1	486	2.48079999999936	0.555523011548998
type1	1	0	1	487	3.00240000000122	0.762561204153915
type1	1	0	1	488	1.16040000000066	-0.150427680545659
type1	1	0	1	489	0.995799999998781	-0.273604500377834
type1	1	0	1	490	0.376999999998588	-0.947078080723743
type1	1	0	1	491	0.222600000000966	-1.25175436133286
type1	1	0	1	492	4.09759999999915	1.1316563098751
type1	1	0	1	493	7.17919999999867	1.91715105609166
type1	1	0	1	494	1.03479999999945	-0.243183336807084
type1	1	0	1	495	0.382200000000012	-0.938670309188961
type1	1	0	1	496	4.15500000000065	1.14917007694055
type1	1	0	1	497	2.89780000000064	0.723037387421108
type1	1	0	1	498	1.13620000000083	-0.167726963227335
type1	1	0	1	499	0.710199999999531	-0.52757645091651
type1	1	0	1	500	3.11280000000079	0.803323378519349
