# Supplementary material for: Genotype–covariate correlation and interaction disentangled by a whole-genome multivariate reaction norm model
Source: Nat Commun. 2019 May 20;10:2239. doi: 10.1038/s41467-019-10128-w (PMC6527612; doi:10.1038/s41467-019-10128-w)
Supplement: Supplementary file 13 — Source Data [file 41467_2019_10128_MOESM13_ESM.zip › data/figure3/f3_gci_p.txt]

0.0423790783509724
0.10117013038119
0.0124614718591443
0.055466704299142
0.00153510186916326
0.00385051056538252
0.00141204315230712
0.0605228038069294
0.956319903915503
0.00248174965314108
0.119871430087459
0.0168781512889954
0.614970562137932
0.314185203067096
0.000896008007345064
0.0316381073218659
0.133787217457378
0.000278459372405033
0.195057381987357
0.0433166864299766
0.00469585424327508
0.0070625172341565
0.00983246553977544
0.0392503304676928
0.0483436260218084
0.223931047137453
0.012869216985622
7.53710032172517e-05
0.178628235853534
0.188028222851335
0.319010252051414
1
0.00180988841175666
0.133269520594451
0.0498945216654683
0.00366048437516549
0.032880318250252
0.00107832721827143
0.00818290882850133
0.0637513534836649
0.00339129577883701
0.0190273516262922
0.0186504208130909
0.00629100313903128
0.0561365839852514
0.0112651701862202
0.00198322199649542
0.0276461322536531
0.201012870756321
0.059941589394972
0.000280547263316563
0.00849989924796308
0.0482861076766816
0.0127678156365861
0.00224695442475274
0.0992222699281116
0.00278992720399092
0.31562262040937
0.00124725412345219
0.270147084441014
2.60811211635087e-05
0.000973658299553069
0.0134571324508439
0.063944619866491
0.0300575106486674
0.0176455623996612
0.0126958891186057
0.313231676029252
0.00987670531992268
0.0264401807135592
0.0416099434040325
0.000276682222258602
5.86732525515521e-05
0.000539190667260066
0.107812299470671
0.00254354887176535
0.0328036023963593
0.0673685325214405
7.91704249237121e-05
0.00152513429650136
0.00962508299034058
0.00450289605828297
0.0734135087461614
0.385212754585855
0.000283254901405175
0.000495373659769264
0.0264708021512017
7.14880366245051e-06
3.24436942216921e-05
0.00561775825332779
0.513958243112476
0.00551902404804174
0.0119788285914622
0.0157640819869025
0.00198214197027285
0.0100839833782148
0.583256188754945
0.00406399075665996
0.00032823121003271
1
