# Supplementary material for: Genotype–covariate correlation and interaction disentangled by a whole-genome multivariate reaction norm model
Source: Nat Commun. 2019 May 20;10:2239. doi: 10.1038/s41467-019-10128-w (PMC6527612; doi:10.1038/s41467-019-10128-w)
Supplement: Supplementary file 13 — Source Data [file 41467_2019_10128_MOESM13_ESM.zip › data/fs14/fs14.txt]

nind	simu	g1_lr	g2_lr	g3_lr	g4_lr	g5_lr	p1	p2	p3	p4	p5	meta_lr	meta_p	meta_p_df2	meta_lr_12	meta_p_12	meta_lr_34	meta_p_34	meta_lr_1n4	meta_p_1n4	alpha1_g0	se_alpha1_g0	full_lr	full_p
20	1	6.39699999999903	7.22299999999996	7.50960000000123	3.4984000000004	7.6862000000001	0.0938142866699352	0.0651196382686024	0.0573122993060278	0.320969694736494	0.0529623316400053	24.0635803572754	0.00743340588229274	5.95195882299103e-06	10.195934473601	0.0372534112552723	7.99129719989957	0.0918975098360959	11.354186214932	0.0228589997239238	0.2508	0.0319	74.4141999999993	4.8378522073015e-16
20	2	5.22260000000097	1.3708000000006	0.955599999999322	2.21739999999954	3.05959999999868	0.15620434582728	0.712393418460435	0.811993652144722	0.528529250629056	0.382527000841092	8.00518221759207	0.628330718649123	0.0182682425068133	4.39143037184069	0.355615823684529	1.69183977020597	0.792199401607528	2.53369285386382	0.638612898661391	0.1749	0.0291	40.0060000000085	1.06239325423295e-08
20	3	0.447399999999107	5.69360000000052	10.1898000000001	15.5322000000015	1.7408000000014	0.930285738846498	0.127506976743113	0.0170197894641719	0.00141396452157197	0.627901439288195	26.4639121747796	0.00316388683755008	1.7923981478148e-06	4.26369538056127	0.371493265253144	21.2694726569393	0.000279994333107952	18.3419314748263	0.00105794326427798	0.1417	0.0274	34.0924000000086	1.89416862449574e-07
20	4	10.4453999999987	19.4251999999997	9.95819999999912	19.3004000000001	9.21219999999994	0.0151358916608834	0.000223272824552955	0.0189248130534695	0.000236953045954934	0.0265986472552724	57.0792547250778	1.28801553391902e-08	4.03085634678419e-13	25.1956050604076	4.59528664496718e-05	24.629859825565	5.97080349819607e-05	39.427876572976	5.6833979148442e-08	0.6301	0.0434	263.520799999998	7.78344076723056e-57
20	5	4.87139999999999	1.97359999999935	5.77459999999883	2.72040000000015	4.61959999999999	0.181459726476024	0.577904164878787	0.12310647550722	0.436771652801613	0.201867128275526	13.5565294956355	0.194197223345054	0.00113824833352543	4.51013754271601	0.341347121445324	5.8461007952637	0.210940139716955	5.26207250357435	0.261448442523722	0.2156	0.0297	64.0396000000037	8.04954671285624e-14
20	6	7.71559999999954	7.51560000000063	24.5114000000012	2.49299999999857	11.016599999999	0.0522700197679675	0.0571589731656876	1.95336674623649e-05	0.47655746850288	0.0116364509139409	43.7028039762892	3.72186341895984e-06	3.23635903016779e-10	11.6265023967217	0.0203559550836057	23.1690760046231	0.000117148396043153	25.8929017227703	3.32576479417284e-05	0.5787	0.0433	220.073999999993	1.93518571457855e-47
20	7	28.6697999999997	30.6203999999998	24.9671999999991	22.8001999999997	6.66920000000027	2.62729858933278e-06	1.0217765384173e-06	1.56862497355063e-05	4.44464713665771e-05	0.083223264435807	100.427403017668	4.47526408182786e-17	1.55763794664945e-22	53.2870442666951	7.42093684924816e-11	42.1679020517357	1.53968964188869e-08	82.6264611855939	4.8346841702983e-17	0.9207	0.0548	364.015599999999	1.37627443882104e-78
20	8	21.4723999999987	9.15660000000025	10.3104000000003	4.11739999999918	5.4328000000005	8.39806756129517e-05	0.0272796579093985	0.0161037950581674	0.249062922545793	0.142713626977583	40.9044062387473	1.17324459104604e-05	1.31135731295323e-09	25.9730756477547	3.20426560618728e-05	11.0375000606481	0.0261457824122511	27.9850198535893	1.25604296636882e-05	0.549	0.039	250.112999999998	6.18566527951079e-54
20	9	1.23279999999977	2.86559999999918	13.3043999999991	4.54320000000007	3.42339999999967	0.745148740147005	0.412814525165299	0.00402250002567851	0.208469162638089	0.330833615727292	18.7377676634924	0.0437226579238788	8.53385875031153e-05	2.35785661565716	0.67025626555923	14.1676316448242	0.00677882289704616	10.7880939198488	0.0290516626006898	0.2635	0.0311	83.6115999999893	5.15405606778073e-18
20	10	6.18399999999929	4.86999999999898	7.76280000000042	23.5725999999995	6.65020000000004	0.102993433554967	0.181567664566481	0.0511769157818788	3.06755029815451e-05	0.0839235200913183	39.6431583690106	1.9579886582519e-05	2.46375510725145e-09	7.95843386380426	0.0931127368468737	26.7290257652535	2.2550527478396e-05	26.1473927932109	2.95511220018446e-05	0.4825	0.0396	178.99040000001	1.45710133690678e-38
20	11	5.26039999999921	3.96680000000015	2.13659999999982	2.79540000000088	8.82740000000013	0.15369271294939	0.265071518794035	0.544543893734077	0.424257718882296	0.031675935673038	16.2359491376034	0.0930743658806909	0.000298131894971629	6.40111129519349	0.171128792405174	2.93044181557939	0.569532467863642	4.6565566411139	0.324385332787086	0.2535	0.0314	81.6720000000059	1.34384862431082e-17
20	12	1.8742000000002	5.4387999999999	4.09219999999914	12.9578000000001	4.18260000000009	0.598922788284047	0.142345223114231	0.2516787669962	0.00472875980101909	0.242409738976769	21.225885019605	0.019572370878009	2.45956118799175e-05	4.92424522670698	0.29515910167557	13.4673880963037	0.00920408920312519	11.8166963107827	0.0187677070256187	0.0717	0.0242	11.3231999999989	0.0101006336771062
20	13	22.8526000000002	10.2579999999998	54.4939999999988	23.1455999999998	11.1509999999998	4.33429478491482e-05	0.0164956730219434	8.80346470034141e-12	3.76570925433539e-05	0.0109367645830304	108.61902797013	1.01283280935306e-18	2.59225524240587e-24	28.3020474418127	1.08325440280873e-05	71.2857299929531	1.21475818868226e-14	86.9492037709782	5.85237797729236e-18	0.7313	0.0468	305.306200000006	7.06845443136692e-66
20	14	10.5676000000003	10.8306000000011	0.998399999998583	13.6785999999993	3.88199999999961	0.0143092697769435	0.0126780553875854	0.801639109978116	0.00337693811735968	0.274491146938179	31.6388986209853	0.000459846919877942	1.34803279450993e-07	17.2294608358304	0.00174424396179909	11.823765244867	0.0187110583781489	20.6601492994198	0.000369775687557357	0.2429	0.0312	73.651199999993	7.04946388769248e-16
20	15	10.0453999999991	8.23120000000017	11.2772000000004	19.5490000000009	19.6443999999992	0.0181841348997185	0.041467514494411	0.0103176095846948	0.000210479118944484	0.000201120377723837	57.483369865519	1.08135387444929e-08	3.2934026688451e-13	14.3801014308252	0.00617571492890985	26.0800545646492	3.0489904152421e-05	30.9704911315041	3.1041215631496e-06	0.6229	0.0444	240.443199999994	7.63244907278946e-52
20	16	15.3297999999995	12.6934000000001	17.6471999999994	19.3940000000002	6.61959999999999	0.00155543930853371	0.00534881690528825	0.000520033851927188	0.000226617359997282	0.0850632483516127	60.230203185179	3.27833361538251e-09	8.3402209541839e-14	23.3937542829028	0.000105634971437812	31.9077285003933	1.99799083868549e-06	44.5577790711774	4.91318900446308e-09	0.7036	0.046	292.455800000011	4.27048853256356e-63
20	17	5.99179999999978	1.60139999999956	2.99499999999898	15.1111999999994	3.6317999999992	0.112009855166447	0.659072420766477	0.392396720516532	0.00172404488111973	0.30406609782582	22.1903288630045	0.014163817118573	1.51855774656177e-05	5.21218054915338	0.266210982962218	14.5971279655489	0.00561405784683235	13.011895225252	0.0112178177825565	0.1452	0.0273	37.9383999999991	2.91263687330249e-08
20	18	12.3644000000004	23.7603999999992	16.4139999999989	34.5650000000005	2.52839999999924	0.00623363636769276	2.80288118147307e-05	0.000932550229900046	1.50530238302409e-07	0.470180424480601	78.0028023707938	1.23502939452475e-12	1.1532054301084e-17	31.1201460265803	2.89339948330617e-06	45.3733787920771	3.3250665947957e-09	64.5497091797136	3.20128923109207e-13	0.7865	0.0499	327.581600000005	1.06531716994082e-70
20	19	0.344600000000355	2.70759999999973	5.55319999999847	13.2375999999986	0.46179999999913	0.95143330125463	0.438937298661774	0.135491068210038	0.00414996602288588	0.92719996275846	16.86455022848	0.0774153855806745	0.000217725575915058	1.74636879396849	0.782278449492207	14.9670093802671	0.00477013326279502	11.1818511301515	0.0245945162763703	0.1379	0.0259	34.8877999999968	1.28658903754167e-07
20	20	14.7044000000005	18.6869999999999	24.5692000000017	15.0787999999993	9.85540000000037	0.0020875033404015	0.000317314201540415	1.89979531397685e-05	0.00175053220801731	0.0198361380024917	70.733338379355	3.19958422025516e-11	4.36969100437793e-16	28.4548092079402	1.0086548383951e-05	34.4380294650028	6.05901189207894e-07	51.6417135665317	1.63914369733211e-10	0.92	0.0518	409.628599999996	1.81748674476602e-88
