# Supplementary material for: Genotype–covariate correlation and interaction disentangled by a whole-genome multivariate reaction norm model
Source: Nat Commun. 2019 May 20;10:2239. doi: 10.1038/s41467-019-10128-w (PMC6527612; doi:10.1038/s41467-019-10128-w)
Supplement: Supplementary file 13 — Source Data [file 41467_2019_10128_MOESM13_ESM.zip › data/fs7/fs7_res_rnm_2.txt]

V1	V2	V3	V4	V5	V6	V7	V8	V9	V10	V11	V12	V13	V14	V15	V16	V17	V18	V19	V20
type1	2	0	0.25	1	0.9425	0.1049	0	1	0.2615	0.0648	-0.0674	0.0572	0.9883	0.1076	-0.035	0.0616	0.0971	0.0582	-6641.5122
type1	2	0	0.25	2	0.9909	0.1065	0	1	0.2472	0.0664	0.0218	0.0584	0.9994	0.1097	-0.0151	0.063	0.0071	0.059	-6745.354
type1	2	0	0.25	3	0.9628	0.1098	0	1	0.261	0.0681	-0.0214	0.0594	1.0993	0.113	-0.029	0.0642	0.0488	0.0606	-6863.8482
type1	2	0	0.25	4	0.9266	0.1054	0	1	0.2515	0.0666	0.0576	0.0583	1.0634	0.1088	-0.0066	0.0635	0.0138	0.0593	-6755.6826
type1	2	0	0.25	5	1.0865	0.1097	0	1	0.2753	0.073	0.1269	0.0619	0.9171	0.1116	-0.001	0.0693	-0.0716	0.0623	-6847.1757
type1	2	0	0.25	6	1.0387	0.1033	0	1	0.2057	0.0655	0.0903	0.0576	0.9083	0.1057	0.0262	0.0624	-0.0452	0.058	-6687.0055
type1	2	0	0.25	7	0.9888	0.1062	0	1	0.179	0.0711	0.034	0.0587	1.0093	0.1089	0.0841	0.0682	0.0036	0.0599	-6826.5492
type1	2	0	0.25	8	1.0179	0.1067	0	1	0.2767	0.0695	-0.0608	0.0588	0.9372	0.1085	-0.0202	0.0653	0.093	0.0596	-6753.2114
type1	2	0	0.25	9	1.104	0.1068	0	1	0.1641	0.0656	0.131	0.0585	0.858	0.1081	0.0908	0.0635	-0.0891	0.0593	-6782.3301
type1	2	0	0.25	10	1.0229	0.1065	0	1	0.3026	0.0661	0.117	0.0579	0.9619	0.1084	-0.0682	0.062	-0.0692	0.0585	-6749.4044
type1	2	0	0.25	11	0.7627	0.1071	0	1	0.2881	0.0696	0.033	0.0592	1.1841	0.1122	-0.0053	0.0659	-0.0186	0.0609	-6787.0698
type1	2	0	0.25	12	1.0865	0.1107	0	1	0.2467	0.0667	0.0481	0.0604	0.9575	0.1125	-0.0032	0.0632	-0.0349	0.0611	-6875.2778
type1	2	0	0.25	13	1.002	0.1076	0	1	0.2538	0.0628	0.0414	0.0567	1.0332	0.1108	-0.0391	0.0587	0.0032	0.0572	-6779.2699
type1	2	0	0.25	14	0.9197	0.1097	0	1	0.2987	0.0695	0.0749	0.0602	1.1271	0.114	-0.0658	0.0654	-0.0207	0.0612	-6819.7124
type1	2	0	0.25	15	0.8895	0.1035	0	1	0.3131	0.067	-0.0739	0.0576	1.0521	0.1073	-0.0729	0.0626	0.1035	0.0583	-6673.4839
type1	2	0	0.25	16	0.9672	0.1068	0	1	0.3387	0.0675	0.027	0.0591	1.0175	0.1099	-0.0883	0.063	0.026	0.0594	-6777.305
type1	2	0	0.25	17	0.9851	0.1085	0	1	0.2555	0.0649	0.1825	0.058	1.0264	0.1112	-0.0166	0.0612	-0.1104	0.0589	-6789.9316
type1	2	0	0.25	18	0.8688	0.1049	0	1	0.1929	0.0661	0.0549	0.0578	1.0715	0.109	0.0499	0.0634	-0.0105	0.0591	-6690.8924
type1	2	0	0.25	19	0.8503	0.1082	0	1	0.259	0.0665	-0.0644	0.0589	1.1456	0.1124	0.0063	0.0631	0.1143	0.0603	-6824.0937
type1	2	0	0.25	20	1.0295	0.1089	0	1	0.191	0.0636	-0.0188	0.057	1.0458	0.1109	0.0263	0.0609	0.0775	0.0584	-6847.7346
type1	2	0	0.25	21	1.0082	0.1089	0	1	0.3898	0.0665	0.0628	0.06	0.9781	0.1118	-0.1276	0.061	-0.0142	0.0599	-6816.7637
type1	2	0	0.25	22	0.9578	0.1096	0	1	0.1972	0.0695	0.0033	0.0594	1.0642	0.1131	0.046	0.0667	0.0244	0.0608	-6820.1508
type1	2	0	0.25	23	0.9116	0.1039	0	1	0.2245	0.064	0.0054	0.0561	1.0387	0.1075	-0.0019	0.0608	0.0444	0.0571	-6661.0382
type1	2	0	0.25	24	1.0759	0.1076	0	1	0.296	0.0686	0.1003	0.0588	0.8614	0.1086	-0.0144	0.0642	-0.0277	0.0591	-6772.9592
type1	2	0	0.25	25	0.9783	0.1085	0	1	0.2302	0.0675	0.0568	0.0587	1.0044	0.1109	0.0294	0.0645	-0.035	0.0599	-6806.5458
type1	2	0	0.25	26	0.9473	0.1065	0	1	0.198	0.0709	0.0391	0.0598	1.0384	0.11	0.0555	0.0684	0.0163	0.0611	-6777.6267
type1	2	0	0.25	27	0.8501	0.1058	0	1	0.2361	0.0695	0.0186	0.0586	1.1155	0.1103	0.0152	0.0664	0.0367	0.0599	-6737.148
type1	2	0	0.25	28	1.1736	0.108	0	1	0.2539	0.0681	0.0281	0.0585	0.836	0.1085	-0.029	0.0645	0.0349	0.0587	-6765.0931
type1	2	0	0.25	29	0.9489	0.1054	0	1	0.3521	0.0693	0.1461	0.0602	0.9775	0.1081	-0.0769	0.065	-0.0764	0.0603	-6740.5943
type1	2	0	0.25	30	1.2043	0.1083	0	1	0.1324	0.0674	0.1172	0.0591	0.8023	0.1085	0.1013	0.065	-0.079	0.0598	-6788.6264
type1	2	0	0.25	31	0.8969	0.1077	0	1	0.2902	0.0667	-0.0452	0.0581	1.1148	0.1115	-0.0515	0.0624	0.138	0.0593	-6772.7025
type1	2	0	0.25	32	1.1394	0.1069	0	1	0.374	0.0707	0.0571	0.0598	0.8131	0.1074	-0.0939	0.0654	-0.0338	0.0594	-6801.3011
type1	2	0	0.25	33	1.0944	0.1089	0	1	0.2001	0.0707	0.1631	0.0617	0.8788	0.111	0.0753	0.0677	-0.0955	0.0623	-6812.8851
type1	2	0	0.25	34	1.1016	0.1115	0	1	0.2362	0.0708	0.0842	0.0609	0.92	0.1127	0.0132	0.0672	-0.0239	0.0618	-6841.7045
type1	2	0	0.25	35	0.7867	0.1076	0	1	0.2404	0.0676	0.2822	0.0594	1.2324	0.1128	0.0227	0.0641	-0.2307	0.0612	-6833.0666
type1	2	0	0.25	36	0.9455	0.1054	0	1	0.4652	0.0626	0.148	0.0584	1.0118	0.1089	-0.2015	0.0562	-0.0783	0.0579	-6762.4119
type1	2	0	0.25	37	0.8479	0.1045	0	1	0.3151	0.0683	0.1322	0.0579	1.0825	0.1081	-0.07	0.064	-0.0732	0.0588	-6659.7361
type1	2	0	0.25	38	1.0244	0.1072	0	1	0.4103	0.0633	0.0838	0.0591	0.8919	0.1088	-0.1124	0.0571	-0.0146	0.0591	-6788.6266
type1	2	0	0.25	39	1.0423	0.1072	0	1	0.2987	0.0652	0.1071	0.0592	0.9619	0.1092	-0.06	0.0606	-0.055	0.0597	-6776.5248
type1	2	0	0.25	40	1.0935	0.1107	0	1	0.2278	0.0708	0.0858	0.0606	0.9668	0.1126	0.0091	0.0676	-0.0641	0.0614	-6869.3989
type1	2	0	0.25	41	1.037	0.1075	0	1	0.2732	0.067	-0.0183	0.0583	0.9471	0.1089	-0.0241	0.0632	0.0458	0.059	-6786.3241
type1	2	0	0.25	42	0.986	0.1086	0	1	0.2758	0.0704	0.159	0.0616	1.0158	0.1118	-0.0074	0.0663	-0.0933	0.0623	-6827.7439
type1	2	0	0.25	43	1.1078	0.1091	0	1	0.2121	0.0672	0.1564	0.0604	0.8638	0.1104	0.0406	0.0643	-0.0779	0.0611	-6759.7726
type1	2	0	0.25	44	0.9826	0.1088	0	1	0.3177	0.0683	9e-04	0.0602	0.9864	0.1115	-0.066	0.0642	0.0294	0.0608	-6756.5952
type1	2	0	0.25	45	0.9057	0.1079	0	1	0.2638	0.0714	0.1295	0.0612	1.1142	0.1119	0.0013	0.0678	-0.0553	0.0624	-6834.9938
type1	2	0	0.25	46	1.0577	0.1075	0	1	0.2285	0.0719	0.0482	0.0618	0.8975	0.1092	0.0503	0.0687	0.0315	0.0627	-6791.7663
type1	2	0	0.25	47	1.0292	0.1091	0	1	0.2816	0.0704	0.071	0.0613	0.9527	0.111	-0.0149	0.0665	-0.0162	0.0621	-6818.3813
type1	2	0	0.25	48	0.9211	0.1033	0	1	0.2014	0.0677	0.1051	0.0581	1.0281	0.1068	0.0326	0.065	-0.0622	0.0592	-6680.2636
type1	2	0	0.25	49	0.8686	0.1061	0	1	0.2225	0.0695	0.0504	0.0594	1.1152	0.1101	0.0607	0.0665	-0.0156	0.0609	-6844.1766
type1	2	0	0.25	50	0.9136	0.1087	0	1	0.3196	0.0644	0.1081	0.0593	1.1092	0.1123	-0.0659	0.0597	-0.0664	0.0604	-6833.6731
type1	2	0	0.25	51	1.1289	0.1074	0	1	0.308	0.0692	-0.0166	0.0601	0.8365	0.1082	-0.0391	0.0649	0.0467	0.06	-6804.6061
type1	2	0	0.25	52	1.0661	0.1079	0	1	0.1938	0.0678	0.0928	0.0592	0.9205	0.1092	0.0796	0.0649	-0.0473	0.0603	-6853.0902
type1	2	0	0.25	53	0.8597	0.1109	0	1	0.1828	0.0663	0.0592	0.0602	1.1875	0.1161	0.0562	0.0636	0.0122	0.0621	-6825.6906
type1	2	0	0.25	54	0.8862	0.1094	0	1	0.181	0.0687	-0.0098	0.0598	1.1885	0.1139	0.0436	0.0659	0.0429	0.0617	-6831.0263
type1	2	0	0.25	55	0.9953	0.1078	0	1	0.1776	0.0677	0.0388	0.0586	1.0535	0.1109	0.048	0.0645	-0.0099	0.06	-6815.9743
type1	2	0	0.25	56	0.9444	0.1043	0	1	0.2128	0.067	0.0927	0.0578	0.9867	0.1072	0.0377	0.0644	-0.0585	0.0589	-6697.4327
type1	2	0	0.25	57	1.0359	0.1067	0	1	0.2347	0.0641	0.041	0.0573	0.98	0.1087	-0.0239	0.0602	-0.0057	0.0582	-6737.2111
type1	2	0	0.25	58	0.8853	0.1088	0	1	0.3265	0.0688	0.0962	0.0602	1.1153	0.1128	-0.0583	0.0645	-0.0388	0.0613	-6837.9793
type1	2	0	0.25	59	1.034	0.109	0	1	0.2739	0.0692	0.0479	0.0599	0.977	0.1111	-0.0236	0.0658	0.0351	0.0606	-6817.578
type1	2	0	0.25	60	1.0439	0.1072	0	1	0.1168	0.0717	0.0888	0.0594	0.9404	0.109	0.1426	0.0698	-0.0769	0.061	-6808.1316
type1	2	0	0.25	61	1.0393	0.1111	0	1	0.2366	0.0717	0.0379	0.0626	0.9842	0.1135	0.0396	0.0692	-0.003	0.0636	-6900.0937
type1	2	0	0.25	62	1.0673	0.1077	0	1	0.2009	0.0685	0.0266	0.0598	0.8942	0.1097	0.0482	0.0664	0.0448	0.0606	-6746.7949
type1	2	0	0.25	63	0.9518	0.1074	0	1	0.1955	0.0703	0.0512	0.0599	1.0469	0.111	0.0754	0.0677	0.0135	0.0611	-6844.7054
type1	2	0	0.25	64	0.9818	0.1051	0	1	0.2715	0.0665	0.0928	0.0568	1.0197	0.1077	-0.0248	0.0621	-1e-04	0.0575	-6786.4823
type1	2	0	0.25	65	0.9965	0.1094	0	1	0.1998	0.0667	0.071	0.0594	1.0481	0.1124	0.0236	0.0639	-0.0078	0.0607	-6816.436
type1	2	0	0.25	66	1.0941	0.1074	0	1	0.279	0.0678	0.0018	0.0592	0.89	0.1088	-0.0379	0.0644	0.0425	0.0596	-6781.6502
type1	2	0	0.25	67	0.8384	0.1054	0	1	0.3365	0.0654	0.0436	0.0577	1.1372	0.1101	-0.109	0.0605	0.0026	0.0585	-6703.3671
type1	2	0	0.25	68	1.1692	0.1061	0	1	0.2375	0.067	0.0317	0.0584	0.8274	0.1069	-0.0034	0.0632	0.0045	0.0585	-6774.7196
type1	2	0	0.25	69	1.0231	0.1086	0	1	0.2731	0.0682	1e-04	0.0591	0.9961	0.1109	-0.0236	0.0644	0.0537	0.0599	-6820.4337
type1	2	0	0.25	70	0.9762	0.1081	0	1	0.3707	0.0679	-0.0609	0.0596	1.0127	0.1111	-0.1163	0.0624	0.0949	0.06	-6792.035
type1	2	0	0.25	71	0.8685	0.1055	0	1	0.235	0.067	0.0244	0.0579	1.0908	0.1096	0.0029	0.0639	0.0077	0.0591	-6709.9898
type1	2	0	0.25	72	0.7314	0.1075	0	1	0.3301	0.0664	-0.0494	0.06	1.2769	0.1133	-0.0666	0.0614	0.0848	0.0615	-6815.1604
type1	2	0	0.25	73	1.1238	0.1068	0	1	0.3633	0.067	0.0351	0.0604	0.8203	0.1077	-0.0946	0.0626	0.0251	0.06	-6776.8301
type1	2	0	0.25	74	0.9354	0.1063	0	1	0.3713	0.0668	-0.0068	0.0585	1.0191	0.1093	-0.0992	0.0617	0.1042	0.0589	-6772.432
type1	2	0	0.25	75	1.0651	0.1088	0	1	0.2856	0.0701	0.1774	0.06	0.9562	0.1107	-0.0417	0.066	-0.1008	0.0605	-6806.6015
type1	2	0	0.25	76	1.0038	0.1104	0	1	0.1274	0.0716	-2e-04	0.0624	1.0187	0.1134	0.1437	0.0698	0.076	0.0642	-6850.7201
type1	2	0	0.25	77	0.9112	0.1061	0	1	0.3667	0.0674	0.1177	0.0578	1.1134	0.11	-0.1386	0.0621	-0.0857	0.0582	-6770.9886
type1	2	0	0.25	78	0.7875	0.108	0	1	0.2087	0.0649	0.0011	0.0585	1.2492	0.1132	0.038	0.062	0.0661	0.0605	-6844.0159
type1	2	0	0.25	79	1.0868	0.1069	0	1	0.2251	0.068	0.0077	0.0594	0.9091	0.1086	0.0014	0.065	0.0635	0.06	-6740.4573
type1	2	0	0.25	80	1.0372	0.1054	0	1	0.2882	0.0681	0.0103	0.0584	0.9328	0.1074	-0.0545	0.0638	0.0159	0.0589	-6716.0943
type1	2	0	0.25	81	0.9988	0.1066	0	1	0.238	0.066	0.1694	0.0583	0.9842	0.109	0.0149	0.0625	-0.114	0.0592	-6785.9014
type1	2	0	0.25	82	1.115	0.1084	0	1	0.2678	0.0697	0.1067	0.0594	0.9361	0.1104	-0.0346	0.0661	-0.0778	0.0595	-6842.0875
type1	2	0	0.25	83	0.9808	0.1093	0	1	0.1582	0.0717	0.0469	0.062	1.049	0.1127	0.1012	0.0694	-4e-04	0.0635	-6858.8668
type1	2	0	0.25	84	0.897	0.1063	0	1	0.3468	0.0699	0.0958	0.0603	1.08	0.11	-0.0785	0.0653	-0.0691	0.0609	-6787.031
type1	2	0	0.25	85	1.2447	0.11	0	1	0.1959	0.0721	-0.0367	0.0617	0.7243	0.1094	0.0886	0.0697	0.085	0.0622	-6849.6184
type1	2	0	0.25	86	0.8792	0.1068	0	1	0.3274	0.0691	-0.0522	0.0593	1.125	0.1111	-0.0714	0.0646	0.1101	0.0601	-6822.7295
type1	2	0	0.25	87	0.9697	0.1048	0	1	0.281	0.0726	0.1536	0.06	0.9695	0.1075	-0.0073	0.0686	-0.1107	0.0606	-6742.7454
type1	2	0	0.25	88	0.9808	0.1074	0	1	0.2499	0.0694	0.1367	0.0597	0.9887	0.1103	0.0121	0.0665	-0.0835	0.0605	-6781.8017
type1	2	0	0.25	89	0.883	0.1096	0	1	0.2955	0.0662	0.0696	0.0593	1.119	0.1138	-0.0371	0.062	0.01	0.0603	-6830.733
type1	2	0	0.25	90	1.1082	0.1087	0	1	0.1522	0.0705	0.026	0.0598	0.9148	0.1107	0.0846	0.0679	0.0159	0.0607	-6823.7142
type1	2	0	0.25	91	1.2173	0.11	0	1	0.3245	0.066	0.1079	0.0606	0.7772	0.1103	-0.0781	0.0609	-0.0236	0.0603	-6796.6021
type1	2	0	0.25	92	0.8543	0.1068	0	1	0.2329	0.0676	0.0499	0.059	1.1584	0.1114	0.0203	0.0641	-0.0013	0.0605	-6815.597
type1	2	0	0.25	93	1.0204	0.1103	0	1	0.17	0.0676	-0.0371	0.0601	1.0319	0.1132	0.062	0.065	0.0777	0.0616	-6847.2018
type1	2	0	0.25	94	0.9735	0.1086	0	1	0.3043	0.0717	0.0375	0.0607	1.024	0.1114	-0.0368	0.0676	0.0169	0.0616	-6829.5928
type1	2	0	0.25	95	1.0972	0.108	0	1	0.2804	0.0689	0.0118	0.0598	0.9263	0.1099	-0.0311	0.0654	0.0039	0.06	-6851.7042
type1	2	0	0.25	96	0.9833	0.1068	0	1	0.187	0.0699	0.016	0.0601	0.9829	0.1094	0.0806	0.0679	0.0461	0.0614	-6782.7708
type1	2	0	0.25	97	0.9645	0.1069	0	1	0.2993	0.07	0.0722	0.0599	1.0419	0.1105	-0.047	0.0656	-0.0422	0.0606	-6806.2822
type1	2	0	0.25	98	1.0277	0.1082	0	1	0.3551	0.0717	0.1791	0.061	0.9585	0.1105	-0.0737	0.067	-0.1465	0.0613	-6845.7996
type1	2	0	0.25	99	0.9117	0.1051	0	1	0.2382	0.0685	0.0244	0.0588	1.0151	0.1082	0.0553	0.0653	0.021	0.06	-6791.0843
type1	2	0	0.25	100	1.0332	0.1101	0	1	0.338	0.0672	0.0678	0.0597	0.9619	0.112	-0.0675	0.0627	-0.0113	0.06	-6850.1953
type1	2	0	0.25	101	1.0209	0.1075	0	1	0.1691	0.0694	-0.108	0.0602	0.9584	0.1099	0.0828	0.0675	0.1479	0.0615	-6773.4832
type1	2	0	0.25	102	1.0038	0.1069	0	1	0.2838	0.0662	0.2036	0.059	0.996	0.1096	-0.0299	0.0624	-0.1622	0.0594	-6812.6055
type1	2	0	0.25	103	0.9692	0.1108	0	1	0.421	0.0727	0.1256	0.061	1.0681	0.1141	-0.1379	0.0667	-0.0698	0.061	-6923.2421
type1	2	0	0.25	104	0.9989	0.1074	0	1	0.197	0.0699	0.0146	0.06	1.0074	0.1102	0.0476	0.0672	2e-04	0.0611	-6807.8078
type1	2	0	0.25	105	0.9891	0.1069	0	1	0.4247	0.0671	0.1133	0.0591	0.9478	0.1089	-0.1504	0.0614	-0.0562	0.059	-6750.1277
type1	2	0	0.25	106	1.0227	0.1058	0	1	0.3529	0.0695	-0.0088	0.06	0.9067	0.1076	-0.0818	0.0647	0.0503	0.0601	-6739.7148
type1	2	0	0.25	107	0.866	0.1041	0	1	0.351	0.0666	0.0689	0.0572	1.0859	0.1082	-0.0998	0.0615	-0.0154	0.0577	-6723.5658
type1	2	0	0.25	108	1.1095	0.1084	0	1	0.374	0.0694	0.0182	0.0602	0.8719	0.1095	-0.0973	0.0643	0.0311	0.0599	-6860.9106
type1	2	0	0.25	109	1.0755	0.1077	0	1	0.2325	0.0675	0.1117	0.059	0.8979	0.1092	0.0107	0.0643	-0.0842	0.0597	-6755.3629
type1	2	0	0.25	110	0.9686	0.1086	0	1	0.2609	0.0705	0.1068	0.0603	0.9654	0.1111	0.0378	0.0673	-0.02	0.0612	-6822.4073
type1	2	0	0.25	111	0.9246	0.1058	0	1	0.2268	0.0694	-0.0823	0.0601	1.0143	0.1085	0.0445	0.0663	0.1354	0.0618	-6726.0348
type1	2	0	0.25	112	0.8696	0.1086	0	1	0.2326	0.0678	-0.0093	0.0592	1.1888	0.1131	0.0045	0.0647	0.0409	0.0608	-6855.8934
type1	2	0	0.25	113	1.0838	0.1086	0	1	0.1333	0.0686	0.0512	0.0598	0.9639	0.1109	0.0775	0.0662	-0.0266	0.0612	-6788.48
type1	2	0	0.25	114	1.022	0.1092	0	1	0.2796	0.0683	0.2073	0.0603	0.9804	0.1117	-0.0069	0.0646	-0.1474	0.0608	-6854.9334
type1	2	0	0.25	115	1.1145	0.1085	0	1	0.1951	0.069	0.1125	0.0601	0.88	0.1103	0.0513	0.0661	-0.1001	0.0607	-6793.3049
type1	2	0	0.25	116	1.0401	0.1082	0	1	0.267	0.0711	0.0904	0.0599	0.9181	0.1097	0.0177	0.0675	-0.0097	0.0606	-6812.5222
type1	2	0	0.25	117	0.9629	0.1092	0	1	0.2754	0.073	0.0892	0.0606	1.0311	0.1123	0.0066	0.0696	0.0032	0.0616	-6851.877
type1	2	0	0.25	118	1.0632	0.1095	0	1	0.2916	0.0685	-0.0035	0.06	0.9661	0.1123	-0.0446	0.065	0.0743	0.0602	-6851.2302
type1	2	0	0.25	119	1.0567	0.1072	0	1	0.1445	0.0658	0.0577	0.0572	1.0098	0.1093	0.0488	0.0626	-0.0145	0.0587	-6763.9913
type1	2	0	0.25	120	1.0076	0.1066	0	1	0.2866	0.0653	0.0927	0.0581	0.9625	0.1093	-0.0527	0.0612	-0.038	0.0584	-6726.9298
type1	2	0	0.25	121	1.1373	0.1082	0	1	0.2097	0.0685	0.0733	0.06	0.9149	0.11	0.0127	0.0654	0.0129	0.0607	-6807.9027
type1	2	0	0.25	122	0.9203	0.1079	0	1	0.1415	0.0671	0.0223	0.0587	1.149	0.1118	0.0807	0.065	0.0421	0.0605	-6827.6846
type1	2	0	0.25	123	0.8949	0.1089	0	1	0.2199	0.069	0.064	0.0591	1.1381	0.1135	0.0182	0.0658	0.0034	0.0606	-6814.292
type1	2	0	0.25	124	0.8525	0.1085	0	1	0.2335	0.0728	-0.0754	0.0599	1.1666	0.1128	0.0421	0.0697	0.1368	0.0616	-6876.1225
type1	2	0	0.25	125	1.1825	0.1057	0	1	0.2413	0.0665	0.1006	0.0578	0.8003	0.106	-0.0107	0.0634	-0.0497	0.0579	-6741.9966
type1	2	0	0.25	126	0.7615	0.1071	0	1	0.2657	0.0673	0.034	0.0592	1.2251	0.1132	-0.0094	0.0637	0.0128	0.0606	-6784.6628
type1	2	0	0.25	127	1.0271	0.1129	0	1	0.1724	0.0659	0.0419	0.0602	1.0955	0.1162	0.0461	0.063	-0.0051	0.0618	-6916.9874
type1	2	0	0.25	128	0.8781	0.1096	0	1	0.2705	0.0666	0.0156	0.0592	1.1323	0.1133	-0.0193	0.063	0.0122	0.0606	-6817.9561
type1	2	0	0.25	129	1.0095	0.1067	0	1	0.3151	0.0686	0.0543	0.0592	0.9949	0.1092	-0.077	0.0647	-0.0216	0.0596	-6795.9448
type1	2	0	0.25	130	0.9602	0.1095	0	1	0.3387	0.0715	0.0796	0.0612	1.0447	0.1124	-0.062	0.0669	-0.0286	0.0621	-6879.599
type1	2	0	0.25	131	0.9286	0.1073	0	1	0.2193	0.068	-0.0012	0.0587	1.052	0.1103	0.0358	0.065	0.0669	0.0601	-6777.9705
type1	2	0	0.25	132	1.176	0.1096	0	1	0.2082	0.0655	0.0992	0.0591	0.8895	0.1106	-0.0015	0.0627	-0.0339	0.0597	-6813.7171
type1	2	0	0.25	133	0.9923	0.109	0	1	0.4165	0.0709	0.0492	0.0615	0.9708	0.1117	-0.111	0.0656	0.0102	0.0614	-6877.6997
type1	2	0	0.25	134	1.2088	0.1063	0	1	0.155	0.0666	0.0069	0.0574	0.7758	0.1062	0.0615	0.064	0.0218	0.058	-6723.8663
type1	2	0	0.25	135	0.9525	0.1048	0	1	0.3082	0.0695	0.0865	0.0575	0.9905	0.1072	-0.0566	0.0649	-0.0356	0.058	-6700.1403
type1	2	0	0.25	136	1.1246	0.1084	0	1	0.2038	0.0683	0.0601	0.0589	0.9001	0.1097	0.0161	0.0654	-0.0332	0.0595	-6782.737
type1	2	0	0.25	137	1.068	0.1085	0	1	0.2151	0.0673	0.1837	0.0583	0.9964	0.1108	-0.0058	0.0639	-0.1603	0.0592	-6817.4281
type1	2	0	0.25	138	0.817	0.1032	0	1	0.1239	0.0663	-0.0567	0.0584	1.1218	0.1081	0.1147	0.0647	0.1258	0.0604	-6654.0156
type1	2	0	0.25	139	1.1079	0.108	0	1	0.2788	0.0683	0.1053	0.0588	0.9337	0.1099	-0.0523	0.0644	-0.0804	0.0589	-6812.1805
type1	2	0	0.25	140	0.8248	0.1051	0	1	0.1491	0.0676	0.1019	0.059	1.1149	0.1093	0.1197	0.0659	-0.0537	0.0609	-6745.3164
type1	2	0	0.25	141	1.1053	0.1072	0	1	0.2592	0.0687	0.074	0.0592	0.8665	0.1084	-0.0225	0.0652	-0.0324	0.0596	-6728.3679
type1	2	0	0.25	142	0.9115	0.1047	0	1	0.1633	0.068	0.0841	0.0584	1.0922	0.1087	0.0643	0.0656	-0.0164	0.0598	-6733.5283
type1	2	0	0.25	143	1.0692	0.1104	0	1	0.2457	0.0726	0.0774	0.0616	0.9856	0.1123	0.0148	0.0687	-0.0524	0.0625	-6906.9943
type1	2	0	0.25	144	1.0552	0.1071	0	1	0.1184	0.0673	-0.0163	0.059	0.9445	0.1085	0.1089	0.0658	0.0479	0.0606	-6757.8975
type1	2	0	0.25	145	1.0369	0.109	0	1	0.2525	0.07	-0.0043	0.0603	0.9719	0.1113	0.0093	0.0667	0.0577	0.061	-6845.7771
type1	2	0	0.25	146	1.0725	0.1098	0	1	0.3204	0.0727	0.0134	0.0611	0.9049	0.1113	-0.0415	0.0679	0.0565	0.0615	-6839.268
type1	2	0	0.25	147	1.1477	0.1062	0	1	0.1528	0.0669	0.1227	0.0584	0.834	0.107	0.0871	0.0642	-0.0861	0.0592	-6767.7941
type1	2	0	0.25	148	1.1188	0.1103	0	1	0.3758	0.0649	0.0949	0.0598	0.9093	0.1116	-0.1235	0.0592	-0.0712	0.0596	-6855.0509
type1	2	0	0.25	149	1.1015	0.1077	0	1	0.2787	0.0651	0.0875	0.0583	0.9282	0.1095	-0.0604	0.061	-0.0643	0.0585	-6791.3281
type1	2	0	0.25	150	1.0189	0.1121	0	1	0.1551	0.0691	0.1539	0.0613	1.0378	0.1145	0.0948	0.0667	-0.0783	0.0631	-6883.9451
type1	2	0	0.25	151	1.0998	0.1089	0	1	0.208	0.0667	0.0374	0.0602	0.8981	0.11	0.0583	0.0637	0.0632	0.0612	-6841.0043
type1	2	0	0.25	152	0.8465	0.1065	0	1	0.1146	0.0676	-0.0882	0.0587	1.2054	0.1118	0.099	0.0658	0.1288	0.0608	-6767.4896
type1	2	0	0.25	153	1.1262	0.1093	0	1	0.3567	0.0687	0.0082	0.0606	0.8758	0.1108	-0.0898	0.0636	0.0649	0.0603	-6859.3926
type1	2	0	0.25	154	1.1125	0.1106	0	1	0.2068	0.068	0.0768	0.0608	0.9592	0.1126	0.039	0.065	-0.0164	0.0615	-6912.3149
type1	2	0	0.25	155	1.0303	0.1131	0	1	0.1911	0.0697	0.1002	0.0612	1.0454	0.1156	0.0729	0.0668	-0.0501	0.0627	-6959.1414
type1	2	0	0.25	156	1.202	0.1112	0	1	0.1558	0.0662	0.0911	0.0593	0.8869	0.1123	0.051	0.0636	-0.0438	0.0601	-6854.4545
type1	2	0	0.25	157	0.8737	0.1022	0	1	0.27	0.0666	-0.0012	0.0576	1.0475	0.1056	-0.0213	0.0629	0.0466	0.0586	-6669.248
type1	2	0	0.25	158	1.0916	0.1111	0	1	0.1689	0.0709	-0.1004	0.0617	0.9363	0.1126	0.1015	0.0681	0.1553	0.063	-6905.3437
type1	2	0	0.25	159	0.9487	0.1086	0	1	0.3004	0.074	0.0165	0.0622	0.9431	0.1113	0.0201	0.0706	0.0242	0.0631	-6804.9201
type1	2	0	0.25	160	1.1467	0.1094	0	1	0.2547	0.0686	0.1431	0.0605	0.8527	0.1103	-0.0082	0.0657	-0.0552	0.0608	-6789.3775
type1	2	0	0.25	161	1.0193	0.109	0	1	0.1142	0.0667	-0.002	0.0579	1.037	0.1119	0.0927	0.0647	0.0552	0.0596	-6784.9106
type1	2	0	0.25	162	1.0309	0.1098	0	1	0.2146	0.0681	0.1551	0.0589	0.9887	0.1122	0.0276	0.0647	-0.0584	0.0598	-6809.544
type1	2	0	0.25	163	1.164	0.1102	0	1	0.2751	0.0713	0.0547	0.0623	0.8504	0.1106	0.0051	0.068	-0.0235	0.0627	-6917.8299
type1	2	0	0.25	164	0.9639	0.1047	0	1	0.1818	0.0652	-0.0487	0.0576	1.0076	0.1076	0.0252	0.0623	0.1123	0.0589	-6643.4277
type1	2	0	0.25	165	1.0895	0.1098	0	1	0.2871	0.0677	0.004	0.0592	0.9096	0.1114	-0.0296	0.0635	0.0802	0.0595	-6829.3748
type1	2	0	0.25	166	0.8831	0.112	0	1	0.2356	0.072	0.0407	0.0613	1.133	0.1162	0.0593	0.069	0.0273	0.0629	-6931.2006
type1	2	0	0.25	167	1.0033	0.1083	0	1	0.3101	0.0698	0.139	0.0602	0.9527	0.1107	-0.0178	0.066	-0.0772	0.0606	-6829.3718
type1	2	0	0.25	168	1.0274	0.1063	0	1	0.0899	0.068	0.0473	0.058	0.9543	0.1085	0.1376	0.0662	-0.007	0.0595	-6722.4114
type1	2	0	0.25	169	1.0929	0.1094	0	1	0.3588	0.0669	0.0248	0.0606	0.9334	0.1113	-0.1183	0.0616	0.0229	0.0604	-6821.548
type1	2	0	0.25	170	1.1278	0.1076	0	1	0.391	0.0719	0.0239	0.0619	0.7974	0.1084	-0.0935	0.0669	0.0225	0.0615	-6802.6412
type1	2	0	0.25	171	0.9064	0.1063	0	1	0.2832	0.0684	0.0784	0.0582	1.0688	0.11	-0.0338	0.0644	-0.0259	0.0592	-6745.0219
type1	2	0	0.25	172	0.9458	0.1056	0	1	0.3014	0.0698	0.0286	0.0593	1.0181	0.1092	-0.0332	0.0657	-0.0105	0.0598	-6794.3494
type1	2	0	0.25	173	0.9534	0.107	0	1	0.1978	0.0697	-0.0158	0.0598	1.0195	0.1096	0.0889	0.0671	0.0643	0.0614	-6822.7125
type1	2	0	0.25	174	1.1103	0.1082	0	1	0.2053	0.0684	-0.0921	0.0594	0.8997	0.1093	0.0214	0.0656	0.124	0.0603	-6768.2294
type1	2	0	0.25	175	0.9845	0.1085	0	1	0.2538	0.0683	0.0457	0.059	1.0267	0.1116	-0.0224	0.0641	0.0052	0.0601	-6758.3129
type1	2	0	0.25	176	1.1434	0.1071	0	1	0.3713	0.0695	0.0711	0.0592	0.8548	0.1079	-0.1184	0.0646	0.0033	0.0587	-6816.3968
type1	2	0	0.25	177	0.9548	0.1071	0	1	0.2571	0.0687	0.1192	0.0586	1.0632	0.1112	-0.0223	0.0652	-0.0546	0.0593	-6777.7443
type1	2	0	0.25	178	0.7449	0.1067	0	1	0.1655	0.0704	-0.0781	0.0592	1.2152	0.112	0.1164	0.0681	0.1335	0.0617	-6803.2508
type1	2	0	0.25	179	0.8974	0.1074	0	1	0.2843	0.065	-0.0029	0.0582	1.1532	0.1119	-0.0627	0.0607	0.0563	0.0592	-6796.4342
type1	2	0	0.25	180	1.0106	0.1078	0	1	0.2074	0.0674	0.1124	0.0584	0.9784	0.1106	0.0578	0.0644	-0.0415	0.0594	-6826.3207
type1	2	0	0.25	181	1.0558	0.1097	0	1	0.2394	0.0667	0.0413	0.0593	0.9778	0.1114	-0.0029	0.0631	-0.0395	0.0603	-6820.1038
type1	2	0	0.25	182	1.0807	0.1116	0	1	0.1632	0.0704	0.0724	0.0612	1.0219	0.1135	0.0609	0.0681	-0.0373	0.0627	-6893.7381
type1	2	0	0.25	183	0.947	0.109	0	1	0.2774	0.069	0.0589	0.0602	1.04	0.1122	-0.0095	0.0652	-0.0181	0.0612	-6817.592
type1	2	0	0.25	184	0.9868	0.1063	0	1	0.2242	0.0624	0.0862	0.0573	1.0041	0.1093	0.0028	0.0591	-0.0283	0.0581	-6731.0948
type1	2	0	0.25	185	0.9147	0.1106	0	1	0.2189	0.0712	0.0919	0.0616	1.09	0.114	0.0616	0.0685	-0.0511	0.0633	-6872.5591
type1	2	0	0.25	186	1.1205	0.1098	0	1	0.2543	0.0688	-0.0601	0.0587	0.8975	0.1109	-0.0123	0.065	0.1075	0.0591	-6829.5452
type1	2	0	0.25	187	0.9582	0.1059	0	1	0.2284	0.0689	0.0316	0.0603	1.0281	0.1091	0.0325	0.0658	0.0445	0.0614	-6786.2022
type1	2	0	0.25	188	1.0398	0.1067	0	1	0.2611	0.069	0.0513	0.0592	0.9749	0.1088	-0.0259	0.0652	0.005	0.0598	-6772.7301
type1	2	0	0.25	189	1.0118	0.1092	0	1	0.3005	0.0711	-0.0297	0.0609	1.0348	0.1124	-0.063	0.0669	0.0956	0.0615	-6818.1351
type1	2	0	0.25	190	1.0035	0.1076	0	1	0.2318	0.0625	0.0428	0.0576	0.9964	0.1097	0.001	0.0588	-0.0366	0.0589	-6765.5754
type1	2	0	0.25	191	0.9517	0.1075	0	1	0.1495	0.068	0.0745	0.06	0.9762	0.1099	0.1322	0.0661	0.0032	0.0618	-6751.5571
type1	2	0	0.25	192	1.0023	0.1066	0	1	0.3121	0.0718	0.0957	0.0604	1.0142	0.1094	-0.0646	0.0675	-0.035	0.0607	-6802.7534
type1	2	0	0.25	193	0.9878	0.1083	0	1	0.3256	0.0702	0.0989	0.0603	0.9742	0.1107	-0.0445	0.0661	-0.038	0.0609	-6805.0961
type1	2	0	0.25	194	1.0693	0.1058	0	1	0.2769	0.065	0.0119	0.0584	0.925	0.108	-0.0598	0.0608	0.041	0.0586	-6715.0281
type1	2	0	0.25	195	1.1636	0.1075	0	1	0.3678	0.0683	-0.0698	0.0601	0.8056	0.1081	-0.117	0.0631	0.0989	0.0596	-6767.5647
type1	2	0	0.25	196	0.9297	0.1069	0	1	0.3542	0.0629	-0.0298	0.0578	1.0857	0.1102	-0.1211	0.0575	0.0794	0.0583	-6781.3101
type1	2	0	0.25	197	0.9219	0.1079	0	1	0.237	0.0666	0.0217	0.059	1.1132	0.112	0.0023	0.0634	0.038	0.0603	-6833.2821
type1	2	0	0.25	198	0.9517	0.1042	0	1	0.1991	0.0642	0.0161	0.0574	1.0384	0.1082	0.0156	0.0611	0.0435	0.0583	-6685.4395
type1	2	0	0.25	199	0.9536	0.1071	0	1	0.2577	0.073	0.0619	0.0611	1.0665	0.1101	-0.0033	0.069	-0.0024	0.0624	-6813.1138
type1	2	0	0.25	200	1.1059	0.1077	0	1	0.3452	0.0693	-0.0301	0.0593	0.8933	0.1088	-0.0967	0.0644	0.0891	0.0593	-6807.0732
type1	2	0	0.25	201	1.0721	0.1064	0	1	0.1482	0.0693	-0.0143	0.0595	0.8765	0.1073	0.1275	0.0682	0.0638	0.0607	-6809.6027
type1	2	0	0.25	202	1.0453	0.1078	0	1	0.2778	0.0709	0.1634	0.0598	0.9235	0.1099	-0.0027	0.0673	-0.123	0.0602	-6824.6234
type1	2	0	0.25	203	0.8883	0.109	0	1	0.2326	0.0658	0.0304	0.06	1.1863	0.1136	-0.0114	0.0622	0.0393	0.0617	-6824.1172
type1	2	0	0.25	204	0.8338	0.1053	0	1	0.3485	0.0713	0.1304	0.0595	1.0783	0.1086	-0.0446	0.0673	-0.0852	0.0606	-6771.9246
type1	2	0	0.25	205	0.9955	0.1061	0	1	0.3061	0.0664	0.1363	0.0597	0.9633	0.1088	-0.045	0.0623	-0.0727	0.06	-6773.1633
type1	2	0	0.25	206	0.8126	0.1061	0	1	0.346	0.0661	-0.0064	0.0592	1.1452	0.1107	-0.0806	0.0617	0.0624	0.0602	-6776.843
type1	2	0	0.25	207	1.1989	0.108	0	1	0.3515	0.0676	0.1107	0.06	0.7719	0.1079	-0.1018	0.0625	-0.0517	0.0597	-6767.9793
type1	2	0	0.25	208	1.0619	0.1109	0	1	0.2878	0.068	-0.0668	0.0606	0.9903	0.1128	-0.0406	0.0639	0.1098	0.0613	-6882.8254
type1	2	0	0.25	209	0.952	0.1093	0	1	0.3137	0.0709	0.1527	0.0608	1.0449	0.1126	-0.0532	0.0669	-0.0768	0.0615	-6806.05
type1	2	0	0.25	210	0.9165	0.1103	0	1	0.2468	0.0715	0.0933	0.0607	1.1054	0.1139	0.0208	0.0676	-0.0354	0.0622	-6870.2937
type1	2	0	0.25	211	0.8535	0.1074	0	1	0.176	0.069	0.0736	0.0599	1.1641	0.1117	0.0756	0.0665	-0.0457	0.0619	-6804.6378
type1	2	0	0.25	212	0.9571	0.1091	0	1	0.1845	0.0707	0.1358	0.0606	1.0919	0.1126	0.0613	0.0683	-0.0991	0.0621	-6857.9334
type1	2	0	0.25	213	0.8485	0.1073	0	1	0.2689	0.0641	0.1123	0.0577	1.1467	0.1119	-0.039	0.0598	-0.0557	0.059	-6742.2698
type1	2	0	0.25	214	0.8541	0.1073	0	1	0.1388	0.0675	-0.0389	0.0585	1.1629	0.1116	0.0949	0.0653	0.0956	0.0608	-6775.8877
type1	2	0	0.25	215	0.8887	0.1095	0	1	0.1872	0.0685	0.0051	0.0592	1.1176	0.1137	0.0684	0.0659	0.0571	0.0609	-6822.4797
type1	2	0	0.25	216	0.8874	0.1073	0	1	0.2588	0.0689	0.0503	0.0596	1.1081	0.1106	-0.0034	0.0653	-0.0246	0.0613	-6796.1188
type1	2	0	0.25	217	0.9571	0.107	0	1	0.3083	0.0691	0.0493	0.059	1.0168	0.1092	-0.0464	0.0648	0.0031	0.0601	-6793.5372
type1	2	0	0.25	218	0.9745	0.1082	0	1	0.3109	0.0706	0.1128	0.0612	0.9556	0.1103	-0.0213	0.0666	-0.0539	0.062	-6794.0837
type1	2	0	0.25	219	1.0398	0.1085	0	1	0.2426	0.0697	-0.0086	0.0599	0.9682	0.1104	0.014	0.0659	0.0457	0.0609	-6833.6448
type1	2	0	0.25	220	0.7975	0.1046	0	1	0.1997	0.0658	0.1345	0.0576	1.2081	0.1095	0.0404	0.0628	-0.0526	0.0596	-6745.9517
type1	2	0	0.25	221	0.9819	0.1082	0	1	0.26	0.0671	0.1306	0.0596	1.0301	0.1109	-0.0156	0.0633	-0.0822	0.0605	-6809.0033
type1	2	0	0.25	222	1.0943	0.11	0	1	0.3072	0.0696	0.0264	0.0598	0.9399	0.1118	-0.0375	0.0654	0.0309	0.0599	-6914.1763
type1	2	0	0.25	223	1.1781	0.1111	0	1	0.1071	0.0693	0.0051	0.0605	0.8574	0.1121	0.1162	0.0677	0.0531	0.0616	-6799.6113
type1	2	0	0.25	224	0.9924	0.1107	0	1	0.3166	0.0706	0.0317	0.061	0.9918	0.1131	-0.0298	0.0664	0.0344	0.0619	-6861.4852
type1	2	0	0.25	225	1.2308	0.1067	0	1	0.1725	0.0676	0.1528	0.0598	0.7737	0.1066	0.0576	0.0649	-0.0867	0.0601	-6772.2088
type1	2	0	0.25	226	1.1901	0.1079	0	1	0.2529	0.0684	0.1031	0.059	0.7902	0.1076	0.0061	0.065	-0.0402	0.0592	-6810.3116
type1	2	0	0.25	227	1.0356	0.1084	0	1	0.2878	0.0679	-0.0213	0.0595	0.9599	0.1102	-0.0316	0.0635	0.0621	0.0601	-6821.6458
type1	2	0	0.25	228	1.1558	0.1105	0	1	0.1628	0.0676	0.0137	0.0597	0.8905	0.1121	0.0575	0.0649	0.0141	0.0606	-6822.0367
type1	2	0	0.25	229	0.9716	0.1102	0	1	0.2868	0.0629	0.1127	0.0587	1.0763	0.1131	-0.0305	0.0588	-0.0588	0.0597	-6893.1752
type1	2	0	0.25	230	1.1095	0.1094	0	1	0.2037	0.0696	0.0328	0.0598	0.9017	0.111	0.042	0.0665	0.0203	0.0606	-6826.5567
type1	2	0	0.25	231	1.1368	0.1073	0	1	0.207	0.0685	0.0695	0.0595	0.8327	0.1079	0.0421	0.0652	-0.0546	0.0601	-6771.4959
type1	2	0	0.25	232	0.8645	0.1086	0	1	0.2591	0.0702	0.1239	0.0605	1.1291	0.1133	0.0172	0.0671	-0.0817	0.0618	-6837.4798
type1	2	0	0.25	233	0.9952	0.1094	0	1	0.28	0.069	0.1182	0.0599	1.0717	0.1129	-0.0438	0.065	-0.078	0.0604	-6867.4991
type1	2	0	0.25	234	0.9924	0.1099	0	1	0.2229	0.067	0.0339	0.0593	1.0074	0.1127	0.0271	0.0635	0.0241	0.0604	-6800.0292
type1	2	0	0.25	235	1.1437	0.1094	0	1	0.2775	0.0658	0.0261	0.0584	0.8793	0.111	-0.0557	0.0619	0.0457	0.0584	-6781.6172
type1	2	0	0.25	236	1.0498	0.1103	0	1	0.2817	0.0668	0.0112	0.0586	0.9564	0.1118	-0.0316	0.063	0.0292	0.0595	-6837.3654
type1	2	0	0.25	237	0.9631	0.1059	0	1	0.2894	0.0606	-0.0206	0.0569	1.0453	0.109	-0.0683	0.0566	0.0579	0.0577	-6763.6542
type1	2	0	0.25	238	0.7856	0.1079	0	1	0.2894	0.0696	0.1987	0.0591	1.1885	0.1127	-0.0115	0.0658	-0.1363	0.0605	-6802.1668
type1	2	0	0.25	239	0.9836	0.1078	0	1	0.3677	0.0707	0.1211	0.0612	1.0279	0.1114	-0.109	0.0658	-0.0852	0.0611	-6835.0617
type1	2	0	0.25	240	1.0775	0.1085	0	1	0.0909	0.0679	0.1246	0.0598	0.9531	0.1107	0.1444	0.0661	-0.0644	0.0613	-6801.0423
type1	2	0	0.25	241	1.0321	0.1096	0	1	0.1822	0.0672	0.002	0.0592	1.0307	0.1122	0.0373	0.0643	0.0777	0.0606	-6817.9
type1	2	0	0.25	242	1.0454	0.1085	0	1	0.2423	0.0694	0.148	0.0594	0.9735	0.1109	-0.0115	0.0658	-0.0741	0.0601	-6770.101
type1	2	0	0.25	243	1.0809	0.1096	0	1	0.1747	0.0704	0.1095	0.06	0.9341	0.1109	0.0859	0.0677	-0.0572	0.0614	-6851.6936
type1	2	0	0.25	244	0.9812	0.1088	0	1	0.4341	0.0682	0.0583	0.0611	1.0038	0.1113	-0.1603	0.0626	-0.0012	0.0612	-6829.8594
type1	2	0	0.25	245	0.9077	0.1082	0	1	0.1448	0.0689	-0.022	0.0601	1.1121	0.1131	0.0941	0.0666	0.0747	0.0616	-6791.2199
type1	2	0	0.25	246	0.9543	0.1066	0	1	0.2586	0.0732	-0.114	0.0618	0.9168	0.1094	0.067	0.0703	0.171	0.0625	-6785.84
type1	2	0	0.25	247	0.8973	0.1086	0	1	0.2959	0.0734	0.0516	0.0611	1.0728	0.1118	0.0043	0.0693	0.0262	0.0622	-6847.9866
type1	2	0	0.25	248	1.1768	0.1104	0	1	0.2383	0.067	-0.0033	0.0594	0.8101	0.1107	0.0108	0.0636	0.0329	0.0598	-6805.4521
type1	2	0	0.25	249	0.7745	0.1043	0	1	0.3155	0.0694	-0.0032	0.0589	1.2019	0.1096	-0.0594	0.065	0.0563	0.0602	-6746.2692
type1	2	0	0.25	250	1.2432	0.1116	0	1	0.2301	0.0726	0.0031	0.0607	0.7774	0.1109	0.0356	0.0692	0.0306	0.0611	-6894.8113
type1	2	0	0.25	251	0.9098	0.1061	0	1	0.2198	0.067	0.1055	0.0585	1.0887	0.1095	0.0159	0.0636	-0.0427	0.0599	-6757.0983
type1	2	0	0.25	252	0.859	0.1073	0	1	0.1521	0.0721	0.0867	0.0603	1.1424	0.1115	0.1107	0.0704	-0.022	0.0623	-6803.0441
type1	2	0	0.25	253	0.8637	0.1028	0	1	0.1809	0.0677	-0.0807	0.0573	1.1108	0.1071	0.0572	0.0647	0.137	0.0589	-6727.012
type1	2	0	0.25	254	0.7569	0.1084	0	1	0.2653	0.0675	-0.0526	0.0603	1.2435	0.1138	0.0129	0.0638	0.1046	0.0621	-6840.1277
type1	2	0	0.25	255	0.767	0.1073	0	1	0.2825	0.0668	0.1531	0.058	1.2095	0.1124	-0.007	0.0631	-0.0929	0.0595	-6809.6141
type1	2	0	0.25	256	0.9986	0.1072	0	1	0.1494	0.0668	0.0809	0.0575	1.0228	0.1097	0.0616	0.0641	-0.02	0.059	-6738.1105
type1	2	0	0.25	257	0.8088	0.1071	0	1	0.1819	0.0658	-0.0149	0.0578	1.257	0.1124	0.0183	0.0631	0.0571	0.0599	-6754.0557
type1	2	0	0.25	258	1.0516	0.1062	0	1	0.3009	0.0702	0.0456	0.0589	0.8815	0.1075	-0.0137	0.0661	0.0432	0.0592	-6804.5679
type1	2	0	0.25	259	1.0758	0.1096	0	1	0.3929	0.0675	0.0491	0.0591	0.9261	0.111	-0.1282	0.0626	-0.0023	0.0589	-6854.705
type1	2	0	0.25	260	1.0216	0.1111	0	1	0.1809	0.0688	0.104	0.0604	1.0181	0.1141	0.0646	0.0658	-0.0697	0.0616	-6854.507
type1	2	0	0.25	261	0.9785	0.1069	0	1	0.3283	0.0633	0.0957	0.0581	1.0448	0.1099	-0.0984	0.0582	-0.0491	0.0587	-6779.9126
type1	2	0	0.25	262	0.9906	0.1071	0	1	0.2572	0.0674	0.159	0.0582	0.9792	0.1097	-0.0097	0.0636	-0.1149	0.0589	-6754.0529
type1	2	0	0.25	263	0.9219	0.1069	0	1	0.2422	0.0695	0.0535	0.0597	1.0723	0.1103	0.0156	0.0659	-0.0106	0.061	-6796.9981
type1	2	0	0.25	264	0.8041	0.105	0	1	0.3853	0.0685	0.0884	0.0592	1.1251	0.1089	-0.0982	0.0635	-0.0321	0.0601	-6757.8243
type1	2	0	0.25	265	1.0982	0.109	0	1	0.3586	0.0657	0.04	0.0582	0.9474	0.1111	-0.1438	0.0604	0.0141	0.058	-6802.4499
type1	2	0	0.25	266	0.9292	0.1073	0	1	0.3118	0.0696	0.0858	0.0593	1.0701	0.1109	-0.0537	0.0654	-0.0282	0.0601	-6804.1062
type1	2	0	0.25	267	0.9513	0.1057	0	1	0.1852	0.0635	-0.006	0.0568	1.0848	0.1092	0.0125	0.0603	0.1088	0.0582	-6706.2767
type1	2	0	0.25	268	0.9392	0.1067	0	1	0.2798	0.071	0.0239	0.061	1.039	0.1104	-0.0077	0.0678	0.024	0.0617	-6806.7995
type1	2	0	0.25	269	1.005	0.1073	0	1	0.1839	0.0664	0.0126	0.059	0.9912	0.1096	0.0544	0.0637	0.0681	0.0604	-6754.3919
type1	2	0	0.25	270	0.9643	0.1127	0	1	0.2789	0.0708	0.04	0.0609	1.0951	0.1162	-0.0157	0.067	0.0505	0.0621	-6911.3558
type1	2	0	0.25	271	0.8056	0.1023	0	1	0.1771	0.0671	-0.0156	0.0575	1.133	0.1073	0.071	0.0648	0.0481	0.059	-6688.8958
type1	2	0	0.25	272	0.9507	0.1058	0	1	0.2158	0.0675	0.0445	0.0573	1.0142	0.1084	0.0412	0.0642	-0.0126	0.0587	-6759.1859
type1	2	0	0.25	273	1.1085	0.1095	0	1	0.1728	0.0662	0.0784	0.0591	0.934	0.1108	0.0541	0.0634	-0.0341	0.0603	-6828.5254
type1	2	0	0.25	274	1.1735	0.1097	0	1	0.2468	0.0672	-0.0462	0.0585	0.8251	0.1102	-0.0074	0.0634	0.0799	0.0588	-6798.9191
type1	2	0	0.25	275	0.9736	0.1075	0	1	0.2656	0.0678	-0.0299	0.0591	1.0007	0.1098	0.0026	0.0643	0.0477	0.0601	-6818.3548
type1	2	0	0.25	276	0.9297	0.1061	0	1	0.1583	0.0696	0.0533	0.059	1.0351	0.1089	0.1091	0.0673	-0.0035	0.0609	-6784.3629
type1	2	0	0.25	277	1.089	0.1098	0	1	0.329	0.0711	-0.0652	0.0599	0.9269	0.1113	-0.0614	0.0666	0.1183	0.0603	-6866.6311
type1	2	0	0.25	278	1.0045	0.1075	0	1	0.2504	0.0658	0.0359	0.0575	1.0171	0.1104	-0.0389	0.0618	-0.0014	0.0583	-6761.9015
type1	2	0	0.25	279	0.9923	0.1086	0	1	0.2431	0.0698	-0.0554	0.0609	1.0235	0.1114	0.0242	0.0668	0.1142	0.0619	-6856.6953
type1	2	0	0.25	280	1.1085	0.1077	0	1	0.2491	0.0699	-0.0128	0.06	0.9012	0.1091	-0.0169	0.0662	0.0409	0.0606	-6776.1088
type1	2	0	0.25	281	1.1027	0.1073	0	1	0.2766	0.0687	-0.0319	0.0596	0.8338	0.1081	-0.0073	0.0648	0.0759	0.06	-6778.9078
type1	2	0	0.25	282	1.1163	0.1089	0	1	0.2868	0.0684	0.0014	0.0596	0.8924	0.1099	-0.0302	0.0649	0.0458	0.06	-6843.1288
type1	2	0	0.25	283	0.8825	0.1041	0	1	0.22	0.0695	0.1037	0.0579	1.0111	0.1067	0.0517	0.0666	-0.023	0.0595	-6664.2673
type1	2	0	0.25	284	0.9868	0.1087	0	1	0.4352	0.0725	-0.0389	0.0611	1.0081	0.1107	-0.1495	0.0668	0.0643	0.0613	-6872.5507
type1	2	0	0.25	285	1.1917	0.1089	0	1	0.2158	0.067	0.137	0.0575	0.846	0.1089	0.006	0.0639	-0.0691	0.058	-6808.5786
type1	2	0	0.25	286	0.8098	0.1106	0	1	0.3362	0.0722	0.0901	0.0619	1.23	0.1156	-0.0565	0.068	-0.035	0.0632	-6903.8029
type1	2	0	0.25	287	1.0689	0.1093	0	1	0.24	0.0682	-0.0478	0.061	0.957	0.1116	0.0172	0.0649	0.119	0.0616	-6851.0045
type1	2	0	0.25	288	0.7592	0.1044	0	1	0.4015	0.0683	-0.0169	0.0583	1.1748	0.1097	-0.1079	0.0633	0.0736	0.0591	-6778.3881
type1	2	0	0.25	289	1.0475	0.1061	0	1	0.3323	0.0679	-0.0502	0.0584	0.9138	0.1079	-0.0678	0.0629	0.1293	0.0585	-6771.4977
type1	2	0	0.25	290	1.0707	0.1076	0	1	0.1559	0.0694	0.061	0.0589	0.9571	0.1094	0.0636	0.067	-0.0334	0.0601	-6762.5544
type1	2	0	0.25	291	0.9595	0.111	0	1	0.2738	0.0715	0.0013	0.0608	1.0786	0.1143	-0.019	0.0676	0.0556	0.062	-6860.0563
type1	2	0	0.25	292	0.7263	0.1085	0	1	0.2147	0.0706	0.0639	0.0607	1.3016	0.1146	0.0495	0.0675	-0.0136	0.0631	-6833.3887
type1	2	0	0.25	293	1.0467	0.111	0	1	0.3023	0.0747	-0.0063	0.062	0.9557	0.1123	0.0037	0.0707	0.0412	0.0628	-6953.9903
type1	2	0	0.25	294	1.0377	0.1079	0	1	0.1202	0.0667	0.0527	0.0585	1.0128	0.111	0.0948	0.0647	-0.0407	0.0597	-6807.3356
type1	2	0	0.25	295	0.9855	0.1079	0	1	0.362	0.067	-0.06	0.0598	0.9701	0.1107	-0.0935	0.0621	0.1375	0.0601	-6770.2829
type1	2	0	0.25	296	0.7184	0.1017	0	1	0.3159	0.0672	0.0949	0.0575	1.1834	0.1068	-0.0254	0.063	-0.0317	0.0589	-6723.3812
type1	2	0	0.25	297	0.8636	0.1061	0	1	0.3802	0.0654	0.096	0.0589	1.0897	0.11	-0.1075	0.0599	-0.0353	0.0595	-6766.6499
type1	2	0	0.25	298	1.1863	0.112	0	1	0.2842	0.0648	0.041	0.0598	0.9105	0.1132	-0.0572	0.0605	6e-04	0.0599	-6911.6115
type1	2	0	0.25	299	1.1348	0.1069	0	1	0.1614	0.068	0.0136	0.0586	0.8771	0.1072	0.0656	0.0652	0.0144	0.0599	-6781.7903
type1	2	0	0.25	300	0.8617	0.1078	0	1	0.2466	0.068	0.1099	0.0588	1.1306	0.112	0.0052	0.0648	-0.0652	0.0601	-6781.5422
type1	2	0	0.25	301	1.0167	0.1068	0	1	0.3323	0.0683	0	0.0583	0.9813	0.109	-0.1049	0.0637	0.035	0.0586	-6736.4871
type1	2	0	0.25	302	1.0667	0.1072	0	1	0.2259	0.0692	0.0694	0.0606	0.9253	0.1093	0.0325	0.0662	-0.0218	0.0613	-6805.167
type1	2	0	0.25	303	1.069	0.1113	0	1	0.2333	0.071	0.0844	0.0609	0.9675	0.113	0.0277	0.0672	-0.0519	0.0619	-6887.7287
type1	2	0	0.25	304	1.0115	0.1097	0	1	0.2898	0.0711	0.1177	0.0611	0.9634	0.1122	-0.0093	0.0669	-0.0675	0.0618	-6829.3464
type1	2	0	0.25	305	1.1756	0.1068	0	1	0.2097	0.067	0.1208	0.0591	0.7676	0.1068	0.0351	0.0639	-0.0635	0.0595	-6717.3662
type1	2	0	0.25	306	0.9796	0.1071	0	1	0.3161	0.0681	0.0857	0.059	0.999	0.1097	-0.0666	0.0631	-0.0343	0.0596	-6767.5475
type1	2	0	0.25	307	0.9836	0.1072	0	1	0.2631	0.0677	0.0607	0.0596	1.002	0.1097	-0.0062	0.0641	-0.011	0.0606	-6791.0687
type1	2	0	0.25	308	0.7762	0.1038	0	1	0.4085	0.0638	0.0221	0.0563	1.187	0.1086	-0.1727	0.058	0.0333	0.057	-6692.5658
type1	2	0	0.25	309	0.9133	0.1069	0	1	0.2637	0.0655	0.0132	0.0577	1.0992	0.1103	-0.0446	0.0621	0.0507	0.0589	-6729.2479
type1	2	0	0.25	310	1.181	0.112	0	1	0.4471	0.0704	0.081	0.0625	0.8074	0.1124	-0.161	0.0649	-0.0299	0.0617	-6872.5623
type1	2	0	0.25	311	1.0254	0.1087	0	1	0.2366	0.0708	0.0693	0.06	1.0006	0.1116	0.0142	0.0674	5e-04	0.0608	-6846.8531
type1	2	0	0.25	312	1.0198	0.1083	0	1	0.3405	0.065	-0.0072	0.0589	0.9762	0.1108	-0.0874	0.0603	0.0775	0.0591	-6800.1721
type1	2	0	0.25	313	1.0819	0.1065	0	1	0.2228	0.0671	0.1318	0.059	0.9246	0.108	0.0238	0.064	-0.0952	0.0597	-6818.081
type1	2	0	0.25	314	1.0268	0.1051	0	1	0.1451	0.0633	0.0747	0.057	0.9797	0.1075	0.0532	0.0607	-0.0086	0.0582	-6674.911
type1	2	0	0.25	315	0.7903	0.1086	0	1	0.2902	0.0695	0.0154	0.0603	1.1687	0.1133	0.0056	0.0658	0.0365	0.0619	-6826.7756
type1	2	0	0.25	316	0.945	0.1082	0	1	0.2634	0.0655	0.1219	0.0585	1.0603	0.1116	-0.0402	0.0621	-0.0599	0.0596	-6739.766
type1	2	0	0.25	317	1.0205	0.1044	0	1	0.2592	0.0623	0.0997	0.056	0.9445	0.1066	-0.0295	0.0584	-0.041	0.0564	-6709.2039
type1	2	0	0.25	318	1.0747	0.1104	0	1	0.348	0.0653	0.0879	0.0588	1.0055	0.1128	-0.1257	0.0607	-0.0398	0.0587	-6872.4437
type1	2	0	0.25	319	1.0052	0.1057	0	1	0.3477	0.0697	0.0745	0.0587	0.9883	0.1081	-0.1103	0.0647	-0.0289	0.0588	-6749.188
type1	2	0	0.25	320	1.018	0.1109	0	1	0.1416	0.0687	0.0257	0.0607	1.0321	0.1133	0.0924	0.066	0.0345	0.0625	-6825.1438
type1	2	0	0.25	321	0.9493	0.1077	0	1	0.3211	0.0666	0.0095	0.0581	1.0454	0.1109	-0.0756	0.0622	0.032	0.0588	-6786.827
type1	2	0	0.25	322	1.0925	0.1069	0	1	0.175	0.0697	0.0078	0.0591	0.8857	0.1081	0.0825	0.0673	0.0589	0.0601	-6788.1543
type1	2	0	0.25	323	1.1609	0.1114	0	1	0.238	0.0689	0.0524	0.0604	0.9118	0.113	-0.0108	0.0653	-0.0335	0.0607	-6870.4329
type1	2	0	0.25	324	1.1605	0.108	0	1	0.2973	0.0684	0.0109	0.06	0.8558	0.1091	-0.0762	0.0642	0.0207	0.0599	-6765.1534
type1	2	0	0.25	325	1.059	0.1096	0	1	0.3511	0.0683	0.0848	0.0583	0.9521	0.1119	-0.1221	0.0633	-0.0329	0.0582	-6784.4428
type1	2	0	0.25	326	0.9098	0.1076	0	1	0.3314	0.0626	0.0151	0.0596	1.0826	0.1113	-0.0589	0.0582	0.0494	0.0603	-6847.8567
type1	2	0	0.25	327	1.2141	0.1079	0	1	0.0456	0.0712	0.0462	0.061	0.7756	0.1079	0.2105	0.0706	-0.0107	0.0621	-6805.6374
type1	2	0	0.25	328	1.0948	0.1082	0	1	0.2578	0.0663	0.088	0.0584	0.9021	0.1092	-0.0194	0.0626	-0.0174	0.059	-6776.569
type1	2	0	0.25	329	1.1607	0.1102	0	1	0.1814	0.072	0.0411	0.0609	0.833	0.1108	0.0864	0.0693	0.0102	0.0618	-6839.9173
type1	2	0	0.25	330	0.7853	0.1082	0	1	0.2253	0.0692	0.106	0.0592	1.2346	0.1138	0.0311	0.0665	-0.0287	0.0609	-6827.6203
type1	2	0	0.25	331	1.0488	0.1089	0	1	0.2071	0.0688	-0.0477	0.0594	0.9281	0.1102	0.0671	0.0662	0.1243	0.0606	-6839.7007
type1	2	0	0.25	332	0.9098	0.1079	0	1	0.1858	0.0658	0.108	0.0591	1.0888	0.1113	0.0624	0.0635	-0.0274	0.0607	-6784.8056
type1	2	0	0.25	333	0.9713	0.1089	0	1	0.3899	0.072	0.1266	0.0609	1.0226	0.1115	-0.1032	0.0665	-0.0404	0.0612	-6854.8291
type1	2	0	0.25	334	0.8413	0.1089	0	1	0.2987	0.0703	0.0877	0.0607	1.1704	0.1137	-0.033	0.0657	-0.014	0.0621	-6821.7069
type1	2	0	0.25	335	0.9935	0.1083	0	1	0.279	0.0647	0.0913	0.059	1.0147	0.1121	-0.052	0.0605	-0.0312	0.0594	-6763.6644
type1	2	0	0.25	336	1.0191	0.1102	0	1	0.1651	0.0724	0.0271	0.0607	1.0388	0.1128	0.0743	0.07	-4e-04	0.0624	-6863.8333
type1	2	0	0.25	337	1.1423	0.1091	0	1	0.2927	0.0702	0.0451	0.0608	0.8204	0.1098	-0.0166	0.0662	0.0301	0.0609	-6818.4471
type1	2	0	0.25	338	0.8449	0.1051	0	1	0.2858	0.0697	0.0555	0.0598	1.1	0.1091	-0.0076	0.066	0.0065	0.0609	-6771.4978
type1	2	0	0.25	339	1.047	0.106	0	1	0.3097	0.0704	-0.018	0.0591	0.8998	0.1075	-0.0374	0.0659	0.0782	0.0595	-6773.0195
type1	2	0	0.25	340	0.9753	0.1048	0	1	0.1729	0.0664	0.0193	0.0576	0.9892	0.1073	0.0627	0.064	0.0407	0.0591	-6702.5694
type1	2	0	0.25	341	1.1984	0.1098	0	1	0.1239	0.067	0.0826	0.0593	0.8448	0.1107	0.1121	0.0649	-0.0622	0.0601	-6851.0031
type1	2	0	0.25	342	1.0288	0.1055	0	1	0.2933	0.0667	0.091	0.0583	0.9103	0.1072	-0.0284	0.0626	-0.0114	0.0587	-6746.3094
type1	2	0	0.25	343	0.9932	0.1057	0	1	0.1773	0.0683	0.0472	0.0589	0.9741	0.1084	0.0751	0.066	-0.0187	0.06	-6766.8673
type1	2	0	0.25	344	0.9613	0.1066	0	1	0.2575	0.0676	0.131	0.0581	1.0133	0.1092	-0.0103	0.064	-0.0835	0.0591	-6758.4288
type1	2	0	0.25	345	0.8319	0.1092	0	1	0.1601	0.0734	-0.0858	0.0606	1.1565	0.1136	0.1275	0.0711	0.1384	0.0629	-6849.5091
type1	2	0	0.25	346	0.914	0.1066	0	1	0.214	0.0658	0.0604	0.058	1.1237	0.1107	0.0076	0.0624	-0.0068	0.0592	-6787.9007
type1	2	0	0.25	347	1.1525	0.108	0	1	0.249	0.0682	0.0409	0.0592	0.8511	0.1086	-0.0239	0.0644	0.0093	0.0597	-6766.6536
type1	2	0	0.25	348	1.0272	0.1067	0	1	0.2407	0.0716	0.1373	0.0603	0.9233	0.1084	0.0317	0.0683	-0.0762	0.0611	-6770.3535
type1	2	0	0.25	349	1.0979	0.1088	0	1	0.2113	0.0709	0.0227	0.0605	0.8783	0.11	0.042	0.0678	0.0363	0.0614	-6770.0877
type1	2	0	0.25	350	1.0379	0.109	0	1	0.235	0.0706	-0.1026	0.0603	0.9521	0.1111	0.0319	0.0671	0.1481	0.0613	-6822.6846
type1	2	0	0.25	351	1.1311	0.1089	0	1	0.2484	0.0738	0.0027	0.0626	0.8716	0.1099	0.0272	0.0704	0.061	0.0632	-6865.3833
type1	2	0	0.25	352	0.9969	0.1074	0	1	0.3428	0.0669	0.083	0.0589	0.9856	0.1095	-0.0767	0.0623	-0.0389	0.0593	-6814.5691
type1	2	0	0.25	353	1.0575	0.1101	0	1	0.1747	0.0682	0.0455	0.0582	1.0044	0.112	0.0416	0.0649	-0.0133	0.0596	-6832.0581
type1	2	0	0.25	354	1.0582	0.1062	0	1	0.3179	0.071	0.057	0.0598	0.9138	0.1074	-0.0406	0.0667	-0.0281	0.0601	-6834.4861
type1	2	0	0.25	355	0.9963	0.1074	0	1	0.1625	0.0703	0.0714	0.0602	1.0102	0.1103	0.1035	0.0679	-0.0267	0.0615	-6844.6807
type1	2	0	0.25	356	1.1005	0.1096	0	1	0.2682	0.0693	0.1397	0.0603	0.9575	0.1114	-0.0266	0.0657	-0.0397	0.0607	-6869.3146
type1	2	0	0.25	357	0.8271	0.1057	0	1	0.3073	0.0685	0.0336	0.0582	1.1198	0.1099	-0.0335	0.0644	0.0047	0.0593	-6752.7232
type1	2	0	0.25	358	1.0713	0.1084	0	1	0.1664	0.0681	0.041	0.0601	0.9804	0.1106	0.0565	0.0654	-0.0126	0.0612	-6829.7453
type1	2	0	0.25	359	0.8169	0.1094	0	1	0.2018	0.0713	0.065	0.0608	1.1975	0.1141	0.0752	0.0689	0.0204	0.0629	-6865.8792
type1	2	0	0.25	360	1.083	0.11	0	1	0.1989	0.0683	0.0475	0.0598	0.9323	0.1119	0.0564	0.0656	-0.0157	0.0608	-6853.9242
type1	2	0	0.25	361	1.0799	0.1099	0	1	0.1802	0.0695	0.1098	0.0603	0.9504	0.1117	0.058	0.0664	-0.0687	0.0615	-6808.2338
type1	2	0	0.25	362	0.9834	0.1115	0	1	0.2256	0.0698	0.0528	0.0604	1.1099	0.1147	0.0116	0.0667	-0.0082	0.0619	-6910.2706
type1	2	0	0.25	363	0.8921	0.1094	0	1	0.2245	0.0679	-0.0041	0.0593	1.1452	0.1134	0.025	0.0648	0.0501	0.0608	-6853.632
type1	2	0	0.25	364	1.1397	0.1112	0	1	0.2162	0.0693	0.0785	0.0606	0.8823	0.1128	0.0244	0.0657	-0.0301	0.0612	-6823.9557
type1	2	0	0.25	365	1.0746	0.1071	0	1	0.325	0.0674	0.0628	0.0574	0.9233	0.1088	-0.1018	0.0629	-0.014	0.0574	-6734.0858
type1	2	0	0.25	366	0.953	0.1088	0	1	0.2584	0.0677	0.0077	0.059	1.124	0.1125	-0.0436	0.0641	0.0337	0.0602	-6818.2656
type1	2	0	0.25	367	0.8023	0.1048	0	1	0.3332	0.0693	0.0162	0.0587	1.1499	0.1091	-0.0617	0.065	0.016	0.0597	-6760.7032
type1	2	0	0.25	368	0.8474	0.1067	0	1	0.1776	0.0676	0.0092	0.0589	1.1924	0.1113	0.045	0.0646	0.0362	0.0608	-6781.6849
type1	2	0	0.25	369	1.2164	0.1109	0	1	0.204	0.0703	-0.0022	0.0603	0.8341	0.1112	0.0445	0.0674	0.0793	0.0609	-6889.1726
type1	2	0	0.25	370	1.1695	0.1121	0	1	0.3755	0.0751	-0.0158	0.0635	0.8266	0.1128	-0.0757	0.0701	0.0512	0.0632	-6912.9973
type1	2	0	0.25	371	0.9766	0.1086	0	1	0.2897	0.07	0.0279	0.061	1.0237	0.1118	-0.0208	0.0657	-7e-04	0.0619	-6845.1632
type1	2	0	0.25	372	1.119	0.1088	0	1	0.1148	0.07	0.0256	0.0597	0.8511	0.1102	0.1367	0.0687	0.0549	0.0608	-6771.5127
type1	2	0	0.25	373	0.8864	0.1092	0	1	0.3223	0.069	0.1263	0.0597	1.124	0.1134	-0.063	0.0648	-0.0464	0.0606	-6850.2681
type1	2	0	0.25	374	0.8599	0.1089	0	1	0.2833	0.0676	0.0546	0.0592	1.1748	0.1133	-0.0449	0.0636	-0.0424	0.0607	-6811.2291
type1	2	0	0.25	375	1.0222	0.1058	0	1	0.2261	0.0665	0.1285	0.0579	0.9658	0.108	-6e-04	0.0632	-0.0946	0.0588	-6735.7263
type1	2	0	0.25	376	0.9291	0.1042	0	1	0.3556	0.0648	0.0059	0.0566	1.0464	0.1076	-0.1326	0.0598	0.0369	0.057	-6683.0089
type1	2	0	0.25	377	1.0153	0.1096	0	1	0.2604	0.0681	0.1359	0.0602	1.0245	0.1123	-0.0254	0.064	-0.0962	0.0612	-6821.2483
type1	2	0	0.25	378	0.8658	0.1058	0	1	0.1977	0.0679	0.0548	0.0587	1.1495	0.1101	0.0348	0.065	0.0244	0.0604	-6763.2179
type1	2	0	0.25	379	0.9062	0.1088	0	1	0.1496	0.0669	-0.0186	0.0594	1.1431	0.1136	0.0801	0.0642	0.0643	0.0611	-6817.7405
type1	2	0	0.25	380	1.044	0.1064	0	1	0.2774	0.0667	0.1124	0.0584	0.9284	0.1083	-0.0342	0.0624	-0.0372	0.0588	-6733.5634
type1	2	0	0.25	381	1.0054	0.1098	0	1	0.2839	0.0703	-0.0017	0.0605	0.9759	0.1125	-0.0083	0.0665	0.0474	0.0611	-6850.9379
type1	2	0	0.25	382	1.0751	0.1084	0	1	0.2982	0.0722	0.0338	0.0621	0.9405	0.1104	-0.0228	0.0681	-0.0059	0.0624	-6894.6092
type1	2	0	0.25	383	1.0043	0.1085	0	1	0.3197	0.068	-0.0171	0.0607	0.9629	0.1108	-0.0247	0.0636	0.0776	0.0613	-6863.3087
type1	2	0	0.25	384	0.8628	0.1064	0	1	0.1441	0.0678	0.1037	0.0589	1.113	0.1105	0.103	0.0659	-0.0597	0.0608	-6745.2256
type1	2	0	0.25	385	1.1508	0.1077	0	1	0.1956	0.0623	0.1181	0.057	0.8932	0.1091	-0.003	0.0592	-0.0704	0.0574	-6752.4584
type1	2	0	0.25	386	1.0328	0.1097	0	1	0.2894	0.0708	0.1107	0.0605	0.9538	0.1112	-0.0159	0.0666	-0.0526	0.0614	-6829.9124
type1	2	0	0.25	387	0.9963	0.108	0	1	0.3165	0.0698	0.1085	0.0604	0.9943	0.1105	-0.043	0.0659	-0.0546	0.0609	-6853.3156
type1	2	0	0.25	388	1.0483	0.1054	0	1	0.1627	0.0652	0.0648	0.0569	0.9172	0.1073	0.0619	0.0627	-0.0233	0.0579	-6713.6031
type1	2	0	0.25	389	0.9701	0.1104	0	1	0.2583	0.0685	0.0862	0.0594	1.0654	0.1135	-0.0045	0.0646	-0.0147	0.0607	-6849.0544
type1	2	0	0.25	390	1.2084	0.1079	0	1	0.1452	0.068	0.1558	0.059	0.797	0.1082	0.0917	0.0657	-0.068	0.0596	-6784.4402
type1	2	0	0.25	391	0.9242	0.1087	0	1	0.2298	0.0713	0.0529	0.0606	1.0525	0.1115	0.0518	0.068	0.0071	0.0623	-6829.1275
type1	2	0	0.25	392	1.0267	0.1108	0	1	0.205	0.0702	0.0029	0.0605	0.9939	0.1129	0.0536	0.0671	0.0309	0.0619	-6850.2874
type1	2	0	0.25	393	0.9007	0.105	0	1	0.1869	0.0669	-0.0032	0.0567	1.0388	0.108	0.08	0.0647	0.0612	0.0582	-6741.4923
type1	2	0	0.25	394	0.9426	0.1107	0	1	0.3187	0.0718	0.1015	0.0614	1.1108	0.1144	-0.048	0.0676	-0.0336	0.0623	-6909.6617
type1	2	0	0.25	395	0.982	0.1067	0	1	0.2798	0.0677	-0.0787	0.0585	0.986	0.1092	-0.0291	0.0637	0.1042	0.0593	-6753.0887
type1	2	0	0.25	396	0.7831	0.107	0	1	0.2982	0.0685	0.1677	0.0603	1.257	0.1136	-0.0639	0.0646	-0.0863	0.0612	-6783.4256
type1	2	0	0.25	397	1.0618	0.1063	0	1	0.2448	0.066	0.0521	0.0588	0.9329	0.1087	-0.0124	0.0624	0.0073	0.0593	-6748.1925
type1	2	0	0.25	398	1.0569	0.1098	0	1	0.3563	0.0722	0.0708	0.0614	0.9159	0.1115	-0.0805	0.0678	-0.0298	0.0616	-6816.0423
type1	2	0	0.25	399	0.9026	0.1068	0	1	0.233	0.0681	0.0094	0.0591	1.074	0.1104	0.026	0.0647	0.0495	0.0604	-6790.002
type1	2	0	0.25	400	1.1792	0.1114	0	1	0.2618	0.0724	0.1101	0.062	0.8443	0.1119	0.0025	0.0683	-0.0566	0.0625	-6880.7006
type1	2	0	0.25	401	1.0594	0.1068	0	1	0.2463	0.0686	-0.0356	0.0588	0.9172	0.1087	-0.0063	0.0652	0.0778	0.0595	-6749.3837
type1	2	0	0.25	402	1.0058	0.1134	0	1	0.2544	0.0696	0.1227	0.0606	1.1164	0.1171	-0.02	0.0656	-0.0704	0.0616	-6959.8267
type1	2	0	0.25	403	0.9331	0.109	0	1	0.2364	0.0722	0.1187	0.0614	1.0813	0.1132	0.0201	0.0688	-0.0588	0.0626	-6809.1006
type1	2	0	0.25	404	1.1495	0.1088	0	1	0.2097	0.0694	0.0895	0.0598	0.8523	0.1094	0.0426	0.0666	-0.0669	0.0604	-6826.0868
type1	2	0	0.25	405	1.0297	0.1081	0	1	0.2486	0.0675	0.029	0.0577	0.9709	0.1101	-6e-04	0.0638	0.0034	0.0585	-6811.3778
type1	2	0	0.25	406	0.9062	0.1058	0	1	0.138	0.0647	0.0735	0.0581	1.0877	0.1101	0.0819	0.0627	0.0018	0.0597	-6695.6931
type1	2	0	0.25	407	0.9142	0.1067	0	1	0.188	0.0689	0.0854	0.0591	1.0973	0.1102	0.0557	0.0662	-0.0252	0.0607	-6788.4427
type1	2	0	0.25	408	0.9545	0.1071	0	1	0.2467	0.0697	0.0248	0.0591	1.0949	0.1105	-0.0116	0.0664	0.0407	0.0603	-6822.8984
type1	2	0	0.25	409	1.022	0.107	0	1	0.3335	0.0688	0.1742	0.0598	0.8964	0.1082	-0.063	0.0642	-0.0946	0.0602	-6709.4884
type1	2	0	0.25	410	1.0635	0.1086	0	1	0.268	0.0694	0.1477	0.0609	0.9292	0.1105	-0.003	0.0657	-0.05	0.0613	-6822.8628
type1	2	0	0.25	411	0.9883	0.1125	0	1	0.2178	0.0699	0.129	0.0612	1.1179	0.1158	0.019	0.0668	-0.0827	0.0628	-6926.01
type1	2	0	0.25	412	1.2096	0.1128	0	1	0.3108	0.0711	-0.0112	0.0612	0.8627	0.1129	-0.0522	0.0667	0.0658	0.0615	-6948.7818
type1	2	0	0.25	413	1.1142	0.1082	0	1	0.2405	0.0705	-0.0619	0.061	0.8956	0.1094	-0.0022	0.0672	0.1015	0.0617	-6785.1473
type1	2	0	0.25	414	1.0828	0.11	0	1	0.1429	0.0696	0.029	0.0596	0.9365	0.1113	0.0983	0.0678	0.0119	0.0611	-6815.561
type1	2	0	0.25	415	0.8059	0.1068	0	1	0.196	0.0677	0.0681	0.0588	1.1552	0.1114	0.0581	0.065	0.0151	0.0608	-6732.0567
type1	2	0	0.25	416	0.8054	0.1058	0	1	0.3554	0.0643	-0.0088	0.0585	1.1623	0.1109	-0.0879	0.0594	0.0605	0.0593	-6781.1339
type1	2	0	0.25	417	0.8876	0.1107	0	1	0.2803	0.0707	0.03	0.0619	1.1803	0.1161	-0.0305	0.0667	0.0278	0.063	-6889.8524
type1	2	0	0.25	418	0.7864	0.1048	0	1	0.2737	0.0653	0.0087	0.0579	1.2065	0.11	-0.0418	0.0609	0.0145	0.0594	-6727.1113
type1	2	0	0.25	419	1.1043	0.1066	0	1	0.2029	0.0681	0.1029	0.0584	0.9049	0.1084	0.0162	0.0653	-0.0425	0.059	-6747.5024
type1	2	0	0.25	420	1.0314	0.1065	0	1	0.2189	0.0624	0.0176	0.0567	0.9487	0.1088	-0.003	0.0593	0.0029	0.0575	-6711.8045
type1	2	0	0.25	421	0.9167	0.1066	0	1	0.1834	0.0688	0.036	0.0587	1.0765	0.11	0.0634	0.0663	0.0072	0.0605	-6776.7015
type1	2	0	0.25	422	0.8826	0.1057	0	1	0.2249	0.0665	4e-04	0.0584	1.1067	0.1095	0.0082	0.0626	0.0198	0.06	-6730.3568
type1	2	0	0.25	423	0.8217	0.1064	0	1	0.2776	0.068	0.0486	0.06	1.1323	0.1112	0.0019	0.0643	0.0034	0.0612	-6776.5047
type1	2	0	0.25	424	0.9074	0.1054	0	1	0.3436	0.0691	0.0676	0.0577	1.0822	0.1088	-0.0941	0.0642	-0.033	0.0582	-6784.9282
type1	2	0	0.25	425	0.9733	0.1076	0	1	0.2012	0.0668	0.1051	0.0589	0.9842	0.1103	0.0533	0.0638	-0.0619	0.06	-6748.361
type1	2	0	0.25	426	0.9329	0.107	0	1	0.1946	0.0683	0.047	0.0595	1.0886	0.1107	0.0494	0.0656	-0.0229	0.0609	-6824.2911
type1	2	0	0.25	427	0.9821	0.1116	0	1	0.2421	0.0682	0.065	0.0605	1.0855	0.1147	0.0082	0.0647	5e-04	0.0618	-6915.3
type1	2	0	0.25	428	0.9956	0.1061	0	1	0.2181	0.0704	0.0897	0.0581	0.9655	0.1083	0.0335	0.0668	-0.0746	0.0593	-6743.7927
type1	2	0	0.25	429	1.3181	0.108	0	1	0.0895	0.0678	0.0653	0.0589	0.7171	0.1071	0.1145	0.0658	-0.0104	0.0596	-6755.7123
type1	2	0	0.25	430	1.0608	0.1079	0	1	0.1729	0.0679	0.0209	0.0588	0.9553	0.1096	0.0415	0.0653	0.0122	0.06	-6739.3533
type1	2	0	0.25	431	0.9433	0.1091	0	1	0.2732	0.0685	0.0716	0.0592	1.0342	0.112	-0.0028	0.0644	-0.0215	0.0603	-6809.3349
type1	2	0	0.25	432	1.0009	0.1078	0	1	0.3207	0.0684	0.0427	0.0593	0.997	0.1107	-0.0743	0.0639	0.0076	0.0597	-6789.3306
type1	2	0	0.25	433	0.9531	0.1057	0	1	0.227	0.0689	0.041	0.0591	1.0144	0.1087	0.0265	0.0659	0.0455	0.0602	-6747.0508
type1	2	0	0.25	434	1.1038	0.1082	0	1	0.2611	0.0679	0.0899	0.0598	0.864	0.109	0.0095	0.0646	-0.0483	0.0602	-6817.911
type1	2	0	0.25	435	0.9098	0.108	0	1	0.1037	0.0698	0.0975	0.0596	1.1107	0.1117	0.1285	0.0683	-0.0505	0.0618	-6772.828
type1	2	0	0.25	436	1.0181	0.1076	0	1	0.24	0.072	-2e-04	0.0601	0.9272	0.1091	0.0514	0.0689	0.0708	0.0611	-6798.8828
type1	2	0	0.25	437	0.9831	0.1091	0	1	0.3307	0.0681	0.0894	0.0592	1.0531	0.1122	-0.093	0.0638	-0.0173	0.0596	-6823.0997
type1	2	0	0.25	438	0.9361	0.1079	0	1	0.3505	0.072	0.0715	0.0616	1.0503	0.1111	-0.0545	0.0677	4e-04	0.0622	-6874.9489
type1	2	0	0.25	439	0.9436	0.1081	0	1	0.2264	0.0682	0.032	0.0593	1.0404	0.1115	0.0215	0.0647	0.0273	0.0606	-6761.573
type1	2	0	0.25	440	0.8835	0.1057	0	1	0.3201	0.0683	-0.0694	0.0597	1.0528	0.109	-0.0321	0.0647	0.1149	0.0606	-6790.647
type1	2	0	0.25	441	0.9139	0.1094	0	1	0.2251	0.066	0.1337	0.0579	1.1437	0.1132	-0.0185	0.063	-0.1016	0.0593	-6781.1398
type1	2	0	0.25	442	0.9658	0.1101	0	1	0.215	0.0681	0.0387	0.0592	1.0406	0.1128	0.0417	0.0652	-0.0018	0.0607	-6849.828
type1	2	0	0.25	443	1.0897	0.1064	0	1	0.1665	0.0632	0.0131	0.0558	0.9005	0.108	0.041	0.0607	0.0104	0.0566	-6714.5744
type1	2	0	0.25	444	0.7048	0.1072	0	1	0.1678	0.0682	0.1296	0.059	1.3079	0.1133	0.0973	0.0663	-0.0787	0.0614	-6837.4639
type1	2	0	0.25	445	1.0203	0.1074	0	1	0.3042	0.0686	0.0389	0.0589	0.9966	0.1093	-0.0718	0.0642	-0.0108	0.0596	-6784.7103
type1	2	0	0.25	446	0.9579	0.1083	0	1	0.3867	0.0655	0.0344	0.06	0.9629	0.1106	-0.1001	0.06	0.0349	0.0604	-6772.4273
type1	2	0	0.25	447	1.0753	0.11	0	1	0.3746	0.0703	0.0746	0.0607	0.9116	0.1114	-0.0981	0.0654	-0.0345	0.0608	-6840.8338
type1	2	0	0.25	448	0.8827	0.1062	0	1	0.2108	0.0686	0.0443	0.0596	1.0841	0.1095	0.053	0.0659	0.0179	0.0613	-6774.2307
type1	2	0	0.25	449	1.1538	0.1081	0	1	0.3403	0.0691	0.1217	0.0589	0.7937	0.108	-0.0629	0.0643	-0.0523	0.0589	-6796.9246
type1	2	0	0.25	450	1.0251	0.1092	0	1	0.3116	0.0685	0.0611	0.0598	1.0219	0.1116	-0.0742	0.0642	0.0048	0.0603	-6841.8217
type1	2	0	0.25	451	1.2103	0.1102	0	1	0.2152	0.0668	0.0275	0.06	0.8407	0.1111	0.0044	0.0638	0.0026	0.0603	-6828.2659
type1	2	0	0.25	452	1.1283	0.1072	0	1	0.1151	0.0654	0.2139	0.0576	0.8687	0.1082	0.1252	0.0638	-0.1469	0.0587	-6793.2579
type1	2	0	0.25	453	1.1732	0.1073	0	1	0.2837	0.0677	0.0792	0.0582	0.8284	0.1071	-0.043	0.0636	-0.0347	0.0584	-6805.5661
type1	2	0	0.25	454	0.991	0.1094	0	1	0.1672	0.0707	0.1085	0.0603	0.9877	0.1118	0.1118	0.0687	-0.063	0.062	-6828.2772
type1	2	0	0.25	455	0.9742	0.1108	0	1	0.2706	0.0705	0.1124	0.0613	1.0938	0.1141	-0.0266	0.0667	-0.0597	0.0624	-6892.2404
type1	2	0	0.25	456	0.9614	0.1077	0	1	0.2845	0.0646	0.0366	0.0591	1.0385	0.111	-0.0347	0.0608	0.0169	0.0599	-6791.4628
type1	2	0	0.25	457	1.1068	0.1074	0	1	0.1325	0.0664	0.0979	0.0577	0.9097	0.1084	0.085	0.064	-0.0444	0.0591	-6756.2114
type1	2	0	0.25	458	0.9551	0.1081	0	1	0.3604	0.071	0.0044	0.0595	1.0298	0.1106	-0.095	0.066	0.0236	0.06	-6807.903
type1	2	0	0.25	459	0.9854	0.1074	0	1	0.2018	0.0643	0.0797	0.0577	1.0126	0.1104	0.0186	0.0611	-0.0407	0.0589	-6733.7464
type1	2	0	0.25	460	1.0388	0.1083	0	1	0.1273	0.065	-0.011	0.0588	1.0082	0.1105	0.1035	0.0626	0.0454	0.0604	-6839.6252
type1	2	0	0.25	461	1.0051	0.1055	0	1	0.2525	0.0667	0.1212	0.0582	0.97	0.1079	-0.0048	0.0631	-0.1059	0.059	-6751.1313
type1	2	0	0.25	462	0.9823	0.1119	0	1	0.3296	0.0712	0.0528	0.0625	1.0876	0.1156	-0.0589	0.067	0.0194	0.0632	-6942.4532
type1	2	0	0.25	463	0.9222	0.1058	0	1	0.141	0.069	0.0653	0.0577	1.0595	0.1087	0.1102	0.0669	-0.0246	0.0595	-6773.4081
type1	2	0	0.25	464	1.1592	0.1113	0	1	0.2413	0.0687	-8e-04	0.0596	0.9144	0.1118	-0.0125	0.0648	0.0582	0.0604	-6875.4096
type1	2	0	0.25	465	1.04	0.1103	0	1	0.255	0.0677	0.0493	0.06	0.9996	0.1126	-0.0074	0.0642	-0.0032	0.0609	-6862.3976
type1	2	0	0.25	466	1.043	0.1085	0	1	0.188	0.0675	0.1101	0.0596	0.9776	0.1113	0.0425	0.0649	-0.0318	0.0604	-6789.6655
type1	2	0	0.25	467	0.9382	0.1043	0	1	0.2934	0.0709	-0.0487	0.059	0.9945	0.1067	-0.0101	0.0669	0.107	0.0599	-6759.8177
type1	2	0	0.25	468	1.1879	0.1088	0	1	0.2286	0.0666	-0.0053	0.0586	0.8522	0.1093	-0.0163	0.0629	0.0569	0.059	-6786.2638
type1	2	0	0.25	469	1.1218	0.1082	0	1	0.2943	0.0701	0.0431	0.0595	0.8885	0.1091	-0.054	0.066	-0.0121	0.0598	-6800.3758
type1	2	0	0.25	470	1.203	0.1089	0	1	0.1171	0.0681	-0.009	0.0601	0.7864	0.1092	0.1373	0.0667	0.0597	0.0609	-6807.2714
type1	2	0	0.25	471	1.1863	0.1098	0	1	0.3342	0.0652	0.0979	0.0603	0.8166	0.1102	-0.0849	0.0605	-0.0455	0.0601	-6824.0229
type1	2	0	0.25	472	0.9831	0.1069	0	1	0.3056	0.0642	0.01	0.0566	1.0116	0.1097	-0.0822	0.0597	0.0218	0.0572	-6727.1305
type1	2	0	0.25	473	0.9919	0.1096	0	1	0.2576	0.0695	0.159	0.0617	0.9817	0.1119	0.0384	0.066	-0.1614	0.0627	-6878.4989
type1	2	0	0.25	474	0.9301	0.1053	0	1	0.258	0.0678	0.0967	0.0588	1.0494	0.1087	-0.0188	0.0636	-0.0509	0.0597	-6743.8781
type1	2	0	0.25	475	1.1339	0.1103	0	1	0.2633	0.0693	0.1377	0.06	0.8866	0.1114	-0.0082	0.0657	-0.0634	0.0604	-6854.0638
type1	2	0	0.25	476	0.8747	0.1077	0	1	0.3542	0.0672	0.0878	0.0603	1.1055	0.1117	-0.0768	0.0625	-0.0196	0.061	-6821.3083
type1	2	0	0.25	477	0.8419	0.1079	0	1	0.2688	0.0669	0.0538	0.0588	1.1371	0.1128	-0.0091	0.0637	-0.0177	0.0599	-6802.9755
type1	2	0	0.25	478	1.1496	0.1046	0	1	0.1238	0.0633	0.0628	0.057	0.8281	0.1051	0.0864	0.0613	0.0051	0.0578	-6684.289
type1	2	0	0.25	479	0.9914	0.1067	0	1	0.1224	0.0684	0.1303	0.0596	1.0234	0.1095	0.112	0.0664	-0.0918	0.0612	-6793.7675
type1	2	0	0.25	480	0.9872	0.1079	0	1	0.2105	0.0706	0.0345	0.0596	1.0114	0.1108	0.0347	0.0673	0.0364	0.0608	-6775.5417
type1	2	0	0.25	481	1.007	0.1094	0	1	0.2725	0.0703	0.1193	0.06	1.0053	0.1124	-0.0134	0.0667	-0.0823	0.0606	-6838.9558
type1	2	0	0.25	482	0.8519	0.1052	0	1	0.3459	0.0667	0.0265	0.0582	1.0998	0.1096	-0.0857	0.0621	0.0399	0.0587	-6737.537
type1	2	0	0.25	483	1.0302	0.1091	0	1	0.1847	0.074	0.0928	0.0627	0.98	0.1112	0.1015	0.0716	-0.083	0.0641	-6891.3113
type1	2	0	0.25	484	1.0435	0.1081	0	1	0.302	0.0691	0.0619	0.0603	0.8917	0.1097	-0.0372	0.0651	-0.0204	0.0607	-6745.3335
type1	2	0	0.25	485	0.9808	0.1081	0	1	0.2861	0.0689	0.0532	0.06	1.0521	0.1108	-0.0521	0.0651	-0.0057	0.0609	-6804.4126
type1	2	0	0.25	486	0.9611	0.1081	0	1	0.2437	0.0687	0.0428	0.0597	1.0829	0.1118	-0.0225	0.065	0.0043	0.0608	-6792.6004
type1	2	0	0.25	487	1.055	0.108	0	1	0.2079	0.0668	0.0374	0.0587	0.9323	0.1095	0.0365	0.0639	0.0214	0.0597	-6775.6126
type1	2	0	0.25	488	1.0888	0.111	0	1	0.2524	0.0694	0.0201	0.0602	0.9709	0.1127	-0.0182	0.0656	0.0196	0.0611	-6871.6943
type1	2	0	0.25	489	1.0883	0.1049	0	1	0.3066	0.067	0.0956	0.0585	0.8581	0.1059	-0.0489	0.0624	-0.043	0.0586	-6744.8647
type1	2	0	0.25	490	0.927	0.1091	0	1	0.2514	0.0665	0.0814	0.0583	1.1582	0.1132	-0.0258	0.0628	-0.0148	0.0596	-6856.6627
type1	2	0	0.25	491	0.9342	0.1065	0	1	0.4231	0.0694	0.0877	0.0594	0.9728	0.1088	-0.0979	0.0644	-0.0179	0.0594	-6845.5567
type1	2	0	0.25	492	1.1832	0.107	0	1	0.1928	0.067	0.012	0.0592	0.7947	0.1076	0.0484	0.0641	0.054	0.0595	-6760.9444
type1	2	0	0.25	493	0.9707	0.1093	0	1	0.2199	0.0688	-0.0647	0.0601	1.0603	0.1128	0.0293	0.0659	0.1249	0.0613	-6841.8384
type1	2	0	0.25	494	1.0617	0.1077	0	1	0.2034	0.0659	0.0652	0.058	0.9568	0.1097	0.0131	0.0628	-0.0167	0.0588	-6766.7946
type1	2	0	0.25	495	1.159	0.1085	0	1	0.2274	0.0703	0.0646	0.0608	0.8672	0.109	0.0183	0.0672	-0.0339	0.0614	-6845.0491
type1	2	0	0.25	496	1.0779	0.1099	0	1	0.225	0.0674	0.07	0.0594	0.964	0.1115	0.002	0.0644	-0.0257	0.0603	-6825.7229
type1	2	0	0.25	497	1.0377	0.1123	0	1	0.2227	0.0641	0.068	0.0589	1.0509	0.115	-0.0097	0.0603	-0.0314	0.0602	-6853.2998
type1	2	0	0.25	498	1.1082	0.1113	0	1	0.261	0.0658	0.0803	0.0597	0.927	0.1121	-0.0177	0.0619	-0.0539	0.0606	-6865.4663
type1	2	0	0.25	499	1.1011	0.1088	0	1	0.1547	0.0691	0.068	0.0606	0.9283	0.1109	0.0748	0.0667	-0.0276	0.0616	-6794.5304
type1	2	0	0.25	500	1.0353	0.1042	0	1	0.288	0.0664	0.1544	0.0577	0.8775	0.1054	-0.0451	0.0622	-0.1154	0.0581	-6665.8698
type1	2	0	1	1	1.1329	0.1414	0	1	0.7844	0.1373	-0.0621	0.0973	0.8884	0.1427	0.2734	0.1331	0.1213	0.0974	-8099.8927
type1	2	0	1	2	0.9675	0.1391	0	1	1.1261	0.1316	0.1595	0.0924	1.0648	0.1414	-0.1235	0.1224	-0.1432	0.0917	-8070.0227
type1	2	0	1	3	0.6574	0.136	0	1	0.9898	0.1212	-0.0831	0.0907	1.3309	0.1422	0.0225	0.1138	0.1684	0.0916	-8082.1052
type1	2	0	1	4	1.1807	0.1376	0	1	0.8184	0.1279	-0.0336	0.0933	0.8569	0.1374	0.1056	0.1222	0.1317	0.0931	-7991.9165
type1	2	0	1	5	1.1671	0.1354	0	1	1.0294	0.1253	-0.005	0.0909	0.8287	0.1357	-0.0857	0.1166	0.0121	0.0892	-7968.9424
type1	2	0	1	6	1.0952	0.1348	0	1	0.9664	0.1287	0.1345	0.0916	0.8126	0.1343	0.0823	0.1216	-0.0943	0.091	-8021.0258
type1	2	0	1	7	1.0329	0.1388	0	1	0.9045	0.1278	0.093	0.0926	1.0086	0.1416	0.0838	0.1215	-0.1084	0.092	-8072.2295
type1	2	0	1	8	0.9831	0.1385	0	1	0.85	0.1315	0.0574	0.0943	1.0316	0.1411	0.1632	0.1253	-0.0263	0.0947	-8073.1093
type1	2	0	1	9	0.9091	0.1365	0	1	1.1093	0.13	0.176	0.0923	1.0519	0.1393	-0.0677	0.1214	-0.1153	0.0915	-8026.5659
type1	2	0	1	10	1.1314	0.1415	0	1	0.9227	0.1356	0.0367	0.0966	0.8725	0.1419	0.1495	0.1296	0.0126	0.0962	-8143.9479
type1	2	0	1	11	0.779	0.135	0	1	0.9499	0.1276	-0.0219	0.0913	1.1996	0.1395	0.0333	0.1204	0.1116	0.0919	-8020.5747
type1	2	0	1	12	1.0976	0.1364	0	1	0.9885	0.1314	0.1886	0.0936	0.9146	0.1375	0.0261	0.1237	-0.1431	0.0926	-8052.7504
type1	2	0	1	13	1.1031	0.1378	0	1	1.036	0.1248	0.038	0.091	0.8731	0.1381	-0.0665	0.1171	0.0182	0.0898	-7994.1141
type1	2	0	1	14	0.8449	0.1419	0	1	1.0257	0.1287	-0.0206	0.0939	1.182	0.1457	-0.0068	0.1202	0.098	0.0945	-8150.7954
type1	2	0	1	15	1.3126	0.1399	0	1	0.7487	0.1291	0.0227	0.0936	0.7016	0.1386	0.2449	0.1245	0.0487	0.0928	-8100.7084
type1	2	0	1	16	1.3858	0.139	0	1	1.2019	0.124	0.1403	0.0931	0.6046	0.1362	-0.2064	0.1126	-0.0309	0.0902	-8049.4065
type1	2	0	1	17	0.7573	0.1361	0	1	1.0413	0.1263	-0.0189	0.0918	1.225	0.1412	-0.0138	0.1179	0.0618	0.0921	-8062.7983
type1	2	0	1	18	0.8916	0.1411	0	1	0.9097	0.1271	-0.0272	0.0935	1.167	0.1444	0.0648	0.12	0.0375	0.0944	-8095.1187
type1	2	0	1	19	0.8694	0.1402	0	1	1.0366	0.1348	-0.0151	0.0951	1.1495	0.1433	0.0043	0.1274	0.0494	0.0955	-8105.7302
type1	2	0	1	20	0.9744	0.1352	0	1	1.147	0.1285	-0.036	0.0911	0.9988	0.1374	-0.1256	0.1192	0.0509	0.0897	-8062.6122
type1	2	0	1	21	0.9207	0.1346	0	1	0.8084	0.1303	-0.0495	0.0913	1.0209	0.1367	0.1932	0.1256	0.0752	0.0923	-7959.8209
type1	2	0	1	22	0.9699	0.1375	0	1	1.1067	0.1308	0.1533	0.094	1.0629	0.1404	-0.0929	0.1214	-0.1651	0.0932	-8079.4348
type1	2	0	1	23	1.1685	0.1367	0	1	1.2018	0.1281	0.0742	0.0937	0.7938	0.1365	-0.146	0.1173	-0.0469	0.0918	-8064.8384
type1	2	0	1	24	0.9757	0.1328	0	1	0.9236	0.1249	0.0274	0.0901	0.9418	0.1337	0.0846	0.1182	0.0315	0.0901	-7980.6566
type1	2	0	1	25	0.9253	0.1379	0	1	1.1131	0.1193	0.2029	0.0908	1.0702	0.1411	-0.1174	0.1101	-0.1495	0.0899	-8049.836
type1	2	0	1	26	0.8634	0.1354	0	1	0.9914	0.1345	-0.1851	0.0946	1.1064	0.1388	0.0307	0.1278	0.206	0.0948	-8021.3355
type1	2	0	1	27	1.146	0.1391	0	1	1.1157	0.1321	0.1072	0.0938	0.8491	0.1391	-0.055	0.1231	-0.0793	0.092	-8148.6742
type1	2	0	1	28	0.8502	0.1366	0	1	1.4615	0.1038	0.0532	0.0905	1.1164	0.1397	-0.4059	0.0879	0.0527	0.0885	-8060.5379
type1	2	0	1	29	1.0655	0.1382	0	1	0.9839	0.1344	-0.0238	0.0948	0.9435	0.1397	0.0596	0.1272	0.0095	0.0941	-8137.9937
type1	2	0	1	30	0.8442	0.1331	0	1	1.2161	0.129	0.1588	0.092	1.0232	0.1355	-0.1334	0.1197	-0.0937	0.0912	-7978.1153
type1	2	0	1	31	0.88	0.134	0	1	1.2104	0.1201	0.017	0.0909	1.0991	0.1375	-0.2408	0.1093	0.0311	0.0897	-7960.3191
type1	2	0	1	32	0.892	0.1326	0	1	1.2389	0.126	0.1001	0.089	1.0398	0.1359	-0.2393	0.1153	-0.0424	0.0872	-7979.3472
type1	2	0	1	33	0.8751	0.1385	0	1	1.2005	0.1305	0.1658	0.0927	1.1179	0.1418	-0.1396	0.1196	-0.1192	0.0921	-8152.9907
type1	2	0	1	34	1.0413	0.1375	0	1	0.9402	0.1287	0.1285	0.0931	0.9446	0.1386	0.0631	0.1218	-0.1197	0.0929	-8052.0436
type1	2	0	1	35	0.8353	0.1387	0	1	1.0668	0.132	0.1416	0.0946	1.1023	0.1422	0.0582	0.1248	-0.0449	0.0947	-8156.2975
type1	2	0	1	36	0.785	0.1312	0	1	0.8642	0.1288	-0.0593	0.0896	1.1004	0.1341	0.1732	0.123	0.1455	0.0912	-7892.405
type1	2	0	1	37	0.9812	0.1361	0	1	0.8115	0.1267	-0.0714	0.0915	1.0315	0.1383	0.1674	0.1216	0.1136	0.0919	-8059.2572
type1	2	0	1	38	1.1996	0.1414	0	1	0.8505	0.1307	-0.0221	0.0949	0.9007	0.1421	0.0769	0.1243	0.0534	0.0944	-8080.4648
type1	2	0	1	39	0.983	0.1395	0	1	1.0309	0.1297	0.2067	0.094	0.9652	0.141	0.0521	0.122	-0.2033	0.0938	-8090.8155
type1	2	0	1	40	1.2318	0.1358	0	1	0.9057	0.1273	0.0796	0.0913	0.7378	0.1353	0.0713	0.1197	-0.0629	0.0901	-7987.431
type1	2	0	1	41	1.1099	0.1376	0	1	1.2282	0.1272	0.1167	0.0926	0.8578	0.138	-0.1644	0.1164	-0.0432	0.0906	-8095.0857
type1	2	0	1	42	1.0285	0.1371	0	1	1.0151	0.1326	0.1678	0.0929	1.0049	0.139	-0.0132	0.1248	-0.0132	0.0923	-8067.1284
type1	2	0	1	43	1.071	0.1419	0	1	0.9995	0.128	-0.1113	0.0948	0.9456	0.1437	0.0424	0.1208	0.1595	0.0939	-8149
type1	2	0	1	44	1.1421	0.1356	0	1	1.0232	0.1246	0.0858	0.0895	0.8727	0.135	-0.0812	0.1154	-0.0505	0.0887	-7991.9695
type1	2	0	1	45	1.0205	0.1385	0	1	1.0601	0.1241	0.0358	0.0922	0.9481	0.1405	-0.0725	0.1159	-0.0186	0.091	-8021.4988
type1	2	0	1	46	1.108	0.1368	0	1	1.0115	0.1243	0.1412	0.0919	0.9824	0.1382	-0.0809	0.1153	-0.0114	0.091	-8040.0743
type1	2	0	1	47	0.8971	0.1391	0	1	0.6669	0.1303	0.0011	0.0944	1.1912	0.1429	0.3178	0.1269	0.0213	0.096	-8129.1575
type1	2	0	1	48	0.8836	0.1403	0	1	0.8775	0.1311	0.0903	0.0941	1.1599	0.1446	0.1421	0.1254	-0.0608	0.0947	-8128.0358
type1	2	0	1	49	0.9096	0.1393	0	1	0.9849	0.1328	-0.1199	0.0944	1.1137	0.1425	0.0562	0.1256	0.189	0.0948	-8130.165
type1	2	0	1	50	1.0631	0.1357	0	1	1.0376	0.1264	0.1601	0.0905	0.8809	0.1359	-0.0152	0.1184	-0.1279	0.0897	-8007.2342
type1	2	0	1	51	0.7495	0.1353	0	1	0.7142	0.1274	-0.0994	0.091	1.2353	0.141	0.2538	0.1235	0.1655	0.0927	-8001.1236
type1	2	0	1	52	0.9404	0.1396	0	1	0.9326	0.1239	0.1325	0.0927	1.1008	0.1427	0.0214	0.1167	-0.0886	0.0928	-8053.8898
type1	2	0	1	53	0.8641	0.1428	0	1	0.8761	0.1286	-0.0415	0.0929	1.1808	0.1465	0.1212	0.1229	0.0575	0.094	-8112.5974
type1	2	0	1	54	0.9953	0.1376	0	1	1.1402	0.1273	0.0753	0.0908	1.0387	0.1392	-0.2013	0.118	-0.0549	0.0896	-8039.8278
type1	2	0	1	55	0.9465	0.1398	0	1	1.3082	0.1318	0.0844	0.0954	1.0585	0.1426	-0.2425	0.1203	-0.0081	0.094	-8157.748
type1	2	0	1	56	1.1236	0.1354	0	1	1.0706	0.1214	-0.1672	0.0887	0.8374	0.135	-0.0807	0.113	0.2516	0.0873	-8002.4583
type1	2	0	1	57	1.2229	0.1403	0	1	0.9224	0.1251	0.0649	0.093	0.8599	0.1399	0.0234	0.1183	-0.0369	0.0919	-8108.8571
type1	2	0	1	58	0.9439	0.1388	0	1	1.225	0.1274	0.128	0.0936	1.0497	0.1417	-0.1679	0.1168	-0.0754	0.0921	-8132.3834
type1	2	0	1	59	1.1182	0.1395	0	1	0.7693	0.1226	0.0339	0.09	0.98	0.1408	0.1037	0.1168	0.0056	0.0901	-8018.1157
type1	2	0	1	60	0.9366	0.1337	0	1	1.0296	0.1337	-0.0537	0.0911	1.0001	0.136	0.0144	0.1256	0.0728	0.0906	-7998.9117
type1	2	0	1	61	1.0005	0.1353	0	1	0.9596	0.131	0.0933	0.0921	0.928	0.1368	0.0678	0.1237	-0.1211	0.0918	-8008.2315
type1	2	0	1	62	1.1391	0.1422	0	1	1.0503	0.1249	0.0301	0.0934	0.9289	0.1428	-0.1068	0.1157	-0.0396	0.0924	-8095.1311
type1	2	0	1	63	0.883	0.1335	0	1	0.7045	0.1259	-0.0688	0.0914	1.0884	0.1371	0.2509	0.1221	0.1416	0.0925	-7945.3768
type1	2	0	1	64	0.9031	0.1368	0	1	1.1318	0.1271	0.2212	0.0922	1.1095	0.1407	-0.1409	0.1176	-0.2305	0.0913	-8033.4596
type1	2	0	1	65	0.8933	0.1327	0	1	0.8792	0.1255	0.0647	0.0907	1.0206	0.1357	0.1363	0.1198	-0.029	0.0909	-7989.0105
type1	2	0	1	66	1.0846	0.1335	0	1	0.9975	0.1292	0.0119	0.0905	0.8354	0.1329	0.012	0.1221	0.0092	0.0898	-7954.7559
type1	2	0	1	67	0.9058	0.133	0	1	0.8857	0.1283	-0.0055	0.0899	1.0773	0.136	0.0787	0.1223	0.0531	0.0901	-7961.8168
type1	2	0	1	68	1.0227	0.1394	0	1	1.1856	0.1272	0.0807	0.0944	1.028	0.1412	-0.1663	0.117	-0.0666	0.0931	-8122.8914
type1	2	0	1	69	1.1154	0.1373	0	1	0.8065	0.1288	-0.0671	0.0932	0.8919	0.1369	0.1801	0.1241	0.0871	0.0933	-8060.5767
type1	2	0	1	70	1.0732	0.1351	0	1	0.9351	0.1304	0.0517	0.0924	0.849	0.1359	0.1092	0.1242	-0.0066	0.0917	-8025.1728
type1	2	0	1	71	0.8941	0.1363	0	1	1.0379	0.1297	0.084	0.0939	1.0948	0.14	-0.0038	0.1213	-0.0147	0.0935	-8080.4825
type1	2	0	1	72	1.2162	0.1364	0	1	0.8057	0.1244	0.1955	0.0908	0.8212	0.1355	0.1259	0.1188	-0.1826	0.0903	-8030.5395
type1	2	0	1	73	1.1298	0.1394	0	1	1.2636	0.1227	0.0575	0.0926	0.8415	0.1387	-0.2473	0.1115	-0.0163	0.0906	-8039.5622
type1	2	0	1	74	1.1973	0.1416	0	1	1.0958	0.1204	-0.0301	0.0918	0.8445	0.1418	-0.1201	0.1109	0.0513	0.09	-8106.1549
type1	2	0	1	75	1.1632	0.1436	0	1	0.8204	0.1266	0.1643	0.0939	0.9337	0.1442	0.1199	0.1207	-0.0517	0.0938	-8111.5482
type1	2	0	1	76	1.1472	0.138	0	1	1.0072	0.124	0.1064	0.092	0.8505	0.1376	0.0058	0.1158	-4e-04	0.0911	-8088.296
type1	2	0	1	77	0.6211	0.1345	0	1	0.7596	0.1292	-0.0782	0.0919	1.4138	0.1419	0.2138	0.1244	0.1001	0.094	-8006.9785
type1	2	0	1	78	1.1894	0.1401	0	1	1.029	0.1339	0.0769	0.095	0.8191	0.1403	0.0237	0.1259	0.0032	0.0937	-8156.1986
type1	2	0	1	79	1.2237	0.1454	0	1	0.9509	0.1257	0.0162	0.0934	0.8844	0.1451	0.0437	0.1176	0.005	0.0927	-8203.0556
type1	2	0	1	80	0.8419	0.142	0	1	0.9758	0.13	0.2123	0.0937	1.2173	0.1459	0.0754	0.1225	-0.1949	0.0943	-8206.9201
type1	2	0	1	81	1.2249	0.1426	0	1	1.0366	0.1255	0.0789	0.0931	0.8613	0.1426	-0.088	0.1169	-0.0207	0.0915	-8115.091
type1	2	0	1	82	0.9609	0.1327	0	1	0.9813	0.1236	0.0619	0.0901	0.9894	0.135	0.01	0.116	-0.0052	0.0895	-7987.4789
type1	2	0	1	83	0.937	0.1385	0	1	0.9339	0.1329	-0.0552	0.096	1.0312	0.1409	0.1402	0.1266	0.1239	0.0964	-8132.1468
type1	2	0	1	84	0.9065	0.1371	0	1	0.9737	0.135	-0.1255	0.0954	0.9856	0.1399	0.1232	0.1284	0.1466	0.0956	-8056.7621
type1	2	0	1	85	1.2274	0.1406	0	1	0.8639	0.1276	0.2282	0.0936	0.8222	0.1398	0.1007	0.1221	-0.1354	0.0929	-8059.553
type1	2	0	1	86	0.9326	0.138	0	1	0.9818	0.1287	-0.0809	0.0919	1.0728	0.1406	-0.0012	0.121	0.0808	0.0919	-8042.8093
type1	2	0	1	87	1.0174	0.1392	0	1	1.0744	0.128	0.165	0.0925	0.9649	0.1412	-0.052	0.1196	-0.0313	0.0914	-8072.8698
type1	2	0	1	88	1.3019	0.1419	0	1	1.0436	0.1329	0.099	0.0961	0.7664	0.141	-0.0115	0.1243	-0.0641	0.0942	-8210.3329
type1	2	0	1	89	0.8092	0.1315	0	1	0.7565	0.1247	0.0859	0.0901	1.1189	0.1357	0.1959	0.1207	-0.0127	0.0909	-7885.2265
type1	2	0	1	90	0.9969	0.1392	0	1	1.0489	0.1302	0.0628	0.0948	0.943	0.1408	0.0397	0.1229	-0.0262	0.094	-8126.1782
type1	2	0	1	91	0.9047	0.1431	0	1	0.9285	0.1329	0.0232	0.0948	1.1151	0.1463	0.1471	0.1272	0.1028	0.0953	-8202.1699
type1	2	0	1	92	1.0881	0.1393	0	1	1.1899	0.1324	0.11	0.0933	0.8859	0.139	-0.118	0.1222	-0.075	0.092	-8122.3403
type1	2	0	1	93	1.1405	0.1374	0	1	0.9767	0.1307	-0.0784	0.0922	0.8239	0.1372	0.0298	0.1237	0.1082	0.0912	-8022.1374
type1	2	0	1	94	1.0717	0.1382	0	1	0.879	0.1282	-0.042	0.0935	0.9485	0.1395	0.0847	0.1219	0.0913	0.0934	-8031.2452
type1	2	0	1	95	1.2611	0.1399	0	1	1.0556	0.1333	0.029	0.0957	0.7288	0.1384	-0.0192	0.125	0.0247	0.0941	-8086.0062
type1	2	0	1	96	0.9328	0.1374	0	1	1.1538	0.1266	0.0193	0.0915	1.0495	0.14	-0.1582	0.1168	0.0496	0.0906	-7997.5204
type1	2	0	1	97	0.9843	0.136	0	1	1.2065	0.1324	-0.0275	0.0931	0.9774	0.1383	-0.1755	0.1219	0.0199	0.0916	-8060.6663
type1	2	0	1	98	0.9785	0.1342	0	1	0.8675	0.1292	-0.1663	0.0922	0.9818	0.1359	0.16	0.1234	0.2125	0.0925	-7999.507
type1	2	0	1	99	0.8972	0.1374	0	1	1.0008	0.1254	-0.1672	0.0925	1.1597	0.1411	-0.0928	0.1167	0.1708	0.0927	-7982.4421
type1	2	0	1	100	0.9425	0.138	0	1	1.2398	0.1299	0.0385	0.0946	1.0899	0.1413	-0.2131	0.1187	0.0186	0.0933	-8082.8354
type1	2	0	1	101	1.076	0.1351	0	1	1.1	0.1265	0.0789	0.0911	0.882	0.1355	-0.0885	0.1173	-0.0399	0.0899	-8036.454
type1	2	0	1	102	1.0563	0.1345	0	1	0.9857	0.1261	0.1803	0.0903	0.9396	0.1365	-0.0386	0.118	-0.088	0.0892	-7960.5481
type1	2	0	1	103	0.6534	0.1336	0	1	0.9428	0.1303	-0.2613	0.0914	1.294	0.1395	0.1048	0.1236	0.3048	0.0927	-8057.8681
type1	2	0	1	104	0.8964	0.1384	0	1	1.1925	0.1241	-0.0249	0.0899	1.1685	0.1417	-0.2381	0.1136	0.0947	0.0887	-8058.7901
type1	2	0	1	105	1.0236	0.1388	0	1	0.8557	0.1283	0.0528	0.0921	0.9549	0.1412	0.166	0.1226	0.0339	0.0919	-8077.7407
type1	2	0	1	106	1.1596	0.1405	0	1	0.8375	0.1241	0.0238	0.0905	0.9288	0.1406	0.0632	0.1172	-0.009	0.0904	-8023.1333
type1	2	0	1	107	0.9618	0.1388	0	1	0.946	0.1305	0.2005	0.0944	1.1118	0.1421	0.0447	0.1236	-0.1949	0.0943	-8114.2804
type1	2	0	1	108	1.113	0.1417	0	1	1.0748	0.1271	0.0418	0.0935	0.9236	0.1432	-0.0781	0.1181	0.005	0.0922	-8091.087
type1	2	0	1	109	1.1843	0.1395	0	1	0.8385	0.1257	0.1407	0.0917	0.8277	0.1392	0.1685	0.1201	-0.1	0.0911	-8089.4509
type1	2	0	1	110	0.8105	0.1428	0	1	0.9865	0.1309	0.1325	0.0954	1.242	0.1479	0.0517	0.1238	-0.0794	0.096	-8159.6964
type1	2	0	1	111	1.1733	0.1404	0	1	0.9431	0.1337	0.0032	0.0943	0.822	0.1404	0.1243	0.1275	0.059	0.0932	-8170.5555
type1	2	0	1	112	1.0102	0.1361	0	1	0.8813	0.1268	-0.0162	0.0931	1.0314	0.1392	0.0801	0.1205	0.1298	0.0928	-8019.6581
type1	2	0	1	113	0.9759	0.1352	0	1	0.977	0.1273	0.0235	0.0918	1.0418	0.138	1e-04	0.1198	0.0447	0.0913	-8001.5014
type1	2	0	1	114	0.7322	0.1371	0	1	1.2014	0.1299	-0.1425	0.0937	1.3078	0.1428	-0.1886	0.1197	0.1672	0.0936	-8049.4976
type1	2	0	1	115	1.155	0.1366	0	1	0.8565	0.1155	0.0699	0.0875	0.9097	0.1362	0.018	0.1081	-0.0177	0.0872	-7971.6913
type1	2	0	1	116	1.1527	0.1371	0	1	0.8914	0.1286	-0.016	0.0926	0.8161	0.1367	0.1104	0.1222	0.1095	0.0921	-8016.4829
type1	2	0	1	117	1.0178	0.1375	0	1	1.2186	0.1329	0.1119	0.0939	0.9901	0.1396	-0.2067	0.1223	-0.0332	0.0922	-8038.6247
type1	2	0	1	118	1.0814	0.1377	0	1	1.2798	0.1317	-0.0692	0.0943	0.8626	0.1378	-0.2076	0.1214	0.1312	0.0924	-8056.3113
type1	2	0	1	119	1.0375	0.1335	0	1	1.0002	0.1211	-0.0526	0.0894	0.9055	0.1347	-0.0574	0.1125	0.1037	0.0885	-7908.5733
type1	2	0	1	120	1.1745	0.1332	0	1	1.0642	0.1249	5e-04	0.09	0.7374	0.1328	-0.0854	0.116	0.0277	0.088	-7922.0527
type1	2	0	1	121	0.7556	0.1401	0	1	1.131	0.1273	0.0047	0.0943	1.2805	0.1452	-0.125	0.1183	0.0253	0.0944	-8100.5117
type1	2	0	1	122	0.9581	0.1353	0	1	1.153	0.1297	-0.0207	0.0925	1.0432	0.1383	-0.1275	0.1206	0.0838	0.0909	-8116.7482
type1	2	0	1	123	0.9932	0.1333	0	1	0.8706	0.123	-0.0025	0.0897	0.9958	0.1355	0.0523	0.1163	0.05	0.0896	-7916.9457
type1	2	0	1	124	0.8989	0.1382	0	1	0.9998	0.1322	0.0656	0.0944	1.1721	0.1416	0.0076	0.1242	-0.0218	0.0948	-8089.4944
type1	2	0	1	125	1.1108	0.1376	0	1	0.9077	0.1278	0.0204	0.0916	0.8629	0.1374	0.0774	0.1213	0.0424	0.0913	-8016.9505
type1	2	0	1	126	1.0272	0.1356	0	1	0.8689	0.1281	-0.0401	0.0928	0.9106	0.137	0.1664	0.1225	0.0761	0.0927	-8060.7542
type1	2	0	1	127	1.0316	0.1358	0	1	0.9263	0.1256	0.1583	0.0909	0.9147	0.1372	0.0673	0.1194	-0.1196	0.0903	-8005.242
type1	2	0	1	128	0.9433	0.1393	0	1	0.9668	0.1277	0.046	0.0932	1.1241	0.1422	-0.0307	0.1197	0.0085	0.0934	-8030.8544
type1	2	0	1	129	0.9308	0.1326	0	1	1.2053	0.127	0.0565	0.09	0.9883	0.134	-0.1572	0.1174	0.0021	0.0887	-8001.357
type1	2	0	1	130	1.1314	0.1359	0	1	1.1368	0.1299	0.0771	0.0933	0.796	0.1353	-0.0802	0.1213	-0.0303	0.0916	-8067.4815
type1	2	0	1	131	0.8225	0.1346	0	1	1.0625	0.1252	-0.1388	0.0919	1.0955	0.1382	-0.0317	0.117	0.2018	0.0917	-8029.2495
type1	2	0	1	132	1.0372	0.1376	0	1	1.2364	0.1233	0.1249	0.0912	0.9565	0.1386	-0.2521	0.1116	-0.0581	0.0897	-8015.1304
type1	2	0	1	133	0.8185	0.1413	0	1	1.0701	0.1252	0.0715	0.0943	1.2375	0.1458	-0.0405	0.1168	-0.0275	0.0945	-8160.3244
type1	2	0	1	134	1.0874	0.1377	0	1	0.9036	0.1294	0.2095	0.0936	0.9447	0.1391	0.0616	0.1227	-0.1607	0.0931	-8045.4053
type1	2	0	1	135	0.8636	0.1396	0	1	1.1922	0.1327	0.0698	0.0943	1.1529	0.1434	-0.144	0.1221	-0.0311	0.0938	-8132.608
type1	2	0	1	136	0.6635	0.1367	0	1	0.9794	0.1282	0.0463	0.0933	1.3657	0.1437	0.0383	0.1204	-0.0076	0.0945	-8056.5842
type1	2	0	1	137	1.0199	0.1394	0	1	0.8689	0.1281	0.075	0.0926	0.9577	0.1414	0.1434	0.1222	-0.0551	0.0927	-8041.8527
type1	2	0	1	138	0.8077	0.1361	0	1	0.8012	0.1226	0.1931	0.0914	1.1456	0.1405	0.1788	0.1176	-0.1441	0.0926	-7986.6883
type1	2	0	1	139	0.7599	0.1377	0	1	0.9455	0.1233	0.0418	0.091	1.2826	0.1431	0	0.1157	0.0339	0.0918	-8029.2644
type1	2	0	1	140	0.9468	0.1409	0	1	0.8914	0.1318	-0.0177	0.0929	1.0297	0.1434	0.189	0.1257	0.0636	0.0933	-8157.6335
type1	2	0	1	141	0.8352	0.1358	0	1	1.0072	0.1283	0.1082	0.0921	1.1741	0.14	-0.0054	0.1206	-0.087	0.0924	-8045.351
type1	2	0	1	142	0.7743	0.1362	0	1	1.2042	0.1313	0.0026	0.0938	1.2234	0.1408	-0.1745	0.1209	0.037	0.0936	-8088.4725
type1	2	0	1	143	1.0261	0.1381	0	1	1.0235	0.126	0.0922	0.0923	0.9409	0.1389	-0.0277	0.1182	-0.0273	0.0917	-8030.4801
type1	2	0	1	144	0.9912	0.1368	0	1	1.1104	0.1242	-0.028	0.0929	0.9559	0.1389	-0.0679	0.1149	0.0664	0.0919	-8043.6288
type1	2	0	1	145	0.6986	0.1363	0	1	1.0006	0.1276	0.1784	0.0919	1.3343	0.1421	0.016	0.1199	-0.0881	0.093	-8063.7562
type1	2	0	1	146	1.1806	0.1383	0	1	1.0414	0.1272	0.024	0.0929	0.7995	0.138	-0.0436	0.1189	0.0255	0.0915	-8052.0898
type1	2	0	1	147	1.1318	0.1415	0	1	0.9883	0.1286	0.0707	0.094	0.9653	0.1419	-0.0122	0.1209	0.0109	0.0932	-8165.0387
type1	2	0	1	148	1.2377	0.1446	0	1	0.7942	0.1307	0.0104	0.0955	0.8513	0.1448	0.1342	0.1247	0.0544	0.0953	-8063.7824
type1	2	0	1	149	0.8283	0.138	0	1	1.1978	0.1314	0.1039	0.0944	1.1101	0.1416	-0.0972	0.1216	-0.0491	0.094	-8095.9446
type1	2	0	1	150	1.1755	0.1366	0	1	0.8519	0.1325	0.2169	0.0935	0.7873	0.1354	0.2018	0.127	-0.1621	0.0933	-8077.2561
type1	2	0	1	151	1.1935	0.1384	0	1	0.7137	0.1314	0.247	0.093	0.813	0.138	0.3104	0.1278	-0.1683	0.093	-8103.2945
type1	2	0	1	152	0.8072	0.1366	0	1	1.1483	0.1257	0.0881	0.0907	1.146	0.1399	-0.1299	0.1156	-0.0468	0.0908	-8021.3821
type1	2	0	1	153	1.1043	0.1393	0	1	0.82	0.1265	-0.0149	0.0919	0.9248	0.1403	0.1403	0.121	0.042	0.0917	-8058.6921
type1	2	0	1	154	0.93	0.1407	0	1	1.0042	0.1295	0.1562	0.0944	1.0712	0.1427	0.0869	0.1225	-0.0739	0.0948	-8191.3422
type1	2	0	1	155	1.1845	0.14	0	1	1.0668	0.1254	-0.0439	0.092	0.78	0.1396	-0.0397	0.1167	0.1512	0.0906	-8070.1007
type1	2	0	1	156	0.9377	0.1331	0	1	1.1126	0.1215	0.12	0.0901	0.9335	0.1349	-0.078	0.1124	-0.0906	0.0891	-7952.3627
type1	2	0	1	157	0.834	0.138	0	1	0.8833	0.1267	0.1549	0.0923	1.1546	0.1423	0.13	0.1203	-0.0723	0.0932	-8033.2722
type1	2	0	1	158	1.17	0.1404	0	1	0.9708	0.1323	0.0849	0.0938	0.8894	0.1412	0.0123	0.1251	-0.0429	0.0926	-8107.1728
type1	2	0	1	159	1.002	0.1418	0	1	0.9128	0.1301	-0.0091	0.0942	0.9741	0.1438	0.1414	0.1238	0.0402	0.0943	-8095.023
type1	2	0	1	160	1.1866	0.1399	0	1	0.7915	0.122	0.0334	0.09	0.8663	0.1403	0.1194	0.1162	0.0657	0.0896	-8014.4051
type1	2	0	1	161	1.092	0.1388	0	1	0.9605	0.1257	0.1915	0.0916	0.9323	0.1396	-0.0144	0.1182	-0.1079	0.091	-8059.6047
type1	2	0	1	162	0.9795	0.1358	0	1	0.9424	0.1135	-0.0717	0.0896	1.078	0.1383	-0.0203	0.1054	0.0916	0.0894	-8060.5498
type1	2	0	1	163	0.8788	0.1448	0	1	1.2118	0.1298	0.1351	0.0959	1.184	0.1483	-0.1371	0.1203	-0.1069	0.0953	-8215.621
type1	2	0	1	164	0.9405	0.1351	0	1	1.1117	0.132	0.2098	0.0942	1.0134	0.1385	-0.0877	0.1228	-0.1556	0.093	-8020.947
type1	2	0	1	165	0.9803	0.1385	0	1	0.9827	0.1308	0.0562	0.0948	1.0364	0.1409	0.0471	0.1226	-0.0184	0.0949	-8084.0789
type1	2	0	1	166	0.9521	0.1411	0	1	1.0763	0.1303	-0.142	0.094	1.1026	0.1439	-0.0964	0.1214	0.2139	0.0936	-8083.8085
type1	2	0	1	167	1.0172	0.135	0	1	1.086	0.1301	0.1745	0.0921	0.9351	0.1362	-0.0832	0.1211	-0.1326	0.091	-7972.0026
type1	2	0	1	168	1.108	0.1409	0	1	0.9755	0.1318	0.0867	0.0949	0.9401	0.1415	0.0413	0.1247	-0.0323	0.0944	-8134.1133
type1	2	0	1	169	0.8078	0.1403	0	1	1.1796	0.1266	0.175	0.0936	1.223	0.1444	-0.1661	0.1168	-0.0981	0.0936	-8082.836
type1	2	0	1	170	0.9822	0.139	0	1	0.8238	0.131	-0.0157	0.0953	1.0628	0.1425	0.1626	0.1256	0.0591	0.0956	-8080.0906
type1	2	0	1	171	0.9671	0.1322	0	1	1.1002	0.1287	-0.2612	0.0923	0.8765	0.1338	-0.0342	0.1203	0.3326	0.0914	-7968.6261
type1	2	0	1	172	0.9095	0.1392	0	1	1.1374	0.1349	0.0699	0.0935	1.0829	0.1417	-0.097	0.1259	0.0319	0.0931	-8071.7706
type1	2	0	1	173	1.1529	0.1425	0	1	0.9092	0.1258	0.1189	0.0936	0.8741	0.1429	0.081	0.1194	-0.1089	0.093	-8096.2682
type1	2	0	1	174	0.5431	0.1326	0	1	1.3855	0.1255	-0.2043	0.0911	1.4042	0.1399	-0.3155	0.1123	0.2538	0.0909	-8014.9987
type1	2	0	1	175	1.2914	0.1406	0	1	1.098	0.1273	0.0895	0.0928	0.7432	0.139	-0.1123	0.1181	-0.0363	0.0907	-8101.5429
type1	2	0	1	176	0.895	0.1322	0	1	0.8779	0.129	0.1973	0.0911	1.0912	0.1353	0.0751	0.1227	-0.1112	0.0915	-7960.6282
type1	2	0	1	177	0.9544	0.1368	0	1	1.0069	0.1363	-0.0326	0.0942	1.0113	0.1387	0.0382	0.1296	0.0586	0.094	-8043.6573
type1	2	0	1	178	0.8535	0.1304	0	1	0.9889	0.1235	-0.139	0.0877	1.1015	0.1333	-0.0324	0.115	0.2084	0.0876	-7950.1324
type1	2	0	1	179	0.8393	0.1384	0	1	1.0694	0.1277	-0.036	0.0943	1.1539	0.1424	-0.0232	0.1193	0.1113	0.0942	-8091.0756
type1	2	0	1	180	0.8054	0.1345	0	1	1.0724	0.1198	0.2962	0.0886	1.1835	0.1393	-0.0836	0.1111	-0.2023	0.088	-8037.8184
type1	2	0	1	181	0.9739	0.1415	0	1	0.8844	0.1308	0.1877	0.0948	1.0926	0.1444	0.0939	0.1243	-0.1091	0.0953	-8095.8299
type1	2	0	1	182	0.8099	0.1375	0	1	0.7893	0.1269	-0.0416	0.0924	1.2604	0.1418	0.1571	0.1221	0.0384	0.0939	-8041.3839
type1	2	0	1	183	1.065	0.1351	0	1	0.9333	0.1306	0.1125	0.0912	0.8672	0.1362	0.1067	0.1236	-0.0207	0.0905	-8061.2278
type1	2	0	1	184	0.906	0.1403	0	1	1.0647	0.1295	0.2373	0.0935	1.1479	0.1441	-0.0381	0.1216	-0.1924	0.0928	-8166.314
type1	2	0	1	185	1.1904	0.1421	0	1	1.0368	0.1244	0.0746	0.094	0.8404	0.1428	-0.0561	0.1157	0.0048	0.0924	-8077.9858
type1	2	0	1	186	0.948	0.1355	0	1	0.9737	0.124	0.2326	0.092	1.0828	0.1388	-0.0156	0.116	-0.1593	0.0916	-8013.4292
type1	2	0	1	187	1.0053	0.136	0	1	1.0266	0.1276	0.2126	0.0915	0.974	0.1376	-0.0139	0.1196	-0.1925	0.0907	-8065.3869
type1	2	0	1	188	0.8224	0.1326	0	1	1.0899	0.1259	-0.0686	0.0903	1.1168	0.1359	-0.1005	0.1168	0.1358	0.0902	-7936.0239
type1	2	0	1	189	0.7115	0.1324	0	1	1.0972	0.1279	0.1995	0.0905	1.1946	0.1366	-0.0505	0.1195	-0.1271	0.0909	-7975.3636
type1	2	0	1	190	1.0475	0.1379	0	1	1.245	0.1214	0.0652	0.0918	0.9613	0.139	-0.2565	0.1098	0.009	0.0901	-8067.4308
type1	2	0	1	191	0.9311	0.1381	0	1	1.2063	0.1337	0.0388	0.0945	1.0459	0.1416	-0.1365	0.1238	0.0066	0.0932	-8090.9919
type1	2	0	1	192	0.8808	0.1353	0	1	0.7958	0.1264	0.0876	0.091	1.1437	0.139	0.163	0.1211	0.0157	0.0919	-8012.4928
type1	2	0	1	193	0.8981	0.1367	0	1	1.0536	0.1282	-0.0855	0.0936	1.12	0.1402	-0.0465	0.1203	0.1094	0.0933	-8058.6698
type1	2	0	1	194	1.0382	0.1379	0	1	0.9108	0.1285	0.03	0.0923	0.9387	0.1385	0.0878	0.1225	0.0414	0.0922	-8010.6389
type1	2	0	1	195	0.8481	0.1417	0	1	1.0648	0.1302	0.0084	0.0951	1.1578	0.1456	0.0225	0.1229	0.1092	0.0953	-8167.6162
type1	2	0	1	196	0.8813	0.1313	0	1	0.7003	0.1303	0.0227	0.0932	1.046	0.1355	0.3273	0.1274	-0.0307	0.0939	-8004.2755
type1	2	0	1	197	0.9006	0.1367	0	1	1.0041	0.1238	0.0251	0.0892	1.1305	0.1395	-0.0251	0.115	0.0014	0.0893	-8049.1186
type1	2	0	1	198	1.1418	0.1375	0	1	0.9527	0.1203	0.0313	0.0903	0.8344	0.1371	0.033	0.1129	0.0142	0.0895	-8032.0545
type1	2	0	1	199	1.2393	0.1382	0	1	0.9576	0.1238	-0.0881	0.0904	0.7578	0.138	-0.0143	0.116	0.1141	0.0887	-8011.0072
type1	2	0	1	200	0.7469	0.1352	0	1	0.9667	0.1295	0.1028	0.0924	1.1724	0.1394	0.1203	0.1233	-0.0784	0.0932	-8081.125
type1	2	0	1	201	1.0085	0.1379	0	1	0.8495	0.1288	0.1207	0.0924	0.9987	0.1393	0.138	0.1228	-0.0912	0.0928	-8050.1837
type1	2	0	1	202	1.0319	0.1394	0	1	1.0713	0.1347	-0.0176	0.0943	0.9809	0.1411	-0.0132	0.1267	0.0403	0.0935	-8132.9928
type1	2	0	1	203	1.0649	0.1405	0	1	0.9528	0.1228	-0.0222	0.0906	1.0063	0.1418	-0.0471	0.1155	0.0117	0.0899	-8067.6404
type1	2	0	1	204	1.1858	0.142	0	1	0.9972	0.1295	-0.0428	0.0938	0.846	0.142	0.0168	0.1226	0.1261	0.0925	-8107.6191
type1	2	0	1	205	0.9878	0.1357	0	1	0.9117	0.1329	0.0143	0.0929	1.0092	0.1379	0.0849	0.1266	-0.0174	0.0929	-8015.554
type1	2	0	1	206	1.1504	0.1385	0	1	0.8938	0.13	0.0358	0.0937	0.8134	0.138	0.1114	0.1241	0.006	0.0932	-8066.6846
type1	2	0	1	207	1.076	0.1393	0	1	0.9644	0.1293	-0.03	0.094	0.9514	0.1405	0.0496	0.123	0.0798	0.0933	-8113.7967
type1	2	0	1	208	0.7402	0.1379	0	1	0.9941	0.132	0.074	0.0926	1.2196	0.1421	0.0403	0.1247	-0.0101	0.0938	-8011.7696
type1	2	0	1	209	1.0374	0.1347	0	1	1.1344	0.131	-0.015	0.0915	0.9355	0.1351	-0.1308	0.1214	0.0894	0.0906	-8019.4194
type1	2	0	1	210	1.1158	0.141	0	1	0.9855	0.1315	0.2849	0.093	0.9585	0.1417	0.0137	0.1244	-0.2249	0.0922	-8154.2187
type1	2	0	1	211	0.7125	0.142	0	1	1.0527	0.1307	-0.0162	0.0963	1.3426	0.1482	6e-04	0.122	0.0539	0.0973	-8160.5189
type1	2	0	1	212	1.1133	0.1393	0	1	0.9514	0.1281	-0.0089	0.0951	0.8756	0.1404	0.0914	0.1213	0.0822	0.0941	-8083.7494
type1	2	0	1	213	0.8805	0.1378	0	1	1.1044	0.1249	-0.1545	0.091	1.1318	0.1414	-0.0907	0.1164	0.2488	0.0906	-8074.31
type1	2	0	1	214	1.2518	0.14	0	1	0.922	0.1239	-0.0981	0.0918	0.8024	0.1387	0.0398	0.1162	0.1852	0.091	-8069.2377
type1	2	0	1	215	1.04	0.1391	0	1	0.906	0.1283	0.0033	0.0935	1.0579	0.1415	0.0106	0.1214	0.0499	0.0933	-8016.9941
type1	2	0	1	216	0.9512	0.1381	0	1	1.0796	0.1285	0.0045	0.0934	1.0738	0.1409	-0.0693	0.1197	0.0966	0.093	-8079.8566
type1	2	0	1	217	0.8635	0.1357	0	1	1.0001	0.1321	-0.0369	0.0934	1.098	0.1391	0.029	0.1243	0.1003	0.0939	-8008.8971
type1	2	0	1	218	1.1104	0.1404	0	1	1.0964	0.1336	-0.0825	0.0954	0.89	0.1405	-0.029	0.1254	0.1321	0.0943	-8174.0191
type1	2	0	1	219	0.9526	0.136	0	1	0.7851	0.1248	0.0402	0.0896	1.0432	0.1389	0.1527	0.1192	-0.0168	0.0901	-7986.7686
type1	2	0	1	220	0.9529	0.1366	0	1	1.206	0.1305	-0.2508	0.0943	1.0071	0.139	-0.1649	0.1208	0.3258	0.0932	-8039.3562
type1	2	0	1	221	0.6379	0.1278	0	1	1.1257	0.1223	0.1033	0.088	1.243	0.1332	-0.1064	0.113	-0.0171	0.0881	-7922.5217
type1	2	0	1	222	0.7829	0.1347	0	1	1.3016	0.1121	0.0261	0.09	1.1974	0.1393	-0.2958	0.0994	0.0498	0.0889	-8015.5038
type1	2	0	1	223	1.2916	0.1422	0	1	0.9719	0.1213	-0.0053	0.0925	0.7594	0.1412	0.0155	0.1137	0.0606	0.0908	-8125.5868
type1	2	0	1	224	1.0034	0.1382	0	1	1.1577	0.1302	0.0252	0.0931	1.0096	0.1394	-0.1482	0.1204	-0.0064	0.0922	-8088.1425
type1	2	0	1	225	0.9696	0.1383	0	1	1.0942	0.1298	0.1472	0.0934	1.0311	0.1403	-0.0771	0.1214	-0.0683	0.0927	-8078.9302
type1	2	0	1	226	1.0679	0.1359	0	1	1.0046	0.126	0.0339	0.0919	0.9145	0.1369	-0.0212	0.1183	-0.0329	0.091	-7991.9508
type1	2	0	1	227	0.9076	0.134	0	1	0.8976	0.1262	0.1785	0.0914	1.0775	0.1376	0.079	0.12	-0.1284	0.0914	-7975.3694
type1	2	0	1	228	0.9704	0.1407	0	1	0.9666	0.1269	0.1271	0.0929	1.0479	0.1425	0.036	0.1193	-0.0849	0.0931	-8084.5138
type1	2	0	1	229	0.9566	0.1386	0	1	1.173	0.1323	0.0266	0.0944	0.9915	0.1405	-0.0924	0.123	0.019	0.0935	-8082.6092
type1	2	0	1	230	1.1248	0.1376	0	1	0.9548	0.125	0.1727	0.092	0.8222	0.1374	0.0392	0.1178	-0.1157	0.0912	-7992.4816
type1	2	0	1	231	0.9616	0.1394	0	1	1.2402	0.1266	-0.0374	0.0929	1.0515	0.1419	-0.2567	0.1153	0.0578	0.0915	-8058.3354
type1	2	0	1	232	0.7819	0.1354	0	1	1.0665	0.1285	0.0699	0.0917	1.2124	0.14	-0.0635	0.1201	-0.026	0.0917	-8027.5155
type1	2	0	1	233	0.7558	0.1348	0	1	1.1606	0.1185	0.0402	0.0884	1.2383	0.139	-0.2039	0.108	0.0165	0.0881	-7990.4106
type1	2	0	1	234	0.7551	0.1394	0	1	0.9438	0.1272	0.017	0.0924	1.2842	0.1448	0.0224	0.1206	0.0477	0.0932	-8024.2658
type1	2	0	1	235	1.1977	0.1397	0	1	1.2897	0.1292	0.1283	0.0944	0.7682	0.1388	-0.2424	0.1181	-0.0749	0.092	-8060.4032
type1	2	0	1	236	0.9655	0.1389	0	1	1.037	0.1263	-0.0024	0.0922	1.0331	0.1416	-0.057	0.118	0.086	0.0916	-8040.2458
type1	2	0	1	237	0.9818	0.135	0	1	0.9903	0.1223	0.0813	0.0896	0.9864	0.1372	-0.027	0.1147	-2e-04	0.0888	-7969.9137
type1	2	0	1	238	1.0929	0.1318	0	1	0.9642	0.1261	0.1747	0.0903	0.813	0.1317	0.0647	0.1198	-0.1336	0.0891	-8009.306
type1	2	0	1	239	0.9581	0.1371	0	1	0.8175	0.1269	0.2421	0.0926	1.0458	0.1395	0.1569	0.1212	-0.1736	0.0932	-7996.7081
type1	2	0	1	240	0.8619	0.1407	0	1	1.0315	0.1341	-0.1106	0.0948	1.1246	0.1441	0.0575	0.1265	0.1368	0.0952	-8144.7838
type1	2	0	1	241	0.9781	0.1363	0	1	1.3015	0.119	-0.0277	0.0906	0.9722	0.1376	-0.3388	0.1066	0.0879	0.089	-7944.1795
type1	2	0	1	242	1.0075	0.1311	0	1	1.0724	0.1214	0.0224	0.0883	0.8873	0.1315	-0.0687	0.1131	0.0137	0.0869	-7962.7681
type1	2	0	1	243	1.0719	0.1411	0	1	1.1121	0.124	0.143	0.0918	0.9974	0.1429	-0.1658	0.1143	-0.0627	0.0902	-8097.6995
type1	2	0	1	244	1.1327	0.133	0	1	1.2321	0.1216	0.1545	0.0913	0.7987	0.1331	-0.2351	0.1097	-0.0923	0.0889	-7945.4585
type1	2	0	1	245	1.1445	0.1389	0	1	0.8886	0.1284	0.0162	0.0939	0.8645	0.1387	0.1043	0.1213	0.0613	0.0938	-8037.5054
type1	2	0	1	246	0.894	0.1373	0	1	1.0577	0.1262	0.045	0.0915	1.1135	0.1404	-0.0683	0.118	0.0042	0.0912	-8056.8051
type1	2	0	1	247	1.0157	0.1355	0	1	1.2018	0.1321	-0.1361	0.0923	0.8995	0.1364	-0.122	0.1223	0.1828	0.0907	-8039.4901
type1	2	0	1	248	1.3602	0.1407	0	1	1.0218	0.1275	0.0165	0.0928	0.7494	0.1397	-0.1173	0.1186	-0.0053	0.0904	-8070.303
type1	2	0	1	249	1.2109	0.1364	0	1	1.2559	0.1275	0.0928	0.0921	0.7725	0.1354	-0.3032	0.116	-0.0485	0.0895	-7959.3391
type1	2	0	1	250	1.2062	0.1425	0	1	0.9567	0.1249	0.1403	0.0925	0.8582	0.1429	-0.0139	0.1175	-0.0896	0.091	-8096.8217
type1	2	0	1	251	1.1442	0.138	0	1	1.1854	0.1293	-0.1501	0.0944	0.8401	0.1377	-0.1447	0.1198	0.2337	0.0925	-8120.1112
type1	2	0	1	252	1.2022	0.1383	0	1	0.857	0.1301	0.0297	0.0944	0.8419	0.1383	0.1117	0.1238	0.0184	0.0937	-8053.8322
type1	2	0	1	253	1.0758	0.1362	0	1	1.0304	0.1235	0.1391	0.0906	0.9062	0.1364	-0.0602	0.1151	-0.0563	0.0896	-8001.1619
type1	2	0	1	254	1.2284	0.1387	0	1	0.9274	0.1292	0.1934	0.0935	0.7935	0.1378	0.0623	0.1227	-0.1404	0.0925	-8061.7106
type1	2	0	1	255	0.8378	0.1426	0	1	0.9903	0.1336	-0.0157	0.0963	1.2661	0.1482	0.0221	0.1266	0.0785	0.0965	-8195.3369
type1	2	0	1	256	0.8012	0.137	0	1	0.8552	0.1269	-0.0404	0.0926	1.1408	0.1403	0.1946	0.122	0.1111	0.094	-8065.7493
type1	2	0	1	257	0.9963	0.1379	0	1	0.8965	0.1239	0.0518	0.0908	1.0511	0.1401	0.0568	0.117	0.0246	0.0909	-8060.2386
type1	2	0	1	258	0.9327	0.1361	0	1	1.0893	0.133	0.1643	0.0946	1.0189	0.1378	0.0117	0.1249	-0.0969	0.0944	-8088.6531
type1	2	0	1	259	0.889	0.1375	0	1	0.9648	0.1325	0.134	0.0946	1.1046	0.1407	0.0794	0.1246	-0.0554	0.0954	-8056.7882
type1	2	0	1	260	1.1978	0.1377	0	1	1.0331	0.1216	0.092	0.091	0.7736	0.1372	-0.0639	0.113	-0.0188	0.0893	-8001.398
type1	2	0	1	261	0.8674	0.138	0	1	1.0981	0.129	0.0456	0.092	1.173	0.1419	-0.1196	0.1196	-0.0271	0.0918	-8047.9975
type1	2	0	1	262	1.2143	0.1399	0	1	1.019	0.1279	0.065	0.0933	0.7597	0.1392	0.0124	0.12	0.023	0.0919	-8082.5722
type1	2	0	1	263	0.6773	0.1323	0	1	1.1833	0.1298	0.114	0.0915	1.2884	0.138	-0.1754	0.1194	-0.0561	0.0914	-8007.4367
type1	2	0	1	264	1.0978	0.1357	0	1	1.0591	0.13	0.0824	0.0907	0.847	0.1355	-0.0255	0.1219	0.0128	0.0897	-8027.3022
type1	2	0	1	265	0.8849	0.1313	0	1	0.7918	0.1184	0.0734	0.0877	1.1048	0.1338	0.1046	0.1122	0.0183	0.0888	-7875.3542
type1	2	0	1	266	1.047	0.1396	0	1	0.7749	0.1235	0.1494	0.0909	0.9754	0.1412	0.1994	0.118	-0.1369	0.0914	-8045.2461
type1	2	0	1	267	1.0743	0.1355	0	1	0.9956	0.1302	0.0814	0.0925	0.8838	0.136	0.0508	0.123	-0.032	0.0917	-8079.2441
type1	2	0	1	268	1.0752	0.1369	0	1	1.027	0.1299	0.0222	0.0919	0.9227	0.1382	-0.0339	0.1214	-0.0066	0.0909	-8062.5037
type1	2	0	1	269	0.8879	0.1358	0	1	1.1617	0.1282	0.1632	0.0908	1.01	0.138	-0.0879	0.1192	-0.1331	0.0901	-8039.7169
type1	2	0	1	270	0.7949	0.1372	0	1	0.9914	0.1299	-0.0168	0.0931	1.1807	0.1413	0.0296	0.1227	0.0737	0.0938	-8038.4382
type1	2	0	1	271	0.945	0.1379	0	1	0.8672	0.1251	-0.0551	0.0921	1.0641	0.1407	0.1274	0.119	0.1143	0.0925	-8072.3778
type1	2	0	1	272	1.1441	0.1369	0	1	1.0436	0.1279	0.0915	0.0925	0.8504	0.1366	-0.1012	0.1192	-0.0343	0.0915	-7991.1046
type1	2	0	1	273	0.9078	0.1333	0	1	1.0891	0.1306	0.2394	0.0914	1.0472	0.1357	-0.0763	0.1216	-0.1705	0.0908	-7994.4679
type1	2	0	1	274	1.2175	0.1379	0	1	0.8508	0.1289	0.0644	0.0934	0.7879	0.1372	0.1087	0.123	0.0136	0.0929	-7992.4162
type1	2	0	1	275	0.8904	0.1361	0	1	0.809	0.1256	-0.1193	0.0905	1.0819	0.1391	0.1716	0.1202	0.1594	0.0914	-7975.9534
type1	2	0	1	276	1.054	0.1387	0	1	0.7138	0.1343	0.0318	0.0953	0.987	0.1404	0.2914	0.1305	0.0622	0.0962	-8082.8461
type1	2	0	1	277	1.0871	0.136	0	1	1.2383	0.126	0.0746	0.0913	0.9335	0.1369	-0.2535	0.1153	-0.03	0.089	-8065.5657
type1	2	0	1	278	1.0193	0.1396	0	1	0.9551	0.129	0.0471	0.0919	1.0026	0.1408	0.0241	0.1212	-0.0236	0.092	-8083.809
type1	2	0	1	279	1.1544	0.1361	0	1	1.2543	0.1339	0.0279	0.0936	0.8107	0.1358	-0.1932	0.1237	-0.0313	0.0909	-8108.5664
type1	2	0	1	280	0.9413	0.1339	0	1	0.923	0.1275	0.104	0.0916	0.9885	0.1368	0.1145	0.1211	-0.0258	0.0913	-8013.9071
type1	2	0	1	281	1.1288	0.1454	0	1	0.953	0.1344	0.1014	0.0965	0.9805	0.1462	0.0634	0.1276	-0.0479	0.0962	-8222.1826
type1	2	0	1	282	0.8521	0.1298	0	1	0.882	0.1205	0.0595	0.0866	1.047	0.1327	0.0501	0.1136	0.0319	0.087	-7814.7981
type1	2	0	1	283	0.9457	0.1387	0	1	0.9046	0.1326	-0.053	0.0947	1.073	0.1411	0.1235	0.1268	0.0596	0.0952	-8130.3015
type1	2	0	1	284	0.7958	0.1404	0	1	1.0604	0.1341	0.0807	0.095	1.1989	0.1447	0.0266	0.1264	-0.0052	0.0955	-8158.4085
type1	2	0	1	285	1.0552	0.138	0	1	0.9992	0.1229	0.0905	0.0903	0.9578	0.1396	-0.0316	0.115	-0.0479	0.0894	-8047.6067
type1	2	0	1	286	1.1304	0.1389	0	1	0.8562	0.1303	0.1325	0.0939	0.9061	0.1398	0.1514	0.1245	-0.1113	0.0935	-8074.7167
type1	2	0	1	287	0.9613	0.1422	0	1	1.0109	0.1319	0.1143	0.0963	1.1354	0.1454	0.0143	0.1242	-0.0771	0.0963	-8198.9196
type1	2	0	1	288	0.8227	0.1378	0	1	0.983	0.1269	-7e-04	0.0933	1.1711	0.142	0.0544	0.1201	0.0416	0.0936	-8101.542
type1	2	0	1	289	1.2731	0.1411	0	1	0.9631	0.1317	0.0627	0.0954	0.7302	0.1403	0.0582	0.1241	-0.0415	0.094	-8102.4469
type1	2	0	1	290	1.0044	0.1363	0	1	1.0766	0.131	0.0929	0.0916	0.9714	0.1378	-0.0828	0.1221	-0.0307	0.0907	-8002.1431
type1	2	0	1	291	0.8621	0.1366	0	1	0.9444	0.125	-0.0188	0.0927	1.1766	0.1402	0.0312	0.1174	0.064	0.0935	-8027.3699
type1	2	0	1	292	0.9091	0.1372	0	1	1.1939	0.131	-0.0677	0.0926	1.07	0.14	-0.1752	0.121	0.0963	0.0915	-8042.2214
type1	2	0	1	293	0.9032	0.1361	0	1	1.0052	0.1276	-0.0698	0.0921	1.1052	0.1391	-0.0279	0.1195	0.1166	0.0921	-8035.1077
type1	2	0	1	294	1.216	0.1441	0	1	1.0069	0.1353	0.1333	0.0963	0.8797	0.1445	0.0419	0.1282	-0.0796	0.0949	-8238.9653
type1	2	0	1	295	0.9794	0.1404	0	1	0.9724	0.1331	0.1323	0.0947	1.0652	0.1436	0.0351	0.1255	-0.0655	0.0945	-8086.6414
type1	2	0	1	296	0.9813	0.1377	0	1	1.1626	0.1259	0.0497	0.0921	1.0119	0.1398	-0.1433	0.1156	-0.0328	0.0911	-8072.6093
type1	2	0	1	297	1.0685	0.1394	0	1	0.9348	0.1327	0.0803	0.0935	0.8819	0.1405	0.116	0.1263	-0.0188	0.0931	-8073.2719
type1	2	0	1	298	1.1355	0.1421	0	1	1.2823	0.1304	0.0342	0.0948	0.8607	0.1419	-0.229	0.1195	0.0191	0.0928	-8172.5561
type1	2	0	1	299	0.9599	0.1372	0	1	1.1276	0.1224	-0.0117	0.0915	1.0672	0.1396	-0.1658	0.1126	0.0165	0.0907	-8028.5818
type1	2	0	1	300	1.0222	0.1388	0	1	1.0065	0.1262	0.0322	0.0921	0.9762	0.1399	-0.0179	0.1183	-0.0149	0.0917	-8066.9304
type1	2	0	1	301	0.8241	0.1341	0	1	1.0785	0.1247	-0.028	0.0889	1.1943	0.138	-0.1388	0.1155	0.064	0.0887	-7959.6919
type1	2	0	1	302	1.0611	0.1374	0	1	1.0226	0.1254	0.1424	0.094	0.9539	0.1387	-0.0291	0.1177	-0.0758	0.0932	-8053.3639
type1	2	0	1	303	0.929	0.1381	0	1	0.9966	0.1293	0.0492	0.0924	1.0827	0.1406	0.0077	0.1213	0.0132	0.0926	-8074.5648
type1	2	0	1	304	1.0431	0.1386	0	1	0.8792	0.1258	-0.0908	0.0929	0.9618	0.1404	0.1108	0.1197	0.1188	0.0927	-8059.3952
type1	2	0	1	305	1.0568	0.1389	0	1	0.9923	0.1273	0.1015	0.0921	0.9662	0.1402	-0.0055	0.1191	-0.0545	0.0916	-8057.5902
type1	2	0	1	306	1.0237	0.1389	0	1	1.0901	0.1326	-0.1347	0.0939	0.9224	0.1405	-0.0026	0.1237	0.1242	0.093	-8134.6059
type1	2	0	1	307	0.9638	0.1398	0	1	1.0008	0.1334	0.1455	0.0956	1.0687	0.1431	0.0445	0.126	-0.1291	0.0953	-8143.0475
type1	2	0	1	308	1.0361	0.139	0	1	1.285	0.1247	-0.0165	0.0938	0.9231	0.1402	-0.1979	0.1136	0.073	0.0919	-8126.6799
type1	2	0	1	309	0.9299	0.1367	0	1	1.0163	0.1263	0.1359	0.0907	1.0329	0.1387	-0.0227	0.1184	-0.1009	0.0906	-8002.9134
type1	2	0	1	310	1.0196	0.1362	0	1	0.8463	0.1227	0.156	0.09	0.9756	0.1373	0.0938	0.117	-0.1126	0.0901	-7998.9476
type1	2	0	1	311	1.1293	0.1422	0	1	1.0283	0.1314	0.1856	0.0953	0.903	0.1425	0.0092	0.1231	-0.1525	0.0945	-8131.9174
type1	2	0	1	312	1.0793	0.14	0	1	1.1889	0.1267	-0.0071	0.0933	0.8717	0.1403	-0.1047	0.1168	0.0572	0.0919	-8127.3881
type1	2	0	1	313	1.0086	0.1378	0	1	0.8801	0.1271	0.1291	0.091	0.9914	0.1395	0.1138	0.1206	-0.127	0.0912	-8088.3178
type1	2	0	1	314	0.9133	0.1425	0	1	1.0957	0.1279	0.0977	0.0939	1.1922	0.1461	-0.1385	0.1182	-0.0283	0.0939	-8102.5144
type1	2	0	1	315	1.075	0.1358	0	1	1.0487	0.1289	0.2046	0.0919	0.8772	0.1367	-0.0074	0.1207	-0.1352	0.0907	-8040.6226
type1	2	0	1	316	0.7316	0.1396	0	1	0.7179	0.1311	0.1643	0.0944	1.2976	0.1448	0.3054	0.1273	-0.1097	0.097	-8091.8644
type1	2	0	1	317	1.0206	0.1391	0	1	1.0062	0.1333	-0.0296	0.0939	0.979	0.1409	-0.0036	0.1254	0.0994	0.0937	-8043.1764
type1	2	0	1	318	0.7886	0.1335	0	1	0.8841	0.1274	0.0938	0.0894	1.1358	0.1374	0.1736	0.1213	-0.052	0.0903	-8033.877
type1	2	0	1	319	0.9931	0.1398	0	1	1.0643	0.1322	0.0887	0.0941	1.0094	0.1415	0.0088	0.1247	-0.0188	0.0936	-8133.8733
type1	2	0	1	320	0.96	0.1342	0	1	1.0391	0.1237	-0.0744	0.0893	0.9887	0.1364	-0.0659	0.1158	0.1054	0.0885	-7958.6492
type1	2	0	1	321	0.8927	0.1395	0	1	1.0945	0.1285	0.0467	0.0936	1.1657	0.1434	-0.1265	0.1196	0.0472	0.093	-8053.4288
type1	2	0	1	322	0.9463	0.1357	0	1	1.0477	0.1243	0.0648	0.0908	1.0624	0.1387	-0.086	0.1154	0.0187	0.0901	-7995.065
type1	2	0	1	323	1.2107	0.1396	0	1	1.0692	0.1347	0.0205	0.0952	0.7675	0.1383	-0.0255	0.1269	-3e-04	0.0939	-8068.277
type1	2	0	1	324	0.9442	0.1349	0	1	0.9711	0.1271	-0.027	0.0908	1.0071	0.1374	0.0309	0.1196	0.0776	0.0904	-8031.2324
type1	2	0	1	325	1.2212	0.142	0	1	0.8186	0.1286	0.0728	0.0941	0.8487	0.1418	0.142	0.1222	-0.0131	0.0939	-8085.4351
type1	2	0	1	326	1.1819	0.1385	0	1	1.1937	0.126	-0.2008	0.0916	0.8542	0.1384	-0.2246	0.1154	0.2347	0.0895	-8066.3702
type1	2	0	1	327	1.0283	0.1424	0	1	1.1267	0.1313	-0.0641	0.0949	1.0119	0.1443	-0.0742	0.1222	0.05	0.0938	-8213.9372
type1	2	0	1	328	1.0362	0.1389	0	1	0.8871	0.1315	0.1272	0.0933	1.0025	0.1408	0.0951	0.1254	-0.0522	0.0932	-8028.1754
type1	2	0	1	329	0.9801	0.1383	0	1	0.9381	0.1334	0.1809	0.0925	1.0193	0.1402	0.0813	0.1261	-0.1649	0.0927	-8080.2514
type1	2	0	1	330	0.9046	0.1372	0	1	1.0024	0.1213	-0.052	0.0888	1.0903	0.1403	-0.046	0.1128	0.0982	0.0885	-8009.6261
type1	2	0	1	331	0.8653	0.1376	0	1	0.7531	0.129	0.0938	0.0928	1.1127	0.1412	0.2715	0.1249	-0.0223	0.0941	-8029.0358
type1	2	0	1	332	0.7368	0.1398	0	1	0.9329	0.1333	0.1429	0.0946	1.312	0.1456	0.0917	0.1264	-0.0959	0.0959	-8117.2435
type1	2	0	1	333	0.8217	0.1375	0	1	1.0807	0.1325	-0.0556	0.0944	1.2025	0.1421	-0.0511	0.1241	0.1131	0.0943	-8082.4594
type1	2	0	1	334	0.9307	0.1359	0	1	1.1008	0.1256	0.1653	0.092	0.9164	0.1371	-0.0498	0.1168	-0.0914	0.0916	-7913.5795
type1	2	0	1	335	1.2626	0.1388	0	1	0.8637	0.1311	0.0825	0.0942	0.7276	0.1374	0.1705	0.1255	0.0381	0.0933	-8112.682
type1	2	0	1	336	0.9386	0.1414	0	1	0.9778	0.1248	0.029	0.0929	1.1106	0.1442	0.0069	0.1174	0.0256	0.0931	-8090.8
type1	2	0	1	337	1.0496	0.139	0	1	1.1309	0.1276	0.0477	0.0932	0.9631	0.1399	-0.0889	0.1178	0.0286	0.0924	-8128.3413
type1	2	0	1	338	0.9826	0.1331	0	1	1.1101	0.1317	0.0039	0.0939	0.9653	0.1349	-0.0617	0.123	0.042	0.093	-8017.2687
type1	2	0	1	339	0.8767	0.141	0	1	0.6881	0.1312	0.2521	0.0945	1.1515	0.1449	0.339	0.128	-0.222	0.0963	-8101.7763
type1	2	0	1	340	0.8518	0.1384	0	1	0.9277	0.127	0.2566	0.0929	1.1337	0.1418	0.0817	0.1204	-0.1636	0.0936	-8043.7758
type1	2	0	1	341	0.7298	0.1374	0	1	1.1391	0.1228	0.1375	0.0929	1.2511	0.1431	-0.0764	0.1136	-0.0643	0.0928	-8104.7387
type1	2	0	1	342	0.8882	0.1435	0	1	1.0489	0.1328	0.0121	0.097	1.2072	0.1484	-0.0493	0.1241	0.0833	0.097	-8157.3046
type1	2	0	1	343	0.8356	0.1311	0	1	0.9027	0.1196	0.0094	0.0888	1.1312	0.135	0.0194	0.1122	0.0608	0.0891	-7899.2239
type1	2	0	1	344	1.3029	0.1362	0	1	0.785	0.1259	0.0962	0.0908	0.7193	0.1348	0.1567	0.1206	-0.0345	0.0898	-8009.4251
type1	2	0	1	345	1.0873	0.1335	0	1	0.8474	0.1221	-0.0888	0.0888	0.8661	0.1339	0.0838	0.1161	0.0924	0.0883	-7949.1195
type1	2	0	1	346	0.8236	0.1356	0	1	0.9723	0.1281	-0.0037	0.0905	1.1732	0.1401	-0.0083	0.121	0.0472	0.0907	-7991.6416
type1	2	0	1	347	0.8044	0.1362	0	1	0.9964	0.1237	-0.0366	0.0919	1.175	0.14	0.0081	0.116	0.0643	0.0924	-8014.2235
type1	2	0	1	348	0.9252	0.1393	0	1	0.906	0.1283	0.1047	0.0942	1.0886	0.1426	0.0977	0.1215	-0.0636	0.0946	-8057.493
type1	2	0	1	349	0.8909	0.1332	0	1	1.1634	0.1275	0.0298	0.0887	1.1	0.1364	-0.1897	0.117	0.0274	0.0875	-8016.6152
type1	2	0	1	350	1.0278	0.1379	0	1	1.0129	0.132	0.0515	0.0935	0.8942	0.1386	0.0599	0.1248	-0.0344	0.0929	-8072.2138
type1	2	0	1	351	0.8491	0.1358	0	1	0.9863	0.1291	0.0647	0.0949	1.1353	0.1399	0.0564	0.1222	-0.0438	0.095	-8101.2502
type1	2	0	1	352	0.995	0.1418	0	1	0.98	0.1286	0.0814	0.0942	1.0296	0.1439	0.0346	0.1206	-9e-04	0.0941	-8138.3877
type1	2	0	1	353	1.1095	0.1363	0	1	0.9912	0.1284	-0.1072	0.0904	0.8764	0.136	-0.0024	0.12	0.1153	0.0898	-8017.4837
type1	2	0	1	354	1.2688	0.1346	0	1	0.9074	0.1267	0.0708	0.0913	0.7279	0.1331	0.0382	0.1197	0.0061	0.0901	-7957.5523
type1	2	0	1	355	1.049	0.1367	0	1	0.9309	0.1271	0.1085	0.091	0.9724	0.1385	-0.0018	0.1198	-0.0742	0.0904	-7963.2465
type1	2	0	1	356	0.9326	0.1368	0	1	0.9912	0.1266	0.1206	0.0913	1.0348	0.1395	0.023	0.1191	-0.023	0.0911	-8025.1992
type1	2	0	1	357	0.9209	0.1365	0	1	0.8954	0.1272	0.146	0.0922	1.1203	0.1401	0.0657	0.1205	-0.115	0.0924	-8043.2609
type1	2	0	1	358	0.8834	0.138	0	1	0.9482	0.1308	-0.0132	0.0926	1.1338	0.1411	0.0798	0.1241	0.1124	0.0932	-8092.0935
type1	2	0	1	359	1.2754	0.1344	0	1	0.9068	0.1233	0.1008	0.0912	0.6576	0.1317	0.0898	0.1172	-0.0379	0.0898	-7996.9602
type1	2	0	1	360	0.7693	0.1381	0	1	0.8854	0.1294	0.1162	0.0926	1.2714	0.1431	0.0923	0.1236	-0.0899	0.0936	-8044.4305
type1	2	0	1	361	1.0335	0.1357	0	1	1.1157	0.1307	0.052	0.0923	0.9322	0.1365	-0.0982	0.1213	0.0425	0.0913	-8008.2341
type1	2	0	1	362	0.867	0.1364	0	1	1.0906	0.1273	0.1833	0.0914	1.1126	0.1399	-0.0764	0.1184	-0.092	0.0909	-8046.1291
type1	2	0	1	363	0.657	0.1356	0	1	1.1561	0.1349	0.1715	0.0949	1.3055	0.1416	-0.0431	0.1264	-0.1021	0.0953	-8120.0673
type1	2	0	1	364	0.883	0.1398	0	1	0.8294	0.1279	0.0417	0.0915	1.1342	0.1432	0.1608	0.1222	0.0074	0.0925	-8042.2036
type1	2	0	1	365	0.7749	0.1314	0	1	0.8959	0.1269	-0.1919	0.0903	1.102	0.1347	0.132	0.1219	0.2397	0.0911	-7942.071
type1	2	0	1	366	0.9355	0.138	0	1	1.1235	0.1246	0.0096	0.0919	1.0644	0.1404	-0.1616	0.1157	0.0014	0.091	-8016.8973
type1	2	0	1	367	0.9574	0.1447	0	1	0.9625	0.1294	-0.1128	0.0954	1.1056	0.147	0.0546	0.1221	0.1394	0.096	-8196.319
type1	2	0	1	368	0.9385	0.1393	0	1	0.9808	0.1221	0.0566	0.0896	1.0462	0.1423	-0.0154	0.1143	-0.0846	0.0892	-8031.8906
type1	2	0	1	369	0.7942	0.1393	0	1	0.9161	0.1254	0.1133	0.0931	1.2578	0.144	0.0686	0.1187	-0.0476	0.094	-8116.3383
type1	2	0	1	370	0.8387	0.1329	0	1	0.8462	0.1274	0.1977	0.0896	1.1171	0.1359	0.1364	0.1213	-0.1256	0.0907	-7954.359
type1	2	0	1	371	1.0221	0.1359	0	1	1.0887	0.1265	0.0611	0.0916	0.8947	0.1369	-0.0718	0.1182	0.0316	0.0904	-8003.3506
type1	2	0	1	372	1.0888	0.1387	0	1	1.2603	0.1291	-0.0276	0.0923	0.9112	0.1393	-0.244	0.1182	0.0751	0.0903	-8059.3956
type1	2	0	1	373	0.8775	0.1373	0	1	0.8603	0.1284	-0.0186	0.0929	1.1521	0.1407	0.1228	0.1225	0.077	0.0938	-8058.7984
type1	2	0	1	374	1.0836	0.1371	0	1	1.2527	0.1311	0.1034	0.0922	0.8293	0.1368	-0.1559	0.1202	-0.0385	0.0904	-8083.0222
type1	2	0	1	375	0.8761	0.1394	0	1	1.0692	0.1313	-0.0018	0.0941	1.1685	0.1427	-0.0544	0.1227	0.0516	0.0942	-8123.5891
type1	2	0	1	376	0.9716	0.1407	0	1	0.9882	0.1256	0.0118	0.091	1.0699	0.1434	-0.0334	0.1175	0.0181	0.0908	-8042.1949
type1	2	0	1	377	1.034	0.1384	0	1	0.8883	0.119	0.2677	0.089	0.9951	0.1403	0.0631	0.1122	-0.1878	0.0887	-8066.7488
type1	2	0	1	378	1.0251	0.1374	0	1	1.0067	0.1306	0.2507	0.0928	0.9933	0.1389	-0.0108	0.1233	-0.1848	0.0921	-8081.7504
type1	2	0	1	379	1.0228	0.1376	0	1	0.7004	0.1284	0.178	0.0921	0.9866	0.1391	0.2804	0.1244	-0.1093	0.093	-8023.5385
type1	2	0	1	380	1.0591	0.1415	0	1	1.095	0.1327	-0.0464	0.0954	0.995	0.1429	-0.0874	0.1239	0.0889	0.0945	-8140.9848
type1	2	0	1	381	0.9174	0.1378	0	1	0.8466	0.1252	0.057	0.0921	1.131	0.141	0.1225	0.119	-0.0451	0.0929	-8057.0642
type1	2	0	1	382	1.1386	0.1386	0	1	0.6925	0.1242	0.0773	0.0901	0.9245	0.1385	0.2048	0.1191	-0.0307	0.091	-8003.418
type1	2	0	1	383	1.0279	0.138	0	1	1.0901	0.1287	0.0135	0.0915	0.9804	0.1395	-0.1155	0.12	0.0466	0.0903	-8028.0527
type1	2	0	1	384	1.1965	0.1352	0	1	0.7436	0.1208	0.0904	0.0894	0.7708	0.1342	0.2054	0.1155	-0.0416	0.0892	-7969.919
type1	2	0	1	385	1.0379	0.1372	0	1	0.8224	0.1242	-0.1052	0.0927	1.0121	0.1389	0.151	0.1187	0.1472	0.0929	-8094.5793
type1	2	0	1	386	1.1659	0.1341	0	1	0.9752	0.1289	0.1064	0.091	0.8224	0.1335	-0.018	0.1218	-0.0913	0.0898	-7974.8867
type1	2	0	1	387	1.0744	0.1385	0	1	1.0831	0.1302	0.1076	0.095	0.9499	0.1401	-0.0627	0.1217	0.0035	0.0938	-8090.9347
type1	2	0	1	388	0.8641	0.1379	0	1	0.8883	0.126	0.092	0.0897	1.1408	0.1412	0.1032	0.1195	-0.0519	0.0905	-8052.2306
type1	2	0	1	389	1.0164	0.1415	0	1	0.8715	0.1302	0.0586	0.0926	1.0338	0.143	0.1062	0.124	0.0031	0.0931	-8095.782
type1	2	0	1	390	0.8336	0.1393	0	1	0.8334	0.1265	0.2115	0.0937	1.2014	0.1433	0.1947	0.1216	-0.163	0.0949	-8128.1434
type1	2	0	1	391	1.0175	0.14	0	1	0.8071	0.1294	0.1611	0.0942	1.0314	0.1425	0.1889	0.1238	-0.0902	0.0946	-8118.1678
type1	2	0	1	392	0.8365	0.1366	0	1	1.0857	0.1312	-0.0808	0.0918	1.1873	0.1404	-0.0715	0.1231	0.1459	0.0916	-8069.1368
type1	2	0	1	393	1.1913	0.1418	0	1	0.7825	0.1271	-0.0197	0.0921	0.9592	0.1418	0.1243	0.1214	0.0369	0.0921	-8113.9748
type1	2	0	1	394	1.1089	0.1378	0	1	1.0301	0.1246	-0.1317	0.0913	0.8977	0.1383	-0.0542	0.1161	0.1446	0.0903	-8022.2567
type1	2	0	1	395	1.0253	0.1363	0	1	0.795	0.1258	-0.1061	0.0918	0.9391	0.1384	0.1921	0.1204	0.1608	0.0919	-7984.7556
type1	2	0	1	396	1.29	0.1411	0	1	1.0547	0.1201	0.1741	0.0933	0.7458	0.1399	-0.0494	0.1108	-0.1218	0.0915	-8120.3969
type1	2	0	1	397	1.0298	0.1394	0	1	1.0688	0.1258	-0.0548	0.0913	1.0099	0.141	-0.0846	0.1169	0.0447	0.0906	-8065.1098
type1	2	0	1	398	1.1267	0.1404	0	1	1.0078	0.1256	0.0917	0.093	0.884	0.1407	0.0118	0.1171	-0.0626	0.0921	-8121.7122
type1	2	0	1	399	0.9061	0.1343	0	1	1.1636	0.1297	0.0975	0.0921	1.0699	0.1373	-0.1585	0.1198	-0.025	0.0911	-8033.8934
type1	2	0	1	400	1.2247	0.1416	0	1	1.0257	0.1284	0.0351	0.0935	0.8006	0.1406	-0.025	0.1205	0.0406	0.0922	-8101.9205
type1	2	0	1	401	0.8745	0.139	0	1	0.995	0.1271	0.1257	0.0938	1.1361	0.1426	0.018	0.1196	-0.0419	0.094	-8073.8215
type1	2	0	1	402	0.8614	0.1371	0	1	1.0644	0.1203	-0.0127	0.0899	1.1338	0.1414	-0.1118	0.1119	0.0461	0.089	-8025.0768
type1	2	0	1	403	1.118	0.1355	0	1	0.897	0.1234	0.0871	0.0915	0.892	0.1363	0.0534	0.1166	-0.0092	0.0907	-8002.3103
type1	2	0	1	404	0.9803	0.1376	0	1	0.9168	0.1308	0.1867	0.0934	1.0167	0.14	0.0877	0.124	-0.1716	0.0934	-8077.029
type1	2	0	1	405	0.8528	0.1413	0	1	1.1296	0.1345	0.0024	0.0949	1.1681	0.145	-0.0902	0.1254	0.0785	0.0949	-8097.9571
type1	2	0	1	406	1.2116	0.1409	0	1	0.9413	0.1278	0.1338	0.0936	0.791	0.1408	0.0494	0.1207	-0.1092	0.0924	-8055.5797
type1	2	0	1	407	0.7758	0.1347	0	1	1.0646	0.1249	0.0533	0.0907	1.1674	0.139	-0.0495	0.1169	0.0222	0.0907	-7999.0417
type1	2	0	1	408	0.991	0.1374	0	1	0.9493	0.1328	0.0057	0.0953	0.9961	0.1395	0.0892	0.1265	0.025	0.0953	-8064.6651
type1	2	0	1	409	1.0685	0.1384	0	1	1.0699	0.1287	0.1533	0.0928	0.8982	0.1391	-0.0877	0.12	-0.0968	0.0918	-7999.9406
type1	2	0	1	410	0.6169	0.1344	0	1	1.0369	0.1264	0.13	0.0913	1.3755	0.1404	-0.0323	0.118	-0.0694	0.0926	-8010.8221
type1	2	0	1	411	1.0504	0.139	0	1	0.8971	0.1321	0.0561	0.0942	0.9464	0.1407	0.1035	0.1253	-0.0282	0.0942	-8050.0137
type1	2	0	1	412	1.1392	0.1397	0	1	0.8834	0.1253	-0.1278	0.092	0.8748	0.1393	0.0869	0.1188	0.1726	0.0918	-8050.3748
type1	2	0	1	413	1.0412	0.1411	0	1	0.9774	0.1234	-0.0585	0.091	1.0308	0.143	-0.0536	0.1153	0.0903	0.0906	-8063.807
type1	2	0	1	414	0.9711	0.1347	0	1	1.0646	0.1306	0.0574	0.0923	0.9606	0.1366	-0.0092	0.1223	0.0109	0.0917	-8036.9017
type1	2	0	1	415	0.8398	0.1422	0	1	0.8308	0.1227	0.1691	0.0929	1.3033	0.1476	0.1096	0.1161	-0.1115	0.0942	-8118.064
type1	2	0	1	416	1.014	0.138	0	1	1.1475	0.1322	0.0987	0.0943	0.9434	0.1398	-0.0453	0.124	0.0018	0.0927	-8174.3579
type1	2	0	1	417	1.0346	0.1342	0	1	0.9772	0.1269	0.0683	0.0912	0.9107	0.1359	0.0042	0.1197	0.0118	0.0903	-7970.0517
type1	2	0	1	418	0.9816	0.1385	0	1	0.9632	0.1281	-0.1565	0.0934	1.0302	0.1412	0.0724	0.1216	0.2123	0.0929	-8119.5133
type1	2	0	1	419	1.1088	0.1377	0	1	1.0745	0.1207	-0.0751	0.0899	0.9139	0.1385	-0.1502	0.1106	0.1059	0.0885	-8025.9072
type1	2	0	1	420	1.1152	0.1351	0	1	1.1276	0.1338	0.0139	0.0932	0.8306	0.1345	-0.074	0.1249	0.0121	0.0918	-8060.6184
type1	2	0	1	421	0.9777	0.1393	0	1	0.947	0.1259	0.1284	0.0923	1.0169	0.1405	0.0287	0.1193	-0.0929	0.0923	-8049.1566
type1	2	0	1	422	1.1029	0.1433	0	1	1.0566	0.1218	0.1097	0.0917	0.9714	0.1445	-0.114	0.1124	-0.0745	0.0906	-8086.6609
type1	2	0	1	423	1.2318	0.1447	0	1	1.1859	0.1265	0.0101	0.0945	0.8237	0.1432	-0.1582	0.1162	-0.0091	0.0927	-8210.3046
type1	2	0	1	424	0.9544	0.1372	0	1	1.0958	0.1279	-0.0398	0.0927	1.0746	0.1402	-0.1257	0.1189	0.0896	0.0919	-8017.7784
type1	2	0	1	425	1.0182	0.1345	0	1	1.028	0.1248	0.136	0.0892	0.9147	0.1356	-0.081	0.1158	-0.1158	0.0885	-7932.4603
type1	2	0	1	426	1.2776	0.1394	0	1	1.1881	0.126	0.0916	0.0924	0.7712	0.1387	-0.2342	0.1151	-0.0477	0.0895	-8057.2182
type1	2	0	1	427	0.8807	0.1363	0	1	0.801	0.1303	0.0812	0.0919	1.1077	0.1398	0.1782	0.1243	-0.0206	0.093	-7995.8409
type1	2	0	1	428	1.297	0.1367	0	1	1.106	0.1289	0.1477	0.0921	0.7253	0.1353	-0.1492	0.1197	-0.0976	0.0897	-8017.1573
type1	2	0	1	429	0.8912	0.144	0	1	0.6838	0.135	-0.0174	0.0952	1.2019	0.1473	0.3593	0.1317	0.0927	0.0975	-8212.2765
type1	2	0	1	430	0.7911	0.137	0	1	0.9398	0.1325	-0.0714	0.0946	1.1913	0.1415	0.0955	0.1262	0.1274	0.0955	-8064.2142
type1	2	0	1	431	1.1488	0.1396	0	1	1.0082	0.1281	0.0512	0.0924	0.8493	0.1391	-0.0048	0.1202	-0.0294	0.0915	-8089.4604
type1	2	0	1	432	0.9007	0.1383	0	1	0.9333	0.1262	0.0228	0.0918	1.1116	0.142	0.0267	0.1189	0.0531	0.0919	-8010.5654
type1	2	0	1	433	0.9401	0.1387	0	1	1.138	0.1291	0.2011	0.0937	1.0546	0.1412	-0.0785	0.1201	-0.0982	0.093	-8125.435
type1	2	0	1	434	1.0334	0.1386	0	1	1.0724	0.131	-0.0189	0.0937	0.9368	0.1396	-0.0504	0.1235	0.0186	0.0928	-8052.6253
type1	2	0	1	435	1.1646	0.1353	0	1	0.6357	0.1246	0.0487	0.0896	0.8358	0.1351	0.3044	0.1212	0.0226	0.0902	-7950.5042
type1	2	0	1	436	1.2281	0.1371	0	1	0.8735	0.1263	-0.0574	0.091	0.7262	0.1354	0.1278	0.1206	0.0305	0.0903	-8027.345
type1	2	0	1	437	0.8983	0.1334	0	1	1.028	0.1266	0.2412	0.0901	1.055	0.1358	-0.0378	0.1181	-0.2227	0.09	-7989.9595
type1	2	0	1	438	0.9981	0.1324	0	1	0.9469	0.1241	-0.0608	0.0899	0.9771	0.1347	0.0289	0.1167	0.1166	0.0892	-7949.0293
type1	2	0	1	439	0.9909	0.136	0	1	0.9918	0.1242	-0.0504	0.0881	0.9918	0.1369	-0.0243	0.1162	0.0879	0.088	-7977.275
type1	2	0	1	440	1.0756	0.1364	0	1	0.986	0.1328	0.0315	0.0929	0.8769	0.1371	0.0476	0.1262	-0.023	0.092	-8048.6172
type1	2	0	1	441	0.8936	0.1326	0	1	0.963	0.1309	0.0638	0.0922	1.0278	0.1355	0.0798	0.1248	-0.0396	0.0921	-7980.0595
type1	2	0	1	442	1.1532	0.1384	0	1	1.0253	0.1266	-0.0282	0.0919	0.8539	0.1375	-0.0223	0.1192	0.0688	0.0907	-8121.6099
type1	2	0	1	443	1.1151	0.1441	0	1	1.1814	0.1313	-0.103	0.0969	0.9161	0.1443	-0.104	0.1223	0.1605	0.0957	-8200.4415
type1	2	0	1	444	1.1978	0.136	0	1	1.0682	0.1261	0.053	0.0927	0.7462	0.1356	-0.0658	0.1181	0.0649	0.0907	-8023.6342
type1	2	0	1	445	1.0028	0.1411	0	1	1.009	0.1267	0.0786	0.0933	0.9555	0.1435	0.045	0.1193	-0.0182	0.0927	-8110.8896
type1	2	0	1	446	1.1371	0.1417	0	1	1.1022	0.1304	0.094	0.0954	0.8772	0.1417	-0.0305	0.1221	-0.0287	0.0941	-8180.0258
type1	2	0	1	447	1.0004	0.1367	0	1	0.866	0.1276	-0.0382	0.0922	0.9579	0.138	0.1551	0.1219	0.0742	0.0924	-8054.5199
type1	2	0	1	448	0.9354	0.1382	0	1	1.0536	0.1209	-0.017	0.091	1.0711	0.1411	-0.0522	0.1121	-0.0071	0.0904	-8093.0458
type1	2	0	1	449	0.9376	0.1386	0	1	0.8621	0.1294	0.1019	0.0929	1.125	0.1418	0.0898	0.1228	-0.0677	0.0935	-8057.6797
type1	2	0	1	450	1.0053	0.1345	0	1	0.8051	0.1281	0.215	0.0914	0.9236	0.1358	0.2143	0.1236	-0.197	0.0917	-7994.8987
type1	2	0	1	451	1.0494	0.132	0	1	1.0897	0.1245	-0.0369	0.0888	0.8663	0.1328	-0.0629	0.1167	0.0407	0.0869	-8027.7197
type1	2	0	1	452	0.9807	0.137	0	1	0.8845	0.1325	0.1464	0.0934	1.0452	0.1386	0.1387	0.1267	-0.1149	0.0939	-8109.3172
type1	2	0	1	453	1.0279	0.1367	0	1	1.1931	0.1322	0.0459	0.0922	0.9119	0.1375	-0.1582	0.1219	-0.0025	0.0906	-8034.4815
type1	2	0	1	454	1.0556	0.1404	0	1	1.0862	0.1289	-0.0192	0.0927	1.0055	0.1426	-0.1002	0.12	0.1204	0.0914	-8127.5852
type1	2	0	1	455	0.9324	0.1384	0	1	0.8177	0.1282	0.0252	0.0921	1.0836	0.141	0.1969	0.1227	0.0417	0.093	-8108.3412
type1	2	0	1	456	1.1487	0.1328	0	1	0.9516	0.1272	0.1633	0.0894	0.8133	0.1317	0.033	0.1202	-0.0675	0.0884	-7989.2846
type1	2	0	1	457	0.8104	0.1329	0	1	0.8115	0.1203	0.1298	0.0903	1.1949	0.1376	0.096	0.1148	-0.1043	0.0911	-7917.3373
type1	2	0	1	458	1.0042	0.1424	0	1	0.7972	0.1331	-0.01	0.0963	1.0645	0.1454	0.1946	0.1285	0.0736	0.0969	-8113.8451
type1	2	0	1	459	0.9263	0.1369	0	1	1.129	0.1297	-0.1137	0.0922	1.0408	0.1397	-0.0839	0.1205	0.0931	0.0912	-8098.1571
type1	2	0	1	460	0.9907	0.138	0	1	1.1321	0.1307	0.0338	0.0933	1.076	0.1407	-0.1571	0.1207	0.0034	0.0922	-8070.4071
type1	2	0	1	461	0.8516	0.1349	0	1	0.953	0.1297	0.1071	0.0926	1.0947	0.1383	0.0659	0.123	-0.0634	0.0931	-7979.3364
type1	2	0	1	462	1.1817	0.1364	0	1	1.0217	0.1255	0.1035	0.0897	0.817	0.1354	-0.084	0.117	-0.0607	0.0884	-7995.3029
type1	2	0	1	463	0.9402	0.1384	0	1	1.1117	0.1221	0.0351	0.0944	1.0733	0.1417	-0.1005	0.1132	0.0344	0.0935	-8104.5146
type1	2	0	1	464	1.1527	0.1345	0	1	1.059	0.1286	0.043	0.0911	0.7651	0.1335	-0.0466	0.1208	0.0247	0.0896	-8000.0655
type1	2	0	1	465	0.7573	0.1353	0	1	1.0973	0.1185	0.0808	0.0901	1.1719	0.1397	-0.0774	0.1089	-0.0236	0.0902	-8017.4176
type1	2	0	1	466	1.0139	0.1401	0	1	1.1653	0.1347	0.2274	0.0961	0.96	0.1413	-0.088	0.126	-0.1647	0.0951	-8104.1402
type1	2	0	1	467	0.8101	0.137	0	1	1.0212	0.1274	0.0134	0.0907	1.1899	0.1411	-0.0174	0.119	0.0533	0.0912	-8048.4897
type1	2	0	1	468	0.8688	0.1396	0	1	0.9555	0.1316	0.0788	0.0937	1.1122	0.1431	0.0657	0.1244	-0.0643	0.0944	-8057.9479
type1	2	0	1	469	0.9234	0.135	0	1	1.0512	0.1236	0.1422	0.088	1.0404	0.1373	-0.0945	0.1146	-0.1201	0.0876	-7942.2659
type1	2	0	1	470	0.9061	0.1347	0	1	1.2877	0.1257	-0.0309	0.0912	1.0007	0.1365	-0.2348	0.1145	0.0487	0.0898	-8052.0102
type1	2	0	1	471	0.9433	0.1384	0	1	1.0026	0.1281	0.1372	0.0928	1.0652	0.1413	-0.0301	0.1201	-0.0829	0.0925	-8042.9234
type1	2	0	1	472	0.8182	0.1355	0	1	1.1844	0.1253	0.1543	0.0899	1.1507	0.1399	-0.2089	0.1154	-0.1163	0.0888	-7992.5197
type1	2	0	1	473	0.9464	0.1372	0	1	1.041	0.1346	0.1066	0.096	1.0753	0.1399	0.0242	0.1268	-0.041	0.0958	-8151.5741
type1	2	0	1	474	0.7024	0.1397	0	1	0.9048	0.1292	-0.0285	0.0928	1.3145	0.1448	0.1368	0.1225	0.07	0.0948	-8114.4223
type1	2	0	1	475	1.0461	0.1431	0	1	0.7918	0.1311	-0.1545	0.0958	1.0617	0.146	0.2072	0.1253	0.2254	0.0963	-8175.6253
type1	2	0	1	476	0.759	0.1322	0	1	1.3728	0.1307	0.0507	0.0906	1.1324	0.1366	-0.2907	0.1193	-0.0211	0.0888	-8008.0582
type1	2	0	1	477	1.0104	0.1391	0	1	0.9382	0.1212	-0.0343	0.0911	1.0243	0.1416	0.0014	0.1138	0.035	0.0907	-8062.1712
type1	2	0	1	478	1.0256	0.1344	0	1	0.8057	0.1232	0.0019	0.089	1.0073	0.136	0.1146	0.117	0.0806	0.0891	-7984.4368
type1	2	0	1	479	1.0396	0.1362	0	1	0.9416	0.1272	-0.1388	0.0917	0.9472	0.1375	0.0508	0.1202	0.2101	0.0913	-8031.2692
type1	2	0	1	480	0.8709	0.136	0	1	1.0289	0.1284	-0.018	0.093	1.1263	0.14	-0.024	0.1202	0.0813	0.0929	-8016.7264
type1	2	0	1	481	1.1667	0.1418	0	1	0.7848	0.128	-0.0415	0.0936	0.8847	0.1419	0.1823	0.122	0.0348	0.0939	-8069.0799
type1	2	0	1	482	1.0888	0.1409	0	1	1.0665	0.1307	0.1816	0.0955	0.9305	0.1418	-0.0127	0.1219	-0.1117	0.0949	-8137.8821
type1	2	0	1	483	0.8934	0.1373	0	1	1.1234	0.1337	0.1459	0.0939	1.0538	0.1401	-0.0421	0.1252	-0.0673	0.0935	-8082.3438
type1	2	0	1	484	1.1621	0.1387	0	1	0.9875	0.1284	0.0352	0.0927	0.8139	0.1388	0.056	0.1207	0.0092	0.0917	-8087.1714
type1	2	0	1	485	0.8195	0.1328	0	1	1.0298	0.1277	0.0662	0.09	1.1397	0.1365	-0.0154	0.1193	-0.0363	0.0901	-8018.3923
type1	2	0	1	486	1.0917	0.1382	0	1	1.0883	0.1257	0.2285	0.093	0.9058	0.1396	-0.0401	0.1174	-0.1396	0.0913	-8118.0666
type1	2	0	1	487	0.5378	0.1291	0	1	0.8599	0.129	-0.0609	0.0906	1.3834	0.1368	0.1569	0.1231	0.1105	0.0925	-7912.146
type1	2	0	1	488	1.0009	0.1335	0	1	1.0932	0.126	0.0404	0.0903	0.9895	0.136	-0.1282	0.1171	0.0079	0.0888	-7960.9042
type1	2	0	1	489	1.2512	0.1387	0	1	1.0956	0.115	0.0492	0.0905	0.7351	0.1381	-0.0973	0.1048	-0.0196	0.0882	-8075.6252
type1	2	0	1	490	0.9656	0.1371	0	1	0.9599	0.1321	0.0377	0.0931	1.0088	0.1392	0.0673	0.1253	-0.0274	0.093	-8034.0406
type1	2	0	1	491	1.0817	0.141	0	1	1.0331	0.1259	-0.0159	0.0949	0.9716	0.1425	-0.0535	0.1169	0.0096	0.0944	-8080.2918
type1	2	0	1	492	0.9963	0.1378	0	1	0.8802	0.1349	-0.0758	0.0943	0.9782	0.1392	0.1904	0.1293	0.1436	0.0948	-8102.2681
type1	2	0	1	493	1.1168	0.1389	0	1	0.7817	0.1215	0.2126	0.0911	0.9209	0.1408	0.1518	0.1161	-0.2095	0.0907	-8032.7897
type1	2	0	1	494	1.1348	0.1412	0	1	0.9394	0.1317	0.0666	0.0963	0.8697	0.1414	0.1226	0.1256	0.011	0.0959	-8115.0101
type1	2	0	1	495	1.0859	0.1374	0	1	0.8872	0.1239	0.0487	0.0932	0.9297	0.1383	0.0668	0.1177	-0.0193	0.0928	-8018.0645
type1	2	0	1	496	0.9	0.1377	0	1	0.959	0.1285	0.2124	0.0933	1.1142	0.141	0.0359	0.1217	-0.1904	0.0935	-8056.0076
type1	2	0	1	497	0.9708	0.1371	0	1	1.0078	0.1258	-0.1029	0.0911	1.0227	0.1392	-0.0306	0.1182	0.1526	0.0908	-8015.4445
type1	2	0	1	498	0.8141	0.1393	0	1	0.9152	0.1271	0.1488	0.0928	1.1953	0.1433	0.0787	0.1206	-0.0788	0.0938	-8059.7489
type1	2	0	1	499	0.8733	0.1355	0	1	1.0573	0.1321	-0.037	0.0926	1.121	0.139	-0.053	0.1243	0.0651	0.0923	-8034.8664
type1	2	0	1	500	0.9338	0.1393	0	1	0.9413	0.1381	-0.0031	0.0957	0.9947	0.1413	0.2124	0.1324	0.0686	0.0964	-8119.4645
