# Supplementary material for: Genotype–covariate correlation and interaction disentangled by a whole-genome multivariate reaction norm model
Source: Nat Commun. 2019 May 20;10:2239. doi: 10.1038/s41467-019-10128-w (PMC6527612; doi:10.1038/s41467-019-10128-w)
Supplement: Supplementary file 13 — Source Data [file 41467_2019_10128_MOESM13_ESM.zip › data/fs7/fs7_lrt_mrnm.txt]

V1	V2	V3	V4	V5	lrt	pval_int
type1	1	0	0.25	1	5.00660000000062	0.948983518527979
type1	1	0	0.25	2	0.557199999999284	-1.31745327089969
type1	1	0	0.25	3	1.71939999999813	-0.33882543276533
type1	1	0	0.25	4	0.194999999999709	-2.02162418489723
type1	1	0	0.25	5	1.25020000000222	-0.646404049278101
type1	1	0	0.25	6	1.06399999999849	-0.791832934537058
type1	1	0	0.25	7	1.67180000000008	-0.367082852892146
type1	1	0	0.25	8	2.70600000000195	0.152975951420854
type1	1	0	0.25	9	5.0522000000019	0.962041150416614
type1	1	0	0.25	10	2.59020000000237	0.10242365470524
type1	1	0	0.25	11	0.146800000002258	-2.18848002546664
type1	1	0	0.25	12	0.342799999998533	-1.66244111483099
type1	1	0	0.25	13	1.15320000000065	-0.720038474456982
type1	1	0	0.25	14	0.963799999997718	-0.877934336586082
type1	1	0	0.25	15	5.29499999999825	1.03033169482104
type1	1	0	0.25	16	2.41240000000107	0.0217328222782669
type1	1	0	0.25	17	3.95679999999993	0.624447427091462
type1	1	0	0.25	18	1.08439999999973	-0.775037528019723
type1	1	0	0.25	19	4.2541999999994	0.721531935595225
type1	1	0	0.25	20	2.28480000000127	-0.0387096897883393
type1	1	0	0.25	21	6.14180000000124	1.25405229185199
type1	1	0	0.25	22	0.713800000001356	-1.12617063422377
type1	1	0	0.25	23	0.820200000001932	-1.01366886950211
type1	1	0	0.25	24	1.19320000000153	-0.68915041115061
type1	1	0	0.25	25	0.937399999998888	-0.901708825950755
type1	1	0	0.25	26	1.87639999999737	-0.249342804595235
type1	1	0	0.25	27	0.412399999997433	-1.53549778772688
type1	1	0	0.25	28	1.08779999999751	-0.772260757680662
type1	1	0	0.25	29	3.94399999999951	0.620163856344951
type1	1	0	0.25	30	5.05679999999847	0.963354182853025
type1	1	0	0.25	31	6.4435999999987	1.32906346702022
type1	1	0	0.25	32	2.38140000000203	0.00725324786231682
type1	1	0	0.25	33	5.44659999999931	1.07196603220707
type1	1	0	0.25	34	0.892400000000634	-0.943398582943851
type1	1	0	0.25	35	16.1982000000025	3.08067362757569
type1	1	0	0.25	36	11.9521999999997	2.43003368893133
type1	1	0	0.25	37	2.64320000000225	0.125746458746273
type1	1	0	0.25	38	3.85399999999936	0.58978560733588
type1	1	0	0.25	39	1.94099999999889	-0.214040394904662
type1	1	0	0.25	40	1.50200000000041	-0.472762847011413
type1	1	0	0.25	41	1.28240000000005	-0.622874655923205
type1	1	0	0.25	42	2.26619999999821	-0.0477117024171968
type1	1	0	0.25	43	2.33959999999934	-0.012476000257786
type1	1	0	0.25	44	1.32500000000073	-0.592390130017933
type1	1	0	0.25	45	2.95520000000033	0.25701355048055
type1	1	0	0.25	46	0.684799999999086	-1.15900626921747
type1	1	0	0.25	47	0.196199999998498	-2.01792385840453
type1	1	0	0.25	48	1.65539999999964	-0.376949629915067
type1	1	0	0.25	49	2.64879999999903	0.128192209210614
type1	1	0	0.25	50	2.1160000000018	-0.12233373628089
type1	1	0	0.25	51	1.30719999999928	-0.605040869221966
type1	1	0	0.25	52	3.41739999999845	0.435405303913618
type1	1	0	0.25	53	1.09079999999813	-0.769815917059031
type1	1	0	0.25	54	1.47459999999774	-0.490598910970779
type1	1	0	0.25	55	0.591000000000349	-1.27299218025528
type1	1	0	0.25	56	16.9029999999984	3.17859297431951
type1	1	0	0.25	57	0.192399999999907	-2.02970576497367
type1	1	0	0.25	58	2.60219999999754	0.107732386888764
type1	1	0	0.25	59	1.54320000000007	-0.446373533604124
type1	1	0	0.25	60	5.79320000000007	1.16447092659409
type1	1	0	0.25	61	1.98899999999776	-0.188334890687803
type1	1	0	0.25	62	2.30499999999665	-0.0289899989044697
type1	1	0	0.25	63	1.9487999999983	-0.209833443883701
type1	1	0	0.25	64	0.123999999999796	-2.28383590348347
type1	1	0	0.25	65	1.28939999999784	-0.617815984916186
type1	1	0	0.25	66	1.13720000000103	-0.732611471729328
type1	1	0	0.25	67	7.57320000000254	1.59186818835886
type1	1	0	0.25	68	0.130199999999604	-2.25655087292763
type1	1	0	0.25	69	1.011599999998	-0.836080274695302
type1	1	0	0.25	70	5.79839999999967	1.16583178321881
type1	1	0	0.25	71	0.297999999998865	-1.75539581715549
type1	1	0	0.25	72	5.21079999999711	1.0068796885621
type1	1	0	0.25	73	2.96159999999873	0.259606470503444
type1	1	0	0.25	74	6.77540000000226	1.40903956659336
type1	1	0	0.25	75	2.88780000000042	0.229475555856688
type1	1	0	0.25	76	6.39719999999943	1.31767610323159
type1	1	0	0.25	77	7.21840000000157	1.51210960265542
type1	1	0	0.25	78	2.92519999999786	0.24480883822439
type1	1	0	0.25	79	1.32999999999811	-0.588858515090448
type1	1	0	0.25	80	1.30299999999988	-0.608043897547786
type1	1	0	0.25	81	4.79039999999804	0.886016231229167
type1	1	0	0.25	82	2.59539999999834	0.104726146515559
type1	1	0	0.25	83	3.05319999999847	0.29631361971284
type1	1	0	0.25	84	4.72899999999936	0.867802759665546
type1	1	0	0.25	85	7.45500000000175	1.56555822753736
type1	1	0	0.25	86	4.65639999999985	0.846069948094528
type1	1	0	0.25	87	3.83659999999873	0.58385913870615
type1	1	0	0.25	88	2.3179999999993	-0.0227655554057644
type1	1	0	0.25	89	0.661000000000058	-1.18674806126638
type1	1	0	0.25	90	9.7599999999984	2.03909334658696
type1	1	0	0.25	91	5.79420000000027	1.16473268959836
type1	1	0	0.25	92	0.119800000000396	-2.30297301016697
type1	1	0	0.25	93	2.54140000000189	0.0806614059530879
type1	1	0	0.25	94	0.519800000001851	-1.3691281885148
type1	1	0	0.25	95	0.648199999999633	-1.20198194251189
type1	1	0	0.25	96	1.85339999999997	-0.262116028137305
type1	1	0	0.25	97	1.33700000000317	-0.583930220608732
type1	1	0	0.25	98	7.0460000000021	1.47247772392652
type1	1	0	0.25	99	1.1234000000004	-0.743559335635155
type1	1	0	0.25	100	1.95100000000093	-0.208648983391291
type1	1	0	0.25	101	7.07220000000234	1.47853908209894
type1	1	0	0.25	102	8.08060000000114	1.70202877054037
type1	1	0	0.25	103	5.26139999999941	1.02100182115052
type1	1	0	0.25	104	0.55880000000252	-1.31530270572135
type1	1	0	0.25	105	6.14319999999861	1.25440552860351
type1	1	0	0.25	106	2.40619999999763	0.0188471046772163
type1	1	0	0.25	107	2.32200000000012	-0.0208551491020092
type1	1	0	0.25	108	2.76400000000285	0.177747867863392
type1	1	0	0.25	109	2.88699999999881	0.229146119993193
type1	1	0	0.25	110	1.1234000000004	-0.743559335635155
type1	1	0	0.25	111	11.2304000000004	2.30643833369785
type1	1	0	0.25	112	1.04999999999927	-0.803495769707151
type1	1	0	0.25	113	2.30719999999928	-0.0279349455334429
type1	1	0	0.25	114	6.58020000000033	1.36229304385793
type1	1	0	0.25	115	3.81100000000151	0.575107682431331
type1	1	0	0.25	116	0.773000000001048	-1.06213840026152
type1	1	0	0.25	117	0.0420000000012806	-2.83930187399683
type1	1	0	0.25	118	4.17419999999765	0.695861830287836
type1	1	0	0.25	119	1.00619999999981	-0.84073481216267
type1	1	0	0.25	120	3.70780000000013	0.539432540063635
type1	1	0	0.25	121	0.156600000002072	-2.15123644466949
type1	1	0	0.25	122	2.83580000000075	0.20793347216721
type1	1	0	0.25	123	0.289999999997235	-1.7731504105755
type1	1	0	0.25	124	5.61319999999978	1.11688097151257
type1	1	0	0.25	125	3.94700000000012	0.621168631200925
type1	1	0	0.25	126	0.100399999999354	-2.39941611191584
type1	1	0	0.25	127	0.673399999999674	-1.17220179905551
type1	1	0	0.25	128	0.813599999997678	-1.02031900538839
type1	1	0	0.25	129	1.79820000000109	-0.293229716496236
type1	1	0	0.25	130	1.01800000000003	-0.830587322066398
type1	1	0	0.25	131	2.13980000000083	-0.110271597066783
type1	1	0	0.25	132	0.669200000000274	-1.17710588942401
type1	1	0	0.25	133	2.97459999999774	0.264861813037314
type1	1	0	0.25	134	3.90320000000065	0.606449110861491
type1	1	0	0.25	135	1.53800000000047	-0.449676457019772
type1	1	0	0.25	136	0.359400000001187	-1.63043958381538
type1	1	0	0.25	137	8.78359999999884	1.84786696371196
type1	1	0	0.25	138	7.24139999999898	1.51735244747507
type1	1	0	0.25	139	2.52739999999903	0.074365864184718
type1	1	0	0.25	140	5.07300000000032	0.967972280176212
type1	1	0	0.25	141	1.88680000000022	-0.243602901202602
type1	1	0	0.25	142	5.1301999999996	0.984203306668578
type1	1	0	0.25	143	1.73600000000079	-0.329100277071198
type1	1	0	0.25	144	3.56000000000131	0.48718591757789
type1	1	0	0.25	145	0.944999999999709	-0.894814598125576
type1	1	0	0.25	146	1.22000000000116	-0.668872491715775
type1	1	0	0.25	147	4.5031999999992	0.799483579271157
type1	1	0	0.25	148	7.84799999999814	1.65207341893503
type1	1	0	0.25	149	2.59039999999732	0.102512269961278
type1	1	0	0.25	150	6.65399999999863	1.38006694815865
type1	1	0	0.25	151	2.02720000000045	-0.16818334797134
type1	1	0	0.25	152	6.61160000000018	1.36987049257
type1	1	0	0.25	153	8.07580000000235	1.70100685179749
type1	1	0	0.25	154	0.634399999999005	-1.21866370216444
type1	1	0	0.25	155	2.45260000000053	0.0403218712656593
type1	1	0	0.25	156	2.58480000000054	0.100029288190847
type1	1	0	0.25	157	1.50879999999961	-0.46837223295584
type1	1	0	0.25	158	7.85180000000037	1.65289679275682
type1	1	0	0.25	159	3.1260000000002	0.324965809637371
type1	1	0	0.25	160	5.90200000000186	1.19278541706334
type1	1	0	0.25	161	4.80360000000292	0.889912243548573
type1	1	0	0.25	162	1.37199999999939	-0.559562367176406
type1	1	0	0.25	163	0.121999999999389	-2.29288020764116
type1	1	0	0.25	164	3.90179999999964	0.605976849149688
type1	1	0	0.25	165	2.4304000000011	0.0300821682922384
type1	1	0	0.25	166	1.38240000000224	-0.55240750587763
type1	1	0	0.25	167	2.32299999999668	-0.0203778993700638
type1	1	0	0.25	168	4.5663999999997	0.818823787323062
type1	1	0	0.25	169	8.22260000000097	1.73209389819778
type1	1	0	0.25	170	2.2510000000002	-0.0551058698993003
type1	1	0	0.25	171	1.84539999999834	-0.266584798428756
type1	1	0	0.25	172	1.77920000000086	-0.304093512224206
type1	1	0	0.25	173	5.2599999999984	1.02061225523525
type1	1	0	0.25	174	5.52579999999944	1.09342505255431
type1	1	0	0.25	175	0.140800000001036	-2.21231011165442
type1	1	0	0.25	176	5.37640000000101	1.05277951011519
type1	1	0	0.25	177	1.37299999999959	-0.558872717081989
type1	1	0	0.25	178	7.50720000000001	1.57720882528184
type1	1	0	0.25	179	1.92879999999786	-0.220644119800191
type1	1	0	0.25	180	3.58840000000055	0.497334420138673
type1	1	0	0.25	181	0.704600000000937	-1.13647674170468
type1	1	0	0.25	182	2.01699999999983	-0.173538202923007
type1	1	0	0.25	183	0.13640000000305	-2.23032654099663
type1	1	0	0.25	184	0.381000000001222	-1.59049949053691
type1	1	0	0.25	185	2.22379999999976	-0.0684234941535049
type1	1	0	0.25	186	3.92139999999927	0.612578470540993
type1	1	0	0.25	187	2.0627999999997	-0.14963868589146
type1	1	0	0.25	188	0.144399999997404	-2.19791346646425
type1	1	0	0.25	189	3.60740000000078	0.504094430510003
type1	1	0	0.25	190	0.807999999997264	-1.0259931669788
type1	1	0	0.25	191	5.52819999999701	1.0940722747786
type1	1	0	0.25	192	0.979200000001583	-0.864286597594459
type1	1	0	0.25	193	1.20379999999932	-0.68109104885146
type1	1	0	0.25	194	1.69340000000011	-0.354190990264881
type1	1	0	0.25	195	6.10440000000017	1.24459705868765
type1	1	0	0.25	196	7.44479999999749	1.56327580183384
type1	1	0	0.25	197	0.603399999999965	-1.25716792167481
type1	1	0	0.25	198	0.944400000000314	-0.895357389580554
type1	1	0	0.25	199	0.028600000001461	-3.01725045023768
type1	1	0	0.25	200	6.31179999999949	1.29658170042006
type1	1	0	0.25	201	5.73879999999917	1.15018784928837
type1	1	0	0.25	202	5.12860000000001	0.983750865055522
type1	1	0	0.25	203	1.97460000000137	-0.196000906324353
type1	1	0	0.25	204	3.6794000000009	0.52950092155302
type1	1	0	0.25	205	1.94159999999829	-0.213716366699803
type1	1	0	0.25	206	3.19819999999891	0.352946011358508
type1	1	0	0.25	207	5.09579999999914	0.974455910798199
type1	1	0	0.25	208	4.21020000000135	0.707452521517882
type1	1	0	0.25	209	1.87220000000161	-0.25166712725578
type1	1	0	0.25	210	0.416199999999662	-1.5290662803268
type1	1	0	0.25	211	2.80600000000049	0.195468334610337
type1	1	0	0.25	212	3.63279999999941	0.513095012955548
type1	1	0	0.25	213	1.38320000000022	-0.551858728731855
type1	1	0	0.25	214	4.38060000000041	0.761460695370056
type1	1	0	0.25	215	2.33359999999811	-0.0153276704777031
type1	1	0	0.25	216	0.879399999997986	-0.955731313121518
type1	1	0	0.25	217	0.96820000000298	-0.87401870762764
type1	1	0	0.25	218	5.03819999999905	0.958040262716964
type1	1	0	0.25	219	2.81739999999991	0.200247342606335
type1	1	0	0.25	220	1.77620000000024	-0.305816261271245
type1	1	0	0.25	221	1.99200000000201	-0.186742652494646
type1	1	0	0.25	222	5.47060000000056	1.07848953009418
type1	1	0	0.25	223	6.62679999999818	1.37353049914466
type1	1	0	0.25	224	1.25379999999859	-0.64375190683086
type1	1	0	0.25	225	4.22620000000097	0.712583300437799
type1	1	0	0.25	226	0.654200000000856	-1.19481294477836
type1	1	0	0.25	227	1.45499999999811	-0.503502694564966
type1	1	0	0.25	228	6.04880000000048	1.23047315373518
type1	1	0	0.25	229	13.5436000000009	2.6877230316408
type1	1	0	0.25	230	3.17679999999746	0.34469693378194
type1	1	0	0.25	231	2.77559999999721	0.182660110438553
type1	1	0	0.25	232	1.84999999999854	-0.264013607670559
type1	1	0	0.25	233	6.6893999999993	1.38854906118581
type1	1	0	0.25	234	0.386000000002241	-1.5815089157955
type1	1	0	0.25	235	1.53160000000207	-0.45375247795034
type1	1	0	0.25	236	1.92280000000028	-0.223902509837932
type1	1	0	0.25	237	2.7693999999974	0.180036325424509
type1	1	0	0.25	238	6.12520000000222	1.24986005668754
type1	1	0	0.25	239	4.59519999999975	0.827579867398304
type1	1	0	0.25	240	6.89119999999821	1.43637629812864
type1	1	0	0.25	241	2.13279999999941	-0.113809643839189
type1	1	0	0.25	242	2.07860000000073	-0.141479052934572
type1	1	0	0.25	243	2.82019999999829	0.201419143876401
type1	1	0	0.25	244	6.10740000000078	1.24535683888321
type1	1	0	0.25	245	3.74720000000161	0.553128593798154
type1	1	0	0.25	246	12.0008000000016	2.43819421596217
type1	1	0	0.25	247	0.702399999998306	-1.1389562562823
type1	1	0	0.25	248	0.364400000002206	-1.62102941082486
type1	1	0	0.25	249	1.65279999999984	-0.378520189297904
type1	1	0	0.25	250	3.22739999999976	0.364142768651955
type1	1	0	0.25	251	1.17359999999826	-0.704190201539136
type1	1	0	0.25	252	4.69020000000091	0.856214863903902
type1	1	0	0.25	253	6.77999999999884	1.41013099864688
type1	1	0	0.25	254	2.94159999999829	0.251491082683876
type1	1	0	0.25	255	3.0073999999986	0.278053491490339
type1	1	0	0.25	256	1.19280000000072	-0.689455550763851
type1	1	0	0.25	257	0.988999999997759	-0.855683653766369
type1	1	0	0.25	258	0.930000000000291	-0.908461364441255
type1	1	0	0.25	259	3.88520000000062	0.600368717152366
type1	1	0	0.25	260	3.09760000000097	0.313841798109967
type1	1	0	0.25	261	3.50759999999718	0.468320338010218
type1	1	0	0.25	262	4.31179999999949	0.739821242921774
type1	1	0	0.25	263	11.8182000000015	2.40743095690891
type1	1	0	0.25	264	4.58339999999953	0.823996591975255
type1	1	0	0.25	265	8.01479999999719	1.68798741375072
type1	1	0	0.25	266	0.854599999998754	-0.979638452586992
type1	1	0	0.25	267	3.38839999999982	0.424701068968448
type1	1	0	0.25	268	0.156399999999849	-2.15197701706931
type1	1	0	0.25	269	3.55119999999806	0.484030496640931
type1	1	0	0.25	270	0.715000000000146	-1.12483374833453
type1	1	0	0.25	271	2.79320000000007	0.190086838212705
type1	1	0	0.25	272	1.32819999999992	-0.590128797274154
type1	1	0	0.25	273	1.23019999999815	-0.66123935705729
type1	1	0	0.25	274	4.52539999999863	0.80629695051207
type1	1	0	0.25	275	0.752199999998993	-1.08420293759233
type1	1	0	0.25	276	4.92579999999725	0.925658411049738
type1	1	0	0.25	277	7.08480000000054	1.48144913085383
type1	1	0	0.25	278	0.347799999999552	-1.65267560708465
type1	1	0	0.25	279	3.43319999999949	0.441212011354865
type1	1	0	0.25	280	0.511399999999412	-1.38112566712094
type1	1	0	0.25	281	5.64640000000145	1.12573043003174
type1	1	0	0.25	282	0.949799999998504	-0.890481387211725
type1	1	0	0.25	283	2.63820000000123	0.12355978981032
type1	1	0	0.25	284	5.44800000000032	1.07234706955599
type1	1	0	0.25	285	2.44340000000011	0.036086081911129
type1	1	0	0.25	286	3.61960000000181	0.508422728524253
type1	1	0	0.25	287	6.35359999999855	1.30692875522101
type1	1	0	0.25	288	4.97460000000137	0.939774840187766
type1	1	0	0.25	289	7.59779999999955	1.59731198706663
type1	1	0	0.25	290	1.32619999999952	-0.591541671456988
type1	1	0	0.25	291	1.32120000000214	-0.595080559023346
type1	1	0	0.25	292	2.97160000000076	0.263650408331235
type1	1	0	0.25	293	0.493999999998778	-1.40646931117479
type1	1	0	0.25	294	2.55839999999807	0.0882744295635288
type1	1	0	0.25	295	8.23800000000119	1.73533532263129
type1	1	0	0.25	296	6.91119999999864	1.44106869272856
type1	1	0	0.25	297	4.58580000000075	0.824725874499107
type1	1	0	0.25	298	1.6301999999996	-0.392245871932446
type1	1	0	0.25	299	2.01420000000144	-0.175011442545348
type1	1	0	0.25	300	1.24380000000019	-0.651132598800789
type1	1	0	0.25	301	3.36059999999998	0.414382722391103
type1	1	0	0.25	302	0.42239999999947	-1.51867057541449
type1	1	0	0.25	303	1.4529999999977	-0.504826350190634
type1	1	0	0.25	304	1.28020000000106	-0.624468626493497
type1	1	0	0.25	305	1.6851999999999	-0.359071426833676
type1	1	0	0.25	306	2.85239999999976	0.214838988054197
type1	1	0	0.25	307	1.35599999999977	-0.570646024223004
type1	1	0	0.25	308	11.5334000000003	2.3588808332401
type1	1	0	0.25	309	1.61019999999917	-0.404504882797498
type1	1	0	0.25	310	7.14259999999922	1.49475747359296
type1	1	0	0.25	311	0.443999999999505	-1.48335835582345
type1	1	0	0.25	312	4.88160000000062	0.912795204444614
type1	1	0	0.25	313	4.22999999999956	0.713800008248319
type1	1	0	0.25	314	2.35120000000097	-0.00697691592595356
type1	1	0	0.25	315	5.00080000000162	0.947317241994251
type1	1	0	0.25	316	2.33220000000074	-0.0159937814121909
type1	1	0	0.25	317	0.871199999997771	-0.963580090556889
type1	1	0	0.25	318	8.8791999999994	1.86714228914481
type1	1	0	0.25	319	2.48619999999937	0.0557004622182652
type1	1	0	0.25	320	3.06400000000212	0.300592806239902
type1	1	0	0.25	321	2.13300000000163	-0.113708445816685
type1	1	0	0.25	322	3.23400000000038	0.366664206411668
type1	1	0	0.25	323	0.394599999999627	-1.56625672103496
type1	1	0	0.25	324	2.58159999999771	0.0986088044037319
type1	1	0	0.25	325	3.35239999999976	0.41132839642178
type1	1	0	0.25	326	3.31819999999789	0.398535993364924
type1	1	0	0.25	327	9.93479999999909	2.07208906588297
type1	1	0	0.25	328	0.804000000000087	-1.03006412965127
type1	1	0	0.25	329	1.57359999999971	-0.427220255605272
type1	1	0	0.25	330	0.513999999999214	-1.3773960391083
type1	1	0	0.25	331	9.04179999999906	1.89963886305671
type1	1	0	0.25	332	2.13980000000083	-0.110271597066783
type1	1	0	0.25	333	2.48440000000119	0.0548802056571186
type1	1	0	0.25	334	1.22119999999995	-0.667972088857526
type1	1	0	0.25	335	0.972400000002381	-0.870293258877273
type1	1	0	0.25	336	1.14419999999882	-0.727095080292678
type1	1	0	0.25	337	0.496200000001409	-1.40322725365173
type1	1	0	0.25	338	1.11740000000282	-0.748349794909484
type1	1	0	0.25	339	4.59219999999914	0.826669427289943
type1	1	0	0.25	340	6.84300000000076	1.42503275478206
type1	1	0	0.25	341	4.43760000000111	0.779222882741815
type1	1	0	0.25	342	0.973400000002584	-0.869407992729065
type1	1	0	0.25	343	2.88060000000041	0.226508425040158
type1	1	0	0.25	344	4.35759999999937	0.754251198444235
type1	1	0	0.25	345	8.39839999999822	1.76887857315358
type1	1	0	0.25	346	0.519800000001851	-1.3691281885148
type1	1	0	0.25	347	0.248799999997573	-1.87134632117326
type1	1	0	0.25	348	3.04140000000189	0.291626642275831
type1	1	0	0.25	349	1.66600000000108	-0.370564501690689
type1	1	0	0.25	350	6.3949999999968	1.31713490506372
type1	1	0	0.25	351	1.36659999999756	-0.563292706939894
type1	1	0	0.25	352	4.97259999999733	0.939198042351281
type1	1	0	0.25	353	0.605599999998958	-1.25438634415799
type1	1	0	0.25	354	0.523799999999028	-1.36346752235914
type1	1	0	0.25	355	3.66400000000067	0.524094407106336
type1	1	0	0.25	356	0.933600000000297	-0.905171412172805
type1	1	0	0.25	357	0.291799999999057	-1.76912185309831
type1	1	0	0.25	358	1.05900000000111	-0.795985287096245
type1	1	0	0.25	359	4.34979999999996	0.751800651598109
type1	1	0	0.25	360	2.31899999999951	-0.0222877425094461
type1	1	0	0.25	361	2.21960000000036	-0.0704898428437863
type1	1	0	0.25	362	0.188799999999901	-2.04104420280948
type1	1	0	0.25	363	1.30879999999888	-0.603898681914189
type1	1	0	0.25	364	0.545000000001892	-1.33400896535373
type1	1	0	0.25	365	2.33619999999792	-0.0140913319362931
type1	1	0	0.25	366	1.1935999999987	-0.688845345571789
type1	1	0	0.25	367	1.35659999999916	-0.570228701745693
type1	1	0	0.25	368	1.65600000000268	-0.376587439939941
type1	1	0	0.25	369	2.08380000000034	-0.138802978543149
type1	1	0	0.25	370	1.77480000000287	-0.306620908114093
type1	1	0	0.25	371	0.115599999997357	-2.32267898477579
type1	1	0	0.25	372	5.70099999999729	1.1402128229601
type1	1	0	0.25	373	1.50720000000001	-0.469404052532721
type1	1	0	0.25	374	1.10959999999977	-0.754605456091014
type1	1	0	0.25	375	8.98540000000139	1.8884075002589
type1	1	0	0.25	376	4.82300000000032	0.895625762831157
type1	1	0	0.25	377	8.18080000000191	1.72327697810317
type1	1	0	0.25	378	0.427999999999884	-1.50938279574201
type1	1	0	0.25	379	2.77420000000347	0.18206798813535
type1	1	0	0.25	380	0.754999999997381	-1.08120628179894
type1	1	0	0.25	381	3.89559999999983	0.603884072782435
type1	1	0	0.25	382	0.0967999999993481	-2.41901270056178
type1	1	0	0.25	383	1.7332000000024	-0.330736075298202
type1	1	0	0.25	384	4.5785999999971	0.822537288929433
type1	1	0	0.25	385	1.53139999999985	-0.453880048022835
type1	1	0	0.25	386	1.29439999999886	-0.614214729861711
type1	1	0	0.25	387	2.09059999999954	-0.135310446388238
type1	1	0	0.25	388	5.39619999999923	1.05820710786824
type1	1	0	0.25	389	0.50959999999759	-1.38371628845013
type1	1	0	0.25	390	3.86539999999877	0.593658984159269
type1	1	0	0.25	391	1.35459999999875	-0.571620291307505
type1	1	0	0.25	392	2.52040000000125	0.0712092112685785
type1	1	0	0.25	393	2.71720000000278	0.157787197135326
type1	1	0	0.25	394	1.72859999999855	-0.33342748839956
type1	1	0	0.25	395	4.4435999999987	0.781083994740069
type1	1	0	0.25	396	2.08260000000155	-0.139420124432741
type1	1	0	0.25	397	0.126000000000204	-2.27491245456245
type1	1	0	0.25	398	1.78220000000147	-0.30237279567005
type1	1	0	0.25	399	2.72239999999874	0.160016442064486
type1	1	0	0.25	400	2.90720000000147	0.237445698549439
type1	1	0	0.25	401	1.72600000000239	-0.334950945954819
type1	1	0	0.25	402	2.79639999999927	0.191433765506137
type1	1	0	0.25	403	1.57600000000093	-0.425719346252123
type1	1	0	0.25	404	1.8211999999985	-0.280185698234047
type1	1	0	0.25	405	1.38400000000183	-0.551310178511077
type1	1	0	0.25	406	3.8801999999996	0.598676453355838
type1	1	0	0.25	407	1.98460000000341	-0.190673188536266
type1	1	0	0.25	408	0.791600000000471	-1.04278098404454
type1	1	0	0.25	409	5.08559999999852	0.971557631786858
type1	1	0	0.25	410	0.707800000000134	-1.13288057068423
type1	1	0	0.25	411	2.58339999999953	0.0994079732659079
type1	1	0	0.25	412	4.89140000000043	0.915653639489228
type1	1	0	0.25	413	2.48040000000037	0.0530559652244523
type1	1	0	0.25	414	4.10180000000037	0.672353577637206
type1	1	0	0.25	415	0.903200000000652	-0.933253718068871
type1	1	0	0.25	416	3.8797999999988	0.598541010701683
type1	1	0	0.25	417	2.57879999999932	0.0973649018529014
type1	1	0	0.25	418	5.89500000000044	1.19097365865237
type1	1	0	0.25	419	0.77179999999862	-1.06339918443848
type1	1	0	0.25	420	0.00460000000020955	-3.76624022930492
type1	1	0	0.25	421	4.52079999999842	0.804886943838776
type1	1	0	0.25	422	0.151799999999639	-2.16922983873759
type1	1	0	0.25	423	0.625199999998586	-1.22993857780904
type1	1	0	0.25	424	2.46779999999853	0.0472964954737154
type1	1	0	0.25	425	7.11479999999938	1.48836493524675
type1	1	0	0.25	426	1.53680000000168	-0.450439793812906
type1	1	0	0.25	427	0.0548000000017055	-2.71077558983183
type1	1	0	0.25	428	2.78700000000026	0.187474208178376
type1	1	0	0.25	429	9.8781999999992	2.06144367518961
type1	1	0	0.25	430	1.14779999999882	-0.724267618773492
type1	1	0	0.25	431	5.82980000000316	1.17403295602308
type1	1	0	0.25	432	1.40459999999803	-0.537262421987966
type1	1	0	0.25	433	0.906600000002072	-0.930078549676535
type1	1	0	0.25	434	2.64880000000267	0.128192209212199
type1	1	0	0.25	435	5.04559999999765	0.960155900669479
type1	1	0	0.25	436	2.94140000000334	0.251409742446052
type1	1	0	0.25	437	2.05939999999828	-0.151400199589955
type1	1	0	0.25	438	0.760200000000623	-1.07566310210167
type1	1	0	0.25	439	0.307600000000093	-1.73458516713342
type1	1	0	0.25	440	4.5747999999985	0.821381308531252
type1	1	0	0.25	441	2.94279999999708	0.251979046335595
type1	1	0	0.25	442	0.758399999998801	-1.07757866904379
type1	1	0	0.25	443	0.527600000001257	-1.35812062182128
type1	1	0	0.25	444	8.39779999999882	1.76875383237906
type1	1	0	0.25	445	2.6375999999982	0.123297201214427
type1	1	0	0.25	446	3.36039999999775	0.414308285373801
type1	1	0	0.25	447	2.46039999999994	0.043904618282323
type1	1	0	0.25	448	3.80320000000211	0.572433578270985
type1	1	0	0.25	449	4.515199999998	0.803169165018834
type1	1	0	0.25	450	3.14539999999761	0.332525946963106
type1	1	0	0.25	451	0.169000000001688	-2.10677411382907
type1	1	0	0.25	452	10.624200000002	2.19892527462248
type1	1	0	0.25	453	0.759200000000419	-1.07672688567306
type1	1	0	0.25	454	4.28279999999722	0.730633001365578
type1	1	0	0.25	455	2.31179999999949	-0.0257311479960903
type1	1	0	0.25	456	4.39160000000265	0.764900065904427
type1	1	0	0.25	457	2.73860000000059	0.166943039740771
type1	1	0	0.25	458	8.37519999999859	1.76405129340141
type1	1	0	0.25	459	0.792199999999866	-1.04216223913136
type1	1	0	0.25	460	3.47279999999955	0.455688373094006
type1	1	0	0.25	461	6.1208000000006	1.24874766674902
type1	1	0	0.25	462	1.34760000000097	-0.576502477276643
type1	1	0	0.25	463	4.16500000000087	0.692889361436929
type1	1	0	0.25	464	1.55480000000171	-0.439033789656971
type1	1	0	0.25	465	0.119800000000396	-2.30297301016697
type1	1	0	0.25	466	2.47060000000056	0.0485781035338388
type1	1	0	0.25	467	6.35859999999957	1.30816358610497
type1	1	0	0.25	468	2.9346000000005	0.248641966714404
type1	1	0	0.25	469	0.481199999998353	-1.4255568174577
type1	1	0	0.25	470	6.43739999999889	1.32754485231112
type1	1	0	0.25	471	2.64219999999841	0.125309348921005
type1	1	0	0.25	472	3.0564000000013	0.297582578924534
type1	1	0	0.25	473	10.6085999999996	2.19611069105975
type1	1	0	0.25	474	4.40500000000247	0.76908232991977
type1	1	0	0.25	475	2.47479999999996	0.0504986639844045
type1	1	0	0.25	476	1.47360000000117	-0.491254302993374
type1	1	0	0.25	477	2.29339999999866	-0.0345644386746119
type1	1	0	0.25	478	2.46519999999873	0.0461055445671849
type1	1	0	0.25	479	5.60559999999896	1.11485053937435
type1	1	0	0.25	480	0.770000000000437	-1.06529311548751
type1	1	0	0.25	481	4.90020000000004	0.918217274999437
type1	1	0	0.25	482	2.61460000000079	0.113200686838995
type1	1	0	0.25	483	3.84859999999753	0.587948234630974
type1	1	0	0.25	484	0.911400000000867	-0.92561091868859
type1	1	0	0.25	485	2.50860000000102	0.0658744893467193
type1	1	0	0.25	486	0.228399999999965	-1.92490471575154
type1	1	0	0.25	487	1.64140000000043	-0.385427112574082
type1	1	0	0.25	488	0.167199999999866	-2.11305809857372
type1	1	0	0.25	489	1.15819999999803	-0.716135396864518
type1	1	0	0.25	490	0.325199999999313	-1.6977382860011
type1	1	0	0.25	491	2.20780000000013	-0.076309708652909
type1	1	0	0.25	492	1.3797999999988	-0.554192601683079
type1	1	0	0.25	493	5.4387999999999	1.06984197208925
type1	1	0	0.25	494	0.571400000000722	-1.29852974912765
type1	1	0	0.25	495	0.962400000000343	-0.879182977695339
type1	1	0	0.25	496	0.376400000001013	-1.59885306965299
type1	1	0	0.25	497	0.263600000002043	-1.83466537813623
type1	1	0	0.25	498	0.81159999999727	-1.02234213772063
type1	1	0	0.25	499	2.3640000000014	-0.000930434392965881
type1	1	0	0.25	500	4.38839999999982	0.763900096667728
type1	1	0	1	1	5.82640000000174	1.17314627740522
type1	1	0	1	2	3.57739999999831	0.49340995809476
type1	1	0	1	3	4.38520000000062	0.762899655989669
type1	1	0	1	4	3.49139999999898	0.462450276528075
type1	1	0	1	5	2.02999999999884	-0.166716652067834
type1	1	0	1	6	4.37200000000303	0.758767841987011
type1	1	0	1	7	2.04119999999966	-0.160863830850485
type1	1	0	1	8	3.72099999999773	0.544031653572611
type1	1	0	1	9	1.80099999999948	-0.291635535522119
type1	1	0	1	10	2.45360000000073	0.0407816308802216
type1	1	0	1	11	1.50960000000123	-0.467856614459092
type1	1	0	1	12	2.61380000000281	0.112848423834811
type1	1	0	1	13	0.393599999999424	-1.56801675513398
type1	1	0	1	14	1.47420000000056	-0.490861029828538
type1	1	0	1	15	6.51919999999882	1.3475078025446
type1	1	0	1	16	6.85440000000017	1.42772013892867
type1	1	0	1	17	0.619399999999587	-1.23711162612847
type1	1	0	1	18	2.97019999999975	0.263084805992266
type1	1	0	1	19	0.297999999998865	-1.75539581715549
type1	1	0	1	20	1.31179999999949	-0.601759781425084
type1	1	0	1	21	2.97299999999814	0.264215832340426
type1	1	0	1	22	3.52200000000084	0.473523178915197
type1	1	0	1	23	3.09379999999874	0.312348223285548
type1	1	0	1	24	2.22540000000299	-0.067637018667786
type1	1	0	1	25	11.464600000003	2.34704577901339
type1	1	0	1	26	4.59460000000036	0.827397809994647
type1	1	0	1	27	0.767199999998411	-1.06824583127544
type1	1	0	1	28	12.8276000000005	2.5741277150884
type1	1	0	1	29	0.352399999999761	-1.64378883119905
type1	1	0	1	30	2.64160000000265	0.125047029318168
type1	1	0	1	31	4.56339999999909	0.817909652585655
type1	1	0	1	32	3.85320000000138	0.589513510254578
type1	1	0	1	33	3.38479999999981	0.423368045246925
type1	1	0	1	34	3.4346000000005	0.441725677341608
type1	1	0	1	35	0.790000000000873	-1.04443268568625
type1	1	0	1	36	8.52379999999903	1.79483094937937
type1	1	0	1	37	4.25139999999737	0.720638793581761
type1	1	0	1	38	0.658400000000256	-1.18982423927063
type1	1	0	1	39	8.32819999999992	1.75424679192205
type1	1	0	1	40	1.72100000000137	-0.337885205730874
type1	1	0	1	41	2.54420000000027	0.0819176877456111
type1	1	0	1	42	0.0338000000010652	-2.94094906071659
type1	1	0	1	43	7.06099999999788	1.47594967335784
type1	1	0	1	44	0.825399999997899	-1.00845740425659
type1	1	0	1	45	0.940199999997276	-0.899164067402713
type1	1	0	1	46	0.975799999996525	-0.8672860800942
type1	1	0	1	47	6.91140000000087	1.44111557405893
type1	1	0	1	48	2.65899999999965	0.132638000277467
type1	1	0	1	49	4.19020000000091	0.70102122632534
type1	1	0	1	50	3.3101999999999	0.39553102212029
type1	1	0	1	51	6.93920000000071	1.44762390029322
type1	1	0	1	52	1.21920000000318	-0.669473115835075
type1	1	0	1	53	2.57200000000012	0.0943401794777312
type1	1	0	1	54	3.16159999999945	0.338815294192321
type1	1	0	1	55	3.4503999999979	0.447513198805038
type1	1	0	1	56	9.4613999999965	1.9818937808238
type1	1	0	1	57	0.338400000000547	-1.6711283842894
type1	1	0	1	58	3.32440000000133	0.400861545048785
type1	1	0	1	59	3.51339999999982	0.470417617535279
type1	1	0	1	60	0.697599999999511	-1.14438649939392
type1	1	0	1	61	2.25	-0.0555935273868257
type1	1	0	1	62	3.71659999999974	0.542499806824242
type1	1	0	1	63	6.41219999999885	1.321362993301
type1	1	0	1	64	7.54160000000047	1.58485933024326
type1	1	0	1	65	2.94180000000051	0.251572419219773
type1	1	0	1	66	0.602600000001985	-1.2581813207209
type1	1	0	1	67	2.90580000000045	0.236871730079037
type1	1	0	1	68	2.51900000000023	0.0705771664043035
type1	1	0	1	69	3.17420000000129	0.343692193583899
type1	1	0	1	70	0.833800000000338	-1.00009030922717
type1	1	0	1	71	0.0991999999969266	-2.405881601063
type1	1	0	1	72	5.36260000000038	1.04898913105274
type1	1	0	1	73	6.59059999999954	1.3648052643624
type1	1	0	1	74	3.84399999999732	0.586381734923394
type1	1	0	1	75	2.60339999999997	0.108262347380886
type1	1	0	1	76	0.236399999997957	-1.90345801980586
type1	1	0	1	77	5.78399999999965	1.16206136878817
type1	1	0	1	78	0.110999999997148	-2.34496130736083
type1	1	0	1	79	0.317800000000716	-1.71303279626395
type1	1	0	1	80	5.0711999999985	0.967459623428767
type1	1	0	1	81	3.38360000000102	0.422923495578506
type1	1	0	1	82	0.862999999997555	-0.971483870003259
type1	1	0	1	83	2.71499999999651	0.156843188575466
type1	1	0	1	84	3.76000000000204	0.557557741260194
type1	1	0	1	85	8.31559999999808	1.75161260646571
type1	1	0	1	86	1.11279999999897	-0.752035171160683
type1	1	0	1	87	0.489799999999377	-1.41268980288942
type1	1	0	1	88	1.54179999999906	-0.447262005331059
type1	1	0	1	89	3.48999999999796	0.461942144483069
type1	1	0	1	90	1.50360000000001	-0.471728493456573
type1	1	0	1	91	4.94579999999769	0.931454600727897
type1	1	0	1	92	2.6208000000006	0.115928254315552
type1	1	0	1	93	1.78759999999966	-0.299280608286555
type1	1	0	1	94	2.7657999999974	0.178511021410839
type1	1	0	1	95	0.657600000002276	-1.19077260638088
type1	1	0	1	96	2.56399999999849	0.0907747331338979
type1	1	0	1	97	2.04099999999744	-0.160968150401592
type1	1	0	1	98	7.75439999999799	1.63171459934708
type1	1	0	1	99	4.40580000000045	0.769331757097054
type1	1	0	1	100	3.35879999999815	0.413712683629811
type1	1	0	1	101	2.54479999999967	0.0821867689004725
type1	1	0	1	102	1.51880000000165	-0.461940895672873
type1	1	0	1	103	11.5470000000023	2.36121534347386
type1	1	0	1	104	4.92719999999827	0.926064633820813
type1	1	0	1	105	3.15360000000146	0.335712132155969
type1	1	0	1	106	0.934199999999691	-0.904623997489724
type1	1	0	1	107	4.59820000000036	0.828489924957378
type1	1	0	1	108	0.492799999999988	-1.40824241049196
type1	1	0	1	109	5.52980000000025	1.09450365741551
type1	1	0	1	110	1.25760000000082	-0.640958372081065
type1	1	0	1	111	3.39379999999801	0.426698849023076
type1	1	0	1	112	3.01680000000124	0.281816282479984
type1	1	0	1	113	1.31240000000253	-0.601332423039758
type1	1	0	1	114	5.51599999999962	1.0907803792296
type1	1	0	1	115	0.284599999999045	-1.78535714575821
type1	1	0	1	116	2.45760000000155	0.0426193947359575
type1	1	0	1	117	3.07340000000113	0.304309095773238
type1	1	0	1	118	4.90279999999984	0.918974148738029
type1	1	0	1	119	1.8891999999978	-0.242281439773558
type1	1	0	1	120	0.652599999997619	-1.19671978809376
type1	1	0	1	121	1.1375999999982	-0.73229558581959
type1	1	0	1	122	3.48419999999896	0.459835592076378
type1	1	0	1	123	1.95339999999851	-0.207357902235567
type1	1	0	1	124	0.0914000000011583	-2.44959227450597
type1	1	0	1	125	1.47559999999794	-0.489943835018942
type1	1	0	1	126	6.10879999999815	1.24571132280024
type1	1	0	1	127	5.9477999999981	1.20460624615476
type1	1	0	1	128	0.242999999998574	-1.88620162584132
type1	1	0	1	129	2.40099999999802	0.0164229129211989
type1	1	0	1	130	3.72379999999976	0.545005846539481
type1	1	0	1	131	4.66259999999966	0.847934386625388
type1	1	0	1	132	6.59340000000157	1.36548120898948
type1	1	0	1	133	2.56420000000071	0.0908639611636285
type1	1	0	1	134	3.32680000000255	0.401760986970677
type1	1	0	1	135	1.53359999999884	-0.452477426409411
type1	1	0	1	136	1.73459999999977	-0.329917944602378
type1	1	0	1	137	1.92840000000069	-0.220861126358832
type1	1	0	1	138	6.24139999999898	1.2790576772029
type1	1	0	1	139	0.238400000002002	-1.89818816439721
type1	1	0	1	140	3.74299999999857	0.551673118995292
type1	1	0	1	141	1.27660000000105	-0.627081199674132
type1	1	0	1	142	2.18920000000071	-0.0855269539680488
type1	1	0	1	143	0.789600000000064	-1.04484600169609
type1	1	0	1	144	6.32200000000012	1.29911052552296
type1	1	0	1	145	1.61220000000321	-0.403274161763803
type1	1	0	1	146	0.266799999997602	-1.82695290955572
type1	1	0	1	147	6.34979999999996	1.30598987713406
type1	1	0	1	148	1.88479999999981	-0.244705013775326
type1	1	0	1	149	0.85320000000138	-0.981003332043228
type1	1	0	1	150	6.65859999999884	1.38117073017964
type1	1	0	1	151	10.2953999999991	2.13906929021123
type1	1	0	1	152	2.6898000000001	0.145992989225679
type1	1	0	1	153	3.43899999999849	0.443339156100492
type1	1	0	1	154	10.3376000000026	2.14681507578368
type1	1	0	1	155	3.60280000000057	0.502459949730787
type1	1	0	1	156	1.78459999999905	-0.300997681719525
type1	1	0	1	157	3.85219999999754	0.589173336943448
type1	1	0	1	158	2.47260000000097	0.0494929329283347
type1	1	0	1	159	1.59179999999833	-0.415878492349322
type1	1	0	1	160	4.21120000000155	0.707773565409623
type1	1	0	1	161	2.81039999999848	0.197314408845341
type1	1	0	1	162	1.15159999999742	-0.721290052857936
type1	1	0	1	163	2.36880000000019	0.00133123011843254
type1	1	0	1	164	3.0031999999992	0.276369702663185
type1	1	0	1	165	0.325399999997899	-1.69732877094991
type1	1	0	1	166	6.98619999999937	1.45859047376953
type1	1	0	1	167	2.85360000000219	0.215337134361407
type1	1	0	1	168	1.33060000000114	-0.588435361796447
type1	1	0	1	169	2.83959999999934	0.209516645386338
type1	1	0	1	170	2.03780000000188	-0.162638225938906
type1	1	0	1	171	22.2510000000002	3.85511121957647
type1	1	0	1	172	1.14660000000003	-0.72520938951889
type1	1	0	1	173	1.91899999999805	-0.22596981569489
type1	1	0	1	174	14.4020000000019	2.81935346842854
type1	1	0	1	175	4.76940000000104	0.879803813618759
type1	1	0	1	176	1.88119999999981	-0.246690871289101
type1	1	0	1	177	3.0444000000025	0.292819396391097
type1	1	0	1	178	6.03700000000026	1.22746515533052
type1	1	0	1	179	2.02720000000045	-0.16818334797134
type1	1	0	1	180	8.10420000000158	1.707047802363
type1	1	0	1	181	3.52200000000084	0.473523178915197
type1	1	0	1	182	2.64779999999882	0.127755724687213
type1	1	0	1	183	1.20339999999851	-0.681394241635052
type1	1	0	1	184	4.66500000000087	0.848655676836399
type1	1	0	1	185	0.270999999997002	-1.8169421580523
type1	1	0	1	186	4.13400000000183	0.682841925023476
type1	1	0	1	187	4.95720000000074	0.934751723503701
type1	1	0	1	188	8.55779999999868	1.80182728248557
type1	1	0	1	189	3.4539999999979	0.448829424824496
type1	1	0	1	190	7.05459999999948	1.47446886804494
type1	1	0	1	191	1.27860000000146	-0.625629116443635
type1	1	0	1	192	1.92820000000211	-0.22096964137444
type1	1	0	1	193	1.44940000000133	-0.507212204020783
type1	1	0	1	194	4.93960000000152	0.929659387936619
type1	1	0	1	195	1.36799999999857	-0.562324570235704
type1	1	0	1	196	8.82719999999972	1.85667354642389
type1	1	0	1	197	0.891799999997602	-0.943964845991616
type1	1	0	1	198	0.307199999999284	-1.73544187561274
type1	1	0	1	199	3.50220000000263	0.466365641560997
type1	1	0	1	200	2.23719999999958	-0.0618487178070977
type1	1	0	1	201	5.91660000000047	1.19655987862037
type1	1	0	1	202	1.21960000000036	-0.669172768193946
type1	1	0	1	203	0.19380000000092	-2.02534314323431
type1	1	0	1	204	4.02539999999863	0.647252036943139
type1	1	0	1	205	0.478800000000774	-1.42917934845948
type1	1	0	1	206	2.83940000000075	0.209433355990688
type1	1	0	1	207	0.898799999999028	-0.937375914053778
type1	1	0	1	208	0.275000000001455	-1.80752310609175
type1	1	0	1	209	2.06899999999951	-0.146431673384061
type1	1	0	1	210	6.34999999999854	1.30603930053153
type1	1	0	1	211	0.820800000001327	-1.01306629224447
type1	1	0	1	212	3.64519999999902	0.517473972605842
type1	1	0	1	213	11.1445999999996	2.2914354100449
type1	1	0	1	214	5.79859999999826	1.16588410848556
type1	1	0	1	215	0.65139999999883	-1.19815224717129
type1	1	0	1	216	1.52580000000307	-0.457456816672641
type1	1	0	1	217	2.26640000000043	-0.0476146377392011
type1	1	0	1	218	2.16660000000047	-0.0967991636446743
type1	1	0	1	219	2.11699999999837	-0.121825046245224
type1	1	0	1	220	15.9483999999975	3.045377118824
type1	1	0	1	221	3.3666000000012	0.416614470572814
type1	1	0	1	222	8.85900000000038	1.86308002449179
type1	1	0	1	223	0.847200000000157	-0.986871738910859
type1	1	0	1	224	2.44540000000052	0.0370078283583137
type1	1	0	1	225	0.889999999999418	-0.945665329830762
type1	1	0	1	226	0.37960000000021	-1.59303345337757
type1	1	0	1	227	2.44819999999891	0.0382974113078329
type1	1	0	1	228	2.07520000000295	-0.143231295142199
type1	1	0	1	229	0.590400000000955	-1.27376427106288
type1	1	0	1	230	1.76180000000022	-0.314113943426378
type1	1	0	1	231	4.53419999999824	0.808991782454543
type1	1	0	1	232	0.501200000002427	-1.39590002148343
type1	1	0	1	233	3.64540000000125	0.517544520697008
type1	1	0	1	234	0.371999999999389	-1.60691890499737
type1	1	0	1	235	9.26920000000246	1.9444967279579
type1	1	0	1	236	1.18000000000029	-0.699259377196748
type1	1	0	1	237	0.134200000000419	-2.23951636173718
type1	1	0	1	238	5.60599999999977	1.11495744761424
type1	1	0	1	239	6.7960000000021	1.41392370082865
type1	1	0	1	240	5.59639999999854	1.11239031693615
type1	1	0	1	241	11.3702000000012	2.3307379672686
type1	1	0	1	242	0.408799999997427	-1.54163367532418
type1	1	0	1	243	5.66979999999967	1.13194795632363
type1	1	0	1	244	4.80780000000232	0.891150443944028
type1	1	0	1	245	1.16859999999724	-0.708055985514996
type1	1	0	1	246	0.331999999998516	-1.68392542563138
type1	1	0	1	247	5.56719999999768	1.10456479497536
type1	1	0	1	248	1.06040000000212	-0.794821187043993
type1	1	0	1	249	10.9779999999992	2.26210576803609
type1	1	0	1	250	4.80519999999888	0.890384020754579
type1	1	0	1	251	7.79359999999724	1.64025922300832
type1	1	0	1	252	1.16100000000006	-0.713955011190751
type1	1	0	1	253	1.02640000000247	-0.823416104333666
type1	1	0	1	254	2.62480000000141	0.117685658211255
type1	1	0	1	255	0.731599999999162	-1.10651114195925
type1	1	0	1	256	12.2900000000009	2.48635394274016
type1	1	0	1	257	2.47200000000157	0.049218536988985
type1	1	0	1	258	1.15580000000045	-0.718007344899004
type1	1	0	1	259	1.42000000000189	-0.526856532821237
type1	1	0	1	260	0.407400000000052	-1.54403127044816
type1	1	0	1	261	3.39919999999984	0.428694527660223
type1	1	0	1	262	0.0843999999997322	-2.49159110739621
type1	1	0	1	263	2.94220000000132	0.251735081177211
type1	1	0	1	264	1.91679999999906	-0.227167978696768
type1	1	0	1	265	5.52160000000003	1.09229198516393
type1	1	0	1	266	6.25500000000102	1.28245261122452
type1	1	0	1	267	1.48419999999896	-0.484323173475952
type1	1	0	1	268	0.54660000000149	-1.33182163108315
type1	1	0	1	269	4.05219999999827	0.656092322713256
type1	1	0	1	270	0.911599999999453	-0.925425145348296
type1	1	0	1	271	6.365600000001	1.30989132938784
type1	1	0	1	272	3.3122000000003	0.396282715835572
type1	1	0	1	273	3.869200000001	0.594948449829296
type1	1	0	1	274	2.01480000000083	-0.174695628982135
type1	1	0	1	275	5.36419999999998	1.04942891244153
type1	1	0	1	276	5.66140000000087	1.12971789283919
type1	1	0	1	277	5.50619999999981	1.08813272818983
type1	1	0	1	278	1.33099999999831	-0.588153335647507
type1	1	0	1	279	2.51540000000023	0.0689508118263206
type1	1	0	1	280	1.3002000000015	-0.610049783020078
type1	1	0	1	281	4.64680000000226	0.843179923636144
type1	1	0	1	282	0.412599999999657	-1.53515813496576
type1	1	0	1	283	2.27379999999903	-0.0440273650540946
type1	1	0	1	284	3.44480000000112	0.445463932078334
type1	1	0	1	285	0.567399999999907	-1.30382355220239
type1	1	0	1	286	3.05979999999909	0.298929876541994
type1	1	0	1	287	0.802800000001298	-1.03128836567034
type1	1	0	1	288	0.44119999999748	-1.48785931297056
type1	1	0	1	289	0.527400000002672	-1.35840129770493
type1	1	0	1	290	0.655399999999645	-1.19338513022235
type1	1	0	1	291	1.03840000000127	-0.813245708906983
type1	1	0	1	292	3.60879999999815	0.504591609016063
type1	1	0	1	293	1.62920000000304	-0.392856294489149
type1	1	0	1	294	1.08220000000074	-0.776837647187302
type1	1	0	1	295	0.963800000001356	-0.877934336582839
type1	1	0	1	296	1.69439999999668	-0.353596952713171
type1	1	0	1	297	2.71460000000297	0.156671495213344
type1	1	0	1	298	3.25959999999759	0.376412117247202
type1	1	0	1	299	2.17599999999948	-0.0921009426861335
type1	1	0	1	300	2.77019999999902	0.180375100482878
type1	1	0	1	301	1.74519999999757	-0.323738508477319
type1	1	0	1	302	5.68579999999929	1.13618992830963
type1	1	0	1	303	0.0829999999987194	-2.50034299828316
type1	1	0	1	304	2.93639999999868	0.249375031062425
type1	1	0	1	305	1.53399999999965	-0.452222557593373
type1	1	0	1	306	7.08519999999771	1.48154146080927
type1	1	0	1	307	1.9398000000001	-0.214688660181915
type1	1	0	1	308	3.53759999999966	0.479143789073258
type1	1	0	1	309	1.41100000000006	-0.532928054407905
type1	1	0	1	310	2.45860000000175	0.043078517508037
type1	1	0	1	311	2.99539999999979	0.273238483740636
type1	1	0	1	312	1.33659999999873	-0.584211338253249
type1	1	0	1	313	7.06880000000092	1.47775328043042
type1	1	0	1	314	1.48379999999815	-0.484584085370583
type1	1	0	1	315	2.33740000000034	-0.0135210314492703
type1	1	0	1	316	7.87099999999919	1.65705325940708
type1	1	0	1	317	2.13139999999839	-0.114518213191034
type1	1	0	1	318	2.77160000000003	0.180967798313373
type1	1	0	1	319	1.115600000001	-0.749790581372864
type1	1	0	1	320	2.90659999999843	0.23719973476437
type1	1	0	1	321	1.31619999999748	-0.598629073306269
type1	1	0	1	322	0.603599999998551	-1.25691473193048
type1	1	0	1	323	1.22620000000097	-0.664227275343135
type1	1	0	1	324	6.17859999999928	1.26332064158863
type1	1	0	1	325	4.19239999999991	0.701729642612565
type1	1	0	1	326	11.0508000000009	2.27495454267509
type1	1	0	1	327	0.74120000000039	-1.09605717836512
type1	1	0	1	328	2.03399999999965	-0.164623799338039
type1	1	0	1	329	3.86759999999776	0.594405617867724
type1	1	0	1	330	3.06739999999991	0.301937873333047
type1	1	0	1	331	6.57519999999931	1.36108436408256
type1	1	0	1	332	2.99619999999777	0.273559885183148
type1	1	0	1	333	2.05040000000008	-0.156072755999034
type1	1	0	1	334	1.6176000000014	-0.399956589990819
type1	1	0	1	335	1.86880000000019	-0.25355138530083
type1	1	0	1	336	1.65780000000086	-0.375501424338288
type1	1	0	1	337	4.63720000000103	0.840286056926879
type1	1	0	1	338	1.77579999999944	-0.30604611503998
type1	1	0	1	339	14.7155999999995	2.86629333076374
type1	1	0	1	340	3.48579999999856	0.460416940946121
type1	1	0	1	341	1.21340000000055	-0.673836180021549
type1	1	0	1	342	2.6066000000028	0.109674767052422
type1	1	0	1	343	4.44279999999708	0.780835940262855
type1	1	0	1	344	2.11319999999978	-0.123758951058401
type1	1	0	1	345	1.60199999999895	-0.409562154672835
type1	1	0	1	346	4.02439999999842	0.646921434709662
type1	1	0	1	347	1.69319999999789	-0.354309827370839
type1	1	0	1	348	1.05199999999968	-0.801822718342149
type1	1	0	1	349	2.68159999999989	0.142447574313975
type1	1	0	1	350	5.80839999999807	1.16844665377402
type1	1	0	1	351	0.576199999999517	-1.29221447771496
type1	1	0	1	352	1.09159999999974	-0.76916478763468
type1	1	0	1	353	2.43419999999969	0.0318394166234684
type1	1	0	1	354	4.89579999999842	0.916935825952842
type1	1	0	1	355	0.883399999998801	-0.951922319837022
type1	1	0	1	356	3.57660000000033	0.493124232990681
type1	1	0	1	357	1.94840000000113	-0.210048900112061
type1	1	0	1	358	2.134399999999	-0.113000242717512
type1	1	0	1	359	4.95860000000175	0.935156298919875
type1	1	0	1	360	1.89140000000043	-0.241071126913428
type1	1	0	1	361	1.47259999999733	-0.491910011478967
type1	1	0	1	362	1.47179999999935	-0.492434806373274
type1	1	0	1	363	1.33240000000296	-0.587166722673022
type1	1	0	1	364	2.0099999999984	-0.177223964185008
type1	1	0	1	365	8.3143999999993	1.7513616044582
type1	1	0	1	366	2.17719999999827	-0.0915021756363789
type1	1	0	1	367	2.13479999999981	-0.11279795777868
type1	1	0	1	368	2.26339999999982	-0.049071224980004
type1	1	0	1	369	2.0428000000029	-0.160029528922274
type1	1	0	1	370	3.64619999999923	0.517826687623158
type1	1	0	1	371	1.01379999999699	-0.834189205578425
type1	1	0	1	372	4.7944000000025	0.887197567258588
type1	1	0	1	373	2.08839999999691	-0.136439523757172
type1	1	0	1	374	2.32920000000013	-0.0174220833365841
type1	1	0	1	375	0.593199999999342	-1.27016628873835
type1	1	0	1	376	0.529999999998836	-1.35475887790639
type1	1	0	1	377	5.19239999999991	1.00172273354788
type1	1	0	1	378	7.19579999999769	1.50694786101264
type1	1	0	1	379	7.49799999999959	1.57515909829016
type1	1	0	1	380	2.40980000000127	0.0205232990681844
type1	1	0	1	381	10.9125999999997	2.25051957740814
type1	1	0	1	382	3.95100000000093	0.622507556099199
type1	1	0	1	383	7.45620000000054	1.56582662150757
type1	1	0	1	384	3.89799999999741	0.604694437699983
type1	1	0	1	385	4.34339999999793	0.749787822527185
type1	1	0	1	386	4.77539999999863	0.881580577619993
type1	1	0	1	387	1.62199999999939	-0.39725915819845
type1	1	0	1	388	1.52300000000105	-0.45924869341854
type1	1	0	1	389	0.988000000001193	-0.85655862730838
type1	1	0	1	390	6.59619999999995	1.36615697464991
type1	1	0	1	391	5.1234000000004	0.982279808070955
type1	1	0	1	392	6.17959999999948	1.26357201509634
type1	1	0	1	393	6.04500000000189	1.22950487907768
type1	1	0	1	394	2.81520000000091	0.199326092065413
type1	1	0	1	395	6.36739999999918	1.31033541413525
type1	1	0	1	396	2.6788000000015	0.141235267879231
type1	1	0	1	397	1.19239999999991	-0.689760764453547
type1	1	0	1	398	2.97180000000299	0.263731194105354
type1	1	0	1	399	2.72119999999995	0.15950225605542
type1	1	0	1	400	0.516200000001845	-1.37425153847615
type1	1	0	1	401	0.470399999998335	-1.44197000191686
type1	1	0	1	402	1.22580000000016	-0.664526454109935
type1	1	0	1	403	0.345799999999144	-1.65656840834032
type1	1	0	1	404	4.08220000000074	0.665943130641731
type1	1	0	1	405	1.37700000000041	-0.556117705253191
type1	1	0	1	406	3.93100000000049	0.615804058512867
type1	1	0	1	407	0.185399999998481	-2.05191619219698
type1	1	0	1	408	0.678200000002107	-1.16662536531653
type1	1	0	1	409	1.74299999999857	-0.325018863620017
type1	1	0	1	410	1.01540000000023	-0.832815771780493
type1	1	0	1	411	1.05340000000069	-0.800652965586178
type1	1	0	1	412	4.72100000000137	0.865418514138362
type1	1	0	1	413	1.62839999999778	-0.393344822854936
type1	1	0	1	414	0.0226000000002387	-3.12220513700605
type1	1	0	1	415	2.70439999999871	0.1522875341994
type1	1	0	1	416	0.279399999999441	-1.79728807965197
type1	1	0	1	417	0.619199999997363	-1.23735988220857
type1	1	0	1	418	6.33619999999792	1.30262679863257
type1	1	0	1	419	5.75059999999939	1.15329324854792
type1	1	0	1	420	0.451799999998912	-1.47093535633276
type1	1	0	1	421	1.08799999999974	-0.772097615459683
type1	1	0	1	422	1.87980000000243	-0.247463864288649
type1	1	0	1	423	2.36740000000282	0.000671901543914219
type1	1	0	1	424	2.83799999999974	0.208850219791115
type1	1	0	1	425	3.36559999999736	0.416242695482551
type1	1	0	1	426	5.60000000000218	1.11335331711548
type1	1	0	1	427	2.27679999999964	-0.042575344852312
type1	1	0	1	428	3.8734000000004	0.59637268592426
type1	1	0	1	429	8.68079999999827	1.82699696953176
type1	1	0	1	430	4.20099999999729	0.704496593644001
type1	1	0	1	431	1.20240000000194	-0.682152542637286
type1	1	0	1	432	0.557600000000093	-1.31691518640846
type1	1	0	1	433	1.84720000000016	-0.265578148227847
type1	1	0	1	434	6.18739999999889	1.2655318536012
type1	1	0	1	435	8.11839999999938	1.71006341497443
type1	1	0	1	436	1.37480000000141	-0.557632252092888
type1	1	0	1	437	7.21659999999974	1.51169885728895
type1	1	0	1	438	2.06339999999909	-0.14932803891355
type1	1	0	1	439	1.17980000000171	-0.699413171776821
type1	1	0	1	440	3.70500000000175	0.538455589905419
type1	1	0	1	441	0.641400000000431	-1.21016789836317
type1	1	0	1	442	0.805599999999686	-1.02843393473702
type1	1	0	1	443	6.98359999999957	1.45798501064325
type1	1	0	1	444	0.918000000001484	-0.919496242666813
type1	1	0	1	445	1.37380000000121	-0.558321255741691
type1	1	0	1	446	0.870200000001205	-0.964541002450809
type1	1	0	1	447	2.38420000000042	0.00856634543193394
type1	1	0	1	448	1.00660000000062	-0.840389404040889
type1	1	0	1	449	1.41039999999703	-0.533333804313286
type1	1	0	1	450	7.83460000000196	1.64916798680285
type1	1	0	1	451	1.69239999999991	-0.354785274503948
type1	1	0	1	452	3.29320000000007	0.389129434999607
type1	1	0	1	453	3.09720000000016	0.313684637267725
type1	1	0	1	454	2.65999999999985	0.1330732411743
type1	1	0	1	455	3.14559999999983	0.332603724564742
type1	1	0	1	456	3.84080000000176	0.585291272688389
type1	1	0	1	457	3.38500000000204	0.423442126721353
type1	1	0	1	458	5.23040000000037	1.01236023200815
type1	1	0	1	459	2.87559999999939	0.224444987752067
type1	1	0	1	460	2.2358000000022	-0.0625343679468457
type1	1	0	1	461	1.62120000000141	-0.397749215916899
type1	1	0	1	462	2.81680000000051	0.199996140453047
type1	1	0	1	463	1.91300000000047	-0.2292397882286
type1	1	0	1	464	2.39700000000084	0.0145557120376637
type1	1	0	1	465	0.685600000000704	-1.15808651699822
type1	1	0	1	466	4.13200000000143	0.682192024723502
type1	1	0	1	467	0.691200000001118	-1.15167084024745
type1	1	0	1	468	0.730800000001182	-1.10738694888221
type1	1	0	1	469	2.77780000000348	0.183590182138893
type1	1	0	1	470	4.9519999999975	0.933248374844109
type1	1	0	1	471	1.11200000000099	-0.752677237462786
type1	1	0	1	472	5.41640000000189	1.06373134574804
type1	1	0	1	473	0.276999999998225	-1.80285468653535
type1	1	0	1	474	2.61700000000201	0.114257038249719
type1	1	0	1	475	11.7577999999994	2.39719310191053
type1	1	0	1	476	8.10120000000097	1.70641028705429
type1	1	0	1	477	2.42699999999968	0.0285083059185857
type1	1	0	1	478	2.34560000000056	-0.00962932542994288
type1	1	0	1	479	5.40679999999702	1.0611075983495
type1	1	0	1	480	1.59779999999955	-0.41215954838628
type1	1	0	1	481	3.9926000000014	0.636380248395668
type1	1	0	1	482	1.53279999999722	-0.452987305468361
type1	1	0	1	483	0.877400000001217	-0.957640628054064
type1	1	0	1	484	0.473799999999756	-1.43677168303873
type1	1	0	1	485	0.485599999999977	-1.41895166944159
type1	1	0	1	486	3.14080000000104	0.330736152401928
type1	1	0	1	487	3.30520000000251	0.393650469678384
type1	1	0	1	488	1.22559999999794	-0.664676069936287
type1	1	0	1	489	1.01180000000022	-0.835908234762674
type1	1	0	1	490	0.867399999999179	-0.967235921912196
type1	1	0	1	491	2.52700000000186	0.0741856440687059
type1	1	0	1	492	4.18799999999828	0.700312568579391
type1	1	0	1	493	8.62719999999899	1.8160556112038
type1	1	0	1	494	1.62280000000101	-0.396769271006282
type1	1	0	1	495	1.01299999999901	-0.834876518565752
type1	1	0	1	496	5.77779999999984	1.16043617258772
type1	1	0	1	497	3.15919999999824	0.337884894975915
type1	1	0	1	498	1.73220000000219	-0.331320738309749
type1	1	0	1	499	3.2515999999996	0.373371373095248
type1	1	0	1	500	3.24419999999736	0.370554259154466
