# Supplementary material for: Genotype–covariate correlation and interaction disentangled by a whole-genome multivariate reaction norm model
Source: Nat Commun. 2019 May 20;10:2239. doi: 10.1038/s41467-019-10128-w (PMC6527612; doi:10.1038/s41467-019-10128-w)
Supplement: Supplementary file 13 — Source Data [file 41467_2019_10128_MOESM13_ESM.zip › data/fs8/fs8_res_rrm_1.txt]

V1	V2	V3	V4	V5	V6	V7	V8	V9	V10	V11	V12	V13	V14	V15	V16
power	1	0.25	0.25	1	2.6752	0.1674	1.2347	0.1365	1.2595	0.1365	3.2107	0.1803	1.8947	0.2578	-7503.2938
power	1	0.25	0.25	2	2.4815	0.1593	1.1245	0.1309	1.2277	0.1313	3.2663	0.1779	1.8829	0.2479	-7395.831
power	1	0.25	0.25	3	2.5581	0.165	1.0898	0.1323	1.2319	0.1356	3.1305	0.178	1.9788	0.2553	-7433.9844
power	1	0.25	0.25	4	2.3819	0.164	0.8986	0.1328	1.0879	0.136	2.83	0.1755	2.3936	0.2598	-7438.7671
power	1	0.25	0.25	5	2.1311	0.1535	0.8181	0.1287	0.9083	0.1301	3.0622	0.1791	2.435	0.2518	-7336.5916
power	1	0.25	0.25	6	2.1372	0.1503	0.9435	0.1273	1.1176	0.1295	3.3677	0.1824	2.1276	0.2451	-7351.0062
power	1	0.25	0.25	7	2.4747	0.1623	0.9584	0.1289	1.2523	0.1346	3.0361	0.1749	2.1088	0.2512	-7422.7793
power	1	0.25	0.25	8	2.5351	0.1611	1.0033	0.1286	1.2159	0.1341	3.2806	0.1794	1.9937	0.2494	-7424.3706
power	1	0.25	0.25	9	2.2176	0.1558	0.9398	0.1302	1.0748	0.1349	3.0529	0.1775	2.2621	0.2541	-7373.9459
power	1	0.25	0.25	10	2.452	0.1641	1.0498	0.1347	1.1156	0.1352	3.4293	0.1889	2.109	0.2599	-7486.0046
power	1	0.25	0.25	11	2.1578	0.1583	0.6418	0.1247	0.704	0.1259	2.7724	0.1734	2.996	0.2477	-7470.4288
power	1	0.25	0.25	12	2.0562	0.1584	0.8526	0.1338	0.9127	0.1358	3.0675	0.1834	2.665	0.2625	-7481.616
power	1	0.25	0.25	13	2.6594	0.1653	1.1305	0.1327	1.2399	0.1339	3.538	0.1881	1.9077	0.2532	-7523.4505
power	1	0.25	0.25	14	1.7978	0.1501	0.6311	0.1251	0.8484	0.1303	2.545	0.1668	3.0053	0.2493	-7383.9207
power	1	0.25	0.25	15	2.2186	0.1573	1.0469	0.1347	1.1423	0.136	3.0898	0.1794	2.2451	0.2576	-7447.0775
power	1	0.25	0.25	16	2.7885	0.171	1.2175	0.1392	1.264	0.1391	3.2917	0.1826	1.8812	0.2627	-7535.5941
power	1	0.25	0.25	17	2.1479	0.1572	0.7364	0.1291	0.9763	0.1343	3.1289	0.1826	2.5482	0.2567	-7419.8983
power	1	0.25	0.25	18	2.3894	0.1636	0.9471	0.1339	1.2398	0.1398	3.3077	0.1861	2.1935	0.2621	-7502.6848
power	1	0.25	0.25	19	2.7235	0.1669	0.983	0.13	1.0073	0.1309	3.2241	0.1787	2.0984	0.2511	-7426.7736
power	1	0.25	0.25	20	2.6606	0.1615	1.0737	0.1275	1.1659	0.1293	3.2884	0.1771	1.9207	0.2428	-7422.2676
power	1	0.25	0.25	21	2.4757	0.1643	0.9686	0.1331	1.2279	0.1373	3.1037	0.1781	2.2144	0.2572	-7499.7457
power	1	0.25	0.25	22	2.3962	0.154	1.0162	0.1263	1.0005	0.1255	3.1647	0.174	2.0053	0.2405	-7280.3502
power	1	0.25	0.25	23	2.6324	0.1644	0.8776	0.128	1.1137	0.1324	3.0539	0.1759	2.1684	0.2503	-7409.859
power	1	0.25	0.25	24	2.216	0.1582	0.8756	0.1298	1.0333	0.1316	2.916	0.1749	2.5166	0.2517	-7459.2555
power	1	0.25	0.25	25	2.4714	0.1624	1.0181	0.1323	1.0395	0.1322	2.8226	0.1709	2.224	0.2536	-7384.6614
power	1	0.25	0.25	26	2.3965	0.1629	0.9051	0.1305	1.145	0.1393	3.0211	0.1783	2.2614	0.2595	-7428.1444
power	1	0.25	0.25	27	2.5209	0.1615	1.2005	0.1357	1.1338	0.1331	3.2167	0.1785	1.9819	0.2533	-7451.5922
power	1	0.25	0.25	28	2.4256	0.1688	0.8455	0.135	1.2326	0.1414	2.8883	0.1793	2.4724	0.2668	-7545.3024
power	1	0.25	0.25	29	2.5403	0.1654	0.9863	0.1328	1.2638	0.1384	2.9782	0.1782	2.226	0.2585	-7517.7293
power	1	0.25	0.25	30	2.5724	0.1601	1.2941	0.1341	1.2856	0.1338	3.3891	0.1808	1.7102	0.2504	-7434.9624
power	1	0.25	0.25	31	2.4172	0.1602	1.1634	0.1358	1.3093	0.1362	3.181	0.179	1.937	0.256	-7445.6569
power	1	0.25	0.25	32	2.4371	0.1569	1.1852	0.1318	1.2649	0.1312	3.4244	0.1812	1.7543	0.2476	-7377.3082
power	1	0.25	0.25	33	2.3318	0.1564	0.8584	0.1256	1.013	0.1291	2.9948	0.1741	2.3141	0.2455	-7361.8469
power	1	0.25	0.25	34	2.4732	0.1608	0.8692	0.126	1.0047	0.1279	3.0269	0.1752	2.3054	0.2458	-7401.6993
power	1	0.25	0.25	35	2.5343	0.162	1.0537	0.1323	1.265	0.1375	3.1039	0.177	2.0128	0.2549	-7441.1079
power	1	0.25	0.25	36	2.4283	0.1617	0.8265	0.1277	1.1636	0.1333	3.2314	0.1827	2.3883	0.2506	-7532.8217
power	1	0.25	0.25	37	2.4127	0.155	1.2784	0.1318	1.4207	0.1346	3.6503	0.1848	1.5392	0.2474	-7385.6826
power	1	0.25	0.25	38	2.3984	0.1556	1.1308	0.1276	1.1984	0.1304	3.157	0.1761	1.9784	0.2434	-7401.2906
power	1	0.25	0.25	39	2.3573	0.1589	0.8963	0.1304	1.1009	0.134	3.2328	0.1832	2.2475	0.2544	-7432.3704
power	1	0.25	0.25	40	2.361	0.1575	0.8573	0.1282	1.1144	0.1322	3.2621	0.1813	2.2291	0.2497	-7415.0046
power	1	0.25	0.25	41	2.8008	0.1639	1.3216	0.1347	1.5934	0.1391	3.5394	0.1835	1.4487	0.2518	-7500.0679
power	1	0.25	0.25	42	2.4341	0.1597	0.9418	0.1263	1.007	0.1288	2.8944	0.1728	2.328	0.2457	-7410.4081
power	1	0.25	0.25	43	2.4502	0.1606	0.9163	0.1288	1.0673	0.1313	2.82	0.171	2.3225	0.2495	-7408.2857
power	1	0.25	0.25	44	2.3856	0.1591	0.8996	0.1261	1.0276	0.129	3.031	0.1747	2.2764	0.246	-7385.1562
power	1	0.25	0.25	45	2.4111	0.1577	1.0126	0.1314	1.3768	0.1352	3.0981	0.1761	1.8871	0.2518	-7351.7827
power	1	0.25	0.25	46	2.5993	0.1647	0.8684	0.1294	1.1877	0.1354	2.7802	0.1709	2.1855	0.2541	-7376.01
power	1	0.25	0.25	47	2.5715	0.1654	1.0706	0.1332	1.2198	0.134	3.219	0.1808	1.9986	0.2554	-7455.9232
power	1	0.25	0.25	48	2.8035	0.1674	1.3593	0.138	1.4404	0.1378	3.5453	0.1862	1.5718	0.2568	-7534.3007
power	1	0.25	0.25	49	2.6486	0.1661	0.9898	0.1336	1.129	0.1378	3.0804	0.1788	2.1594	0.2591	-7472.5439
power	1	0.25	0.25	50	2.3593	0.1604	0.9307	0.1307	1.1247	0.1362	2.7976	0.1724	2.313	0.2558	-7403.6659
power	1	0.25	0.25	51	2.1669	0.1542	0.9176	0.1278	1.1755	0.1341	3.0932	0.1761	2.1624	0.2503	-7335.6627
power	1	0.25	0.25	52	2.4494	0.157	1.0308	0.1279	1.2474	0.1314	3.1233	0.1745	1.896	0.2457	-7329.2268
power	1	0.25	0.25	53	2.5325	0.1632	1.0043	0.1303	1.147	0.1329	3.1412	0.1792	2.1597	0.2517	-7471.0653
power	1	0.25	0.25	54	2.6965	0.165	1.0329	0.1295	1.0969	0.1305	3.329	0.1808	2.0054	0.2486	-7445.5275
power	1	0.25	0.25	55	2.337	0.1629	0.8626	0.1325	0.9662	0.135	2.9118	0.1765	2.4334	0.26	-7403.7491
power	1	0.25	0.25	56	2.3599	0.1582	1.033	0.1296	1.1812	0.133	3.0282	0.1733	2.0392	0.2498	-7350.2485
power	1	0.25	0.25	57	2.5196	0.1633	0.9191	0.1294	1.0629	0.1317	3.0191	0.1755	2.2736	0.2511	-7439.2535
power	1	0.25	0.25	58	2.2535	0.1577	0.8301	0.1272	0.8409	0.1286	2.8975	0.1751	2.6507	0.2488	-7448.1643
power	1	0.25	0.25	59	2.507	0.1631	0.9454	0.1305	1.123	0.1345	2.9618	0.1731	2.217	0.253	-7424.375
power	1	0.25	0.25	60	2.5146	0.1617	1.0908	0.1324	1.1086	0.1333	3.0971	0.1763	2.0902	0.2522	-7434.4117
power	1	0.25	0.25	61	2.2246	0.1539	1.0173	0.1292	1.0201	0.1296	3.3772	0.1853	2.141	0.249	-7377.7185
power	1	0.25	0.25	62	2.3269	0.1598	0.819	0.1288	1.094	0.1329	3.1093	0.1804	2.3911	0.253	-7450.8018
power	1	0.25	0.25	63	2.5081	0.1601	1.0284	0.1292	1.2254	0.1331	3.2047	0.178	1.9687	0.2491	-7400.0609
power	1	0.25	0.25	64	2.5649	0.1583	1.3665	0.1347	1.3853	0.135	3.5907	0.1852	1.5966	0.2494	-7476.6745
power	1	0.25	0.25	65	2.3285	0.1593	0.8802	0.13	1.0991	0.1331	3.0367	0.1771	2.2478	0.2536	-7374.147
power	1	0.25	0.25	66	2.6894	0.1638	1.3462	0.1351	1.4053	0.1373	3.1918	0.1768	1.615	0.2535	-7434.2817
power	1	0.25	0.25	67	2.3423	0.1571	0.8707	0.1259	1.1168	0.1297	3.0105	0.1752	2.3444	0.2449	-7437.0611
power	1	0.25	0.25	68	2.5922	0.1618	1.1313	0.1289	1.2752	0.1319	3.1663	0.1768	1.9721	0.2458	-7482.8981
power	1	0.25	0.25	69	2.4293	0.1576	1.0047	0.1292	1.2249	0.1344	3.3829	0.1827	2.033	0.2493	-7447.7438
power	1	0.25	0.25	70	2.4628	0.1612	0.883	0.1306	1.1114	0.1338	3.0691	0.176	2.2136	0.2532	-7400.9635
power	1	0.25	0.25	71	2.3733	0.1544	1.141	0.1292	1.3248	0.1322	3.3702	0.179	1.7377	0.2453	-7342.4233
power	1	0.25	0.25	72	2.3169	0.1595	0.9406	0.1296	1.2184	0.1356	3.2396	0.1819	2.1841	0.2536	-7451.3378
power	1	0.25	0.25	73	2.5579	0.1649	1.0147	0.1308	1.1782	0.1359	3.0546	0.1771	2.237	0.2535	-7524.5219
power	1	0.25	0.25	74	2.6498	0.1636	0.9875	0.1309	1.2364	0.1353	3.0689	0.1748	2.0677	0.2513	-7455.7435
power	1	0.25	0.25	75	2.5796	0.1632	1.0408	0.1318	1.205	0.1361	3.265	0.1811	2.0111	0.2545	-7456.3117
power	1	0.25	0.25	76	2.1921	0.1566	0.7179	0.1253	0.8907	0.1303	3.0986	0.1783	2.5612	0.2494	-7388.528
power	1	0.25	0.25	77	2.6933	0.1694	0.879	0.1301	1.1687	0.135	2.905	0.1731	2.1861	0.2552	-7426.2085
power	1	0.25	0.25	78	2.7348	0.1694	0.9614	0.1308	1.1998	0.1351	2.9926	0.1744	2.1226	0.2541	-7467.1387
power	1	0.25	0.25	79	2.4757	0.1654	0.864	0.1314	1.1686	0.1362	3.0134	0.1785	2.318	0.258	-7473.4008
power	1	0.25	0.25	80	2.4933	0.1598	0.8768	0.1275	1.1577	0.1322	3.1634	0.1775	2.1386	0.2482	-7397.6734
power	1	0.25	0.25	81	2.504	0.161	0.9709	0.1288	1.2126	0.1335	3.0064	0.1738	2.1531	0.2487	-7441.6934
power	1	0.25	0.25	82	2.2603	0.1599	0.8107	0.1309	1.0329	0.1348	3.1118	0.1819	2.4476	0.258	-7440.5317
power	1	0.25	0.25	83	2.684	0.1595	1.4668	0.1339	1.6092	0.1366	3.8311	0.1867	1.3095	0.2458	-7511.8351
power	1	0.25	0.25	84	2.5144	0.1633	0.9034	0.1293	1.1646	0.1358	2.9397	0.1724	2.1683	0.2535	-7387.8172
power	1	0.25	0.25	85	2.4462	0.1555	0.847	0.1227	1.111	0.1266	3.1078	0.1738	2.1574	0.2383	-7351.2085
power	1	0.25	0.25	86	2.3414	0.1583	0.8931	0.1292	1.137	0.1333	3.3277	0.1842	2.2442	0.2516	-7459.5343
power	1	0.25	0.25	87	2.4845	0.1616	1.0242	0.1315	1.2231	0.1353	3.1284	0.178	2.0549	0.2537	-7429.8464
power	1	0.25	0.25	88	2.7179	0.1666	1.3045	0.1365	1.3465	0.1372	3.4237	0.1834	1.648	0.257	-7471.4353
power	1	0.25	0.25	89	2.3442	0.1589	0.9324	0.1283	1.215	0.1333	3.3727	0.1829	2.1046	0.2501	-7430.6185
power	1	0.25	0.25	90	2.6072	0.1584	1.1871	0.1287	1.4757	0.1348	3.4024	0.1782	1.5826	0.2443	-7396.3323
power	1	0.25	0.25	91	2.7475	0.1617	1.269	0.1319	1.3821	0.1357	3.2525	0.1762	1.6321	0.2481	-7430.6729
power	1	0.25	0.25	92	2.3408	0.1592	1.0149	0.1318	1.3078	0.1378	3.0566	0.1781	2.1245	0.2554	-7449.5783
power	1	0.25	0.25	93	2.3055	0.1558	1.0403	0.1308	1.3169	0.1368	3.4261	0.1844	2.0081	0.2517	-7460.7243
power	1	0.25	0.25	94	2.5268	0.1646	1.0063	0.1333	1.1505	0.135	3.0993	0.1793	2.224	0.2562	-7503.149
power	1	0.25	0.25	95	2.8274	0.1674	0.982	0.1305	1.1943	0.1326	3.4479	0.183	1.8982	0.2508	-7452.2769
power	1	0.25	0.25	96	2.3404	0.1596	0.8406	0.1288	1.0484	0.1329	3.0363	0.178	2.2994	0.2539	-7370.6185
power	1	0.25	0.25	97	2.3185	0.1612	1.0173	0.135	1.1283	0.1363	3.1466	0.1826	2.3096	0.2596	-7508.4382
power	1	0.25	0.25	98	2.4094	0.1556	1.0899	0.1307	1.2886	0.1318	3.1162	0.1735	1.8628	0.2464	-7339.7164
power	1	0.25	0.25	99	2.3077	0.157	1.0665	0.1316	1.1547	0.1335	3.3094	0.1823	2.1982	0.2507	-7502.4992
power	1	0.25	0.25	100	2.6906	0.1612	1.2183	0.129	1.5829	0.1372	3.3451	0.1779	1.5233	0.2461	-7424.8753
power	1	0.25	0.25	101	2.5814	0.1636	0.8342	0.1285	1.0189	0.13	3.0844	0.1759	2.2317	0.2501	-7383.3131
power	1	0.25	0.25	102	2.5163	0.158	1.2391	0.1333	1.5061	0.137	3.4151	0.1811	1.5907	0.2506	-7415.8287
power	1	0.25	0.25	103	2.402	0.164	0.984	0.1344	1.1535	0.1389	2.6522	0.1692	2.4158	0.2599	-7480.0978
power	1	0.25	0.25	104	2.333	0.157	1.1084	0.1308	1.2326	0.1349	3.23	0.1781	2.0103	0.2505	-7424.4635
power	1	0.25	0.25	105	2.7555	0.1627	1.091	0.1294	1.3694	0.1339	3.6502	0.1851	1.7414	0.2457	-7501.1088
power	1	0.25	0.25	106	2.506	0.1617	1.1337	0.132	1.0959	0.1328	3.291	0.1788	1.9065	0.2524	-7369.2014
power	1	0.25	0.25	107	2.3047	0.1554	1.1494	0.1332	1.3102	0.1354	3.1497	0.1763	1.902	0.2518	-7379.3652
power	1	0.25	0.25	108	2.358	0.1609	1.2925	0.1368	1.2891	0.1375	3.1849	0.1802	1.8873	0.2585	-7445.2405
power	1	0.25	0.25	109	2.4701	0.158	1.0156	0.1278	1.1367	0.131	3.0938	0.1728	1.9915	0.2456	-7336.5111
power	1	0.25	0.25	110	2.6714	0.1622	1.25	0.1356	1.4828	0.1404	3.3141	0.1789	1.6592	0.2547	-7474.8185
power	1	0.25	0.25	111	2.4561	0.159	1.1979	0.1334	1.2755	0.1341	3.2666	0.179	1.8114	0.2518	-7395.6599
power	1	0.25	0.25	112	2.2741	0.1612	1.1124	0.1356	1.2051	0.1385	3.1641	0.1826	2.2363	0.2605	-7526.3872
power	1	0.25	0.25	113	2.5607	0.1637	0.9985	0.1325	1.2771	0.1358	3.438	0.1844	1.9513	0.2551	-7460.09
power	1	0.25	0.25	114	2.6257	0.164	1.1459	0.1336	1.3944	0.1384	3.148	0.1766	1.8149	0.255	-7442.6362
power	1	0.25	0.25	115	2.5448	0.1639	1.0825	0.1334	1.1197	0.1347	3.1453	0.1802	2.0705	0.2565	-7441.5678
power	1	0.25	0.25	116	2.4042	0.1594	1.1197	0.1325	1.3294	0.1355	3.3844	0.1827	1.9014	0.2526	-7452.3877
power	1	0.25	0.25	117	2.4211	0.1606	0.937	0.1296	1.261	0.1353	3.0818	0.1762	2.1242	0.2522	-7422.2306
power	1	0.25	0.25	118	2.554	0.1644	1.0958	0.1333	1.1954	0.1346	2.9206	0.1717	2.0912	0.2535	-7444.1754
power	1	0.25	0.25	119	2.1506	0.1572	0.7915	0.1276	0.8572	0.1303	2.9811	0.1781	2.507	0.2534	-7336.3781
power	1	0.25	0.25	120	2.4121	0.1594	0.9556	0.1303	1.1713	0.1355	3.0321	0.1768	2.2572	0.2525	-7465.7938
power	1	0.25	0.25	121	2.3926	0.1579	1.1716	0.1339	1.2176	0.134	3.0564	0.1748	2.006	0.2519	-7420.6175
power	1	0.25	0.25	122	2.8779	0.1642	1.183	0.1277	1.3065	0.1304	3.4074	0.1787	1.5863	0.2425	-7396.6229
power	1	0.25	0.25	123	2.5658	0.1556	0.9835	0.1229	1.3585	0.1289	3.2034	0.1714	1.6658	0.2368	-7248.3238
power	1	0.25	0.25	124	2.6223	0.1644	1.0402	0.1323	1.2833	0.1377	3.0934	0.1786	2.0447	0.2555	-7482.8434
power	1	0.25	0.25	125	2.6845	0.166	1.216	0.1338	1.212	0.1359	3.0915	0.1761	1.9461	0.254	-7483.3011
power	1	0.25	0.25	126	2.3529	0.1604	0.78	0.1288	1.2125	0.1359	3.2539	0.1836	2.3395	0.2543	-7484.516
power	1	0.25	0.25	127	2.4616	0.1571	1.1563	0.1326	1.4409	0.1376	3.2438	0.179	1.7766	0.2515	-7419.2195
power	1	0.25	0.25	128	2.5773	0.159	1.1061	0.1304	1.3395	0.1357	3.4631	0.1816	1.7637	0.2487	-7425.1698
power	1	0.25	0.25	129	2.5942	0.1636	1.0035	0.1286	1.0585	0.1298	3.0593	0.1766	2.3197	0.2467	-7531.4174
power	1	0.25	0.25	130	2.4767	0.1655	0.9995	0.1341	1.1632	0.137	3.1328	0.1837	2.3634	0.2598	-7586.095
power	1	0.25	0.25	131	2.7117	0.1618	1.2523	0.1307	1.3949	0.135	3.5301	0.1822	1.589	0.247	-7452.2092
power	1	0.25	0.25	132	2.2363	0.1566	0.783	0.1292	1.1286	0.1355	3.1799	0.1819	2.3667	0.2546	-7423.0475
power	1	0.25	0.25	133	2.6047	0.1623	1.1863	0.1346	1.221	0.1353	3.1552	0.1788	1.8923	0.2548	-7434.2885
power	1	0.25	0.25	134	2.2075	0.1633	0.8247	0.1351	0.9078	0.1355	3.1221	0.186	2.6525	0.2651	-7511.7932
power	1	0.25	0.25	135	2.1537	0.1548	0.8992	0.1286	1.0959	0.1306	3.1404	0.1794	2.2777	0.2499	-7375.878
power	1	0.25	0.25	136	2.541	0.16	1.1047	0.1309	1.1815	0.1328	3.4022	0.1821	1.8868	0.2497	-7414.4438
power	1	0.25	0.25	137	2.6128	0.1646	1.2043	0.134	1.3438	0.137	3.2255	0.1784	1.843	0.2541	-7479.9413
power	1	0.25	0.25	138	2.6123	0.1608	1.1372	0.1302	1.3781	0.1352	3.2281	0.1771	1.7679	0.2485	-7416.4449
power	1	0.25	0.25	139	2.0755	0.1541	0.692	0.125	0.8715	0.1281	2.9981	0.1773	2.6535	0.2481	-7374.7542
power	1	0.25	0.25	140	2.5357	0.1637	1.1281	0.1348	1.2282	0.135	3.2996	0.1828	1.9648	0.2563	-7471.7201
power	1	0.25	0.25	141	2.2648	0.16	0.8874	0.1308	0.892	0.1314	3.0343	0.1789	2.4772	0.2554	-7418.4364
power	1	0.25	0.25	142	2.3528	0.1576	1.0318	0.1304	1.1078	0.1325	2.9568	0.1723	2.1178	0.2502	-7351.3706
power	1	0.25	0.25	143	2.4053	0.1609	0.9776	0.1327	1.2296	0.1358	3.2957	0.1833	2.1105	0.2561	-7461.9508
power	1	0.25	0.25	144	2.7959	0.1702	1.1136	0.136	1.2999	0.1394	3.2131	0.1817	1.9508	0.2606	-7533.1145
power	1	0.25	0.25	145	2.4366	0.1587	1.1255	0.1323	1.2091	0.1339	3.3439	0.1806	1.9187	0.2513	-7416.147
power	1	0.25	0.25	146	2.4577	0.156	1.1452	0.1293	1.271	0.1323	3.3515	0.1784	1.8321	0.2447	-7402.606
power	1	0.25	0.25	147	2.703	0.1633	1.2557	0.1325	1.4808	0.1375	3.309	0.1796	1.6772	0.2507	-7495.0397
power	1	0.25	0.25	148	2.5	0.1601	1.0943	0.1311	1.3642	0.1364	3.3022	0.1814	1.914	0.2514	-7471.1077
power	1	0.25	0.25	149	2.5487	0.1658	0.8906	0.1313	1.0469	0.134	3.1008	0.1791	2.3695	0.2556	-7505.4477
power	1	0.25	0.25	150	2.1561	0.1554	0.8352	0.1292	0.8958	0.1317	2.8011	0.172	2.4805	0.2533	-7317.5762
power	1	0.25	0.25	151	2.1616	0.1565	0.8917	0.1317	1.0705	0.134	3.1178	0.1806	2.371	0.2556	-7418.9986
power	1	0.25	0.25	152	2.691	0.1653	1.0277	0.1315	1.3745	0.1378	3.3379	0.1808	1.8879	0.2533	-7485.2883
power	1	0.25	0.25	153	2.1266	0.1554	0.7325	0.1255	0.9444	0.1295	2.886	0.1757	2.7322	0.2479	-7463.8775
power	1	0.25	0.25	154	2.568	0.1582	1.2412	0.1311	1.3919	0.1329	3.3314	0.1773	1.6871	0.245	-7428.2316
power	1	0.25	0.25	155	2.3764	0.1657	0.8364	0.1323	1.0257	0.1371	2.9718	0.1796	2.5544	0.2616	-7516.5151
power	1	0.25	0.25	156	2.584	0.1616	1.091	0.1315	1.2857	0.1348	3.1913	0.1766	1.8968	0.2506	-7424.7587
power	1	0.25	0.25	157	2.2822	0.157	0.8998	0.1258	1.0304	0.1307	2.8378	0.17	2.416	0.2459	-7405.3543
power	1	0.25	0.25	158	2.3639	0.162	1.0419	0.1338	1.3998	0.1401	3.2429	0.1814	2.0602	0.2583	-7504.1552
power	1	0.25	0.25	159	2.3434	0.1612	0.8509	0.1278	0.9824	0.1304	2.8201	0.1733	2.5115	0.2507	-7435.9666
power	1	0.25	0.25	160	2.4745	0.1637	1.0901	0.1354	1.2055	0.1383	3.1281	0.1804	2.1446	0.2597	-7505.7149
power	1	0.25	0.25	161	2.2886	0.1538	1.195	0.1311	1.1374	0.1312	2.99	0.172	1.9577	0.2472	-7321.1541
power	1	0.25	0.25	162	2.69	0.1605	1.149	0.1292	1.2852	0.1325	3.3249	0.1764	1.7517	0.2444	-7414.1726
power	1	0.25	0.25	163	2.5271	0.1641	0.9284	0.1317	1.0364	0.1323	2.9672	0.1755	2.328	0.254	-7457.1205
power	1	0.25	0.25	164	2.6353	0.1621	1.0272	0.1297	1.2624	0.1338	3.0538	0.1737	2.0194	0.2481	-7446.7276
power	1	0.25	0.25	165	2.5363	0.1579	1.0727	0.128	1.1991	0.1305	3.1132	0.1748	1.9372	0.2444	-7376.0126
power	1	0.25	0.25	166	2.4544	0.1581	1.1134	0.1302	1.3871	0.1355	3.3346	0.1793	1.853	0.2483	-7444.9938
power	1	0.25	0.25	167	2.7683	0.1625	1.3265	0.1355	1.5364	0.1367	3.4004	0.1788	1.4871	0.2501	-7465.1214
power	1	0.25	0.25	168	2.3377	0.1544	0.9302	0.1281	1.3163	0.1332	3.5784	0.1887	2.0462	0.2469	-7473.3165
power	1	0.25	0.25	169	2.2128	0.1566	0.7557	0.1269	1.0247	0.1323	3.2339	0.1822	2.4012	0.2515	-7394.1266
power	1	0.25	0.25	170	2.2311	0.1576	1.0562	0.1331	1.1258	0.1363	3.0902	0.1793	2.1676	0.2574	-7398.5599
power	1	0.25	0.25	171	2.5166	0.1585	1.2259	0.1309	1.358	0.1339	3.134	0.1711	1.7058	0.2461	-7361.1131
power	1	0.25	0.25	172	2.4516	0.1635	0.9044	0.1293	1.0763	0.1342	2.8665	0.1725	2.347	0.2534	-7433.3917
power	1	0.25	0.25	173	1.872	0.1478	0.8461	0.1265	0.955	0.1291	2.8258	0.1709	2.5568	0.2462	-7322.457
power	1	0.25	0.25	174	2.4858	0.1601	1.0492	0.1308	1.1721	0.1328	3.0263	0.1735	2.003	0.2504	-7363.6798
power	1	0.25	0.25	175	2.721	0.16	1.1537	0.128	1.3815	0.1308	3.4239	0.1798	1.6379	0.2419	-7412.665
power	1	0.25	0.25	176	2.5087	0.162	1.0859	0.1339	1.2369	0.1389	3.3201	0.1842	2.0274	0.2583	-7493.5705
power	1	0.25	0.25	177	2.2468	0.1596	0.8363	0.1316	1.137	0.1362	3.0717	0.1811	2.4145	0.2583	-7461.7638
power	1	0.25	0.25	178	2.363	0.1654	0.7266	0.1308	0.9062	0.1331	2.9552	0.1796	2.6616	0.2595	-7476.9951
power	1	0.25	0.25	179	2.2215	0.1559	0.8785	0.1284	1.1391	0.1346	2.9324	0.1733	2.2818	0.2517	-7359.5775
power	1	0.25	0.25	180	2.2669	0.1615	0.6713	0.1285	1.1615	0.1367	3.1705	0.1839	2.5054	0.2577	-7476.6795
power	1	0.25	0.25	181	2.2773	0.1599	0.8695	0.1328	1.0076	0.1346	3.0834	0.1802	2.395	0.2586	-7421.8606
power	1	0.25	0.25	182	2.0832	0.151	0.8968	0.1266	1.1809	0.131	3.2232	0.1776	2.1323	0.2459	-7312.454
power	1	0.25	0.25	183	2.2866	0.1623	0.8529	0.133	1.0572	0.1369	3.2019	0.1865	2.5043	0.2617	-7531.4078
power	1	0.25	0.25	184	2.3435	0.1625	0.8602	0.1303	1.1203	0.136	3.2112	0.1832	2.3222	0.2576	-7463.0797
power	1	0.25	0.25	185	2.2117	0.1561	0.9804	0.1305	1.2144	0.1349	3.2793	0.1832	2.2338	0.2525	-7478.8052
power	1	0.25	0.25	186	2.3544	0.1578	1.0224	0.1327	1.1972	0.1357	3.3859	0.1846	2.0822	0.2545	-7456.0954
power	1	0.25	0.25	187	2.7322	0.1663	1.1237	0.1338	1.2158	0.1331	3.1609	0.177	1.9244	0.2525	-7458.7386
power	1	0.25	0.25	188	2.7267	0.1668	1.2503	0.1371	1.3213	0.1382	3.092	0.1764	1.8542	0.2576	-7496.6513
power	1	0.25	0.25	189	2.336	0.1584	1.0809	0.1321	1.1333	0.1323	3.0929	0.1761	2.1071	0.2514	-7403.129
power	1	0.25	0.25	190	2.6676	0.1652	1.0005	0.133	1.3946	0.1406	3.2758	0.1805	1.9898	0.2563	-7525.553
power	1	0.25	0.25	191	2.5595	0.1677	1.0075	0.1364	1.2134	0.1393	3.0083	0.1783	2.2744	0.2622	-7548.7796
power	1	0.25	0.25	192	2.5322	0.161	0.9685	0.1311	1.2254	0.1354	3.3972	0.1833	2.0179	0.2528	-7451.4845
power	1	0.25	0.25	193	2.6607	0.1669	0.9471	0.1307	1.2142	0.1363	3.3398	0.1849	2.1095	0.2556	-7515.7961
power	1	0.25	0.25	194	2.4429	0.1627	0.9923	0.1328	1.1952	0.1366	3.1826	0.1827	2.2972	0.2564	-7557.2147
power	1	0.25	0.25	195	2.6142	0.1708	1.0988	0.1359	1.2095	0.1395	3.4686	0.1904	2.1984	0.2629	-7651.1471
power	1	0.25	0.25	196	2.2655	0.1629	0.858	0.1343	0.9926	0.1361	3.0948	0.1844	2.5216	0.2636	-7489.8451
power	1	0.25	0.25	197	2.4758	0.1647	0.9698	0.1332	1.2477	0.1395	3.3227	0.1875	2.1752	0.2612	-7530.4144
power	1	0.25	0.25	198	2.4258	0.1577	1.2487	0.1332	1.4018	0.1366	3.2682	0.1788	1.8001	0.2509	-7454.8426
power	1	0.25	0.25	199	2.3203	0.1629	0.825	0.1297	0.9115	0.1322	3.3423	0.1885	2.5601	0.2563	-7530.1111
power	1	0.25	0.25	200	2.6405	0.1643	1.0302	0.1314	1.1992	0.1331	3.125	0.1781	1.9781	0.2526	-7412.6266
power	1	0.25	0.25	201	2.6232	0.1645	0.9708	0.13	1.0729	0.133	3.1799	0.1788	2.1891	0.2517	-7474.341
power	1	0.25	0.25	202	2.6093	0.1622	0.9681	0.1267	1.2494	0.1332	3.32	0.1793	1.9158	0.2474	-7398.6906
power	1	0.25	0.25	203	2.4926	0.1631	1.0393	0.1348	1.1402	0.1343	2.9674	0.1746	2.0972	0.257	-7394.7941
power	1	0.25	0.25	204	2.2092	0.1558	0.8471	0.1281	1.0659	0.1325	2.8594	0.1719	2.4058	0.2503	-7374.9705
power	1	0.25	0.25	205	2.3263	0.1564	1.1391	0.1341	1.1746	0.1343	3.1414	0.1779	2.0491	0.2528	-7417.0251
power	1	0.25	0.25	206	2.6624	0.1591	1.2567	0.1293	1.4245	0.1321	3.3936	0.1769	1.4786	0.243	-7352.0803
power	1	0.25	0.25	207	2.4287	0.159	1.0596	0.1299	1.2306	0.1336	2.9977	0.1744	2.0711	0.2496	-7415.0164
power	1	0.25	0.25	208	2.5775	0.1616	1.0419	0.1308	1.2691	0.1352	3.0008	0.1732	2.0008	0.251	-7417.5014
power	1	0.25	0.25	209	2.6393	0.1643	1.1039	0.1318	1.4881	0.141	3.1957	0.1773	1.8174	0.2544	-7476.1825
power	1	0.25	0.25	210	2.4869	0.1604	0.9083	0.128	1.0728	0.1314	3.1182	0.1772	2.2293	0.2488	-7423.4468
power	1	0.25	0.25	211	2.4695	0.1605	0.9157	0.1297	1.2504	0.1342	2.9676	0.1741	2.1366	0.2514	-7402.9721
power	1	0.25	0.25	212	2.6445	0.1647	1.1551	0.1331	1.3056	0.1362	3.3832	0.1809	1.8115	0.2534	-7464.8364
power	1	0.25	0.25	213	2.5291	0.1625	1.175	0.1346	1.1275	0.1338	3.2171	0.1791	2.0216	0.254	-7465.5282
power	1	0.25	0.25	214	2.4384	0.1614	0.9156	0.1318	1.4127	0.1395	3.4804	0.1872	2.0441	0.2565	-7509.9451
power	1	0.25	0.25	215	2.5533	0.1614	1.0598	0.1302	1.3224	0.1353	3.0609	0.1742	1.9409	0.2501	-7416.4863
power	1	0.25	0.25	216	2.5511	0.1625	1.2637	0.1365	1.248	0.1357	2.9172	0.174	1.9587	0.2558	-7452.1365
power	1	0.25	0.25	217	2.7501	0.1672	1.2087	0.1333	1.3828	0.137	3.2978	0.1793	1.7057	0.254	-7462.013
power	1	0.25	0.25	218	2.3967	0.1638	0.8949	0.1334	1.0989	0.1363	3.1362	0.1804	2.3868	0.2589	-7508.8882
power	1	0.25	0.25	219	2.4482	0.1615	1.1125	0.1331	1.2395	0.1352	3.1699	0.1782	1.9942	0.254	-7436.9108
power	1	0.25	0.25	220	2.4897	0.1644	1.0838	0.135	1.1619	0.1356	2.8529	0.1739	2.239	0.2576	-7485.9423
power	1	0.25	0.25	221	2.385	0.1611	0.946	0.1321	1.2337	0.136	2.8351	0.1712	2.2235	0.2551	-7413.1277
power	1	0.25	0.25	222	2.394	0.1584	0.9625	0.1322	1.2981	0.1371	2.9694	0.1737	2.0668	0.2547	-7379.3754
power	1	0.25	0.25	223	2.7101	0.1679	1.0527	0.1329	1.239	0.1377	3.002	0.1771	2.0754	0.2575	-7490.9909
power	1	0.25	0.25	224	2.1584	0.156	0.819	0.1288	0.9074	0.1305	2.759	0.1713	2.5009	0.2524	-7319.4397
power	1	0.25	0.25	225	2.6125	0.1621	1.3752	0.1357	1.3439	0.1356	3.5563	0.185	1.6325	0.2524	-7491.1782
power	1	0.25	0.25	226	2.1427	0.1546	0.9937	0.1309	1.1489	0.1357	3.2139	0.1811	2.2235	0.2539	-7418.2941
power	1	0.25	0.25	227	2.3422	0.1586	0.9126	0.1309	1.1422	0.1354	3.334	0.1845	2.2486	0.2543	-7474.9653
power	1	0.25	0.25	228	2.1541	0.1545	0.8944	0.1287	1.1757	0.1353	3.0889	0.1789	2.2308	0.253	-7364.971
power	1	0.25	0.25	229	2.176	0.1556	0.8085	0.1258	1.0244	0.1291	3.1784	0.1803	2.4721	0.2467	-7443.0232
power	1	0.25	0.25	230	2.2584	0.1592	0.77	0.1277	1.0461	0.1316	3.0226	0.1757	2.4198	0.2513	-7389.1656
power	1	0.25	0.25	231	2.6891	0.1637	1.0202	0.1299	1.2521	0.1347	3.701	0.1911	1.8583	0.2515	-7486.6493
power	1	0.25	0.25	232	2.4079	0.1574	1.1525	0.1336	1.2204	0.1351	2.9239	0.1735	2.0424	0.2526	-7410.4252
power	1	0.25	0.25	233	2.3916	0.1586	1.1431	0.1304	1.145	0.1329	3.2261	0.1797	1.9841	0.2506	-7400.7603
power	1	0.25	0.25	234	2.5275	0.1585	1.159	0.1341	1.4903	0.1399	3.283	0.1782	1.7005	0.2537	-7417.7301
power	1	0.25	0.25	235	2.3022	0.1569	0.9345	0.1276	1.0419	0.1293	3.1136	0.1766	2.2594	0.2467	-7392.1581
power	1	0.25	0.25	236	2.8779	0.1709	1.0188	0.1332	1.1996	0.1349	2.9386	0.1725	2.034	0.2548	-7459.0688
power	1	0.25	0.25	237	2.1698	0.158	0.7358	0.1279	0.8701	0.1299	2.9984	0.178	2.6037	0.253	-7388.2031
power	1	0.25	0.25	238	2.2193	0.1571	0.8529	0.1299	0.9955	0.1334	2.8769	0.1746	2.4379	0.2544	-7375.4689
power	1	0.25	0.25	239	2.4113	0.1559	1.011	0.13	1.3218	0.1354	3.0997	0.1748	1.9296	0.2493	-7357.0455
power	1	0.25	0.25	240	2.1555	0.1596	0.7662	0.1324	0.9527	0.1346	2.8439	0.1766	2.6137	0.2607	-7406.0749
power	1	0.25	0.25	241	2.3995	0.1581	1.0637	0.1313	1.3806	0.1374	3.4169	0.184	1.9488	0.2521	-7483.0726
power	1	0.25	0.25	242	2.4261	0.16	0.8117	0.1278	1.1281	0.1325	3.2156	0.1803	2.2164	0.2508	-7397.7837
power	1	0.25	0.25	243	2.4972	0.1587	1.1298	0.1303	1.3576	0.1339	3.3786	0.1809	1.768	0.2484	-7406.9933
power	1	0.25	0.25	244	2.5243	0.1627	1.1628	0.1338	1.483	0.1414	3.4538	0.1864	1.737	0.2584	-7475.9875
power	1	0.25	0.25	245	2.4285	0.1591	1.0277	0.1301	1.2527	0.1339	3.0279	0.1737	1.9766	0.2505	-7355.5543
power	1	0.25	0.25	246	2.3733	0.1535	1.0618	0.1278	1.173	0.1311	3.1867	0.1741	1.8874	0.2442	-7299.386
power	1	0.25	0.25	247	2.4524	0.1616	1.0256	0.1314	1.128	0.1338	3.2737	0.1804	2.072	0.2532	-7424.3439
power	1	0.25	0.25	248	2.4584	0.1631	0.9862	0.1344	1.2528	0.1398	3.2671	0.1839	2.1295	0.2608	-7495.0427
power	1	0.25	0.25	249	2.4051	0.164	0.7046	0.1269	0.8839	0.1301	2.8535	0.1755	2.7837	0.2514	-7522.3235
power	1	0.25	0.25	250	2.3891	0.1552	1.0355	0.1277	1.1173	0.1299	3.1148	0.1757	2.0504	0.2447	-7358.6977
power	1	0.25	0.25	251	2.6283	0.1615	1.2301	0.1316	1.3508	0.1342	3.4286	0.1799	1.6627	0.2483	-7427.4724
power	1	0.25	0.25	252	2.7874	0.1668	1.1389	0.1331	1.4475	0.138	3.4321	0.1827	1.7283	0.2536	-7509.4718
power	1	0.25	0.25	253	2.3427	0.1598	0.9251	0.1306	1.1543	0.1357	3.2569	0.1822	2.1574	0.2556	-7411.4424
power	1	0.25	0.25	254	2.5746	0.1627	1.1	0.1314	1.2071	0.1332	3.2071	0.18	1.9966	0.2514	-7460.6612
power	1	0.25	0.25	255	2.3455	0.1567	1.1194	0.1335	1.1295	0.1355	3.0468	0.1756	2.151	0.2532	-7438.4567
power	1	0.25	0.25	256	2.2188	0.155	1.0807	0.1306	1.0939	0.132	3.1445	0.1791	2.1344	0.2508	-7382.6987
power	1	0.25	0.25	257	2.2415	0.1579	0.9438	0.1321	1.0764	0.1345	3.158	0.1804	2.311	0.2556	-7437.3747
power	1	0.25	0.25	258	2.2232	0.1565	0.7961	0.1262	0.9211	0.1288	3.0328	0.1783	2.5048	0.2484	-7396.1204
power	1	0.25	0.25	259	2.7962	0.165	1.3262	0.1366	1.4247	0.1378	3.2229	0.1787	1.6551	0.2544	-7493.6793
power	1	0.25	0.25	260	2.475	0.159	1.0753	0.1296	1.4349	0.1351	3.2448	0.1759	1.7665	0.2481	-7376.5371
power	1	0.25	0.25	261	2.3951	0.1618	1.0993	0.1355	1.2076	0.1382	3.3509	0.1863	2.1113	0.26	-7516.4775
power	1	0.25	0.25	262	2.1001	0.1537	0.8702	0.127	0.9118	0.1275	2.7273	0.169	2.4863	0.247	-7311.5716
power	1	0.25	0.25	263	2.4302	0.1646	0.8562	0.1317	1.0474	0.134	2.8149	0.174	2.4919	0.2569	-7473.8407
power	1	0.25	0.25	264	2.4107	0.1571	1.0636	0.1306	1.2858	0.134	3.0462	0.1744	2.0227	0.2487	-7414.6069
power	1	0.25	0.25	265	2.3145	0.1594	0.8728	0.1317	1.2293	0.1369	3.0665	0.1807	2.2619	0.2578	-7435.5581
power	1	0.25	0.25	266	2.1402	0.1556	0.993	0.135	1.1995	0.138	3.1369	0.181	2.2728	0.259	-7452.7226
power	1	0.25	0.25	267	2.8555	0.1712	0.9988	0.1312	1.0769	0.1322	3.2056	0.1794	2.0218	0.2537	-7443.604
power	1	0.25	0.25	268	2.421	0.1576	1.0564	0.1317	1.2742	0.1365	3.2171	0.1781	1.9757	0.252	-7417.3718
power	1	0.25	0.25	269	2.5225	0.1631	0.9173	0.129	1.2338	0.1343	2.9762	0.1738	2.1455	0.2515	-7418.3604
power	1	0.25	0.25	270	2.4723	0.1577	1.1587	0.1292	1.2461	0.133	3.6675	0.1891	1.8588	0.247	-7484.6532
power	1	0.25	0.25	271	2.3519	0.1583	1.0628	0.1319	1.1276	0.1331	3.2816	0.1828	2.0623	0.2534	-7409.3382
power	1	0.25	0.25	272	2.262	0.1565	0.9865	0.1302	1.1915	0.1342	3.3937	0.186	2.0957	0.253	-7422.2003
power	1	0.25	0.25	273	2.7353	0.1617	1.2804	0.1304	1.4108	0.1338	3.5126	0.1807	1.5269	0.2452	-7433.8359
power	1	0.25	0.25	274	2.616	0.1619	1.21	0.1315	1.3371	0.1345	3.2883	0.179	1.7475	0.2496	-7433.5225
power	1	0.25	0.25	275	2.6196	0.1657	1.1332	0.1346	1.2508	0.1371	2.9697	0.1764	2.1023	0.2568	-7517.9613
power	1	0.25	0.25	276	2.6681	0.1595	1.2024	0.1291	1.4682	0.1364	3.1972	0.1728	1.5558	0.2457	-7353.2214
power	1	0.25	0.25	277	2.4658	0.1567	1.0804	0.1281	1.082	0.1278	2.9024	0.1669	2.046	0.2417	-7332.3538
power	1	0.25	0.25	278	2.6542	0.1686	1.055	0.1368	1.1196	0.136	3.158	0.1827	2.1769	0.2614	-7526.8882
power	1	0.25	0.25	279	2.4478	0.1623	0.9733	0.1301	1.0853	0.133	2.8534	0.1702	2.1702	0.2524	-7350.5685
power	1	0.25	0.25	280	2.5976	0.158	1.2684	0.1301	1.3468	0.1319	3.4038	0.1787	1.5957	0.2439	-7385.8942
power	1	0.25	0.25	281	2.1179	0.1561	0.8825	0.1294	0.9841	0.1327	3.0484	0.1794	2.4067	0.2548	-7374.056
power	1	0.25	0.25	282	2.5753	0.1641	0.9641	0.1315	1.1482	0.1324	3.2569	0.1805	2.1566	0.2518	-7487.1147
power	1	0.25	0.25	283	2.106	0.1583	0.6938	0.1285	0.9258	0.1338	2.6698	0.1705	2.6691	0.2569	-7343.6818
power	1	0.25	0.25	284	2.7767	0.1723	0.9763	0.1341	1.255	0.1393	3.1079	0.1786	2.0302	0.2616	-7474.2288
power	1	0.25	0.25	285	2.4937	0.1576	1.1925	0.1309	1.3256	0.1336	3.2287	0.1757	1.7068	0.2476	-7348.4094
power	1	0.25	0.25	286	2.5031	0.1593	1.0973	0.1301	1.1751	0.1332	3.2683	0.1783	1.9413	0.2489	-7405.0403
power	1	0.25	0.25	287	2.62	0.1616	1.2304	0.1342	1.2776	0.1345	3.3022	0.1792	1.7756	0.2516	-7439.5274
power	1	0.25	0.25	288	2.6791	0.1685	1.0089	0.1352	1.2404	0.1381	3.117	0.1789	2.1537	0.2593	-7538.9471
power	1	0.25	0.25	289	2.3087	0.157	0.8729	0.1292	1.1399	0.1339	2.7733	0.1693	2.271	0.2513	-7337.1657
power	1	0.25	0.25	290	2.4201	0.1567	0.9626	0.1272	1.3146	0.1328	3.2599	0.1769	1.9084	0.2457	-7355.006
power	1	0.25	0.25	291	2.2893	0.1549	0.9495	0.1283	1.1348	0.1313	3.3222	0.18	2.0407	0.248	-7337.5729
power	1	0.25	0.25	292	2.5803	0.1606	1.2115	0.1314	1.3111	0.135	3.4192	0.1818	1.7428	0.2498	-7439.2381
power	1	0.25	0.25	293	2.5222	0.1618	1.1546	0.134	1.1317	0.1332	3.1826	0.1797	2.0728	0.2531	-7481.6873
power	1	0.25	0.25	294	2.2818	0.1548	0.8639	0.1262	1.2573	0.1357	3.0621	0.1748	2.0974	0.2491	-7326.2928
power	1	0.25	0.25	295	2.6577	0.1646	1.2155	0.1347	1.3446	0.138	3.193	0.1799	1.8561	0.2559	-7497.7807
power	1	0.25	0.25	296	2.1594	0.1603	0.7284	0.1303	0.9546	0.1347	2.7222	0.1747	2.9369	0.257	-7564.857
power	1	0.25	0.25	297	2.5531	0.1597	0.9848	0.1269	1.2746	0.1328	3.1271	0.1739	1.9766	0.2449	-7399.9681
power	1	0.25	0.25	298	2.6341	0.1574	1.3527	0.1322	1.4269	0.1317	3.3711	0.1757	1.4658	0.2429	-7375.389
power	1	0.25	0.25	299	2.4869	0.1563	1.0982	0.1292	1.3992	0.1337	2.9638	0.1703	1.7667	0.246	-7311.6442
power	1	0.25	0.25	300	2.7338	0.1672	1.3648	0.1389	1.4753	0.1404	3.4058	0.1825	1.5872	0.2592	-7512.7514
power	1	0.25	0.25	301	2.5564	0.1587	0.9443	0.125	1.0966	0.1283	3.2043	0.1784	2.0917	0.2424	-7398.2559
power	1	0.25	0.25	302	2.56	0.1644	1.0677	0.1313	1.017	0.1317	3.2706	0.1827	2.0777	0.2538	-7425.1711
power	1	0.25	0.25	303	2.6621	0.1608	1.0713	0.1256	1.3462	0.131	3.3794	0.1779	1.7168	0.2415	-7385.3529
power	1	0.25	0.25	304	2.7285	0.1653	1.2678	0.1348	1.4071	0.1382	3.1532	0.1764	1.7679	0.2537	-7499.3914
power	1	0.25	0.25	305	2.4145	0.1635	0.9724	0.1319	1.0833	0.1359	3.1223	0.181	2.3511	0.2572	-7516.1728
power	1	0.25	0.25	306	2.3705	0.16	1.0159	0.1293	1.2209	0.1356	3.3953	0.1863	2.1869	0.2521	-7535.0686
power	1	0.25	0.25	307	2.2183	0.1602	0.7553	0.1286	0.8996	0.1312	2.8371	0.1764	2.6454	0.2554	-7414.0158
power	1	0.25	0.25	308	2.3566	0.1561	0.8928	0.1248	1.2364	0.1322	3.6072	0.187	2.0211	0.245	-7417.4536
power	1	0.25	0.25	309	2.2489	0.1557	0.9681	0.1301	1.1559	0.131	3.1898	0.1791	2.1447	0.2496	-7383.6514
power	1	0.25	0.25	310	2.3946	0.1591	1.0056	0.1317	1.3045	0.1368	3.4641	0.1878	1.9688	0.2553	-7447.1611
power	1	0.25	0.25	311	2.9443	0.1688	1.3466	0.138	1.4888	0.1395	3.4063	0.1824	1.5174	0.2569	-7519.8613
power	1	0.25	0.25	312	2.6959	0.1587	1.2388	0.1314	1.6171	0.137	3.7816	0.1877	1.3814	0.2468	-7450.7554
power	1	0.25	0.25	313	2.6227	0.1682	0.9872	0.1316	1.2807	0.1387	3.0265	0.1788	2.0941	0.2589	-7473.9052
power	1	0.25	0.25	314	2.3899	0.1587	0.9916	0.129	1.0815	0.1316	3.0865	0.1764	2.2274	0.2488	-7431.7934
power	1	0.25	0.25	315	2.4483	0.1607	1.0364	0.1312	1.0839	0.133	3.0929	0.1767	2.1308	0.2523	-7407.5086
power	1	0.25	0.25	316	2.2726	0.1549	0.984	0.1289	1.1414	0.1326	3.3177	0.1838	2.2049	0.249	-7457.1063
power	1	0.25	0.25	317	2.3889	0.1583	0.9691	0.1303	1.1824	0.1347	3.1357	0.1775	2.0744	0.2524	-7376.2253
power	1	0.25	0.25	318	2.7344	0.1663	1.2267	0.1347	1.3947	0.1372	3.2821	0.1791	1.7435	0.2542	-7491.4478
power	1	0.25	0.25	319	2.211	0.1572	0.8152	0.1286	1.0771	0.1327	2.8234	0.171	2.5017	0.251	-7418.6416
power	1	0.25	0.25	320	2.5459	0.1597	1.0653	0.1299	1.32	0.1347	2.9515	0.1698	1.8948	0.2482	-7360.9749
power	1	0.25	0.25	321	2.708	0.1616	1.3766	0.1323	1.3484	0.1308	3.1414	0.1709	1.5777	0.2435	-7392.4552
power	1	0.25	0.25	322	2.641	0.1634	1.2133	0.1346	1.3492	0.1359	3.0754	0.1745	1.8622	0.2525	-7471.6027
power	1	0.25	0.25	323	2.5483	0.1611	1.0711	0.1297	1.2284	0.1323	3.16	0.176	1.9654	0.2479	-7419.6071
power	1	0.25	0.25	324	2.8682	0.1651	1.084	0.1296	1.2939	0.132	3.4369	0.1806	1.742	0.246	-7450.2546
power	1	0.25	0.25	325	2.7891	0.1671	1.1749	0.1362	1.3863	0.1388	3.4437	0.1848	1.7439	0.2578	-7514.0594
power	1	0.25	0.25	326	2.7206	0.1653	1.0806	0.131	1.4634	0.1392	3.3382	0.1801	1.8209	0.2521	-7510.2554
power	1	0.25	0.25	327	2.5898	0.1613	1.0074	0.1305	1.1679	0.1312	3.1035	0.1752	2.0444	0.2485	-7413.8652
power	1	0.25	0.25	328	2.417	0.162	1.007	0.1333	1.1972	0.1382	3.3644	0.1847	2.1191	0.2584	-7484.8909
power	1	0.25	0.25	329	2.516	0.1605	0.9857	0.1282	1.2191	0.1319	3.1615	0.1769	2.0809	0.2467	-7442.6149
power	1	0.25	0.25	330	2.7218	0.166	1.1194	0.1326	1.1566	0.1321	3.3508	0.1821	1.8641	0.2525	-7431.1988
power	1	0.25	0.25	331	2.4863	0.1627	0.8476	0.1274	1.1563	0.1341	3.1939	0.1812	2.2019	0.2523	-7428.4909
power	1	0.25	0.25	332	2.5804	0.1637	1.1035	0.1326	1.3668	0.1363	3.5978	0.1887	1.8093	0.2543	-7493.2105
power	1	0.25	0.25	333	2.5934	0.1594	1.2381	0.1315	1.4056	0.1334	3.2261	0.175	1.6854	0.246	-7414.8063
power	1	0.25	0.25	334	2.3626	0.1558	1.0524	0.1291	1.0714	0.1302	3.2132	0.1793	2.0381	0.2478	-7352.6609
power	1	0.25	0.25	335	2.5948	0.1647	0.9568	0.1295	1.2061	0.1333	3.2013	0.1795	2.1292	0.251	-7483.3702
power	1	0.25	0.25	336	2.4078	0.1616	0.8345	0.1286	1.1058	0.1321	2.9979	0.1755	2.3137	0.2514	-7410.259
power	1	0.25	0.25	337	2.455	0.1609	1.1768	0.1351	1.4162	0.1399	3.2557	0.1805	1.943	0.2561	-7524.2578
power	1	0.25	0.25	338	2.5809	0.1662	1.054	0.1348	1.2768	0.1394	2.9618	0.1758	2.0385	0.2606	-7442.0396
power	1	0.25	0.25	339	2.5482	0.1642	0.9875	0.1318	1.17	0.1361	3.4169	0.1852	2.0893	0.2558	-7490.8356
power	1	0.25	0.25	340	2.4982	0.1568	1.0701	0.1296	1.4052	0.1373	3.3092	0.1793	1.8822	0.2479	-7457.2301
power	1	0.25	0.25	341	2.2741	0.1588	0.8493	0.128	1.0642	0.1332	3.0499	0.1782	2.4812	0.2512	-7482.8229
power	1	0.25	0.25	342	2.4555	0.1644	0.8102	0.1297	1.1239	0.1347	2.8536	0.1737	2.3876	0.2554	-7433.2855
power	1	0.25	0.25	343	2.5639	0.1629	1.0212	0.1334	1.0095	0.1323	3.4451	0.186	2.1146	0.2548	-7462.2936
power	1	0.25	0.25	344	2.5857	0.1598	1.1346	0.1318	1.3003	0.133	3.3645	0.1799	1.7803	0.2485	-7413.8937
power	1	0.25	0.25	345	2.7776	0.1592	1.2269	0.1284	1.4835	0.1334	3.3956	0.1757	1.4445	0.2412	-7371.5337
power	1	0.25	0.25	346	2.2521	0.1569	1.015	0.1326	1.1703	0.1328	3.1269	0.1783	2.1674	0.2527	-7412.7653
power	1	0.25	0.25	347	2.7171	0.168	1.0388	0.134	1.1225	0.1336	3.5719	0.1892	1.9391	0.2572	-7472.3171
power	1	0.25	0.25	348	2.491	0.1638	0.9119	0.1311	1.2002	0.1359	3.2671	0.182	2.1778	0.2556	-7478.538
power	1	0.25	0.25	349	2.3779	0.1624	0.9727	0.1338	1.2129	0.1376	3.0415	0.1782	2.2339	0.259	-7468.5571
power	1	0.25	0.25	350	2.5322	0.1632	1.1185	0.1339	1.1511	0.1338	2.7902	0.1705	2.1228	0.2541	-7419.183
power	1	0.25	0.25	351	2.2842	0.1569	1.082	0.132	1.17	0.1333	3.1709	0.1779	2.016	0.2523	-7363.5775
power	1	0.25	0.25	352	2.5444	0.1646	1.0086	0.134	1.3008	0.138	3.4963	0.1883	1.9493	0.2592	-7481.1077
power	1	0.25	0.25	353	2.4589	0.1627	0.8244	0.1301	1.0931	0.1363	3.0378	0.1779	2.3917	0.2558	-7471.9015
power	1	0.25	0.25	354	2.4667	0.1585	1.1768	0.1328	1.1685	0.1315	3.1682	0.175	1.9019	0.2488	-7380.1208
power	1	0.25	0.25	355	2.5441	0.1632	1.0624	0.1349	1.256	0.1373	3.1469	0.1776	2.0778	0.2562	-7494.4052
power	1	0.25	0.25	356	2.3509	0.161	0.9594	0.1338	1.2543	0.1395	3.3306	0.1859	2.2293	0.2597	-7530.9344
power	1	0.25	0.25	357	2.481	0.1592	1.3091	0.1365	1.1817	0.1322	3.2625	0.1803	1.8835	0.2522	-7454.8267
power	1	0.25	0.25	358	2.5672	0.1666	0.8791	0.1314	1.1536	0.1373	3.0475	0.1804	2.3308	0.2586	-7512.8561
power	1	0.25	0.25	359	2.3018	0.1554	0.9629	0.13	1.2284	0.1345	2.9525	0.1731	2.0906	0.251	-7337.8314
power	1	0.25	0.25	360	2.3515	0.1561	1.003	0.1262	1.2424	0.1308	2.9548	0.1713	2.0516	0.244	-7350.9727
power	1	0.25	0.25	361	2.4116	0.1608	0.8626	0.1303	1.2123	0.1362	3.0364	0.1776	2.3416	0.2538	-7493.6447
power	1	0.25	0.25	362	2.7699	0.1696	1.1052	0.1351	1.2818	0.1371	3.5284	0.1884	1.9224	0.2584	-7564.5668
power	1	0.25	0.25	363	2.2629	0.1533	0.9958	0.128	1.1252	0.1309	3.1036	0.1756	2.1363	0.246	-7363.0868
power	1	0.25	0.25	364	2.3401	0.1583	0.9834	0.1314	1.1116	0.1342	2.7945	0.17	2.2861	0.2523	-7398.7206
power	1	0.25	0.25	365	2.3291	0.1538	1.0201	0.1254	1.2203	0.1308	3.1913	0.1765	2.1366	0.241	-7450.9336
power	1	0.25	0.25	366	2.5415	0.1625	0.9955	0.1319	1.1922	0.1342	3.2254	0.1797	2.0092	0.2539	-7410.3663
power	1	0.25	0.25	367	2.3914	0.1557	1.0263	0.1281	1.0814	0.1297	3.3225	0.18	1.9968	0.2459	-7349.423
power	1	0.25	0.25	368	2.4545	0.1596	1.1325	0.132	1.3026	0.1348	3.2556	0.1813	1.935	0.2519	-7454.5342
power	1	0.25	0.25	369	2.4201	0.1613	0.9969	0.1317	1.2928	0.1381	3.4388	0.1871	2.0929	0.256	-7518.749
power	1	0.25	0.25	370	2.1286	0.1534	0.8724	0.1276	1.0514	0.1315	2.9745	0.175	2.332	0.2494	-7336.4634
power	1	0.25	0.25	371	2.7003	0.1689	1.1263	0.1353	1.1855	0.1382	3.3831	0.1846	1.9829	0.2599	-7524.0478
power	1	0.25	0.25	372	2.6474	0.1624	1.0971	0.1293	1.3099	0.1344	3.2089	0.1765	1.8793	0.2477	-7446.5417
power	1	0.25	0.25	373	2.4306	0.1578	0.9845	0.1294	1.0826	0.1297	3.058	0.1742	2.1703	0.2467	-7396.7158
power	1	0.25	0.25	374	2.4056	0.1565	1.061	0.1301	1.3129	0.1348	3.5093	0.1842	1.8088	0.2497	-7385.3237
power	1	0.25	0.25	375	2.4371	0.1597	1.0305	0.1313	1.186	0.1354	3.3098	0.1825	2.0866	0.2533	-7464.1223
power	1	0.25	0.25	376	2.6295	0.1619	0.9554	0.1265	1.2438	0.132	2.9036	0.1696	2.072	0.2448	-7403.5305
power	1	0.25	0.25	377	2.6218	0.1655	0.9948	0.132	1.2838	0.1382	3.2462	0.1801	2.017	0.2561	-7478.0683
power	1	0.25	0.25	378	2.5034	0.1644	0.9963	0.133	1.1196	0.1346	3.2338	0.1815	2.1353	0.2569	-7453.0352
power	1	0.25	0.25	379	2.4165	0.1627	0.8937	0.1318	1.1413	0.1337	3.4412	0.1892	2.2552	0.2564	-7511.3497
power	1	0.25	0.25	380	2.1393	0.1515	0.9564	0.1256	1.0093	0.1285	2.9061	0.1718	2.3295	0.2434	-7342.4198
power	1	0.25	0.25	381	2.3588	0.1602	0.8854	0.1333	1.0869	0.1366	3.2204	0.1851	2.3735	0.2592	-7499.314
power	1	0.25	0.25	382	2.3802	0.1624	0.9959	0.1341	1.1201	0.1352	2.9869	0.1754	2.2682	0.2572	-7451.1461
power	1	0.25	0.25	383	2.4808	0.1574	1.0497	0.1289	1.196	0.1307	3.1694	0.1768	1.938	0.2462	-7362.4794
power	1	0.25	0.25	384	2.4124	0.1563	0.8958	0.1257	1.271	0.1314	3.1409	0.1748	1.9517	0.2449	-7304.5327
power	1	0.25	0.25	385	2.701	0.1589	1.1373	0.1274	1.3509	0.1305	3.2185	0.1748	1.721	0.2406	-7395.8701
power	1	0.25	0.25	386	2.2683	0.1565	0.9745	0.1309	1.1316	0.1332	3.397	0.1842	2.143	0.2521	-7424.4604
power	1	0.25	0.25	387	2.5051	0.1666	0.9632	0.1334	1.1054	0.1374	3.3757	0.1885	2.3509	0.2602	-7597.1461
power	1	0.25	0.25	388	2.9674	0.1683	1.4001	0.1365	1.365	0.1363	3.356	0.1797	1.4904	0.2534	-7468.0933
power	1	0.25	0.25	389	2.5227	0.1607	1.1536	0.1327	1.2767	0.1354	3.3422	0.1806	1.8336	0.2524	-7425.3838
power	1	0.25	0.25	390	2.4532	0.1626	0.9419	0.1317	1.0719	0.1352	3.6104	0.1925	2.1884	0.2571	-7505.4184
power	1	0.25	0.25	391	2.4234	0.1564	1.1658	0.1312	1.2861	0.1334	3.2144	0.1762	1.762	0.2486	-7333.1439
power	1	0.25	0.25	392	2.5088	0.1566	0.9577	0.1253	1.3966	0.134	3.119	0.1729	1.8481	0.2433	-7338.7549
power	1	0.25	0.25	393	2.618	0.1651	1.0064	0.1314	1.0058	0.1328	2.9931	0.1749	2.2523	0.2528	-7458.897
power	1	0.25	0.25	394	2.1769	0.1533	0.9991	0.1313	1.2362	0.1364	3.1436	0.1783	2.1349	0.2527	-7394.2557
power	1	0.25	0.25	395	2.2422	0.1535	0.8953	0.1266	1.0322	0.1284	3.1001	0.1773	2.2597	0.2453	-7350.9424
power	1	0.25	0.25	396	2.3311	0.1585	1.1357	0.1349	1.1793	0.1356	3.2492	0.184	2.1066	0.2568	-7478.6578
power	1	0.25	0.25	397	2.6267	0.1632	1.1721	0.1323	1.3363	0.1365	3.062	0.175	1.8389	0.2525	-7426.802
power	1	0.25	0.25	398	2.4662	0.1637	1.0155	0.1336	1.308	0.1382	2.8275	0.173	2.1314	0.2583	-7435.0323
power	1	0.25	0.25	399	2.5504	0.164	1.0581	0.1325	1.1251	0.1334	3.3181	0.1823	1.9975	0.2548	-7425.0395
power	1	0.25	0.25	400	2.8736	0.1675	1.2096	0.133	1.5061	0.1402	3.5891	0.1861	1.5459	0.2544	-7504.7516
power	1	0.25	0.25	401	2.5513	0.158	1.305	0.1331	1.5133	0.1367	3.3631	0.1773	1.5234	0.2484	-7403.0746
power	1	0.25	0.25	402	2.5418	0.1626	1.1171	0.1345	1.5115	0.1418	3.375	0.183	1.7875	0.258	-7486.0109
power	1	0.25	0.25	403	2.4342	0.1625	0.8219	0.1303	0.927	0.1313	2.9538	0.1761	2.4626	0.2541	-7420.9205
power	1	0.25	0.25	404	2.4688	0.1587	1.2643	0.1334	1.383	0.1369	3.0585	0.1737	1.7736	0.2517	-7401.4366
power	1	0.25	0.25	405	2.4614	0.1545	0.8737	0.1214	1.0177	0.1242	3.0962	0.1698	2.0005	0.2356	-7219.0197
power	1	0.25	0.25	406	2.6212	0.1649	0.8629	0.1291	1.1651	0.1327	3.0136	0.174	2.1806	0.251	-7420.4287
power	1	0.25	0.25	407	2.1373	0.1553	0.5456	0.1207	0.7563	0.1255	2.937	0.1762	2.9027	0.2438	-7419.4225
power	1	0.25	0.25	408	2.5278	0.1614	0.9701	0.1285	1.1737	0.1352	3.1338	0.1774	2.1179	0.2508	-7437.2628
power	1	0.25	0.25	409	2.7366	0.165	1.0523	0.1326	1.2747	0.1376	3.4235	0.1846	1.8673	0.2555	-7472.3491
power	1	0.25	0.25	410	2.4455	0.159	1.1117	0.1313	1.2531	0.1327	3.2142	0.1781	1.9702	0.249	-7435.8944
power	1	0.25	0.25	411	2.6417	0.161	1.1508	0.1312	1.3867	0.137	3.3561	0.1794	1.6943	0.2504	-7414.6884
power	1	0.25	0.25	412	2.4804	0.1573	1.1418	0.1302	1.4777	0.1366	3.5119	0.1821	1.6795	0.2478	-7427.6755
power	1	0.25	0.25	413	2.4655	0.1621	1.0272	0.132	1.2962	0.1382	3.1386	0.179	2.0685	0.256	-7466.781
power	1	0.25	0.25	414	2.6165	0.1644	1.036	0.1326	1.0874	0.1318	3.1099	0.1778	2.0848	0.2532	-7426.3899
power	1	0.25	0.25	415	2.5512	0.1575	1.144	0.1293	1.3074	0.1327	3.6349	0.1859	1.7127	0.2456	-7424.7739
power	1	0.25	0.25	416	2.3261	0.1539	0.941	0.1263	1.2531	0.132	3.3562	0.1816	2.0252	0.245	-7390.6454
power	1	0.25	0.25	417	2.2528	0.1585	0.7248	0.1271	0.9525	0.1324	3.4529	0.189	2.4874	0.2532	-7459.3051
power	1	0.25	0.25	418	2.2504	0.1537	1.0781	0.1303	1.3576	0.1346	3.0396	0.1731	1.9542	0.2483	-7359.9268
power	1	0.25	0.25	419	2.1329	0.1597	0.9088	0.1346	1.1087	0.1379	3.1693	0.1835	2.4148	0.2626	-7472.9031
power	1	0.25	0.25	420	2.5736	0.1618	0.9952	0.1295	1.192	0.133	3.0902	0.1746	1.9946	0.2496	-7379.1176
power	1	0.25	0.25	421	2.0523	0.1529	0.7771	0.1268	1.0771	0.1333	2.6563	0.1681	2.5931	0.2496	-7377.3818
power	1	0.25	0.25	422	2.1538	0.1591	0.6815	0.1304	0.8431	0.1335	2.9006	0.178	2.758	0.259	-7424.9256
power	1	0.25	0.25	423	2.3275	0.1605	0.8355	0.129	1.0478	0.1316	2.803	0.1735	2.6584	0.2506	-7539.4616
power	1	0.25	0.25	424	2.7386	0.1618	1.1853	0.1321	1.2409	0.1319	3.5099	0.1822	1.7015	0.2472	-7430.8934
power	1	0.25	0.25	425	2.2918	0.1539	1.0734	0.1289	1.1379	0.1296	3.1341	0.1752	2.0106	0.2451	-7336.3137
power	1	0.25	0.25	426	2.3065	0.1607	0.8823	0.1314	1.2136	0.1382	3.0846	0.1797	2.3549	0.2576	-7494.4102
power	1	0.25	0.25	427	2.8071	0.1699	1.0593	0.1329	1.1613	0.1349	3.0438	0.1753	2.0273	0.2552	-7464.1971
power	1	0.25	0.25	428	2.4081	0.1588	0.9986	0.1275	1.2063	0.1312	3.1009	0.1738	2.0835	0.2456	-7403.1259
power	1	0.25	0.25	429	2.4284	0.1633	0.8862	0.1319	1.327	0.1387	3.3156	0.1848	2.1441	0.2586	-7489.2811
power	1	0.25	0.25	430	2.6601	0.166	1.1643	0.1362	1.3372	0.1403	3.5059	0.1899	1.9702	0.2598	-7610.7471
power	1	0.25	0.25	431	2.1547	0.1563	0.9009	0.1314	1.1327	0.1356	2.9001	0.1772	2.3855	0.2568	-7408.0504
power	1	0.25	0.25	432	2.3725	0.16	1.0098	0.1313	1.1241	0.134	3.0616	0.1767	2.1318	0.2541	-7386.4961
power	1	0.25	0.25	433	2.4627	0.1627	0.9621	0.1314	1.0561	0.1343	3.3014	0.1836	2.1998	0.2558	-7455.0047
power	1	0.25	0.25	434	2.6097	0.1671	0.9984	0.1335	1.1663	0.1364	3.1632	0.1805	2.0979	0.259	-7461.6037
power	1	0.25	0.25	435	2.4409	0.1593	1.0383	0.1304	1.014	0.1288	2.7474	0.1672	2.1181	0.2486	-7287.3059
power	1	0.25	0.25	436	2.4861	0.1651	0.8818	0.1302	1.1102	0.1356	3.1046	0.1808	2.2628	0.2575	-7445.385
power	1	0.25	0.25	437	2.6732	0.1601	1.2096	0.1324	1.5095	0.1379	3.3915	0.1774	1.5505	0.249	-7414.9252
power	1	0.25	0.25	438	2.8707	0.1643	1.0899	0.1285	1.3013	0.1308	3.5314	0.1811	1.6272	0.2439	-7401.6729
power	1	0.25	0.25	439	2.5546	0.1586	1.3156	0.1358	1.4043	0.1377	3.3179	0.1781	1.6111	0.2526	-7410.5332
power	1	0.25	0.25	440	2.3194	0.1582	0.9336	0.1313	1.2004	0.1337	3.0372	0.1769	2.1735	0.2535	-7390.577
power	1	0.25	0.25	441	2.1971	0.1557	1.0228	0.1337	1.133	0.1347	3.2573	0.1829	2.2112	0.2556	-7441.23
power	1	0.25	0.25	442	2.0719	0.1558	0.6806	0.1262	0.741	0.1278	2.9152	0.1776	2.8005	0.2515	-7388.4012
power	1	0.25	0.25	443	2.4466	0.1595	0.9849	0.1297	1.1662	0.1331	3.291	0.1825	2.0735	0.2512	-7425.2674
power	1	0.25	0.25	444	2.3272	0.1557	1.1326	0.1313	1.3014	0.134	3.3598	0.1811	1.8422	0.25	-7381.8772
power	1	0.25	0.25	445	2.6963	0.1667	1.06	0.1314	1.1276	0.1339	3.232	0.1823	2.0585	0.2542	-7484.3949
power	1	0.25	0.25	446	2.7129	0.1616	1.2952	0.1309	1.3031	0.1322	3.339	0.1771	1.5783	0.2457	-7383.8918
power	1	0.25	0.25	447	2.7773	0.1618	1.1894	0.1312	1.6506	0.139	3.3762	0.177	1.4335	0.2481	-7409.256
power	1	0.25	0.25	448	2.5745	0.1666	1.1295	0.1363	1.2347	0.1381	3.1608	0.1801	2.051	0.2601	-7509.2783
power	1	0.25	0.25	449	2.5258	0.1639	0.9863	0.1331	1.1376	0.1352	2.8819	0.1731	2.1504	0.2567	-7392.8524
power	1	0.25	0.25	450	2.139	0.1551	0.9301	0.1296	1.0164	0.1306	3.0964	0.1789	2.3117	0.2517	-7364.3658
power	1	0.25	0.25	451	2.6627	0.1707	0.8739	0.1327	1.0988	0.1375	3.0509	0.1808	2.3521	0.2614	-7525.403
power	1	0.25	0.25	452	2.6814	0.1674	0.9527	0.1309	1.1657	0.134	3.3829	0.1862	2.0532	0.2554	-7476.4649
power	1	0.25	0.25	453	2.3993	0.1617	0.9967	0.133	1.1213	0.1347	3.0497	0.1767	2.1994	0.256	-7427.4088
power	1	0.25	0.25	454	2.4063	0.1594	1.0041	0.1324	1.2002	0.1362	3.2933	0.1806	2.1177	0.2539	-7466.285
power	1	0.25	0.25	455	2.3777	0.1683	0.9015	0.1349	1.0472	0.1384	2.9384	0.1811	2.4967	0.2665	-7511.2444
power	1	0.25	0.25	456	2.3354	0.158	1.0366	0.1293	1.1244	0.1313	3.1654	0.1787	2.0889	0.2497	-7383.9001
power	1	0.25	0.25	457	2.6849	0.1625	1.1648	0.1287	1.3086	0.1334	2.9437	0.1693	1.788	0.2461	-7366.334
power	1	0.25	0.25	458	2.5553	0.1631	1.401	0.1361	1.438	0.1393	3.3232	0.179	1.6024	0.2555	-7456.6433
power	1	0.25	0.25	459	2.5754	0.1629	0.827	0.1251	1.0151	0.1293	2.9911	0.173	2.2608	0.246	-7375.0077
power	1	0.25	0.25	460	2.5966	0.157	1.2385	0.1296	1.3551	0.1305	3.2594	0.1745	1.5933	0.242	-7342.1272
power	1	0.25	0.25	461	2.4684	0.1599	1.0533	0.1318	1.1738	0.1346	2.9911	0.1746	2.1278	0.2522	-7433.8233
power	1	0.25	0.25	462	2.5428	0.1632	1.0694	0.1335	1.0882	0.1348	3.3927	0.1853	2.0812	0.2561	-7481.2801
power	1	0.25	0.25	463	2.5739	0.1613	1.1521	0.1342	1.2041	0.1349	3.3712	0.1828	1.895	0.2539	-7452.907
power	1	0.25	0.25	464	2.2455	0.1562	0.9745	0.1302	1.1953	0.1348	3.0326	0.1754	2.1904	0.2517	-7396.8793
power	1	0.25	0.25	465	2.5787	0.162	1.1496	0.135	1.3679	0.1367	3.2575	0.1786	1.8253	0.2542	-7452.3956
power	1	0.25	0.25	466	2.3829	0.1622	0.9313	0.132	1.194	0.1359	3.2932	0.1838	2.2149	0.2568	-7485.7712
power	1	0.25	0.25	467	2.4058	0.1602	1.1818	0.1337	1.2627	0.1352	3.2418	0.1812	1.9279	0.2545	-7438.892
power	1	0.25	0.25	468	2.3442	0.1575	0.9379	0.129	0.9816	0.1309	3.172	0.1797	2.2355	0.2506	-7375.7048
power	1	0.25	0.25	469	2.6006	0.1583	1.0725	0.1275	1.2242	0.1288	3.3285	0.1763	1.8019	0.2413	-7362.5569
power	1	0.25	0.25	470	2.3333	0.1569	0.9632	0.126	1.0618	0.129	2.8996	0.1707	2.2664	0.244	-7378.7282
power	1	0.25	0.25	471	2.6431	0.1659	1.0709	0.1327	1.1934	0.1337	3.1157	0.1785	1.9696	0.255	-7421.8849
power	1	0.25	0.25	472	2.4269	0.1632	0.9918	0.1338	1.2013	0.1364	3.396	0.1869	2.168	0.2582	-7519.6764
power	1	0.25	0.25	473	2.6401	0.1645	1.0777	0.1328	1.3514	0.1367	3.0775	0.1757	1.9646	0.2534	-7477.4533
power	1	0.25	0.25	474	2.3098	0.1557	0.9498	0.1266	1.1237	0.1305	2.8476	0.1686	2.2834	0.2441	-7391.3981
power	1	0.25	0.25	475	2.6913	0.164	1.0812	0.1315	1.1738	0.1332	3.024	0.1733	1.9295	0.2511	-7383.4369
power	1	0.25	0.25	476	2.4813	0.1651	1.0235	0.1331	1.1731	0.136	3.0294	0.1776	2.2214	0.2573	-7491.4125
power	1	0.25	0.25	477	2.2523	0.1583	1.0087	0.1323	1.1431	0.1366	3.1778	0.1819	2.2068	0.2575	-7434.8514
power	1	0.25	0.25	478	2.4177	0.1607	1.2235	0.1359	1.2002	0.1372	3.097	0.1779	2.0551	0.2569	-7482.1256
power	1	0.25	0.25	479	2.4018	0.1625	1.1667	0.1371	1.2563	0.1392	3.3698	0.1857	2.0449	0.2609	-7529.6232
power	1	0.25	0.25	480	2.3089	0.1575	0.8645	0.1287	1.2269	0.1352	2.9564	0.1755	2.2174	0.2526	-7376.2629
power	1	0.25	0.25	481	2.6489	0.167	1.2562	0.137	1.2523	0.1359	3.3511	0.1837	1.8841	0.2575	-7526.7055
power	1	0.25	0.25	482	2.213	0.1606	0.8725	0.1303	1.0688	0.133	2.8686	0.1763	2.5729	0.2547	-7496.1998
power	1	0.25	0.25	483	2.6629	0.17	1.018	0.1338	1.1626	0.1354	3.0806	0.1809	2.1694	0.2594	-7509.2684
power	1	0.25	0.25	484	2.5702	0.1597	1.2485	0.1327	1.1787	0.1325	3.1438	0.1734	1.8607	0.2477	-7410.9491
power	1	0.25	0.25	485	2.2807	0.1565	1.0057	0.1298	1.2085	0.1338	3.1243	0.1778	2.1619	0.2501	-7428.0817
power	1	0.25	0.25	486	2.3971	0.159	1.2205	0.1344	1.2379	0.1355	3.0988	0.176	1.9643	0.2534	-7434.1462
power	1	0.25	0.25	487	2.6369	0.1573	1.0598	0.1266	1.3759	0.131	3.1785	0.1726	1.6833	0.2408	-7318.8483
power	1	0.25	0.25	488	2.6441	0.1645	0.9808	0.1281	1.2669	0.1335	2.8378	0.1704	2.1072	0.2484	-7435.4553
power	1	0.25	0.25	489	2.5656	0.1578	1.0629	0.1244	1.4065	0.1307	3.1684	0.173	1.8648	0.2377	-7430.1806
power	1	0.25	0.25	490	2.2531	0.1567	1.0032	0.1316	1.2565	0.1365	3.0708	0.1761	2.1341	0.2537	-7409.164
power	1	0.25	0.25	491	2.5493	0.1593	1.1622	0.1291	1.4777	0.135	3.5334	0.1838	1.6337	0.2469	-7431.0753
power	1	0.25	0.25	492	2.6769	0.1609	1.0945	0.1307	1.2204	0.1316	3.1949	0.1781	1.93	0.2471	-7444.7675
power	1	0.25	0.25	493	2.6002	0.1629	1.0562	0.1313	1.3796	0.1387	3.5068	0.187	1.871	0.2543	-7502.2458
power	1	0.25	0.25	494	2.1892	0.1567	1.0601	0.1338	1.2301	0.1367	3.2734	0.1827	2.0799	0.2572	-7415.3791
power	1	0.25	0.25	495	2.1169	0.1537	1.0153	0.1332	1.2357	0.1363	3.3007	0.1808	2.1074	0.2545	-7400.1019
power	1	0.25	0.25	496	2.6312	0.1627	1.0962	0.13	1.3553	0.1354	3.1272	0.1739	1.8672	0.2487	-7434.5645
power	1	0.25	0.25	497	2.6767	0.1644	1.0522	0.129	1.3107	0.1371	3.071	0.1738	1.9262	0.2506	-7432.8016
power	1	0.25	0.25	498	2.3318	0.158	0.8886	0.1277	0.9549	0.1282	2.796	0.1686	2.3308	0.2472	-7315.8842
power	1	0.25	0.25	499	2.5145	0.1589	1.2256	0.1312	1.419	0.1372	3.3319	0.1801	1.7113	0.2501	-7433.4796
power	1	0.25	0.25	500	2.4887	0.1607	1.0565	0.1307	0.9408	0.1296	3.1086	0.1766	2.2823	0.2485	-7463.7677
power	1	0.25	1	1	4.958	0.2533	0.7446	0.1548	0.9683	0.1606	5.7766	0.2745	2.9073	0.3155	-8597.7366
power	1	0.25	1	2	5.3539	0.2581	0.9941	0.1598	1.2844	0.1642	5.4248	0.2611	2.4308	0.3162	-8590.668
power	1	0.25	1	3	5.2954	0.2553	1.3062	0.1635	1.4516	0.1651	5.6508	0.2635	2.1474	0.3148	-8659.3442
power	1	0.25	1	4	5.4928	0.2583	1.2931	0.1618	1.4985	0.1652	6.1756	0.2776	1.9843	0.3134	-8687.4793
power	1	0.25	1	5	5.2521	0.2518	1.0546	0.1564	1.2516	0.1597	5.5816	0.2628	2.3149	0.3075	-8551.5919
power	1	0.25	1	6	4.7123	0.2474	0.6573	0.1506	0.9687	0.1585	5.1778	0.2604	3.2709	0.3091	-8630.0952
power	1	0.25	1	7	5.0533	0.2485	1.093	0.1613	1.3573	0.1673	6.1381	0.2796	2.2505	0.3185	-8618.4222
power	1	0.25	1	8	5.3743	0.2543	1.5307	0.1693	1.64	0.17	6.5372	0.285	1.7014	0.3204	-8721.3796
power	1	0.25	1	9	5.3969	0.2569	1.2066	0.1603	1.4972	0.169	5.5591	0.259	2.0401	0.3155	-8584.1116
power	1	0.25	1	10	5.1826	0.249	0.8049	0.1474	1.1733	0.1519	6.0663	0.2758	2.6269	0.2932	-8627.2103
power	1	0.25	1	11	4.4864	0.2393	0.5946	0.1485	0.8656	0.1551	5.6143	0.2731	3.3605	0.3048	-8634.0797
power	1	0.25	1	12	5.5158	0.2558	1.3937	0.1621	1.5219	0.1648	6.1228	0.274	1.8524	0.3109	-8666.9856
power	1	0.25	1	13	5.7178	0.259	1.5488	0.1623	1.6934	0.1665	6.3044	0.2743	1.3766	0.3106	-8604.546
power	1	0.25	1	14	5.0302	0.2476	1.2593	0.1652	1.4523	0.1674	6.1089	0.2779	2.0576	0.3202	-8617.4789
power	1	0.25	1	15	5.253	0.247	1.3357	0.1592	1.548	0.1643	6.1602	0.273	1.7578	0.3078	-8571.7231
power	1	0.25	1	16	5.5936	0.2569	1.3271	0.1595	1.5479	0.1642	6.0823	0.2709	1.7578	0.3083	-8607.1759
power	1	0.25	1	17	5.1717	0.2548	0.905	0.1572	1.329	0.1654	5.4666	0.2647	2.5758	0.3158	-8622.3748
power	1	0.25	1	18	5.2515	0.252	1.4245	0.1682	1.6236	0.1717	6.6015	0.2904	1.7724	0.3238	-8698.6858
power	1	0.25	1	19	5.0711	0.2531	0.7878	0.1524	1.1066	0.1572	5.393	0.2622	2.9668	0.3054	-8663.7785
power	1	0.25	1	20	5.7603	0.2585	1.3561	0.1593	1.5443	0.1618	6.5733	0.2818	1.6175	0.3049	-8631.3874
power	1	0.25	1	21	5.3583	0.2531	1.2633	0.1605	1.4098	0.1638	5.7323	0.264	2.0071	0.3114	-8576.1012
power	1	0.25	1	22	5.005	0.2457	1.1828	0.1631	1.3179	0.1632	5.892	0.2742	2.2921	0.3154	-8622.8752
power	1	0.25	1	23	5.3322	0.2507	1.4702	0.1642	1.5165	0.1635	5.8768	0.2665	1.8005	0.3108	-8609.9162
power	1	0.25	1	24	5.0637	0.2497	1.1591	0.1605	1.338	0.1634	6.1873	0.2811	2.3443	0.3135	-8693.0909
power	1	0.25	1	25	5.4532	0.2575	1.1951	0.1609	1.5127	0.1663	6.0128	0.2737	2.0048	0.3146	-8636.0043
power	1	0.25	1	26	4.7477	0.2395	0.8595	0.1512	0.9936	0.153	5.5878	0.262	2.5714	0.3013	-8426.2249
power	1	0.25	1	27	5.2357	0.2478	1.434	0.167	1.7212	0.1703	6.2155	0.2758	1.621	0.3185	-8611.1536
power	1	0.25	1	28	4.9002	0.2492	1.1515	0.1626	1.2623	0.1666	5.1158	0.2532	2.5791	0.319	-8611.2021
power	1	0.25	1	29	5.0949	0.2519	1.0954	0.1601	1.2961	0.1655	5.7845	0.2707	2.3822	0.3171	-8624.0219
power	1	0.25	1	30	5.4184	0.2495	1.3708	0.158	1.6733	0.1625	6.48	0.2784	1.5768	0.3026	-8605.3877
power	1	0.25	1	31	5.0191	0.2404	1.4241	0.1593	1.38	0.1614	6.0563	0.2688	1.7896	0.3054	-8509.3694
power	1	0.25	1	32	5.0286	0.2514	1.3424	0.1698	1.5315	0.1718	5.8883	0.2729	2.0801	0.3277	-8661.8068
power	1	0.25	1	33	5.1244	0.2505	1.488	0.1665	1.4918	0.1694	5.8776	0.2696	1.8761	0.321	-8614.5759
power	1	0.25	1	34	5.1812	0.2491	1.2792	0.1607	1.3194	0.1628	5.7255	0.2639	2.0485	0.3114	-8542.1353
power	1	0.25	1	35	5.5321	0.262	1.2004	0.1645	1.3675	0.1671	5.8259	0.2703	2.1947	0.3202	-8666.6367
power	1	0.25	1	36	5.6084	0.2628	1.4457	0.1663	1.4776	0.1663	6.1294	0.2763	1.8457	0.3189	-8680.9544
power	1	0.25	1	37	4.9612	0.2445	1.3645	0.1625	1.5915	0.1687	6.0234	0.2741	1.917	0.3161	-8618.5672
power	1	0.25	1	38	5.5764	0.2616	1.3563	0.1663	1.538	0.1675	6.4411	0.2855	1.854	0.3201	-8707.6159
power	1	0.25	1	39	5.4748	0.2548	1.4205	0.1622	1.6686	0.1678	5.7918	0.2636	1.823	0.311	-8666.7619
power	1	0.25	1	40	5.133	0.2537	1.148	0.1628	1.181	0.1629	5.6489	0.2687	2.4507	0.3183	-8623.2445
power	1	0.25	1	41	5.5072	0.2492	1.5123	0.16	1.722	0.1655	6.6114	0.2807	1.3424	0.3051	-8591.3754
power	1	0.25	1	42	4.8655	0.244	1.1394	0.1601	1.4465	0.1642	5.6162	0.2625	2.1626	0.3135	-8529.3198
power	1	0.25	1	43	5.4137	0.257	1.3133	0.1632	1.4132	0.1653	5.6575	0.2618	2.0764	0.3143	-8630.3434
power	1	0.25	1	44	4.8948	0.2483	0.911	0.1553	1.0619	0.159	5.6315	0.2709	2.8207	0.3107	-8631.4792
power	1	0.25	1	45	5.202	0.2554	1.0978	0.163	1.309	0.1672	5.6588	0.2686	2.4337	0.3205	-8654.3597
power	1	0.25	1	46	4.8405	0.2451	0.9755	0.1562	1.1399	0.1575	5.4547	0.2624	2.7201	0.3073	-8605.1941
power	1	0.25	1	47	5.5818	0.2612	1.2415	0.1555	1.1797	0.1556	5.7303	0.2646	2.2173	0.3022	-8615.1814
power	1	0.25	1	48	5.5214	0.2505	1.2342	0.1541	1.6191	0.1601	5.8779	0.263	1.5949	0.2994	-8470.5999
power	1	0.25	1	49	5.5119	0.2648	1.0545	0.1634	1.3276	0.1694	5.6262	0.2703	2.4335	0.3249	-8682.1284
power	1	0.25	1	50	5.1029	0.2471	1.3518	0.1618	1.4044	0.1661	5.5949	0.2609	2.0191	0.3137	-8559.22
power	1	0.25	1	51	5.2031	0.2503	1.0902	0.1601	1.5393	0.1665	6.1548	0.2785	2.0928	0.3144	-8627.8485
power	1	0.25	1	52	4.7711	0.2394	1.1813	0.1603	1.3509	0.1631	5.7974	0.2688	2.2688	0.3115	-8575.1465
power	1	0.25	1	53	5.3258	0.2548	1.2059	0.1604	1.396	0.1657	6.2372	0.2796	2.0742	0.3146	-8642.7315
power	1	0.25	1	54	5.0957	0.2605	0.6552	0.1521	0.6666	0.152	5.2329	0.2657	3.6745	0.3079	-8773.6958
power	1	0.25	1	55	5.4359	0.2546	1.3543	0.1638	1.4943	0.1652	6.266	0.2789	1.8707	0.3143	-8656.9086
power	1	0.25	1	56	5.1555	0.2503	1.1644	0.1607	1.3734	0.1654	6.4859	0.287	2.1249	0.315	-8648.6207
power	1	0.25	1	57	4.7721	0.2453	0.804	0.1574	1.1977	0.1631	5.7388	0.2732	2.7918	0.3158	-8618.3882
power	1	0.25	1	58	5.352	0.2595	1.0045	0.1609	1.2264	0.164	5.6584	0.2696	2.4978	0.3186	-8638.4922
power	1	0.25	1	59	4.8543	0.2533	0.7463	0.1609	0.8542	0.1633	5.4974	0.272	3.0797	0.3263	-8590.7846
power	1	0.25	1	60	5.1197	0.2512	1.2137	0.1609	1.3203	0.1614	5.9458	0.2739	2.1999	0.3131	-8613.7987
power	1	0.25	1	61	5.1616	0.2463	1.1915	0.1581	1.2375	0.1583	5.7521	0.2632	2.0692	0.3058	-8484.7341
power	1	0.25	1	62	5.5053	0.2614	1.3372	0.1661	1.4782	0.1692	5.9916	0.2743	2.0137	0.3218	-8690.3453
power	1	0.25	1	63	5.3528	0.2466	1.6123	0.163	1.8344	0.1659	6.0324	0.2672	1.3858	0.3068	-8597.9452
power	1	0.25	1	64	5.2199	0.2578	0.7714	0.1541	0.9729	0.1562	5.5591	0.2672	2.8391	0.3098	-8584.8512
power	1	0.25	1	65	5.873	0.2701	1.3265	0.1661	1.4382	0.1662	6.2298	0.2814	1.9193	0.3208	-8704.6428
power	1	0.25	1	66	4.9297	0.2432	1.1585	0.1565	1.0919	0.1568	5.9647	0.2738	2.407	0.3053	-8581.2851
power	1	0.25	1	67	5.2773	0.2514	1.2404	0.1595	1.2705	0.1606	5.6513	0.2611	2.1082	0.3087	-8541.8497
power	1	0.25	1	68	5.2824	0.246	1.3632	0.1615	1.6634	0.1648	6.2409	0.2745	1.6183	0.3086	-8569.377
power	1	0.25	1	69	5.2378	0.2535	1.3549	0.1693	1.4903	0.1703	6.015	0.275	1.9971	0.325	-8658.2526
power	1	0.25	1	70	4.9555	0.2476	1.2338	0.1634	1.2775	0.1636	6.287	0.2831	2.3198	0.3164	-8684.0619
power	1	0.25	1	71	5.1076	0.242	1.3998	0.1606	1.5555	0.1645	6.4127	0.2782	1.7029	0.3074	-8582.8963
power	1	0.25	1	72	5.2991	0.2501	1.4348	0.1626	1.6868	0.1655	5.7207	0.2631	1.8401	0.3096	-8652.2447
power	1	0.25	1	73	5.1149	0.2536	1.126	0.1615	1.3169	0.167	5.8048	0.2741	2.3483	0.3208	-8632.4533
power	1	0.25	1	74	4.8741	0.2497	1.0014	0.1631	1.1157	0.1645	5.632	0.2705	2.8165	0.321	-8682.6109
power	1	0.25	1	75	4.9183	0.2447	0.8448	0.1505	1.11	0.1581	5.698	0.2665	2.5273	0.3047	-8483.3771
power	1	0.25	1	76	5.2761	0.2612	1.16	0.1684	1.1601	0.1674	6.1286	0.2846	2.4802	0.3291	-8716.4846
power	1	0.25	1	77	5.3955	0.2597	1.1214	0.1638	1.4118	0.1694	5.794	0.2693	2.1892	0.3225	-8624.5751
power	1	0.25	1	78	4.5687	0.2444	0.7206	0.154	0.9392	0.1579	5.2605	0.2645	3.2899	0.3122	-8644.5458
power	1	0.25	1	79	5.7066	0.2569	1.4102	0.1589	1.6332	0.1613	6.1144	0.269	1.6647	0.3017	-8646.3182
power	1	0.25	1	80	4.9629	0.2566	0.7573	0.1573	0.9467	0.162	5.5578	0.272	3.1654	0.3191	-8696.9418
power	1	0.25	1	81	4.9202	0.2406	1.2266	0.1577	1.4172	0.1605	5.6437	0.2608	2.0778	0.3051	-8523.1718
power	1	0.25	1	82	4.8476	0.2465	0.966	0.1557	1.0917	0.1615	5.2194	0.2549	2.6101	0.3123	-8495.7267
power	1	0.25	1	83	4.813	0.2461	1.1765	0.1648	1.5578	0.171	6.0701	0.2778	2.1795	0.3234	-8644.8672
power	1	0.25	1	84	5.0023	0.25	1.1311	0.1581	1.1992	0.1593	5.3614	0.2596	2.583	0.3091	-8631.5929
power	1	0.25	1	85	4.8939	0.2513	1.1784	0.167	1.3552	0.1711	6.0149	0.2801	2.3928	0.3289	-8684.2233
power	1	0.25	1	86	5.0864	0.2494	1.2398	0.1618	1.2489	0.1629	5.6009	0.2638	2.1932	0.3151	-8542.1665
power	1	0.25	1	87	5.0562	0.2462	1.2041	0.1602	1.3377	0.1633	6.0814	0.2753	2.13	0.3122	-8589.0022
power	1	0.25	1	88	5.8202	0.2726	1.3397	0.1695	1.3412	0.1678	5.6873	0.2679	2.1777	0.3257	-8723.2413
power	1	0.25	1	89	5.0273	0.2538	0.8217	0.1545	1.0053	0.1605	5.2737	0.2613	2.9926	0.3126	-8631.0386
power	1	0.25	1	90	4.7038	0.2314	1.1972	0.1502	1.3883	0.1554	5.6086	0.2584	2.0876	0.2929	-8466.4874
power	1	0.25	1	91	4.9697	0.2467	1.0471	0.1566	1.404	0.1621	5.8646	0.2705	2.4467	0.3077	-8667.5007
power	1	0.25	1	92	5.0944	0.2497	1.2198	0.1621	1.3739	0.1636	5.8034	0.27	2.3874	0.3127	-8706.7201
power	1	0.25	1	93	5.603	0.259	1.177	0.1599	1.5566	0.1648	6.416	0.2845	2.0265	0.3105	-8727.2707
power	1	0.25	1	94	5.0678	0.2538	1.1679	0.1669	1.2905	0.1701	6.2491	0.2869	2.3806	0.3282	-8705.0529
power	1	0.25	1	95	4.781	0.2363	1.2368	0.1578	1.453	0.164	5.7126	0.2626	1.9754	0.3082	-8475.6678
power	1	0.25	1	96	5.1567	0.2482	1.3353	0.161	1.4704	0.1641	5.7971	0.2638	1.9052	0.3107	-8555.5458
power	1	0.25	1	97	5.5989	0.2633	1.2525	0.1648	1.5217	0.1705	5.6337	0.2645	2.0755	0.3213	-8668.299
power	1	0.25	1	98	4.4085	0.2278	1.1434	0.1566	1.2066	0.1584	5.5957	0.2602	2.2715	0.3048	-8420.4433
power	1	0.25	1	99	5.1407	0.2528	1.1439	0.1631	1.2324	0.1644	5.5316	0.2641	2.3768	0.3188	-8589.5384
power	1	0.25	1	100	5.5632	0.2541	1.3868	0.1586	1.5064	0.158	6.1207	0.2724	1.8063	0.301	-8641.5201
power	1	0.25	1	101	5.3963	0.2543	1.3373	0.1619	1.5578	0.1685	6.1398	0.2755	1.88	0.3151	-8656.6303
power	1	0.25	1	102	4.9313	0.2482	1.132	0.1622	1.3223	0.1664	5.624	0.2679	2.5483	0.3178	-8685.089
power	1	0.25	1	103	5.0057	0.2531	0.7381	0.153	1.0026	0.1569	5.5512	0.2686	2.9934	0.3092	-8629.3548
power	1	0.25	1	104	5.0121	0.2529	0.8823	0.1576	1.0747	0.1634	5.4034	0.2628	2.7522	0.3174	-8576.7587
power	1	0.25	1	105	5.659	0.2613	1.0301	0.1564	1.6147	0.1658	6.74	0.2924	1.9802	0.3095	-8706.6385
power	1	0.25	1	106	5.2134	0.2511	1.1015	0.1602	1.381	0.163	5.8405	0.2692	2.1939	0.3126	-8587.2526
power	1	0.25	1	107	4.3482	0.2299	1.1733	0.1597	1.3584	0.1611	6.0109	0.273	2.1767	0.3107	-8486.8592
power	1	0.25	1	108	5.0983	0.2542	1.125	0.1631	1.209	0.1649	6.1585	0.2834	2.4729	0.3206	-8696.4019
power	1	0.25	1	109	5.0485	0.2494	1.2974	0.1615	1.4047	0.1643	5.8028	0.267	2.0494	0.3144	-8573.4656
power	1	0.25	1	110	4.7409	0.2353	1.1553	0.1559	1.5277	0.1621	6.3311	0.2806	2.0654	0.3044	-8589.4038
power	1	0.25	1	111	5.3487	0.2513	1.4271	0.164	1.6041	0.1681	6.417	0.2831	1.753	0.3152	-8674.3735
power	1	0.25	1	112	5.044	0.2492	1.2224	0.1652	1.2936	0.1633	5.9072	0.2736	2.3212	0.3175	-8651.7553
power	1	0.25	1	113	5.165	0.2502	1.316	0.166	1.4834	0.1676	5.7066	0.2664	2.0205	0.3198	-8600.1979
power	1	0.25	1	114	4.9075	0.2459	1.1279	0.1591	1.3219	0.1605	5.6744	0.2651	2.3069	0.3105	-8566.2227
power	1	0.25	1	115	5.5595	0.2651	1.0324	0.1641	1.4545	0.1714	6.0252	0.2784	2.3849	0.3243	-8752.9969
power	1	0.25	1	116	5.0264	0.2458	1.2997	0.167	1.509	0.1695	5.6822	0.2659	2.0789	0.321	-8608.5049
power	1	0.25	1	117	5.1932	0.2547	1.0316	0.16	1.2173	0.1647	6.1463	0.2818	2.3942	0.3183	-8634.3268
power	1	0.25	1	118	5.1802	0.2599	0.9619	0.1584	1.1629	0.1639	5.8527	0.2783	2.8528	0.3176	-8774.0215
power	1	0.25	1	119	5.2571	0.259	0.6886	0.1499	1.0344	0.1585	5.7042	0.2736	3.0564	0.3068	-8706.3948
power	1	0.25	1	120	5.1446	0.2571	0.9853	0.1591	1.1888	0.163	6.1604	0.2858	2.8452	0.3153	-8821.8531
power	1	0.25	1	121	4.8155	0.2409	1.2105	0.1614	1.3892	0.1647	5.8015	0.2697	2.1652	0.3148	-8555.961
power	1	0.25	1	122	5.4879	0.261	1.316	0.166	1.6099	0.173	6.4529	0.2892	1.9058	0.3257	-8732.2927
power	1	0.25	1	123	5.012	0.2514	1.3312	0.17	1.4821	0.1719	6.02	0.2788	2.1475	0.3292	-8687.4699
power	1	0.25	1	124	5.0432	0.2528	1.0137	0.1578	1.0369	0.1599	6.2128	0.2852	2.6304	0.314	-8662.5427
power	1	0.25	1	125	5.4944	0.2584	1.226	0.1617	1.3878	0.1639	5.9938	0.2739	1.992	0.315	-8598.6667
power	1	0.25	1	126	5.0837	0.2479	1.1092	0.1556	1.2152	0.1596	6.0067	0.2743	2.4256	0.3055	-8647.7271
power	1	0.25	1	127	5.1456	0.2551	0.8197	0.1518	0.9679	0.1555	5.3959	0.2618	2.9353	0.3052	-8620.1084
power	1	0.25	1	128	5.334	0.2604	1.1056	0.1631	1.1181	0.1638	5.2482	0.2579	2.5689	0.3201	-8615.036
power	1	0.25	1	129	5.3327	0.251	1.1534	0.1556	1.4398	0.1612	5.6139	0.2597	2.0925	0.3038	-8565.7769
power	1	0.25	1	130	4.4542	0.2296	1.0839	0.1566	1.2221	0.1596	5.989	0.2728	2.2695	0.3071	-8460.4773
power	1	0.25	1	131	5.5603	0.2532	1.4412	0.1591	1.5333	0.1604	6.0151	0.2651	1.6484	0.3018	-8578.6511
power	1	0.25	1	132	5.3264	0.2503	1.2736	0.1571	1.5262	0.1621	5.8433	0.2661	1.8869	0.3053	-8573.1336
power	1	0.25	1	133	5.3382	0.2556	1.205	0.1603	1.3439	0.1644	5.4782	0.2606	2.2426	0.3136	-8609.3809
power	1	0.25	1	134	5.231	0.2487	1.2465	0.1592	1.723	0.1687	5.9238	0.2665	1.7869	0.3109	-8578.2942
power	1	0.25	1	135	4.7035	0.2395	0.8847	0.1544	1.1645	0.1585	5.6638	0.2654	2.4686	0.3082	-8454.0329
power	1	0.25	1	136	5.0681	0.248	1.088	0.1587	1.4824	0.1646	5.9296	0.2723	2.1381	0.3126	-8580.6683
power	1	0.25	1	137	5.5947	0.2569	1.4708	0.1629	1.6575	0.1658	6.1907	0.2723	1.571	0.3107	-8626.5792
power	1	0.25	1	138	5.3803	0.2546	1.3244	0.1608	1.353	0.1618	6.1761	0.2778	2.1966	0.3085	-8734.8007
power	1	0.25	1	139	4.9463	0.2492	0.9832	0.1626	1.4931	0.1702	6.3745	0.2883	2.3119	0.3236	-8665.0139
power	1	0.25	1	140	5.2165	0.2534	1.116	0.1624	1.3379	0.1659	5.6091	0.2654	2.2773	0.3184	-8589.3366
power	1	0.25	1	141	5.2329	0.2561	1.0933	0.1601	1.0998	0.1594	5.1821	0.2566	2.7132	0.3121	-8651.6993
power	1	0.25	1	142	5.4467	0.2548	1.1623	0.1557	1.3885	0.1597	5.6055	0.2584	2.0232	0.3039	-8529.3145
power	1	0.25	1	143	5.1181	0.26	1.0305	0.1673	1.1288	0.1691	5.9313	0.2825	2.883	0.3305	-8803.7834
power	1	0.25	1	144	4.9435	0.2467	1.2243	0.1658	1.4059	0.1673	5.8081	0.2704	2.1808	0.3213	-8596.089
power	1	0.25	1	145	5.1603	0.2479	1.407	0.1631	1.5932	0.1653	5.7276	0.263	1.779	0.3127	-8557.0884
power	1	0.25	1	146	5.32	0.2557	1.1427	0.1614	1.3199	0.1631	5.4939	0.2597	2.2337	0.3143	-8570.2501
power	1	0.25	1	147	5.0425	0.2454	1.2627	0.1624	1.6054	0.1673	5.8635	0.2666	1.9346	0.314	-8582.2449
power	1	0.25	1	148	5.0907	0.2468	1.3696	0.1604	1.411	0.1635	5.7057	0.2644	2.0877	0.3096	-8616.5721
power	1	0.25	1	149	4.9353	0.246	1.0134	0.1576	1.0802	0.1592	5.2786	0.2567	2.5086	0.3114	-8479.4164
power	1	0.25	1	150	5.2194	0.2518	1.6251	0.17	1.5342	0.1697	6.415	0.2844	1.7593	0.3224	-8707.6604
power	1	0.25	1	151	4.5678	0.236	1.069	0.1602	1.3883	0.1667	5.9988	0.2754	2.3237	0.316	-8564.6895
power	1	0.25	1	152	5.1248	0.2526	0.9959	0.1561	1.3057	0.163	6.359	0.2863	2.4661	0.311	-8704.9393
power	1	0.25	1	153	4.748	0.2405	1.1099	0.1604	1.3865	0.1666	6.2687	0.2851	2.242	0.3174	-8602.1007
power	1	0.25	1	154	5.048	0.2444	1.1612	0.1541	1.4498	0.1605	6.236	0.2785	2.2055	0.3013	-8669.648
power	1	0.25	1	155	5.2805	0.2564	1.07	0.1616	1.2568	0.1638	5.5747	0.2632	2.3787	0.3165	-8595.3866
power	1	0.25	1	156	5.2289	0.2563	1.152	0.164	1.3453	0.167	6.5777	0.2939	2.2375	0.3223	-8711.296
power	1	0.25	1	157	4.929	0.2426	1.2932	0.1635	1.3789	0.1645	5.6565	0.2669	2.1246	0.3156	-8562.3105
power	1	0.25	1	158	4.8122	0.2387	1.2884	0.1571	1.3547	0.1592	6.016	0.272	2.0154	0.3051	-8524.9566
power	1	0.25	1	159	5.1515	0.2571	1.1401	0.1669	1.3827	0.1707	5.9455	0.2771	2.3705	0.3279	-8697.092
power	1	0.25	1	160	5.4255	0.2554	1.1981	0.1583	1.3461	0.1602	5.9034	0.2681	2.0089	0.3078	-8557.8809
power	1	0.25	1	161	5.5985	0.2614	1.1872	0.1619	1.4449	0.1657	5.4424	0.2569	2.0764	0.3148	-8587.1904
power	1	0.25	1	162	4.781	0.2463	0.978	0.1607	1.0362	0.1604	5.7251	0.2723	2.7084	0.3173	-8587.6399
power	1	0.25	1	163	4.983	0.2468	0.9595	0.1554	1.1892	0.1607	5.5131	0.2634	2.5216	0.3095	-8545.4901
power	1	0.25	1	164	5.0805	0.2458	1.2497	0.1613	1.3854	0.1631	5.6442	0.2628	2.0961	0.3114	-8554.1466
power	1	0.25	1	165	5.3336	0.2543	1.1221	0.1609	1.4111	0.1645	5.878	0.2701	2.1146	0.3144	-8588.7983
power	1	0.25	1	166	5.0827	0.2477	1.465	0.1664	1.7472	0.1722	6.4145	0.2843	1.6717	0.3214	-8660.4924
power	1	0.25	1	167	5.4693	0.2585	1.0247	0.1565	1.2919	0.1602	6.2962	0.2828	2.3079	0.3083	-8673.1496
power	1	0.25	1	168	5.2162	0.2482	1.4455	0.1623	1.4452	0.1619	6.268	0.2773	1.7652	0.31	-8588.7168
power	1	0.25	1	169	5.1853	0.2513	1.4031	0.1654	1.726	0.1731	6.2255	0.2798	1.8434	0.3211	-8705.0726
power	1	0.25	1	170	4.806	0.2435	1.088	0.1598	1.2759	0.1613	5.6322	0.2645	2.2891	0.3135	-8502.0979
power	1	0.25	1	171	5.3685	0.2518	1.2338	0.1568	1.3233	0.1595	5.7428	0.2607	1.9879	0.3039	-8523.1417
power	1	0.25	1	172	5.2294	0.2527	1.4296	0.1657	1.434	0.1662	6.0526	0.2753	1.9868	0.3179	-8664.3606
power	1	0.25	1	173	5.193	0.2521	1.1975	0.1641	1.4877	0.1686	6.0967	0.2766	2.0824	0.3201	-8640.3904
power	1	0.25	1	174	4.9828	0.2546	0.672	0.1528	0.9196	0.1571	5.4869	0.2692	3.2842	0.3102	-8703.812
power	1	0.25	1	175	5.1271	0.2451	1.2355	0.1586	1.3652	0.1614	5.8827	0.2682	2.0111	0.3077	-8535.8969
power	1	0.25	1	176	5.358	0.2521	1.3675	0.1632	1.6249	0.1664	6.2663	0.2762	1.7235	0.3129	-8625.2064
power	1	0.25	1	177	5.407	0.2565	1.2583	0.1605	1.4749	0.1662	6.0804	0.2737	2.0929	0.3123	-8694.6178
power	1	0.25	1	178	4.8053	0.2444	0.823	0.1519	1.0631	0.1569	5.4574	0.263	2.8378	0.3052	-8568.2097
power	1	0.25	1	179	5.5551	0.2591	1.3474	0.1624	1.4619	0.1624	6.0573	0.2747	1.8795	0.3125	-8636.3693
power	1	0.25	1	180	5.1627	0.2516	1.1658	0.1591	1.1361	0.1592	5.3294	0.256	2.552	0.308	-8624.1478
power	1	0.25	1	181	5.2473	0.248	1.4369	0.1626	1.4622	0.1648	5.9607	0.2707	1.8003	0.3124	-8574.5962
power	1	0.25	1	182	4.9286	0.2532	1.0044	0.1654	1.1559	0.1658	5.402	0.266	2.7365	0.3261	-8636.9608
power	1	0.25	1	183	5.4959	0.2619	1.1131	0.1612	1.2523	0.1651	6.0287	0.2788	2.3711	0.3179	-8697.1794
power	1	0.25	1	184	5.3684	0.2512	1.4103	0.162	1.5239	0.164	5.7814	0.2659	1.8896	0.31	-8626.6057
power	1	0.25	1	185	5.1253	0.2439	1.3544	0.1587	1.7196	0.1629	6.0469	0.2648	1.5657	0.3038	-8509.4749
power	1	0.25	1	186	4.6779	0.2462	0.9742	0.1625	1.0255	0.1628	5.7444	0.2775	2.9212	0.3222	-8674.9647
power	1	0.25	1	187	5.0009	0.2439	1.4079	0.1621	1.3524	0.1607	5.7811	0.2654	1.9781	0.3094	-8550.0252
power	1	0.25	1	188	4.6808	0.2386	1.1788	0.1605	1.2618	0.1609	5.3463	0.2591	2.559	0.3101	-8610.8328
power	1	0.25	1	189	4.7355	0.2384	1.13	0.1591	1.4265	0.1645	5.6841	0.266	2.2116	0.3123	-8532.1712
power	1	0.25	1	190	4.8664	0.249	1.1136	0.1644	1.3604	0.1689	5.7798	0.2761	2.5229	0.3249	-8689.7284
power	1	0.25	1	191	4.7756	0.241	1.1024	0.1611	1.3638	0.1648	6.1312	0.2792	2.3052	0.3154	-8609.8199
power	1	0.25	1	192	5.3442	0.2535	1.0048	0.1524	1.218	0.1548	5.888	0.2682	2.2765	0.2998	-8550.8182
power	1	0.25	1	193	5.1605	0.2543	1.1158	0.1624	1.3203	0.168	6.1715	0.2828	2.4218	0.3205	-8719.7467
power	1	0.25	1	194	5.0932	0.2483	1.0402	0.1566	1.4425	0.1634	5.6933	0.2633	2.1489	0.3098	-8522.9859
power	1	0.25	1	195	5.0347	0.2431	1.1495	0.1517	1.3267	0.1574	6.8054	0.2948	2.2009	0.298	-8682.9842
power	1	0.25	1	196	4.7225	0.2448	1.0052	0.1651	1.1174	0.165	5.6951	0.2744	2.5982	0.3261	-8561.2263
power	1	0.25	1	197	4.607	0.2429	0.9817	0.1616	1.1987	0.1658	5.821	0.2777	2.6223	0.323	-8593.5169
power	1	0.25	1	198	5.6117	0.2541	1.5219	0.1596	1.5828	0.1614	6.2296	0.2718	1.5551	0.3025	-8617.9409
power	1	0.25	1	199	5.8257	0.2676	1.3907	0.1651	1.5218	0.1676	5.8868	0.2699	1.8341	0.3187	-8668.2825
power	1	0.25	1	200	5.2791	0.2549	1.241	0.1633	1.3655	0.1652	5.5105	0.2623	2.2601	0.3166	-8636.7165
power	1	0.25	1	201	5.4729	0.2491	1.4238	0.156	1.7492	0.163	5.9366	0.263	1.5148	0.2993	-8560.785
power	1	0.25	1	202	5.0138	0.2442	1.1735	0.1553	1.1783	0.1546	5.2796	0.25	2.3849	0.2988	-8530.5833
power	1	0.25	1	203	5.1921	0.2513	1.3165	0.1659	1.4652	0.1654	6.2733	0.2817	1.9895	0.3183	-8656.121
power	1	0.25	1	204	5.1526	0.2493	1.0937	0.1555	1.2585	0.159	5.4435	0.2556	2.2055	0.3055	-8480.1406
power	1	0.25	1	205	5.5396	0.2532	1.4426	0.1583	1.5186	0.16	6.2359	0.2739	1.7365	0.3014	-8644.6383
power	1	0.25	1	206	5.018	0.2503	1.0537	0.1595	1.2608	0.1641	5.8648	0.2729	2.3225	0.317	-8562.058
power	1	0.25	1	207	5.5597	0.2591	1.1884	0.159	1.4191	0.1595	5.8001	0.2656	2.0737	0.3065	-8620.2455
power	1	0.25	1	208	4.9601	0.247	0.9954	0.1575	1.3253	0.1636	5.4277	0.2594	2.3548	0.3131	-8510.8376
power	1	0.25	1	209	5.3293	0.2625	0.8318	0.1573	1.144	0.1626	5.7129	0.2715	2.7872	0.3161	-8684.631
power	1	0.25	1	210	5.3994	0.2513	1.3121	0.1577	1.5562	0.1618	6.071	0.2688	1.6917	0.3048	-8540.5105
power	1	0.25	1	211	5.0347	0.246	1.2813	0.1609	1.328	0.1637	5.9657	0.2726	2.0754	0.3133	-8570.2476
power	1	0.25	1	212	4.9304	0.2365	1.4667	0.1595	1.548	0.1616	5.9064	0.263	1.6136	0.3036	-8467.2094
power	1	0.25	1	213	5.6567	0.2654	1.0062	0.16	1.2914	0.1636	5.7218	0.2675	2.4087	0.3147	-8668.4019
power	1	0.25	1	214	5.5278	0.2626	1.0907	0.162	1.3019	0.1652	5.2473	0.2558	2.4213	0.3171	-8631.4983
power	1	0.25	1	215	5.6144	0.2566	1.3664	0.1595	1.6408	0.1626	6.0939	0.2695	1.6493	0.3054	-8607.2818
power	1	0.25	1	216	5.1736	0.2411	1.4259	0.1577	1.5353	0.1609	6.3562	0.2751	1.5659	0.3016	-8517.4073
power	1	0.25	1	217	5.4428	0.259	1.2262	0.1624	1.3157	0.1638	5.7536	0.267	2.1241	0.3161	-8599.3883
power	1	0.25	1	218	5.1912	0.253	1.2733	0.1653	1.2897	0.1648	6.1322	0.2824	2.2979	0.3195	-8708.513
power	1	0.25	1	219	4.7332	0.2407	0.9751	0.1587	1.3531	0.1668	5.4407	0.2619	2.4532	0.3164	-8530.5203
power	1	0.25	1	220	5.3911	0.2542	1.2825	0.1624	1.563	0.1667	6.0289	0.2727	1.9325	0.3141	-8647.5104
power	1	0.25	1	221	4.9747	0.259	0.767	0.1602	0.8873	0.1628	5.2908	0.2682	3.4146	0.323	-8766.2846
power	1	0.25	1	222	5.495	0.2526	1.2204	0.1594	1.6051	0.1656	5.8268	0.2639	1.7692	0.309	-8540.8434
power	1	0.25	1	223	5.0897	0.2418	1.4675	0.1607	1.4642	0.1595	5.9018	0.2651	1.9168	0.3018	-8614.8215
power	1	0.25	1	224	4.7756	0.2333	1.2197	0.1549	1.5553	0.1605	5.4782	0.2538	1.8902	0.3004	-8428.3815
power	1	0.25	1	225	5.3311	0.259	1.2982	0.1689	1.3809	0.1681	5.8379	0.2721	2.184	0.3252	-8678.449
power	1	0.25	1	226	5.2019	0.2511	0.8691	0.1492	1.0427	0.1531	5.8868	0.2742	2.6532	0.2987	-8598.6158
power	1	0.25	1	227	4.6452	0.2384	1.09	0.1592	1.1614	0.1614	5.8994	0.2747	2.3703	0.3145	-8510.5605
power	1	0.25	1	228	4.9867	0.2377	1.2161	0.1516	1.5234	0.157	6.0279	0.2674	1.8146	0.2946	-8483.4628
power	1	0.25	1	229	5.3833	0.2587	1.2511	0.1656	1.4233	0.1685	5.5687	0.2639	2.2137	0.3213	-8661.5751
power	1	0.25	1	230	5.3829	0.258	1.182	0.161	1.2223	0.1629	5.6138	0.2663	2.3007	0.3157	-8607.7821
power	1	0.25	1	231	5.3973	0.2553	1.2923	0.1604	1.4792	0.1651	6.3577	0.2837	2.073	0.3114	-8733.444
power	1	0.25	1	232	5.177	0.2515	1.0268	0.158	1.1985	0.1606	5.8267	0.2731	2.4452	0.3119	-8607.8334
power	1	0.25	1	233	4.8314	0.2387	0.9983	0.1527	1.3831	0.1591	6.537	0.2866	2.1672	0.3023	-8559.6402
power	1	0.25	1	234	5.1644	0.2474	1.4916	0.1672	1.5682	0.1663	6.2551	0.2796	1.7443	0.3171	-8634.1018
power	1	0.25	1	235	4.8688	0.2394	1.2458	0.1597	1.5253	0.1652	6.4197	0.283	1.893	0.311	-8569.5599
power	1	0.25	1	236	5.5213	0.2539	1.5289	0.1672	1.7236	0.1695	6.0672	0.2713	1.5088	0.3173	-8616.0979
power	1	0.25	1	237	5.5986	0.2601	1.2839	0.1642	1.6414	0.1684	6.8892	0.2959	1.7177	0.3181	-8704.1973
power	1	0.25	1	238	4.9263	0.2479	1.142	0.1616	1.4131	0.1682	5.6839	0.2691	2.2589	0.3202	-8585.6435
power	1	0.25	1	239	5.4299	0.2592	1.2553	0.1624	1.3808	0.1659	5.7598	0.269	2.2311	0.3162	-8688.5789
power	1	0.25	1	240	5.0237	0.244	1.3444	0.1623	1.4433	0.1659	5.8663	0.2686	1.9008	0.3146	-8535.643
power	1	0.25	1	241	4.9449	0.2475	1.1356	0.1633	1.4355	0.1695	6.4236	0.2901	2.1663	0.3234	-8641.6678
power	1	0.25	1	242	4.835	0.2474	0.991	0.1585	1.0991	0.1614	5.588	0.2676	2.7586	0.3143	-8632.2113
power	1	0.25	1	243	5.3714	0.2564	1.3963	0.166	1.5009	0.1674	6.1074	0.2755	1.9118	0.319	-8667.1195
power	1	0.25	1	244	4.8729	0.2511	1.0307	0.166	1.2117	0.168	5.477	0.2658	2.6729	0.3269	-8638.2996
power	1	0.25	1	245	5.4119	0.2492	1.3594	0.1597	1.6136	0.1631	5.5633	0.2541	1.6901	0.3048	-8513.7202
power	1	0.25	1	246	5.4272	0.2495	1.6461	0.1609	1.5033	0.1594	6.1448	0.2689	1.5612	0.3012	-8600.314
power	1	0.25	1	247	5.3047	0.2499	1.6332	0.1666	1.7429	0.1673	5.9328	0.2659	1.5017	0.3135	-8610.5486
power	1	0.25	1	248	5.0451	0.2434	1.391	0.1614	1.4955	0.1623	6.0407	0.2703	1.8499	0.3082	-8574.7189
power	1	0.25	1	249	5.7195	0.2615	1.253	0.1616	1.4096	0.1631	6.1418	0.2743	1.9075	0.3116	-8625.3728
power	1	0.25	1	250	5.5877	0.2627	1.2464	0.1647	1.3852	0.1665	6.0683	0.2781	2.1105	0.3202	-8688.9573
power	1	0.25	1	251	5.231	0.2483	1.2833	0.1591	1.6301	0.167	6.2698	0.2779	1.8505	0.3099	-8638.4039
power	1	0.25	1	252	4.8183	0.2388	1.3431	0.1614	1.4053	0.1612	5.9567	0.269	1.9674	0.309	-8534.9238
power	1	0.25	1	253	4.8476	0.2488	0.9995	0.1642	1.1472	0.1662	6.0978	0.2824	2.6312	0.3243	-8657.2105
power	1	0.25	1	254	5.3096	0.2552	1.1882	0.1615	1.4852	0.1656	6.0685	0.2772	2.1705	0.3147	-8693.2017
power	1	0.25	1	255	5.2297	0.2513	1.1336	0.1574	1.203	0.1572	6.3787	0.2829	2.1682	0.3067	-8588.9939
power	1	0.25	1	256	5.73	0.2653	1.221	0.1616	1.4655	0.1684	6.2371	0.2807	1.991	0.3179	-8689.4199
power	1	0.25	1	257	5.2627	0.2525	1.4113	0.1662	1.5775	0.1679	6.6992	0.2916	1.7735	0.3191	-8690.4567
power	1	0.25	1	258	5.5753	0.2574	1.3127	0.1609	1.4947	0.1627	5.7989	0.2645	1.8717	0.3091	-8599.2707
power	1	0.25	1	259	5.3106	0.2489	1.4586	0.1629	1.3909	0.162	6.2845	0.2782	1.7932	0.31	-8602.7121
power	1	0.25	1	260	5.2603	0.2509	1.1598	0.1549	1.4125	0.159	5.8091	0.2661	2.1656	0.302	-8611.5193
power	1	0.25	1	261	4.9816	0.2511	0.9076	0.1604	1.1551	0.1639	5.5728	0.2676	2.6977	0.319	-8608.3479
power	1	0.25	1	262	5.3366	0.259	1.2923	0.167	1.6218	0.1736	6.0499	0.2778	2.1751	0.325	-8786.028
power	1	0.25	1	263	5.5151	0.2555	1.3884	0.164	1.6526	0.1679	5.3572	0.2504	1.6879	0.3139	-8523.9932
power	1	0.25	1	264	4.9356	0.2476	1.1035	0.1581	1.203	0.1624	5.9514	0.2749	2.5219	0.3117	-8660.0551
power	1	0.25	1	265	4.7883	0.2438	0.8983	0.1574	1.3172	0.1663	5.9015	0.2757	2.6047	0.3155	-8630.8988
power	1	0.25	1	266	4.5612	0.2393	0.8424	0.1552	1.1291	0.1614	5.9203	0.2765	2.7447	0.3123	-8576.9894
power	1	0.25	1	267	5.3215	0.2566	1.1592	0.1636	1.412	0.1692	5.5173	0.2627	2.2213	0.3213	-8608.5812
power	1	0.25	1	268	5.5068	0.255	1.3002	0.1603	1.2759	0.1596	6.0604	0.272	1.9185	0.3083	-8556.817
power	1	0.25	1	269	5.384	0.2515	1.3786	0.1639	1.4705	0.1641	6.2738	0.2786	1.8324	0.3128	-8631.705
power	1	0.25	1	270	5.2826	0.2438	1.4161	0.1545	1.6168	0.1599	5.9257	0.2617	1.6203	0.2958	-8533.2903
power	1	0.25	1	271	4.8238	0.2432	1.1246	0.1611	1.352	0.1617	5.9482	0.2727	2.2692	0.3129	-8580.3995
power	1	0.25	1	272	5.7663	0.2616	1.2431	0.1553	1.2939	0.1559	6.3888	0.2806	2.0126	0.2997	-8666.8941
power	1	0.25	1	273	5.325	0.2554	1.1736	0.1628	1.4536	0.1672	6.4521	0.2865	2.0988	0.3181	-8689.828
power	1	0.25	1	274	5.2641	0.2531	1.29	0.1638	1.5665	0.169	5.8411	0.2685	2.0192	0.3176	-8652.0862
power	1	0.25	1	275	5.3329	0.2642	1.0865	0.1656	1.1872	0.1659	5.0416	0.2546	2.5433	0.3263	-8591.6587
power	1	0.25	1	276	4.6356	0.2402	0.9886	0.159	1.0806	0.1598	5.4421	0.2631	2.6379	0.3136	-8513.6876
power	1	0.25	1	277	5.6113	0.2583	1.4852	0.1654	1.687	0.1698	6.6019	0.2864	1.5635	0.3173	-8694.1553
power	1	0.25	1	278	4.6205	0.2412	0.8438	0.1551	1.0364	0.1605	5.669	0.2715	2.8966	0.3122	-8596.5474
power	1	0.25	1	279	5.2349	0.2484	1.362	0.1613	1.3767	0.1616	5.8497	0.2644	1.8636	0.3091	-8526.973
power	1	0.25	1	280	5.1881	0.2484	1.2604	0.1638	1.4037	0.1649	5.7557	0.2639	2.0607	0.3139	-8578.3318
power	1	0.25	1	281	5.3299	0.2552	1.2698	0.1646	1.4994	0.1683	6.0872	0.2776	2.1129	0.3191	-8707.8882
power	1	0.25	1	282	4.9902	0.2491	1.3064	0.1656	1.2481	0.1626	6.0257	0.2784	2.3453	0.3179	-8685.5706
power	1	0.25	1	283	5.5548	0.2659	0.9265	0.162	1.3614	0.1689	6.0172	0.2814	2.4555	0.3243	-8708.0556
power	1	0.25	1	284	5.2963	0.2478	1.2694	0.1569	1.7066	0.1649	5.8321	0.2621	1.6884	0.3048	-8528.7926
power	1	0.25	1	285	5.6552	0.2621	1.1866	0.157	1.4486	0.1594	5.2075	0.2506	2.1524	0.3044	-8600.8778
power	1	0.25	1	286	5.0175	0.2556	1.0191	0.1603	1.2966	0.1674	5.6323	0.2721	2.8167	0.3199	-8775.188
power	1	0.25	1	287	6.0038	0.2683	1.6171	0.1708	1.7563	0.172	6.8685	0.296	1.4542	0.323	-8804.8855
power	1	0.25	1	288	4.8259	0.2457	0.723	0.148	0.9119	0.153	5.4676	0.2636	3.1214	0.2992	-8616.5913
power	1	0.25	1	289	5.1523	0.2563	1.082	0.1614	1.1566	0.1653	5.269	0.2599	2.5983	0.3203	-8612.6334
power	1	0.25	1	290	4.7392	0.2415	1.0794	0.1564	1.2918	0.1624	5.7072	0.2671	2.5036	0.3089	-8613.1924
power	1	0.25	1	291	5.0753	0.2523	1.0142	0.1604	1.2372	0.1642	5.7958	0.273	2.4622	0.3183	-8607.3575
power	1	0.25	1	292	5.2868	0.252	1.1779	0.1569	1.1963	0.1573	6.1703	0.2764	2.1032	0.306	-8553.1691
power	1	0.25	1	293	4.5346	0.2392	0.9944	0.1557	1.1201	0.1578	5.4877	0.2661	2.7994	0.3086	-8602.911
power	1	0.25	1	294	5.4895	0.2539	1.3131	0.1622	1.6704	0.1693	6.3943	0.2823	1.7709	0.3143	-8678.4833
power	1	0.25	1	295	4.6079	0.2399	0.9901	0.1572	1.145	0.1605	5.4263	0.262	2.6182	0.3121	-8522.5541
power	1	0.25	1	296	5.5553	0.2629	1.2683	0.1654	1.3654	0.1681	6.4108	0.2844	2.0591	0.3215	-8702.8131
power	1	0.25	1	297	5.1064	0.2547	1.0831	0.1621	1.2345	0.1662	5.5513	0.2676	2.5672	0.3207	-8659.0552
power	1	0.25	1	298	5.4074	0.2509	1.4495	0.1625	1.5187	0.1634	6.1023	0.2708	1.7183	0.3089	-8601.6569
power	1	0.25	1	299	4.9797	0.2479	1.226	0.1641	1.2373	0.1638	6.0618	0.2766	2.2346	0.3184	-8598.0685
power	1	0.25	1	300	5.0928	0.2524	1.1972	0.165	1.4189	0.1707	5.9731	0.2765	2.2212	0.3247	-8654.1769
power	1	0.25	1	301	5.7839	0.2671	1.1437	0.1582	1.379	0.1628	5.4321	0.2597	2.2966	0.31	-8679.2252
power	1	0.25	1	302	5.8729	0.2726	1.0577	0.1591	1.4241	0.1677	6.0845	0.2787	2.296	0.3168	-8758.0539
power	1	0.25	1	303	5.3784	0.26	1.2366	0.1635	1.272	0.164	6.0258	0.2764	2.2198	0.3186	-8661.908
power	1	0.25	1	304	5.3638	0.2572	1.1441	0.1621	1.3071	0.1624	6.2463	0.2827	2.1895	0.316	-8648.1712
power	1	0.25	1	305	4.8047	0.2396	1.0944	0.1536	1.0721	0.1567	5.5459	0.2634	2.5135	0.3032	-8528.6938
power	1	0.25	1	306	4.8849	0.2451	1.2237	0.1657	1.3314	0.1678	6.3884	0.2891	2.196	0.3235	-8640.4223
power	1	0.25	1	307	5.1583	0.2596	0.9433	0.1633	1.0074	0.1634	5.5215	0.2674	2.8089	0.3237	-8640.822
power	1	0.25	1	308	4.9941	0.2452	1.1271	0.1579	1.2651	0.1591	5.727	0.2675	2.2916	0.3081	-8556.5714
power	1	0.25	1	309	5.1076	0.2474	0.9564	0.1546	1.2975	0.16	5.7984	0.2669	2.2107	0.3073	-8479.7211
power	1	0.25	1	310	6.0354	0.2614	1.4794	0.1586	1.7354	0.1617	5.8613	0.2593	1.3429	0.3	-8558.5136
power	1	0.25	1	311	5.0199	0.2513	0.9922	0.1631	1.2062	0.1656	6.3252	0.2874	2.4651	0.3223	-8646.3573
power	1	0.25	1	312	5.6853	0.2659	1.3853	0.166	1.4356	0.17	6.6019	0.2933	1.9527	0.3238	-8764.389
power	1	0.25	1	313	5.498	0.2541	1.4442	0.1588	1.4459	0.1598	5.9958	0.2679	1.8524	0.3025	-8638.6454
power	1	0.25	1	314	4.8144	0.2438	1.1274	0.1629	1.3014	0.1645	5.7807	0.2694	2.3164	0.3179	-8563.1763
power	1	0.25	1	315	4.8987	0.2407	1.1282	0.1558	1.2763	0.1599	6.7319	0.2927	2.1796	0.3055	-8614.7301
power	1	0.25	1	316	5.0885	0.245	1.3067	0.1596	1.4636	0.1615	5.85	0.2658	1.8628	0.3079	-8516.2347
power	1	0.25	1	317	4.8659	0.2466	1.0394	0.1609	1.3559	0.166	5.6602	0.2693	2.3987	0.3191	-8580.8259
power	1	0.25	1	318	5.0257	0.2444	1.2146	0.1568	1.3126	0.1595	5.7983	0.2662	2.1526	0.3048	-8553.6391
power	1	0.25	1	319	5.1995	0.248	1.3769	0.1621	1.4915	0.1663	6.1006	0.2741	1.8713	0.3132	-8609.4854
power	1	0.25	1	320	4.8842	0.2408	1.3034	0.161	1.2795	0.1598	5.8448	0.2704	2.2014	0.309	-8585.3703
power	1	0.25	1	321	5.2222	0.2539	1.2426	0.1657	1.3628	0.1675	6.1484	0.2825	2.1684	0.3229	-8666.3519
power	1	0.25	1	322	4.9879	0.2505	1.0818	0.1624	1.3652	0.1673	5.5219	0.2664	2.3421	0.3221	-8572.718
power	1	0.25	1	323	5.0098	0.2472	1.4444	0.1674	1.5089	0.1681	5.5402	0.2602	1.9324	0.3202	-8569.1472
power	1	0.25	1	324	5.3274	0.2513	1.3193	0.1606	1.3855	0.1598	6.371	0.2805	1.8496	0.3083	-8587.126
power	1	0.25	1	325	5.331	0.2602	1.3144	0.1699	1.4507	0.1729	6.2501	0.2851	2.1101	0.331	-8727.1375
power	1	0.25	1	326	5.2331	0.2526	1.2067	0.1645	1.392	0.1679	5.8333	0.2713	2.2919	0.3192	-8685.3399
power	1	0.25	1	327	5.1153	0.2517	1.1608	0.1656	1.6227	0.1734	6.2943	0.2852	2.0949	0.3258	-8692.9622
power	1	0.25	1	328	5.0247	0.2581	0.6767	0.1584	0.7956	0.1592	5.2175	0.2635	3.2663	0.3203	-8619.9551
power	1	0.25	1	329	5.0935	0.2482	1.4176	0.1657	1.5702	0.1685	5.4817	0.2576	1.9361	0.3175	-8587.5731
power	1	0.25	1	330	4.8861	0.2398	1.1619	0.1543	1.1935	0.154	5.9999	0.2688	2.1385	0.2991	-8482.2937
power	1	0.25	1	331	5.4888	0.2582	1.1581	0.1596	1.4842	0.1636	5.9035	0.269	1.9904	0.3117	-8593.1167
power	1	0.25	1	332	4.5539	0.2414	0.5291	0.1468	0.6981	0.1506	5.3294	0.2644	3.4669	0.3017	-8569.2085
power	1	0.25	1	333	5.3183	0.2557	1.1227	0.1612	1.3017	0.1671	6.0394	0.2793	2.351	0.3184	-8686.3988
power	1	0.25	1	334	5.1994	0.2462	1.1411	0.155	1.3502	0.1601	6.2649	0.2789	2.1454	0.3029	-8619.7366
power	1	0.25	1	335	5.7232	0.2643	1.3251	0.1626	1.5922	0.1651	6.0739	0.2732	1.8744	0.3126	-8698.8683
power	1	0.25	1	336	4.6647	0.2392	1.0414	0.1546	1.2779	0.1608	5.7478	0.2683	2.4797	0.307	-8574.6918
power	1	0.25	1	337	5.4713	0.2555	1.2544	0.1613	1.6652	0.1682	6.2888	0.2781	1.803	0.3135	-8652.0625
power	1	0.25	1	338	5.2068	0.2477	1.2793	0.1611	1.6242	0.1667	6.1281	0.2742	1.818	0.3123	-8596.3299
power	1	0.25	1	339	5.4796	0.2604	1.2293	0.164	1.2319	0.1634	5.707	0.2682	2.2359	0.3181	-8623.5979
power	1	0.25	1	340	5.1082	0.2477	1.3161	0.1601	1.3488	0.1611	6.5759	0.2899	2.1585	0.3085	-8720.8105
power	1	0.25	1	341	5.0972	0.2447	1.2062	0.1583	1.4235	0.1623	6.0696	0.2742	2.0593	0.3078	-8590.8709
power	1	0.25	1	342	4.8383	0.2501	0.9683	0.1621	0.9977	0.1642	6.6884	0.3022	2.8886	0.3224	-8783.0323
power	1	0.25	1	343	4.8016	0.2439	0.9854	0.1572	1.3274	0.1611	5.3675	0.2594	2.601	0.3095	-8600.461
power	1	0.25	1	344	5.0425	0.254	1.1648	0.168	1.3321	0.1698	6.1434	0.2831	2.3398	0.3291	-8682.201
power	1	0.25	1	345	5.204	0.2511	1.1095	0.1581	1.2829	0.1618	5.5255	0.2583	2.1892	0.3101	-8506.8608
power	1	0.25	1	346	4.958	0.2446	1.0148	0.155	1.4202	0.163	5.3208	0.2544	2.3241	0.3072	-8522.8906
power	1	0.25	1	347	4.6712	0.243	0.9495	0.16	1.0177	0.1637	5.5812	0.2684	2.7057	0.3201	-8531.9179
power	1	0.25	1	348	5.0042	0.2457	1.1315	0.1568	1.258	0.1588	5.8735	0.2721	2.4715	0.3052	-8666.9857
power	1	0.25	1	349	5.1049	0.2479	1.1389	0.1612	1.1478	0.1601	6.2551	0.2795	2.2459	0.3121	-8575.4179
power	1	0.25	1	350	4.6158	0.2373	1.1045	0.1599	1.0517	0.1581	5.5505	0.2639	2.5371	0.311	-8508.3071
power	1	0.25	1	351	4.8053	0.247	1.0181	0.1623	1.3643	0.1683	5.7514	0.2707	2.4951	0.3217	-8626.2541
power	1	0.25	1	352	5.6236	0.2638	1.1625	0.1618	1.3909	0.1657	5.5918	0.2619	2.1074	0.3166	-8596.679
power	1	0.25	1	353	4.8861	0.2421	1.2334	0.1585	1.3704	0.1603	5.7248	0.263	2.087	0.3071	-8518.6008
power	1	0.25	1	354	5.1327	0.254	1.1403	0.1631	1.4759	0.1676	6.1957	0.2816	2.2155	0.3203	-8682.9199
power	1	0.25	1	355	5.6842	0.2627	1.1916	0.1601	1.4987	0.166	6.5436	0.2902	2.0356	0.3137	-8743.5898
power	1	0.25	1	356	5.1059	0.2502	1.1817	0.1642	1.3328	0.1664	5.6203	0.2671	2.2543	0.3204	-8587.866
power	1	0.25	1	357	5.545	0.2566	1.4425	0.1645	1.4664	0.1652	6.0901	0.2733	1.7806	0.3143	-8628.509
power	1	0.25	1	358	4.7562	0.2436	1.0401	0.1606	1.2095	0.1644	6.0167	0.2791	2.4998	0.3183	-8607.3273
power	1	0.25	1	359	5.7314	0.2639	1.2889	0.1643	1.5539	0.1672	6.282	0.2796	1.8129	0.3177	-8666.6142
power	1	0.25	1	360	5.3376	0.2462	1.51	0.1613	1.5181	0.1612	5.9508	0.265	1.5918	0.3047	-8529.9786
power	1	0.25	1	361	5.1853	0.2555	1.1194	0.1638	1.2654	0.1661	5.6256	0.2689	2.3889	0.3223	-8617.5179
power	1	0.25	1	362	5.1761	0.244	1.3939	0.1612	1.8371	0.1691	6.1525	0.2699	1.6186	0.3088	-8617.0124
power	1	0.25	1	363	5.6563	0.2595	1.21	0.1574	1.4532	0.16	6.45	0.28	1.7757	0.3055	-8585.3519
power	1	0.25	1	364	5.4919	0.2614	1.3219	0.1705	1.4109	0.1706	5.8599	0.2726	2.112	0.3276	-8688.816
power	1	0.25	1	365	5.6886	0.262	1.1541	0.159	1.5168	0.1631	5.9516	0.2701	1.9748	0.3097	-8629.3787
power	1	0.25	1	366	5.2212	0.2514	1.1675	0.1628	1.3925	0.1649	5.9674	0.2737	2.1757	0.316	-8627.4042
power	1	0.25	1	367	4.9341	0.2526	0.9136	0.1572	0.7912	0.156	5.6572	0.2736	3.0947	0.313	-8671.9234
power	1	0.25	1	368	5.4446	0.2575	1.2992	0.165	1.4942	0.1689	5.9915	0.2755	2.031	0.3203	-8681.1701
power	1	0.25	1	369	5.3092	0.2517	1.3806	0.1643	1.5738	0.1667	6.1123	0.2754	1.7988	0.316	-8622.9836
power	1	0.25	1	370	5.3282	0.2543	1.1828	0.1617	1.361	0.1654	6.2316	0.2815	2.0954	0.3168	-8630.1399
power	1	0.25	1	371	5.4374	0.2463	1.6008	0.1578	1.5757	0.1582	6.392	0.2731	1.3705	0.2966	-8546.6697
power	1	0.25	1	372	5.4437	0.2483	1.5599	0.1634	1.9536	0.1713	5.8922	0.263	1.3259	0.3107	-8583.1476
power	1	0.25	1	373	5.1488	0.2541	1.0489	0.1576	1.2444	0.1618	5.7264	0.2703	2.6081	0.3113	-8698.5742
power	1	0.25	1	374	5.6099	0.2617	1.2656	0.1633	1.4429	0.1677	5.5661	0.2615	1.9637	0.3185	-8580.0063
power	1	0.25	1	375	4.8816	0.244	1.1194	0.1588	1.1371	0.1593	5.8288	0.2724	2.3603	0.312	-8535.1445
power	1	0.25	1	376	5.2251	0.2587	0.8903	0.1622	1.0637	0.1649	5.7326	0.2741	2.7596	0.3235	-8653.1254
power	1	0.25	1	377	5.2731	0.2493	1.1758	0.1569	1.3829	0.1618	6.0312	0.272	1.972	0.3075	-8538.3078
power	1	0.25	1	378	5.1562	0.2519	1.2162	0.1614	1.3852	0.1643	5.8006	0.27	2.2599	0.3143	-8655.469
power	1	0.25	1	379	5.2917	0.2545	1.1461	0.1623	1.4389	0.1657	6.1009	0.2765	2.1706	0.316	-8660.6106
power	1	0.25	1	380	5.3562	0.2612	1.0585	0.162	1.3402	0.1669	6.2196	0.2851	2.312	0.3222	-8682.5731
power	1	0.25	1	381	4.7159	0.2388	1.1	0.1557	1.1159	0.1573	5.9388	0.2729	2.3277	0.3069	-8490.4267
power	1	0.25	1	382	5.5103	0.2555	1.234	0.1571	1.3231	0.1598	5.1349	0.2469	2.1079	0.3043	-8519.3916
power	1	0.25	1	383	5.008	0.2413	1.5314	0.1617	1.5769	0.1658	6.131	0.2699	1.6415	0.3091	-8560.6317
power	1	0.25	1	384	4.8781	0.2431	1.0772	0.1532	1.1524	0.1571	5.4811	0.26	2.5505	0.3019	-8574.4547
power	1	0.25	1	385	5.7706	0.2645	1.3374	0.1616	1.3695	0.1614	5.7716	0.2637	1.8875	0.3104	-8592.0171
power	1	0.25	1	386	5.5639	0.258	1.3436	0.1606	1.4906	0.1644	5.8157	0.2669	2.0556	0.309	-8703.0295
power	1	0.25	1	387	5.3297	0.2556	1.428	0.1678	1.3312	0.1672	6.2807	0.2829	2.0589	0.3217	-8703.7169
power	1	0.25	1	388	4.9604	0.2441	1.3574	0.1667	1.4029	0.1679	6.4591	0.2864	1.8976	0.3217	-8590.0965
power	1	0.25	1	389	4.9953	0.2485	1.2791	0.1658	1.4336	0.1693	5.5887	0.2657	2.2435	0.3219	-8637.4565
power	1	0.25	1	390	5.5098	0.2576	1.2229	0.1613	1.6719	0.167	6.0664	0.2719	1.858	0.3128	-8645.7444
power	1	0.25	1	391	5.1049	0.249	1.2998	0.1645	1.4199	0.1654	6.2308	0.2819	2.081	0.3176	-8660.1127
power	1	0.25	1	392	5.0934	0.2478	1.178	0.1581	1.316	0.1602	5.8888	0.2696	2.1225	0.3087	-8546.36
power	1	0.25	1	393	4.8883	0.2479	0.9996	0.1595	1.0164	0.1608	5.831	0.2749	2.6657	0.3163	-8596.2994
power	1	0.25	1	394	5.3589	0.251	1.3321	0.162	1.4494	0.1612	6.0548	0.2701	1.8815	0.308	-8597.9101
power	1	0.25	1	395	5.2206	0.2506	1.1483	0.154	1.2628	0.1573	5.6926	0.2636	2.2959	0.3012	-8595.0726
power	1	0.25	1	396	4.7372	0.2452	1.144	0.1647	1.0621	0.1633	5.6513	0.2726	2.6036	0.323	-8593.6773
power	1	0.25	1	397	5.1358	0.2419	1.4718	0.1617	1.6541	0.1643	6.3202	0.2761	1.559	0.3074	-8568.2633
power	1	0.25	1	398	5.7364	0.262	1.2041	0.1553	1.5393	0.1598	5.7873	0.2627	1.9992	0.3006	-8656.1303
power	1	0.25	1	399	4.4733	0.2388	0.7497	0.1509	0.9176	0.154	5.1161	0.2551	3.1784	0.3036	-8558.8196
power	1	0.25	1	400	5.24	0.2541	0.9412	0.1566	1.0664	0.1573	5.4028	0.2611	2.7041	0.3083	-8605.5363
power	1	0.25	1	401	5.2218	0.2527	1.3943	0.1658	1.4125	0.1664	5.8644	0.2695	1.9628	0.3191	-8604.692
power	1	0.25	1	402	4.781	0.2448	1.0318	0.1583	1.2489	0.1647	5.8444	0.2738	2.4174	0.3169	-8558.6895
power	1	0.25	1	403	4.8903	0.2427	1.2506	0.1606	1.3467	0.1649	5.4843	0.2605	2.2341	0.3132	-8559.4023
power	1	0.25	1	404	5.4652	0.2617	1.5133	0.1715	1.545	0.1727	6.3479	0.2851	1.8825	0.3288	-8758.044
power	1	0.25	1	405	5.1221	0.2423	1.3202	0.1589	1.6863	0.1646	6.1074	0.271	1.7049	0.3058	-8562.6258
power	1	0.25	1	406	5.2664	0.2529	1.364	0.165	1.4161	0.1632	6.6165	0.2893	1.9367	0.3151	-8682.9615
power	1	0.25	1	407	5.0527	0.2475	1.2386	0.158	1.3792	0.1604	5.7095	0.2649	2.2168	0.3064	-8613.1214
power	1	0.25	1	408	5.5771	0.2641	1.257	0.1659	1.3551	0.1678	6.4138	0.2896	2.0815	0.3244	-8709.0103
power	1	0.25	1	409	5.6784	0.2641	1.3915	0.1655	1.3248	0.1658	5.7758	0.2663	2.042	0.3177	-8662.2194
power	1	0.25	1	410	4.7363	0.2341	1.2263	0.1561	1.4458	0.1599	5.943	0.2694	2.1429	0.3012	-8578.1277
power	1	0.25	1	411	5.3356	0.2489	1.6181	0.165	1.7086	0.1673	6.2316	0.274	1.5476	0.3112	-8659.5546
power	1	0.25	1	412	4.8709	0.2419	0.9685	0.1511	1.2385	0.1561	5.4783	0.2595	2.5982	0.2983	-8585.3921
power	1	0.25	1	413	5.3007	0.2546	1.0756	0.1572	1.3564	0.1615	5.3593	0.2584	2.3595	0.3092	-8598.5634
power	1	0.25	1	414	4.9558	0.2423	1.049	0.1486	1.3654	0.1541	5.4828	0.2579	2.4935	0.2911	-8625.1336
power	1	0.25	1	415	5.3696	0.2558	1.4624	0.1665	1.6484	0.1718	5.931	0.2707	1.8515	0.3207	-8693.6486
power	1	0.25	1	416	5.0101	0.2341	1.4943	0.1534	1.836	0.1601	6.3551	0.2718	1.419	0.2914	-8557.1149
power	1	0.25	1	417	5.5207	0.2522	1.367	0.1597	1.4858	0.1613	5.7847	0.2632	1.7652	0.3054	-8553.5592
power	1	0.25	1	418	5.835	0.2645	1.3115	0.1641	1.6203	0.1719	6.8215	0.2959	1.7744	0.3198	-8761.6412
power	1	0.25	1	419	5.359	0.2498	1.401	0.1627	1.6917	0.168	6.7569	0.2902	1.5768	0.3133	-8650.1944
power	1	0.25	1	420	4.477	0.2369	1.1007	0.1637	1.3305	0.1677	6.058	0.2793	2.4627	0.3215	-8619.5556
power	1	0.25	1	421	5.7755	0.2648	1.2571	0.1598	1.5683	0.1647	5.7638	0.2635	1.8775	0.3102	-8629.5349
power	1	0.25	1	422	5.1542	0.2513	1.2471	0.1612	1.46	0.1679	5.5849	0.2621	2.0888	0.3164	-8580.1964
power	1	0.25	1	423	5.806	0.2668	1.3688	0.1622	1.4158	0.1646	5.9681	0.2707	1.9435	0.3133	-8682.1439
power	1	0.25	1	424	5.0268	0.2512	1.4295	0.1697	1.3928	0.1709	5.7885	0.2728	2.1705	0.3276	-8674.9054
power	1	0.25	1	425	5.0547	0.2569	0.9944	0.1619	0.9221	0.1597	5.8254	0.2758	2.9202	0.3185	-8707.3844
power	1	0.25	1	426	5.4063	0.2522	1.3304	0.162	1.4621	0.1649	6.4894	0.2856	1.883	0.3123	-8664.7141
power	1	0.25	1	427	5.4397	0.2525	1.233	0.1559	1.51	0.1614	6.1363	0.2736	1.9404	0.3029	-8632.2553
power	1	0.25	1	428	4.42	0.2336	0.7817	0.1477	0.986	0.1518	5.7028	0.2693	3.0699	0.296	-8612.6778
power	1	0.25	1	429	4.6067	0.2478	0.591	0.1526	0.7858	0.1581	5.6948	0.2773	3.5353	0.3136	-8716.8169
power	1	0.25	1	430	5.2722	0.2526	1.0382	0.1557	1.3228	0.1593	5.6424	0.2629	2.293	0.3058	-8571.4181
power	1	0.25	1	431	5.6697	0.2521	1.541	0.1584	1.7037	0.1617	6.329	0.2716	1.3131	0.2997	-8568.6463
power	1	0.25	1	432	5.0442	0.2522	1.2504	0.1674	1.3832	0.1697	5.7901	0.2722	2.2548	0.3261	-8647.6421
power	1	0.25	1	433	5.3248	0.2529	1.5111	0.1663	1.543	0.1674	5.9576	0.2697	1.6919	0.3179	-8590.6196
power	1	0.25	1	434	4.6535	0.2416	1.1053	0.1616	1.2836	0.1642	5.4452	0.2628	2.4926	0.3172	-8566.9351
power	1	0.25	1	435	5.3609	0.2511	1.2675	0.1614	1.5007	0.1639	6.0613	0.2721	1.8655	0.311	-8583.9485
power	1	0.25	1	436	5.4162	0.2548	1.2047	0.159	1.3966	0.163	6.3894	0.2814	2.0143	0.3095	-8643.7577
power	1	0.25	1	437	5.3831	0.2578	1.1583	0.1592	1.353	0.1636	5.8995	0.272	2.3046	0.3119	-8687.9383
power	1	0.25	1	438	5.3864	0.2593	1.2152	0.1658	1.5193	0.1702	6.1369	0.2793	2.1362	0.323	-8719.0166
power	1	0.25	1	439	5.0026	0.242	1.33	0.1619	1.4177	0.1601	6.2693	0.2775	1.8529	0.3087	-8544.4571
power	1	0.25	1	440	5.7825	0.2609	1.3016	0.159	1.5132	0.1629	5.925	0.2674	1.7317	0.3078	-8575.1269
power	1	0.25	1	441	5.2004	0.2613	1.1356	0.1716	1.1461	0.1724	6.0072	0.2865	2.6724	0.3379	-8770.0208
power	1	0.25	1	442	4.7935	0.2388	1.216	0.1616	1.5992	0.1668	5.8342	0.2681	2.0269	0.3134	-8565.2063
power	1	0.25	1	443	5.3979	0.2551	1.3333	0.1629	1.4218	0.1647	5.9459	0.2687	1.9295	0.3137	-8603.823
power	1	0.25	1	444	5.122	0.2496	1.323	0.1647	1.5554	0.1664	5.7577	0.2657	1.899	0.3174	-8568.5578
power	1	0.25	1	445	5.3132	0.252	1.3079	0.1617	1.3395	0.1649	6.1951	0.2777	2.0226	0.3136	-8629.0095
power	1	0.25	1	446	5.1013	0.2423	1.2378	0.1564	1.3693	0.1598	6.0097	0.269	1.9158	0.3033	-8501.5112
power	1	0.25	1	447	5.1558	0.2508	1.1344	0.1586	1.2963	0.1617	6.0372	0.2761	2.2659	0.3113	-8622.7492
power	1	0.25	1	448	5.2726	0.2557	1.1	0.1613	1.2132	0.1611	5.5721	0.2656	2.4079	0.3149	-8604.5011
power	1	0.25	1	449	4.8067	0.2391	1.3122	0.1632	1.2873	0.1608	6.0129	0.2734	2.124	0.3117	-8562.5037
power	1	0.25	1	450	5.2554	0.251	1.4247	0.1644	1.3814	0.1652	6.5372	0.288	1.8525	0.3166	-8639.3216
power	1	0.25	1	451	5.4314	0.2609	1.0638	0.1627	1.2754	0.1663	6.1711	0.2808	2.3008	0.3209	-8659.2373
power	1	0.25	1	452	5.2262	0.2491	1.2451	0.1573	1.2915	0.1585	5.8637	0.2682	2.1878	0.3038	-8613.551
power	1	0.25	1	453	4.8659	0.2383	1.2496	0.1585	1.4946	0.1638	6.0696	0.273	1.9638	0.3083	-8551.1152
power	1	0.25	1	454	5.5722	0.2505	1.5047	0.1582	1.6624	0.1602	5.9495	0.2619	1.3593	0.2998	-8496.8077
power	1	0.25	1	455	5.146	0.2505	1.1186	0.1591	1.2467	0.1614	5.9906	0.2748	2.2751	0.3122	-8594.6075
power	1	0.25	1	456	5.1973	0.2471	1.3315	0.1563	1.3843	0.1582	6.4391	0.2822	1.8288	0.303	-8570.0146
power	1	0.25	1	457	5.2009	0.2489	1.3005	0.1622	1.6769	0.1666	6.3592	0.281	1.7917	0.3131	-8639.3728
power	1	0.25	1	458	5.4787	0.2606	0.9395	0.1552	1.2657	0.1599	5.8249	0.2713	2.3887	0.3091	-8609.438
power	1	0.25	1	459	4.959	0.2484	1.0309	0.1632	1.2733	0.1632	5.5788	0.2649	2.4107	0.3183	-8555.9197
power	1	0.25	1	460	5.1716	0.2487	0.9914	0.1542	1.2136	0.159	5.9903	0.2733	2.3304	0.3055	-8560.0015
power	1	0.25	1	461	5.11	0.2466	1.413	0.1635	1.5345	0.1645	5.9633	0.2701	1.7595	0.3136	-8551.7041
power	1	0.25	1	462	5.1374	0.2561	0.9263	0.1589	1.0022	0.1623	5.841	0.2782	2.7836	0.3189	-8657.6918
power	1	0.25	1	463	4.9583	0.2504	1.0263	0.1605	1.3043	0.1676	5.4051	0.2651	2.6041	0.3206	-8638.9304
power	1	0.25	1	464	5.6924	0.2535	1.5049	0.1574	1.6121	0.1595	6.2964	0.2719	1.3845	0.2988	-8554.0603
power	1	0.25	1	465	5.1515	0.2464	1.2228	0.1582	1.3194	0.161	5.5953	0.2612	2.2238	0.3062	-8587.0548
power	1	0.25	1	466	5.7361	0.2664	1.2279	0.1636	1.582	0.1683	5.5541	0.2597	1.9644	0.3178	-8631.9087
power	1	0.25	1	467	4.8416	0.2431	1.0998	0.1595	1.3994	0.1662	5.9559	0.273	2.3305	0.3138	-8622.1662
power	1	0.25	1	468	5.2673	0.2534	0.955	0.1545	1.2031	0.1578	5.7896	0.2684	2.4086	0.3058	-8568.6127
power	1	0.25	1	469	5.426	0.2536	1.4114	0.1646	1.632	0.1683	6.1318	0.2746	1.7341	0.3158	-8643.8243
power	1	0.25	1	470	5.5068	0.2597	1.0261	0.156	1.2711	0.1601	5.8809	0.2708	2.3058	0.3081	-8617.725
power	1	0.25	1	471	5.5626	0.2608	1.3488	0.1651	1.6792	0.169	6.3163	0.2788	1.7672	0.3179	-8695.3273
power	1	0.25	1	472	5.5934	0.2675	1.1665	0.1667	1.1962	0.1659	6.1095	0.2832	2.4321	0.325	-8750.6709
power	1	0.25	1	473	5.5775	0.2588	1.4138	0.1655	1.5054	0.1659	6.098	0.2742	1.7732	0.3166	-8634.1726
power	1	0.25	1	474	5.4536	0.2566	1.2558	0.165	1.4526	0.1674	5.4801	0.26	2.01	0.3193	-8569.5235
power	1	0.25	1	475	4.6383	0.2409	1.0068	0.1566	0.9922	0.1551	5.8836	0.274	2.7764	0.307	-8614.6114
power	1	0.25	1	476	5.3281	0.2572	0.8529	0.1535	1.1527	0.1593	5.7235	0.271	2.76	0.307	-8684.5891
power	1	0.25	1	477	5.672	0.2676	1.1174	0.1639	1.2199	0.1664	5.2774	0.2586	2.3967	0.3223	-8622.5222
power	1	0.25	1	478	4.6262	0.2477	0.9594	0.1643	1.0401	0.1641	5.6029	0.2735	3.0412	0.3246	-8707.3541
power	1	0.25	1	479	4.6752	0.2462	0.8107	0.155	1.1452	0.1643	5.7023	0.2738	2.9904	0.3154	-8681.9211
power	1	0.25	1	480	4.7216	0.24	1.0716	0.1565	1.2525	0.1591	5.496	0.2622	2.4731	0.3076	-8549.1947
power	1	0.25	1	481	5.1317	0.2505	1.3425	0.1655	1.3406	0.1664	5.9214	0.2727	2.0784	0.3198	-8609.5337
power	1	0.25	1	482	4.9977	0.2514	0.8486	0.1539	1.0266	0.1576	5.8661	0.2765	2.9676	0.3078	-8710.4824
power	1	0.25	1	483	5.2005	0.2496	1.3181	0.1591	1.4106	0.1603	5.8339	0.2655	2.1209	0.3049	-8646.5469
power	1	0.25	1	484	5.7871	0.2678	1.0544	0.159	1.1808	0.1598	5.2493	0.2517	2.3027	0.3108	-8544.3412
power	1	0.25	1	485	5.2967	0.2529	1.2774	0.1625	1.3953	0.1643	6.0824	0.2762	2.0255	0.3148	-8623.0751
power	1	0.25	1	486	5.0382	0.2474	1.0925	0.1609	1.419	0.168	5.7407	0.2693	2.2594	0.3178	-8591.7528
power	1	0.25	1	487	5.3363	0.2477	1.4162	0.1616	1.6026	0.1639	6.0558	0.2695	1.6444	0.3081	-8565.7851
power	1	0.25	1	488	5.2151	0.244	1.4486	0.1575	1.5508	0.1584	6.1962	0.2726	1.6411	0.2998	-8557.9592
power	1	0.25	1	489	5.6153	0.2603	1.281	0.1617	1.3657	0.1614	5.8759	0.2693	2.0389	0.311	-8637.9117
power	1	0.25	1	490	4.9709	0.24	1.3312	0.1606	1.5253	0.1638	5.8432	0.2663	1.963	0.3079	-8581.9344
power	1	0.25	1	491	5.1949	0.2455	1.3489	0.1576	1.6242	0.1627	5.8839	0.2646	1.8863	0.302	-8625.5701
power	1	0.25	1	492	5.0013	0.2483	1.0642	0.1607	1.3514	0.1664	6.0566	0.279	2.2793	0.3186	-8600.8679
power	1	0.25	1	493	5.3413	0.2551	1.2835	0.1622	1.4333	0.1654	6.091	0.2783	2.2033	0.3142	-8735.8346
power	1	0.25	1	494	5.4474	0.2508	1.4298	0.1618	1.6531	0.1658	5.796	0.2599	1.5897	0.3084	-8543.5004
power	1	0.25	1	495	5.5084	0.2579	1.4679	0.1652	1.322	0.163	6.1658	0.2758	1.864	0.3149	-8627.8976
power	1	0.25	1	496	4.9202	0.2494	1.1517	0.1661	1.4559	0.1706	6.2135	0.2867	2.3228	0.3267	-8704.1098
power	1	0.25	1	497	4.6137	0.2421	0.861	0.16	1.2069	0.1675	5.4274	0.2641	2.7216	0.3217	-8545.4755
power	1	0.25	1	498	5.4267	0.2556	1.3717	0.1626	1.5413	0.166	5.7443	0.2644	1.8932	0.3132	-8622.8585
power	1	0.25	1	499	5.2633	0.2445	1.528	0.1643	1.8335	0.1691	6.4664	0.28	1.4861	0.311	-8657.6744
power	1	0.25	1	500	5.3047	0.2523	1.2702	0.1604	1.5036	0.1673	6.3832	0.2829	1.9388	0.314	-8656.2698
