# Supplementary material for: Genotype–covariate correlation and interaction disentangled by a whole-genome multivariate reaction norm model
Source: Nat Commun. 2019 May 20;10:2239. doi: 10.1038/s41467-019-10128-w (PMC6527612; doi:10.1038/s41467-019-10128-w)
Supplement: Supplementary file 13 — Source Data [file 41467_2019_10128_MOESM13_ESM.zip › data/fs17/fs17_pint_uniec.txt]

x
14.721730523172
14.7487124975721
14.9251648524356
16.013386526434
16.404099969608
15.8924633475368
15.3833412701204
16.4812977066945
13.7894644566537
15.6777797640238
13.7395743934106
12.9497189600058
14.7976133018691
16.1368430821376
14.4549090193606
13.2406303780745
14.564041041422
14.3443856978283
14.0240909419209
14.7998399045692
14.8838516778263
17.109281278561
16.2525910871418
16.0756414154207
12.0053394880684
14.4415245100329
16.4183547070497
17.0858546108903
14.3213471875697
16.172357308979
16.1453849206347
14.1824851448246
15.7828995738281
13.546377020512
14.5262466005266
15.4046888339923
15.870831553306
13.3084330453288
14.9729824843553
14.8743840922148
17.466341021634
15.3662550039584
14.5768429500378
13.807524727003
15.7178089734111
14.8906191820236
15.4046888339923
13.6105539007419
15.2731413761793
14.8318971254912
14.8416062197149
15.5486650416953
14.7868119211884
14.2817251519541
16.4097960538274
16.2222939507124
15.8229356260292
15.8864828758132
17.4299287284954
14.9286197295935
13.291385386743
15.6959320347307
15.2434153359696
15.3420377111992
15.1343302814552
13.5365125434609
16.4710839033749
16.0336843521499
14.9650544431504
14.7474030363634
14.2387724050212
14.1969596927288
15.6755624763513
14.2542725016365
15.6609103919894
14.0229840988394
14.1780290335814
16.1133113072395
13.8027902242325
17.060217196364
15.3892438970941
14.1388467781417
14.2382202683686
14.0539430803429
14.1817273528981
14.6600637376389
14.3442677518558
16.6477871188625
15.8558685029515
13.5385991463818
17.7605145355086
14.7692370826328
17.1127701095
15.6544413508676
15.0141055937983
14.8881586241901
15.8158143984765
14.5135513490113
15.158154045997
15.6352476167719
