# Supplementary material for: Genotype–covariate correlation and interaction disentangled by a whole-genome multivariate reaction norm model
Source: Nat Commun. 2019 May 20;10:2239. doi: 10.1038/s41467-019-10128-w (PMC6527612; doi:10.1038/s41467-019-10128-w)
Supplement: Supplementary file 13 — Source Data [file 41467_2019_10128_MOESM13_ESM.zip › data/fs24/fs24_res_rnm2cgc.txt]

V1	V2	V3	V4	V5	V6	V7	V8	V9	V10	V11
1	1.0468	0	0	0.951	-0.0103	0.0065	0	0.001	-0.0055	-6050.632
2	1.0869	0	0	0.8488	0.008	0.005	0	0.007	-0.0172	-6037.2111
3	0.9218	0	0	1.0932	0.0259	0.0054	0	-0.0093	0.0053	-6160.0525
4	0.8981	0	0	1.1123	-0.0021	-0.0035	0	-0.0013	-0.0238	-6076.2771
5	1.0652	0	0	0.9168	0.0086	0.0119	0	0.0063	-0.0138	-6114.5492
6	1.0169	0	0	1.0105	-0.0057	-0.0147	0	-0.0158	0.0353	-6046.736
7	1.1443	0	0	0.9103	-0.0076	0.0179	0	-0.0142	-0.0108	-6112.2573
8	1.1071	0	0	0.902	0.017	0.0042	0	-0.0099	0.0203	-6134.7293
9	1.1302	0	0	0.8603	0.0044	0.0029	0	0.0128	0.0042	-6148.0581
10	0.8099	0	0	1.1218	0.0136	-0.0033	0	0.0111	0.0081	-6029.6978
11	0.9688	0	0	1.0076	-0.0054	0.0158	0	0.0216	-0.0175	-6095.018
12	1.0416	0	0	0.9284	0.0016	-0.0053	0	2e-04	0.0074	-6044.9966
13	1.0224	0	0	0.988	0.0178	0.012	0	0.0012	-0.0111	-6173.2063
14	1.1374	0	0	0.8795	0.0053	-0.0017	0	-0.0048	0.0053	-6133.2747
15	1.0484	0	0	0.9714	-0.0151	0.0035	0	-0.0121	-0.0079	-6021.9039
16	1.0982	0	0	0.8993	0.0119	-0.0074	0	-0.0093	0.0141	-6102.4917
17	0.9785	0	0	1.0277	-0.0042	0.0098	0	0.0089	-0.0103	-6110.3085
18	0.9342	0	0	1.0054	0.0033	-0.0143	0	0.0125	0.0333	-6025.4933
19	0.8433	0	0	1.0897	0.0095	0.0021	0	0.0162	-0.0192	-6042.7577
20	0.9345	0	0	1.0961	-2e-04	-0.0165	0	-0.0108	-0.0013	-6087.5992
21	1.1822	0	0	0.9158	-0.002	0.0136	0	-0.0077	0.0079	-6239.7045
22	1.0875	0	0	0.8511	0.0104	7e-04	0	-0.0149	0.0047	-5967.2252
23	0.9699	0	0	1.0509	0.0015	-0.0118	0	-0.0061	-0.0182	-6098.7355
24	0.9389	0	0	0.9813	0.0061	6e-04	0	0.0284	0.019	-6060.6848
25	1.0942	0	0	0.9122	0.0053	0.0141	0	0.0078	-0.0146	-6154.4945
26	1.1409	0	0	0.8944	0.0098	-7e-04	0	-0.0192	0.0053	-6126.7512
27	0.9935	0	0	1.07	0.0052	-0.0082	0	-0.0075	0.0173	-6185.0324
28	1.1046	0	0	0.8763	0.013	0.0015	0	0.0079	-0.0022	-6141.3174
29	0.9693	0	0	1.0872	-0.0087	-0.0274	0	0.0014	-0.0108	-6146.0746
30	0.878	0	0	1.2037	-0.0178	0.0171	0	-0.0036	0.0171	-6126.4623
31	0.9626	0	0	0.9735	0.0059	-0.0145	0	0.0072	-0.0015	-6015.3909
32	1.0534	0	0	1.0488	-0.0164	-0.0057	0	0.0029	0.006	-6216.7998
33	1.0133	0	0	0.9392	0.0084	-0.0074	0	0.0129	0.0233	-6082.6156
34	1.1192	0	0	0.9147	-0.0047	0.0026	0	0.0021	0.0074	-6149.1514
35	1.08	0	0	0.9519	-0.0036	0.0047	0	-0.0056	-0.0128	-6116.7131
36	1.0826	0	0	0.8718	0.0123	0.0104	0	-0.012	-0.0145	-6013.8838
37	0.9983	0	0	1.0305	-0.0038	-0.0205	0	0.0074	-0.0054	-6145.687
38	0.8475	0	0	1.1801	0.0045	-0.0204	0	-0.0043	-0.0019	-6110.8306
39	1.0049	0	0	0.9526	-0.0085	0.0133	0	0.0128	-0.0086	-6024.9443
40	1.0985	0	0	0.9193	0.0119	-0.0022	0	-0.0092	-0.0222	-6135.2714
41	0.9711	0	0	1.0284	6e-04	0.0187	0	-0.0093	-0.0119	-6046.5883
42	0.8576	0	0	1.1229	0.0076	0.0157	0	-0.0021	0.0132	-6050.187
43	1.0029	0	0	0.9677	0.0095	0.0154	0	-0.0013	0.0014	-6064.3104
44	1.1438	0	0	0.9382	0.0076	0.0106	0	-0.0333	0.0112	-6144.1539
45	1.0915	0	0	0.9022	-0.0051	0.0049	0	-0.004	-0.0182	-6050.7996
46	1.1912	0	0	0.784	0.0049	9e-04	0	-0.01	-0.0131	-6045.2641
47	1.0403	0	0	0.9437	0.0068	0.011	0	0.0107	-0.0098	-6127.3739
48	1.0578	0	0	1.0014	-0.015	0.0043	0	-0.0031	-0.0206	-6127.5514
49	0.9965	0	0	0.9917	-0.0051	-0.0088	0	0.0065	-0.0015	-6068.2601
50	1.032	0	0	0.9389	0.0015	0.001	0	0.0044	-0.0066	-6060.3055
51	1.0141	0	0	1.0682	-0.0201	0.0224	0	-0.0031	-0.0175	-6137.4761
52	0.9688	0	0	0.9833	0.0124	0.0117	0	0.0015	0.0169	-6046.5333
53	0.884	0	0	1.1303	-0.0039	-0.0054	0	0.0153	0.0133	-6136.3545
54	1.0443	0	0	0.9797	-0.021	-0.0201	0	0.0052	-0.011	-6072.8534
55	1.0121	0	0	1.0115	-0.0048	1e-04	0	-0.0249	-0.0193	-6010.2193
56	1.0185	0	0	0.9702	-0.0081	-0.0191	0	-0.0041	0.0183	-6017.7829
57	1.1073	0	0	0.8213	0.0078	0.001	0	0.0165	0.0148	-6062.1978
58	0.9641	0	0	1.1352	0.0022	0.0362	0	-0.026	-0.0052	-6156.2993
59	1.0144	0	0	0.902	-0.0019	-0.0093	0	0.0104	0.0104	-5970.8927
60	0.9644	0	0	0.9618	0.016	-0.0141	0	0.0047	-0.0154	-6026.281
61	0.9348	0	0	1.0528	0.005	0.0038	0	-0.0028	-0.0026	-6063.418
62	1.0532	0	0	0.9316	-0.0102	0.0058	0	0.0198	0.019	-6098.2436
63	0.8996	0	0	1.0833	0.0117	-0.0081	0	0.0033	0.0264	-6093.8105
64	1.1207	0	0	0.9238	-0.0173	0.01	0	0.0059	0.0104	-6131.6418
65	0.9057	0	0	1.0148	0.026	-0.0088	0	0.0122	0.002	-6075.3689
66	1.0843	0	0	0.9956	-0.0018	0.013	0	-0.0132	-0.0193	-6177.3395
67	0.8954	0	0	1.0579	-0.0104	-0.0192	0	0.0043	0.0175	-5962.6134
68	0.9226	0	0	1.0983	0.0085	0.0232	0	-0.0056	0.0129	-6118.6258
69	0.9222	0	0	1.0567	0.0098	-0.0114	0	0.0072	0.0055	-6101.4855
70	0.9902	0	0	0.9886	-4e-04	0.0106	0	0.0085	-0.005	-6076.9239
71	1.0453	0	0	1.0239	-0.0034	0.0066	0	-0.0198	-0.0214	-6122.7313
72	1.2592	0	0	0.7214	-0.0087	-0.0152	0	0.0069	0.0162	-6070.3791
73	0.9961	0	0	1.0837	-0.0107	-0.008	0	-0.01	0.0075	-6145.075
74	1.0357	0	0	1.0037	0.002	0.005	0	-0.0151	0.0186	-6108.2621
75	0.894	0	0	1.1137	7e-04	0.0084	0	0.0112	3e-04	-6127.5465
76	1.0715	0	0	0.9488	-0.0052	-0.0036	0	0.0101	0.0178	-6145.7997
77	0.9484	0	0	1.0093	0.0088	-0.0209	0	0.0143	-0.0027	-6087.2877
78	1.0049	0	0	0.984	0.0104	0.0223	0	-0.0025	-0.0122	-6093.029
79	1.1043	0	0	0.9179	0.0066	-0.0374	0	0.0111	0.0099	-6195.8428
80	0.93	0	0	1.0078	0.0094	-0.0306	0	0.0047	-0.0065	-6016.2629
81	1.0952	0	0	0.8951	0.0093	-0.0039	0	-0.012	-0.0083	-6070.4067
82	1.0858	0	0	0.9125	-9e-04	-0.0015	0	-0.0159	0.0061	-6026.2979
83	1.0467	0	0	0.9739	0.0066	0.0083	0	0.0142	-0.0121	-6202.2257
84	1.0091	0	0	1.0513	-0.0074	0.0022	0	0.001	-0.0049	-6166.6798
85	1.1389	0	0	0.8851	-0.0044	-0.0069	0	5e-04	-0.0015	-6129.9742
86	1.1397	0	0	0.9007	-0.0025	5e-04	0	0	-0.0043	-6163.3425
87	1.0461	0	0	0.8998	0.0149	-0.0058	0	-0.0029	0.0036	-6039.7015
88	0.9734	0	0	1.0386	-0.0015	7e-04	0	0.0067	-0.0084	-6121.1532
89	0.9301	0	0	1.0883	0.0025	-0.0108	0	0.015	-0.0055	-6172.4893
90	1.0078	0	0	1.0136	-0.0129	-0.0082	0	0.013	0.0103	-6122.3535
91	1.0058	0	0	1.0247	0.0058	1e-04	0	-0.0206	0.0031	-6082.8293
92	1.0845	0	0	1.0022	-0.0054	0.0037	0	-0.0223	0.0113	-6140.3035
93	1.1006	0	0	0.9422	-0.0046	0.0249	0	0.0013	-0.0166	-6157.1108
94	0.9208	0	0	1.162	-0.0071	0.0104	0	-0.0012	-0.0039	-6186.0727
95	0.7901	0	0	1.1176	0.0074	0.0109	0	0.0256	0.0027	-6012.8065
96	0.9361	0	0	1.0544	0.0018	0.0153	0	0.0073	0.0091	-6093.7515
97	1.0681	0	0	0.9902	-0.0131	1e-04	0	-0.0099	-0.0023	-6107.6766
98	0.9899	0	0	1.0135	-0.0111	-0.0065	0	-0.0068	0.0053	-6021.7054
99	0.9297	0	0	1.0622	0.0041	-4e-04	0	5e-04	0.0146	-6078.5791
100	1.0669	0	0	0.9974	0.0086	0.0227	0	-0.0271	0.0099	-6131.3328
101	0.922	0	0	0.9959	0.0189	0.0061	0	0.0369	-0.0028	-6134.6475
102	1.0052	0	0	1.0238	0.0012	0.0078	0	-0.0018	-0.0072	-6135.0523
103	0.9694	0	0	1.0311	-0.0066	0.0101	0	0.0081	0.0113	-6084.8579
104	0.9721	0	0	1.0522	-0.0105	0.0062	0	-0.0116	0.0012	-6039.7954
105	0.8808	0	0	1.1587	0.0012	0.0086	0	0.0077	0.0199	-6169.3572
106	0.813	0	0	1.2657	-0.0104	-0.012	0	-0.0099	-0.0257	-6114.2303
107	1.0626	0	0	0.9084	0.0043	0.0066	0	0.0127	0.018	-6103.065
108	0.9084	0	0	1.0993	0.0019	0.0027	0	-0.0037	0.0023	-6080.0866
109	1.0966	0	0	0.8715	0.0174	-0.0078	0	-0.0043	0.014	-6088.2951
110	1.0485	0	0	0.8508	0.0022	0.0022	0	0.0242	6e-04	-6009.6639
111	1.2261	0	0	0.8965	-0.0095	0.0033	0	-0.0117	0.0055	-6244.4076
112	0.763	0	0	1.2556	0.0024	0.0238	0	0.001	0.0013	-6093.102
113	1.1465	0	0	0.9217	-0.0067	3e-04	0	0.0013	0.0203	-6199.6985
114	1.0448	0	0	1.0101	-0.0124	0.0067	0	-0.0116	0.0184	-6094.4022
115	0.977	0	0	1.026	0.0098	-0.0074	0	0.026	0.0054	-6214.7582
116	0.9136	0	0	1.0755	0.0012	-0.0068	0	-6e-04	-0.0061	-6056.0019
117	0.9498	0	0	1.1037	-0.0158	0.0052	0	-0.0021	0.0194	-6101.2021
118	0.9943	0	0	0.9581	5e-04	0	0	-0.0028	-0.0016	-5991.5985
119	1.1478	0	0	0.8478	0.0119	-0.0128	0	-0.0104	0.0012	-6099.0192
120	1.1632	0	0	0.9017	-0.0139	0.012	0	-0.0174	-0.0181	-6097.6381
121	1.0549	0	0	0.9481	0.0044	0.0022	0	-0.0134	0.001	-6062.5457
122	0.8254	0	0	1.067	0.0192	-0.0142	0	0.0246	0.0083	-6032.5845
123	0.8676	0	0	1.1924	-0.0065	0.008	0	-2e-04	0.0188	-6144.8352
124	1.0723	0	0	0.9795	0.0038	-0.0092	0	-0.0035	0.0222	-6184.2582
125	1.0342	0	0	0.9467	-0.0154	-0.0033	0	0.0176	0.0102	-6062.1904
126	1.0171	0	0	1.0216	0.008	-0.013	0	-0.017	0.0095	-6122.431
127	1.0886	0	0	0.8932	-5e-04	-0.0082	0	-1e-04	-0.0076	-6060.9302
128	0.9593	0	0	0.9765	-0.0101	-0.0054	0	0.012	0.012	-5972.1335
129	1.0688	0	0	0.8707	0.0171	0.0209	0	0.0051	0.0071	-6065.4463
130	1.0627	0	0	0.9477	0.0079	0.0037	0	-0.0044	-0.022	-6122.0969
131	1.0353	0	0	0.9767	-0.0022	-0.016	0	-0.0053	-0.0206	-6079.7848
132	1.1331	0	0	0.8392	0	-0.0206	0	0.0165	-0.0093	-6111.6378
133	0.9595	0	0	1.0403	0.0087	0.0041	0	-0.0033	-8e-04	-6099.7238
134	1.1429	0	0	0.9072	0.0067	0.0043	0	-0.0104	0.0088	-6174.1054
135	1.1698	0	0	0.8889	-0.0177	0.0059	0	-9e-04	-0.0201	-6134.8934
136	0.9713	0	0	0.9859	0.0119	-0.0066	0	0.006	-0.0067	-6072.4341
137	0.9457	0	0	1.1087	0.0145	-0.0095	0	-0.0226	-0.0046	-6140.5637
138	1.119	0	0	0.8355	0.0087	-0.0015	0	0.003	0.0111	-6063.871
139	0.9806	0	0	0.9932	0.0019	0.0125	0	0.0015	0.0045	-6048.6565
140	0.9352	0	0	1.0703	0.0127	0.01	0	0.0054	-0.0025	-6152.6906
141	1.1676	0	0	0.8324	-0.0097	-0.0013	0	7e-04	0.006	-6071.3273
142	0.9554	0	0	1.082	-0.0145	0.0066	0	0.0036	0.0146	-6101.8758
143	0.9758	0	0	0.9604	0.0082	-0.0056	0	3e-04	-0.01	-5999.7341
144	0.9638	0	0	1.0763	-0.0149	-0.0137	0	0.003	-0.0196	-6102.1903
145	0.8965	0	0	1.0378	0.0085	-0.0077	0	0.0068	-0.0025	-6012.1894
146	0.8795	0	0	1.0998	-0.0013	-0.0218	0	0.0055	0.0372	-6044.3253
147	0.8685	0	0	1.0696	0.0141	0.0072	0	0.0053	0.002	-6029.4821
148	0.8587	0	0	1.1642	0.016	-0.0021	0	-0.0078	-0.0022	-6136.4936
149	1.0797	0	0	0.9514	0.0032	-0.0086	0	-0.016	-0.0065	-6100.3518
150	1.0188	0	0	1.0689	-0.0033	-0.0113	0	-0.0179	0.0121	-6160.9214
151	0.9784	0	0	0.999	0.001	0.0049	0	-0.0011	-0.0106	-6042.029
152	0.9519	0	0	1.0242	0.013	0.0017	0	-0.0022	-0.0163	-6075.9329
153	1.0364	0	0	0.9706	0.0033	-2e-04	0	-0.0037	-0.0085	-6100.5547
154	0.9207	0	0	1.0405	2e-04	-0.0127	0	0.0019	0.0196	-6012.5488
155	1.0139	0	0	0.9735	0.0013	-0.0263	0	-2e-04	0.0132	-6067.6584
156	1.1358	0	0	0.8434	-0.0033	-0.0105	0	0.0084	0.0143	-6083.212
157	1.0995	0	0	0.8942	0.0041	-0.0012	0	3e-04	-0.0013	-6103.1027
158	0.9129	0	0	1.1061	-0.0091	0.012	0	-0.0037	0.0155	-6056.1482
159	1.072	0	0	0.9684	-0.0034	0.0049	0	3e-04	0.0071	-6152.8713
160	1.2243	0	0	0.7644	-0.0117	-9e-04	0	0.0064	-0.0049	-6070.6711
161	0.9439	0	0	1.0479	-0.0016	0.0014	0	0.0147	0.0127	-6109.6786
162	0.9161	0	0	1.0704	0.0072	0.001	0	0.0015	0.0192	-6082.6251
163	0.8514	0	0	1.1109	0.036	-0.0102	0	-0.0014	0.0309	-6124.5829
164	0.887	0	0	1.0413	0.0084	-0.0185	0	0.0088	-0.0014	-6008.9988
165	1.0473	0	0	0.9318	0.0012	-5e-04	0	0.0102	0.0104	-6096.8065
166	1.1044	0	0	0.9255	-0.0054	-0.0165	0	-0.0044	-0.0098	-6112.7425
167	1.033	0	0	0.9978	-0.0074	-0.0062	0	0.0036	-0.0033	-6128.5537
168	0.958	0	0	1.0529	0.0088	0.0096	0	-0.0046	-0.0179	-6111.7595
169	0.9177	0	0	1.1049	-0.0033	0.0272	0	-0.011	-0.0095	-6055.4859
170	0.9826	0	0	1.0454	-0.0016	-0.0106	0	-3e-04	-0.0237	-6121.258
171	0.8017	0	0	1.2196	-0.0084	-0.001	0	0.005	7e-04	-6080.4265
172	1.0214	0	0	0.9162	-0.0015	-0.0139	0	0.0017	0.0104	-5976.5597
173	1.0439	0	0	0.9481	-0.01	0.0067	0	0.0063	0.0051	-6061.6539
174	1.0748	0	0	0.9181	0.0358	0.0124	0	-0.0291	-9e-04	-6096.6593
175	1.0037	0	0	1.0278	-0.0051	0.0096	0	-0.003	0.0082	-6110.4404
176	0.9475	0	0	1.0577	0.0139	-0.0011	0	0.005	0.0026	-6157.1953
177	1.0326	0	0	1.0358	0.004	0.0202	0	-0.007	-0.0014	-6194.3904
178	1.0387	0	0	0.949	0.0041	-0.0087	0	0.0159	0.0012	-6142.8669
179	1.131	0	0	0.8161	0.0259	-0.0043	0	-0.0057	0.0021	-6081.0274
180	0.9485	0	0	0.989	-0.0016	-0.0037	0	0.0187	-0.0044	-6033.8686
181	1.104	0	0	0.9069	-0.0312	0	0	0.0205	0.0033	-6069.8854
182	1.0489	0	0	0.9642	0.0123	0.0138	0	-5e-04	-6e-04	-6157.0817
183	1.0481	0	0	0.9738	-0.0067	0.0049	0	-0.0184	-0.0115	-6035.9739
184	1.0286	0	0	0.995	2e-04	0.0061	0	-0.0215	-0.0031	-6049.5998
185	1.1437	0	0	0.9198	-0.0032	0.0014	0	-0.0246	0.0204	-6107.5488
186	0.8648	0	0	1.0766	0.0218	0.0106	0	0.0285	0.0046	-6147.3225
187	1.024	0	0	1.032	0.0098	-0.0114	0	-0.0359	-0.0165	-6079.955
188	1.0629	0	0	0.9667	-0.0143	0.0146	0	0.0048	0.0127	-6106.1881
189	1.0956	0	0	0.8922	-0.0108	-0.0031	0	0.013	0.0034	-6082.7737
190	0.9315	0	0	1.1041	-0.0091	-0.0024	0	-0.0154	0.0078	-6043.7794
191	0.8753	0	0	1.1162	-0.0022	0.0168	0	0.009	-0.0189	-6076.4853
192	1.1299	0	0	0.8761	-0.0053	0.0073	0	-0.0093	-0.0126	-6056.1312
193	1.2134	0	0	0.8241	-0.0229	-0.0014	0	-0.0033	0.0219	-6076.8427
194	0.984	0	0	0.9943	0.0162	0.0193	0	-0.0038	0.0155	-6088.3352
195	0.965	0	0	0.9982	0.0091	0.0274	0	-0.0043	-0.0051	-6031.3801
196	1.1643	0	0	0.9076	-0.018	-0.006	0	-0.0042	-0.0192	-6146.141
197	0.9231	0	0	1.0069	0.0123	-0.0043	0	0.0071	-0.0092	-6024.2363
198	1.0105	0	0	0.9958	-0.0023	-0.0016	0	0.0087	-0.0103	-6121.676
199	1.0546	0	0	0.926	0.0074	0.0125	0	-0.0046	0.0116	-6067.9971
200	0.968	0	0	1.0894	-0.0087	6e-04	0	-0.0132	-0.0104	-6097.7191
201	1.0874	0	0	0.9348	-0.0037	3e-04	0	-0.0152	-9e-04	-6063.4833
202	0.9212	0	0	1.0865	-0.0084	0.0175	0	-0.0023	-0.0087	-6045.5741
203	0.9692	0	0	1.0294	-0.0043	0.0152	0	-0.0023	-0.0058	-6051.8599
204	1.0072	0	0	0.9425	-6e-04	0.0031	0	0.0026	0.0083	-6004.5345
205	0.9988	0	0	1.0601	-0.0236	0.0077	0	0.0088	-0.0015	-6129.0523
206	0.9328	0	0	1.0622	0.006	-0.0208	0	-0.0041	0.0053	-6072.95
207	0.867	0	0	1.1034	0.0162	0.0149	0	0.009	-0.0151	-6110.6449
208	0.9872	0	0	0.9534	0.0113	-0.001	0	0.0184	0.0086	-6089.2623
209	1.0944	0	0	0.9981	-0.0025	0.0132	0	-0.0251	-2e-04	-6150.9662
210	1.1055	0	0	0.9278	-8e-04	-0.0213	0	-0.0157	-0.0061	-6091.2938
211	1.1337	0	0	0.9134	-0.0045	0.0115	0	-0.0038	0.0047	-6152.6349
212	1.1095	0	0	0.9275	-0.0095	0.0037	0	-0.0022	-0.0112	-6118.4127
213	0.9559	0	0	0.9701	0.0176	-0.0158	0	0.0037	0.0283	-6027.3508
214	1.112	0	0	0.8801	-0.0092	-0.0146	0	0.0192	-0.0032	-6120.9833
215	0.9517	0	0	1.0074	0.026	-0.016	0	0.0084	-0.0031	-6131.955
216	1.0615	0	0	0.9916	-0.0136	-0.0229	0	-0.0164	-0.0132	-6065.2881
217	0.9622	0	0	1.0589	-0.0117	-0.0103	0	0.0088	0.0027	-6104.9676
218	0.9821	0	0	1.0361	0.0076	0.0162	0	-0.0079	-0.0156	-6111.1335
219	1.0049	0	0	1.0335	-0.0073	0.0038	0	-9e-04	-0.0161	-6121.702
220	1.0222	0	0	1.0671	-0.0098	-0.0074	0	0.0015	0.0203	-6210.1557
221	1.0619	0	0	1.005	-0.003	0.0093	0	-0.0091	-8e-04	-6164.6815
222	0.9775	0	0	0.9881	0.0202	-0.015	0	-0.015	-0.0022	-6037.0905
223	0.9458	0	0	1.041	0.0087	-0.0182	0	0.0064	-0.0059	-6111.7008
224	0.9939	0	0	1.0691	-0.0118	-0.0014	0	-5e-04	0.0076	-6147.8032
225	0.9698	0	0	0.9829	0.0187	-0.0011	0	0.001	-0.0051	-6072.8127
226	0.9394	0	0	1.0641	0.0031	-0.0159	0	0.0134	-0.0043	-6143.183
227	1.0282	0	0	0.9619	0.0014	0.0014	0	-0.0136	-0.0029	-6024.5514
228	0.9945	0	0	1.0051	-0.0083	-0.0366	0	0.0121	0.0092	-6091.3787
229	0.943	0	0	1.0542	-0.0045	0.0129	0	-0.0051	-0.0112	-6035.0568
230	0.9885	0	0	1.0575	0.0082	0.0193	0	-0.0026	0.0207	-6179.7699
231	0.7495	0	0	1.2413	0.0048	0.0219	0	0.0039	-0.0063	-6063.8532
232	1.0638	0	0	1.007	-0.0108	-0.0153	0	0.0141	0.0059	-6224.2746
233	0.9955	0	0	1.0278	-0.0155	-0.0113	0	0.0072	0.0204	-6091.9675
234	0.9982	0	0	0.9655	0.0071	-0.005	0	0.0109	0.0072	-6088.7357
235	1.0414	0	0	0.9294	-8e-04	0.0048	0	0.0148	-0.0306	-6087.2477
236	1.2574	0	0	0.7614	-0.0201	-0.0049	0	-0.0021	-0.0033	-6062.5744
237	1.0533	0	0	0.9722	3e-04	-0.0225	0	-0.0075	0.0255	-6109.5385
238	1.024	0	0	0.9417	0.009	-0.0037	0	-0.0029	-0.0203	-6050.2166
239	0.8655	0	0	1.1536	0.0104	-0.007	0	-0.0183	-0.0151	-6067.9326
240	1.0118	0	0	1.0063	0.0067	-0.0047	0	-0.0105	0.0037	-6103.8778
241	0.998	0	0	0.9664	0.014	8e-04	0	2e-04	0.0106	-6076.2992
242	1.0074	0	0	1.0244	-0.0053	-0.0055	0	0.0075	-0.002	-6148.91
243	1.0186	0	0	0.9795	0.0138	0.0131	0	0.0072	0.0182	-6160.175
244	1.1924	0	0	0.808	0.0018	0.0042	0	0.005	-0.004	-6134.4745
245	0.9878	0	0	1.032	-0.003	0.0037	0	-0.005	-0.0096	-6087.5867
246	1.0322	0	0	0.9949	-0.0061	-0.0332	0	-0.0029	0.0112	-6099.8073
247	1.0689	0	0	0.97	-0.0068	0.001	0	-0.0232	-0.0122	-6049.2352
248	1.0553	0	0	0.9584	-0.0047	-0.0057	0	0.0028	0.0035	-6108.9022
249	0.9765	0	0	1.0274	-0.0103	0.0139	0	-0.0072	-0.0203	-6020.4977
250	0.9405	0	0	0.9886	-0.0022	-0.0241	0	-0.0013	-0.0047	-5936.1885
251	0.9803	0	0	1.035	0.0099	0.0022	0	-0.0204	-0.0019	-6068.4234
252	0.9926	0	0	0.985	-0.0025	-0.0211	0	0.0078	0.0054	-6064.9052
253	0.8941	0	0	1.0963	9e-04	0.007	0	-0.0118	-0.0244	-6011.1745
254	0.8229	0	0	1.1591	-0.0078	0.001	0	-0.0052	-0.0208	-5973.6567
255	1.0279	0	0	0.9376	0.014	0.0183	0	-0.0079	-0.022	-6046.7984
256	0.9459	0	0	1.096	-0.0161	0.0018	0	-0.0034	-0.0151	-6073.6416
257	1.0322	0	0	0.8987	0.0193	-0.0033	0	-1e-04	0.0071	-6038.5455
258	1.0047	0	0	1.0346	-0.0052	-0.0042	0	-0.0035	-0.0037	-6121.2297
259	0.9898	0	0	1.0146	-0.0175	-0.0169	0	0.0114	0.0029	-6065.6274
260	0.8729	0	0	1.1519	-0.0065	0.0086	0	0.0043	-0.0012	-6103.3967
261	1.1328	0	0	0.8375	0.0042	-0.0087	0	0.0199	0.0018	-6137.0962
262	1.0152	0	0	1.0067	-0.0129	0.0039	0	0.0063	-0.0052	-6099.1645
263	1.1733	0	0	0.8626	0.0027	-0.0069	0	-0.0095	0.0052	-6142.2818
264	1.0737	0	0	0.9189	0.0103	-0.0124	0	0.0058	0.0036	-6140.9519
265	1.0128	0	0	0.956	-0.002	0.007	0	-9e-04	-0.0118	-6021.8307
266	0.9952	0	0	1.0009	9e-04	0.0268	0	-0.0055	-0.0216	-6058.0098
267	0.8605	0	0	1.1156	-0.0023	0.0071	0	0.0022	-0.0018	-6023.3026
268	1.156	0	0	0.9471	-0.0251	0.006	0	0.0031	-0.0108	-6198.8412
269	1.1395	0	0	0.9173	0.0024	-3e-04	0	-0.0171	-0.0083	-6144.7363
270	1.1757	0	0	0.7823	-0.0029	0.0262	0	-0.002	-0.016	-6009.5601
271	1.0489	0	0	0.9826	-0.0023	-0.0066	0	-0.004	0.0094	-6121.6997
272	0.9224	0	0	1.0877	-0.0145	0.0033	0	0.0147	0.003	-6091.347
273	0.8758	0	0	1.0836	-0.0136	0.0021	0	-0.0048	-0.0037	-5922.9132
274	0.8915	0	0	1.0935	0.012	-0.0047	0	0.0133	-0.0304	-6132.2308
275	0.8055	0	0	1.1192	0.0219	0.013	0	0.0181	-0.0082	-6074.7078
276	0.901	0	0	1.0526	0.0055	0.0055	0	0.0014	-0.0086	-6016.1818
277	1.1768	0	0	0.8614	0.0131	0.0089	0	-0.0197	-0.0017	-6144.1363
278	0.908	0	0	1.1027	0.0132	-0.0089	0	-0.0155	0.0064	-6082.5674
279	0.9098	0	0	1.0887	0.0098	-0.0036	0	-0.0082	0.0263	-6075.3865
280	1.0859	0	0	0.9697	-0.0109	-0.0165	0	-0.003	0.0191	-6139.3414
281	0.8842	0	0	1.2076	-0.0129	0.005	0	-0.0206	-0.0193	-6099.1958
282	1.1617	0	0	0.9042	-0.009	0.0045	0	-0.011	0.0118	-6144.9112
283	1.1487	0	0	0.9062	-0.0064	0.0247	0	0.003	0.0018	-6184.1484
284	1.0583	0	0	1.0347	-0.0091	0.0197	0	-0.0097	-0.0118	-6180.1288
285	1.0235	0	0	1.0061	0.0058	0.0162	0	0.0013	-0.0057	-6164.9934
286	1.0207	0	0	1.0029	6e-04	-0.0074	0	0.0059	0.0236	-6150.5124
287	0.9986	0	0	0.9644	-0.0053	-0.0365	0	0.0193	0.0013	-6067.4336
288	0.8983	0	0	1.0635	0.0096	-0.0045	0	0.0014	-8e-04	-6046.0472
289	0.8667	0	0	1.0547	0.0275	-0.0084	0	-0.006	-0.0159	-6006.1464
290	1.0448	0	0	0.9645	0.0089	0.0094	0	0.0073	0.0021	-6165.3615
291	0.9985	0	0	1.0022	-0.0063	0.0146	0	-0.0229	-0.0111	-5971.1962
292	0.8837	0	0	1.0735	0.0042	0.0086	0	-0.0049	-0.0206	-5990.2132
293	1.0313	0	0	0.9709	0.0027	-0.0029	0	-0.0228	0.0163	-6012.3797
294	0.8951	0	0	1.0136	0.0201	0.01	0	0.0045	-0.0103	-6000.529
295	0.8616	0	0	1.1258	-0.0105	0.0145	0	0.0107	0.0052	-6041.5071
296	0.8796	0	0	1.0669	0.0115	-0.0071	0	0.0096	0.0208	-6054.1489
297	0.9618	0	0	1.0482	-0.0033	-0.0122	0	-0.0098	0.0177	-6047.9117
298	1.0663	0	0	0.9379	-0.0022	-0.0103	0	-0.0058	-0.0062	-6070.3363
299	1.0498	0	0	0.9432	-0.0097	-0.0079	0	0.0126	0.0193	-6088.0328
300	0.7879	0	0	1.1488	0.0076	-0.0032	0	0.0225	0.0129	-6055.5641
301	0.9977	0	0	0.9883	-0.0086	0.0133	0	-0.0044	0.0174	-6007.4313
302	0.858	0	0	1.1506	-0.013	4e-04	0	-0.017	0.0052	-5963.5623
303	1.0301	0	0	0.9843	0.0022	0.001	0	0.0088	-0.0149	-6154.0935
304	0.8574	0	0	1.1068	0.0115	0.0103	0	-0.0028	0.004	-6033.6709
305	1.048	0	0	1.0066	-0.0146	-0.0059	0	-0.0044	4e-04	-6113.8447
306	1.062	0	0	0.8726	1e-04	0.0059	0	-0.0056	0.0066	-5955.6829
307	1.0715	0	0	0.9738	-0.0055	-0.0088	0	-0.0069	-0.0128	-6123.8317
308	0.9721	0	0	0.9858	0.0259	-0.0149	0	-0.0056	-0.0087	-6080.7649
309	1.0164	0	0	1.0892	-0.0199	-6e-04	0	-0.0254	0.0083	-6095.9461
310	1.0036	0	0	1.0089	-0.0052	0.008	0	-0.0028	0.0039	-6077.3491
311	0.9407	0	0	1.0345	0.0021	0.009	0	-0.0069	-0.0365	-6010.7086
312	1.1173	0	0	0.8719	0.0082	-0.017	0	-0.0101	0.0011	-6072.0216
313	0.8899	0	0	1.1029	-0.0063	0.0029	0	0.0152	-0.0131	-6088.7419
314	0.8881	0	0	1.1192	-0.0105	-0.007	0	0.004	-0.022	-6052.7283
315	1.0351	0	0	0.9738	-8e-04	-0.0211	0	-0.0044	-0.0114	-6082.5967
316	1.0302	0	0	0.9766	0.005	-8e-04	0	-0.0132	-0.0032	-6068.511
317	1.0174	0	0	0.9968	-0.0053	-0.0082	0	-0.006	-0.0165	-6068.8501
318	1.2047	0	0	0.8468	-0.0085	0.0033	0	-0.0105	-0.0047	-6126.6803
319	1.1233	0	0	0.9168	-0.0106	-9e-04	0	-0.0122	0.0168	-6083.6155
320	0.9714	0	0	1.0682	-0.0065	0.0119	0	-0.0022	0.0141	-6117.7142
321	0.9368	0	0	1.0231	-0.0012	0.0155	0	0.0087	0.0062	-6033.8601
322	1.0457	0	0	0.9109	-0.0026	0.0304	0	0.0108	0.0038	-6037.8977
323	0.9624	0	0	1.1173	0.0027	0.0157	0	-0.0053	0.0186	-6205.9978
324	0.9293	0	0	1.1318	-0.0017	0.0107	0	-0.0149	-0.0085	-6119.2153
325	0.9621	0	0	1.0501	-0.0066	0.016	0	0.0127	0.0113	-6122.1734
326	0.898	0	0	1.0486	0.0121	0.0031	0	0.0105	-0.0088	-6061.5039
327	0.9693	0	0	1.0732	-0.003	-0.0223	0	-0.0044	-0.0035	-6125.7417
328	1.0231	0	0	1.0774	0.0014	-0.0036	0	-0.0084	-0.0029	-6235.0131
329	0.9837	0	0	1.0234	0.0059	0.0171	0	0.0205	-0.0018	-6190.611
330	1.0359	0	0	1.0019	-0.0101	0.0155	0	-0.0054	-0.0098	-6097.3541
331	0.9845	0	0	1.0039	0.0074	-0.0146	0	0.0183	-0.0241	-6154.9612
332	1.0907	0	0	0.8707	0.0139	0.0037	0	0.0021	0.0042	-6087.4753
333	1.0631	0	0	0.9932	-0.0085	-0.0015	0	-0.0164	-0.0088	-6095.3984
334	1.0141	0	0	0.9881	-0.0041	0.0088	0	0.0144	0.0085	-6127.5057
335	0.9455	0	0	0.9971	-0.0058	-0.0071	0	3e-04	-0.005	-5954.3352
336	1.0278	0	0	0.953	-4e-04	-5e-04	0	-0.0228	-0.0077	-5962.9651
337	1.0379	0	0	1.0169	-0.0269	-0.0025	0	0.002	0.0086	-6084.5483
338	0.9993	0	0	1.0055	-0.0092	0.0088	0	-0.0023	-0.0037	-6048.9498
339	0.9792	0	0	1.0375	-0.0023	0.0119	0	-0.0025	-0.0012	-6094.2633
340	0.9553	0	0	1.0189	0.0102	0.0033	0	0.0168	-0.0025	-6135.1869
341	0.9957	0	0	0.9991	-0.0167	-9e-04	0	-0.0039	0.013	-5995.1442
342	1.0572	0	0	0.9475	-0.0252	-0.0101	0	0.0034	0.0155	-6015.1619
343	0.9593	0	0	1.0488	-0.0079	0.0131	0	0.005	-0.0065	-6082.0365
344	1.0204	0	0	0.9785	-0.0029	0.0205	0	-0.0035	0.0036	-6061.906
345	0.8803	0	0	1.1356	0.0047	0.0072	0	-0.0098	0.0256	-6072.796
346	1.03	0	0	0.936	0.0087	-0.0013	0	0.0033	0.0155	-6072.3123
347	1.134	0	0	0.8899	0.0018	0.0111	0	-0.0028	0.0053	-6138.2232
348	1.1185	0	0	0.9249	3e-04	-0.0067	0	-0.0055	-0.0139	-6154.1308
349	0.8283	0	0	1.1036	0.0113	-0.0173	0	0.0031	-0.0022	-5994.2582
350	0.9282	0	0	1.0832	-0.0074	-0.0062	0	0.0172	0.0245	-6131.5892
351	1.1537	0	0	0.8743	-0.01	0.0173	0	-0.0024	-0.0133	-6105.6173
352	0.8544	0	0	1.0925	0.0158	-0.0127	0	0.0015	-0.0061	-6034.5752
353	1.1258	0	0	0.9187	-8e-04	0.0424	0	-0.0216	0.0067	-6087.8065
354	1.0292	0	0	0.9138	0.0111	-0.0027	0	-0.0025	-0.0025	-6019.8073
355	1.02	0	0	0.9792	0.0059	-0.009	0	-6e-04	0.0028	-6106.6327
356	0.969	0	0	1.0106	0.0073	-0.0061	0	-0.0014	-0.0014	-6067.5435
357	1.0361	0	0	0.9473	0.0064	-0.0046	0	0.0164	0.0039	-6144.0629
358	1.0253	0	0	1.0053	9e-04	0.0026	0	-0.0066	-0.0154	-6120.0453
359	1.048	0	0	1.0051	-0.0202	0.0143	0	0.0072	-0.0094	-6132.4656
360	1.0289	0	0	0.9629	-0.0014	0.0044	0	0.0202	-0.0196	-6139.925
361	0.8913	0	0	1.1494	-7e-04	-0.0086	0	-0.0041	0.0013	-6122.9864
362	1.1587	0	0	0.8216	0.0163	-0.0091	0	-0.0019	3e-04	-6121.7012
363	1.0581	0	0	0.8671	0.0018	-0.0074	0	0.0044	-0.0079	-5982.8806
364	0.9593	0	0	0.996	0.0176	8e-04	0	0.0025	-0.0156	-6076.2358
365	0.993	0	0	0.9602	0.008	0.0014	0	-0.0027	0.0208	-6019.4848
366	1.068	0	0	0.9727	-0.0061	-0.0131	0	-0.0045	0	-6125.2499
367	0.9348	0	0	1.0619	6e-04	-0.0021	0	0.0121	-0.0083	-6116.4638
368	0.9962	0	0	0.9686	0.008	-0.0304	0	0.0014	0.0166	-6053.9081
369	1.1191	0	0	0.9206	-0.0242	0.0169	0	-0.004	-0.0077	-6059.7867
370	0.8321	0	0	1.1632	-1e-04	-0.0097	0	0.0078	0.0036	-6082.1257
371	0.7447	0	0	1.2249	0.0015	-0.0022	0	0.0061	-0.0075	-6022.534
372	1.1024	0	0	0.8293	0.0192	-8e-04	0	0.0046	0	-6067.0352
373	0.932	0	0	1.1029	0.0087	-0.0166	0	-0.0069	0.0023	-6139.7664
374	1.0113	0	0	0.9748	1e-04	-0.0066	0	-0.0147	0.013	-6004.5001
375	1.0837	0	0	0.9589	-0.0029	-0.0014	0	-0.0139	0.0087	-6106.4594
376	0.9683	0	0	1.0305	0.0148	0.0087	0	-0.0033	-0.0152	-6120.5479
377	1.1042	0	0	0.8744	5e-04	-0.0159	0	0.0151	0.0022	-6114.9787
378	1.0393	0	0	1.0088	-0.0277	0.0239	0	0.0056	-0.0147	-6091.1401
379	1.1091	0	0	0.9047	-0.0147	-0.0056	0	-0.0015	0.0017	-6059.9076
380	0.841	0	0	1.077	-0.0054	0.0029	0	0.0212	-0.0041	-5978.0268
381	1.003	0	0	0.9892	0.0143	0.006	0	-0.0197	-0.0134	-6049.4181
382	1.1144	0	0	0.9316	-0.0189	-0.0241	0	-0.0029	-0.0063	-6096.6495
383	0.9501	0	0	1.0254	-0.0117	-0.0076	0	0.0192	0.0029	-6061.9839
384	1.1329	0	0	0.9352	-0.0113	-0.0155	0	0.0125	-0.0077	-6219.7649
385	1.0433	0	0	0.981	-0.0022	-0.0041	0	-0.0028	0.0083	-6114.315
386	1.0924	0	0	0.9425	-0.0035	-0.0082	0	-0.0082	0.0107	-6114.3956
387	1.0637	0	0	0.9266	0.0047	0.0021	0	0.0111	-0.0114	-6134.2982
388	0.9514	0	0	1.0256	0.0047	-0.0035	0	0.0124	-0.002	-6100.9707
389	0.7979	0	0	1.1866	0.0085	4e-04	0	-0.0033	-0.0032	-6048.2383
390	0.9211	0	0	1.0848	-0.0036	0.0057	0	-0.0057	0.0059	-6049.2485
391	0.9727	0	0	1.039	-0.006	-0.0058	0	-0.0041	0.01	-6064.2927
392	1.0265	0	0	0.8816	0.0098	0.0049	0	0.0251	0.0027	-6054.1031
393	1.0726	0	0	0.9415	-0.0072	-0.0065	0	-0.0043	0.0072	-6076.1722
394	0.9844	0	0	0.953	-0.0031	0.0048	0	0.0136	-0.0078	-6011.5092
395	1.0261	0	0	0.9298	-0.0159	0.0132	0	0.021	-0.0014	-6026.6329
396	1.2986	0	0	0.797	-0.0165	0.0076	0	-0.0111	-0.0027	-6181.4081
397	0.9229	0	0	1.0046	0.0126	0.0115	0	0.0167	-0.0045	-6052.6206
398	1.1516	0	0	0.8625	-0.0118	0.0141	0	-0.0177	0.002	-6014.919
399	1.0037	0	0	0.9272	0.019	-0.0019	0	-0.0069	-3e-04	-6007.4722
400	1.2107	0	0	0.7944	0.0018	0.0023	0	-0.0045	0.0247	-6106.8573
401	1.007	0	0	0.9647	0.001	6e-04	0	0.0053	0.0222	-6058.3138
402	0.8657	0	0	1.1121	-0.0269	-0.007	0	0.0065	0.0166	-5948.354
403	1.1237	0	0	0.9111	-0.0028	-0.0037	0	0.0089	0.0128	-6182.1185
404	0.881	0	0	1.1368	-0.0157	-0.0037	0	0.0154	0.0033	-6096.8327
405	0.8521	0	0	1.1463	-0.0028	-0.0156	0	-7e-04	-0.0019	-6047.7066
406	0.865	0	0	1.0831	0.0135	-0.0049	0	0.0038	-0.0147	-6041.1157
407	1.1612	0	0	0.9312	-0.0015	0.0118	0	-0.0145	0.0083	-6201.8092
408	1.0894	0	0	0.8793	-0.0022	0.0057	0	0.0078	-0.0077	-6060.9566
409	0.9329	0	0	1.0539	-0.0045	0.0044	0	0.0133	0.0046	-6084.338
410	0.9403	0	0	1.0319	-0.0021	0.0014	0	-0.0042	0.0031	-6004.3679
411	1.023	0	0	0.9239	0.0068	0.0084	0	0.0056	0.0025	-6041.5451
412	1.2005	0	0	0.8303	-0.0104	0.0153	0	0.0023	-0.0123	-6131.949
413	0.9444	0	0	1.036	0.0061	0.0199	0	0.0054	0.0244	-6082.6516
414	1.2276	0	0	0.837	-0.0162	-0.004	0	-0.013	-0.0032	-6114.6087
415	0.9857	0	0	1.0382	-0.0016	-0.0056	0	-0.0103	-0.0164	-6080.1693
416	0.9658	0	0	1.0885	-0.015	-5e-04	0	-0.0032	-0.0044	-6106.5188
417	1.0666	0	0	0.9566	-0.0023	0.0021	0	-0.003	0.0082	-6113.6044
418	1.1487	0	0	0.8659	1e-04	-0.0049	0	0.0074	0.0061	-6155.7746
419	0.8806	0	0	1.1267	0.0119	-0.0016	0	-0.025	0.0343	-6023.1922
420	0.9291	0	0	1.0835	0.0075	-0.0143	0	9e-04	0.0031	-6128.293
421	1.1926	0	0	0.8991	-0.0133	-0.0152	0	-0.0177	-0.0103	-6149.1756
422	0.8232	0	0	1.1606	0.0162	0.0022	0	-0.0126	0.0108	-6042.819
423	1.0265	0	0	0.9922	0.0126	-0.0249	0	-0.0045	0.0134	-6148.1396
424	1.1843	0	0	0.7692	0.0061	0.0135	0	-0.0056	8e-04	-6025.8285
425	0.9984	0	0	0.9798	0.016	0.019	0	-0.0051	0.0218	-6083.7511
426	0.9476	0	0	0.9736	0.0181	2e-04	0	0.011	0.0177	-6047.8689
427	1.0134	0	0	0.9815	0.0037	0.0019	0	-0.0076	-0.0127	-6062.3828
428	1.0413	0	0	0.9451	0.0036	-0.0052	0	-0.005	-0.0086	-6060.7165
429	0.9182	0	0	1.0423	0.0047	-0.0049	0	-1e-04	0.0063	-6022.2512
430	1.0179	0	0	0.9867	-0.0067	-0.0064	0	-0.0156	0.0172	-6008.6772
431	0.982	0	0	0.9655	-0.0044	-0.0022	0	0.0219	-0.0045	-6054.5329
432	1.074	0	0	0.8933	-0.0043	0.0073	0	0.0014	-0.0081	-6025.7247
433	0.9902	0	0	0.9979	0.0042	-0.0059	0	-0.0077	-6e-04	-6049.5544
434	0.823	0	0	1.0674	0.0205	0.0064	0	0.0097	-0.005	-5980.1579
435	1.1469	0	0	0.8512	-0.0032	0.0019	0	-0.0023	-0.0048	-6078.6837
436	1.0979	0	0	0.9112	0.0049	-0.0039	0	4e-04	0.0148	-6134.374
437	1.1082	0	0	0.9339	0.0056	-0.0012	0	-0.0178	-0.0172	-6125.9584
438	1.0382	0	0	0.9945	0.0091	-0.0119	0	-0.0286	0.0228	-6068.8066
439	0.8492	0	0	1.0818	-0.001	-0.0081	0	0.0144	-0.0037	-5993.3072
440	1.0749	0	0	0.8977	-0.0136	-0.0029	0	0.0133	-0.0097	-6043.9444
441	0.9634	0	0	1.0388	-0.0073	-0.004	0	0.0043	-0.0158	-6071.5931
442	1.0979	0	0	0.8773	0.0126	0.0099	0	0.003	-0.0029	-6111.5298
443	1.0896	0	0	0.9873	-0.0167	0.0087	0	-0.0097	-0.0205	-6128.2108
444	1.0845	0	0	0.9091	0.015	1e-04	0	-0.0041	0.0051	-6126.0962
445	1.03	0	0	0.9721	-0.011	0.0038	0	-0.002	-0.0049	-6044.2303
446	0.9456	0	0	1.0291	0.0037	-0.0051	0	0.0011	0.007	-6052.1056
447	0.9067	0	0	1.0724	0.0028	-0.0117	0	0.0106	-0.0114	-6084.535
448	1.0755	0	0	0.9657	-0.003	0.0072	0	-0.0093	0.0197	-6119.44
449	0.9645	0	0	1.0748	-0.0119	0.0129	0	-0.0115	0.003	-6061.0627
450	1.1274	0	0	0.8484	0.0025	0.0093	0	0.009	-0.0238	-6101.4564
451	0.7521	0	0	1.2269	0.0106	-0.0013	0	0.0064	-0.0024	-6076.3967
452	0.8559	0	0	1.0814	2e-04	-0.0059	0	0.0019	-0.0102	-5962.3681
453	0.8795	0	0	1.1483	-0.0122	0.0083	0	0.0074	0.0048	-6098.06
454	0.9065	0	0	1.0667	4e-04	0.0045	0	0.0022	-0.0174	-6033.3903
455	1.1014	0	0	0.9263	0.0046	-0.0118	0	-0.0039	0.0122	-6147.7303
456	0.9813	0	0	0.9957	-0.0041	0.0037	0	0.0113	0.0036	-6070.0321
457	1.0756	0	0	0.9331	-0.0194	0.0084	0	-0.003	0.0058	-6021.8544
458	0.9947	0	0	0.9738	0.0131	0.0043	0	0.0015	0.0246	-6080.2623
459	1.0776	0	0	0.9529	0.0017	0.0017	0	-0.0042	-0.0147	-6138.6776
460	1.0416	0	0	1.0107	0.0046	-1e-04	0	0.0046	-0.0305	-6209.8686
461	0.9124	0	0	1.035	0.0101	0.0217	0	0.0178	5e-04	-6081.0989
462	0.9455	0	0	0.9368	0.0181	0.0049	0	0.013	-0.0041	-5984.7365
463	0.884	0	0	1.07	0.0077	0.0144	0	0.008	6e-04	-6047.3009
464	0.8487	0	0	1.1103	0.0117	0.0032	0	0.0032	0.0149	-6047.8992
465	1.0301	0	0	1.0275	2e-04	0.0052	0	-3e-04	-0.0038	-6187.9773
466	0.9615	0	0	1.0077	0.013	-0.0061	0	0.0129	0.0035	-6123.3438
467	0.9045	0	0	1.0548	0.0028	-0.0102	0	0.0111	0.0068	-6052.0194
468	0.8677	0	0	1.109	0.0159	-0.0248	0	-0.0017	2e-04	-6078.4201
469	1.1148	0	0	0.8892	0.0121	-0.0046	0	-0.0108	0.002	-6110.6458
470	0.9401	0	0	1.0556	0.0035	0.0145	0	-0.0039	-0.0128	-6064.9882
471	1.0757	0	0	1.0209	-0.0085	0.0083	0	-0.0188	-0.0195	-6161.8704
472	0.9685	0	0	0.9966	-0.0031	0.0093	0	0.0057	-0.0095	-6028.9067
473	1.0059	0	0	0.9155	0.0259	-0.0081	0	-9e-04	0.0113	-6037.3533
474	1.0341	0	0	1.0246	0.0024	0.0217	0	-0.0038	0.0063	-6183.5959
475	1.124	0	0	0.8309	0.0061	-0.0074	0	-6e-04	0.0025	-6042.0557
476	0.8457	0	0	1.0823	0.0095	-0.0145	0	0.0295	0.001	-6079.3632
477	1.1871	0	0	0.8935	-0.016	-0.0024	0	-0.0142	-0.0038	-6134.2908
478	1.004	0	0	1.0398	-0.0101	0	0	-0.0111	0.0209	-6080.9103
479	0.981	0	0	1.0093	0.0081	0.0066	0	-7e-04	0.0042	-6093.6669
480	1.0439	0	0	0.9825	-0.0075	-0.0141	0	-0.0142	0.002	-6052.2827
481	0.9069	0	0	1.0611	0.0078	-0.0055	0	0.0137	0.0213	-6094.802
482	1.06	0	0	0.9993	-5e-04	-0.0079	0	-0.01	0.015	-6154.7157
483	0.9787	0	0	1.0778	-0.0093	0.0131	0	-0.0125	-0.0088	-6098.0271
484	1.0298	0	0	1.0009	0.0065	-0.0123	0	-0.0162	0.0112	-6106.0162
485	0.9332	0	0	0.9771	0.0078	0.0172	0	0.023	0.0234	-6027.9259
486	1.1741	0	0	0.8614	0.0043	0.0058	0	0.0074	-0.0074	-6209.1209
487	0.9007	0	0	1.0854	0.0182	0.0093	0	0.001	-0.0021	-6117.6535
488	1.0528	0	0	0.9219	-0.01	0.0038	0	-0.0079	0.0026	-5978.3628
489	0.9962	0	0	1.0321	0.0101	-0.0318	0	-0.0062	0.0017	-6146.5701
490	1.1291	0	0	0.9273	0	0.0324	0	-0.0042	-0.0145	-6180.5946
491	0.9083	0	0	1.1406	0.002	0.0051	0	-0.0073	0.0147	-6136.9444
492	1.0058	0	0	0.9434	-0.014	0.0077	0	0.0285	-0.0096	-6049.7701
493	1.0815	0	0	0.928	0.0022	-0.0015	0	-0.0035	-0.006	-6107.6214
494	1.1391	0	0	0.9506	-0.0148	-0.0143	0	-0.017	-0.0054	-6136.6974
495	0.806	0	0	1.1583	-0.0091	0.0066	0	0.017	-0.0082	-6021.8803
496	0.9521	0	0	1.0503	0.0076	0.0096	0	-0.0202	0.0041	-6032.2094
497	0.9928	0	0	1.0352	-0.0031	-0.0074	0	0.008	0.0031	-6150.1686
498	1.0583	0	0	0.9276	-0.002	0.0077	0	0.0049	-0.0131	-6077.953
499	0.9013	0	0	1.0364	0.001	-0.001	0	0.0099	0.0113	-6004.2936
500	0.9288	0	0	1.0511	0.0048	0.0072	0	0.0094	0.0022	-6093.4682
