# Supplementary material for: Genotype–covariate correlation and interaction disentangled by a whole-genome multivariate reaction norm model
Source: Nat Commun. 2019 May 20;10:2239. doi: 10.1038/s41467-019-10128-w (PMC6527612; doi:10.1038/s41467-019-10128-w)
Supplement: Supplementary file 13 — Source Data [file 41467_2019_10128_MOESM13_ESM.zip › data/fs4/fs4_rnm_p.txt]

x
3.79920765260194e-81
5.56254929559904e-70
3.49383064897539e-94
8.9944083560556e-87
2.92610818755088e-89
6.05208651127323e-87
3.41449141607053e-92
6.26658183816307e-65
2.57161190964322e-85
1.26081817897972e-63
9.64419817914024e-70
8.54086865360132e-83
3.68266713103957e-78
4.39221170076281e-85
8.88542050997756e-73
1.79267235004801e-80
5.74410020337186e-89
4.01705003655591e-84
1.65034824562062e-68
6.02310610463918e-87
7.55369806695306e-78
4.16967149085114e-78
4.14707427019038e-87
1.45232064005169e-83
8.90976451196031e-84
6.72587964056992e-83
1.0923028603108e-88
1.78848951382747e-69
5.08186146969042e-82
7.59432479315008e-67
3.70957753247751e-86
5.45639428081898e-88
1.61745214397629e-77
1.60551320996583e-91
4.44881270865584e-78
1.92967609139902e-77
1.72230363689264e-83
7.75263592190973e-85
1.12715023624961e-81
8.66926345966394e-95
2.02788328544715e-81
8.77474426652429e-82
2.39913304183255e-80
1.58646368143742e-80
2.7810448309683e-72
1.78623033217575e-80
2.94295343973716e-93
1.09434554586809e-70
1.67950126212637e-74
8.77412842404563e-80
9.36544353385964e-72
1.07452184322794e-62
2.12073498259678e-83
4.74402686012799e-68
2.38046746332819e-74
5.28530878668261e-65
4.92876368847013e-88
2.07986134534839e-67
2.41991618312035e-85
3.18057137595542e-63
1.06522066465019e-75
3.26364918624039e-64
1.62883831010878e-76
1.89804461533559e-99
2.19438777687704e-87
2.1918963174806e-76
6.02799016039482e-93
5.86819922913431e-84
4.91898933891137e-87
8.13525787425366e-80
2.8629364002593e-84
1.22782929748492e-84
1.99725905006058e-62
1.09357026003158e-84
1.96810552297298e-69
3.63268271980748e-69
1.25059863731941e-79
7.79516048489847e-87
1.76893051712031e-109
3.03635113385421e-70
3.5096493689667e-66
1.73339510633355e-75
2.00563901059075e-83
4.60799359084803e-81
1.12564743676176e-90
3.15263072011131e-78
2.61301072362536e-87
3.03076825717744e-66
7.82104359334474e-86
1.10791251265705e-82
7.40749653367454e-81
8.83042452010012e-87
1.08142755073275e-75
9.68140891263929e-80
2.17588481575084e-58
4.30743871779576e-91
6.94181118757152e-83
4.43457997541802e-85
1.13825556187462e-74
2.89961400239637e-82
