# Supplementary material for: Genotype–covariate correlation and interaction disentangled by a whole-genome multivariate reaction norm model
Source: Nat Commun. 2019 May 20;10:2239. doi: 10.1038/s41467-019-10128-w (PMC6527612; doi:10.1038/s41467-019-10128-w)
Supplement: Supplementary file 13 — Source Data [file 41467_2019_10128_MOESM13_ESM.zip › data/fs9/fs9_res_gci.txt]

V1	V2	V3	V4	V5	V6	V7	V8
type1	gci	0.25	1	0.80313	0.062925	1.217881	0.1
type1	gci	0.25	2	0.578043	0.229155	1.387121	1.134
type1	gci	0.25	3	0.808536	3e-06	1.414108	0
type1	gci	0.25	4	0.789438	2e-06	1.421319	0
type1	gci	0.25	5	0.793444	0.088887	1.348887	0.159
type1	gci	0.25	6	0.852599	0.014131	1.313123	0.004
type1	gci	0.25	7	0.745223	2e-06	1.470209	0
type1	gci	0.25	8	0.751219	3e-06	1.462952	0
type1	gci	0.25	9	0.451688	2e-06	1.72431	0
type1	gci	0.25	10	0.693428	0.429208	1.117173	3.987
type1	gci	0.25	11	0.73823	2e-06	1.439029	0
type1	gci	0.25	12	0.835965	2e-06	1.340544	0
type1	gci	0.25	13	0.486264	0.044223	1.677342	0.046
type1	gci	0.25	14	0.947908	0.005898	1.244572	0.001
type1	gci	0.25	15	0.865655	0.052532	1.322039	0.06
type1	gci	0.25	16	0.876101	0.013984	1.360261	0.005
type1	gci	0.25	17	0.866273	0.156185	1.141778	0.579
type1	gci	0.25	18	0.653646	2e-06	1.568459	0
type1	gci	0.25	19	0.842732	0.3184	1.092967	2.061
type1	gci	0.25	20	0.791188	3e-06	1.486067	0
type1	gci	0.25	21	0.676804	3e-06	1.592727	0
type1	gci	0.25	22	0.732509	3e-06	1.548646	0
type1	gci	0.25	23	0.798407	0.238115	1.177871	1.247
type1	gci	0.25	24	0.930542	0.122689	1.267545	0.31
type1	gci	0.25	25	0.777728	0.150549	1.345992	0.445
type1	gci	0.25	26	0.650902	3e-06	1.580429	0
type1	gci	0.25	27	0.705948	3e-06	1.555248	0
type1	gci	0.25	28	0.685143	3e-06	1.573822	0
type1	gci	0.25	29	0.718279	0.029329	1.431638	0.019
type1	gci	0.25	30	0.715866	0.115957	1.361478	0.283
type1	gci	0.25	31	0.60497	0.402484	1.157135	4.098
type1	gci	0.25	32	0.869467	0.027049	1.302183	0.018
type1	gci	0.25	33	0.793618	0.282081	1.207768	1.84
type1	gci	0.25	34	0.626752	0.115945	1.543414	0.271
type1	gci	0.25	35	0.850014	0.239953	1.111351	1.449
type1	gci	0.25	36	0.766016	0.070965	1.434904	0.107
type1	gci	0.25	37	0.772871	2e-06	1.424765	0
type1	gci	0.25	38	0.781215	0.094675	1.40168	0.206
type1	gci	0.25	39	0.831145	0.010202	1.449814	0.002
type1	gci	0.25	40	0.70309	2e-06	1.518483	0
type1	gci	0.25	41	0.672217	2e-06	1.525896	0
type1	gci	0.25	42	0.681683	2e-06	1.488589	0
type1	gci	0.25	43	0.811926	0.154233	1.244868	0.537
type1	gci	0.25	44	0.725385	0.140138	1.347465	0.407
type1	gci	0.25	45	0.812876	3e-06	1.426617	0
type1	gci	0.25	46	0.865683	0.017153	1.340164	0.007
type1	gci	0.25	47	0.923622	2e-06	1.301135	0
type1	gci	0.25	48	0.879732	0.329055	1.057013	2.27
type1	gci	0.25	49	0.867057	2e-06	1.358486	0
type1	gci	0.25	50	0.718751	0.341273	1.182377	2.448
type1	gci	0.25	51	0.807194	3e-06	1.42078	0
type1	gci	0.25	52	0.821524	2e-06	1.360249	0
type1	gci	0.25	53	0.777047	0.015836	1.449065	0.006
type1	gci	0.25	54	0.87048	2e-06	1.366167	0
type1	gci	0.25	55	0.606415	0.049788	1.585222	0.05
type1	gci	0.25	56	0.673686	0.219656	1.271865	1.222
type1	gci	0.25	57	0.809635	2e-06	1.401001	0
type1	gci	0.25	58	0.664411	2e-06	1.530546	0
type1	gci	0.25	59	0.825243	2e-06	1.375714	0
type1	gci	0.25	60	0.759071	3e-06	1.501024	0
type1	gci	0.25	61	0.842727	2e-06	1.374465	0
type1	gci	0.25	62	0.762362	2e-06	1.423578	0
type1	gci	0.25	63	0.517862	3e-06	1.735921	0
type1	gci	0.25	64	0.732584	3e-06	1.545782	0
type1	gci	0.25	65	0.756266	0.006857	1.503722	0.001
type1	gci	0.25	66	0.675665	3e-06	1.596319	0
type1	gci	0.25	67	0.631834	0.490873	1.047256	5.831
type1	gci	0.25	68	0.919322	0.065395	1.274209	0.091
type1	gci	0.25	69	0.990581	0.176891	1.015699	0.76
type1	gci	0.25	70	0.629788	2e-06	1.548918	0
type1	gci	0.25	71	0.735435	0.16271	1.275821	0.569
type1	gci	0.25	72	0.732023	0.294045	1.307843	1.631
type1	gci	0.25	73	0.928066	3e-06	1.327897	0
type1	gci	0.25	74	0.854104	3e-06	1.393185	0
type1	gci	0.25	75	0.693754	3e-06	1.575137	0
type1	gci	0.25	76	0.580407	0.066881	1.599346	0.1
type1	gci	0.25	77	0.538388	2e-06	1.693542	0
type1	gci	0.25	78	0.756148	2e-06	1.446902	0
type1	gci	0.25	79	0.860087	0.207685	1.166955	0.936
type1	gci	0.25	80	0.687969	2e-06	1.463312	0
type1	gci	0.25	81	0.658512	2e-06	1.511999	0
type1	gci	0.25	82	0.575038	2e-06	1.573531	0
type1	gci	0.25	83	0.643354	0.141629	1.457489	0.424
type1	gci	0.25	84	0.815868	3e-06	1.449877	0
type1	gci	0.25	85	0.673529	0.215944	1.397753	0.938
type1	gci	0.25	86	0.689675	0.141743	1.401789	0.458
type1	gci	0.25	87	0.828258	0.229016	1.200195	1.128
type1	gci	0.25	88	0.556008	0.221147	1.444119	1.145
type1	gci	0.25	89	0.750195	0.39114	1.131624	3.308
type1	gci	0.25	90	0.834312	3e-06	1.39666	0
type1	gci	0.25	91	0.699516	2e-06	1.485707	0
type1	gci	0.25	92	0.784814	2e-06	1.426715	0
type1	gci	0.25	93	0.779077	2e-06	1.43194	0
type1	gci	0.25	94	0.873117	3e-06	1.373806	0
type1	gci	0.25	95	0.591951	2e-06	1.599139	0
type1	gci	0.25	96	0.647021	0.157828	1.366217	0.585
type1	gci	0.25	97	0.649114	0.309838	1.328242	2.066
type1	gci	0.25	98	0.774563	0.064998	1.354047	0.101
type1	gci	0.25	99	0.886805	0.107386	1.300816	0.251
type1	gci	0.25	100	0.682998	2e-06	1.502164	0
type1	gci	0.25	101	0.65402	2e-06	1.562725	0
type1	gci	0.25	102	0.573586	2e-06	1.598139	0
type1	gci	0.25	103	0.614471	0.3142	1.25427	2.317
type1	gci	0.25	104	0.884181	2e-06	1.334199	0
type1	gci	0.25	105	0.647237	0.333182	1.199653	2.594
type1	gci	0.25	106	0.729267	2e-06	1.464654	0
type1	gci	0.25	107	0.60324	2e-06	1.567252	0
type1	gci	0.25	108	0.812338	3e-06	1.43627	0
type1	gci	0.25	109	0.572776	3e-06	1.689419	0
type1	gci	0.25	110	0.658577	0.143724	1.452887	0.436
type1	gci	0.25	111	0.631597	0.302865	1.294222	1.889
type1	gci	0.25	112	0.747955	3e-06	1.510785	0
type1	gci	0.25	113	0.544097	0.200702	1.47086	0.877
type1	gci	0.25	114	0.860899	0.091153	1.33184	0.177
type1	gci	0.25	115	0.918923	3e-06	1.325362	0
type1	gci	0.25	116	0.719065	2e-06	1.444792	0
type1	gci	0.25	117	0.734522	2e-06	1.435632	0
type1	gci	0.25	118	0.609612	0.331876	1.240586	2.498
type1	gci	0.25	119	0.818308	3e-06	1.412356	0
type1	gci	0.25	120	0.84476	0.075666	1.271735	0.134
type1	gci	0.25	121	0.627035	0.328812	1.23781	2.599
type1	gci	0.25	122	0.776851	3e-06	1.513401	0
type1	gci	0.25	123	0.787246	3e-06	1.444847	0
type1	gci	0.25	124	0.797985	0.027543	1.423117	0.017
type1	gci	0.25	125	0.738536	3e-06	1.500078	0
type1	gci	0.25	126	0.680615	2e-06	1.562204	0
type1	gci	0.25	127	0.437744	2e-06	1.740497	0
type1	gci	0.25	128	0.652813	0.016412	1.509782	0.006
type1	gci	0.25	129	0.78188	2e-06	1.470465	0
type1	gci	0.25	130	0.503728	3e-06	1.749105	0
type1	gci	0.25	131	0.820137	2e-06	1.381297	0
type1	gci	0.25	132	0.625503	2e-06	1.559282	0
type1	gci	0.25	133	0.560038	2e-06	1.649613	0
type1	gci	0.25	134	0.80408	2e-06	1.389677	0
type1	gci	0.25	135	0.82973	0.143698	1.203888	0.455
type1	gci	0.25	136	0.822927	3e-06	1.44456	0
type1	gci	0.25	137	0.586494	0.170205	1.482903	0.609
type1	gci	0.25	138	0.605557	0.356018	1.254778	2.566
type1	gci	0.25	139	0.615783	0.128834	1.436722	0.42
type1	gci	0.25	140	0.850881	3e-06	1.417622	0
type1	gci	0.25	141	0.701892	3e-06	1.508822	0
type1	gci	0.25	142	0.833999	2e-06	1.357354	0
type1	gci	0.25	143	0.791623	0.096037	1.342269	0.202
type1	gci	0.25	144	0.651277	0.225678	1.361333	1.137
type1	gci	0.25	145	0.722164	0.012823	1.509832	0.004
type1	gci	0.25	146	0.876812	0.01482	1.296498	0.006
type1	gci	0.25	147	0.667656	0.059449	1.482858	0.082
type1	gci	0.25	148	0.670124	3e-06	1.603818	0
type1	gci	0.25	149	0.862742	0.322846	1.068433	2.19
type1	gci	0.25	150	0.616798	0.239644	1.389983	1.381
type1	gci	0.25	151	0.74413	0.093711	1.402874	0.187
type1	gci	0.25	152	0.817617	0.240597	1.194342	1.318
type1	gci	0.25	153	0.818219	3e-06	1.412253	0
type1	gci	0.25	154	0.559313	2e-06	1.630888	0
type1	gci	0.25	155	0.729269	0.168311	1.277078	0.639
type1	gci	0.25	156	0.881615	0.16103	1.188054	0.573
type1	gci	0.25	157	0.642214	2e-06	1.534011	0
type1	gci	0.25	158	0.692313	3e-06	1.577754	0
type1	gci	0.25	159	0.667895	0.223851	1.324191	1.144
type1	gci	0.25	160	0.760705	2e-06	1.428968	0
type1	gci	0.25	161	0.970473	0.138551	1.122589	0.492
type1	gci	0.25	162	0.805935	2e-06	1.38881	0
type1	gci	0.25	163	0.60348	0.264046	1.306	1.717
type1	gci	0.25	164	0.892176	3e-06	1.375591	0
type1	gci	0.25	165	0.797937	0.460136	1.004302	4.477
type1	gci	0.25	166	0.614975	3e-06	1.642596	0
type1	gci	0.25	167	0.666587	3e-06	1.614952	0
type1	gci	0.25	168	0.478222	0.554962	1.190584	6.857
type1	gci	0.25	169	0.710593	2e-06	1.461121	0
type1	gci	0.25	170	0.859042	2e-06	1.348109	0
type1	gci	0.25	171	0.997718	0.220425	1.033512	1.155
type1	gci	0.25	172	0.653076	2e-06	1.575654	0
type1	gci	0.25	173	0.61411	3e-06	1.634425	0
type1	gci	0.25	174	0.777129	3e-06	1.479405	0
type1	gci	0.25	175	0.938183	3e-06	1.299411	0
type1	gci	0.25	176	0.735079	0.45204	1.045072	4.507
type1	gci	0.25	177	0.828623	0.152094	1.323867	0.495
type1	gci	0.25	178	0.874895	0.119275	1.229	0.334
type1	gci	0.25	179	0.807736	0.03922	1.373798	0.033
type1	gci	0.25	180	0.629366	3e-06	1.6189	0
type1	gci	0.25	181	0.698012	0.044112	1.350877	0.049
type1	gci	0.25	182	0.602204	0.371315	1.260415	3.325
type1	gci	0.25	183	1.029367	0.083998	1.103978	0.174
type1	gci	0.25	184	0.51595	0.412041	1.25804	3.885
type1	gci	0.25	185	0.676162	0.225517	1.307246	1.081
type1	gci	0.25	186	0.619565	0.064082	1.567835	0.091
type1	gci	0.25	187	0.871024	0.047509	1.316161	0.05
type1	gci	0.25	188	0.502495	2e-06	1.688255	0
type1	gci	0.25	189	0.790067	0.120214	1.336704	0.296
type1	gci	0.25	190	0.694927	2e-06	1.500143	0
type1	gci	0.25	191	0.756311	2e-06	1.469646	0
type1	gci	0.25	192	0.704501	3e-06	1.543743	0
type1	gci	0.25	193	0.926899	0.000293	1.391221	0
type1	gci	0.25	194	0.502083	2e-06	1.708155	0
type1	gci	0.25	195	0.682328	2e-06	1.491578	0
type1	gci	0.25	196	0.534588	0.157172	1.498547	0.573
type1	gci	0.25	197	0.80023	2e-06	1.447256	0
type1	gci	0.25	198	0.859372	3e-06	1.396928	0
type1	gci	0.25	199	0.77352	0.023694	1.435346	0.012
type1	gci	0.25	200	0.875198	3e-06	1.421888	0
type1	gci	0.25	201	0.846276	3e-06	1.416894	0
type1	gci	0.25	202	0.629138	0.192969	1.404661	0.856
type1	gci	0.25	203	0.605512	3e-06	1.592831	0
type1	gci	0.25	204	0.828269	3e-06	1.477853	0
type1	gci	0.25	205	0.912554	0.086029	1.218676	0.176
type1	gci	0.25	206	0.60693	2e-06	1.595208	0
type1	gci	0.25	207	0.672501	2e-06	1.516013	0
type1	gci	0.25	208	0.678245	2e-06	1.516555	0
type1	gci	0.25	209	0.594334	2e-06	1.589752	0
type1	gci	0.25	210	0.58534	3e-06	1.647439	0
type1	gci	0.25	211	0.828523	3e-06	1.419536	0
type1	gci	0.25	212	0.692055	3e-06	1.61689	0
type1	gci	0.25	213	0.635002	2e-06	1.541389	0
type1	gci	0.25	214	0.632431	0.449352	1.141357	4.674
type1	gci	0.25	215	0.559002	0.006014	1.609791	0.001
type1	gci	0.25	216	0.67771	3e-06	1.596304	0
type1	gci	0.25	217	0.772367	0.006766	1.471349	0.001
type1	gci	0.25	218	0.830426	3e-06	1.416841	0
type1	gci	0.25	219	0.671561	0.010149	1.577516	0.002
type1	gci	0.25	220	0.801271	3e-06	1.446367	0
type1	gci	0.25	221	0.680975	3e-06	1.568181	0
type1	gci	0.25	222	0.662352	0.158744	1.425835	0.504
type1	gci	0.25	223	0.752108	3e-06	1.459533	0
type1	gci	0.25	224	0.49438	0.147563	1.628975	0.465
type1	gci	0.25	225	0.554462	0.168513	1.439098	0.637
type1	gci	0.25	226	0.644635	2e-06	1.555902	0
type1	gci	0.25	227	0.677848	3e-06	1.547825	0
type1	gci	0.25	228	0.608936	3e-06	1.657514	0
type1	gci	0.25	229	0.532168	3e-06	1.681979	0
type1	gci	0.25	230	0.741992	0.112198	1.372046	0.265
type1	gci	0.25	231	0.676936	3e-06	1.559906	0
type1	gci	0.25	232	0.448331	0.538732	1.258479	5.962
type1	gci	0.25	233	0.832254	0.145332	1.252108	0.505
type1	gci	0.25	234	0.568609	2e-06	1.568968	0
type1	gci	0.25	235	0.717185	0.589779	0.85954	7.686
type1	gci	0.25	236	0.799146	2e-06	1.407864	0
type1	gci	0.25	237	0.683939	0.187804	1.300037	0.768
type1	gci	0.25	238	0.712768	2e-06	1.515146	0
type1	gci	0.25	239	0.594796	0.501187	1.142296	4.976
type1	gci	0.25	240	0.756247	0.189017	1.247734	0.786
type1	gci	0.25	241	0.592729	0.341578	1.27232	2.555
type1	gci	0.25	242	0.78696	2e-06	1.429989	0
type1	gci	0.25	243	0.755595	2e-06	1.449214	0
type1	gci	0.25	244	0.736238	2e-06	1.480799	0
type1	gci	0.25	245	0.756555	0.126362	1.337749	0.344
type1	gci	0.25	246	0.759871	3e-06	1.515309	0
type1	gci	0.25	247	0.766497	2e-06	1.415313	0
type1	gci	0.25	248	0.573615	2e-06	1.618202	0
type1	gci	0.25	249	0.721397	0.296511	1.2156	1.862
type1	gci	0.25	250	0.70007	3e-06	1.534935	0
type1	gci	0.25	251	0.790323	0.05692	1.3531	0.073
type1	gci	0.25	252	0.705674	3e-06	1.550171	0
type1	gci	0.25	253	0.817233	2e-06	1.333791	0
type1	gci	0.25	254	0.945442	3e-06	1.277136	0
type1	gci	0.25	255	0.67655	2e-06	1.505519	0
type1	gci	0.25	256	0.696608	0.245326	1.361671	1.325
type1	gci	0.25	257	0.853844	2e-06	1.315162	0
type1	gci	0.25	258	0.791094	0.148826	1.281386	0.472
type1	gci	0.25	259	0.690057	0.311953	1.215752	2.143
type1	gci	0.25	260	0.68227	0.07553	1.423738	0.132
type1	gci	0.25	261	0.490626	0.121618	1.565802	0.371
type1	gci	0.25	262	0.804598	0.292072	1.165292	1.965
type1	gci	0.25	263	0.733085	2e-06	1.451274	0
type1	gci	0.25	264	0.833793	0.158555	1.254917	0.543
type1	gci	0.25	265	0.566605	2e-06	1.612533	0
type1	gci	0.25	266	0.700021	2e-06	1.459207	0
type1	gci	0.25	267	0.775608	0.140898	1.381737	0.38
type1	gci	0.25	268	0.75333	0.020556	1.496718	0.01
type1	gci	0.25	269	0.812277	2e-06	1.398175	0
type1	gci	0.25	270	0.712158	3e-06	1.536088	0
type1	gci	0.25	271	0.829474	0.034963	1.33884	0.03
type1	gci	0.25	272	0.748696	3e-06	1.502953	0
type1	gci	0.25	273	0.642479	3e-06	1.609687	0
type1	gci	0.25	274	0.797889	2e-06	1.428147	0
type1	gci	0.25	275	0.715095	0.151451	1.409442	0.49
type1	gci	0.25	276	0.641679	2e-06	1.540724	0
type1	gci	0.25	277	0.487366	0.195733	1.563174	0.839
type1	gci	0.25	278	0.774297	2e-06	1.444308	0
type1	gci	0.25	279	0.623288	0.277713	1.41568	1.581
type1	gci	0.25	280	0.731463	2e-06	1.494884	0
type1	gci	0.25	281	0.67271	0.145267	1.407117	0.463
type1	gci	0.25	282	0.888065	2e-06	1.351719	0
type1	gci	0.25	283	0.570698	0.416394	1.269272	3.51
type1	gci	0.25	284	0.733149	0.006059	1.413517	0.001
type1	gci	0.25	285	0.863869	0.10765	1.307197	0.236
type1	gci	0.25	286	0.779099	0.018267	1.451082	0.007
type1	gci	0.25	287	0.661152	0.599313	0.959672	8.417
type1	gci	0.25	288	0.551418	0.145289	1.543558	0.451
type1	gci	0.25	289	0.788945	2e-06	1.42474	0
type1	gci	0.25	290	0.788798	3e-06	1.450193	0
type1	gci	0.25	291	0.73348	2e-06	1.448729	0
type1	gci	0.25	292	0.850597	2e-06	1.35189	0
type1	gci	0.25	293	0.759488	3e-06	1.570415	0
type1	gci	0.25	294	0.715363	2e-06	1.484301	0
type1	gci	0.25	295	0.788436	3e-06	1.507275	0
type1	gci	0.25	296	0.730936	0.185513	1.309197	0.802
type1	gci	0.25	297	0.74956	0.089788	1.431004	0.17
type1	gci	0.25	298	0.696248	0.102103	1.433095	0.22
type1	gci	0.25	299	0.767372	3e-06	1.473123	0
type1	gci	0.25	300	0.725732	2e-06	1.498091	0
type1	gci	0.25	301	0.668939	3e-06	1.529636	0
type1	gci	0.25	302	0.81812	0.070579	1.3342	0.122
type1	gci	0.25	303	0.873004	0.162246	1.245053	0.574
type1	gci	0.25	304	0.739233	0.239656	1.28382	1.215
type1	gci	0.25	305	0.664341	2e-06	1.531675	0
type1	gci	0.25	306	0.641156	0.100203	1.389649	0.232
type1	gci	0.25	307	0.657404	0.614704	1.013102	7.396
type1	gci	0.25	308	0.816373	2e-06	1.349711	0
type1	gci	0.25	309	0.749887	2e-06	1.460723	0
type1	gci	0.25	310	0.83379	3e-06	1.376901	0
type1	gci	0.25	311	0.518565	0.321511	1.35523	2.214
type1	gci	0.25	312	0.580098	2e-06	1.65214	0
type1	gci	0.25	313	0.618382	0.125376	1.472931	0.348
type1	gci	0.25	314	0.86343	2e-06	1.310803	0
type1	gci	0.25	315	0.679386	0.028187	1.502936	0.018
type1	gci	0.25	316	0.806414	2e-06	1.390687	0
type1	gci	0.25	317	0.803229	0.109215	1.327063	0.255
type1	gci	0.25	318	0.782162	0.238317	1.234076	1.239
type1	gci	0.25	319	0.932201	0.17667	1.12357	0.693
type1	gci	0.25	320	0.517886	0.308584	1.39614	2.042
type1	gci	0.25	321	0.729197	0.02132	1.43294	0.011
type1	gci	0.25	322	0.813907	0.379846	1.083723	3.025
type1	gci	0.25	323	0.878741	3e-06	1.344565	0
type1	gci	0.25	324	0.803115	0.054739	1.366166	0.066
type1	gci	0.25	325	0.647001	0.277342	1.318116	1.599
type1	gci	0.25	326	0.71155	3e-06	1.534792	0
type1	gci	0.25	327	0.684973	0.294168	1.252532	1.892
type1	gci	0.25	328	0.675975	0.291843	1.261032	1.839
type1	gci	0.25	329	0.724466	0.098672	1.410526	0.21
type1	gci	0.25	330	0.781921	3e-06	1.458692	0
type1	gci	0.25	331	0.658175	2e-06	1.55395	0
type1	gci	0.25	332	0.843406	3e-06	1.376803	0
type1	gci	0.25	333	0.761475	3e-06	1.517313	0
type1	gci	0.25	334	0.72383	0.082246	1.434351	0.148
type1	gci	0.25	335	0.703702	0.069362	1.407184	0.112
type1	gci	0.25	336	0.765079	0.294496	1.174089	2.069
type1	gci	0.25	337	1.050558	3e-06	1.248455	0
type1	gci	0.25	338	0.762744	0.455987	1.011324	4.731
type1	gci	0.25	339	0.803196	2e-06	1.38564	0
type1	gci	0.25	340	0.707188	2e-06	1.498911	0
type1	gci	0.25	341	0.776296	0.242873	1.211265	1.324
type1	gci	0.25	342	0.610218	3e-06	1.697929	0
type1	gci	0.25	343	0.742127	2e-06	1.43095	0
type1	gci	0.25	344	0.933179	0.215028	1.162817	0.983
type1	gci	0.25	345	0.663644	0.230989	1.373039	1.085
type1	gci	0.25	346	0.597245	0.305574	1.3416	1.982
type1	gci	0.25	347	0.73385	0.298151	1.131952	2.253
type1	gci	0.25	348	0.71997	0.049664	1.489575	0.056
type1	gci	0.25	349	0.590829	0.005564	1.563679	0.001
type1	gci	0.25	350	0.827591	0.142281	1.288037	0.443
type1	gci	0.25	351	0.726173	0.110592	1.439474	0.277
type1	gci	0.25	352	0.69622	0.092379	1.428384	0.212
type1	gci	0.25	353	0.766114	0.088902	1.358993	0.179
type1	gci	0.25	354	0.740687	3e-06	1.490489	0
type1	gci	0.25	355	0.874212	3e-06	1.386782	0
type1	gci	0.25	356	0.775075	2e-06	1.427126	0
type1	gci	0.25	357	0.727348	3e-06	1.516976	0
type1	gci	0.25	358	0.606152	0.193459	1.388621	0.831
type1	gci	0.25	359	0.695902	2e-06	1.477034	0
type1	gci	0.25	360	0.579639	3e-06	1.680401	0
type1	gci	0.25	361	0.520663	0.292595	1.400262	1.885
type1	gci	0.25	362	0.725434	0.399686	1.137273	3.41
type1	gci	0.25	363	0.548656	0.458425	1.143716	5.057
type1	gci	0.25	364	0.791345	3e-06	1.462746	0
type1	gci	0.25	365	0.808027	2e-06	1.402569	0
type1	gci	0.25	366	0.773695	0.256317	1.116891	1.519
type1	gci	0.25	367	0.731019	3e-06	1.504767	0
type1	gci	0.25	368	0.642189	0.088433	1.488839	0.175
type1	gci	0.25	369	0.668701	0.437375	1.139873	4.766
type1	gci	0.25	370	0.693112	3e-06	1.581103	0
type1	gci	0.25	371	0.524082	0.357265	1.333614	2.636
type1	gci	0.25	372	0.5593	0.021991	1.722713	0.012
type1	gci	0.25	373	0.920152	3e-06	1.322002	0
type1	gci	0.25	374	0.767749	0.26706	1.185694	1.538
type1	gci	0.25	375	0.79915	0.109664	1.347654	0.265
type1	gci	0.25	376	0.792554	0.226397	1.239898	1.088
type1	gci	0.25	377	0.580094	3e-06	1.689312	0
type1	gci	0.25	378	0.659415	0.377204	1.13151	3.004
type1	gci	0.25	379	0.816556	2e-06	1.329154	0
type1	gci	0.25	380	0.859836	0.372996	1.039925	3.428
type1	gci	0.25	381	0.558068	3e-06	1.711158	0
type1	gci	0.25	382	0.62615	3e-06	1.641827	0
type1	gci	0.25	383	0.688741	0.475103	1.042152	4.805
type1	gci	0.25	384	0.889703	0.077434	1.297535	0.143
type1	gci	0.25	385	0.672455	3e-06	1.605064	0
type1	gci	0.25	386	0.704706	0.050197	1.478122	0.056
type1	gci	0.25	387	0.643389	3e-06	1.580881	0
type1	gci	0.25	388	0.572714	2e-06	1.603115	0
type1	gci	0.25	389	0.62827	0.102023	1.480026	0.242
type1	gci	0.25	390	0.836735	3e-06	1.372661	0
type1	gci	0.25	391	0.717141	3e-06	1.571943	0
type1	gci	0.25	392	0.702585	3e-06	1.6014	0
type1	gci	0.25	393	0.851813	3e-06	1.395568	0
type1	gci	0.25	394	0.789821	2e-06	1.413429	0
type1	gci	0.25	395	0.725105	2e-06	1.40413	0
type1	gci	0.25	396	0.601614	3e-06	1.629197	0
type1	gci	0.25	397	0.51998	2e-06	1.722764	0
type1	gci	0.25	398	0.681624	3e-06	1.568195	0
type1	gci	0.25	399	0.714604	0.155609	1.384346	0.497
type1	gci	0.25	400	0.694496	3e-06	1.509038	0
type1	gci	0.25	401	0.654151	0.195509	1.33849	0.837
type1	gci	0.25	402	0.636123	0.106894	1.527233	0.239
type1	gci	0.25	403	0.811822	3e-06	1.419957	0
type1	gci	0.25	404	0.830721	3e-06	1.431433	0
type1	gci	0.25	405	0.618552	3e-06	1.654589	0
type1	gci	0.25	406	0.595129	0.280799	1.310414	1.718
type1	gci	0.25	407	0.697776	2e-06	1.52471	0
type1	gci	0.25	408	0.721361	0.458944	1.107345	4.459
type1	gci	0.25	409	0.75963	2e-06	1.452633	0
type1	gci	0.25	410	0.781068	0.082571	1.372208	0.169
type1	gci	0.25	411	0.620889	2e-06	1.576865	0
type1	gci	0.25	412	0.918167	3e-06	1.342768	0
type1	gci	0.25	413	0.773914	0.117413	1.274725	0.296
type1	gci	0.25	414	0.824564	2e-06	1.390947	0
type1	gci	0.25	415	0.733689	0.176262	1.318708	0.638
type1	gci	0.25	416	0.770232	0.086895	1.404609	0.162
type1	gci	0.25	417	0.879863	0.17915	1.189873	0.699
type1	gci	0.25	418	0.638101	0.03667	1.466928	0.032
type1	gci	0.25	419	0.666213	0.35436	1.149869	3.042
type1	gci	0.25	420	0.707482	0.088768	1.426674	0.17
type1	gci	0.25	421	0.59364	0.03642	1.57513	0.028
type1	gci	0.25	422	0.599055	0.394587	1.308375	3.409
type1	gci	0.25	423	0.94054	0.036915	1.255318	0.031
type1	gci	0.25	424	0.59268	0.204761	1.461267	0.931
type1	gci	0.25	425	0.996266	3e-06	1.27283	0
type1	gci	0.25	426	0.557979	0.377975	1.296227	2.986
type1	gci	0.25	427	0.688085	3e-06	1.505703	0
type1	gci	0.25	428	0.71344	0.301523	1.181852	2.264
type1	gci	0.25	429	0.8662	0.062605	1.372406	0.09
type1	gci	0.25	430	0.554265	0.079683	1.547215	0.15
type1	gci	0.25	431	0.736425	2e-06	1.45374	0
type1	gci	0.25	432	0.782729	0.206001	1.263385	1.012
type1	gci	0.25	433	0.729907	0.229769	1.27441	1.131
type1	gci	0.25	434	0.813004	0.118885	1.250425	0.33
type1	gci	0.25	435	0.868409	2e-06	1.319684	0
type1	gci	0.25	436	0.66183	0.094238	1.504126	0.179
type1	gci	0.25	437	0.597166	3e-06	1.657732	0
type1	gci	0.25	438	0.595387	2e-06	1.596747	0
type1	gci	0.25	439	0.667885	0.194367	1.322004	0.9
type1	gci	0.25	440	0.699083	0.431478	1.167078	3.979
type1	gci	0.25	441	0.873259	0.596726	0.834447	7.584
type1	gci	0.25	442	0.870894	0.264021	1.143386	1.439
type1	gci	0.25	443	0.68256	0.199888	1.322789	0.922
type1	gci	0.25	444	0.751286	0.085141	1.366678	0.151
type1	gci	0.25	445	0.664215	0.108528	1.41512	0.262
type1	gci	0.25	446	0.785292	3e-06	1.478567	0
type1	gci	0.25	447	0.721557	0.151145	1.365299	0.525
type1	gci	0.25	448	0.774242	2e-06	1.467589	0
type1	gci	0.25	449	0.747738	3e-06	1.550668	0
type1	gci	0.25	450	0.690534	2e-06	1.494306	0
type1	gci	0.25	451	0.762386	3e-06	1.524249	0
type1	gci	0.25	452	0.717714	0.132868	1.366248	0.396
type1	gci	0.25	453	0.620587	0.094127	1.473967	0.229
type1	gci	0.25	454	0.763677	0.366756	1.124752	2.914
type1	gci	0.25	455	0.715116	3e-06	1.518533	0
type1	gci	0.25	456	0.643285	0.258002	1.286818	1.639
type1	gci	0.25	457	0.732316	2e-06	1.49193	0
type1	gci	0.25	458	0.735913	0.43639	1.010998	4.545
type1	gci	0.25	459	0.864875	3e-06	1.365626	0
type1	gci	0.25	460	0.649248	2e-06	1.579607	0
type1	gci	0.25	461	0.71172	3e-06	1.528804	0
type1	gci	0.25	462	0.885938	0.238476	1.13814	1.175
type1	gci	0.25	463	0.676396	0.231865	1.368741	1.129
type1	gci	0.25	464	0.747642	0.181748	1.305386	0.765
type1	gci	0.25	465	0.822973	3e-06	1.473041	0
type1	gci	0.25	466	0.770916	0.118527	1.345237	0.316
type1	gci	0.25	467	0.81891	0.017738	1.415677	0.007
type1	gci	0.25	468	0.778574	3e-06	1.494486	0
type1	gci	0.25	469	0.534896	2e-06	1.679815	0
type1	gci	0.25	470	0.862017	0.099726	1.2459	0.222
type1	gci	0.25	471	0.685572	0.122598	1.370966	0.346
type1	gci	0.25	472	0.67111	0.250171	1.263704	1.409
type1	gci	0.25	473	0.808726	0.105801	1.319671	0.263
type1	gci	0.25	474	0.792709	0.440044	0.985165	4.142
type1	gci	0.25	475	0.740083	3e-06	1.507697	0
type1	gci	0.25	476	0.738732	0.144422	1.328079	0.441
type1	gci	0.25	477	0.856086	0.283822	1.070143	1.898
type1	gci	0.25	478	0.692334	0.067897	1.421195	0.112
type1	gci	0.25	479	0.660579	2e-06	1.518645	0
type1	gci	0.25	480	0.756957	0.214572	1.25173	1.03
type1	gci	0.25	481	0.601551	0.035636	1.53905	0.028
type1	gci	0.25	482	0.650891	0.065345	1.563438	0.086
type1	gci	0.25	483	0.5356	2e-06	1.625471	0
type1	gci	0.25	484	0.72534	3e-06	1.58488	0
type1	gci	0.25	485	0.710217	3e-06	1.563949	0
type1	gci	0.25	486	0.464295	3e-06	1.769394	0
type1	gci	0.25	487	0.854683	0.120712	1.294867	0.315
type1	gci	0.25	488	0.758891	0.085818	1.344791	0.181
type1	gci	0.25	489	0.6616	2e-06	1.556346	0
type1	gci	0.25	490	0.675525	3e-06	1.586917	0
type1	gci	0.25	491	0.626937	3e-06	1.628993	0
type1	gci	0.25	492	0.757779	0.046705	1.381375	0.05
type1	gci	0.25	493	0.6022	0.099927	1.528725	0.217
type1	gci	0.25	494	0.615224	0.148352	1.473597	0.5
type1	gci	0.25	495	0.515969	3e-06	1.742553	0
type1	gci	0.25	496	0.750149	3e-06	1.517997	0
type1	gci	0.25	497	0.692183	0.171698	1.290113	0.755
type1	gci	0.25	498	0.593507	3e-06	1.668365	0
type1	gci	0.25	499	0.66164	3e-06	1.563193	0
type1	gci	0.25	500	0.87474	2e-06	1.342513	0
type1	gci	1	1	0.988983	4e-06	2.791206	0
type1	gci	1	2	0.664766	0.260554	2.797952	0.531
type1	gci	1	3	0.628485	0.370309	2.634041	1.102
type1	gci	1	4	0.733236	4e-06	2.985607	0
type1	gci	1	5	0.588455	0.108656	2.875957	0.094
type1	gci	1	6	0.535281	4e-06	3.041632	0
type1	gci	1	7	0.63022	4e-06	3.015694	0
type1	gci	1	8	0.676595	0.041144	2.947601	0.015
type1	gci	1	9	1.135412	0.021989	2.610653	0.004
type1	gci	1	10	1.041559	4e-06	2.649378	0
type1	gci	1	11	0.410312	4e-06	3.369477	0
type1	gci	1	12	0.614425	4e-06	3.248894	0
type1	gci	1	13	0.442065	4e-06	3.298023	0
type1	gci	1	14	0.762538	0.426052	2.517614	1.47
type1	gci	1	15	0.674146	0.476766	2.628154	1.709
type1	gci	1	16	0.90628	0.224178	2.537983	0.426
type1	gci	1	17	0.732056	4e-06	2.907759	0
type1	gci	1	18	0.775948	0.011137	3.020172	0.001
type1	gci	1	19	0.676671	0.002935	3.126302	0
type1	gci	1	20	0.646971	0.503834	2.637438	1.945
type1	gci	1	21	0.799121	4e-06	2.820154	0
type1	gci	1	22	0.757197	4e-06	3.069571	0
type1	gci	1	23	0.463593	0.019095	3.137398	0.003
type1	gci	1	24	0.86032	4e-06	2.880012	0
type1	gci	1	25	0.461468	0.519171	2.726943	1.997
type1	gci	1	26	0.575805	4e-06	3.223884	0
type1	gci	1	27	0.759607	4e-06	2.976855	0
type1	gci	1	28	0.94946	0.186799	2.55689	0.276
type1	gci	1	29	0.571456	4e-06	3.124944	0
type1	gci	1	30	0.552609	4e-06	3.242432	0
type1	gci	1	31	0.781474	4e-06	2.894035	0
type1	gci	1	32	0.803488	0.400869	2.555258	1.182
type1	gci	1	33	0.76183	0.193295	2.724474	0.263
type1	gci	1	34	0.946617	0.209467	2.606921	0.327
type1	gci	1	35	0.625848	0.313072	2.783602	0.798
type1	gci	1	36	0.550279	0.306972	3.008071	0.671
type1	gci	1	37	0.641193	4e-06	3.455505	0
type1	gci	1	38	0.311028	0.434029	2.897083	1.444
type1	gci	1	39	0.9106	0.153118	2.60937	0.179
type1	gci	1	40	0.599493	4e-06	3.132708	0
type1	gci	1	41	0.57658	4e-06	3.10968	0
type1	gci	1	42	0.573906	0.489727	2.725769	1.653
type1	gci	1	43	0.809346	4e-06	2.879793	0
type1	gci	1	44	0.975386	0.110595	2.654358	0.106
type1	gci	1	45	0.40371	4e-06	3.286737	0
type1	gci	1	46	0.531202	0.720825	2.38248	4.095
type1	gci	1	47	0.869336	0.34627	2.439174	0.944
type1	gci	1	48	0.946495	4e-06	2.734599	0
type1	gci	1	49	0.720417	0.382457	2.57007	1.345
type1	gci	1	50	0.560325	4e-06	3.274856	0
type1	gci	1	51	0.424681	0.556361	2.827716	2.221
type1	gci	1	52	0.525077	4e-06	3.195235	0
type1	gci	1	53	0.335576	4e-06	3.421676	0
type1	gci	1	54	0.540891	0.21823	2.938253	0.38
type1	gci	1	55	0.546914	4e-06	3.166929	0
type1	gci	1	56	0.881006	4e-06	2.884657	0
type1	gci	1	57	0.756698	0.165989	2.719815	0.264
type1	gci	1	58	0.728462	4e-06	3.043502	0
type1	gci	1	59	1.001526	4e-06	2.754505	0
type1	gci	1	60	0.524851	4e-06	3.013448	0
type1	gci	1	61	0.503798	0.18472	3.182317	0.24
type1	gci	1	62	0.951697	0.021999	2.821028	0.004
type1	gci	1	63	0.842794	0.248319	2.568712	0.496
type1	gci	1	64	0.667598	4e-06	2.941834	0
type1	gci	1	65	0.496212	0.830289	2.433191	5.437
type1	gci	1	66	0.547869	4e-06	3.090569	0
type1	gci	1	67	0.64204	4e-06	3.240663	0
type1	gci	1	68	0.669637	4e-06	3.176143	0
type1	gci	1	69	0.814901	0.585427	2.346706	2.693
type1	gci	1	70	0.453904	0.23716	2.880524	0.451
type1	gci	1	71	0.72729	0.241393	2.759245	0.459
type1	gci	1	72	0.675722	4e-06	3.169178	0
type1	gci	1	73	0.720751	0.25934	2.769672	0.556
type1	gci	1	74	0.755087	0.340667	2.728689	0.971
type1	gci	1	75	0.331596	4e-06	3.250603	0
type1	gci	1	76	0.548532	4e-06	3.127929	0
type1	gci	1	77	0.82629	0.104548	2.667558	0.085
type1	gci	1	78	0.62075	0.089766	3.007536	0.066
type1	gci	1	79	0.602564	0.219613	2.73507	0.447
type1	gci	1	80	0.71189	4e-06	3.074637	0
type1	gci	1	81	0.588694	4e-06	2.985783	0
type1	gci	1	82	0.803724	0.150678	2.717497	0.174
type1	gci	1	83	0.644302	4e-06	3.073108	0
type1	gci	1	84	0.426037	4e-06	3.23903	0
type1	gci	1	85	0.817384	4e-06	3.008951	0
type1	gci	1	86	0.769516	4e-06	2.854624	0
type1	gci	1	87	0.687605	0.185386	2.784297	0.274
type1	gci	1	88	0.550233	4e-06	3.037676	0
type1	gci	1	89	0.636874	4e-06	3.115492	0
type1	gci	1	90	0.397674	0.246667	2.902644	0.551
type1	gci	1	91	0.692642	4e-06	3.199757	0
type1	gci	1	92	0.699488	4e-06	3.034838	0
type1	gci	1	93	0.759619	0.093982	2.91612	0.064
type1	gci	1	94	0.460814	4e-06	3.249454	0
type1	gci	1	95	0.841516	4e-06	2.813999	0
type1	gci	1	96	0.909956	4e-06	2.803384	0
type1	gci	1	97	0.806547	0.140122	2.683391	0.181
type1	gci	1	98	0.646007	4e-06	2.955135	0
type1	gci	1	99	0.565362	4e-06	3.168135	0
type1	gci	1	100	0.768293	0.057189	2.907608	0.023
type1	gci	1	101	0.844617	0.004038	2.798931	0
type1	gci	1	102	0.954605	0.590716	2.076958	2.816
type1	gci	1	103	0.650584	0.378213	2.68759	1.243
type1	gci	1	104	0.659072	0.027966	2.940445	0.007
type1	gci	1	105	0.792911	4e-06	3.099684	0
type1	gci	1	106	0.672765	4e-06	2.920688	0
type1	gci	1	107	0.749846	4e-06	2.91245	0
type1	gci	1	108	0.664025	4e-06	3.141113	0
type1	gci	1	109	0.607789	4e-06	3.039107	0
type1	gci	1	110	0.893912	0.380911	2.523752	0.99
type1	gci	1	111	0.49767	4e-06	3.169268	0
type1	gci	1	112	0.593888	4e-06	3.087783	0
type1	gci	1	113	0.530823	0.009686	3.009307	0.001
type1	gci	1	114	0.743186	4e-06	2.99548	0
type1	gci	1	115	0.647515	0.393997	2.524173	1.259
type1	gci	1	116	0.818012	4e-06	2.999489	0
type1	gci	1	117	0.676089	0.076101	2.933887	0.048
type1	gci	1	118	0.650265	0.044207	3.108237	0.014
type1	gci	1	119	0.661912	4e-06	3.0482	0
type1	gci	1	120	0.760303	4e-06	2.985366	0
type1	gci	1	121	0.750328	4e-06	2.959241	0
type1	gci	1	122	0.640451	0.385362	2.592565	1.274
type1	gci	1	123	0.734622	4e-06	2.881093	0
type1	gci	1	124	0.803249	4e-06	2.947789	0
type1	gci	1	125	0.560103	0.731163	2.493553	4.147
type1	gci	1	126	0.773844	0.123424	2.926638	0.111
type1	gci	1	127	0.763426	0.344007	2.599532	0.958
type1	gci	1	128	0.662999	4e-06	3.000264	0
type1	gci	1	129	0.736197	0.060749	2.965436	0.029
type1	gci	1	130	0.685857	0.144683	2.836356	0.161
type1	gci	1	131	0.393206	4e-06	3.372819	0
type1	gci	1	132	0.836864	0.044468	2.698189	0.018
type1	gci	1	133	0.678098	0.209104	2.900488	0.345
type1	gci	1	134	0.609084	0.510577	2.652486	2.001
type1	gci	1	135	0.289361	4e-06	3.365725	0
type1	gci	1	136	0.935439	4e-06	2.719975	0
type1	gci	1	137	1.054119	0.173498	2.605031	0.231
type1	gci	1	138	0.642265	4e-06	3.085765	0
type1	gci	1	139	0.605763	0.528791	2.579003	2.172
type1	gci	1	140	0.521044	0.025284	3.06176	0.005
type1	gci	1	141	1.061804	0.060118	2.782673	0.022
type1	gci	1	142	0.785503	4e-06	3.058332	0
type1	gci	1	143	0.709697	0.003066	3.099984	0
type1	gci	1	144	1.030601	0.391441	2.389616	1.087
type1	gci	1	145	0.74649	0.325078	2.629084	0.777
type1	gci	1	146	0.532985	0.82125	2.445139	4.971
type1	gci	1	147	1.086621	4e-06	2.769364	0
type1	gci	1	148	0.723563	4e-06	3.068587	0
type1	gci	1	149	0.578465	4e-06	3.046679	0
type1	gci	1	150	0.626374	4e-06	3.023799	0
type1	gci	1	151	0.379038	0.643886	2.688857	3.132
type1	gci	1	152	0.798249	0.154935	2.763071	0.187
type1	gci	1	153	0.687037	0.458912	2.54079	1.716
type1	gci	1	154	0.655099	0.145923	2.811172	0.174
type1	gci	1	155	0.758543	0.260908	2.536075	0.54
type1	gci	1	156	0.707813	4e-06	2.932514	0
type1	gci	1	157	0.487972	4e-06	3.156698	0
type1	gci	1	158	0.676952	0.149102	2.92523	0.149
type1	gci	1	159	0.454324	4e-06	3.244614	0
type1	gci	1	160	0.946429	0.133162	2.624118	0.145
type1	gci	1	161	0.745759	0.282045	2.687328	0.623
type1	gci	1	162	0.953381	0.16436	2.521035	0.22
type1	gci	1	163	0.439592	0.619742	2.702461	3.102
type1	gci	1	164	0.771008	0.164352	2.865592	0.199
type1	gci	1	165	0.884197	0.076133	2.79292	0.042
type1	gci	1	166	0.897687	4e-06	2.904662	0
type1	gci	1	167	0.725499	0.714658	2.186512	3.96
type1	gci	1	168	0.700718	4e-06	2.944712	0
type1	gci	1	169	0.853425	4e-06	2.935794	0
type1	gci	1	170	0.759861	0.254664	2.807998	0.483
type1	gci	1	171	0.61445	0.875547	2.157679	6
type1	gci	1	172	0.745	4e-06	2.860224	0
type1	gci	1	173	0.542347	4e-06	3.278203	0
type1	gci	1	174	0.67368	4e-06	2.999355	0
type1	gci	1	175	0.833957	4e-06	2.850345	0
type1	gci	1	176	0.608929	0.334388	2.739493	0.907
type1	gci	1	177	0.583509	0.12451	2.810942	0.134
type1	gci	1	178	0.717793	0.656902	2.386269	3.27
type1	gci	1	179	0.68294	0.261115	2.74057	0.546
type1	gci	1	180	1.043944	0.106231	2.55423	0.09
type1	gci	1	181	0.498245	0.004084	3.354063	0
type1	gci	1	182	0.456902	0.31197	2.89867	0.749
type1	gci	1	183	0.374758	0.011468	3.287776	0.001
type1	gci	1	184	0.922788	4e-06	2.945935	0
type1	gci	1	185	0.472648	0.416052	2.808185	1.33
type1	gci	1	186	0.667364	0.40743	2.69221	1.215
type1	gci	1	187	0.757908	0.664273	2.489606	2.976
type1	gci	1	188	0.733851	4e-06	2.950696	0
type1	gci	1	189	0.831267	4e-06	2.731915	0
type1	gci	1	190	0.5427	4e-06	3.152021	0
type1	gci	1	191	0.386464	4e-06	3.158319	0
type1	gci	1	192	0.359278	4e-06	3.165851	0
type1	gci	1	193	0.833482	0.501707	2.364581	1.896
type1	gci	1	194	0.316078	0.275696	3.048801	0.644
type1	gci	1	195	0.788146	4e-06	2.833525	0
type1	gci	1	196	0.598569	0.008599	3.01944	0.001
type1	gci	1	197	0.624813	0.991481	2.183924	7.88
type1	gci	1	198	0.8405	4e-06	2.785396	0
type1	gci	1	199	0.588233	4e-06	3.274084	0
type1	gci	1	200	0.722912	4e-06	2.978555	0
type1	gci	1	201	0.785424	0.125336	2.814077	0.122
type1	gci	1	202	0.391602	4e-06	3.494543	0
type1	gci	1	203	0.616503	4e-06	3.081065	0
type1	gci	1	204	0.908674	4e-06	2.788705	0
type1	gci	1	205	0.619768	0.696861	2.319934	4.045
type1	gci	1	206	0.576858	4e-06	3.101707	0
type1	gci	1	207	0.431845	0.375461	3.023438	1.04
type1	gci	1	208	0.722073	4e-06	2.97073	0
type1	gci	1	209	0.33519	0.017883	3.169551	0.003
type1	gci	1	210	0.630753	0.463889	2.696279	1.661
type1	gci	1	211	0.479594	0.489117	2.805646	1.768
type1	gci	1	212	0.723265	4e-06	2.862604	0
type1	gci	1	213	1.155513	0.172924	2.538839	0.23
type1	gci	1	214	0.73876	0.384735	2.726997	1.01
type1	gci	1	215	0.640463	4e-06	2.943195	0
type1	gci	1	216	0.617758	0.291963	2.80374	0.656
type1	gci	1	217	1.08976	0.3204	2.325591	0.872
type1	gci	1	218	0.578648	0.073082	3.077167	0.04
type1	gci	1	219	0.690979	0.046569	3.040592	0.015
type1	gci	1	220	0.47194	4e-06	3.180264	0
type1	gci	1	221	0.725992	4e-06	3.034473	0
type1	gci	1	222	0.549085	4e-06	2.978603	0
type1	gci	1	223	0.493182	4e-06	3.33695	0
type1	gci	1	224	0.67835	4e-06	2.908402	0
type1	gci	1	225	0.650882	0.336833	2.930284	0.878
type1	gci	1	226	0.56774	4e-06	3.017695	0
type1	gci	1	227	0.805655	4e-06	2.785701	0
type1	gci	1	228	0.753129	0.651046	2.397705	2.998
type1	gci	1	229	0.878902	0.378323	2.475026	1.191
type1	gci	1	230	0.829655	0.345351	2.661419	0.877
type1	gci	1	231	0.956198	4e-06	2.724039	0
type1	gci	1	232	0.597127	4e-06	3.187401	0
type1	gci	1	233	1.168763	4e-06	2.501989	0
type1	gci	1	234	0.937443	0.305257	2.424605	0.762
type1	gci	1	235	0.607866	0.518407	2.603668	2.002
type1	gci	1	236	0.427993	4e-06	3.175083	0
type1	gci	1	237	0.828218	4e-06	3.02519	0
type1	gci	1	238	0.977403	4e-06	2.689714	0
type1	gci	1	239	0.63774	0.26935	2.781508	0.589
type1	gci	1	240	0.430518	0.027087	3.18785	0.006
type1	gci	1	241	0.587752	0.010503	3.149547	0.001
type1	gci	1	242	0.57512	0.404759	2.775268	1.233
type1	gci	1	243	0.687267	4e-06	3.217821	0
type1	gci	1	244	0.264117	4e-06	3.220399	0
type1	gci	1	245	0.764193	4e-06	2.993286	0
type1	gci	1	246	0.298107	0.836208	2.598857	5.313
type1	gci	1	247	1.072732	4e-06	2.621148	0
type1	gci	1	248	0.633494	0.094382	3.009449	0.08
type1	gci	1	249	0.672506	0.40313	2.545153	1.221
type1	gci	1	250	0.634273	4e-06	3.026309	0
type1	gci	1	251	0.655402	4e-06	3.078554	0
type1	gci	1	252	0.610324	4e-06	3.172906	0
type1	gci	1	253	0.685212	4e-06	3.093419	0
type1	gci	1	254	0.79572	4e-06	2.931468	0
type1	gci	1	255	0.753463	0.303983	2.760761	0.661
type1	gci	1	256	0.776485	4e-06	3.056291	0
type1	gci	1	257	0.724677	0.252733	2.728868	0.513
type1	gci	1	258	0.841421	0.071189	2.828374	0.038
type1	gci	1	259	0.596267	0.339647	2.740084	0.824
type1	gci	1	260	0.434554	4e-06	3.264253	0
type1	gci	1	261	0.86663	0.246081	2.740651	0.526
type1	gci	1	262	0.398032	0.331489	3.027995	0.773
type1	gci	1	263	0.505405	4e-06	3.197027	0
type1	gci	1	264	0.686919	0.428712	2.668791	1.289
type1	gci	1	265	1.046031	4e-06	2.666471	0
type1	gci	1	266	0.300941	4e-06	3.40279	0
type1	gci	1	267	0.660032	4e-06	2.952989	0
type1	gci	1	268	0.798589	4e-06	2.842246	0
type1	gci	1	269	0.671406	4e-06	3.15723	0
type1	gci	1	270	0.992796	0.189485	2.518472	0.285
type1	gci	1	271	0.539478	4e-06	3.185503	0
type1	gci	1	272	0.938946	0.064643	2.78918	0.031
type1	gci	1	273	0.771064	4e-06	2.967674	0
type1	gci	1	274	0.551095	4e-06	3.048728	0
type1	gci	1	275	0.549349	0.209035	2.919532	0.341
type1	gci	1	276	0.865135	0.218703	2.664127	0.384
type1	gci	1	277	0.681134	4e-06	2.997207	0
type1	gci	1	278	0.569004	4e-06	3.106665	0
type1	gci	1	279	0.824211	4e-06	2.847894	0
type1	gci	1	280	0.846736	4e-06	2.829932	0
type1	gci	1	281	0.533549	4e-06	3.306379	0
type1	gci	1	282	0.860964	4e-06	2.762118	0
type1	gci	1	283	0.578953	0.202083	2.890911	0.315
type1	gci	1	284	0.457955	0.420532	2.765937	1.432
type1	gci	1	285	0.539258	4e-06	3.296586	0
type1	gci	1	286	1.225986	4e-06	2.468033	0
type1	gci	1	287	0.595771	4e-06	3.048822	0
type1	gci	1	288	0.946027	4e-06	2.786311	0
type1	gci	1	289	0.718958	0.37484	2.815363	0.956
type1	gci	1	290	0.674391	0.04713	3.000451	0.018
type1	gci	1	291	0.824836	0.474848	2.333459	2.104
type1	gci	1	292	0.697935	4e-06	3.032893	0
type1	gci	1	293	0.522336	4e-06	3.212162	0
type1	gci	1	294	0.57235	4e-06	3.171109	0
type1	gci	1	295	0.265011	0.435999	2.971809	1.579
type1	gci	1	296	0.671135	4e-06	2.920123	0
type1	gci	1	297	0.757335	4e-06	3.021907	0
type1	gci	1	298	0.630714	4e-06	3.053391	0
type1	gci	1	299	0.837413	4e-06	2.882136	0
type1	gci	1	300	0.778829	4e-06	3.099925	0
type1	gci	1	301	0.849549	4e-06	2.92518	0
type1	gci	1	302	0.28819	4e-06	3.373061	0
type1	gci	1	303	0.67175	4e-06	3.059814	0
type1	gci	1	304	0.466122	4e-06	3.108696	0
type1	gci	1	305	0.539869	0.070339	3.191417	0.038
type1	gci	1	306	0.809685	0.006241	2.902127	0
type1	gci	1	307	0.546554	4e-06	3.339759	0
type1	gci	1	308	0.677693	4e-06	3.132392	0
type1	gci	1	309	0.771743	0.348291	2.517848	0.898
type1	gci	1	310	0.648569	4e-06	3.040645	0
type1	gci	1	311	0.609717	4e-06	2.982373	0
type1	gci	1	312	0.621068	0.330203	2.804166	0.872
type1	gci	1	313	0.815879	0.607768	2.292221	2.817
type1	gci	1	314	0.875471	0.314054	2.407509	0.87
type1	gci	1	315	0.565754	0.987108	2.103498	7.425
type1	gci	1	316	1.011084	0.079303	2.699755	0.053
type1	gci	1	317	0.505342	4e-06	3.255101	0
type1	gci	1	318	0.621416	4e-06	3.00274	0
type1	gci	1	319	0.356685	4e-06	3.325277	0
type1	gci	1	320	0.913677	0.209052	2.469843	0.398
type1	gci	1	321	0.929201	0.14228	2.663216	0.154
type1	gci	1	322	0.823089	0.343578	2.576173	0.933
type1	gci	1	323	0.754199	4e-06	2.842801	0
type1	gci	1	324	0.63439	4e-06	3.040515	0
type1	gci	1	325	0.587203	0.242275	2.909985	0.432
type1	gci	1	326	0.702145	4e-06	2.965823	0
type1	gci	1	327	0.699917	4e-06	3.01027	0
type1	gci	1	328	0.953142	4e-06	2.781533	0
type1	gci	1	329	0.65962	4e-06	3.096448	0
type1	gci	1	330	0.947475	4e-06	2.76304	0
type1	gci	1	331	0.858641	4e-06	2.927689	0
type1	gci	1	332	0.747612	0.312594	2.568209	0.763
type1	gci	1	333	0.853465	0.681207	2.18029	3.516
type1	gci	1	334	0.478177	4e-06	3.054546	0
type1	gci	1	335	0.42737	0.340606	2.906639	0.886
type1	gci	1	336	1.05936	4e-06	2.67079	0
type1	gci	1	337	0.779481	0.341887	2.706024	0.872
type1	gci	1	338	0.47038	0.033252	3.078724	0.009
type1	gci	1	339	0.358231	0.211807	3.184628	0.347
type1	gci	1	340	0.704567	4e-06	2.955322	0
type1	gci	1	341	0.614016	0.149211	2.919721	0.199
type1	gci	1	342	0.955018	0.379718	2.39254	1.129
type1	gci	1	343	0.995214	0.042477	2.603634	0.016
type1	gci	1	344	0.776854	0.021871	2.816072	0.004
type1	gci	1	345	0.630882	0.277573	2.799239	0.553
type1	gci	1	346	0.870532	4e-06	2.954828	0
type1	gci	1	347	0.75791	0.377332	2.522055	1.158
type1	gci	1	348	0.672204	0.823397	2.093366	5.132
type1	gci	1	349	0.792159	0.399887	2.628268	1.103
type1	gci	1	350	0.454583	0.752703	2.497117	4.019
type1	gci	1	351	0.744972	0.001945	2.895391	0
type1	gci	1	352	0.663063	0.009257	3.057511	0.001
type1	gci	1	353	0.820721	0.266778	2.550902	0.57
type1	gci	1	354	0.644218	4e-06	3.038823	0
type1	gci	1	355	0.164699	4e-06	3.4425	0
type1	gci	1	356	0.946552	4e-06	2.711475	0
type1	gci	1	357	0.494394	4e-06	3.309671	0
type1	gci	1	358	0.904722	4e-06	2.61521	0
type1	gci	1	359	0.512994	4e-06	3.357186	0
type1	gci	1	360	0.668721	4e-06	3.10019	0
type1	gci	1	361	0.460994	0.059418	3.008621	0.027
type1	gci	1	362	0.580547	4e-06	3.163396	0
type1	gci	1	363	0.762764	0.007804	2.990108	0
type1	gci	1	364	0.84505	4e-06	2.897753	0
type1	gci	1	365	0.586779	0.031399	2.88037	0.008
type1	gci	1	366	0.937441	0.152257	2.648705	0.166
type1	gci	1	367	0.751585	0.716495	2.223635	3.838
type1	gci	1	368	1.000138	0.266613	2.467776	0.596
type1	gci	1	369	0.740465	0.470608	2.477445	1.783
type1	gci	1	370	0.963854	0.014418	2.706587	0.002
type1	gci	1	371	0.921604	4e-06	2.68605	0
type1	gci	1	372	0.753609	0.281214	2.772699	0.663
type1	gci	1	373	0.901878	4e-06	2.884983	0
type1	gci	1	374	0.949421	0.524419	2.300042	1.951
type1	gci	1	375	0.60545	4e-06	2.992331	0
type1	gci	1	376	0.625836	0.09112	2.934039	0.072
type1	gci	1	377	0.661763	4e-06	3.249655	0
type1	gci	1	378	0.442615	0.458393	2.899955	1.465
type1	gci	1	379	0.5669	4e-06	3.145254	0
type1	gci	1	380	0.551832	0.156511	3.12453	0.174
type1	gci	1	381	0.777119	0.326806	2.580215	0.887
type1	gci	1	382	0.824785	4e-06	2.891786	0
type1	gci	1	383	0.856456	4e-06	2.700071	0
type1	gci	1	384	0.743207	4e-06	2.941301	0
type1	gci	1	385	0.849807	0.401054	2.648615	1.102
type1	gci	1	386	0.756192	0.321293	2.58596	0.858
type1	gci	1	387	0.862358	4e-06	2.789987	0
type1	gci	1	388	0.961528	0.233519	2.660763	0.403
type1	gci	1	389	0.745625	0.485487	2.395919	1.818
type1	gci	1	390	0.596363	0.057453	3.098951	0.024
type1	gci	1	391	0.737392	4e-06	3.08807	0
type1	gci	1	392	0.822346	0.271867	2.583161	0.609
type1	gci	1	393	0.86492	0.028426	2.993268	0.006
type1	gci	1	394	0.490445	4e-06	3.214333	0
type1	gci	1	395	0.208262	4e-06	3.572945	0
type1	gci	1	396	0.288993	4e-06	3.424818	0
type1	gci	1	397	0.93684	4e-06	2.820499	0
type1	gci	1	398	0.742294	0.379959	2.684872	1.11
type1	gci	1	399	0.668225	0.184479	2.906383	0.277
type1	gci	1	400	0.823739	0.261177	2.515901	0.541
type1	gci	1	401	0.866244	0.602385	2.436925	2.615
type1	gci	1	402	0.851476	4e-06	2.934969	0
type1	gci	1	403	0.506903	0.272333	2.887357	0.57
type1	gci	1	404	0.66714	4e-06	3.119307	0
type1	gci	1	405	0.58239	0.448509	2.670083	1.533
type1	gci	1	406	0.487318	0.284634	2.841717	0.623
type1	gci	1	407	0.891351	0.313436	2.431427	0.833
type1	gci	1	408	0.737239	4e-06	2.9513	0
type1	gci	1	409	0.841515	0.485407	2.401564	1.925
type1	gci	1	410	0.764744	0.632581	2.291641	3.219
type1	gci	1	411	0.418546	4e-06	3.400506	0
type1	gci	1	412	0.333087	4e-06	3.445449	0
type1	gci	1	413	0.658824	4e-06	3.125263	0
type1	gci	1	414	0.643691	0.349393	2.773328	0.914
type1	gci	1	415	1.094743	4e-06	2.654359	0
type1	gci	1	416	0.435426	0.231166	3.277249	0.358
type1	gci	1	417	0.799995	4e-06	2.845666	0
type1	gci	1	418	0.542434	4e-06	3.236859	0
type1	gci	1	419	0.613031	0.235977	2.854783	0.431
type1	gci	1	420	0.755708	4e-06	3.05385	0
type1	gci	1	421	0.598376	0.728036	2.478619	3.659
type1	gci	1	422	0.802704	0.076857	2.761173	0.048
type1	gci	1	423	0.467179	4e-06	3.358736	0
type1	gci	1	424	0.776351	0.136222	2.809955	0.144
type1	gci	1	425	0.999913	0.050417	2.615916	0.021
type1	gci	1	426	0.705752	4e-06	2.914206	0
type1	gci	1	427	0.587136	0.352183	2.732891	0.989
type1	gci	1	428	0.633955	4e-06	3.128385	0
type1	gci	1	429	1.020623	0.474745	2.198779	1.578
type1	gci	1	430	0.574815	4e-06	3.02346	0
type1	gci	1	431	0.932522	0.009119	2.844384	0.001
type1	gci	1	432	0.963984	0.281953	2.496211	0.645
type1	gci	1	433	0.481382	4e-06	3.284645	0
type1	gci	1	434	0.956187	0.276257	2.49919	0.598
type1	gci	1	435	0.50977	0.12003	3.090557	0.107
type1	gci	1	436	0.840975	4e-06	2.803059	0
type1	gci	1	437	0.958048	0.709803	1.946416	4.199
type1	gci	1	438	0.757259	4e-06	2.856032	0
type1	gci	1	439	0.751637	4e-06	2.942092	0
type1	gci	1	440	0.621598	4e-06	3.08228	0
type1	gci	1	441	0.646468	0.2973	2.644999	0.772
type1	gci	1	442	0.424398	0.054538	3.222582	0.025
type1	gci	1	443	0.631694	0.043721	3.021337	0.016
type1	gci	1	444	1.071168	4e-06	2.75138	0
type1	gci	1	445	0.685053	0.10702	2.91244	0.099
type1	gci	1	446	0.385109	4e-06	3.271669	0
type1	gci	1	447	0.619547	0.152045	2.908448	0.197
type1	gci	1	448	0.714667	0.568164	2.346138	2.374
type1	gci	1	449	0.681261	0.211081	2.967558	0.295
type1	gci	1	450	0.835605	4e-06	2.941377	0
type1	gci	1	451	1.058552	4e-06	2.830427	0
type1	gci	1	452	0.978651	4e-06	2.732122	0
type1	gci	1	453	0.599699	0.169597	2.93566	0.227
type1	gci	1	454	0.608579	4e-06	3.185146	0
type1	gci	1	455	0.935394	4e-06	2.835616	0
type1	gci	1	456	0.591564	4e-06	3.026266	0
type1	gci	1	457	0.537203	4e-06	3.243754	0
type1	gci	1	458	0.778106	4e-06	3.110883	0
type1	gci	1	459	0.496361	4e-06	3.298479	0
type1	gci	1	460	0.697167	0.341014	2.639883	0.956
type1	gci	1	461	0.845545	4e-06	2.869805	0
type1	gci	1	462	0.837141	0.259269	2.574495	0.539
type1	gci	1	463	0.877448	4e-06	2.788974	0
type1	gci	1	464	0.595	0.430515	2.652331	1.424
type1	gci	1	465	0.555945	0.766554	2.392601	4.478
type1	gci	1	466	0.6296	0.736066	2.386375	4.636
type1	gci	1	467	0.492707	0.480772	2.793623	1.713
type1	gci	1	468	0.745687	0.110157	2.96182	0.082
type1	gci	1	469	0.768027	4e-06	3.002408	0
type1	gci	1	470	0.532619	0.435161	2.848958	1.367
type1	gci	1	471	0.630803	4e-06	3.125912	0
type1	gci	1	472	0.943216	4e-06	2.756837	0
type1	gci	1	473	0.611529	4e-06	3.20118	0
type1	gci	1	474	0.6912	4e-06	3.254997	0
type1	gci	1	475	0.630956	4e-06	3.180445	0
type1	gci	1	476	0.786711	4e-06	2.96811	0
type1	gci	1	477	0.576634	4e-06	3.190296	0
type1	gci	1	478	0.589247	0.401619	2.572671	1.324
type1	gci	1	479	0.554233	4e-06	3.217821	0
type1	gci	1	480	0.866269	0.093796	2.753743	0.069
type1	gci	1	481	0.846312	4e-06	2.917615	0
type1	gci	1	482	0.804026	4e-06	2.921777	0
type1	gci	1	483	0.813747	0.660826	2.257639	3.445
type1	gci	1	484	0.624398	0.313706	2.839421	0.794
type1	gci	1	485	0.935228	4e-06	2.735779	0
type1	gci	1	486	0.331637	4e-06	3.352374	0
type1	gci	1	487	0.769228	4e-06	2.925359	0
type1	gci	1	488	0.742248	4e-06	3.051105	0
type1	gci	1	489	0.385307	4e-06	3.410427	0
type1	gci	1	490	0.432142	0.014919	3.305427	0.002
type1	gci	1	491	0.431277	0.13842	3.162215	0.135
type1	gci	1	492	0.914014	0.347992	2.500435	1.014
type1	gci	1	493	0.217421	4e-06	3.406876	0
type1	gci	1	494	0.440342	4e-06	3.136035	0
type1	gci	1	495	0.599924	0.195491	2.947422	0.279
type1	gci	1	496	0.595038	4e-06	3.095092	0
type1	gci	1	497	0.777212	0.039776	2.957312	0.012
type1	gci	1	498	0.832509	0.236791	2.632676	0.445
type1	gci	1	499	0.739849	0.133911	2.742338	0.16
type1	gci	1	500	0.553233	4e-06	3.07118	0
