# Supplementary material for: Genotype–covariate correlation and interaction disentangled by a whole-genome multivariate reaction norm model
Source: Nat Commun. 2019 May 20;10:2239. doi: 10.1038/s41467-019-10128-w (PMC6527612; doi:10.1038/s41467-019-10128-w)
Supplement: Supplementary file 13 — Source Data [file 41467_2019_10128_MOESM13_ESM.zip › data/fs9/fs9_res_rrm_1.txt]

V1	V2	V3	V4	V5	V6	V7	V8	V9	V10
type1	rrm	0.25	1	1.5834	0.8165	0.8503	1.8219	1.6318	-6182.2757
type1	rrm	0.25	2	1.8598	1.0831	1.1802	2.2471	1.2006	-6384.8629
type1	rrm	0.25	3	1.7419	0.9611	1.0392	1.9673	1.5886	-6434.7315
type1	rrm	0.25	4	1.7873	0.9568	0.984	1.7062	1.7089	-6428.7271
type1	rrm	0.25	5	1.8713	0.8734	0.945	2.115	1.5569	-6405.4706
type1	rrm	0.25	6	1.609	0.9211	0.9904	1.8715	1.6612	-6367.0323
type1	rrm	0.25	7	1.8155	0.8661	0.9661	2.0441	1.5895	-6397.6409
type1	rrm	0.25	8	1.5916	0.8604	1.0304	2.1404	1.6206	-6401.6268
type1	rrm	0.25	9	1.8825	1.0708	1.2526	2.3444	1.0807	-6353.0283
type1	rrm	0.25	10	1.6414	0.9654	1.0063	2.1173	1.6159	-6453.9802
type1	rrm	0.25	11	1.5206	0.9352	0.9192	1.8923	1.7294	-6367.5113
type1	rrm	0.25	12	1.6356	0.8639	0.9165	1.8688	1.7092	-6347.1775
type1	rrm	0.25	13	2.0964	1.1731	1.2813	2.2827	0.9994	-6414.0564
type1	rrm	0.25	14	1.5868	0.8107	0.8271	2.0034	1.7768	-6353.0831
type1	rrm	0.25	15	1.7286	0.8365	1.0097	2.1541	1.6079	-6422.6781
type1	rrm	0.25	16	1.7333	0.9199	0.9481	2.0663	1.6619	-6455.1835
type1	rrm	0.25	17	1.5816	0.898	0.8588	1.7726	1.7712	-6333.4776
type1	rrm	0.25	18	1.7662	1.0271	1.1033	2.1018	1.4475	-6439.2478
type1	rrm	0.25	19	1.5235	0.837	0.9289	2.0071	1.8609	-6467.3858
type1	rrm	0.25	20	1.6885	0.8642	1.0005	2.18	1.6866	-6491.3431
type1	rrm	0.25	21	1.8268	0.9518	1.0346	2.1759	1.5493	-6493.0962
type1	rrm	0.25	22	1.8105	1.0139	1.0386	2.1562	1.5541	-6519.88
type1	rrm	0.25	23	1.5759	0.8712	0.9386	1.9997	1.7376	-6407.1575
type1	rrm	0.25	24	1.6558	0.8585	0.949	2.0801	1.8674	-6565.2669
type1	rrm	0.25	25	1.7492	1.0508	1.004	2.3385	1.4694	-6485.5643
type1	rrm	0.25	26	1.7458	0.9258	1.0358	2.182	1.5245	-6431.7742
type1	rrm	0.25	27	1.8889	0.9983	1.0299	2.2083	1.4609	-6475.259
type1	rrm	0.25	28	1.8415	0.9292	1.1363	2.1327	1.5009	-6483.7971
type1	rrm	0.25	29	1.6899	1.0681	1.131	1.9981	1.4132	-6383.1983
type1	rrm	0.25	30	1.6577	1.0055	1.1818	1.9823	1.472	-6406.2536
type1	rrm	0.25	31	1.6754	0.9556	1.0266	2.1082	1.4491	-6330.1336
type1	rrm	0.25	32	1.6458	0.8208	0.9295	1.8147	1.7939	-6386.3505
type1	rrm	0.25	33	1.6605	0.8945	0.9966	2.1137	1.7349	-6514.2249
type1	rrm	0.25	34	1.9043	1.068	1.1847	2.3578	1.3153	-6524.5229
type1	rrm	0.25	35	1.7081	0.9614	0.974	1.7624	1.6926	-6404.4753
type1	rrm	0.25	36	1.961	0.9633	1.0462	2.1818	1.4626	-6482.909
type1	rrm	0.25	37	1.575	0.9822	0.9656	2.1604	1.5543	-6378.6037
type1	rrm	0.25	38	1.7586	0.9594	1.0435	2.2153	1.5641	-6501.3849
type1	rrm	0.25	39	1.6841	0.8732	0.9333	2.1372	1.7746	-6518.6422
type1	rrm	0.25	40	1.703	1.0229	1.0419	2.1512	1.485	-6428.8429
type1	rrm	0.25	41	1.7848	1.0398	1.1637	1.989	1.4078	-6412.8269
type1	rrm	0.25	42	1.832	0.9969	1.2423	2.0874	1.2557	-6351.5652
type1	rrm	0.25	43	1.6879	0.8867	1.0148	1.8699	1.6922	-6415.4994
type1	rrm	0.25	44	1.7003	0.925	1.1059	2.1187	1.4999	-6409.5422
type1	rrm	0.25	45	1.7388	0.9001	0.9906	2.152	1.5858	-6433.0274
type1	rrm	0.25	46	1.6634	0.8321	0.9624	1.9771	1.7276	-6415.0034
type1	rrm	0.25	47	1.6125	0.8558	0.7899	1.9027	1.87	-6411.6293
type1	rrm	0.25	48	1.7182	0.8396	0.8833	1.9066	1.8533	-6478.1485
type1	rrm	0.25	49	1.6631	0.7977	0.955	1.9351	1.775	-6417.5857
type1	rrm	0.25	50	1.7035	1.0111	1.0702	2.1584	1.5089	-6459.2778
type1	rrm	0.25	51	1.6537	0.9113	1.0247	2.0864	1.6155	-6429.0586
type1	rrm	0.25	52	1.7294	0.857	1.05	1.9359	1.573	-6355.0751
type1	rrm	0.25	53	1.8819	0.946	1.1061	2.1614	1.4299	-6443.2758
type1	rrm	0.25	54	1.5563	0.8479	0.9332	2.1414	1.7334	-6425.3277
type1	rrm	0.25	55	1.9379	1.084	1.2432	2.2645	1.2177	-6465.6212
type1	rrm	0.25	56	1.6296	0.9504	1.1017	2.0396	1.4707	-6344.143
type1	rrm	0.25	57	1.6755	0.8432	0.7918	1.9562	1.7943	-6383.3473
type1	rrm	0.25	58	1.7498	0.9759	1.0233	2.1552	1.4384	-6373.9233
type1	rrm	0.25	59	1.6905	0.8471	1.0359	1.7447	1.742	-6402.9091
type1	rrm	0.25	60	1.7628	0.9561	0.9595	2.1913	1.5879	-6469.5362
type1	rrm	0.25	61	1.5774	0.8337	0.9624	1.9738	1.7636	-6412.7
type1	rrm	0.25	62	1.6393	0.8943	0.9063	2.0167	1.6457	-6355.3093
type1	rrm	0.25	63	2.086	1.1519	1.0923	2.3433	1.1726	-6462.805
type1	rrm	0.25	64	1.5997	0.994	1.0533	2.34	1.5666	-6504.6769
type1	rrm	0.25	65	1.8501	0.934	0.9977	2.2111	1.5377	-6473.9625
type1	rrm	0.25	66	1.7533	1.0217	1.1494	2.2792	1.4439	-6507.6026
type1	rrm	0.25	67	1.7467	0.9698	1.113	2.0706	1.3851	-6343.5001
type1	rrm	0.25	68	1.7788	0.7352	0.9008	1.8675	1.8772	-6457.597
type1	rrm	0.25	69	1.323	0.7123	0.7295	1.8197	2.0753	-6336.3132
type1	rrm	0.25	70	1.7801	1.0241	1.1374	1.9109	1.4354	-6385.5488
type1	rrm	0.25	71	1.576	0.9001	1.0599	2.0665	1.5469	-6347.3612
type1	rrm	0.25	72	1.8032	0.9978	1.094	2.2819	1.578	-6594.2016
type1	rrm	0.25	73	1.617	0.7449	0.9104	2.002	1.8732	-6451.1411
type1	rrm	0.25	74	1.6398	0.8292	1.0351	1.9793	1.7551	-6464.3078
type1	rrm	0.25	75	1.7132	0.8274	1.0554	2.1193	1.6904	-6491.8363
type1	rrm	0.25	76	1.8717	1.097	1.2463	2.3335	1.2201	-6473.7226
type1	rrm	0.25	77	1.9461	1.1764	1.2405	2.2489	1.1596	-6463.6948
type1	rrm	0.25	78	1.7325	0.9382	1.0584	2.1162	1.4814	-6388.5803
type1	rrm	0.25	79	1.609	0.851	0.9353	1.939	1.8006	-6439.1575
type1	rrm	0.25	80	1.6775	0.9443	1.0654	1.8899	1.5172	-6329.292
type1	rrm	0.25	81	1.7455	1.0882	1.0686	1.9841	1.3988	-6365.8735
type1	rrm	0.25	82	1.7648	1.156	1.1288	2.2139	1.1653	-6320.0475
type1	rrm	0.25	83	1.7565	1.0501	1.1599	2.3047	1.3488	-6459.4061
type1	rrm	0.25	84	1.6775	0.8362	0.9744	2.0439	1.7694	-6484.2147
type1	rrm	0.25	85	1.8799	1.0516	1.1347	2.125	1.4805	-6542.9132
type1	rrm	0.25	86	1.82	0.9671	1.081	2.2162	1.4229	-6431.4656
type1	rrm	0.25	87	1.6354	0.7861	0.9278	1.9234	1.8856	-6474.1898
type1	rrm	0.25	88	1.8137	1.0322	1.304	2.2262	1.2562	-6440.5328
type1	rrm	0.25	89	1.7663	0.8719	1.0387	2.139	1.6356	-6488.8323
type1	rrm	0.25	90	1.6321	0.7203	0.9427	1.9527	1.8424	-6417.8993
type1	rrm	0.25	91	1.5371	0.9229	1.1722	2.0364	1.5379	-6382.3421
type1	rrm	0.25	92	1.5616	0.8454	0.9616	2.0297	1.7268	-6400.0548
type1	rrm	0.25	93	1.7171	0.8955	1.1268	2.0929	1.5023	-6403.3466
type1	rrm	0.25	94	1.498	0.7995	0.9229	1.9974	1.8875	-6453.3734
type1	rrm	0.25	95	1.76	0.884	1.0508	2.0799	1.5104	-6377.1056
type1	rrm	0.25	96	1.6205	1.0922	1.0885	2.1692	1.3562	-6355.6272
type1	rrm	0.25	97	1.6916	1.0211	1.1721	2.4245	1.4184	-6518.0099
type1	rrm	0.25	98	1.684	0.9542	1.1194	2.0454	1.4802	-6385.9569
type1	rrm	0.25	99	1.8326	0.7604	0.9033	1.9687	1.8597	-6509.7231
type1	rrm	0.25	100	1.7047	0.9899	1.0559	2.1879	1.402	-6361.4173
type1	rrm	0.25	101	1.7714	0.9889	1.1358	2.1233	1.4446	-6443.3671
type1	rrm	0.25	102	1.7673	1.0036	1.0046	2.1811	1.3705	-6337.7808
type1	rrm	0.25	103	1.7702	0.9601	1.0322	2.2362	1.3639	-6341.4981
type1	rrm	0.25	104	1.6173	0.8386	0.9859	1.9972	1.7104	-6407.1879
type1	rrm	0.25	105	1.7855	0.9907	1.0509	2.0295	1.4302	-6363.2887
type1	rrm	0.25	106	1.7458	0.9119	1.0334	2.0335	1.5293	-6380.7123
type1	rrm	0.25	107	1.7137	1.0187	1.0422	2.1574	1.3783	-6345.083
type1	rrm	0.25	108	1.6196	0.9414	0.9404	2.1145	1.6897	-6460.1973
type1	rrm	0.25	109	1.7006	0.8882	0.9576	2.0885	1.7559	-6516.4204
type1	rrm	0.25	110	1.8249	1.1063	1.1693	2.25	1.3311	-6489.5803
type1	rrm	0.25	111	1.8605	0.9438	1.0456	2.1142	1.4771	-6428.8789
type1	rrm	0.25	112	1.7604	0.9575	1.1583	2.1419	1.5066	-6489.8878
type1	rrm	0.25	113	1.8587	1.078	1.2641	2.3317	1.1616	-6420.1252
type1	rrm	0.25	114	1.762	0.833	0.9688	2.0583	1.7566	-6505.1611
type1	rrm	0.25	115	1.4733	0.7238	0.8162	1.8821	2.0453	-6442.3501
type1	rrm	0.25	116	1.6239	0.9841	1.1525	2.0559	1.4151	-6346.0172
type1	rrm	0.25	117	1.5348	0.8188	0.9192	2.1163	1.6489	-6316.0495
type1	rrm	0.25	118	1.7747	1.0777	1.082	2.2151	1.2841	-6360.2085
type1	rrm	0.25	119	1.5617	0.8691	0.908	2.0985	1.7472	-6425.1975
type1	rrm	0.25	120	1.687	0.814	0.9677	1.8488	1.725	-6372.8581
type1	rrm	0.25	121	1.7958	1.0541	1.1307	2.1111	1.3357	-6390.6106
type1	rrm	0.25	122	1.5729	0.9492	1.1028	2.2346	1.6512	-6533.5508
type1	rrm	0.25	123	1.529	0.8865	0.9995	2.0548	1.7403	-6449.438
type1	rrm	0.25	124	1.8627	0.8493	1.0186	2.0652	1.5972	-6446.5486
type1	rrm	0.25	125	1.666	0.8383	0.9585	2.0932	1.7253	-6453.9424
type1	rrm	0.25	126	1.7565	0.8543	1.1012	2.084	1.5952	-6457.5738
type1	rrm	0.25	127	1.8397	1.0496	1.0656	2.0908	1.3802	-6400.9469
type1	rrm	0.25	128	1.8888	1.1006	1.0984	2.1176	1.2505	-6363.3683
type1	rrm	0.25	129	1.7738	0.9381	0.9771	2.1264	1.5924	-6458.2323
type1	rrm	0.25	130	1.9693	1.1752	1.2618	2.2968	1.156	-6496.3391
type1	rrm	0.25	131	1.6263	0.8896	1.0233	1.8888	1.6948	-6408.3719
type1	rrm	0.25	132	1.6716	1.0443	1.0718	2.1543	1.4122	-6385.6988
type1	rrm	0.25	133	1.9635	1.0763	1.2721	2.1491	1.1889	-6425.259
type1	rrm	0.25	134	1.5941	0.7374	0.8763	1.9568	1.8332	-6374.7046
type1	rrm	0.25	135	1.5671	0.7881	0.9344	1.8582	1.7846	-6349.9555
type1	rrm	0.25	136	1.6789	0.9089	1.1255	1.9765	1.6896	-6512.7118
type1	rrm	0.25	137	1.6972	1.1201	1.3272	2.3893	1.2093	-6468.6994
type1	rrm	0.25	138	1.7916	0.9725	1.1246	2.1954	1.3882	-6412.5781
type1	rrm	0.25	139	1.9586	1.0956	1.0864	1.9312	1.3299	-6381.932
type1	rrm	0.25	140	1.7021	0.924	1.0037	2.0393	1.6991	-6497.7932
type1	rrm	0.25	141	1.7101	1.0101	1.1174	2.1335	1.4342	-6417.2637
type1	rrm	0.25	142	1.438	0.8744	1	1.9746	1.7443	-6384.9849
type1	rrm	0.25	143	1.8243	0.8111	0.9428	1.959	1.6926	-6416.9759
type1	rrm	0.25	144	1.8114	1.1116	1.0112	2.1516	1.4326	-6457.1461
type1	rrm	0.25	145	1.7786	0.9982	1.1365	2.0097	1.5303	-6484.0648
type1	rrm	0.25	146	1.6088	0.9052	0.8916	1.7148	1.8176	-6384.2286
type1	rrm	0.25	147	1.8551	1.0855	1.0549	2.095	1.3732	-6415.3643
type1	rrm	0.25	148	1.9166	0.9823	1.1034	2.1057	1.4963	-6511.8662
type1	rrm	0.25	149	1.4597	0.7104	0.7861	2.0045	2.0555	-6460.9325
type1	rrm	0.25	150	1.6511	0.9116	1.1414	2.1214	1.6147	-6497.485
type1	rrm	0.25	151	1.7476	0.8705	0.9862	2.1541	1.6075	-6437.649
type1	rrm	0.25	152	1.6124	0.8731	0.9843	2.0208	1.7593	-6470.995
type1	rrm	0.25	153	1.6152	0.8492	1.0317	2.0753	1.6816	-6436.5247
type1	rrm	0.25	154	1.7823	1.0812	1.1945	2.0893	1.3162	-6408.7571
type1	rrm	0.25	155	1.6973	0.9073	0.9477	1.9811	1.5935	-6351.9658
type1	rrm	0.25	156	1.5692	0.7937	0.8342	1.9317	1.9025	-6423.9708
type1	rrm	0.25	157	1.7178	0.9543	0.9481	2.0487	1.5473	-6368.6565
type1	rrm	0.25	158	1.7114	0.9125	0.9267	2.1469	1.7168	-6503.7854
type1	rrm	0.25	159	1.7174	0.9316	1.0344	2.2462	1.4666	-6396.9054
type1	rrm	0.25	160	1.399	0.6803	0.7655	1.9223	2.0626	-6390.8238
type1	rrm	0.25	161	1.2952	0.7869	0.8647	1.9466	2.0151	-6426.9629
type1	rrm	0.25	162	1.6398	0.8019	0.9844	2.0488	1.6539	-6363.6451
type1	rrm	0.25	163	1.7483	1.0006	0.9288	2.039	1.51	-6359.6188
type1	rrm	0.25	164	1.5749	0.9288	1.0208	1.8891	1.8302	-6518.1965
type1	rrm	0.25	165	1.6596	0.8341	0.9202	2.0528	1.7889	-6468.9462
type1	rrm	0.25	166	1.8824	0.8992	1.0671	2.2427	1.4815	-6466.8773
type1	rrm	0.25	167	1.6795	0.7971	0.8527	2.0519	1.9514	-6552.2175
type1	rrm	0.25	168	1.8504	1.0683	1.1544	2.3788	1.2207	-6419.8297
type1	rrm	0.25	169	1.7462	0.857	1.0157	1.9546	1.5675	-6346.8191
type1	rrm	0.25	170	1.7036	0.7388	0.928	1.7553	1.8563	-6393.4756
type1	rrm	0.25	171	1.3349	0.5626	0.7824	1.8036	2.3082	-6472.7952
type1	rrm	0.25	172	1.8774	1.0447	1.1212	2.1146	1.3862	-6453.5943
type1	rrm	0.25	173	1.6574	0.8265	1.0569	2.0786	1.7213	-6485.4524
type1	rrm	0.25	174	1.6977	0.9351	1.0885	2.2048	1.5466	-6472.5593
type1	rrm	0.25	175	1.6391	0.7042	0.7682	1.7825	2.0357	-6426.2675
type1	rrm	0.25	176	1.573	0.8047	0.9694	2.0842	1.7518	-6425.2069
type1	rrm	0.25	177	1.7372	0.7956	0.9414	2.1811	1.7833	-6521.2792
type1	rrm	0.25	178	1.3165	0.6912	0.8136	1.8123	2.1967	-6464.0909
type1	rrm	0.25	179	1.4653	0.8954	0.948	2.0007	1.8194	-6450.8307
type1	rrm	0.25	180	1.726	1.0022	1.1034	2.2343	1.4791	-6480.7791
type1	rrm	0.25	181	1.6634	0.899	1.0808	1.8917	1.4177	-6223.2149
type1	rrm	0.25	182	1.6122	0.903	1.0095	2.1511	1.6602	-6459.8086
type1	rrm	0.25	183	1.3009	0.5539	0.6771	1.668	2.3763	-6414.0149
type1	rrm	0.25	184	1.7985	1.0725	1.2003	2.242	1.2157	-6379.1269
type1	rrm	0.25	185	1.5752	0.9098	1.0432	1.9482	1.718	-6448.4707
type1	rrm	0.25	186	1.882	0.9661	1.1441	2.1978	1.4122	-6472.1934
type1	rrm	0.25	187	1.5145	0.824	0.9011	1.8985	1.9208	-6458.4682
type1	rrm	0.25	188	1.9869	1.1603	1.0969	2.2616	1.1307	-6375.7444
type1	rrm	0.25	189	1.7603	0.8922	0.9729	2.0703	1.6526	-6458.0464
type1	rrm	0.25	190	1.686	0.9502	1.083	2.0563	1.5031	-6390.572
type1	rrm	0.25	191	1.5017	0.7827	0.8587	1.9357	1.9497	-6445.5693
type1	rrm	0.25	192	1.7983	1.0308	1.0511	2.1976	1.4584	-6467.5594
type1	rrm	0.25	193	1.7281	0.9909	0.9023	2.1268	1.7548	-6561.4178
type1	rrm	0.25	194	1.9015	1.1247	1.0998	2.218	1.2562	-6419.3029
type1	rrm	0.25	195	1.5262	0.9832	0.9394	2.0939	1.5902	-6356.4304
type1	rrm	0.25	196	1.7597	1.0794	1.0432	2.1955	1.3553	-6388.4029
type1	rrm	0.25	197	1.8307	1.0005	1.1038	1.9469	1.5471	-6480.4445
type1	rrm	0.25	198	1.621	0.773	0.8509	2.0258	1.8778	-6450.0247
type1	rrm	0.25	199	1.7273	0.8887	1.0244	2.012	1.6511	-6450.487
type1	rrm	0.25	200	1.5783	0.9029	0.9831	2.0917	1.8137	-6539.2597
type1	rrm	0.25	201	1.6219	0.8561	0.9089	2.171	1.7497	-6465.6809
type1	rrm	0.25	202	1.8486	0.9283	1.0896	2.2297	1.4142	-6423.0095
type1	rrm	0.25	203	1.7417	1.0661	1.1438	2.106	1.3912	-6427.7794
type1	rrm	0.25	204	1.6741	0.7892	0.9199	2.095	1.9026	-6554.4531
type1	rrm	0.25	205	1.5183	0.8747	0.8442	1.8581	1.8881	-6417.0418
type1	rrm	0.25	206	1.6956	0.987	1.1428	2.0653	1.4666	-6416.7002
type1	rrm	0.25	207	1.6769	0.946	0.9857	2.1264	1.5138	-6365.8957
type1	rrm	0.25	208	1.6794	1.1273	1.1106	2.1256	1.3661	-6404.2948
type1	rrm	0.25	209	1.7871	1.0801	1.0795	2.2728	1.2604	-6363.0882
type1	rrm	0.25	210	1.7665	1.1227	1.0723	2.2593	1.3696	-6460.8098
type1	rrm	0.25	211	1.656	0.7629	0.9701	1.9507	1.8523	-6472.9474
type1	rrm	0.25	212	1.7748	0.9972	1.137	2.3512	1.4935	-6559.8821
type1	rrm	0.25	213	1.6805	0.9744	1.0787	2.1341	1.4229	-6357.5753
type1	rrm	0.25	214	1.693	0.8353	1.0589	1.9546	1.6955	-6443.4785
type1	rrm	0.25	215	1.8392	1.1347	1.2156	2.2785	1.1147	-6362.7657
type1	rrm	0.25	216	1.847	0.9651	1.1088	2.2114	1.4928	-6511.5635
type1	rrm	0.25	217	1.6187	0.9095	1.0115	2.1278	1.6849	-6479.5068
type1	rrm	0.25	218	1.6103	0.8132	0.8924	2.0696	1.8273	-6461.8831
type1	rrm	0.25	219	1.8257	1.0257	1.1497	2.0643	1.4903	-6507.5438
type1	rrm	0.25	220	1.5175	0.8984	0.8598	1.9876	1.8725	-6466.2999
type1	rrm	0.25	221	1.7854	0.9345	0.9977	2.1851	1.5711	-6472.1775
type1	rrm	0.25	222	1.6955	0.8586	0.9732	2.1495	1.6921	-6473.5469
type1	rrm	0.25	223	1.6824	0.8863	1.0725	2.031	1.5973	-6418.6961
type1	rrm	0.25	224	2.0434	1.1864	1.249	2.3871	1.1084	-6511.6821
type1	rrm	0.25	225	1.781	1.0485	1.1151	2.1508	1.2843	-6343.6599
type1	rrm	0.25	226	1.8299	1.0008	1.0449	2.1046	1.4208	-6398.7559
type1	rrm	0.25	227	1.9355	1.0253	1.0973	2.0056	1.4207	-6443.5732
type1	rrm	0.25	228	1.8562	0.9622	1.0952	2.1798	1.499	-6501.6165
type1	rrm	0.25	229	1.9699	1.0132	1.1443	2.2103	1.2715	-6416.9041
type1	rrm	0.25	230	1.8378	0.8929	1.0256	2.0462	1.558	-6427.3744
type1	rrm	0.25	231	1.6311	0.8308	1.0645	2.14	1.6756	-6463.6924
type1	rrm	0.25	232	1.9436	1.1273	1.1732	2.2332	1.2651	-6486.3223
type1	rrm	0.25	233	1.6654	0.7572	0.7664	1.8937	1.9466	-6426.5832
type1	rrm	0.25	234	1.8764	0.9693	1.1689	1.9187	1.3231	-6316.2273
type1	rrm	0.25	235	1.4807	0.8215	0.9217	1.9329	1.7661	-6337.9635
type1	rrm	0.25	236	1.4616	0.9249	1.0789	2.0153	1.6734	-6414.77
type1	rrm	0.25	237	1.6388	0.9304	1.203	2.0719	1.4189	-6355.2867
type1	rrm	0.25	238	1.6735	1.011	1.1334	2.1195	1.492	-6454.9564
type1	rrm	0.25	239	1.875	0.8688	1.0317	2.112	1.5391	-6435.6202
type1	rrm	0.25	240	1.5384	0.8691	1.015	2.0016	1.6849	-6388.811
type1	rrm	0.25	241	1.7974	0.9488	1.1761	2.1749	1.3689	-6404.6001
type1	rrm	0.25	242	1.6507	0.8776	0.9568	1.9485	1.7265	-6423.4679
type1	rrm	0.25	243	1.641	0.9183	0.8988	2.0032	1.7111	-6416.3258
type1	rrm	0.25	244	1.6035	0.9259	0.9494	1.9903	1.7057	-6424.1768
type1	rrm	0.25	245	1.4839	0.7125	0.8912	1.8639	2.0398	-6467.3145
type1	rrm	0.25	246	1.8809	1.0448	0.9833	2.0214	1.5821	-6512.667
type1	rrm	0.25	247	1.5861	0.9216	0.9868	2.0265	1.6056	-6363.4207
type1	rrm	0.25	248	1.7554	1.0195	1.1458	2.1821	1.3355	-6387.3012
type1	rrm	0.25	249	1.7396	0.9351	1.0355	2.1358	1.5443	-6437.8715
type1	rrm	0.25	250	1.738	1.0136	1.2004	2.2095	1.3855	-6454.8825
type1	rrm	0.25	251	1.6512	0.8295	1.0918	1.953	1.6382	-6392.9545
type1	rrm	0.25	252	1.7815	0.9158	1.0651	2.0558	1.6126	-6487.9513
type1	rrm	0.25	253	1.5603	0.8675	0.8674	1.8075	1.7597	-6317.5765
type1	rrm	0.25	254	1.6266	0.7524	0.8288	1.9816	1.8451	-6387.6807
type1	rrm	0.25	255	1.7134	1.0472	1.0699	2.1658	1.3686	-6369.54
type1	rrm	0.25	256	1.7136	0.8025	0.8571	2.0222	1.9709	-6575.579
type1	rrm	0.25	257	1.4427	0.6451	0.6452	1.7566	2.1379	-6332.4443
type1	rrm	0.25	258	1.5887	0.899	1.0059	2.1032	1.6427	-6417.3754
type1	rrm	0.25	259	1.7512	0.8482	1.0697	2.1317	1.536	-6402.6234
type1	rrm	0.25	260	1.7782	0.8581	1.0653	2.1281	1.4567	-6347.957
type1	rrm	0.25	261	1.8884	1.1177	1.2403	2.1909	1.1556	-6390.6376
type1	rrm	0.25	262	1.5111	0.8372	0.7615	1.967	2.0307	-6502.1505
type1	rrm	0.25	263	1.7278	0.881	0.9713	1.8707	1.6518	-6372.8724
type1	rrm	0.25	264	1.7565	0.8128	0.8375	1.9571	1.83	-6451.6886
type1	rrm	0.25	265	1.9197	1.1171	1.1307	1.9877	1.2826	-6382.9475
type1	rrm	0.25	266	1.6908	0.9446	1.0433	1.9768	1.4998	-6339.7145
type1	rrm	0.25	267	1.7897	0.8007	0.9376	2.1556	1.7808	-6530.8438
type1	rrm	0.25	268	1.7004	0.9743	0.9748	2.3246	1.5566	-6480.6825
type1	rrm	0.25	269	1.519	0.8957	0.9561	2.1528	1.6601	-6392.8244
type1	rrm	0.25	270	1.6453	0.9497	0.9884	2.2585	1.5791	-6452.8762
type1	rrm	0.25	271	1.7395	0.9065	0.8964	1.918	1.6746	-6386.3548
type1	rrm	0.25	272	1.8115	0.7791	1.0004	2.0031	1.7353	-6473.3303
type1	rrm	0.25	273	1.7278	1.0406	1.1152	2.1378	1.4996	-6493.988
type1	rrm	0.25	274	1.6183	0.8676	0.9365	1.8158	1.85	-6452.5954
type1	rrm	0.25	275	1.8231	0.8705	0.989	1.9977	1.729	-6515.4674
type1	rrm	0.25	276	1.8925	1.0086	1.0875	2.107	1.3202	-6364.2584
type1	rrm	0.25	277	1.8647	0.9785	1.1574	2.1716	1.4493	-6501.4423
type1	rrm	0.25	278	1.8935	0.8999	0.9771	1.8927	1.606	-6413.8727
type1	rrm	0.25	279	1.8898	1.0686	1.0294	2.1877	1.5618	-6588.3368
type1	rrm	0.25	280	1.7801	0.9025	1.1004	2.0256	1.5497	-6436.2902
type1	rrm	0.25	281	1.7395	0.949	1.0818	2.1254	1.5046	-6432.8828
type1	rrm	0.25	282	1.6	0.7879	0.909	1.9999	1.8334	-6436.0599
type1	rrm	0.25	283	1.8064	1.0831	1.0503	2.15	1.4716	-6492.8122
type1	rrm	0.25	284	1.6892	0.9481	1.0004	2.0016	1.4869	-6315.9724
type1	rrm	0.25	285	1.6655	0.829	0.8981	2.0007	1.8639	-6501.4014
type1	rrm	0.25	286	1.6505	0.8866	0.9984	2.0793	1.6998	-6469.5095
type1	rrm	0.25	287	1.619	0.8512	0.9935	2.1343	1.6459	-6408.8696
type1	rrm	0.25	288	1.9746	1.058	1.1708	2.2766	1.2462	-6457.0795
type1	rrm	0.25	289	1.6552	0.9496	0.9616	2.0473	1.6189	-6409.3289
type1	rrm	0.25	290	1.5112	0.8008	1.022	1.999	1.8235	-6457.5876
type1	rrm	0.25	291	1.6517	0.9394	1.0121	1.9212	1.6185	-6386.7599
type1	rrm	0.25	292	1.5797	0.9233	0.8743	1.8679	1.7867	-6400.9609
type1	rrm	0.25	293	1.7695	0.8609	1.1573	2.3674	1.582	-6568.853
type1	rrm	0.25	294	1.6309	0.9014	0.9737	2.023	1.6451	-6394.5421
type1	rrm	0.25	295	1.648	0.9003	0.9459	2.0522	1.8258	-6542.4168
type1	rrm	0.25	296	1.6397	0.8847	0.8826	2.0678	1.7225	-6419.4464
type1	rrm	0.25	297	1.7455	0.933	1.1097	2.1661	1.5668	-6504.0101
type1	rrm	0.25	298	1.8439	0.9738	1.0201	2.0682	1.5117	-6439.7766
type1	rrm	0.25	299	1.7693	0.9181	0.9269	2.1276	1.6095	-6433.6585
type1	rrm	0.25	300	1.7187	0.8247	1.0038	2.096	1.629	-6410.1847
type1	rrm	0.25	301	1.6627	0.8971	0.9962	2.0704	1.6124	-6403.9297
type1	rrm	0.25	302	1.6314	0.8339	0.8906	2.0342	1.7674	-6419.5953
type1	rrm	0.25	303	1.6102	0.8478	0.8755	2.0044	1.8979	-6508.4285
type1	rrm	0.25	304	1.7081	0.9511	1.1617	2.0977	1.5675	-6504.1446
type1	rrm	0.25	305	1.6959	1.0335	1.0958	2.095	1.4315	-6398.6453
type1	rrm	0.25	306	1.7354	1.005	0.9876	2.0729	1.3645	-6276.6775
type1	rrm	0.25	307	1.547	0.9719	1.1508	2.2879	1.5879	-6523.468
type1	rrm	0.25	308	1.5232	0.7723	0.9499	1.8342	1.8035	-6340.1323
type1	rrm	0.25	309	1.6951	0.9164	0.9937	1.9863	1.6411	-6421.5698
type1	rrm	0.25	310	1.7171	0.8193	0.9233	1.8934	1.7464	-6396.6822
type1	rrm	0.25	311	1.8389	1.2337	1.1459	2.2136	1.1719	-6405.1126
type1	rrm	0.25	312	1.8837	0.9608	1.1883	2.1529	1.3773	-6448.7092
type1	rrm	0.25	313	1.7527	1.0501	1.2218	2.2027	1.3185	-6433.4736
type1	rrm	0.25	314	1.4552	0.9093	0.9124	1.9258	1.745	-6350.3406
type1	rrm	0.25	315	1.7761	0.9249	1.0682	2.1192	1.4954	-6416.4178
type1	rrm	0.25	316	1.4999	0.8847	0.923	2.1622	1.6575	-6362.4656
type1	rrm	0.25	317	1.7236	0.8783	1.0037	2.0588	1.6453	-6443.2995
type1	rrm	0.25	318	1.7726	0.8702	1.0328	2.0891	1.6236	-6463.1426
type1	rrm	0.25	319	1.4567	0.8296	0.8749	1.9741	1.8955	-6429.6024
type1	rrm	0.25	320	1.7241	1.0198	1.1112	2.1121	1.502	-6473.4004
type1	rrm	0.25	321	1.7458	0.9012	1.0334	2.0267	1.5183	-6363.3716
type1	rrm	0.25	322	1.4507	0.693	0.6489	1.923	2.2751	-6528.1105
type1	rrm	0.25	323	1.462	0.7448	0.8549	1.8893	1.9819	-6419.5616
type1	rrm	0.25	324	1.5663	0.8061	0.8138	1.7564	2.0426	-6475.3455
type1	rrm	0.25	325	1.9554	1.051	1.0121	2.111	1.4175	-6451.7087
type1	rrm	0.25	326	1.736	1.002	1.0881	2.3012	1.4246	-6452.4528
type1	rrm	0.25	327	1.6489	0.839	0.9941	2.0098	1.7291	-6442.7108
type1	rrm	0.25	328	1.7386	0.8168	1.1353	2.0558	1.5871	-6430.4046
type1	rrm	0.25	329	1.7459	0.976	1.0061	2.0327	1.6015	-6460.7212
type1	rrm	0.25	330	1.6569	0.8852	1.0003	2.0257	1.7	-6455.0769
type1	rrm	0.25	331	1.6044	0.9789	1.1535	2.0844	1.5208	-6433.3515
type1	rrm	0.25	332	1.6108	0.8591	0.8836	2.0351	1.7471	-6405.6711
type1	rrm	0.25	333	1.5044	0.6888	0.7832	2.0978	2.0864	-6517.339
type1	rrm	0.25	334	1.672	0.965	0.9857	2.2823	1.5285	-6435.0916
type1	rrm	0.25	335	1.7838	0.9949	1.1484	1.9362	1.4275	-6380.5319
type1	rrm	0.25	336	1.6926	0.911	1.0845	1.9529	1.6452	-6455.4335
type1	rrm	0.25	337	1.499	0.6051	0.731	1.9483	2.2118	-6498.353
type1	rrm	0.25	338	1.5016	0.7761	0.8656	2.0174	1.8997	-6430.2672
type1	rrm	0.25	339	1.6428	0.7845	0.9415	1.9581	1.738	-6374.0299
type1	rrm	0.25	340	1.6042	0.9132	1.1333	1.9729	1.6044	-6420.262
type1	rrm	0.25	341	1.5504	0.9299	0.9887	1.9761	1.7468	-6455.0326
type1	rrm	0.25	342	1.7803	0.9588	1.1456	2.1679	1.6043	-6578.3368
type1	rrm	0.25	343	1.519	0.8078	0.9722	1.9197	1.7757	-6374.8986
type1	rrm	0.25	344	1.5412	0.8596	0.8065	1.9902	2.0384	-6561.3644
type1	rrm	0.25	345	1.8808	0.8374	0.9575	2.0812	1.6891	-6495.1781
type1	rrm	0.25	346	1.7504	0.9983	1.1077	2.2019	1.4682	-6470.8229
type1	rrm	0.25	347	1.5684	0.8288	0.9307	1.8556	1.7523	-6343.18
type1	rrm	0.25	348	1.6666	1.0108	1.0729	2.1925	1.5492	-6491.7764
type1	rrm	0.25	349	1.9024	1.1082	1.0902	2.1542	1.1928	-6331.1952
type1	rrm	0.25	350	1.7364	0.8543	1.0053	2.0412	1.6961	-6471.6223
type1	rrm	0.25	351	1.9669	0.9751	1.0691	1.9976	1.5517	-6517.4177
type1	rrm	0.25	352	1.7347	0.8607	1.0481	2.0876	1.5836	-6418.394
type1	rrm	0.25	353	1.618	0.8809	1.0576	2.0705	1.6286	-6422.7602
type1	rrm	0.25	354	1.5971	0.9256	0.9702	2.1306	1.6606	-6439.9304
type1	rrm	0.25	355	1.6281	0.7813	0.9994	2.0115	1.8103	-6472.8063
type1	rrm	0.25	356	1.5046	0.8429	0.9699	2.049	1.7251	-6387.075
type1	rrm	0.25	357	1.7075	0.9133	0.986	2.0202	1.6899	-6471.5571
type1	rrm	0.25	358	1.8345	0.9474	0.9395	2.0151	1.5267	-6374.2284
type1	rrm	0.25	359	1.7173	0.8469	1.0545	1.9653	1.5644	-6351.2736
type1	rrm	0.25	360	1.7688	0.8605	0.9681	2.1191	1.7042	-6498.7095
type1	rrm	0.25	361	1.8166	1.0746	1.1202	2.1866	1.3365	-6429.1568
type1	rrm	0.25	362	1.6873	0.9826	0.9732	2.2473	1.5757	-6471.8186
type1	rrm	0.25	363	1.6625	1.0127	1.1026	2.1086	1.3625	-6324.4828
type1	rrm	0.25	364	1.5624	0.7959	0.9037	1.8568	2.0007	-6513.3295
type1	rrm	0.25	365	1.7059	0.8601	0.9449	1.9324	1.6985	-6399.5161
type1	rrm	0.25	366	1.5825	0.8313	0.9341	1.8934	1.6724	-6296.8935
type1	rrm	0.25	367	1.7705	0.9212	1.0469	2.0195	1.6031	-6458.1923
type1	rrm	0.25	368	1.6624	0.8985	1.1012	2.2222	1.5078	-6418.7265
type1	rrm	0.25	369	1.7476	0.8912	0.9959	2.1867	1.5874	-6447.7994
type1	rrm	0.25	370	1.7291	0.861	0.9934	2.0911	1.7363	-6515.0681
type1	rrm	0.25	371	1.9576	1.1348	1.1277	2.319	1.1563	-6408.4607
type1	rrm	0.25	372	2.0236	1.0743	1.1373	2.2349	1.4105	-6586.0348
type1	rrm	0.25	373	1.5842	0.7392	0.8618	1.8672	1.9607	-6440.8484
type1	rrm	0.25	374	1.7254	0.9889	0.8727	1.9601	1.6663	-6418.7406
type1	rrm	0.25	375	1.6816	0.9337	0.9228	2.0829	1.7031	-6470.9239
type1	rrm	0.25	376	1.6704	0.797	0.9634	2.1412	1.7341	-6457.0787
type1	rrm	0.25	377	1.9409	1.0147	1.1616	2.1117	1.4443	-6526.4456
type1	rrm	0.25	378	1.5612	0.8482	1.0183	1.9723	1.6539	-6352.2601
type1	rrm	0.25	379	1.6428	0.8608	0.9449	1.9775	1.5721	-6284.777
type1	rrm	0.25	380	1.5354	0.892	0.9887	1.9743	1.8446	-6508.0828
type1	rrm	0.25	381	1.8422	1.0052	1.2465	2.3131	1.3459	-6511.3272
type1	rrm	0.25	382	1.9685	1.0678	1.2193	2.4413	1.1811	-6482.188
type1	rrm	0.25	383	1.5735	0.888	0.9182	2.0894	1.679	-6385.9645
type1	rrm	0.25	384	1.5242	0.8727	0.955	2.0009	1.8533	-6492.6906
type1	rrm	0.25	385	1.8623	0.9789	1.1573	2.236	1.446	-6518.304
type1	rrm	0.25	386	1.977	0.9017	1.0176	2.0418	1.5007	-6427.0977
type1	rrm	0.25	387	1.6777	0.9536	1.1596	2.2238	1.4429	-6430.949
type1	rrm	0.25	388	1.7524	0.9308	1.0819	2.0308	1.4808	-6376.9793
type1	rrm	0.25	389	1.85	1.0546	1.1289	2.208	1.2974	-6409.4997
type1	rrm	0.25	390	1.3993	0.5726	0.772	1.8795	2.1434	-6386.8974
type1	rrm	0.25	391	1.8131	1.0728	1.0634	2.2255	1.4907	-6535.8412
type1	rrm	0.25	392	1.749	0.8852	1.0071	2.1184	1.7607	-6569.7593
type1	rrm	0.25	393	1.6349	0.8613	0.9157	2.164	1.7047	-6437.6742
type1	rrm	0.25	394	1.5829	0.9115	0.9349	1.8839	1.7669	-6416.6731
type1	rrm	0.25	395	1.5244	0.8071	0.6775	1.8642	1.8653	-6274.1869
type1	rrm	0.25	396	1.7938	1.1543	1.1658	2.3019	1.2523	-6452.7236
type1	rrm	0.25	397	1.8376	1.0005	1.0982	2.2683	1.3948	-6459.6603
type1	rrm	0.25	398	1.7575	0.945	0.8999	2.066	1.685	-6471.9229
type1	rrm	0.25	399	1.581	0.9032	0.8854	2.0129	1.869	-6510.8563
type1	rrm	0.25	400	1.7665	0.9968	1.0552	2.1575	1.4185	-6393.8445
type1	rrm	0.25	401	1.7325	0.8782	1.0026	2.0261	1.5678	-6371.0233
type1	rrm	0.25	402	1.8526	1.1906	0.9889	2.328	1.3604	-6495.3054
type1	rrm	0.25	403	1.6764	0.8006	0.9045	2.1296	1.7079	-6405.472
type1	rrm	0.25	404	1.7016	0.8194	0.9483	1.9354	1.8353	-6490.6706
type1	rrm	0.25	405	1.6892	0.9803	1.0891	2.1157	1.6381	-6539.9127
type1	rrm	0.25	406	1.8084	1.0893	1.0986	2.116	1.3135	-6380.3961
type1	rrm	0.25	407	1.6791	1.1306	1.0567	2.1373	1.4408	-6443.3828
type1	rrm	0.25	408	1.6064	0.8443	0.9863	2.052	1.8495	-6536.9461
type1	rrm	0.25	409	1.7483	0.9091	1.0268	1.9725	1.5971	-6413.0583
type1	rrm	0.25	410	1.557	1.0332	1.0609	2.0408	1.627	-6470.1872
type1	rrm	0.25	411	1.8553	1.0178	1.0337	2.1673	1.3634	-6383.3002
type1	rrm	0.25	412	1.367	0.639	0.8316	1.9458	2.1719	-6486.1059
type1	rrm	0.25	413	1.5205	0.8652	0.9672	1.88	1.7407	-6361.8483
type1	rrm	0.25	414	1.6601	0.8261	0.9991	2.0425	1.6629	-6398.1106
type1	rrm	0.25	415	1.7931	0.9933	1.0788	1.9804	1.5322	-6449.9863
type1	rrm	0.25	416	1.8113	0.946	0.9395	2.0973	1.628	-6475.8277
type1	rrm	0.25	417	1.81	0.8433	0.8266	1.9822	1.7614	-6432.4246
type1	rrm	0.25	418	1.7216	1.0624	1.0633	2.0649	1.3355	-6316.0421
type1	rrm	0.25	419	1.684	0.8853	1.0014	2.0621	1.525	-6331.9895
type1	rrm	0.25	420	1.7783	0.9729	1.021	1.973	1.5815	-6442.5004
type1	rrm	0.25	421	1.7331	1.1807	1.2577	2.1497	1.25	-6438.2651
type1	rrm	0.25	422	1.7824	1.1209	1.1921	2.2687	1.4236	-6572.9062
type1	rrm	0.25	423	1.6524	0.6857	0.8987	1.8299	1.9433	-6427.6105
type1	rrm	0.25	424	1.8552	0.981	1.0802	2.2935	1.4192	-6473.8071
type1	rrm	0.25	425	1.4334	0.7689	0.7442	1.9314	2.1034	-6476.4991
type1	rrm	0.25	426	1.8483	1.0513	1.1279	2.218	1.3442	-6448.7497
type1	rrm	0.25	427	1.6241	0.9126	0.8954	2.0931	1.633	-6368.7502
type1	rrm	0.25	428	1.7452	0.8793	1.0466	1.9369	1.5932	-6390.3632
type1	rrm	0.25	429	1.6484	0.9907	1.1177	2.1533	1.6408	-6557.8689
type1	rrm	0.25	430	1.8422	1.0586	1.1737	2.3305	1.1582	-6353.6378
type1	rrm	0.25	431	1.6695	0.957	1.005	2.0145	1.5558	-6378.2564
type1	rrm	0.25	432	1.6487	0.8468	0.9755	2.0613	1.7499	-6471.0926
type1	rrm	0.25	433	1.7388	0.9382	1.0481	2.1829	1.5084	-6430.8691
type1	rrm	0.25	434	1.7797	0.7687	0.8904	1.9206	1.683	-6328.4875
type1	rrm	0.25	435	1.7231	0.8644	0.908	1.8728	1.6899	-6361.5026
type1	rrm	0.25	436	1.8837	1.1072	1.0968	2.1364	1.409	-6501.6452
type1	rrm	0.25	437	1.9402	1.091	1.3467	2.22	1.2089	-6500.6163
type1	rrm	0.25	438	1.8604	1.0529	1.1656	2.1563	1.2754	-6396.1389
type1	rrm	0.25	439	1.6232	0.983	1.0081	2.1592	1.483	-6361.7371
type1	rrm	0.25	440	1.5762	0.9312	0.9842	2.2954	1.7215	-6541.3234
type1	rrm	0.25	441	1.5496	0.7219	0.7092	2.0192	2.1154	-6512.4708
type1	rrm	0.25	442	1.6117	0.7242	0.7166	1.8431	2.1562	-6517.5225
type1	rrm	0.25	443	1.7025	0.9507	1.1228	2.2465	1.3949	-6387.5106
type1	rrm	0.25	444	1.7071	0.832	0.991	1.9051	1.6952	-6396.268
type1	rrm	0.25	445	1.7936	1.0059	1.1019	2.1088	1.3681	-6375.1521
type1	rrm	0.25	446	1.7594	0.82	0.996	1.9506	1.7727	-6489.3658
type1	rrm	0.25	447	1.833	0.9325	1.1581	2.1227	1.449	-6449.117
type1	rrm	0.25	448	1.6788	0.8684	1.0726	1.967	1.6917	-6464.0817
type1	rrm	0.25	449	1.8582	0.798	1.103	2.3356	1.5516	-6503.5624
type1	rrm	0.25	450	1.6521	0.8168	0.8202	2.1095	1.702	-6348.4496
type1	rrm	0.25	451	1.6867	0.9811	1.0882	2.0958	1.6494	-6541.7408
type1	rrm	0.25	452	1.8156	0.9726	1.1125	2.017	1.4716	-6426.3366
type1	rrm	0.25	453	1.7992	1.0331	1.0287	2.1649	1.3733	-6375.9838
type1	rrm	0.25	454	1.7072	0.8679	0.9885	2.2074	1.6199	-6449.3464
type1	rrm	0.25	455	1.6065	0.8451	1.0281	2.1007	1.691	-6444.9128
type1	rrm	0.25	456	1.6246	0.9064	1.013	2.059	1.6043	-6392.8598
type1	rrm	0.25	457	1.7523	0.9652	1.0104	1.9994	1.586	-6435.9874
type1	rrm	0.25	458	1.6443	0.7546	0.885	1.8649	1.8069	-6355.2291
type1	rrm	0.25	459	1.7081	0.8977	1.0626	1.8758	1.6861	-6450.689
type1	rrm	0.25	460	1.7092	0.8551	1.0189	1.8747	1.7657	-6471.209
type1	rrm	0.25	461	1.8396	0.8789	1.1535	2.2217	1.4327	-6436.6744
type1	rrm	0.25	462	1.5777	0.7491	0.9195	2.0484	1.8829	-6467.3122
type1	rrm	0.25	463	1.6854	0.8853	1.127	2.3264	1.5447	-6494.7273
type1	rrm	0.25	464	1.5925	0.8675	0.9022	2.0877	1.7665	-6445.5163
type1	rrm	0.25	465	1.6284	0.8836	0.9893	2.2209	1.7374	-6529.1174
type1	rrm	0.25	466	1.6514	0.9346	1.0245	2.0556	1.6425	-6454.4558
type1	rrm	0.25	467	1.6777	0.8184	0.9495	1.9649	1.8228	-6481.6041
type1	rrm	0.25	468	1.7236	0.9334	1.0466	2.2784	1.5503	-6485.6432
type1	rrm	0.25	469	1.8019	1.1073	1.2918	2.1983	1.2342	-6445.7677
type1	rrm	0.25	470	1.5554	0.7249	0.8576	2.0511	1.8329	-6372.8693
type1	rrm	0.25	471	1.8021	1.0216	1.0357	1.9924	1.4327	-6367.5262
type1	rrm	0.25	472	1.689	0.9997	1.0246	2.0958	1.4633	-6367.9377
type1	rrm	0.25	473	1.7866	0.8743	0.9651	1.9955	1.6582	-6434.1077
type1	rrm	0.25	474	1.7054	0.8862	0.88	2.0846	1.6514	-6389.2173
type1	rrm	0.25	475	1.6554	0.8551	1.0613	2.1486	1.6397	-6458.1217
type1	rrm	0.25	476	1.7295	0.9637	1.0335	2.0764	1.5171	-6406.9987
type1	rrm	0.25	477	1.562	0.6929	0.8264	1.9996	1.889	-6371.4372
type1	rrm	0.25	478	1.756	0.9816	1.1019	2.1638	1.3609	-6359.5707
type1	rrm	0.25	479	1.882	1.0051	1.1543	2.0267	1.3221	-6367.7082
type1	rrm	0.25	480	1.7185	0.8717	1.0167	1.997	1.6435	-6423.055
type1	rrm	0.25	481	1.6414	0.8823	1.0057	1.9165	1.6923	-6408.5311
type1	rrm	0.25	482	1.8675	0.942	1.0252	2.2063	1.5568	-6514.3855
type1	rrm	0.25	483	1.8145	1.0074	1.1098	2.1855	1.2696	-6329.4644
type1	rrm	0.25	484	1.6617	0.9091	1.0326	2.2738	1.6962	-6559.2173
type1	rrm	0.25	485	1.8431	1.0253	1.1194	2.1126	1.4988	-6521.0998
type1	rrm	0.25	486	1.87	1.0911	1.3155	2.3714	1.1572	-6465.5977
type1	rrm	0.25	487	1.7119	0.7306	1.0217	2.0788	1.7667	-6470.6939
type1	rrm	0.25	488	1.6397	0.8566	1.04	2.0177	1.6021	-6369.4974
type1	rrm	0.25	489	1.659	0.8728	1.0201	2.2337	1.5667	-6414.4728
type1	rrm	0.25	490	1.7421	0.9067	1.0869	2.2092	1.5631	-6487.4322
type1	rrm	0.25	491	1.8318	1.0162	1.1956	2.2856	1.3499	-6483.5982
type1	rrm	0.25	492	1.7256	0.9507	1.035	2.0687	1.478	-6364.0434
type1	rrm	0.25	493	1.8419	1.0389	1.0382	2.1336	1.4561	-6458.4768
type1	rrm	0.25	494	2.0795	1.0715	1.0687	2.092	1.3197	-6448.0853
type1	rrm	0.25	495	1.7514	1.0362	1.0266	2.2565	1.5285	-6515.6552
type1	rrm	0.25	496	1.6108	0.9622	0.9453	2.0631	1.7756	-6523.4193
type1	rrm	0.25	497	1.7564	1.0059	1.0214	2.0415	1.394	-6318.3484
type1	rrm	0.25	498	1.6382	0.9252	1.0054	2.1628	1.6889	-6506.1591
type1	rrm	0.25	499	1.8395	0.9691	0.9951	2.026	1.5423	-6434.0535
type1	rrm	0.25	500	1.6516	0.8783	0.8821	1.8799	1.7852	-6410.8792
type1	rrm	1	1	4.1131	0.8963	0.9566	4.8845	2.1384	-7974.6895
type1	rrm	1	2	4.5494	1.1256	1.4505	4.8578	1.4558	-7964.5709
type1	rrm	1	3	4.7499	1.3812	1.2592	4.6256	1.2498	-7868.8309
type1	rrm	1	4	4.3326	0.9504	1.2753	4.7225	1.8067	-7955.4435
type1	rrm	1	5	4.3223	1.0787	1.3301	4.8795	1.3442	-7781.4776
type1	rrm	1	6	4.4318	1.4539	1.6258	4.9687	0.9089	-7862.4684
type1	rrm	1	7	4.6804	1.1323	1.1517	4.6211	1.4975	-7841.7097
type1	rrm	1	8	4.399	1.1856	1.2777	4.6272	1.5921	-7936.5241
type1	rrm	1	9	4.131	0.8377	0.9902	4.7411	2.1751	-7964.7221
type1	rrm	1	10	4.218	0.7986	1.0792	4.5854	2.0306	-7887.2639
type1	rrm	1	11	4.5681	1.2623	1.2755	5.2335	1.404	-7984.4306
type1	rrm	1	12	4.7902	1.2316	1.3342	5.1037	1.5051	-8074.5847
type1	rrm	1	13	4.867	1.2188	1.1658	4.9132	1.408	-7913.7104
type1	rrm	1	14	4.2983	1.1133	1.0074	4.887	1.7626	-7905.3592
type1	rrm	1	15	4.6904	1.1808	1.2981	4.9936	1.4747	-7982.3962
type1	rrm	1	16	4.2325	1.0732	1.2872	4.8593	1.6012	-7900.8776
type1	rrm	1	17	4.3479	0.9818	1.1294	4.4729	1.8198	-7875.9972
type1	rrm	1	18	4.4538	1.2341	1.2614	5.2674	1.5041	-8010.4813
type1	rrm	1	19	4.4708	1.2868	1.4085	5.1932	1.4364	-8051.4511
type1	rrm	1	20	4.7522	1.2197	1.3887	5.0998	1.3419	-7988.391
type1	rrm	1	21	4.5077	1.1893	1.3721	4.703	1.3407	-7858.6201
type1	rrm	1	22	4.5608	1.1181	1.342	5.0184	1.6304	-8046.7625
type1	rrm	1	23	4.9162	1.2616	1.2806	4.6271	1.2053	-7822.6164
type1	rrm	1	24	4.3802	1.0643	1.2125	4.6383	1.8362	-7995.4835
type1	rrm	1	25	4.8413	1.4372	1.2294	5.0124	1.1532	-7899.5932
type1	rrm	1	26	4.7068	1.1566	1.3973	5.1369	1.4029	-7996.475
type1	rrm	1	27	4.3797	1.263	1.283	4.9691	1.5232	-7985.5685
type1	rrm	1	28	4.4946	1.0573	1.2096	4.4213	1.7896	-7946.2125
type1	rrm	1	29	4.5889	1.2123	1.309	4.6874	1.5057	-7953.6702
type1	rrm	1	30	4.7113	1.1274	1.1527	4.9181	1.6517	-7989.0655
type1	rrm	1	31	4.58	1.1103	1.0947	4.3906	1.7689	-7915.6249
type1	rrm	1	32	4.1664	1.1307	1.1983	4.9843	1.7809	-8004.8686
type1	rrm	1	33	4.4347	1.2525	1.2988	4.6553	1.5381	-7955.1881
type1	rrm	1	34	4.6101	1.0674	1.1446	4.8292	1.6922	-7950.0856
type1	rrm	1	35	4.6286	1.2989	1.3998	5.0763	1.2402	-7944.8164
type1	rrm	1	36	4.8468	1.2463	1.3677	5.322	1.3425	-8042.499
type1	rrm	1	37	5.4109	1.3022	1.3116	5.3839	1.4919	-8228.4835
type1	rrm	1	38	4.5099	1.3345	1.4424	5.0493	1.1237	-7883.9867
type1	rrm	1	39	4.3572	0.792	1.0523	4.4541	2.0187	-7866.6648
type1	rrm	1	40	4.6258	1.1173	1.2012	4.8854	1.5561	-7928.8962
type1	rrm	1	41	4.6658	1.2858	1.2266	5.0087	1.2786	-7876.1815
type1	rrm	1	42	4.6645	1.1204	1.3203	5.0598	1.5005	-7984.9411
type1	rrm	1	43	4.3169	1.2329	1.0921	4.7447	1.6838	-7932.8874
type1	rrm	1	44	4.2888	1.1132	1.2016	4.8966	1.722	-7971.3206
type1	rrm	1	45	4.5458	1.2141	1.2098	4.9833	1.4223	-7898.8272
type1	rrm	1	46	4.2936	1.0986	1.3127	4.7715	1.5362	-7881.5081
type1	rrm	1	47	4.5502	1.0167	1.2195	4.5891	1.6122	-7860.29
type1	rrm	1	48	4.2951	1.008	0.9886	4.5977	1.9133	-7892.1878
type1	rrm	1	49	4.3453	1.3573	1.3749	4.9143	1.3462	-7948.5436
type1	rrm	1	50	4.5814	1.0336	1.1608	5.0121	1.795	-8027.4842
type1	rrm	1	51	4.6312	1.0451	1.2176	5.2378	1.5658	-7962.5964
type1	rrm	1	52	4.5426	1.1928	1.439	5.039	1.3377	-7949.3062
type1	rrm	1	53	4.9247	1.1788	1.1946	4.5917	1.5962	-7980.0008
type1	rrm	1	54	4.4432	1.1838	1.2699	4.8367	1.5408	-7943.4815
type1	rrm	1	55	4.9284	1.4495	1.404	4.9921	1.0366	-7929.6406
type1	rrm	1	56	4.2917	1.1152	1.0783	4.9418	1.8114	-7977.2238
type1	rrm	1	57	4.1413	1.2622	1.1074	4.6991	1.6807	-7912.0615
type1	rrm	1	58	4.7476	0.9526	1.2252	4.7541	1.7102	-7951.1764
type1	rrm	1	59	4.455	1.038	1.0648	4.7037	1.8765	-7964.5789
type1	rrm	1	60	4.1927	1.2966	1.3101	4.8142	1.2733	-7801.0168
type1	rrm	1	61	4.9512	1.2965	1.4179	5.3783	1.2257	-8044.4169
type1	rrm	1	62	4.6392	1.1955	1.3031	5.0342	1.4872	-7997.0398
type1	rrm	1	63	4.2933	1.0251	1.0669	4.5725	1.8443	-7890.5702
type1	rrm	1	64	4.2822	1.2575	1.2865	4.7426	1.434	-7876.1262
type1	rrm	1	65	4.7424	0.9786	1.1714	4.7808	1.6961	-7934.9292
type1	rrm	1	66	4.4923	1.0348	1.1292	4.5844	1.6745	-7855.6484
type1	rrm	1	67	4.4632	1.2637	1.3426	5.4364	1.5131	-8092.6547
type1	rrm	1	68	4.8958	1.216	1.4794	5.2007	1.2924	-8036.1296
type1	rrm	1	69	4.3564	1.0565	1.0442	4.643	1.9445	-7977.891
type1	rrm	1	70	4.4587	1.3294	1.3515	4.6827	1.2395	-7841.4572
type1	rrm	1	71	4.4134	1.0419	1.1863	4.7964	1.7441	-7949.6715
type1	rrm	1	72	4.9152	1.2888	1.2361	4.9576	1.4921	-8046.1323
type1	rrm	1	73	4.397	1.0165	1.1918	5.1143	1.6372	-7921.3847
type1	rrm	1	74	4.681	1.2167	1.1204	4.7794	1.7509	-8046.8521
type1	rrm	1	75	4.1373	1.2617	1.2099	4.9843	1.3897	-7827.2848
type1	rrm	1	76	4.3151	1.2468	1.3694	5.2372	1.2704	-7893.5967
type1	rrm	1	77	4.1173	1.0539	1.1387	4.8163	1.6334	-7815.5348
type1	rrm	1	78	4.4969	1.1547	1.2907	4.8024	1.5712	-7961.3235
type1	rrm	1	79	4.2964	1.1704	1.2799	4.7468	1.3679	-7793.535
type1	rrm	1	80	4.7032	1.0483	1.1869	4.7097	1.7606	-7997.5663
type1	rrm	1	81	4.289	1.0446	1.186	4.6838	1.5555	-7793.3614
type1	rrm	1	82	4.4301	1.0709	1.2665	4.6689	1.6261	-7909.7444
type1	rrm	1	83	4.4592	1.1594	1.1398	5.0499	1.537	-7905.6906
type1	rrm	1	84	4.719	1.3289	1.3547	4.7232	1.2751	-7916.9317
type1	rrm	1	85	4.5703	1.1188	1.1744	5.202	1.6199	-7996.1984
type1	rrm	1	86	4.2385	1.0053	1.1325	4.6038	1.7637	-7857.0983
type1	rrm	1	87	4.6654	1.261	1.3997	4.5104	1.3939	-7931.891
type1	rrm	1	88	4.4627	1.0315	1.2065	4.5843	1.5446	-7803.4777
type1	rrm	1	89	4.7126	1.1223	1.403	5.1043	1.3345	-7935.6448
type1	rrm	1	90	4.4156	1.3169	1.4011	4.5766	1.2471	-7836.798
type1	rrm	1	91	5.067	1.2897	1.2912	4.7996	1.5627	-8111.4342
type1	rrm	1	92	4.4013	1.2197	1.3576	4.9369	1.5101	-7989.5223
type1	rrm	1	93	4.9202	1.3056	1.3341	5.1	1.1988	-7945.2198
type1	rrm	1	94	4.6276	1.2593	1.3921	4.9455	1.3175	-7948.2901
type1	rrm	1	95	4.5011	1.1885	1.2123	4.5658	1.5621	-7897.3621
type1	rrm	1	96	4.3363	1.0797	1.0707	4.6908	1.8318	-7937.2952
type1	rrm	1	97	4.0823	0.9996	1.1678	4.8645	1.7055	-7848.4818
type1	rrm	1	98	4.206	0.9923	1.0024	4.5324	1.8492	-7825.1016
type1	rrm	1	99	4.4321	1.2855	1.4098	5.1171	1.3507	-7981.9057
type1	rrm	1	100	4.7034	1.3303	1.4065	5.3601	1.0559	-7906.2361
type1	rrm	1	101	4.0287	0.7925	0.926	4.7763	2.0612	-7831.5792
type1	rrm	1	102	4.0526	0.8883	0.97	4.6569	1.9543	-7819.203
type1	rrm	1	103	4.5266	1.0946	1.3736	4.6225	1.64	-7987.1356
type1	rrm	1	104	4.2309	1.0858	1.2707	4.6125	1.6917	-7916.3716
type1	rrm	1	105	4.7528	0.8919	1.1152	4.6941	2.0942	-8096.0257
type1	rrm	1	106	4.1573	1.0378	1.1249	4.5477	1.7795	-7857.5022
type1	rrm	1	107	4.2594	1.1283	1.0954	4.7303	1.7384	-7909.6775
type1	rrm	1	108	4.7209	1.2598	1.1983	4.9039	1.5787	-8029.0555
type1	rrm	1	109	4.5179	1.171	1.2512	4.4678	1.6063	-7922.0916
type1	rrm	1	110	4.364	0.8913	1.0477	4.8848	2.0033	-7978.1181
type1	rrm	1	111	4.4674	1.3841	1.396	4.892	1.269	-7944.3742
type1	rrm	1	112	4.4035	1.2599	1.2832	4.6951	1.5493	-7961.926
type1	rrm	1	113	4.5157	1.2825	1.3305	4.5441	1.2679	-7815.5642
type1	rrm	1	114	4.427	1.0215	1.1433	5.0027	1.6763	-7915.9332
type1	rrm	1	115	4.3729	1.2058	1.3275	4.3418	1.5056	-7863.7023
type1	rrm	1	116	4.6687	1.0668	1.0912	4.6019	1.9209	-8037.5529
type1	rrm	1	117	4.0524	1.0617	1.2416	4.8535	1.8098	-7969.7907
type1	rrm	1	118	4.6542	0.9572	1.0946	4.7932	1.9312	-8022.3634
type1	rrm	1	119	4.6306	1.1388	1.2554	4.8684	1.4683	-7910.5778
type1	rrm	1	120	4.4273	0.9583	1.0799	4.5997	2.0296	-8006.0485
type1	rrm	1	121	4.5595	1.1964	1.1817	4.8424	1.522	-7920.5831
type1	rrm	1	122	4.2738	1.057	1.2548	4.8378	1.5296	-7840.1724
type1	rrm	1	123	4.2934	0.9928	0.9904	4.6129	1.7922	-7814.7746
type1	rrm	1	124	4.2807	1.0632	1.0719	4.835	1.8905	-7981.194
type1	rrm	1	125	4.2973	1.1233	1.2875	5.1919	1.6682	-8031.4939
type1	rrm	1	126	4.9278	1.2695	1.3095	4.9585	1.4038	-8022.7885
type1	rrm	1	127	4.5017	1.1244	1.2254	4.6928	1.6506	-7950.6723
type1	rrm	1	128	4.5406	1.0917	1.0443	4.4721	1.775	-7896.408
type1	rrm	1	129	4.6162	0.9413	1.2028	4.6564	1.845	-7982.2859
type1	rrm	1	130	4.8944	1.1809	1.3062	4.7112	1.3026	-7869.6628
type1	rrm	1	131	4.8046	1.2064	1.1855	4.917	1.5044	-7969.5909
type1	rrm	1	132	4.0456	0.8344	1.0346	4.3303	2.0968	-7854.9997
type1	rrm	1	133	4.2671	0.8808	1.0787	4.7066	2.178	-8046.2004
type1	rrm	1	134	4.7647	1.1743	1.3986	4.7498	1.4998	-8013.7727
type1	rrm	1	135	4.57	1.2404	1.3896	4.9786	1.2366	-7885.8501
type1	rrm	1	136	4.1115	0.9323	1.1162	4.4004	2.0359	-7925.4537
type1	rrm	1	137	4.5611	1.1142	1.2247	5.007	1.6925	-8031.2707
type1	rrm	1	138	4.4696	1.325	1.1877	5.02	1.4536	-7953.7586
type1	rrm	1	139	4.136	0.9997	1.1688	4.9254	1.8424	-7954.4202
type1	rrm	1	140	4.1091	0.9338	1.0313	4.4851	2.0733	-7924.7274
type1	rrm	1	141	4.5292	0.924	1.1282	4.9039	2.0802	-8105.6798
type1	rrm	1	142	4.5069	1.092	0.9527	4.9259	1.9619	-8033.9345
type1	rrm	1	143	4.6923	1.1478	1.28	5.2363	1.4461	-7981.318
type1	rrm	1	144	4.3742	0.8192	1.0125	4.7328	2.1674	-8003.5225
type1	rrm	1	145	4.1696	0.8974	0.8854	4.6278	2.1949	-7947.5926
type1	rrm	1	146	5.0253	1.3187	1.4527	4.9728	1.2044	-8008.4392
type1	rrm	1	147	4.1888	1.1555	1.1384	5.3197	1.7919	-8052.7875
type1	rrm	1	148	4.7134	1.2816	1.435	5.0671	1.3316	-8023.0838
type1	rrm	1	149	4.3817	1.0644	1.1396	4.5545	1.7074	-7873.4982
type1	rrm	1	150	4.296	1.0723	1.2086	4.6629	1.7089	-7912.7921
type1	rrm	1	151	4.6578	1.4092	1.6452	5.2205	0.9523	-7960.9674
type1	rrm	1	152	4.3661	1.008	0.8614	4.4408	2.1435	-7959.0918
type1	rrm	1	153	4.0956	0.7955	0.9803	4.5338	2.2537	-7949.2815
type1	rrm	1	154	4.4206	1.1174	1.1506	4.528	1.6274	-7857.0514
type1	rrm	1	155	4.1252	1.0638	1.2637	4.6811	1.5359	-7798.2635
type1	rrm	1	156	4.254	1.2594	1.2942	4.754	1.4971	-7918.2409
type1	rrm	1	157	4.4299	1.1726	1.1012	4.6987	1.6255	-7888.7712
type1	rrm	1	158	4.4857	1.2582	1.4889	4.9668	1.3991	-8019.8902
type1	rrm	1	159	4.6408	1.2497	1.2638	4.711	1.511	-7969.1729
type1	rrm	1	160	4.2745	0.8945	0.9966	4.511	2.1006	-7940.0064
type1	rrm	1	161	4.541	0.942	1.0504	4.353	2.0612	-7981.6045
type1	rrm	1	162	4.1083	1.0138	0.9926	4.503	1.9658	-7882.4384
type1	rrm	1	163	4.5302	1.2784	1.3837	4.8011	1.5377	-8046.9873
type1	rrm	1	164	4.2758	1.0879	1.324	5.3229	1.5965	-8003.4322
type1	rrm	1	165	4.2858	1.0037	0.9768	4.814	1.9867	-7964.7364
type1	rrm	1	166	4.2309	0.9578	1.0675	4.9526	2.0116	-8011.6651
type1	rrm	1	167	3.9536	0.9769	1.206	4.9869	1.7148	-7857.4868
type1	rrm	1	168	4.3643	1.119	1.3633	4.4511	1.6475	-7941.519
type1	rrm	1	169	4.7016	1.1429	1.2098	4.8143	1.6451	-8002.6091
type1	rrm	1	170	4.6051	1.2257	1.271	5.0256	1.5713	-8042.2617
type1	rrm	1	171	4.5293	1.2459	1.2112	5.0763	1.2505	-7820.7303
type1	rrm	1	172	4.41	1.1059	1.1142	4.3425	1.7393	-7869.6084
type1	rrm	1	173	4.3846	1.3881	1.4933	5.5972	1.2084	-8047.857
type1	rrm	1	174	4.3441	1.0142	0.9386	4.6126	1.9094	-7881.7556
type1	rrm	1	175	4.4191	1.108	1.1423	4.5718	1.7675	-7941.4626
type1	rrm	1	176	4.4704	0.8784	0.9482	4.3027	2.1231	-7921.8289
type1	rrm	1	177	3.9948	1.1675	1.3072	4.7612	1.4354	-7794.9028
type1	rrm	1	178	4.3433	0.893	1.1698	4.968	1.8336	-7939.7838
type1	rrm	1	179	4.0899	0.8722	0.8976	4.5863	2.2766	-7969.9532
type1	rrm	1	180	4.4923	0.8047	0.9076	4.0653	2.2865	-7928.7144
type1	rrm	1	181	4.599	0.8783	1.0208	4.7896	2.2237	-8114.5555
type1	rrm	1	182	4.4954	1.1864	1.3556	4.5874	1.5851	-7978.969
type1	rrm	1	183	4.703	1.4701	1.473	5.1577	0.9541	-7911.6226
type1	rrm	1	184	4.2174	0.9517	1.0931	4.7767	2.2252	-8115.0065
type1	rrm	1	185	4.6171	1.0297	1.1919	4.887	1.5653	-7887.6887
type1	rrm	1	186	4.5764	1.2911	1.3598	4.9642	1.4321	-8014.4164
type1	rrm	1	187	4.8867	1.0838	1.0558	5.0633	1.7963	-8063.2087
type1	rrm	1	188	4.1842	1.216	1.3208	5.0296	1.4918	-7938.5339
type1	rrm	1	189	4.1037	0.9836	1.0583	4.3954	1.885	-7829.998
type1	rrm	1	190	4.7716	1.1915	1.2794	4.9638	1.3111	-7889.3279
type1	rrm	1	191	4.6075	1.3541	1.4035	4.785	1.0191	-7785.1453
type1	rrm	1	192	4.371	1.2375	1.3474	4.6909	1.2615	-7797.1287
type1	rrm	1	193	4.2099	1.0304	1.0687	4.8092	1.8476	-7921.7972
type1	rrm	1	194	4.3829	1.3408	1.5534	5.2128	1.0502	-7896.8456
type1	rrm	1	195	3.8247	0.9914	1.1879	4.7385	1.9016	-7906.8488
type1	rrm	1	196	4.2916	1.2067	1.3595	4.8573	1.3968	-7885.3903
type1	rrm	1	197	4.3039	0.8583	1.0086	4.9961	2.0338	-7969.3927
type1	rrm	1	198	4.6509	1.0745	1.2092	4.5174	1.5501	-7852.9587
type1	rrm	1	199	4.5441	1.1326	1.2585	5.4194	1.5554	-8032.7566
type1	rrm	1	200	4.4068	1.1407	1.3179	4.9264	1.5068	-7934.212
type1	rrm	1	201	4.6574	1.1544	1.1065	4.5142	1.7357	-7957.5764
type1	rrm	1	202	5.0247	1.3775	1.7431	5.3636	1.02	-8112.1306
type1	rrm	1	203	4.4817	1.297	1.3072	4.7905	1.4841	-7979.9624
type1	rrm	1	204	4.4449	1.106	1.1398	4.2511	1.9221	-7980.9956
type1	rrm	1	205	4.2757	1.0511	1.2256	4.7035	1.6555	-7880.6051
type1	rrm	1	206	4.5987	1.3158	1.2946	4.7687	1.3692	-7930.2633
type1	rrm	1	207	4.4185	1.3306	1.3822	5.4634	1.3685	-8053.9235
type1	rrm	1	208	4.0127	0.9904	1.0076	4.6981	2.0545	-7946.4944
type1	rrm	1	209	3.8145	0.8769	0.9044	4.2495	2.3256	-7899.36
type1	rrm	1	210	4.7377	0.9798	1.1633	4.5599	1.9096	-8026.3386
type1	rrm	1	211	4.2799	1.0399	1.1719	5.2359	1.71	-7968.5575
type1	rrm	1	212	4.5773	1.2186	1.2365	4.3541	1.4774	-7848.9351
type1	rrm	1	213	4.4011	1.0792	1.0938	5.1979	1.8252	-8036.5426
type1	rrm	1	214	4.9276	1.2228	1.1605	4.6369	1.7287	-8073.5682
type1	rrm	1	215	4.034	1.1286	1.1921	4.5633	1.7183	-7873.3815
type1	rrm	1	216	4.2506	0.9523	0.9793	4.4123	2.215	-8006.9518
type1	rrm	1	217	4.3595	1.0706	1.1614	4.4964	1.9143	-7997.3446
type1	rrm	1	218	4.717	1.3737	1.6002	4.9314	1.143	-8003.2252
type1	rrm	1	219	4.5752	1.0645	1.0794	4.6643	1.907	-8017.8114
type1	rrm	1	220	4.5792	1.3124	1.482	4.9941	1.1339	-7903.2872
type1	rrm	1	221	3.9366	0.8198	0.9817	5.1175	2.1623	-7968.8498
type1	rrm	1	222	4.5103	1.0526	1.169	4.4256	1.4861	-7742.0185
type1	rrm	1	223	4.7249	1.2104	1.2706	5.1866	1.4805	-8025.8095
type1	rrm	1	224	4.2288	1.1021	1.2836	4.4206	1.6584	-7876.4188
type1	rrm	1	225	5.1704	1.1305	1.1987	4.6819	1.7604	-8112.425
type1	rrm	1	226	4.1872	1.1419	1.2864	4.9166	1.4289	-7830.8569
type1	rrm	1	227	3.9911	1.0067	1.0404	4.3738	1.986	-7870.5868
type1	rrm	1	228	4.4041	1.1668	1.4788	5.181	1.4735	-8035.4194
type1	rrm	1	229	4.2689	0.8866	0.8355	4.2013	2.4889	-8039.996
type1	rrm	1	230	4.3495	1.0963	1.1272	4.928	1.9301	-8071.0915
type1	rrm	1	231	4.1401	0.7108	0.8487	4.1839	2.5261	-7962.401
type1	rrm	1	232	4.8636	1.207	1.3566	4.9293	1.3909	-7991.3277
type1	rrm	1	233	3.6502	0.7825	0.9393	4.4348	2.4509	-7945.4558
type1	rrm	1	234	4.0482	0.8703	0.8923	4.6512	2.1185	-7873.556
type1	rrm	1	235	4.4202	1.2525	1.3435	5.2735	1.3066	-7934.2093
type1	rrm	1	236	4.4709	1.1889	1.2899	4.6079	1.4405	-7862.5973
type1	rrm	1	237	4.4549	0.9349	0.9451	4.9018	2.1405	-8051.9022
type1	rrm	1	238	3.8303	0.5847	0.5934	4.1257	2.905	-7948.0171
type1	rrm	1	239	4.2724	0.8809	1.1533	4.8783	1.8055	-7882.3098
type1	rrm	1	240	4.2104	1.1216	1.1215	4.7445	1.7517	-7920.6249
type1	rrm	1	241	4.2494	1.0717	1.0573	5.3496	1.6452	-7901.4286
type1	rrm	1	242	4.5895	1.0058	1.1076	4.814	1.7815	-7953.9922
type1	rrm	1	243	4.8987	1.125	1.4481	4.9233	1.6138	-8127.7604
type1	rrm	1	244	4.3306	1.2706	1.3842	4.4134	1.2906	-7792.1366
type1	rrm	1	245	4.1638	1.0783	1.2049	4.8058	1.924	-8041.5658
type1	rrm	1	246	4.8968	1.4136	1.46	4.8217	1.1749	-7992.0924
type1	rrm	1	247	4.3572	1.1349	1.1231	4.6371	1.7376	-7927.4236
type1	rrm	1	248	4.6225	1.2984	1.4118	5.1487	1.2302	-7956.7062
type1	rrm	1	249	3.6436	0.7767	0.9574	4.6667	2.333	-7916.2926
type1	rrm	1	250	4.5991	1.1038	1.2855	4.4164	1.6221	-7919.9042
type1	rrm	1	251	4.3703	1.0775	1.2163	4.8399	1.7513	-7986.0452
type1	rrm	1	252	4.3665	1.2407	1.3594	5.219	1.4833	-8024.5509
type1	rrm	1	253	4.7859	1.1554	1.2686	4.8194	1.5442	-7989.0912
type1	rrm	1	254	4.2656	1.0525	1.0823	4.7755	1.8745	-7959.227
type1	rrm	1	255	4.8868	1.0398	1.0933	4.6149	1.8335	-8010.9792
type1	rrm	1	256	4.725	0.8933	1.0688	4.6437	2.0539	-8040.2323
type1	rrm	1	257	4.5545	1.0783	1.155	4.7013	1.6807	-7925.2269
type1	rrm	1	258	4.4237	1.1986	1.258	5.1369	1.4665	-7946.5659
type1	rrm	1	259	4.7703	1.2543	1.2984	4.8152	1.282	-7886.1892
type1	rrm	1	260	4.3114	1.2265	1.201	5.2018	1.4678	-7923.7729
type1	rrm	1	261	4.479	0.8479	0.9536	4.7808	2.2177	-8045.741
type1	rrm	1	262	4.7842	1.2947	1.4169	5.214	1.1731	-7960.1319
type1	rrm	1	263	3.9233	0.8711	1.0406	4.5557	2.3862	-8061.6292
type1	rrm	1	264	4.1932	0.995	1.0143	5.1455	1.9416	-7985.5422
type1	rrm	1	265	4.2822	1.0225	1.1277	4.8216	1.7806	-7919.33
type1	rrm	1	266	4.4988	1.2759	1.3861	5.0149	1.3439	-7960.7762
type1	rrm	1	267	4.1921	1.0576	1.2316	4.6197	1.7065	-7888.7863
type1	rrm	1	268	4.0336	0.8987	0.9675	4.7263	2.0101	-7865.6323
type1	rrm	1	269	4.3761	0.8695	1.123	5.1117	1.9308	-7994.0008
type1	rrm	1	270	3.975	0.8733	0.9586	4.657	2.1882	-7936.0614
type1	rrm	1	271	4.3733	1.2082	1.3577	5.2336	1.3831	-7951.4818
type1	rrm	1	272	4.4279	0.8981	1.0301	4.8628	2.0138	-7987.3866
type1	rrm	1	273	4.3063	1.0972	1.302	5.0148	1.6286	-7975.9483
type1	rrm	1	274	4.3188	1.1484	1.2633	4.8353	1.453	-7849.5724
type1	rrm	1	275	4.5498	1.1209	1.3169	4.6536	1.569	-7941.8687
type1	rrm	1	276	4.4643	1.0929	1.2408	4.7802	1.7091	-7985.6568
type1	rrm	1	277	4.4025	1.0789	1.0882	4.6171	1.7723	-7910.4649
type1	rrm	1	278	4.5619	1.3209	1.383	4.9542	1.2403	-7918.6498
type1	rrm	1	279	4.293	0.8016	0.8334	4.0737	2.4536	-7962.1356
type1	rrm	1	280	4.3964	1.0829	1.1085	4.5985	1.7529	-7905.8311
type1	rrm	1	281	4.672	0.9018	1.1315	4.725	2.0101	-8050.6888
type1	rrm	1	282	4.3626	0.9678	1.1285	4.5711	1.7308	-7834.7401
type1	rrm	1	283	4.5847	1.2279	1.2823	4.7248	1.4446	-7919.7807
type1	rrm	1	284	4.3964	1.007	1.1932	4.865	1.5992	-7856.2858
type1	rrm	1	285	4.8139	1.1302	1.1972	5.0135	1.6278	-8030.5399
type1	rrm	1	286	4.4072	0.9996	0.9738	4.3019	2.0214	-7918.7
type1	rrm	1	287	4.3508	1.2953	1.368	4.5777	1.5053	-7959.7233
type1	rrm	1	288	4.3555	0.9458	1.0722	4.4637	2.0455	-7971.5486
type1	rrm	1	289	4.6033	1.0564	1.0411	5.2017	1.9088	-8085.6493
type1	rrm	1	290	4.5503	1.0685	1.2308	4.8912	1.5917	-7930.8946
type1	rrm	1	291	4.159	1.0018	1.2092	4.6851	1.7345	-7873.3316
type1	rrm	1	292	4.1983	0.9799	1.03	4.7204	2.0586	-7991.1651
type1	rrm	1	293	4.3342	1.2195	1.3933	4.9552	1.5332	-8012.0633
type1	rrm	1	294	4.6013	1.042	1.3304	4.832	1.6006	-7966.3193
type1	rrm	1	295	4.6876	1.3471	1.4084	4.7528	1.2823	-7956.3276
type1	rrm	1	296	4.3131	1.2422	1.1806	4.7196	1.4568	-7837.4943
type1	rrm	1	297	4.4353	1.0864	1.3118	5.2275	1.5175	-7963.2035
type1	rrm	1	298	4.3967	0.8006	1.1381	4.2913	2.1338	-7959.7232
type1	rrm	1	299	4.2718	1.0673	1.1612	5.0464	1.6597	-7915.8736
type1	rrm	1	300	4.6649	1.2678	1.373	5.2127	1.4884	-8096.8752
type1	rrm	1	301	4.2607	0.9412	1.0669	4.8682	1.9934	-7984.9291
type1	rrm	1	302	4.4189	1.0607	1.1222	4.5141	1.8577	-7954.9654
type1	rrm	1	303	4.5921	1.2289	1.2748	4.9186	1.4684	-7964.4929
type1	rrm	1	304	4.1416	1.1535	1.2172	4.6267	1.6004	-7854.9966
type1	rrm	1	305	4.5832	1.2993	1.4075	5.2467	1.3517	-8037.1918
type1	rrm	1	306	4.0606	1.0327	1.0531	4.8865	1.974	-7977.2626
type1	rrm	1	307	4.4216	1.1982	1.2435	5.1857	1.7994	-8143.7265
type1	rrm	1	308	4.5355	1.1076	1.1828	5.0979	1.6639	-8001.9096
type1	rrm	1	309	4.2526	1.1489	1.2407	4.8181	1.5745	-7899.5971
type1	rrm	1	310	4.0669	1.0927	1.2707	5.1714	1.6044	-7925.742
type1	rrm	1	311	4.186	1.0171	1.1203	4.4875	1.8161	-7862.7261
type1	rrm	1	312	4.5255	1.004	1.1306	4.7149	1.8489	-7977.6845
type1	rrm	1	313	4.5893	0.9635	1.2184	4.5804	1.7752	-7940.8664
type1	rrm	1	314	4.2909	0.98	1.024	4.2653	1.9267	-7848.8929
type1	rrm	1	315	4.409	1.0321	1.0891	4.7201	1.7154	-7871.3726
type1	rrm	1	316	4.3655	0.9039	0.883	4.7952	2.1223	-7965.8859
type1	rrm	1	317	4.7997	1.0154	1.3597	4.9105	1.4936	-7945.633
type1	rrm	1	318	4.3251	1.0976	1.1673	4.5258	1.734	-7903.5486
type1	rrm	1	319	4.175	0.8257	0.8222	4.5013	2.4045	-7990.5523
type1	rrm	1	320	4.0026	0.7835	0.9835	4.394	2.1941	-7869.3771
type1	rrm	1	321	4.3959	1.0433	1.1063	4.684	1.8473	-7957.5855
type1	rrm	1	322	4.1679	0.9653	1.1081	4.9781	1.8953	-7956.4999
type1	rrm	1	323	4.1799	1.0677	1.0551	4.5434	1.781	-7843.2374
type1	rrm	1	324	4.3987	1.2726	1.1734	4.9207	1.4818	-7911.9651
type1	rrm	1	325	4.5384	1.2787	1.3382	5.1745	1.3105	-7952.2887
type1	rrm	1	326	4.5155	1.1554	1.1699	4.7128	1.572	-7897.6389
type1	rrm	1	327	3.5619	0.6956	0.5828	4.3782	3.0464	-8067.5092
type1	rrm	1	328	3.8903	0.6949	0.8833	4.836	2.3374	-7917.3966
type1	rrm	1	329	4.3374	0.9831	1.1845	4.921	1.8155	-7972.1146
type1	rrm	1	330	4.3818	1.2116	1.2162	4.7748	1.6078	-7954.0236
type1	rrm	1	331	4.3407	1.0153	1.0599	4.6153	2.1092	-8058.0253
type1	rrm	1	332	4.4432	1.0976	1.3139	4.3883	1.6351	-7905.6251
type1	rrm	1	333	4.2848	0.8511	1.077	4.4582	2.1198	-7959.4322
type1	rrm	1	334	4.1887	1.0884	1.3962	4.8682	1.3017	-7764.8417
type1	rrm	1	335	4.3841	1.2193	1.3226	5.0163	1.422	-7932.7114
type1	rrm	1	336	3.9264	0.9456	1.0242	4.6375	2.2164	-8003.9617
type1	rrm	1	337	4.5895	1.178	1.1798	4.9185	1.7539	-8067.7503
type1	rrm	1	338	4.2714	1.0294	1.2091	4.6354	1.6442	-7843.2733
type1	rrm	1	339	4.5483	1.3128	1.3413	5.2989	1.2783	-7971.0784
type1	rrm	1	340	4.8214	1.2356	1.3365	4.8324	1.2123	-7862.646
type1	rrm	1	341	4.382	1.1091	1.0663	4.4378	1.9387	-7980.6953
type1	rrm	1	342	4.4019	1.1432	1.0826	4.6745	1.7904	-7957.9563
type1	rrm	1	343	4.2972	1.06	1.0803	4.5689	1.7659	-7867.3359
type1	rrm	1	344	4.2567	1.0768	1.2684	4.6216	1.6195	-7873.0678
type1	rrm	1	345	4.3567	0.8757	0.9297	4.3388	2.2542	-7977.9843
type1	rrm	1	346	4.8494	1.1383	1.2896	4.994	1.5163	-8011.9067
type1	rrm	1	347	3.8077	1.1311	1.1352	4.9796	1.801	-7923.1027
type1	rrm	1	348	4.1884	1.1098	1.0871	4.5328	1.715	-7837.2534
type1	rrm	1	349	4.9184	0.9143	0.9618	4.7011	1.9007	-7947.7498
type1	rrm	1	350	4.3234	1.1785	1.5495	5.1594	1.3035	-7950.5875
type1	rrm	1	351	4.3243	1.0939	1.2179	4.6684	1.643	-7893.1263
type1	rrm	1	352	4.6308	1.2191	1.1748	4.7425	1.5989	-7970.5331
type1	rrm	1	353	4.2098	0.9294	1.1312	4.5573	1.8829	-7881.7808
type1	rrm	1	354	4.2016	0.937	0.9711	4.8056	1.9698	-7904.0281
type1	rrm	1	355	4.7249	1.153	1.2652	4.6943	1.3236	-7818.4551
type1	rrm	1	356	4.1755	0.8463	0.8924	4.2783	2.2925	-7929.0811
type1	rrm	1	357	4.8571	1.0605	1.1986	4.9258	1.6123	-7981.1768
type1	rrm	1	358	4.0093	0.957	0.8765	4.2302	2.0049	-7759.0742
type1	rrm	1	359	4.7696	1.2498	1.2652	5.0443	1.5953	-8095.0832
type1	rrm	1	360	4.5376	0.9305	1.1166	4.9025	1.8402	-7961.8898
type1	rrm	1	361	4.3962	1.3371	1.468	4.7397	1.0994	-7811.7795
type1	rrm	1	362	4.6516	1.2324	1.4981	5.1037	1.2413	-7967.4975
type1	rrm	1	363	4.3355	1.0261	1.1262	4.9003	1.9111	-8020.6654
type1	rrm	1	364	3.8173	0.8089	0.8915	4.83	2.3993	-7999.3218
type1	rrm	1	365	3.958	1.1021	1.0156	4.5719	1.7144	-7762.2932
type1	rrm	1	366	3.8522	0.9357	0.8546	4.9339	2.2312	-7963.4228
type1	rrm	1	367	4.5643	1.1139	1.2194	4.7967	1.5358	-7900.7037
type1	rrm	1	368	4.519	1.1048	1.2003	4.9746	1.5442	-7913.3408
type1	rrm	1	369	4.2095	1.0379	1.1707	4.8201	1.7637	-7922.7657
type1	rrm	1	370	4.5201	1.0014	1.157	4.5665	1.7408	-7897.2833
type1	rrm	1	371	3.8599	0.9861	1.0732	4.5695	1.9697	-7874.0118
type1	rrm	1	372	4.4376	0.9567	0.9503	4.788	2.111	-8026.5548
type1	rrm	1	373	4.0944	0.4574	0.6028	4.2321	3.0984	-8067.4008
type1	rrm	1	374	4.4909	0.9947	1.185	4.777	1.8074	-7976.6693
type1	rrm	1	375	4.4828	1.1059	1.2019	4.4922	1.5729	-7846.2368
type1	rrm	1	376	4.649	1.2143	1.4633	4.6269	1.3228	-7913.8013
type1	rrm	1	377	4.9849	1.2258	1.1593	5.0436	1.6175	-8083.3612
type1	rrm	1	378	4.8586	1.5503	1.5389	5.2401	1.0034	-8048.5249
type1	rrm	1	379	4.2677	0.9952	1.03	4.8308	1.8892	-7925.9065
type1	rrm	1	380	4.3907	1.2578	1.3149	5.4191	1.5032	-8059.1254
type1	rrm	1	381	4.1233	1.0198	0.9463	4.7043	1.9826	-7908.9646
type1	rrm	1	382	4.262	0.9368	1.0542	4.5233	2.0799	-7973.5925
type1	rrm	1	383	3.553	0.5749	0.5642	4.0211	2.9115	-7866.0342
type1	rrm	1	384	4.5191	1.0893	1.2207	4.8153	1.5775	-7910.1327
type1	rrm	1	385	4.8352	1.104	1.2133	4.9844	1.7246	-8082.0878
type1	rrm	1	386	3.798	0.9393	0.9122	4.5939	2.2811	-7958.5225
type1	rrm	1	387	3.6298	0.6183	0.613	4.1904	2.9257	-7959.6939
type1	rrm	1	388	4.4632	0.8539	1.0967	4.9423	2.0257	-8020.6607
type1	rrm	1	389	4.3218	1.036	0.9799	4.4944	1.866	-7861.6349
type1	rrm	1	390	4.6598	1.1431	1.2009	4.7669	1.632	-7976.1252
type1	rrm	1	391	4.8129	1.1157	1.2267	5.003	1.5679	-7999.2278
type1	rrm	1	392	4.3993	1.1513	1.2748	4.7454	1.5749	-7930.7575
type1	rrm	1	393	4.3116	1.1678	1.2973	5.5047	1.6252	-8080.1037
type1	rrm	1	394	4.4189	1.2327	1.2878	5.1556	1.3697	-7919.3036
type1	rrm	1	395	4.8	1.5341	1.4423	5.4887	0.9428	-7988.726
type1	rrm	1	396	4.3952	0.9092	0.9642	4.5345	2.1902	-8010.2187
type1	rrm	1	397	4.397	0.9479	1.2527	4.4891	1.9697	-8016.4908
type1	rrm	1	398	4.5175	1.1452	1.2601	4.8868	1.7096	-8045.1311
type1	rrm	1	399	4.6345	0.9746	1.1448	4.5654	1.915	-8002.9835
type1	rrm	1	400	4.4872	1.1372	1.2319	4.4332	1.5423	-7846.6621
type1	rrm	1	401	4.6337	0.9828	0.996	4.8463	2.1123	-8101.6368
type1	rrm	1	402	4.5697	1.0044	1.1107	4.7118	1.897	-8004.5785
type1	rrm	1	403	4.501	1.2455	1.313	4.6484	1.4978	-7947.0641
type1	rrm	1	404	4.5936	1.0202	1.1757	4.9985	1.6828	-7961.9937
type1	rrm	1	405	4.4724	1.2482	1.179	5.104	1.4012	-7895.5892
type1	rrm	1	406	4.0483	1.118	1.2661	4.8485	1.6194	-7890.9597
type1	rrm	1	407	4.3302	0.941	1	4.6096	1.828	-7822.081
type1	rrm	1	408	4.4325	1.1928	1.3994	4.6027	1.5649	-7980.3443
type1	rrm	1	409	4.1314	0.9942	1.0271	4.9574	1.9074	-7930.8544
type1	rrm	1	410	4.5195	1.1118	1.2422	4.4567	1.7074	-7949.619
type1	rrm	1	411	4.4001	1.1316	1.1216	5.1118	1.8265	-8060.8409
type1	rrm	1	412	4.4836	0.9233	1.0379	4.6854	2.1671	-8075.0206
type1	rrm	1	413	4.4799	1.154	1.1793	4.9749	1.7023	-8016.4094
type1	rrm	1	414	4.2846	1.0449	1.1723	4.9281	1.8611	-8015.5976
type1	rrm	1	415	4.2602	0.7589	0.8977	4.5788	2.2789	-7945.0914
type1	rrm	1	416	5.0055	1.2552	1.3752	5.6529	1.253	-8073.7413
type1	rrm	1	417	4.1443	0.9582	1.0179	4.6663	1.914	-7869.4687
type1	rrm	1	418	4.3054	0.8191	1.0654	4.9471	2.085	-7999.2703
type1	rrm	1	419	4.0825	0.9652	1.1355	4.8684	1.9631	-7976.926
type1	rrm	1	420	4.4794	1.1274	1.2194	5.1401	1.6332	-8006.4896
type1	rrm	1	421	4.1253	1.1336	1.3644	5.1943	1.7038	-8059.3793
type1	rrm	1	422	4.4527	1.1112	1.1859	4.4581	1.6906	-7902.8177
type1	rrm	1	423	4.6878	1.2177	1.2909	5.1505	1.5037	-8040.6831
type1	rrm	1	424	4.3824	1.099	1.1225	5.0487	1.619	-7907.9361
type1	rrm	1	425	4.4605	0.9339	0.7452	4.2911	2.135	-7852.3949
type1	rrm	1	426	4.5872	1.1357	1.2847	4.6877	1.3905	-7836.6482
type1	rrm	1	427	4.4376	1.0364	1.0962	4.6601	1.7539	-7895.7898
type1	rrm	1	428	4.7602	1.2599	1.3449	4.8291	1.4385	-8006.4207
type1	rrm	1	429	4.0149	0.8983	0.9356	4.4587	2.2781	-7966.1929
type1	rrm	1	430	4.1585	0.8504	1.0435	4.3176	2.126	-7902.3731
type1	rrm	1	431	4.2906	0.9407	1.0804	4.8147	2.055	-8024.016
type1	rrm	1	432	4.0095	0.9692	1.1137	5.1446	1.8559	-7933.6069
type1	rrm	1	433	4.5127	1.3599	1.3181	5.4539	1.2123	-7959.0351
type1	rrm	1	434	4.4283	0.8173	1.1022	4.3924	2.0944	-7951.713
type1	rrm	1	435	4.2569	1.2932	1.2678	5.127	1.5064	-7987.4798
type1	rrm	1	436	4.4694	1.2895	1.3176	5.1137	1.171	-7838.8739
type1	rrm	1	437	3.9748	0.9159	0.8228	4.212	2.2691	-7867.7334
type1	rrm	1	438	3.9017	1.0035	1.1725	4.8661	1.7914	-7874.0815
type1	rrm	1	439	4.3225	1.1896	1.3131	4.9258	1.5077	-7940.9884
type1	rrm	1	440	4.3751	1.0634	1.0891	4.7416	1.8391	-7959.8287
type1	rrm	1	441	4.0467	0.9284	0.9749	4.543	2.0286	-7867.6748
type1	rrm	1	442	4.4335	1.4266	1.497	5.3541	1.0537	-7946.3465
type1	rrm	1	443	4.2685	1.1847	1.3656	5.1366	1.4211	-7932.7278
type1	rrm	1	444	4.2365	0.68	0.7466	4.7926	2.4904	-7993.0588
type1	rrm	1	445	4.6435	1.2109	1.2973	4.8909	1.3839	-7919.0954
type1	rrm	1	446	4.6827	1.1319	1.166	4.5488	1.5745	-7886.6932
type1	rrm	1	447	4.6471	1.1015	1.3483	4.4855	1.5845	-7943.4449
type1	rrm	1	448	4.166	0.9543	1.0644	4.2933	2.0788	-7930.242
type1	rrm	1	449	4.7217	1.2036	1.291	4.9369	1.662	-8099.686
type1	rrm	1	450	4.4688	0.8144	1.0713	4.8006	1.998	-7951.4159
type1	rrm	1	451	4.6203	0.9812	1.1398	4.9488	1.9209	-8066.5841
type1	rrm	1	452	4.2154	1.0023	0.9671	4.571	2.0449	-7943.2555
type1	rrm	1	453	4.5273	1.1906	1.1584	4.9993	1.4828	-7902.126
type1	rrm	1	454	4.2399	0.7501	0.782	4.5228	2.6163	-8075.7765
type1	rrm	1	455	4.3774	0.8076	1.1316	4.8346	1.9592	-7940.8695
type1	rrm	1	456	4.2291	1.392	1.535	5.3235	0.9877	-7863.0575
type1	rrm	1	457	4.5058	1.1884	1.3487	5.1433	1.4748	-8003.1834
type1	rrm	1	458	4.726	1.0774	1.1968	5.1077	1.7556	-8081.9622
type1	rrm	1	459	4.5771	1.0439	1.2463	4.9538	1.7152	-8015.1687
type1	rrm	1	460	4.3909	1.0151	1.1063	4.4764	1.8839	-7930.8994
type1	rrm	1	461	4.4432	1.0246	1.1758	4.9016	1.6464	-7900.862
type1	rrm	1	462	4.4959	1.0679	1.1092	4.5994	1.6991	-7883.0868
type1	rrm	1	463	4.556	1.0912	1.1312	4.5761	1.682	-7900.388
type1	rrm	1	464	4.4973	0.9961	1.3029	4.8963	1.5113	-7868.1595
type1	rrm	1	465	4.48	1.1804	1.1144	5.0755	1.5088	-7895.6932
type1	rrm	1	466	4.4146	1.1389	1.3537	5.098	1.5092	-7979.0063
type1	rrm	1	467	4.5931	1.2101	1.4228	5.1449	1.3639	-7994.6694
type1	rrm	1	468	4.6063	1.1265	1.1672	4.9435	1.7424	-8038.5406
type1	rrm	1	469	4.6092	0.8965	0.9605	4.5163	2.1251	-7995.9074
type1	rrm	1	470	4.9593	1.0834	1.1947	4.6876	1.7105	-8027.487
type1	rrm	1	471	4.106	1.0098	1.1678	5.1683	1.8426	-7990.8615
type1	rrm	1	472	4.7716	1.2311	1.2302	4.3449	1.5951	-7954.5407
type1	rrm	1	473	4.3871	1.1776	1.2674	5.1251	1.6653	-8051.9262
type1	rrm	1	474	4.3729	1.1004	1.2974	5.5896	1.7222	-8128.2265
type1	rrm	1	475	4.5368	1.0358	1.286	4.8989	1.7862	-8055.158
type1	rrm	1	476	4.5054	0.856	1.2079	4.6038	1.9567	-7981.77
type1	rrm	1	477	4.5588	1.1177	1.2095	4.9955	1.6109	-7974.9178
type1	rrm	1	478	4.1673	1.1171	1.1939	4.7133	1.5377	-7807.0553
type1	rrm	1	479	4.3534	1.188	1.1683	5.0889	1.661	-7997.9733
type1	rrm	1	480	4.1247	1.0929	1.0544	4.7593	1.919	-7963.992
type1	rrm	1	481	4.559	1.1373	1.367	5.1613	1.4045	-7955.4727
type1	rrm	1	482	4.6957	1.0001	1.165	4.5088	1.7713	-7938.5418
type1	rrm	1	483	4.7145	0.8569	0.8449	4.3246	2.0962	-7888.5687
type1	rrm	1	484	4.6852	1.0676	1.1452	4.819	1.7106	-7974.7606
type1	rrm	1	485	4.2159	0.9335	1.0815	4.5769	1.9376	-7899.218
type1	rrm	1	486	4.5416	1.1595	1.1533	4.6492	1.699	-7962.9677
type1	rrm	1	487	4.602	0.9605	1.1434	4.5411	1.7755	-7901.4897
type1	rrm	1	488	4.5875	1.0546	1.2244	4.863	1.7182	-7999.778
type1	rrm	1	489	4.5682	1.2825	1.226	5.1365	1.5296	-8033.7273
type1	rrm	1	490	4.726	1.2307	1.3004	4.8682	1.5019	-8011.4997
type1	rrm	1	491	4.6198	1.3175	1.4148	5.1777	1.2085	-7958.0512
type1	rrm	1	492	4.5409	1.0128	1.1237	4.6884	1.8309	-7966.1499
type1	rrm	1	493	4.8781	1.4505	1.5738	4.6693	0.9774	-7910.4749
type1	rrm	1	494	4.5143	1.4506	1.4233	4.8341	1.0397	-7845.2083
type1	rrm	1	495	4.6975	1.0897	1.3451	4.8648	1.4925	-7952.3438
type1	rrm	1	496	4.1439	1.094	1.1513	4.9617	1.7502	-7943.083
type1	rrm	1	497	4.5611	0.9591	0.9507	4.3299	2.2477	-8054.0786
type1	rrm	1	498	4.3966	1.0271	1.0827	4.4572	1.9237	-7947.4286
type1	rrm	1	499	4.0719	0.988	1.114	4.8462	1.7504	-7843.202
type1	rrm	1	500	4.0329	0.948	1.0337	4.6952	1.9523	-7879.7735
