# Supplementary material for: Genotype–covariate correlation and interaction disentangled by a whole-genome multivariate reaction norm model
Source: Nat Commun. 2019 May 20;10:2239. doi: 10.1038/s41467-019-10128-w (PMC6527612; doi:10.1038/s41467-019-10128-w)
Supplement: Supplementary file 13 — Source Data [file 41467_2019_10128_MOESM13_ESM.zip › data/fs4/fs4_mrnm_p.txt]

x
2.3739852038968e-74
3.61290689761107e-62
7.07793202768708e-77
3.98465042984767e-79
4.3160752836752e-80
2.65784278533747e-68
7.91898392652299e-78
1.66130456059387e-57
7.02463631622736e-71
1.15100089130407e-49
6.79136043047177e-68
1.10303106268575e-72
2.55499527003907e-67
1.02476265512939e-67
1.65848950354001e-74
3.55768872830523e-64
1.2299173687619e-76
3.52159116908092e-72
1.26633277249044e-62
3.20432216186769e-71
2.17988653109336e-61
2.11176424853424e-59
5.62758909472029e-70
7.94314227184618e-63
9.83513940733345e-70
4.8813330433278e-70
8.80427557002957e-71
7.71638151594321e-58
2.93981542283497e-73
5.68271466974026e-52
8.0110704200221e-71
2.13235673479912e-67
8.22173132687655e-65
1.87700263494509e-88
3.24178008774493e-64
3.43735261488277e-67
9.11782305265993e-71
5.72111721336438e-72
2.18503937012152e-72
4.46578472200299e-78
1.11265206997372e-60
4.2465318209703e-66
5.58413987891916e-79
7.8691170691742e-73
2.83335395507876e-51
7.41142628142503e-73
1.14162899725076e-76
1.23025455584847e-58
1.72599873700343e-63
2.7732498408294e-74
7.51483469052432e-65
5.47528752571538e-49
1.8283976963923e-73
1.13908266608605e-69
7.52907916759686e-65
1.25352557458878e-62
6.94820074783597e-72
8.19239379949161e-55
3.35835010589672e-81
6.62933753378462e-57
1.74617478844114e-55
1.82132522582542e-55
7.15466461483081e-64
2.46875518954667e-85
3.35466771213606e-81
1.675680280302e-66
1.33460032438208e-77
4.89351417542085e-70
3.11684384380089e-80
6.63163365671789e-73
1.98100888806895e-76
3.85566173806503e-72
5.02297525585227e-49
4.26967752757544e-72
1.14345424389372e-66
2.52451961839363e-62
1.39103753224473e-68
6.23442023247881e-71
8.06838183645514e-90
3.27947671615994e-64
2.49200021404127e-57
5.78853886598273e-62
1.574405853241e-73
1.95990047109419e-59
7.61408307030792e-76
7.06149729330519e-69
4.75164249850516e-75
2.08779446708053e-65
6.11438725203095e-71
1.60490313549765e-69
1.48224006275019e-73
1.08703174743345e-82
2.05640187987736e-62
2.87006360990066e-75
7.95429107089503e-50
1.0043343575932e-67
2.00283162000353e-75
2.45294635304713e-72
4.50392740468322e-62
2.48144225579866e-65
